# Supplementary material for: Simulating multiple faceted variability in single cell RNA sequencing
Source: Nat Commun. 2019 Jun 13;10:2611. doi: 10.1038/s41467-019-10500-w (PMC6565723; doi:10.1038/s41467-019-10500-w)
Supplement: Supplementary file 4 — Source Data [file 41467_2019_10500_MOESM4_ESM.zip › Source_Data_forFigures/Figure4c/UMI_good_quality.txt]

true_log_counts observed_log_counts
4.46 5.71
2.81 4.18
4.32 4.88
5.83 5.54
0 0
6.36 6.52
3.17 2.74
0 0
6.36 5.71
0 0
4.81 4.88
3.58 3.63
6.86 6.91
5.09 4.88
3.46 2.74
0 0
6.48 6.52
2 2.74
5.43 5.54
4.09 3.63
0 0
4.46 3.63
5.75 6.52
3.91 2.74
2 2.74
4.25 5.35
2 2.74
8.38 8.58
8.33 8.29
4.95 4.88
4.75 5.13
4.09 2.74
2 0
0 0
4.39 4.88
3.46 2.74
6.93 6.77
6.58 6.61
0 0
4.32 4.18
7.82 7.8
0 0
2 0
6.54 6.61
4.46 4.18
1 0
10.31 10.32
6.3 5.71
8.26 8.27
0 0
5.91 5.86
7.08 7.16
4.75 4.88
4.17 0
5.75 5.13
0 0
2 2.74
3.32 0
5.58 5.54
1 0
5.64 5.54
6.88 7.1
5.95 6.23
5.88 6.43
1.58 0
6.7 6.33
11.55 11.61
0 0
4.58 5.35
7.73 7.8
3.46 2.74
0 0
6.57 6.77
1 0
2.32 2.74
3.58 4.18
5.73 5.71
5.17 5.71
6.38 6.11
4.09 4.18
5.64 5.71
1.58 0
4.17 4.57
4.52 4.88
3.17 0
7.73 7.87
4.86 4.57
8.2 8.32
6.7 7.27
2 0
3 2.74
6.75 6.52
4.86 4.18
2.32 2.74
3 2.74
0 0
7.3 7.87
4.52 4.18
5.75 6.43
6.87 6.52
9.33 9.36
2 0
2.81 0
4.7 4.88
4.81 4.57
5.29 5.99
4.7 4.88
6.79 6.33
6.21 6.52
5.39 5.35
8.82 8.72
0 0
0 0
2.32 0
2 2.74
5.98 4.88
5.52 4.57
3.17 2.74
2.32 0
2.58 2.74
3.58 0
7.93 7.87
8.31 8.27
4.25 3.63
3.32 0
4.39 5.35
6.75 6.52
4.09 2.74
2.58 2.74
3.58 4.57
4.09 4.57
1 2.74
2.32 0
6.55 6.84
2.58 2.74
1.58 0
0 0
5 4.57
5.7 5.86
3.7 4.57
6.69 6.33
7.86 8.1
3.32 0
8.34 8.51
0 0
2 2.74
6.27 6.43
4.25 4.18
6.51 6.84
3.46 4.18
4.75 4.57
1.58 0
2.58 2.74
3.17 3.63
4.39 3.63
7.13 6.98
5.55 6.11
0 0
5.75 5.99
4.39 4.57
0 0
5.36 5.35
4.95 4.88
3.7 4.18
5.04 4.88
5.32 5.99
3.7 3.63
5.21 4.57
8.89 8.9
4.09 3.63
5.67 5.99
6.43 6.52
3.46 2.74
0 0
4.09 4.18
3.81 2.74
4.39 3.63
3 3.63
3.7 4.88
5.83 5.35
4.75 5.13
4.64 4.57
4.09 2.74
4.52 5.13
6.17 6.84
7.24 6.91
5.81 6.11
5.64 5.99
3.91 2.74
8.37 8.13
3.32 2.74
6.73 7.32
6.69 6.33
2 2.74
6.89 6.98
3.46 2.74
3.7 0
5.67 6.23
4.39 5.35
6.6 6.33
6.89 7.27
3.81 3.63
6.19 6.23
2.32 0
5.86 5.99
0 0
5.95 6.11
0 0
0 0
0 0
2.58 2.74
1 0
6.21 6.33
6.91 6.43
6.19 5.99
4.75 3.63
6.25 6.11
5 4.57
4 3.63
6.52 6.43
4.25 5.13
3.81 4.18
6.74 7.04
0 0
1 0
5 4.88
2.58 4.18
7.29 7.1
0 0
3.32 0
4.39 4.57
4.81 4.18
5.13 5.35
5.93 5.71
1 0
4.81 4.57
6.34 6.11
3.81 2.74
0 0
5.17 5.35
5.29 5.71
5.04 5.35
1 0
5.55 5.13
7.71 7.84
2 2.74
4.91 4.57
8.08 8.47
6.6 6.84
5.95 6.23
4 3.63
6.15 6.33
3.91 2.74
5.98 5.71
2.32 2.74
4.32 4.57
4.75 4.57
3.7 4.18
3.17 2.74
1 0
1 0
6.07 5.99
4.95 4.57
5.43 5.86
6.61 6.33
1 0
4.46 4.57
6.78 7.04
6.58 5.71
6.36 6.61
5.25 5.13
6.15 6.11
4.17 0
0 0
5.32 5.35
4.7 4.57
4.95 4.57
6.86 6.69
3.46 3.63
1 0
5.29 5.86
4.25 4.88
7.36 6.52
3 0
0 0
6.61 6.77
4 4.18
5.55 5.99
0 0
1 0
8.5 8.56
7.17 6.84
4.91 4.18
4.7 5.35
5.04 5.54
3.17 3.63
6.32 6.43
7.32 7.1
4.86 4.18
3.17 3.63
0 0
6.27 5.54
4.95 5.13
2.81 3.63
5.55 4.88
6.09 5.99
4 4.57
7.9 7.8
2 0
0 0
6.3 5.35
5.93 6.33
3.32 3.63
4.95 5.13
6.88 7.1
3.58 3.63
3.91 0
2.32 0
5.91 6.11
4.25 4.57
0 0
4.86 4.18
0 0
5.17 5.71
6.19 6.11
2.58 2.74
6.07 5.86
6.63 6.11
4.32 3.63
1 0
3 2.74
8.21 8.07
6.11 6.77
3.58 4.18
5.29 5.13
6.95 6.84
1.58 0
0 0
3.46 3.63
2 0
2.81 2.74
7 6.91
1.58 3.63
6.07 5.86
6.34 5.86
0 0
2.32 0
2.32 2.74
2.58 4.18
10.26 10.39
0 0
3.17 3.63
2.81 2.74
6.23 6.52
2 0
6.41 6.23
4.64 0
2.32 3.63
7.33 7.16
3.7 2.74
2.32 0
7.2 7.16
6.6 6.61
4.25 4.57
3 0
0 0
6.07 5.13
4.17 4.57
2 0
5.29 4.18
7.92 7.8
4.46 3.63
4 4.18
1.58 2.74
4.58 4.57
9.17 9.3
3.58 2.74
0 0
1 0
2.32 0
4.7 4.18
2.81 4.18
4 2.74
3.32 0
4.39 3.63
4 0
1.58 0
5.49 4.88
3 0
6.09 5.71
2 0
4.58 4.18
3.58 4.18
4.39 4.18
6.73 6.43
0 0
2.58 0
6 5.86
1.58 2.74
4.91 4.18
5.29 5.35
6.15 5.54
5.83 5.54
4.91 5.13
6.57 6.98
2.81 3.63
5.61 5.86
5.61 5.35
7.97 8.29
2.58 2.74
4.39 4.18
2.81 4.18
5.7 5.13
2.32 0
4.52 3.63
2.58 2.74
1 2.74
4.17 4.18
2.58 2.74
3.32 4.18
2 2.74
3.32 0
5.75 5.99
8.17 8.44
5.81 5.13
4.52 4.57
10.81 10.88
5.75 6.43
6.29 5.71
5.75 5.71
0 0
5.55 4.18
3.81 4.18
1.58 2.74
3.91 5.35
5.39 4.57
4.46 3.63
1.58 2.74
3.17 3.63
4.91 5.13
0 0
2.58 0
2 2.74
3.32 0
4.7 4.57
7.16 7.22
2.32 3.63
1 2.74
6.09 5.54
6.63 6.84
5.46 5.99
0 0
4.32 2.74
7.56 7.87
5.43 5.86
4.81 4.57
6.43 6.23
2.32 0
3.32 4.18
2 0
4.17 4.88
4.64 2.74
6.11 6.23
3.58 0
5 4.88
4.09 4.18
3.91 4.18
3.58 2.74
6.36 5.99
3.91 4.18
4.86 4.88
5.13 5.13
0 0
7.31 7.22
5.43 5.71
7.45 7.04
1 0
4.09 4.18
2.81 2.74
6.15 6.33
8.28 8.13
0 0
4.46 3.63
4.25 3.63
2.81 2.74
3.7 3.63
4.25 3.63
2.81 2.74
6.04 5.35
2.58 0
0 0
2 3.63
2.32 0
2.32 0
6.13 6.43
3.91 4.88
3.46 3.63
4.09 4.18
4.86 4.88
5 2.74
7.6 7.22
4.7 4.57
1.58 2.74
4.81 4.88
5.39 5.13
2.58 0
7.23 7.22
5.17 5.35
3.81 3.63
6.94 7.27
3 2.74
0 0
2 2.74
3.91 2.74
3.17 2.74
4.09 4.88
5.98 6.23
6.13 5.54
5.98 5.99
5.13 5.13
6.61 6.84
6.98 7.42
0 0
6.43 6.77
3.91 4.57
5.86 6.11
5.91 5.35
6.88 7.22
0 0
6.02 6.11
1 0
3.17 4.18
3.17 2.74
2 0
0 0
5.32 3.63
5.7 6.23
7.4 7.37
5.29 5.13
2.32 0
5.46 5.13
4.39 4.57
3.46 0
5.91 6.33
8.8 8.83
0 0
3.81 4.57
6.57 7.1
5.46 5.71
5.73 5.13
6.11 5.99
6.13 6.77
2.32 0
2.32 2.74
4.95 5.54
4.91 5.13
4.58 3.63
2 0
3.81 3.63
3.7 2.74
3 2.74
0 0
6.64 6.69
5.25 5.13
1 2.74
5.29 4.88
3 2.74
2.58 4.18
6.19 6.23
4.64 3.63
8.16 7.8
4.91 5.13
1.58 0
1 2.74
1.58 0
2.58 0
5.09 5.54
3.58 3.63
4.25 4.57
8.59 8.64
6.17 5.35
5.52 5.35
3.32 2.74
6.6 6.77
8.88 8.87
4.25 4.18
4.58 3.63
6.15 5.35
6.07 6.43
3.7 3.63
6.83 6.61
5.98 6.11
3.81 4.57
6.43 6.23
6.66 6.61
5.58 4.88
1 0
6.44 5.99
3 0
1 0
4.75 4.88
4.17 3.63
3.58 4.57
2.58 2.74
6.48 5.71
5.39 4.57
7.64 7.37
2.81 3.63
3 2.74
2 0
4.58 4.57
6.46 6.77
5.21 4.88
5.21 5.13
2.81 2.74
0 0
3.17 4.57
1.58 0
4.58 4.88
3.58 4.18
0 0
2.32 0
6.17 6.23
4.25 4.57
3.91 3.63
5.55 4.57
1 2.74
6.17 5.99
4.58 5.13
0 0
4.91 4.88
4.46 4.57
2 2.74
1 0
2.58 0
2 0
0 0
4.09 4.18
1 2.74
6.23 6.23
0 0
6.54 7.04
4.09 4.88
4.52 4.57
5.83 6.23
4.25 4.18
0 0
0 0
3.32 3.63
0 0
4.25 4.57
1 0
4.46 4.18
3 3.63
1 2.74
0 0
2.58 3.63
8.2 8.21
3.58 3.63
1 0
8.1 7.97
2 0
2.32 0
5.39 5.71
0 0
6.38 6.52
3.46 3.63
2 3.63
4.86 4.57
6.38 6.91
5.25 5.86
0 0
2.81 0
5.39 4.57
4.64 4.88
3.46 3.63
0 0
0 0
4.39 4.18
2.81 0
3.91 2.74
3.17 2.74
4.58 4.18
3 3.63
1.58 0
7.29 7.37
3.17 3.63
1 0
5.32 5.54
1 0
0 0
7.43 7.47
0 0
5 4.18
1.58 0
0 0
4.25 4.88
6.93 6.98
0 0
6.69 6.33
5.39 5.99
4.86 5.71
6.04 6.91
4 4.18
9.36 9.33
2.32 2.74
4 2.74
7.6 7.72
7.93 7.8
5.61 5.71
6.99 7.32
5.32 4.57
2.81 2.74
4.09 2.74
0 0
3.91 4.88
1.58 2.74
5.39 5.35
4.64 5.13
5.43 5.13
6.77 6.43
2.81 0
0 0
6.77 5.99
3 0
2 2.74
5.29 5.86
6.74 7.04
4.64 4.18
3.58 3.63
4.46 5.13
6 4.88
4.32 4.88
5.83 5.99
6.32 6.52
4.46 4.88
2.32 2.74
0 0
4.81 4.88
6.79 6.98
0 0
4.39 4.88
2.58 3.63
3 2.74
6.09 6.23
1 0
5.95 5.71
7.72 7.32
7.25 7.56
2.58 2.74
1 0
8.75 8.76
6.6 6.69
6.43 6.43
4.39 3.63
4.32 4.18
1.58 0
6.15 5.54
0 0
4.32 2.74
7.1 7.6
1 0
0 0
2.32 2.74
0 0
0 0
6.15 5.71
3.46 4.18
2 2.74
7.35 7.42
0 0
5.49 5.54
2 2.74
0 0
5.13 5.35
4.32 3.63
4.81 3.63
1 0
5.49 5.71
2.81 3.63
0 0
5.58 6.23
0 0
4.91 4.57
3.17 2.74
5.49 5.86
3.81 3.63
4.25 2.74
5.75 4.88
5.09 4.88
0 0
9.29 9.32
4.09 4.18
5 5.35
4.46 3.63
7.12 7.16
7.44 6.98
4.17 4.57
3.91 4.18
4.52 2.74
0 0
5.17 5.71
1.58 3.63
4.32 4.18
4.17 4.18
0 0
4.91 4.88
0 0
9.52 9.49
3.58 4.57
6.02 5.13
4.91 5.35
4.25 4.57
5.36 5.13
3.7 4.18
0 0
5.95 5.99
6.69 6.52
3.7 4.88
1.58 0
7.53 7.27
7.34 7.27
6.55 5.99
6.13 5.86
0 0
2.32 0
7.08 7.42
1.58 0
7.73 7.87
6.13 5.71
4.58 4.88
2 0
3.17 0
3.91 5.13
1.58 0
7.92 7.84
3.46 2.74
2.32 2.74
4.09 4.57
2.58 0
6.46 5.86
8.64 8.76
4.58 4.18
2.32 2.74
2 2.74
7.1 7.32
6.43 7.04
2.81 0
2.32 2.74
5.36 4.57
6.36 6.23
6.17 5.71
3.7 2.74
4.91 5.13
5.73 5.71
0 0
6.7 7.22
4 4.18
6.15 5.71
3.81 2.74
3.32 3.63
7.61 7.72
5.78 5.99
3.17 3.63
6.95 7.04
6.95 6.77
3.81 2.74
3.17 4.57
8.59 8.72
2.81 4.18
5.04 3.63
3.7 3.63
1.58 0
5.55 5.13
6.75 6.69
0 0
1.58 0
6.11 5.86
6.02 6.11
1 0
6.02 5.35
3.58 2.74
0 0
0 0
8.01 8.16
6.13 5.99
5.58 5.13
4.86 5.13
0 0
9.06 9.03
2.32 0
5.86 6.11
3.17 3.63
5.91 5.71
1.58 0
4.75 4.88
8.62 8.56
4.81 5.35
3.91 2.74
6.04 6.11
1 0
2.32 2.74
6.25 5.99
4.91 5.35
1.58 0
5.32 5.71
2 2.74
6.48 6.52
3.91 4.18
6.09 5.35
3.46 4.57
6.27 6.43
4.09 4.88
5.64 5.35
5.21 5.71
0 0
2.58 4.57
0 0
6.23 6.43
5.86 4.88
3.32 4.18
6.51 6.61
5.36 5.13
3.58 3.63
3 2.74
0 0
2.32 0
8.72 8.4
3.81 0
7.13 7.16
4.91 5.13
6.95 6.91
0 0
0 0
4.81 5.13
3.7 3.63
1 0
1.58 2.74
1 0
3.17 2.74
7.92 7.87
10.49 10.32
4.09 3.63
7.53 7.47
4.58 3.63
5.29 5.35
0 0
3.17 3.63
3.32 3.63
3.91 3.63
0 0
8.27 7.91
1.58 2.74
1 0
2.58 2.74
4.81 4.88
2 2.74
2 2.74
3.81 3.63
0 0
4.25 4.57
4.58 4.57
1 0
4 3.63
1 0
4.39 4.88
3.17 0
2 2.74
2.81 2.74
3.17 4.18
4.58 5.13
5.52 5.99
6.93 7.04
1 0
4.7 4.88
4.81 3.63
5.29 5.71
3.7 3.63
4.09 4.57
3.91 3.63
5.86 6.91
4 4.88
7.61 7.42
7.61 7.6
5.81 5.35
5.09 5.13
0 0
5.04 4.57
4.95 5.54
2.58 0
3.17 4.57
4.95 5.35
2 2.74
4.25 2.74
3.32 3.63
3 2.74
4.64 3.63
5.93 5.86
1.58 0
4.25 4.57
5.39 4.88
2 2.74
4.32 3.63
2 2.74
4.25 4.18
5.13 4.18
5.09 2.74
7.64 7.72
0 0
4.75 4.88
3.46 3.63
5.17 5.99
1 2.74
4.32 4.88
6.48 7.1
5.75 5.86
6.49 6.98
5.98 5.54
6.34 6.43
5.29 5.71
4.39 4.57
6.36 5.35
7.04 7.04
7.2 7.47
3.46 3.63
6.67 6.77
7.03 7.32
0 0
5.04 4.88
0 0
1 0
6.23 5.99
5.29 5.13
5.55 5.13
6.69 6.33
4.58 4.18
7.91 8.29
4.46 4.57
1.58 0
3.58 0
6.32 6.33
6.04 6.23
5.58 5.71
7.47 7.04
5.17 5.35
3.32 4.57
8.57 8.49
0 0
6 6.23
2.32 0
0 0
3.58 4.18
1 0
0 0
1.58 0
6.81 7.1
0 0
1 0
4.91 5.35
3.7 4.57
3.81 4.57
1 0
7.86 7.87
6.82 6.77
1.58 0
4.95 4.18
5.49 5.54
0 0
5.88 6.33
5.29 4.57
2.32 0
5.09 5.54
1 0
3.46 4.18
5.32 5.54
0 0
8.06 7.97
4.81 5.54
0 0
4.25 5.35
2.58 0
6.29 6.23
4.09 4.18
5.21 5.71
2.58 0
2.32 0
3 2.74
5.83 5.54
6.7 6.43
6.82 6.43
7.14 7.04
1.58 0
5.73 4.18
7.04 7.56
7.07 6.52
5.61 5.35
6.02 6.23
1.58 0
0 0
4.52 5.71
6.43 5.35
8.7 8.7
6.7 6.91
7.03 7.37
9.78 9.79
5.67 4.57
1 0
6.43 6.52
2.81 0
6.81 6.98
3.7 2.74
0 0
4.58 4.18
4.95 4.88
0 0
2.32 2.74
0 0
7.94 7.76
4.09 4.57
0 0
7.21 7.56
6.34 5.86
4.58 5.54
8.37 8.58
5.93 6.11
4 4.18
0 0
6.32 6.52
4.17 4.18
5.46 4.57
0 0
2.58 0
1.58 3.63
6.29 5.71
3 3.63
2.58 3.63
3.46 2.74
2.81 2.74
2 0
6.36 5.54
6.43 5.71
4.75 5.13
4.64 0
6.77 7.04
4.86 4.57
4.17 4.18
6.74 7.04
1.58 2.74
4.81 4.88
5.04 4.18
6.41 7.42
0 0
7.73 6.77
4.52 4.88
4.58 5.35
2.81 2.74
5.04 4.18
4.81 5.13
6.44 6.52
3.46 2.74
5.61 5.71
7.02 7.04
2.81 0
6.34 5.86
5.13 5.35
5.17 5.54
2 3.63
2.81 2.74
6.85 7.16
4.17 4.57
4.58 4.57
7.88 7.47
0 0
6.52 6.69
4.75 4.18
7.29 7.1
7.2 7.16
6.73 6.43
1 0
7.56 7.72
0 0
0 0
9.4 9.34
1 0
5.86 5.99
7.62 7.32
1 0
4.32 4.88
7.61 7.16
5.32 5.71
6.73 6.43
6.32 6.61
3.17 2.74
2.81 0
4.17 4.88
3.91 3.63
5.88 5.86
6.36 6.43
4.91 5.13
3 2.74
2.58 3.63
1 0
7.76 7.76
4 4.57
4.7 4.57
5.73 5.71
4.81 4.18
6.04 6.43
5.09 4.88
1 0
5.21 4.18
3.46 3.63
1 0
2.32 3.63
3.32 3.63
0 0
6.64 6.33
5.04 4.18
4.46 4.57
0 0
2 3.63
0 0
1 0
0 0
6.32 6.23
0 0
5.21 5.35
5.32 6.23
6.93 6.98
2.32 0
0 0
0 0
1.58 0
4.58 4.18
3.46 2.74
5.83 5.54
3.7 3.63
5.21 5.13
3.46 4.18
0 0
6.36 6.23
4.75 5.13
0 0
1 0
6.02 6.33
3.81 2.74
2.58 0
5.09 4.57
4.7 4.57
5.36 5.35
3.91 4.18
6.63 5.71
4.46 3.63
5.21 4.88
0 0
1.58 0
5.09 5.13
5.29 5.99
1 2.74
3.17 0
0 0
3 0
0 0
6.64 6.69
4.09 4.57
6.63 6.43
5.49 5.54
5.78 5.54
1 0
3.17 2.74
0 0
6.79 7.1
4.75 5.13
2 2.74
4.81 4.88
1.58 0
1 2.74
0 0
4.81 4.18
1 0
5.83 5.13
6.38 6.43
3.32 3.63
3.7 3.63
4.25 4.18
0 0
2.81 3.63
5.09 5.35
5.32 5.71
7.33 7.32
1 0
6.25 6.84
7.08 7.27
0 0
6.63 5.71
3.58 3.63
8.29 8.47
2.58 2.74
6.91 6.91
2.32 2.74
5 4.18
1 0
5.64 4.18
3.58 3.63
3.91 4.57
0 0
5.73 5.71
4.64 4.57
3 2.74
4.52 4.57
4.09 4.18
5.98 6.11
0 0
5.39 5.99
1 0
4.17 4.57
0 0
4.81 5.13
4.09 4.18
3.17 0
4 4.18
3.17 3.63
0 0
5.13 4.57
3.81 3.63
6.92 6.33
0 0
2.32 0
5.32 5.35
1.58 2.74
3.91 4.57
4.32 4.57
0 0
0 0
6.66 6.43
3.17 3.63
2.32 0
3.91 3.63
4 3.63
5.81 5.99
6.11 6.23
6.77 6.52
0 0
6.63 6.43
3 3.63
6.48 6.77
4.09 4.18
4.75 4.18
5.64 6.11
4.64 4.88
2.81 3.63
3.32 2.74
4.95 5.13
4 4.88
1 2.74
6.64 6.43
5.29 3.63
3.17 4.18
3.7 4.18
7.34 7.47
2 2.74
5.39 4.18
6.39 6.52
1 0
5.25 5.54
1.58 0
7.01 7.27
8.56 8.24
3.7 4.57
1 2.74
6.73 6.43
4.46 3.63
3.91 3.63
3.32 4.57
4.81 5.71
4.32 4.18
9.1 9.2
5 5.13
3.46 4.18
6.85 6.91
0 0
5.36 5.13
7.14 6.84
5.36 5.13
2.58 2.74
5.39 5.54
8.04 7.6
5.7 5.86
4.75 5.54
4.95 5.13
5.32 4.18
6.36 6.43
7.19 6.84
1.58 0
0 0
5.25 5.35
0 0
1 2.74
3.32 2.74
3.32 2.74
3.81 0
4.58 5.35
5.55 5.13
5.61 5.35
2.81 4.18
7.09 7.27
4.75 4.88
0 0
0 0
3.81 4.18
0 0
3.32 2.74
6.11 5.35
2.58 2.74
6.58 6.69
7.96 8.07
8.1 8.24
2 2.74
1.58 0
4.32 4.18
3.58 0
0 0
5.32 5.86
0 0
4.7 5.35
0 0
1.58 2.74
3.17 4.18
4.39 5.54
0 0
7.71 7.64
4.25 4.88
0 0
0 0
5.52 6.11
3.32 3.63
6.15 6.23
2 0
5.21 4.88
0 0
6.46 6.11
8.04 7.97
4.58 5.35
0 0
5.75 5.71
5.43 4.57
4.64 4.57
2.58 2.74
6.15 6.23
5.86 5.54
1 2.74
2.32 2.74
2.81 0
7.64 7.37
3.17 0
3.7 0
3.46 4.18
5.39 4.88
3.46 0
3.81 2.74
3.91 4.88
3.91 4.57
1 0
7.15 7.04
6.17 6.33
0 0
7.4 7.04
6.69 6.91
5.04 4.57
2.81 2.74
5.32 5.13
4.81 3.63
5.95 6.23
4.46 4.18
5.04 5.35
1.58 2.74
5 5.13
5 4.18
2.81 2.74
5 3.63
6.66 7.04
1 0
0 0
5.98 6.11
6.21 6.11
3.7 4.18
5.55 5.35
6.15 6.52
7.45 7.56
3.58 0
4.17 4.18
4.7 4.57
4.46 4.18
1.58 2.74
6.32 6.43
3.32 3.63
2.81 2.74
0 0
4.09 4.18
0 0
4.86 4.88
5.52 5.35
0 0
3.7 3.63
4.09 4.18
5.98 5.13
3.58 3.63
4.52 5.35
5.93 6.52
5.67 5.86
6.25 6.52
1 0
9.5 9.5
4.58 4.18
3.46 3.63
6.63 6.52
7.92 7.76
5.58 5.54
4.17 3.63
2 0
4.95 5.13
5.25 5.71
6.3 6.61
7.1 7.32
3.32 0
2.32 2.74
2.32 2.74
5.21 5.71
2.81 0
5.46 5.13
0 0
4.58 4.18
3.17 2.74
0 0
7.37 7.52
4.58 5.71
5.46 5.13
3.17 4.57
2.32 3.63
3.91 0
0 0
2.32 2.74
6.74 6.43
5.29 4.88
4.17 4.57
1.58 0
9.03 8.85
4.09 4.18
5 5.13
7.3 7.32
2.81 2.74
6.75 7.22
4.32 5.13
3.46 2.74
1.58 0
0 0
5.25 5.99
6.61 6.11
0 0
4.86 3.63
3 0
1.58 3.63
5.09 4.57
2.32 3.63
5.36 5.71
8.1 7.87
6.82 6.98
2.32 0
4 3.63
6.51 6.52
4.64 5.35
4.75 4.18
0 0
4.25 4.57
3.32 4.18
3.91 2.74
4.52 5.13
5.58 5.86
3.81 3.63
6.04 5.13
3 3.63
2.81 0
4.75 5.13
3 3.63
1 0
2 0
8.27 8.29
7.47 7.76
5.7 5.86
2.32 0
1 0
3.32 3.63
0 0
4.46 4.57
2.32 3.63
3 2.74
4.46 4.57
6.63 6.61
4.32 4.57
0 0
5.39 5.13
4.58 2.74
7.31 7.32
1.58 0
6.15 6.52
6 5.86
0 0
2.58 0
0 0
4.64 5.13
5.58 5.13
6.32 6.69
1 0
4.75 4.57
4.58 3.63
4.75 4.88
2.58 3.63
6.25 6.23
6.23 5.86
3.46 3.63
5.55 6.11
4.32 3.63
1.58 0
3.91 3.63
4.58 3.63
6.48 7.1
8.47 8.58
3.81 3.63
4.75 4.18
3.32 4.57
1 0
4.46 4.18
6.85 7.1
4.91 4.57
1 2.74
0 0
7.18 7.16
6.07 5.99
4.75 4.57
1.58 2.74
3.17 3.63
4.75 5.35
4 2.74
2.58 0
3 0
1 2.74
2.58 2.74
7.18 6.77
1 2.74
0 0
7 6.98
0 0
0 0
2.81 3.63
4.91 4.57
7.18 6.91
8.2 7.94
3 3.63
6.48 6.23
0 0
4.46 0
6.25 6.33
4.39 2.74
6.69 7.22
4.64 2.74
3.17 0
7.29 6.91
2 0
4.75 0
1.58 0
0 0
6.99 7.37
3.81 3.63
7.31 7.1
6.97 6.23
4.81 4.88
6.34 6.11
3.58 3.63
3.91 4.18
5.17 4.57
3.91 3.63
0 0
7.4 7.91
1 2.74
1.58 0
0 0
4.52 4.18
8.68 8.37
1 0
1 0
5.58 5.35
5.04 3.63
4.32 4.18
2.32 0
5.81 5.99
3.17 3.63
5.46 5.86
2.81 3.63
1 0
4.81 4.57
9.48 9.53
3.81 3.63
4.39 5.35
3.17 3.63
6.36 6.43
5.7 6.11
7.22 7.04
5.55 5.71
4.64 5.35
4 0
8.82 8.64
5.21 5.54
3.91 0
5 5.13
3.32 4.18
3.46 4.57
6.51 6.33
1.58 0
7.35 7.32
5.17 5.86
0 0
3.17 2.74
7.51 7.37
6.15 6.91
7.7 7.91
2.81 3.63
2 0
7.73 7.8
8.41 8.04
5.88 5.71
6.93 6.77
6.92 6.43
7.1 6.91
3.91 4.18
3.32 4.18
4.91 4.88
0 0
7.5 6.98
3 2.74
1 2.74
5.36 5.35
0 0
5.46 5.54
7.36 6.69
4 3.63
4.7 5.13
5.46 5.35
0 0
6.09 5.35
1 0
0 0
3.17 0
5.43 4.57
6.78 6.69
0 0
4.95 5.13
3.58 3.63
3.46 4.57
5.67 4.88
3.46 3.63
5.58 5.54
1 0
4.58 4.57
0 0
7.39 7.47
3.81 4.88
6.38 6.23
5.39 5.13
0 0
8.69 8.72
8.46 8.32
0 0
3.46 2.74
1 0
4.46 4.57
1.58 2.74
3.58 2.74
2.32 0
0 0
4.32 4.18
2.32 2.74
0 0
8.21 8.16
4.64 5.13
4.32 4.88
6.94 7.04
6.21 5.71
4.32 4.57
2.58 0
3.91 3.63
1.58 0
0 0
3.32 2.74
5 4.57
4.32 4.57
3.32 3.63
6.67 6.84
4.95 5.13
5.83 5.35
6.3 6.43
4.64 4.18
0 0
0 0
4.58 4.57
5.39 5.35
4.52 4.18
4.7 5.35
8.5 8.44
0 0
0 0
0 0
0 0
3.91 4.57
4.81 5.13
6.54 6.23
5.95 5.99
0 0
5.93 6.23
0 0
0 0
4.75 4.88
4.25 0
6.39 6.23
6.15 6.33
5.81 5.54
7.38 7.16
7.29 7.52
0 0
3.32 3.63
8.25 8.32
7.17 7.42
6.29 6.11
3.17 2.74
4.81 4.88
0 0
7.83 8.07
2 3.63
2.32 2.74
2.81 2.74
2.58 2.74
4.7 4.57
2.32 2.74
7.86 7.91
6.48 6.77
5 4.88
1 0
5.61 6.11
5.55 5.35
0 0
0 0
4.64 4.18
4.52 5.13
1 0
3.46 3.63
4.52 4.57
2.58 0
4.25 4.57
3 0
0 0
2.58 0
5.78 5.54
6.3 6.11
2.32 2.74
4.17 4.18
4 3.63
5.13 4.18
1 0
5.21 5.13
6.52 6.33
5.46 5.35
8.9 8.62
5.04 5.13
6.11 6.43
2.58 3.63
3.58 0
0 0
7.41 7.64
5.09 5.54
1 0
4.91 5.35
1.58 0
4 3.63
5.25 3.63
5.04 4.57
1.58 0
5.17 5.54
4.52 4.57
6.46 6.52
8.76 8.9
5.29 5.54
4.91 4.18
5.09 5.54
0 0
4.39 2.74
8.93 9.17
4.81 3.63
5.25 2.74
1 0
6.43 6.69
3.58 2.74
9.94 9.92
5 5.35
8.5 8.53
7.6 8.01
8.04 8.32
6 5.86
2.58 2.74
2.81 2.74
1 0
3.58 3.63
4.17 4.88
2 2.74
5.61 5.86
2 0
6.32 5.86
2.58 0
0 0
4.09 2.74
6.85 6.84
3.81 4.18
5.43 5.54
4.25 3.63
4.09 4.57
3.58 3.63
2.32 2.74
4.32 3.63
3.17 3.63
4.25 4.18
6.78 6.91
5.13 4.57
6.66 6.23
4.58 4.88
5 4.57
4 4.18
6.79 6.98
6.04 6.33
2.81 0
0 0
0 0
3.91 2.74
7.62 7.72
1 0
5.93 6.11
0 0
0 0
0 0
5.88 5.71
7.3 7.42
5.58 4.57
6.04 5.86
4.52 4.88
5.32 5.54
2 0
6.98 6.61
5.25 5.35
4.7 5.13
1.58 0
5.55 5.54
5 5.13
5.09 5.13
5.52 5.54
7.13 7.04
3.32 0
1.58 0
5.29 4.88
3 2.74
1 0
3.7 4.18
2.81 2.74
0 0
5 5.13
6.07 5.13
5.09 5.13
4.52 5.35
6.99 6.98
0 0
5.67 5.71
1.58 0
7.75 7.47
6.49 6.11
2.58 4.18
2 2.74
5 4.57
7.48 7.37
7.17 6.98
0 0
6.46 5.86
5.52 5.35
7.06 7.27
4.58 4.57
0 0
1 0
1.58 0
5.46 5.99
2.58 2.74
4.64 3.63
4.64 4.18
6.44 6.77
6 6.11
5.21 4.88
6.46 6.33
3.58 0
3.91 3.63
6.02 5.86
7.14 6.91
5.43 5.54
3 2.74
6.21 6.43
0 0
4.09 4.57
6.15 6.33
3.17 2.74
1.58 2.74
6.44 6.91
5.17 5.13
0 0
5.61 5.35
7.21 7.6
6.58 6.61
3.91 2.74
6.48 7.16
2.58 0
5.64 5.54
4.46 4.18
1 0
2.32 3.63
4 4.18
5.25 4.57
4.39 4.57
7.7 7.87
4.32 2.74
6.3 6.43
4.25 5.13
3.32 3.63
6.11 5.86
3.91 4.18
4.25 4.88
1 2.74
7.88 8.01
0 0
7.28 6.98
2.58 0
6.32 6.11
5.55 5.35
7.01 7.42
0 0
2 3.63
7 6.84
3 0
4.64 5.35
0 0
3.58 4.18
4.64 4.88
2.32 2.74
2 0
0 0
1 0
8.93 8.85
4.64 4.88
1 0
6.71 6.84
4.81 4.88
3.58 4.57
6.55 6.61
4.32 3.63
5.98 5.35
2 0
5 5.13
4 3.63
4.7 4.18
8.28 8.1
3 0
3.91 4.18
0 0
0 0
4.81 4.88
0 0
5.55 5.13
3.17 2.74
2.58 2.74
6.83 7.64
3.58 3.63
0 0
6.32 6.33
6.15 6.52
4.39 4.57
3.32 2.74
3.46 2.74
1.58 0
7.36 7.32
3.17 0
0 0
5.81 5.54
7.08 7.04
3.32 4.18
6.09 6.23
5.49 5.99
2.32 2.74
5 5.54
6.41 5.71
2.81 3.63
0 0
6.54 6.33
7.55 7.72
5.55 4.57
3 3.63
1 0
0 0
2 2.74
4.64 4.57
6.73 6.52
6.43 6.23
5.09 4.88
4.46 4.57
5.7 5.99
5.64 5.86
6.36 6.33
5.67 5.13
5.39 5.35
1.58 0
3 2.74
0 0
6.32 6.33
1.58 0
7.12 6.52
4 4.57
3.17 2.74
6.36 6.61
2.32 0
0 0
1 0
3.58 2.74
7.04 7.04
1 2.74
4.81 4.88
3 2.74
6.48 5.71
6.91 7.42
5.39 6.23
4.25 4.18
4.52 4.18
5.04 5.71
8.83 8.76
4.7 4.88
3.91 0
4 4.88
3.46 2.74
0 0
4.7 3.63
5.36 4.88
0 0
3 2.74
3 0
0 0
8.22 8.13
4.46 0
4.75 3.63
1 0
3.7 2.74
2.32 0
7.22 7.04
5.36 5.35
6 5.13
6.58 6.33
1.58 0
5.29 5.86
4.25 2.74
3.7 5.35
3.32 4.18
4.7 5.13
2.58 0
6.15 5.99
4.64 4.18
5.09 4.57
3.7 3.63
5.58 6.23
4.52 3.63
5.04 4.88
3.32 3.63
2.32 2.74
5 4.88
4.32 4.57
4.25 4.18
5.32 4.88
4.95 4.88
6.79 6.61
3.46 3.63
5.25 6.23
2.81 2.74
4.86 5.13
4.95 5.54
5.78 5.54
5.61 5.86
4.7 4.57
1 2.74
3.58 4.18
0 0
6.75 6.33
4.39 5.13
3.91 4.18
6.81 7.04
2.32 0
0 0
2 2.74
7.51 7.47
5.95 5.71
2.32 2.74
7.45 7.32
0 0
1 0
0 0
4.95 4.18
6.29 6.33
3.81 2.74
5.32 5.71
0 0
2.58 3.63
2.81 3.63
3.7 0
1.58 0
7.52 7.6
3.46 4.18
6.25 5.86
0 0
1.58 2.74
4.52 3.63
2.32 2.74
0 0
3.91 2.74
5.58 6.23
0 0
0 0
7.27 7.42
1.58 0
7.2 7.27
3.17 2.74
0 0
0 0
5.49 5.54
6.92 7.04
6.3 6.69
10.26 10.56
3 4.88
2 0
3.58 4.18
2.81 2.74
9.61 9.48
5.83 6.11
6.89 7.04
4 0
5.52 6.23
4.58 3.63
0 0
1.58 0
5.7 5.86
7.42 6.84
4.17 4.57
3 0
0 0
4 4.57
6.67 5.86
4.7 4.57
4.32 5.13
6.54 6.33
4.17 2.74
2.58 2.74
4.17 4.57
2.32 3.63
0 0
6.39 6.23
2 0
5.78 5.99
3 3.63
6.49 6.23
2 2.74
6.79 6.77
6.25 5.86
3.58 0
5.81 5.35
6.71 6.61
5.67 5.99
0 0
7.55 7.56
5.58 5.35
6.49 6.23
5.04 3.63
1.58 2.74
6.41 6.77
7.22 6.43
2.32 2.74
2.81 0
1 0
3.7 4.18
4.25 4.18
7.21 7.42
4.64 5.54
8.08 7.94
5 4.88
4.32 3.63
5.7 6.11
8.18 8.16
5.93 6.23
2.81 2.74
1 0
5.73 5.35
2 0
0 0
4.32 2.74
1.58 0
4.09 4.57
6.52 6.61
3.7 4.18
4.81 2.74
3.81 3.63
1.58 0
2.32 2.74
6.63 6.69
3.32 3.63
0 0
2.81 0
4 4.18
0 0
6.29 6.23
6.04 6.61
7.3 7.1
6.09 5.35
5.7 5.35
0 0
0 0
4.58 4.18
1 2.74
6.64 6.52
0 0
1.58 2.74
5.43 5.54
6.67 6.33
5.29 5.54
2.58 2.74
4.39 4.18
4.17 2.74
1 0
3.46 4.88
1 0
3.91 2.74
2.32 0
2.58 3.63
3.81 0
3.17 3.63
4.32 5.35
2 0
6.09 6.23
3 0
6.41 6.77
6.81 7.47
2.58 2.74
5 5.13
6.94 6.33
6.89 6.84
7.88 8.32
6.41 6.11
4.32 3.63
0 0
3 4.57
4.39 2.74
5.49 5.71
4.95 4.88
5.81 5.71
5.81 5.86
1 0
3.32 3.63
0 0
0 0
5.78 5.71
7.97 7.94
0 0
5.39 5.99
2 0
7.06 7.47
5.25 4.88
6.7 7.04
6.83 7.1
6.36 6.23
7.68 7.8
5.36 5.54
5.17 4.88
4.86 5.35
1 0
6.02 5.86
6.77 6.84
0 0
3.81 4.18
6.29 6.11
4.64 4.88
2.81 2.74
5.36 5.71
5.58 5.71
4 2.74
6.15 6.11
5.09 5.35
0 0
2 2.74
0 0
2.32 0
5.13 5.13
0 0
5.88 5.54
4.25 4.88
3.32 2.74
7.28 6.77
4.64 5.13
3 2.74
7.36 7.47
10.66 10.95
6.34 5.71
4.09 3.63
5.52 5.99
2.32 4.18
6.66 6.91
3.58 4.18
0 0
6.23 6.52
6.02 5.86
5.04 5.13
5.93 5.71
4.91 4.57
4.7 5.13
5.64 5.71
1.58 0
4.17 3.63
4.64 3.63
6.51 6.69
6.85 6.84
7.59 7.6
3.58 2.74
0 0
7.59 7.32
0 0
4.46 4.88
5.98 5.71
8.94 9.1
7.29 6.69
2 0
3.7 3.63
3.58 4.18
4.7 5.71
4.09 4.18
5.29 5.71
3.7 4.18
4.86 5.54
4.25 4.18
4.81 4.88
3.7 3.63
0 0
4.25 4.18
6.73 6.84
2.58 2.74
3.32 2.74
2.32 0
3.17 2.74
3.17 3.63
5.17 4.18
5.36 5.54
0 0
4.95 4.57
1.58 0
2 0
6.13 5.54
1.58 0
5.64 5.35
0 0
4.86 5.35
0 0
3.58 3.63
0 0
6.55 6.23
4.09 3.63
0 0
6.85 7.22
5.13 4.18
7.64 7.6
6.49 6.43
1 2.74
2.32 2.74
7.55 7.22
2 0
3.81 4.57
3.58 0
4.7 4.88
3.17 0
7.8 7.6
5.46 6.11
3.91 0
9.94 9.96
2.32 2.74
0 0
5.21 5.35
0 0
3.17 0
7 6.98
5.04 5.13
7 6.91
6.67 7.16
3.58 3.63
5.67 5.86
7.65 7.84
1.58 0
8.08 8.32
6.48 6.77
0 0
2.58 2.74
3.32 2.74
1.58 2.74
8.43 8.62
1.58 0
5.09 5.71
2.58 0
2.81 4.18
0 0
0 0
5.17 5.35
2.58 2.74
1 0
1 0
5.73 5.86
5.73 5.13
2.58 0
6.36 6.84
5.29 6.11
3.7 4.88
4.91 5.13
0 0
5.43 5.13
1 2.74
4.91 5.54
0 0
0 0
4.32 3.63
2.32 0
4.39 4.57
7.03 6.98
5.61 5.54
5.13 4.57
3.58 2.74
3.17 3.63
5.58 5.35
1.58 0
4.46 4.57
6.09 6.11
0 0
6.13 5.54
4.39 2.74
0 0
0 0
5.29 6.11
3.91 5.13
7.45 7.76
4.09 3.63
6.57 5.54
0 0
0 0
4.32 3.63
1 0
6.04 5.99
3.91 3.63
1.58 0
9.9 9.73
6.55 6.69
5.88 6.11
3 3.63
2.58 0
3.32 3.63
6.49 7.04
5.21 5.54
2.32 3.63
4.81 5.35
0 0
5.43 5.35
0 0
3.91 4.88
4.64 3.63
7.19 7.16
0 0
1.58 0
7.49 7.76
5.64 6.11
6.52 6.77
2 2.74
5.32 4.88
1 2.74
1.58 2.74
4 5.35
1.58 2.74
4.86 4.88
0 0
0 0
3.91 2.74
8.3 8.44
5.46 5.71
4.17 4.18
0 0
1.58 2.74
3.91 4.18
4.86 4.88
0 0
5.17 5.86
2.81 2.74
6.87 7.04
4.95 4.18
5.58 5.86
3.46 2.74
3.46 3.63
6.58 6.77
4.91 5.13
4.09 2.74
6.88 6.43
4 0
4.7 4.18
6.44 6.43
2.58 3.63
1 0
6.19 6.11
4.75 5.13
4.95 4.88
4.46 2.74
2 0
7.15 7.04
4.46 4.57
5.7 5.54
7.08 7.1
4.75 5.35
1 0
4.17 4.57
5.43 4.18
4.32 4.57
1.58 3.63
1 0
5.95 6.11
6.19 6.11
6.69 6.43
0 0
4.81 3.63
2 2.74
5.17 4.88
3.91 2.74
6.11 5.71
4.25 3.63
4.09 0
1 2.74
5.43 5.13
6.55 6.11
0 0
5.58 5.54
2.32 2.74
3.17 3.63
7.22 7.32
4.17 2.74
1.58 2.74
4.95 5.35
5.17 5.35
2.81 3.63
4.52 4.88
6.57 6.69
0 0
4.39 2.74
5.49 5.86
1 0
4.39 3.63
5.75 5.99
0 0
1 2.74
7.23 7.37
1 2.74
5.32 5.35
4.75 4.18
2 2.74
0 0
1.58 2.74
4.25 3.63
2.58 3.63
5 5.35
5.46 5.35
2 0
5.36 5.71
6.27 5.99
5.21 3.63
2.81 2.74
7.35 7.04
5 4.57
5.21 5.54
4.32 4.57
1 2.74
2.81 3.63
6.3 6.33
4.39 4.18
5.86 5.35
6.11 5.54
5.86 4.88
2.81 3.63
0 0
6.79 7.16
2 0
2 2.74
6.55 6.91
0 0
5 5.13
4.17 3.63
0 0
6.27 6.33
3.91 4.57
3.46 2.74
5.17 5.13
4.52 4.18
5.73 6.33
6.13 6.23
4.46 3.63
5 4.88
4.95 5.35
6.75 6.77
0 0
0 0
5.17 5.71
2.81 0
0 0
3 2.74
6.48 6.84
0 0
5.39 4.57
4.09 4.18
6.07 6.61
4.91 4.18
0 0
1 0
4.25 3.63
5.32 5.86
5.39 4.57
0 0
4.75 5.35
3.58 0
4.09 2.74
0 0
2 0
5.88 5.99
8.05 7.84
0 0
5.86 6.43
2 2.74
5.21 5.35
5.13 4.88
3 2.74
5.58 5.54
6 6.43
3.91 4.57
3.58 3.63
4 4.18
2.32 3.63
4.52 3.63
1.58 2.74
3.58 4.18
4.52 3.63
0 0
4.25 3.63
8.33 8.01
6.81 6.77
1 0
5.39 5.35
7.04 6.84
8.79 8.56
6.58 6.91
7.09 6.77
5.04 5.35
9.11 9.11
2.81 0
0 0
6.38 6.33
4.52 4.88
4.09 4.57
2.58 0
6.71 6.23
0 0
0 0
5.64 5.71
1 0
4.81 2.74
6.02 5.71
6.52 6.43
6.15 5.54
6.74 6.61
6.51 6.43
5.25 5.71
6.3 6.23
4.75 5.35
6.38 5.99
3.17 4.18
2.58 0
9.64 9.41
10.1 10.29
6.44 6.43
5.81 6.52
6.29 6.23
7.58 7.64
6.04 5.99
5 4.88
4.81 4.57
4 4.57
3.81 3.63
5.43 5.54
3.81 3.63
2.81 0
8.06 8.07
6.81 6.61
0 0
0 0
2.32 0
8.19 8.32
0 0
3.17 3.63
1.58 0
7.33 7.04
4.25 4.18
3.7 2.74
5.58 5.71
5.98 5.86
5.73 4.88
3.81 4.88
2.32 2.74
5.09 5.13
6.83 6.33
2.58 3.63
0 0
2.81 2.74
4.91 5.13
3.7 3.63
3.7 2.74
4.86 5.54
6.43 6.33
2.58 0
7.74 8.07
5.67 6.11
4.58 4.88
4.64 4.88
2.81 2.74
0 0
6.17 6.69
2.81 2.74
7.07 7.16
7.13 6.84
7.32 7.47
3.91 0
4.32 4.18
3 3.63
4.17 3.63
3.81 4.18
6.13 5.86
1.58 0
2 0
7.58 7.56
4.95 5.54
4.58 4.57
4.46 4.18
5 4.88
5.61 5.54
4.7 4.18
1.58 0
4.09 3.63
1 0
3.91 4.57
0 0
0 0
3.17 2.74
4.17 4.18
9.18 9.38
5 5.13
7.06 7.1
5 5.35
7.39 7.42
5.36 5.71
5.39 5.13
0 0
6.89 7.16
2.32 0
3.81 3.63
6.51 6.77
4.46 4.18
6.25 6.43
0 0
4.7 4.57
5.17 5.35
6.43 7.22
2.81 0
4.09 0
0 0
7.25 7.1
4.75 2.74
1 0
3.7 4.18
3.7 0
3.91 4.57
2.58 0
4.64 5.13
0 0
7.31 7.47
4.09 3.63
3 2.74
5.32 6.11
6.39 6.43
4.25 4.88
4.39 4.18
6.43 6.33
3.32 2.74
2 0
2.32 2.74
3.91 4.57
5.04 5.54
6.48 6.91
5 5.13
3.81 2.74
3.32 4.18
0 0
2.58 4.18
0 0
3.46 3.63
1 2.74
6.07 6.52
4.81 4.88
7.75 8.13
7.09 7.56
5.73 4.88
6.51 5.99
3.17 2.74
5 5.71
5.98 5.13
1 2.74
4.32 3.63
5.93 4.57
1 0
9.74 9.74
6.73 6.98
5.81 6.33
3.91 3.63
2.32 2.74
2.81 0
4.7 4.57
4 4.18
1.58 0
2.58 0
1 0
4.95 5.35
5.29 6.23
5.21 5.54
6.57 6.33
3.32 2.74
5.88 5.71
4.46 2.74
5.32 5.99
3.46 3.63
3.17 2.74
3.7 0
0 0
6.39 6.91
4.32 2.74
4.39 0
5.13 5.13
3.32 2.74
0 0
5.64 6.33
0 0
5.91 5.99
1.58 0
3.32 3.63
5.64 4.88
5.21 6.43
5.73 5.35
0 0
3 0
4 5.13
2.58 3.63
4.64 4.57
3.17 2.74
3.7 3.63
4.52 2.74
6.29 5.86
9.96 9.63
5.09 4.88
0 0
0 0
5.46 5.54
1 2.74
4.75 4.57
3.91 2.74
0 0
3.81 3.63
4.52 5.86
6.64 6.61
5.58 5.13
3.7 3.63
3.81 2.74
4.17 4.18
6.69 6.11
4.58 5.35
2.81 0
3.81 4.18
6.34 6.33
0 0
4 3.63
0 0
4.86 4.57
4.17 3.63
4.32 4.88
6.66 6.61
5.88 6.11
2 2.74
0 0
6.29 6.52
0 0
2.32 2.74
3.32 0
2.58 0
3.58 0
2 2.74
0 0
3.17 0
4 4.18
3.7 3.63
1 0
4.46 4.18
4.39 4.57
3.32 4.57
3.17 2.74
7 6.69
6.98 7.16
0 0
3.7 3.63
2 0
10.24 10.3
0 0
4 3.63
5.29 5.54
6.55 6.43
0 0
3.81 3.63
1 0
0 0
2.58 0
3.7 2.74
1.58 0
0 0
4.81 5.13
1 0
2.58 0
4.32 4.57
6.13 5.35
5.61 5.13
8.85 8.89
4.95 5.13
5.09 5.35
0 0
0 0
7.14 7.1
8.38 8.04
6.43 6.11
4.17 2.74
5 5.86
5.98 5.35
7.57 7.32
6.69 6.77
4.39 0
7.15 7.22
6.32 6.11
0 0
7.01 6.77
1 0
6.38 6.23
6.81 6.61
1 0
4.7 4.57
6.13 6.23
4.81 5.35
1 0
5.21 5.35
2.32 3.63
5.67 5.13
6.29 5.35
4.86 4.57
4.17 5.35
6.64 6.84
4.52 5.13
8.04 7.97
2.81 2.74
3.32 3.63
4.25 4.57
6.02 6.61
6.25 5.86
0 0
6.98 6.98
1.58 2.74
0 0
6.29 6.61
6.27 6.33
5.39 5.13
4.46 5.13
8.46 8.56
5.49 5.35
0 0
6.6 6.11
7.12 6.69
0 0
3.58 2.74
2.32 2.74
5 5.35
5.83 5.86
0 0
7.2 7.42
5.81 6.61
3.7 2.74
6 6.61
2.81 2.74
2.32 2.74
7.03 6.98
4.32 2.74
3.91 0
3.17 2.74
6.34 6.43
3.81 2.74
4.09 3.63
2.81 2.74
0 0
1.58 2.74
4.81 4.18
5.29 4.57
6.54 6.33
3.46 4.57
2.81 2.74
5.49 5.54
5.29 6.23
4.86 5.54
3.81 2.74
5.61 6.23
5.58 5.71
1.58 0
1 0
1 0
5.09 4.88
3.7 4.18
4.25 4.18
6.34 6.52
1 0
6.13 5.35
4.75 3.63
4.09 3.63
4.17 4.57
7.07 7.04
3.32 4.18
5.75 5.71
2 0
7.39 7.56
1.58 0
6.49 6.61
3.17 0
8.34 8.4
0 0
1.58 0
6.51 6.23
2.81 4.18
4.58 5.13
7.9 8.19
3.17 4.18
4.81 4.57
4.75 5.54
2.58 2.74
2 2.74
5.52 4.88
5.61 5.35
3 2.74
3.46 2.74
7 6.43
3 2.74
0 0
4.86 5.35
5.95 5.86
0 0
3.91 0
2.32 0
4.58 4.88
3.7 4.18
2.58 3.63
1.58 0
5.55 5.86
4.58 4.18
6.97 6.69
3.7 3.63
4.75 5.54
3.58 2.74
4.86 4.88
4.25 4.18
5.32 6.11
4.95 4.18
6 5.99
7 7.1
8.16 8.37
3.7 3.63
7.1 6.84
3.46 0
4.32 4.18
5.88 5.71
5.36 5.54
5.7 6.52
0 0
8.53 8.68
2.81 2.74
5.58 4.57
3.32 4.57
5.13 5.71
3 3.63
9.53 9.79
4.09 2.74
4.75 5.54
6 6.23
3.46 3.63
6.32 6.69
2.32 0
1.58 0
4.46 4.18
7.85 7.87
5.17 5.54
0 0
7.77 7.52
3.46 3.63
0 0
4.75 5.71
7.42 7.16
3.17 4.57
3.91 3.63
0 0
5.52 6.11
4.86 5.13
2.81 2.74
2 0
5.09 4.18
2.58 2.74
5.52 5.54
6.32 6.43
3.7 4.18
2 2.74
2.81 3.63
2 0
5.55 5.71
3.46 0
4 4.18
2.32 2.74
1 0
4.86 5.13
4 3.63
6.17 6.61
4.91 5.35
7.76 7.6
0 0
5.91 5.54
2.81 2.74
2 0
4.32 4.18
4.86 3.63
4.25 2.74
5.46 5.13
4.25 4.57
8.32 8.7
2.58 2.74
3.32 2.74
3.17 3.63
5.61 5.54
7.37 7.16
6.09 6.23
5.13 4.57
7.28 7.22
3 3.63
4.91 3.63
5.88 5.54
2.58 2.74
4.95 5.13
5.93 5.54
1 0
5.39 5.71
1.58 0
3.58 3.63
6.15 5.86
3.58 4.18
5.46 5.35
5.83 5.54
1 0
6.95 6.69
4.52 5.35
3.46 4.18
4.09 4.88
0 0
2.81 0
3.91 2.74
6.64 6.61
4.32 0
3 2.74
6.09 6.61
6.54 6.33
6.38 6.33
4.81 4.88
5.55 5.86
0 0
3.91 3.63
4.91 5.35
2.32 2.74
6.19 6.69
4.46 4.18
6.85 6.11
2.81 2.74
6 6.43
6.49 6.11
4.52 4.18
4.75 4.57
5.81 6.33
0 0
6.04 5.86
5.88 6.23
7.5 7.1
0 0
3.58 3.63
6.38 6.52
3.46 3.63
4.46 4.18
7.15 7.04
6.87 6.98
1.58 0
2.58 0
6 6.43
7.61 7.76
5.39 5.35
3.32 3.63
2.58 0
6.36 6.52
5.55 5.99
0 0
4.32 5.13
1 0
0 0
6.67 6.33
7.16 6.98
0 0
4.64 3.63
0 0
6.73 6.61
1.58 2.74
4.25 5.35
1 0
5.21 5.13
5.64 6.23
6.73 6.69
1.58 2.74
3.58 4.18
7.03 7.47
8.13 7.94
3.32 2.74
5.83 5.35
0 0
6.17 6.33
3.46 3.63
7.37 6.77
1 0
1 0
3.7 4.18
6.88 6.43
4.95 5.54
5.58 5.13
2.32 0
3 2.74
5.13 4.18
4 0
5.32 5.71
2.58 0
2 0
2.58 0
6.34 5.54
4.32 4.18
5.13 5.35
1.58 0
3.17 0
4.17 2.74
8.41 8.37
4.7 4.18
5.55 5.13
5.58 5.54
3.91 4.18
0 0
6.81 6.98
1 0
6.87 6.11
2.81 2.74
2.32 2.74
5.21 5.35
5.61 4.88
4.52 5.54
8.96 8.72
3.46 4.18
6.34 5.86
7.42 7.1
7.44 7.76
5.04 4.88
0 0
7.5 7.87
5.04 4.18
4.75 4.18
2.81 0
4 4.88
4.25 3.63
3 3.63
2.32 2.74
3 2.74
3.46 3.63
3 2.74
1.58 0
5.67 5.71
5.32 4.88
5.09 5.13
3 0
6.64 6.43
5.98 5.54
1.58 0
3.17 4.88
4.64 3.63
0 0
5.17 4.88
2 0
6.77 6.52
2 0
4.58 4.57
0 0
1 0
4.25 2.74
0 0
0 0
3.32 0
5.43 5.99
8.07 8.01
0 0
5.09 4.57
4.32 2.74
2.32 0
6.73 6.69
3.46 2.74
1 0
0 0
6.17 4.57
4.81 4.57
7.52 7.32
6.66 7.04
3.17 0
1 0
8.46 8.42
3.7 2.74
2 3.63
5.09 5.13
2.81 0
0 0
8.09 8.24
3.17 0
0 0
4.46 4.57
1.58 0
3.58 4.57
3.7 2.74
3 3.63
5.43 5.13
4.25 4.57
1 0
5.46 5.13
0 0
6.55 6.69
6.27 5.99
2 2.74
3.81 0
5.7 5.99
4.09 3.63
4 4.57
6.34 6.43
2 0
3.32 2.74
5.52 5.35
5.67 5.13
6.25 6.23
4.09 3.63
4.09 4.57
0 0
4.52 4.57
4.75 4.88
0 0
4.39 5.35
3.91 3.63
1 0
6.23 6.11
6.78 6.77
4.75 4.88
6.17 5.99
6.15 6.23
1.58 2.74
7.42 7.42
0 0
1 0
7.73 7.47
3.7 3.63
3.91 3.63
3 2.74
7.32 7.37
5.04 4.18
4.09 3.63
7.17 7.42
3.46 2.74
0 0
4.25 4.88
9.23 9.49
5.21 4.18
4 4.57
1.58 0
5.43 5.71
0 0
0 0
0 0
3.7 4.18
0 0
3.17 3.63
3.81 2.74
3.17 3.63
8.69 8.37
0 0
5.17 5.35
6.67 6.69
4.39 4.18
4.75 4.18
0 0
0 0
0 0
2.32 2.74
4.52 3.63
6.32 6.23
4.64 4.88
3 0
1 0
0 0
4.95 5.35
0 0
3.46 2.74
4.09 4.88
4.25 4.88
1 0
7.02 7.04
6.23 6.52
5.49 5.13
0 0
3 0
5.49 5.71
3.17 2.74
7.5 7.6
0 0
4.58 3.63
3.81 3.63
1.58 2.74
1 0
5.7 5.99
3.32 4.57
6.25 6.23
4.32 4.57
5.32 5.13
6.94 6.52
0 0
0 0
5.09 5.35
5.04 5.13
2.32 0
0 0
6.87 6.11
5.04 5.13
7.65 7.22
5.58 4.88
3.58 3.63
5.46 5.86
4.17 5.54
1 0
4.91 5.54
6.27 5.71
0 0
4.75 4.57
0 0
2.58 0
5.36 5.86
6.15 5.99
2.58 3.63
0 0
5.29 5.35
2 0
5.21 5.13
0 0
5.93 5.86
2.32 2.74
6.11 6.43
6.64 6.84
2.58 0
7.14 7.52
4.58 4.18
3.17 0
1.58 0
5.29 5.35
4.09 3.63
2.58 2.74
5.64 5.35
6.41 6.77
5.83 4.57
0 0
5.43 5.35
1 2.74
7.18 7.42
4.95 5.13
0 0
0 0
3.46 2.74
5.25 5.71
6.21 7.1
3.58 2.74
8.65 8.95
6.27 5.86
1 2.74
3.81 4.18
2.32 0
4.58 4.18
10.42 10.37
5.91 5.71
4.7 5.13
6.97 6.69
6.57 6.84
6.43 6.23
7.35 7.56
3.32 2.74
3.32 2.74
2.32 0
2.81 0
5.46 5.35
1 0
1.58 0
4.32 4.18
6.49 6.91
4.17 3.63
6.04 6.23
1 0
2.81 4.18
3.17 2.74
3.32 2.74
0 0
5.7 5.71
3 2.74
6.75 6.23
5.09 5.35
6.78 7.04
3.58 3.63
1.58 0
6.09 6.23
3.32 2.74
5.7 5.54
4.7 3.63
6.19 6.69
5.39 5.71
4.17 2.74
3.7 5.13
1 0
2.81 4.18
4.95 4.18
9.73 9.63
7.23 7.1
7.71 7.84
4.52 4.18
4.7 4.88
4.86 4.18
2 2.74
4.39 4.57
5.09 5.35
0 0
5.7 5.13
3.17 2.74
3.46 2.74
0 0
2.32 0
0 0
1 0
0 0
0 0
5 4.57
1 0
8.21 8.29
6.29 6.33
7.55 7.97
4.17 3.63
5.29 5.13
1 0
8.52 8.51
0 0
3.17 2.74
8.09 8.37
0 0
6.29 6.52
3 2.74
1 2.74
4.25 2.74
3 2.74
4.39 4.88
2.81 0
0 0
7.45 7.76
6.27 6.69
0 0
8.11 8.24
2.81 3.63
2.58 0
2.81 2.74
0 0
3.32 0
1.58 0
0 0
5.78 5.86
2 3.63
8.47 8.4
6.63 6.91
8.82 8.89
6.7 6.61
1.58 0
2.32 2.74
6.43 6.23
0 0
2.32 3.63
5.61 6.11
3.81 4.88
2.58 2.74
5.25 5.13
1 0
5 5.35
3.46 2.74
0 0
3.7 5.13
3.17 2.74
4.09 4.88
2.81 0
5.25 5.54
4.58 4.18
6.13 5.71
1 0
1.58 0
3.58 2.74
0 0
4 3.63
4 3.63
5.32 5.54
6.32 6.43
4.64 5.54
4.17 0
1.58 0
8 8.04
2.32 0
6.07 5.99
2.58 0
3.58 2.74
6.19 6.11
0 0
8.21 8.19
6.67 6.33
1.58 2.74
6.71 6.52
7.9 8.1
6.39 6.23
0 0
5.73 5.71
7.54 7.97
1.58 0
1 0
4.39 3.63
3.58 4.18
5.39 5.35
5.29 5.13
3.32 3.63
4.39 3.63
3.91 3.63
0 0
9.19 9.24
2.81 2.74
0 0
4.64 2.74
5.36 6.11
5.32 5.13
5.09 4.88
1.58 0
7.19 7.04
3 2.74
1 0
3.81 3.63
6.54 5.99
6.54 6.43
6.09 6.43
3 0
1.58 2.74
5.95 6.43
3.91 2.74
1.58 0
0 0
2.32 3.63
6.07 6.43
4.91 5.35
4.7 4.18
5.29 3.63
8.35 8.6
0 0
4 4.57
4.52 4.57
5.13 5.86
6.34 6.23
6.43 6.11
3.58 2.74
4.32 3.63
5.32 5.54
6.64 6.23
8.17 7.91
2.81 2.74
4.95 4.88
2 0
4.86 4.88
3 2.74
4.52 4.57
0 0
3.32 2.74
0 0
6.41 6.61
6.63 6.61
5.49 5.99
2.58 2.74
3.32 0
1 2.74
3.32 2.74
1.58 2.74
1.58 0
4.58 4.18
5.83 5.86
6.52 6.43
2.58 2.74
5.93 5.71
4.46 2.74
6.44 6.69
5.88 5.35
4.75 4.88
3.46 3.63
4.64 4.57
4.09 3.63
6.07 5.99
5.09 4.88
3 3.63
5.75 5.86
3.32 0
6.58 5.99
3 3.63
3 2.74
3 2.74
0 0
5.73 5.35
4 3.63
6.09 5.86
0 0
4.52 5.54
7.27 7.16
3 2.74
5.52 5.86
5.64 4.88
5.67 5.35
0 0
3.17 3.63
5.17 5.71
8.34 8.21
4.91 5.13
4.52 4.18
4.32 3.63
0 0
0 0
3.7 2.74
5.36 5.71
6.69 6.91
5.7 5.13
4.32 5.35
4.25 0
5.55 5.13
4.64 5.13
5.49 5.54
1.58 0
1.58 0
6.44 6.52
4.75 4.18
2.81 0
3.17 3.63
2.81 3.63
0 0
5.81 5.86
2 3.63
5.75 5.13
5.09 5.86
3 2.74
5.43 5.13
6.19 5.86
2 0
2 2.74
1 0
3.91 4.57
5.52 5.86
1 0
6.48 6.69
4.91 4.18
3 2.74
6.38 5.54
4.17 5.54
6.23 5.99
3 4.18
2 3.63
2.32 0
4.7 3.63
5.09 5.35
4.46 4.57
5.21 4.88
6.99 7.16
5.95 6.11
1 0
5.67 5.71
1.58 2.74
1.58 2.74
4.17 4.88
4.09 3.63
3.7 2.74
1 0
1 0
0 0
6.99 6.98
7.63 7.27
5.98 5.99
1 0
7.5 7.47
0 0
0 0
5.13 5.13
1.58 2.74
9.04 9.15
7.15 7.04
5.86 5.54
1 2.74
3.91 4.57
3.81 2.74
1 0
4.46 4.57
0 0
5.32 5.86
4.25 5.35
7.73 7.94
0 0
2.58 2.74
7.96 7.72
3.46 5.13
4.81 5.35
0 0
4.91 5.35
3 3.63
2 2.74
5.55 5.54
4.95 5.35
3.7 2.74
5.7 5.71
0 0
5.21 3.63
6.36 6.52
0 0
6.21 6.11
5.86 6.23
3.81 3.63
6.02 5.71
2.32 0
5.83 5.99
8.46 8.32
0 0
0 0
7.58 7.64
3.81 0
0 0
2 2.74
2.32 2.74
3.7 0
0 0
0 0
5.17 5.35
0 0
5.09 5.54
5.67 5.99
3.17 0
4.25 4.57
4.32 2.74
6.57 6.77
4.7 4.57
3.32 3.63
3.58 2.74
7.03 7.27
4 4.18
6.29 6.11
6.64 6.33
4.46 4.57
6.73 6.43
8.95 9
1 0
1 0
6.11 5.86
6.15 5.71
2.58 2.74
5.29 5.54
0 0
7.24 6.61
5.52 5.71
5.13 5.54
2 2.74
8.08 8.19
7.04 6.91
4.39 4.18
0 0
4.58 4.57
0 0
8.69 8.49
4.52 5.35
3.46 2.74
1.58 2.74
0 0
4.25 2.74
0 0
5 5.71
6.83 7.16
3.91 4.18
3.46 2.74
5.86 5.71
3.17 2.74
5.17 4.18
4.17 4.88
3 0
6.55 6.11
4.64 4.88
0 0
3.81 0
3.58 4.18
3 3.63
5.95 5.71
0 0
4.09 4.18
5.83 6.11
0 0
2.81 0
0 0
1 0
6.25 6.69
5.73 5.71
2.58 2.74
6.25 6.43
5.13 5.35
6.36 6.84
4.46 5.71
2 0
0 0
3.81 3.63
6.27 6.43
1 0
6.36 5.54
6.64 6.23
5.67 5.71
7.44 7.56
5.64 5.54
2.32 0
11.64 11.72
3.91 4.88
2 3.63
4.25 4.18
6.66 6.43
2.32 2.74
2 0
8.96 9.13
6.94 7.42
2 0
5 4.57
6.63 7.04
3.91 2.74
1 0
6.51 6.69
5.32 5.35
4.64 4.88
1 0
5.13 5.54
1 0
4.52 4.18
8.13 8.19
6.66 6.91
6.04 5.99
6.36 6.43
0 0
5.88 5.35
2.32 2.74
0 0
8.27 8.47
3 3.63
4.09 4.18
2.58 4.18
0 0
5.78 5.54
0 0
8.43 8.21
1 0
5.17 4.57
2.32 0
3.58 4.18
7.45 7.64
1.58 2.74
7.06 6.84
2 0
3.7 2.74
0 0
1.58 2.74
0 0
5.98 6.43
4.81 4.18
3 4.57
4.58 3.63
2.32 2.74
2.58 0
0 0
3.7 3.63
4.75 4.18
5.13 5.35
6.07 6.77
6.89 7.22
3.91 3.63
6.7 6.91
5.04 5.13
4.17 5.13
6.49 6.61
5.88 5.99
4.32 4.88
4.09 4.18
5.04 5.71
5.36 5.35
5.36 5.13
3.58 2.74
4.95 4.57
0 0
4.32 4.57
4.75 4.18
5.78 5.99
0 0
3.46 2.74
5.04 5.71
2.81 0
0 0
3.91 4.18
5.91 5.99
3.46 4.18
5.36 5.35
5.43 4.88
5.29 5.54
5.21 5.71
5.55 6.33
2 2.74
0 0
1 0
5.73 5.99
6.02 5.86
1 0
1.58 2.74
2.32 2.74
1.58 0
2.81 0
6.61 6.77
7.83 7.72
0 0
6.87 6.77
3.81 3.63
6.19 6.23
2.32 0
4.7 4.57
4.75 4.18
6.55 6.52
6.09 6.43
5.17 4.57
2 0
5.78 4.18
5.04 4.57
5.04 4.88
5.95 6.52
3.17 2.74
2.32 0
3.91 4.57
2.58 2.74
8.04 7.72
3 3.63
5 5.54
0 0
5.25 5.99
7.58 7.47
0 0
7.87 7.64
0 0
4.39 4.57
6.67 6.61
7.61 7.42
2 0
1.58 0
11.8 11.87
1 0
5.29 4.57
6.46 6.43
6.39 6.52
2.58 0
3 2.74
7.57 7.72
1 0
4.17 4.57
1 0
5.88 6.11
2 0
4.64 3.63
5.81 4.18
6.98 6.84
5.81 5.35
5.49 5.13
8.63 9.1
4.39 4.18
1 0
3 0
7.3 7.04
1 0
4.09 3.63
0 0
0 0
1 0
0 0
2.32 2.74
1 0
5.64 5.13
4.86 5.35
5.04 5.86
0 0
5.86 5.54
6.71 6.61
6.15 5.86
7.41 7.52
5.21 4.88
2 3.63
4.17 2.74
4.17 4.18
3 2.74
4.32 5.13
2.81 0
7.13 6.69
6.92 7.04
3.7 2.74
3.17 2.74
7.14 7.42
0 0
5.39 5.86
6.07 5.99
0 0
5.58 5.13
4.09 2.74
2 0
3.46 0
0 0
5.09 5.71
6.27 6.52
5.29 5.35
5.09 4.88
5.73 5.54
3 3.63
3.17 3.63
5.49 5.54
4.39 5.13
2.58 2.74
4.91 5.54
0 0
5.46 5.35
1 0
4.95 5.35
7.04 6.84
6.02 6.23
2.81 2.74
0 0
6.78 7.32
0 0
2 3.63
4.58 4.88
2.32 2.74
2.81 0
2.32 2.74
5.83 6.43
6.34 5.54
4.32 3.63
1.58 2.74
3.46 2.74
0 0
0 0
1.58 0
4.52 3.63
4.52 5.54
0 0
6.04 5.54
4.75 4.18
4.91 4.57
2 2.74
0 0
4.58 4.18
4 4.18
7.9 7.6
4.86 4.88
7.73 7.84
2.81 3.63
2 0
8.17 8.66
4.39 0
0 0
7.26 6.91
5.13 5.86
6.74 6.84
3.46 3.63
3.81 4.18
4.17 2.74
0 0
6.21 5.99
0 0
6.74 7.16
7.28 7.27
3.46 2.74
3.91 4.88
8.16 8.21
6.64 6.61
2.81 2.74
7.22 6.84
0 0
3.32 2.74
3 3.63
3.32 0
4.39 3.63
5.04 4.88
2.58 2.74
5.88 5.71
4.09 4.18
4.58 4.57
2.32 0
4.7 5.13
2 2.74
4.46 4.57
3.58 3.63
3 0
0 0
3.81 3.63
1.58 0
7.94 7.37
2 3.63
1 0
1.58 0
7.34 6.91
4.81 5.35
0 0
2.58 2.74
5.78 5.86
3.17 4.57
5.78 4.88
4 4.18
4.7 4.18
5.21 4.57
3.91 4.18
5.61 5.54
3 0
7.48 7.42
4.95 5.54
6.02 5.86
4.81 5.71
2.32 3.63
0 0
2 2.74
6.07 5.71
7.19 7.52
5.58 4.88
3 0
6.74 6.91
2.81 0
3.32 2.74
7.39 7.04
1.58 0
8.16 8.37
4.75 2.74
5.91 6.11
1.58 0
7.63 7.76
5.25 5.86
7.45 7.56
5.43 4.57
0 0
1.58 2.74
5.09 3.63
3.32 0
4.17 5.13
0 0
3 2.74
3.81 2.74
4.75 4.57
0 0
6.11 6.33
3.7 3.63
5.93 6.23
0 0
0 0
4.39 5.35
3.32 4.57
6.86 6.77
3.91 4.57
0 0
4.17 4.57
4.86 4.18
5.58 5.71
6.83 6.69
0 0
6.32 6.23
2.58 2.74
3.17 3.63
7.21 7.22
7.97 8.4
4.52 4.18
5.86 6.11
5.81 5.99
4.46 3.63
7.55 7.52
2.32 0
7.52 7.56
2.58 0
4.75 4.57
4.7 4.57
6.04 6.43
9.58 9.39
5.13 5.13
4.17 4.57
2.32 2.74
3.7 3.63
4.81 4.88
2.58 2.74
4.95 4.57
6.63 6.11
5.55 5.35
5.75 5.13
2 0
2.81 2.74
1 2.74
4.58 5.35
0 0
0 0
3 2.74
6.63 6.43
1 0
3.17 2.74
7.61 7.8
3.58 3.63
2.81 0
4.17 4.18
3.58 2.74
4.75 5.71
5.83 5.71
4.81 4.57
5.61 5.13
4.09 4.18
6.21 5.99
6.54 6.69
3 3.63
7.42 7.22
3.58 2.74
0 0
4.17 4.18
2.58 2.74
5.32 5.71
6.46 6.91
4.39 4.88
4.75 4.57
0 0
3.7 3.63
0 0
1 0
3.81 2.74
2.32 2.74
0 0
2.32 0
0 0
2 0
2.81 3.63
3.7 4.57
3 0
7.08 7.56
8.48 8.74
7.39 7.47
0 0
1 0
3.91 4.18
7.54 7.6
3 3.63
0 0
7.32 7.69
3.32 0
6.11 5.99
3.7 4.18
6.34 5.71
6.15 6.33
0 0
3.32 4.18
2 2.74
7.04 7.22
4.64 4.18
0 0
6.69 6.84
4.39 5.54
2.81 2.74
2.32 0
5.04 4.18
3.7 3.63
3.17 3.63
3.81 2.74
6.23 6.43
5.61 5.86
5.29 5.54
6.69 6.52
3.7 4.88
5.7 5.71
5.61 5.35
4.95 4.88
5.61 5.86
0 0
3 3.63
6.09 5.86
4.39 3.63
3.32 3.63
5.25 5.54
4.81 5.35
4.39 4.88
7.03 7.27
0 0
0 0
5.21 5.86
1 0
4.32 4.18
5.55 5.71
6.44 6.23
6.71 6.61
0 0
3.32 4.57
5 5.35
1 0
5.78 6.43
4.09 3.63
5.7 5.35
1.58 2.74
6.48 7.04
5.21 4.88
2 2.74
3 0
3.81 2.74
4.86 3.63
7.79 8.16
3.17 3.63
3 2.74
3.81 2.74
5.29 5.54
5.83 6.11
8.6 8.42
6.38 5.54
3.58 3.63
2.58 0
7.43 7.42
1 0
0 0
6.3 6.23
3 2.74
5.78 6.23
4.81 5.54
7.11 7.27
5.25 5.35
4.25 3.63
2.58 2.74
5.58 4.57
7.55 7.52
5.98 6.61
2.58 3.63
5.49 5.13
6.6 6.69
6.73 6.43
7.52 6.84
3.91 3.63
5.13 5.13
6.38 6.23
6.3 6.52
3.17 2.74
5.46 6.11
5.86 5.71
2 0
3.81 3.63
6.41 6.52
5.88 5.54
4.52 4.18
6.46 6.69
7.8 7.84
0 0
3 3.63
3.17 3.63
6.52 6.77
5.95 5.99
0 0
3.17 0
0 0
0 0
4.32 5.35
8.92 8.99
2 0
3.81 2.74
5.25 5.13
6.07 5.86
5.52 4.18
4.64 0
6.81 6.77
5.83 5.71
6.07 5.99
6.29 6.23
6.07 5.35
5.21 4.88
6.92 7.04
5.7 5.54
2.81 3.63
6.19 5.86
6.97 6.98
2 2.74
0 0
6.39 6.61
6.7 6.84
1 0
6.29 6.23
11.78 11.81
3.91 4.18
4.17 2.74
4.52 4.18
1 0
1.58 0
0 0
3.32 2.74
4 4.57
1 0
4.17 3.63
5.52 5.99
0 0
3.32 2.74
4.32 4.57
3.17 3.63
6.29 5.71
4.39 2.74
6.7 6.33
6.44 5.54
2 0
7.29 7.1
5.61 6.11
5.88 5.35
0 0
5.04 4.18
4.7 3.63
6.38 6.23
2.81 4.18
0 0
5.32 5.71
6.98 6.61
0 0
5.7 6.11
7.63 7.8
9.73 9.74
5.67 6.11
4 4.88
0 0
4.52 4.88
1.58 2.74
2.81 4.57
5.73 5.86
1 0
5.73 6.33
6.52 6.23
0 0
6.69 6.84
5.36 4.57
2.32 0
4.09 0
5.25 4.57
7 6.91
3.81 3.63
0 0
2.58 2.74
4.86 4.88
4.32 4.18
4.58 4.88
6.36 6.69
2.58 2.74
3 2.74
6.6 6.52
7.86 7.69
6.38 5.71
1.58 0
4.81 5.54
2.81 0
6.67 6.77
3.81 3.63
4 0
6.63 7.04
0 0
8.54 8.51
3.81 2.74
2.81 2.74
5.7 5.54
4.46 5.13
3.91 0
2.81 0
2.58 2.74
3 0
6.82 6.43
3.81 4.18
1 2.74
0 0
3.17 4.18
1.58 2.74
6.74 6.91
0 0
3.32 2.74
2.58 3.63
4.7 5.71
3.17 0
1.58 2.74
5.81 5.86
1.58 0
3.17 2.74
6 6.33
6.61 6.43
4.09 2.74
5.25 2.74
4.58 2.74
6.51 6.23
1 0
3.58 3.63
5.52 5.13
0 0
5.86 5.86
4.46 2.74
3.91 3.63
2.32 0
7.55 7.64
4.86 4.88
6.49 6.61
5.17 4.57
0 0
1.58 0
4.64 4.88
6.61 6.33
2.32 0
4.09 3.63
4.52 4.88
1 2.74
1 0
6.61 5.71
6.25 6.33
4.86 5.35
7.48 7.42
3.32 2.74
4.32 2.74
6.43 6.52
0 0
5.39 5.35
3.32 3.63
7.29 7.56
4.25 4.18
6.21 6.23
4.17 4.18
1.58 2.74
4.32 4.57
5.32 5.71
4.91 4.88
2 2.74
6.55 6.43
4.64 0
1 2.74
4.32 5.13
6.58 6.77
5.55 5.86
8.76 8.66
3.32 3.63
5.13 4.88
1.58 0
3.32 0
2.32 2.74
5.49 5.54
6.73 6.52
1 2.74
6.52 6.61
3.91 4.18
3.32 2.74
4.09 3.63
5.93 6.23
4.32 4.57
5.46 5.54
3.32 0
2.58 4.18
4.17 2.74
5.29 4.57
6.07 6.23
5.17 5.13
5.46 5.54
1.58 0
5.13 4.57
4.46 4.18
4.75 5.13
1 0
4.32 3.63
3.32 0
5.49 4.57
2.81 2.74
6.64 6.69
4.52 4.57
5.36 5.86
3.17 3.63
5.29 5.99
4.32 3.63
6.73 7.32
4.25 4.18
5.78 5.71
6.41 6.69
4.17 3.63
4.64 4.18
6.38 6.91
0 0
1 0
2.81 2.74
6.07 5.86
4.09 2.74
8.09 8.27
3.17 4.18
3.46 2.74
3.17 2.74
0 0
6.34 6.52
1 0
4.17 4.88
5.86 6.43
0 0
2.58 0
7.91 7.84
1.58 0
6.38 6.11
4.09 4.57
3.91 4.57
5.98 6.11
2 4.18
7.03 6.77
4.95 5.13
0 0
0 0
5.17 4.57
2.81 2.74
6.51 6.33
1 0
3.46 4.18
2.81 2.74
5.09 5.86
1.58 0
6.17 5.86
4.46 2.74
5.83 6.52
7.31 6.98
1 0
4 0
7.49 7.6
4.25 4.18
3.7 4.18
5.95 6.23
2.58 2.74
4.91 4.57
3.58 3.63
8.59 8.7
4.32 4.18
2.81 0
4 2.74
3.81 2.74
3.91 4.18
7.21 7.32
7.75 7.84
0 0
0 0
3 3.63
5.09 4.18
1 2.74
6.07 6.52
5.39 5.71
4.64 0
5.17 4.57
6.29 6.52
4.95 5.13
0 0
2.58 2.74
0 0
4.81 4.18
2.81 3.63
4.86 5.86
7.25 7.42
1.58 0
5.93 5.54
5.81 6.11
4.09 4.18
2 0
7.44 7.47
4 0
1 2.74
5.88 5.71
3.91 3.63
1.58 0
6.41 6.61
5.49 5.35
4.09 4.18
4.46 5.13
5.29 4.88
6.7 6.43
0 0
0 0
0 0
0 0
4 2.74
2.58 2.74
4.81 5.35
6.94 6.77
3.91 4.18
3.91 4.18
5.78 6.11
4.09 2.74
3 2.74
1 2.74
2 0
3.17 3.63
6.67 6.61
7.56 7.72
6.77 6.61
7.88 8.04
5.73 5.35
3.58 4.18
2.58 2.74
3.58 0
5.93 5.13
5.93 6.33
3.58 3.63
5.04 4.57
5.83 6.11
1.58 0
7.43 7.52
4.7 5.35
5.83 5.71
4.09 4.88
4.75 4.88
6.77 6.91
1.58 2.74
4.91 5.13
3.17 2.74
3.17 3.63
4.7 5.13
0 0
5.32 5.13
1 0
4.7 4.88
9.46 9.46
1.58 0
4.25 4.18
3 3.63
3.46 2.74
5 4.57
4.32 3.63
1.58 2.74
4.95 4.57
0 0
0 0
3.58 4.18
0 0
4.52 3.63
0 0
0 0
1.58 0
6.61 6.43
7.16 7.04
5.17 4.57
1.58 0
0 0
5.09 5.13
6.34 6.33
9.18 9.17
5.58 4.18
2.32 2.74
3.58 2.74
4.25 4.88
0 0
5.13 5.54
4.39 4.18
4.52 4.18
4.86 4.18
0 0
5.86 5.99
8.46 8.78
5 5.13
2.32 0
4.58 4.57
2.58 2.74
7.77 8.04
5.73 5.99
4.32 4.18
4.32 5.13
6.82 7.04
1.58 0
0 0
8.29 8.21
3.81 2.74
3.7 4.57
0 0
5.46 5.54
5.17 5.13
1.58 0
3.7 4.18
7.1 6.91
4.46 4.57
0 0
0 0
4.32 4.18
4.91 2.74
3.32 2.74
4.52 4.57
5.36 5.13
4.7 0
1 0
4.91 4.57
4.86 4.88
0 0
0 0
5 5.99
4.58 4.18
4.64 5.13
3.58 2.74
5 5.13
4.95 3.63
2.32 3.63
4.52 4.57
3.46 2.74
4.46 4.18
6.13 6.33
2.32 0
3.91 4.18
3.81 4.57
6.23 6.84
3.58 3.63
2.32 0
7.11 7.04
0 0
6.15 6.11
6.25 5.13
3.81 2.74
5.29 4.88
4.52 2.74
6.17 5.99
5.13 4.88
4.86 4.57
4.52 4.57
5.13 5.13
0 0
4.39 4.57
0 0
2.32 0
5.25 4.18
7.11 6.84
6.49 6.33
3.58 3.63
0 0
1 0
3.46 3.63
6.64 6.33
3.91 3.63
8.07 8.01
6.6 6.91
0 0
4.58 4.18
2.58 3.63
5.46 4.18
2.81 0
7.89 8.16
5.09 5.86
5.29 5.35
1 0
6.49 5.99
3 3.63
2.58 0
0 0
2 0
2.32 0
6.41 5.54
4.64 5.35
6.97 6.52
3.7 4.88
4 4.18
0 0
1.58 0
5.95 5.54
5.36 5.13
3.17 4.18
4.75 5.13
3.46 0
6.55 6.52
2 0
3.32 2.74
6.25 6.84
5.98 6.23
5.95 5.99
0 0
3.7 4.57
0 0
6.07 6.23
2 0
0 0
5.36 5.13
5.61 6.33
3.81 4.57
4.09 3.63
2.58 0
5.09 4.88
2 0
7.41 7.42
4.32 4.88
7.92 7.97
0 0
4 2.74
3.32 4.18
2.81 2.74
0 0
2 2.74
6.32 5.99
9.67 9.53
2 0
0 0
3.46 3.63
4.81 4.88
5.09 3.63
3.81 3.63
1 2.74
7.17 7.52
4 4.57
2 3.63
7.86 7.84
8.54 8.53
0 0
3.81 3.63
0 0
4.39 4.18
5.29 6.33
5.61 5.13
5.88 5.86
0 0
5.09 2.74
5.49 5.13
3.58 3.63
2 0
2.32 2.74
9.08 8.94
4.09 2.74
7.01 6.91
5.09 4.57
0 0
5.04 5.54
6.17 6.52
4.32 3.63
0 0
9.19 8.95
6.3 6.33
4.17 5.13
3 3.63
5.32 5.35
6.23 6.77
6 6.61
5.13 5.35
5.78 6.33
3.58 3.63
0 0
6.97 7.76
7.57 6.91
5.13 5.13
3.7 4.18
6.69 6.52
6.6 5.99
4 2.74
3.7 3.63
5.13 5.13
6.32 6.98
4.09 0
1 0
4 3.63
4.58 4.57
2.32 3.63
5 4.57
0 0
6.38 6.33
3.46 3.63
4.17 3.63
0 0
7.68 7.6
6.48 6.33
5.32 5.54
0 0
0 0
2 0
2.58 3.63
1 0
2.81 3.63
3.58 0
3.58 3.63
5 4.88
2.32 0
1 0
7.07 6.91
2.32 2.74
6.44 6.11
4.91 5.13
2.32 0
6.23 6.84
6.41 5.86
3.17 3.63
0 0
6.15 5.54
2.58 2.74
4.46 4.57
4.09 2.74
0 0
3.91 2.74
2.58 2.74
6.07 6.23
7.53 7.42
4.17 4.57
5 4.18
3.32 0
6.07 6.23
3.81 0
1.58 0
1 0
2.81 2.74
4 3.63
6.55 6.52
1 0
0 0
2.81 3.63
4.86 4.18
3.91 2.74
1.58 0
4.52 4.88
5.86 5.71
3 2.74
6.3 5.13
8.77 8.87
2.81 3.63
2.81 3.63
2 0
0 0
5.98 5.71
5.36 5.35
7.21 7.27
5.95 5.86
2.32 0
2.58 0
4.52 4.57
0 0
2 0
2 0
3.81 3.63
4.32 3.63
7.44 7.52
5.64 5.71
0 0
5.13 5.54
5.64 4.88
6.63 6.11
7.33 7.52
6.04 5.35
7.12 7.27
6 6.23
0 0
3.81 0
5.04 5.71
3.91 2.74
3.91 4.18
5.78 5.54
2.81 0
4.52 3.63
4.32 5.13
3.17 2.74
1 0
3.46 0
5.21 5.35
6.27 5.99
5.36 5.71
2.32 0
5.29 6.11
4.52 4.18
6 5.35
1 0
1.58 0
3.46 2.74
1.58 0
5.13 5.35
0 0
1 0
3.17 2.74
6.13 6.11
4.39 5.13
1 2.74
4.64 2.74
1 0
3.17 2.74
1 0
5.21 4.88
2 3.63
0 0
3.7 3.63
6.66 6.52
3 2.74
6.69 6.52
2.58 2.74
4.64 4.88
2.81 0
1.58 2.74
4.58 5.13
5.81 5.71
4.58 4.18
4.95 4.57
2.58 0
2.58 2.74
6.15 6.61
4.7 4.57
0 0
2.32 2.74
1.58 2.74
1 0
5.91 6.23
3.7 2.74
0 0
0 0
6.54 6.84
0 0
1.58 0
6.04 6.52
2.81 0
2.58 3.63
2.32 0
3.58 2.74
5.09 4.18
5.43 5.86
5.86 5.99
0 0
3.17 0
5.67 6.11
2.58 2.74
4.7 5.13
5.86 4.57
6.6 6.33
6.83 6.98
0 0
7.71 7.76
3.58 4.18
4.09 4.18
1.58 0
0 0
4.39 4.88
3.46 2.74
2.58 0
4.7 4.18
7.08 6.77
4.95 4.88
5.88 6.52
7.95 8.27
6.95 7.16
4.17 4.18
4.86 5.35
3.91 4.88
4 3.63
6.36 5.86
2.32 0
4.64 4.57
5.83 5.86
2.81 2.74
2.58 2.74
4.95 5.71
9.19 9.25
3.17 3.63
1 2.74
6.34 5.86
0 0
5.09 5.13
5.25 4.88
9.73 9.75
3.17 2.74
1.58 2.74
2.32 2.74
3.32 4.18
6 5.99
1 0
4.81 4.57
1 0
6.57 6.33
2.32 0
6.99 6.77
0 0
0 0
6.23 6.43
4.75 5.13
4.46 3.63
3.91 4.88
3 2.74
3.7 5.13
6.32 7.16
2.32 3.63
0 0
0 0
6.21 6.23
1.58 0
7.6 7.64
0 0
5.49 5.54
2.32 3.63
2.58 4.18
8.46 8.44
5.95 4.88
4.17 4.57
1.58 0
0 0
0 0
6.61 6.69
0 0
0 0
0 0
5.64 5.71
3.91 2.74
0 0
3.81 4.18
5.83 5.99
5.7 5.54
0 0
5.09 4.18
1.58 0
4.95 4.88
5.46 4.57
1.58 0
0 0
2.58 2.74
2.32 0
6.29 5.54
6.71 6.61
4.39 4.18
5.21 4.57
6.39 6.52
7.47 7.6
5.29 4.88
1.58 0
1 0
2.81 2.74
4.7 5.35
3 0
1.58 0
5.86 5.35
4.75 5.13
2.81 3.63
3.7 2.74
4.81 5.13
5.13 4.18
3.7 0
3.17 2.74
5.86 5.86
2.32 0
6.15 5.99
6.88 6.77
3.91 5.13
7.72 7.56
2.58 0
0 0
0 0
9.01 8.83
0 0
6.21 6.33
7.08 7.04
7.55 7.52
3 2.74
5.32 4.18
2.81 0
4.91 4.18
3.91 3.63
6.19 6.43
6.3 5.86
1.58 0
6.3 5.86
1.58 0
6.92 7.1
3.46 4.18
5.29 5.86
2 0
0 0
1.58 0
1 0
9.1 8.95
4.25 4.57
7.63 7.56
7.01 6.52
5.91 5.86
0 0
6.88 6.77
5.81 5.71
4.86 3.63
4.25 4.57
7.17 6.98
2.32 0
5.29 5.54
9.47 9.39
5.93 6.11
6.04 6.61
7.73 7.8
3.91 2.74
4.32 3.63
1 0
0 0
5.58 5.71
3.91 4.18
2.32 2.74
1 0
3.58 3.63
2 0
5.91 5.54
4.17 3.63
3.17 3.63
2.81 2.74
3 0
4 2.74
0 0
4.46 4.88
4.17 4.18
0 0
4 5.13
5.21 5.35
6.49 6.43
2.81 2.74
4.91 5.13
0 0
4.32 4.57
3.7 3.63
3.32 2.74
5.36 5.35
9.33 9.3
3.91 4.18
5.93 6.11
1.58 0
4.75 4.57
2 2.74
2 0
0 0
3.17 0
3 3.63
3.91 2.74
4.75 5.35
4.7 2.74
2.81 2.74
2.58 2.74
4.09 4.18
0 0
2.58 3.63
4 4.18
7.85 8.29
3.91 2.74
7.19 7.04
2 2.74
5.83 5.86
4.91 5.54
6.55 6.77
0 0
3.91 4.57
3.32 2.74
0 0
3.17 4.18
2.81 3.63
5.13 5.35
5.64 4.57
6.64 7.27
3.17 4.88
4.39 4.57
6.71 5.86
1 0
3 2.74
5.73 5.54
4.39 3.63
0 0
1 2.74
0 0
6.79 6.52
1 0
0 0
5.32 4.88
2 0
6.75 7.16
6.3 6.69
3.7 4.18
4.81 5.35
7.06 6.77
0 0
2.58 3.63
0 0
3.81 5.13
3.91 3.63
3.81 4.18
6 6.23
6.3 6.33
7.6 7.94
5.09 4.88
0 0
5.55 5.54
5.25 5.86
7.14 6.84
5.46 4.18
6.87 6.61
4.86 2.74
3.17 3.63
4.46 3.63
2.32 0
1 0
2.32 2.74
3.58 0
5.21 5.35
0 0
3.17 2.74
1 0
4.25 4.57
4.7 3.63
7.24 7.64
3.58 3.63
0 0
6.66 6.77
4.58 3.63
4.75 4.88
3 0
4.86 5.35
6.66 6.43
0 0
2.81 2.74
3.58 0
5.98 6.43
4.25 4.18
5.73 5.71
7.73 7.42
2.58 3.63
6.82 6.77
7.31 7.32
4.09 3.63
7 7.22
5.29 4.57
4 2.74
6.21 6.69
2.81 3.63
5.25 5.71
8.31 8.16
3.17 2.74
6.82 6.69
3 3.63
4.17 4.18
4.52 4.18
0 0
6.97 7.42
2.58 2.74
3.17 2.74
3.32 0
6.41 6.11
4.17 4.88
8.19 8.29
1 0
0 0
1.58 0
0 0
5.73 5.71
3.91 4.18
3.81 2.74
7.1 6.61
0 0
5.29 3.63
6.67 6.52
6.48 6.61
3.17 2.74
6.21 6.33
6.69 6.11
3.46 4.57
2.32 2.74
5.21 4.57
5.52 4.18
4.58 4.57
4.17 4.57
7.98 7.84
7.17 7.16
6.36 6.52
3.46 4.18
5.29 4.57
4.86 4.57
6.48 6.11
7.43 6.91
3.91 4.18
7.03 6.91
5.88 6.84
6.38 5.99
3.58 4.18
0 0
8.25 8.21
1.58 0
2.81 0
4.52 4.18
4.17 2.74
3.32 3.63
4.09 4.18
0 0
8.16 8.07
2 3.63
1 0
3.17 2.74
4 4.18
3.91 3.63
3.46 3.63
6.38 6.61
6.15 6.33
9.9 9.82
6.61 6.33
7.47 7.42
2.32 0
2 0
6.3 5.86
4.17 4.18
1 0
5.61 5.71
7.24 6.33
4.46 4.18
2.32 0
5.21 5.13
1 0
5.25 5.13
5.46 4.88
4.81 4.18
1 0
5.58 5.71
5.43 4.57
5.25 4.57
3.32 3.63
6.64 7.27
4.95 4.88
3.17 3.63
2 0
2.58 2.74
3.32 4.18
0 0
2.58 2.74
2.81 3.63
3.58 2.74
4.09 3.63
4 2.74
5.83 5.99
1 0
0 0
6.95 6.69
4.32 4.57
4.58 4.18
0 0
5.88 6.11
1 0
5.32 5.54
6.93 6.77
3 2.74
4.91 4.57
1 0
2 2.74
7.38 7.37
7.83 7.64
4.52 5.13
4 3.63
2.32 2.74
1 0
0 0
3.17 3.63
4.95 3.63
6.34 6.33
4.91 5.35
6.15 6.52
1 0
5.58 4.57
1.58 0
6.34 6.33
2.32 0
6.73 7.16
0 0
4.58 5.13
5 5.35
5.49 5.54
8.83 8.87
3 3.63
5.88 5.86
7.78 7.6
0 0
3.81 3.63
3.58 3.63
4.46 4.57
2.32 0
7.25 6.91
5.52 5.35
0 0
4.09 4.57
2.32 2.74
4.64 4.18
2 2.74
5.86 5.71
0 0
3.91 3.63
4.32 4.88
6.91 6.52
5.04 4.88
4.95 4.88
6.87 6.69
4.46 4.18
6.39 6.11
7.27 7.47
2.58 0
1 0
3.46 2.74
4.39 3.63
6.51 6.43
6.13 5.71
5.13 5.35
2.58 2.74
0 0
7.59 7.87
4.17 4.18
1 0
4.09 4.88
2.32 3.63
1 0
6.23 6.33
6.15 6.33
5.25 3.63
6.88 6.69
4.09 3.63
3.46 2.74
6.07 5.99
2.81 3.63
4.58 4.88
1.58 0
5.09 5.35
5.21 5.35
5.09 4.88
0 0
4.32 4.18
1.58 0
5.78 6.23
5.73 5.71
4.58 3.63
7.19 7.42
5.17 4.57
2 2.74
6.58 6.61
5.32 5.13
5.13 5.35
1 2.74
6.79 6.23
5.21 5.99
5.64 5.13
5.21 5.13
6.11 6.43
1 2.74
2.81 4.18
4.46 4.88
4.91 5.35
5.32 5.71
4.17 2.74
5.81 6.33
4.09 4.57
12.36 12.43
4.32 3.63
0 0
0 0
6.55 6.23
0 0
3 4.18
0 0
8.69 8.16
4.91 4.57
4.39 4.88
2.32 2.74
4.09 4.57
4.46 5.13
4.64 4.18
5.36 5.35
3.46 3.63
5.36 5.13
3.58 3.63
4.58 4.18
1 0
6.52 6.43
4.46 4.57
0 0
5.93 5.99
4.58 5.13
4 4.18
7 7.27
2 0
5.04 5.86
0 0
5.93 5.71
9.32 9.02
4.46 4.18
2 2.74
7.61 7.6
5.88 5.86
3.91 2.74
5.36 6.11
7 6.69
3 0
9.31 9.62
0 0
5.95 5.86
2.58 3.63
0 0
5.21 5.13
4.58 3.63
4.58 4.18
3.81 4.18
4.25 3.63
2 0
3 2.74
7.55 7.76
4.39 2.74
5.25 5.35
5.04 5.54
7.61 7.72
5.95 5.35
2.81 2.74
8.32 8.24
5.52 5.35
5.81 5.35
6.87 7.04
4.81 4.18
1.58 0
7 7.16
3.32 2.74
4.95 5.13
6.86 6.33
3 2.74
0 0
9.05 8.68
7.58 7.47
6.66 6.69
0 0
6.39 6.61
4.64 3.63
1 0
6.98 6.98
2.32 3.63
1 0
0 0
6.87 6.91
0 0
5.78 5.54
2.32 0
4 3.63
4.25 4.57
4.7 4.88
3 0
6.6 6.61
0 0
4.17 4.18
5.73 6.43
2 2.74
5.55 4.57
0 0
6.27 6.33
1 2.74
7.6 7.1
6.44 5.99
3.32 2.74
5.86 5.86
6.09 6.61
4.46 4.18
0 0
3.17 0
5.32 5.99
0 0
4.95 4.88
4.52 5.13
0 0
0 0
5.09 5.13
5.09 5.86
6.61 6.52
2.32 0
3.17 0
1.58 2.74
0 0
4.17 3.63
0 0
0 0
5 5.13
3.81 4.18
6.25 6.11
4.75 4.88
1 0
5.58 6.11
4.86 4.88
0 0
2 2.74
0 0
5 5.35
5.81 6.11
3.81 3.63
2.81 2.74
0 0
3.7 3.63
4.17 3.63
7.99 7.84
2 2.74
2.32 0
5.21 5.13
7.78 7.6
4.32 3.63
1 0
6.41 6.23
0 0
6.23 6.33
7.53 7.27
1.58 2.74
3.17 2.74
5.55 5.86
9.05 9.27
1.58 2.74
3.32 2.74
4.86 3.63
6.32 6.33
1.58 0
8.87 9.02
2.32 0
5.49 5.35
5.13 4.88
5.64 5.35
4.75 3.63
3.46 2.74
5 3.63
3.58 2.74
3.58 4.18
0 0
5.21 5.13
2.81 2.74
6.21 6.33
5.13 5.54
6 6.11
2 0
7.08 6.69
4.64 5.13
0 0
2.32 2.74
3.32 4.18
4 5.13
5.61 5.54
4.17 2.74
0 0
6.79 6.84
2.58 0
4 2.74
0 0
3.17 4.18
1 0
7.94 7.91
3.46 2.74
3 2.74
4.7 4.57
11.38 11.28
5.83 5.71
4.7 4.88
1.58 0
5.39 3.63
4.25 4.88
2.32 0
3.81 4.57
3.81 4.57
5.04 5.99
2.32 2.74
6.99 7.1
3.58 2.74
7.14 7.1
0 0
5.36 5.54
2 0
6.85 6.77
2.58 2.74
11.9 12
0 0
5.58 5.13
4.91 4.57
1 0
0 0
4.81 4.18
4.7 5.13
5.46 5.35
5.58 5.86
4.7 4.18
4.81 4.57
6.21 6.23
4.95 4.88
2.58 4.18
1 0
6.55 6.23
3 3.63
2.32 0
1 0
8.58 8.9
5.17 5.54
3.81 5.13
6.92 7.04
0 0
4.46 4.57
5.78 4.88
5.29 5.71
6.7 6.84
5.32 5.71
6.78 6.23
5.36 5.35
5.91 5.71
4.39 4.57
0 0
6.41 6.43
3 2.74
0 0
6.25 5.35
4.17 2.74
3.17 2.74
5.43 4.88
5.43 5.71
5.61 5.86
6.48 6.69
3.7 0
6.81 6.77
3 3.63
4.46 4.57
5.39 4.57
0 0
4.46 4.57
5.13 4.88
5.36 5.35
6.79 6.52
4.75 4.18
5.86 6.11
5.46 5.54
4.7 4.57
5.73 5.71
1 2.74
0 0
3.58 2.74
1.58 0
7.13 7.1
1 0
6.43 6.61
0 0
1.58 0
6.6 6.33
0 0
6.38 6.33
3.46 2.74
5.17 5.35
7.21 7.42
5.49 5.71
2.58 2.74
2.58 2.74
2.32 2.74
3.58 0
4.32 3.63
3 3.63
4.09 3.63
2 0
3.91 4.18
3.7 2.74
4.91 5.13
1.58 0
6.11 5.86
6.61 6.33
8.13 8.24
2.81 2.74
4.32 5.13
5.7 5.35
5.88 6.11
4.32 3.63
6.77 6.61
5.52 5.54
3.46 4.18
3.17 0
0 0
1 0
7.61 7.94
2.32 3.63
3.81 3.63
5.29 5.71
6.46 7.04
4 3.63
4.46 4.88
5.46 5.71
2 2.74
6.25 5.71
4 0
5.17 4.88
5.78 5.71
1.58 0
2.81 2.74
1.58 2.74
3 2.74
2.81 0
5.46 4.88
1.58 2.74
3.81 3.63
2.58 2.74
5.09 4.57
6.21 5.71
2.32 2.74
0 0
5.91 5.71
1 2.74
7.56 7.47
3.58 2.74
4.52 4.57
6.23 6.23
3.81 4.18
4 3.63
5.32 4.88
5.67 5.13
5.7 5.86
5.93 5.71
9.92 9.7
6.25 6.23
5.13 4.18
5.39 5.35
7.74 7.72
4.32 4.57
6.13 6.11
6.09 5.71
5.93 4.57
6.89 6.91
0 0
0 0
1 0
4.32 4.18
8.7 8.92
4.95 2.74
3.32 3.63
3.58 0
4.91 5.13
2.81 2.74
4.86 4.18
7.5 7.37
8.15 8.19
4.46 4.57
3 3.63
4.25 4.57
0 0
1.58 0
1 0
4.17 0
3.7 4.18
7.91 8.29
2.32 2.74
0 0
1.58 2.74
3 3.63
4.09 5.13
1 0
5.43 5.86
4.81 4.88
3.46 4.18
3.91 2.74
6.93 6.98
7.53 7.42
7.95 8.07
3.32 3.63
3.58 2.74
0 0
5.46 5.54
6.25 6.33
3.81 4.18
8.14 8.29
5.83 5.86
3 3.63
5.13 5.35
2 2.74
4.17 4.57
1 0
8.42 8.13
6.41 5.99
12.35 12.15
4.58 4.18
3.17 3.63
3.58 3.63
3.46 2.74
5.98 5.71
3.7 3.63
3.7 4.18
5.21 5.35
6.48 6.91
0 0
3.17 0
2 0
5.21 4.57
4.25 4.18
2.58 2.74
0 0
5.43 5.35
4.91 4.57
5.58 5.35
0 0
4.46 4.88
4.46 4.88
1 0
3.58 4.18
5.43 5.35
0 0
0 0
1.58 0
6.54 6.52
3.7 4.18
9.04 9.2
5.13 4.18
7.29 7.6
3.7 4.18
6.81 6.84
5.09 4.18
7.23 7.47
5.09 4.88
6.48 5.71
1.58 2.74
4.95 4.88
6.15 5.99
1 0
3.81 3.63
2 0
6.34 6.69
5.36 5.35
0 0
0 0
6.29 5.99
0 0
3.58 2.74
6.67 6.61
2.58 4.18
5.78 5.86
4.7 4.88
1 0
5.46 5.13
4.25 4.57
1.58 0
4.95 5.13
2.81 3.63
1 0
3.58 0
6.7 6.52
6.51 6.61
3 0
4.46 4.57
5.21 4.88
6.69 6.84
3.46 4.18
4.09 2.74
5.93 6.23
5.61 5.54
5.13 5.13
3.32 2.74
3.32 3.63
4.25 4.57
4.95 5.13
3 2.74
2 0
6.3 6.77
8.17 8.24
4.09 3.63
3.32 2.74
4 4.88
3.58 2.74
2.58 4.18
5.61 6.33
4.46 5.13
0 0
3.81 2.74
6 6.33
0 0
5.98 5.54
6.41 6.98
1.58 0
5.32 5.13
5.49 5.71
5.91 6.23
0 0
2.58 2.74
2 0
7.03 7.47
1 0
5.29 4.88
6.89 6.91
3.91 3.63
5.78 5.35
5.88 5.86
3.81 4.18
0 0
1 0
6.75 6.91
0 0
3.7 2.74
4.64 4.57
2.81 0
3.17 2.74
6.93 6.52
2 2.74
1 0
0 0
2.81 0
3.17 2.74
4.64 5.35
5.39 6.23
0 0
6.25 6.33
4.64 4.88
6.27 6.33
4.86 4.57
1 0
2 0
3.91 3.63
4.58 3.63
5.49 6.43
4.7 5.13
5.81 5.54
6.19 6.52
6.43 6.52
3.58 2.74
3 4.18
5.93 5.35
1.58 0
5.91 5.71
4.64 3.63
7.09 7.22
0 0
3.32 2.74
5.81 5.86
6.85 6.84
4.25 4.57
5.98 5.71
0 0
3.46 2.74
3.81 4.57
5.09 4.18
2 2.74
6.23 6.77
5.73 5.86
6.43 6.43
7.01 7.64
1 0
5.32 5.86
3 0
6.54 6.69
6.17 6.11
5.29 5.13
3.91 4.57
4.58 4.88
3.17 0
7.51 6.91
4.46 3.63
4.39 4.18
5.43 5.54
0 0
3.32 2.74
7.12 7.22
2.32 0
7.53 7.56
0 0
6.87 6.69
4.75 4.88
5.21 5.54
7.1 6.33
6.86 6.43
0 0
5 4.88
6.15 5.99
4.52 4.88
0 0
4.39 4.88
6.38 6.52
3.58 2.74
6 5.54
0 0
6.11 6.23
0 0
4.75 4.88
5.36 5.54
6.21 6.52
3.58 0
1.58 2.74
1 0
5.13 4.18
0 0
6.29 5.71
6.52 6.98
5.7 5.54
7.41 7.1
6 5.86
2.32 0
3.32 4.18
4.39 5.71
3.46 2.74
6.52 6.77
3.7 4.18
3.17 0
4.58 4.57
4.17 4.57
6.93 6.98
2.81 3.63
2.58 2.74
4.52 4.88
8.1 8.1
2.81 2.74
2.58 2.74
5.32 5.13
6.11 6.43
6.57 6.61
0 0
7.75 7.97
0 0
7.71 7.84
6.92 6.52
12.74 12.64
2 0
6.07 5.35
0 0
5.93 5.99
6.93 7.27
6.55 6.84
3 3.63
4.09 3.63
3 3.63
4.86 5.35
7.28 7.42
3.32 4.18
4.52 4.18
7.66 7.47
4.39 4.88
6.43 5.86
2.32 4.18
4.75 4.88
7.35 7.37
5.58 5.54
7.03 6.98
1 0
4.52 4.57
7.16 7.37
4.81 5.54
0 0
5.43 4.88
0 0
2.58 3.63
6.07 5.35
7.12 6.84
4.39 4.88
0 0
9.59 9.87
4.64 4.57
3.46 4.57
4 5.13
4.25 2.74
4.39 5.13
9.22 9.44
1.58 2.74
5.39 5.35
4.32 3.63
5.32 5.35
4.58 4.18
0 0
5.58 4.57
5.98 6.33
6.73 7.22
6.39 6.77
1 2.74
2.81 0
3.17 3.63
2 2.74
5 5.35
4.58 4.57
5.52 5.86
6.04 6.43
5.46 4.88
4.09 4.57
1 0
5.29 4.18
6.94 7.04
5.73 5.86
0 0
0 0
2.58 0
5.32 5.35
6.78 7.1
5.98 6.52
2.32 3.63
2.81 0
3.17 2.74
6.77 6.33
0 0
6.02 5.99
2.58 0
5.25 5.13
5.49 5.71
2.32 2.74
3.91 3.63
1 0
6.21 6.61
5.17 5.35
5.73 5.86
8.55 8.7
3.32 4.18
3.17 4.18
2.32 0
7.95 7.76
7.39 7.27
6.19 6.33
5.81 6.11
4.64 4.57
6.39 6.33
3 2.74
2.81 0
2.81 3.63
3.17 3.63
1.58 0
5.32 5.99
0 0
3.17 3.63
1 0
5.09 5.13
5.04 5.35
5.25 5.13
6.09 6.33
4.7 4.18
5.17 5.54
3.17 4.18
0 0
4.09 4.57
6.55 7.04
3 3.63
4.95 5.54
3.32 0
1 2.74
3.58 4.18
5.91 5.99
5.43 5.86
5.17 5.54
2.32 2.74
3.46 3.63
0 0
5.67 5.13
6.66 6.52
4.64 5.35
5.21 5.54
0 0
8.33 8.27
6.61 6.61
3 3.63
5.58 5.54
6.34 6.52
5.7 5.35
1 2.74
8.15 8.32
6.36 6.11
6.3 5.71
2.32 2.74
2.81 0
7.54 7.69
7.18 6.52
2.81 2.74
5.95 5.99
5.73 5.35
6.38 6.77
5.04 5.54
4.58 4.18
0 0
0 0
0 0
4 4.57
0 0
6.89 6.77
0 0
4.75 4.57
4.17 4.88
0 0
6.46 6.43
4.75 4.18
4.09 2.74
3.58 0
0 0
6.09 6.61
6 5.99
0 0
1 0
4.95 5.86
5.73 4.88
0 0
6.79 7.1
0 0
2.32 2.74
2.81 0
2.81 0
2 0
3 3.63
6.07 5.99
1.58 0
4.46 4.18
5.64 5.71
7.86 8.27
0 0
2 0
1.58 0
4.46 3.63
2.32 2.74
3.32 4.18
5.32 5.35
6.07 6.33
2 2.74
3.17 0
4.75 5.35
2.58 2.74
7.42 7.27
1.58 0
3.32 2.74
11.18 11.19
0 0
0 0
4.09 4.18
2.81 0
5.98 6.23
4.25 2.74
1.58 0
3.17 2.74
4.86 4.88
0 0
6.58 6.84
6.49 6.43
5 5.99
3.46 2.74
6.04 6.23
3 3.63
6.46 6.69
3.32 3.63
4.17 4.18
7.5 7.22
5.25 5.54
4.75 4.57
3.91 3.63
6.54 6.52
5.61 5.86
2.58 0
0 0
5.21 5.35
0 0
5.95 5.86
4.7 4.57
4.91 4.18
4.81 4.18
3.46 2.74
1.58 0
2.32 0
3.46 2.74
3.81 3.63
4 2.74
3.58 4.18
0 0
3 2.74
5.55 5.99
1.58 2.74
6.69 6.61
6.51 6.33
0 0
5.32 4.88
2.32 2.74
0 0
4.39 4.18
2 0
3.46 4.18
3.32 4.18
0 0
1 0
0 0
5.13 4.18
2.32 0
7.41 7.37
5.75 6.11
4.39 3.63
6.6 6.52
0 0
4.58 4.18
2.81 2.74
3.17 2.74
2 0
5.61 5.86
1.58 0
6.04 5.86
7.46 7.69
1.58 0
3 3.63
4.75 4.88
2.32 2.74
5.7 5.35
6.02 4.88
4.52 5.13
2.58 2.74
4.95 4.18
5.93 5.54
5.17 4.57
4.86 5.13
4.52 4.18
2.32 0
6.86 6.52
1 0
2.58 3.63
2.32 0
3.32 2.74
6.79 6.91
8.68 8.64
0 0
6.54 6.23
5.49 5.99
3 3.63
2.32 0
4.25 5.35
4.7 4.57
7.35 7.16
4.09 4.18
0 0
0 0
2.32 0
1.58 0
4.32 2.74
6.32 6.77
2 0
0 0
4.25 4.18
5.43 4.18
7.14 7.52
5.49 4.57
2 0
3 2.74
3 2.74
4.17 3.63
7.1 7.32
5.17 5.35
2.58 3.63
2 0
6.98 6.77
4.09 2.74
5.98 5.99
2.58 0
6.82 6.23
4.17 2.74
0 0
6.63 6.23
2.81 4.18
0 0
2.32 0
2.81 2.74
5.61 5.35
1.58 0
5.55 5.54
7.57 7.27
4.58 2.74
1 2.74
2.81 2.74
6.51 6.33
5.75 5.99
6.61 6.61
8.26 8.47
2.32 2.74
4.81 5.35
5.55 5.99
2.32 2.74
5.52 6.23
5.75 5.71
0 0
6.67 6.98
3.46 2.74
5.61 5.35
5.58 5.35
7.09 7.27
4.91 4.88
1.58 0
4.58 4.18
3 3.63
4.7 4.57
4.58 3.63
1.58 0
5.43 4.88
2.81 4.57
0 0
4.17 4.57
3.81 4.18
6.15 5.86
0 0
4.7 5.54
6.15 6.23
2 2.74
4.32 3.63
3.58 4.18
3.17 0
1 0
5.7 4.57
2.58 0
7.48 7.04
3.81 4.88
0 0
3 0
3.17 2.74
4.39 4.88
6.25 5.99
4.17 2.74
2.32 2.74
6.87 5.99
8.37 8.21
2 0
3.46 4.18
3.7 2.74
0 0
0 0
5.04 4.18
8.19 8.35
2.81 0
6.99 6.84
3.58 3.63
4.52 5.35
7.98 8.13
2 0
2.58 3.63
6.66 7.1
0 0
5.13 5.71
3 2.74
3.58 4.18
5.17 4.57
6.92 6.84
5.75 6.52
5.81 5.71
6.44 6.91
2 0
0 0
5.29 5.86
4.09 4.18
1.58 2.74
4.64 4.18
4 2.74
1.58 0
0 0
5.09 5.13
4.46 4.88
3.58 2.74
8.33 8.35
0 0
1 0
0 0
5.55 5.86
4.58 2.74
8.52 8.24
4.25 3.63
5.73 5.99
4 4.18
3.58 4.57
5.73 5.86
6.51 6.61
5.04 5.13
5.73 5.54
6.49 6.33
3.7 4.57
4.7 5.13
8.41 8.16
4.25 4.57
6.46 6.11
4.32 5.13
3 2.74
6.81 6.91
6.54 6.11
4.91 5.13
4.46 2.74
0 0
4.17 4.18
6.13 4.88
1 0
0 0
4.52 4.18
3.7 3.63
4.58 4.18
0 0
4.86 5.13
3 0
2.32 3.63
3 0
1 0
5.52 6.11
3 2.74
3.32 0
7.17 7.47
5.91 6.23
3.46 0
4.86 2.74
7.51 7.56
4.09 4.18
5.55 4.18
5.43 4.18
5.67 5.54
6.61 6.98
0 0
4.81 4.57
4.25 5.13
2.32 3.63
5.04 4.57
7.07 7.1
2.81 3.63
5.09 5.13
2 0
3.17 3.63
3.32 2.74
0 0
4 4.88
7.19 7.52
0 0
6.41 6.33
5.32 5.35
2 0
5.39 5.86
6.23 6.43
7.98 7.76
7.51 7.27
0 0
4.46 3.63
2.58 0
6 5.99
2 0
0 0
5.25 5.71
1 0
4.25 2.74
4.58 4.57
0 0
6.43 6.98
4.52 4.57
3.32 2.74
4.46 3.63
5.55 5.86
4.32 4.57
3.17 0
3.17 2.74
5.88 5.13
4.17 2.74
7.58 6.84
6.89 6.98
4.81 5.13
5.52 5.54
2.81 2.74
6.66 6.23
3.81 4.57
4.25 3.63
5.88 6.11
1.58 0
6.63 6.33
2.32 2.74
5.25 5.35
5.04 5.71
6.74 6.33
4.86 4.57
0 0
7.09 7.16
4.46 3.63
0 0
5.43 5.13
5.83 6.11
3 4.57
1 0
0 0
2 0
4.81 3.63
9.42 9.22
3.7 0
5.32 5.35
4 2.74
4.95 5.54
0 0
4 4.57
1 0
3.58 0
6.85 6.61
5.46 4.88
5.98 5.71
3.46 4.18
1.58 0
5.58 5.86
1 2.74
4.86 4.88
2 0
3.7 3.63
0 0
0 0
3.7 4.57
1.58 0
1 0
4.52 3.63
2 2.74
3.81 4.57
5.32 5.13
4.75 5.54
4.58 4.88
6.17 5.99
3.7 2.74
3.32 3.63
10.32 10.28
5.95 6.52
5.95 5.54
2 2.74
4.7 4.18
3.58 2.74
3.58 3.63
2.58 2.74
4.7 5.13
5.81 5.71
2.58 0
4.17 4.18
2.32 2.74
4.46 4.57
1 0
7.72 7.84
2.58 2.74
1 0
5.04 4.57
7.15 7.1
1.58 0
3.46 0
5 4.18
2 0
5.73 5.54
0 0
6.04 5.54
4.81 4.18
3.32 0
0 0
2 0
6.55 6.23
7.39 7.52
4.64 4.88
2 3.63
0 0
6.66 6.61
3 0
4.64 4.57
5.61 4.88
2 4.18
7.42 7.42
0 0
4.32 0
1 2.74
5.21 4.88
0 0
2 0
6.41 5.86
3 2.74
7.22 7.27
2.32 3.63
3.58 2.74
2.81 0
6.57 6.98
3.58 3.63
0 0
6.58 6.61
2 0
4.91 4.18
2 2.74
7.08 6.69
3.17 4.18
5.61 4.88
1.58 2.74
0 0
5.21 5.71
3.32 0
2.58 0
4.81 4.57
0 0
1 0
6.27 6.33
6.64 6.77
5.81 5.54
5.25 5.13
5.52 6.23
2.81 2.74
6.57 6.23
4 2.74
2.58 3.63
3.58 4.18
3 2.74
1.58 2.74
1 0
4.25 4.18
0 0
1.58 2.74
6.02 6.23
5.04 5.86
5.78 5.35
7.04 6.91
6.38 6.52
2.81 0
7.55 7.47
5.36 5.54
5.81 5.35
8.5 8.44
3.17 3.63
7.06 6.98
6.6 6.69
4.58 4.18
0 0
4.17 2.74
3.7 4.18
4.39 5.35
4.25 4.57
5.39 5.54
4.46 4.88
0 0
0 0
1.58 0
4.75 4.57
9.83 9.66
6.83 6.69
2 2.74
5.21 5.35
7.14 7.47
7.71 7.72
6.49 6.69
4.25 4.18
4.52 4.57
2.32 3.63
4.58 4.57
6.6 6.77
5.52 4.57
1 2.74
3.17 4.18
3.91 3.63
4.64 2.74
4.39 4.88
5.83 4.88
0 0
1.58 2.74
4.17 4.57
2 2.74
0 0
3.17 4.18
3.7 4.18
6.41 6.43
5.13 5.54
4.7 3.63
0 0
3.46 3.63
5.61 5.86
6.69 6.91
8.89 8.92
4.7 5.71
0 0
7.47 7.32
5.55 6.11
4.09 4.18
9.42 9.63
1.58 0
4.58 4.57
5.49 6.11
7.29 7.27
2.81 3.63
5.25 5.71
5 4.18
6.88 6.52
1.58 2.74
4.09 4.88
3.46 0
5.73 5.71
6.34 6.69
4.58 5.35
2.58 0
4.39 4.57
4.64 4.57
6.79 6.23
2.58 3.63
2.32 3.63
1 2.74
4.46 4.18
9.12 9.38
4.09 4.18
8.01 8.1
6.02 5.71
5.78 6.11
4.09 4.18
3.46 4.18
0 0
4.39 3.63
6.46 6.43
3.58 2.74
6.6 6.11
4.91 5.86
7.84 7.84
4.95 4.18
2.32 0
2.58 3.63
0 0
5.7 5.35
5.67 5.99
1.58 0
4.58 4.18
4.58 4.88
3.81 4.57
3 3.63
5.88 5.86
3.46 0
3.7 4.88
5.29 5.13
7.48 7.69
5.58 6.23
5.95 6.23
0 0
4.58 4.88
0 0
6.19 5.99
2 0
5.93 5.54
2.81 0
6.55 6.23
5.09 4.18
6.38 6.69
5.93 6.43
5.95 5.86
6.74 6.23
3.17 3.63
7.12 7.04
3.46 4.18
4 4.57
1.58 2.74
3 3.63
5.61 4.88
6.75 6.91
7.41 7.6
3.17 2.74
2.32 0
0 0
6.6 6.11
7.01 7.04
0 0
3 2.74
4.39 4.18
0 0
4.64 4.18
1 0
5.21 4.57
3.46 2.74
0 0
7 7.27
3.58 3.63
3.32 4.88
2.81 3.63
1 0
1 0
0 0
6.98 7.32
7.33 7.04
4.58 4.57
4 4.18
5.64 5.54
3.91 2.74
3.17 0
4.64 2.74
5.25 4.88
6.69 6.61
3.81 4.57
5.7 5.99
4.32 4.18
0 0
0 0
4.25 3.63
6.23 6.69
6.07 6.11
3.91 4.18
6.6 6.33
4.7 5.54
6.25 6.11
4.39 4.57
4.86 5.13
6 5.86
6.17 5.71
4.32 4.88
4.75 3.63
4.7 5.13
4.86 4.57
4.91 4.57
0 0
7.3 7.16
6.77 6.91
4.25 3.63
4.46 4.57
1 0
0 0
1.58 0
0 0
7.58 7.69
4.64 3.63
0 0
6.57 7.1
0 0
5.43 3.63
5.04 5.13
3.91 4.57
4.7 4.18
5.09 5.71
4.09 4.57
5.29 6.11
0 0
8.46 8.4
4 4.18
1.58 3.63
5.36 5.35
3 2.74
8.22 8.04
3 2.74
0 0
4.52 4.88
7.29 7.52
5.09 4.88
0 0
4.09 3.63
0 0
6.02 5.71
5.75 5.35
4.09 3.63
4.91 4.18
4.39 4.57
4.7 4.57
0 0
2.32 2.74
4.17 3.63
4.32 5.13
4.32 4.18
5.36 5.54
5.75 5.86
5.49 6.11
5.91 5.71
3.46 2.74
4.32 4.88
1 0
9.91 10.09
6.67 6.84
1 0
4.09 4.18
5.25 4.18
7.43 7.16
5.17 5.71
0 0
0 0
4.17 2.74
2.32 0
3.32 4.18
3.58 3.63
3.17 3.63
4 2.74
4.09 2.74
4 4.18
0 0
1 0
5.88 5.71
1 2.74
7.22 7.04
4.95 4.88
2.81 3.63
4.64 4.18
3.32 2.74
5.21 5.35
2.81 3.63
5.36 5.99
4.64 4.88
7.33 7.27
6.07 6.23
6.3 6.23
5.21 4.18
6.43 6.33
8.63 8.83
4.39 4.57
4.58 5.13
7.32 7.52
4.09 0
5.78 6.69
1 0
8.44 8.49
5.58 5.13
5.75 5.54
1 0
2.81 0
0 0
6.44 6.23
1 2.74
0 0
0 0
1.58 2.74
6.29 6.23
3.58 4.88
3.7 3.63
7.89 7.47
2 2.74
0 0
6.32 6.91
4.39 3.63
5.78 5.54
6.55 6.61
6.78 5.99
3.81 2.74
4.32 4.57
1.58 0
6.44 6.11
0 0
4.25 4.57
0 0
2 2.74
6.57 7.04
5.32 4.57
5.7 5.54
1.58 2.74
0 0
7.83 7.97
5.04 4.88
5.93 4.57
0 0
5.39 6.11
1.58 0
0 0
7.58 7.87
6.27 6.43
3.91 2.74
5.39 5.71
4.95 5.54
5.93 6.23
4.46 5.13
1 0
1 2.74
7.29 7.32
0 0
5.78 5.54
3.17 0
4.52 4.18
3.46 3.63
5.49 5.35
5.58 5.99
2.81 2.74
4.7 5.13
4.81 4.88
3.81 3.63
1.58 0
5.09 4.57
4.32 4.57
7.03 7.27
5.04 4.57
0 0
7.38 7.04
5.09 5.35
4.25 4.88
3.17 2.74
3 0
0 0
0 0
4.81 5.13
5.91 6.11
0 0
6.82 6.11
6.87 6.91
0 0
7.53 7.42
6.13 5.99
5.78 5.54
4.39 5.35
6.93 7.27
4.58 4.57
3 4.18
3.91 3.63
6.74 6.43
4.64 2.74
6.55 6.61
4.64 4.88
7.13 7.1
1 2.74
3 0
7.52 7.56
6.61 6.11
8.13 7.64
0 0
4.91 4.88
5.17 5.54
1 0
0 0
5.64 6.11
3.32 0
4.46 5.13
4.32 3.63
0 0
2.32 2.74
1 2.74
7.04 7.04
0 0
3.17 3.63
2.58 0
4.39 3.63
0 0
7.12 6.98
5.29 4.88
4.46 5.13
0 0
6.67 6.91
4.17 4.18
2.58 3.63
6.19 5.99
4.09 4.18
3.46 4.18
1.58 0
4.86 5.35
5.04 4.88
1 0
4.17 4.57
1.58 0
10.33 10.37
2 2.74
8.42 7.8
3.91 3.63
6.02 5.54
0 0
4.58 4.88
1.58 0
5.55 5.35
5.98 5.99
3 2.74
4 3.63
4.09 3.63
2.32 0
6.34 6.43
3 0
8.87 8.78
5.25 4.57
5.61 5.13
6.73 6.61
6.04 5.71
6.83 7.1
0 0
5.52 5.13
7.01 6.11
5.43 5.13
4.52 4.57
4.91 4.57
2.32 0
7.48 7.04
5 5.86
7.46 6.84
4.09 3.63
0 0
3.7 3.63
7.47 7.47
1 0
0 0
5.73 5.99
4.39 4.88
5.43 5.71
0 0
0 0
1 0
5.09 5.86
0 0
2.32 2.74
2.58 2.74
0 0
3.7 4.18
6.11 5.54
5.64 5.13
4 4.88
6.07 5.86
0 0
9.08 9.33
5.43 5.71
4.32 4.88
6.52 6.33
6.25 6.11
1 0
8.12 8.32
6.07 6.23
6.36 6.23
0 0
4.81 3.63
0 0
6.13 5.86
7.95 7.72
4.95 4.88
6.69 6.52
3 0
6.44 7.1
0 0
5.55 5.13
2 2.74
4.58 4.57
5.61 5.54
3.46 3.63
4.7 4.88
6 4.88
6.13 5.99
2.58 2.74
5.46 5.54
2 0
0 0
6.04 6.43
5.64 5.71
5.17 5.35
3.58 4.18
7.91 8.58
5.58 6.11
5.93 5.54
4.09 4.18
4.46 5.35
4.81 4.18
1.58 0
2.58 2.74
1 0
1 0
8.46 8.68
5.09 5.13
4.7 4.57
2.81 4.18
1 0
3 0
3.17 0
0 0
5.46 5.86
4.58 3.63
0 0
3.17 0
0 0
5.58 5.99
0 0
2.58 0
6.46 6.11
5.91 6.23
5.43 5.35
0 0
8.55 8.49
1 0
2.32 2.74
9 9.05
0 0
3.7 2.74
3 4.18
3.91 4.57
0 0
6.93 7.32
2.81 3.63
0 0
5.61 4.88
4.91 4.88
2.58 2.74
0 0
7.34 7.16
7.79 7.6
3.32 2.74
0 0
8.6 8.58
5 3.63
5.39 4.57
6.34 6.23
6.25 6.33
1.58 0
5.86 5.86
6.63 6.69
6.58 6.98
5.32 4.88
5.21 5.99
2.32 0
3.46 4.18
3.46 2.74
5.75 5.86
6.64 6.69
2.81 2.74
5.75 5.13
4.91 5.71
6.54 6.43
2 0
4.25 4.18
2.32 0
9.16 8.95
1 0
4.17 2.74
2.58 0
4.46 4.57
6.48 6.69
3.81 3.63
5.58 6.23
3.17 3.63
1 0
7.43 7.52
1 0
5.67 5.71
0 0
5.55 5.71
6.3 5.86
5.91 5.99
5.49 4.88
5.09 4.88
6 6.11
3.7 2.74
5.81 5.35
5 4.18
4.39 4.18
5.86 4.88
0 0
8.26 7.69
2.58 3.63
5.93 5.13
0 0
0 0
0 0
0 0
6.85 6.77
4.46 4.18
2.58 3.63
2.32 3.63
6.69 6.69
5.52 5.71
8.14 8.16
4.91 4.88
3.17 3.63
6.27 6.52
6.27 6.43
3 4.18
0 0
5.29 5.13
5.78 5.99
5.81 6.61
3 2.74
4.09 5.13
9.51 9.45
8.07 8.32
4.39 4.57
2 0
5.93 6.52
4.86 5.13
5.32 4.88
7.23 7.04
2.81 2.74
6.89 6.43
2.32 2.74
4.95 5.13
5.25 4.57
0 0
3.7 2.74
4.7 4.18
1 0
1 0
1.58 3.63
4.39 5.35
5.81 6.52
0 0
5.29 5.13
6.23 6.33
0 0
3.46 4.18
8.08 7.84
3.32 4.57
1 0
4.75 5.86
0 0
0 0
4.32 4.18
5.86 5.54
6.88 6.98
2.58 0
3.32 4.57
7.53 7.32
5.93 5.86
2.81 0
1 2.74
4.25 4.18
0 0
0 0
1 0
6.21 6.43
5.36 5.35
0 0
2 0
5.86 5.99
7.02 6.77
5.73 5.99
2.32 0
7.27 7.52
2.81 3.63
4.17 4.18
3.46 2.74
4.09 3.63
2.32 2.74
3.32 2.74
2 2.74
2.32 0
6.27 6.11
0 0
6.75 6.69
6.36 6.11
6.17 6.43
0 0
0 0
4.7 5.13
4.58 4.18
8.38 8.35
7.91 7.87
5.04 5.35
3.46 0
4.75 4.57
3.32 0
1.58 2.74
4.25 2.74
0 0
4.81 5.35
0 0
3 2.74
2 0
9.92 9.95
4 4.18
4.7 4.88
2.58 2.74
2.81 2.74
5 5.13
2.81 3.63
0 0
8.09 7.84
6.09 6.11
2.81 0
7.64 7.47
4.81 4.57
0 0
3.17 3.63
4.52 3.63
2.32 2.74
4.64 4.57
2.58 0
0 0
0 0
1 2.74
4.25 4.18
4.17 3.63
6.36 7.04
7.13 7.1
7.01 7.04
4.64 2.74
2.32 0
8.58 8.42
2 3.63
6.55 6.52
4.46 2.74
4.46 5.13
5.93 5.13
6.88 6.33
4 4.88
0 0
6.67 6.77
5.32 4.88
6.43 6.11
4.75 3.63
2.58 2.74
0 0
2 0
4.58 3.63
2 0
1 2.74
2 2.74
6.69 6.61
1.58 0
7.48 7.47
4.91 4.88
5.83 5.13
7.07 6.69
6.39 6.52
3.7 3.63
1.58 2.74
3.32 4.57
1 0
3.91 4.18
4.86 4.88
5 5.35
1.58 0
4.58 4.57
6.95 6.11
3.7 3.63
2.81 2.74
3.32 0
3.46 2.74
1.58 0
3.91 4.18
0 0
7.33 7.72
0 0
7.43 7.42
4.64 4.18
4.64 4.88
8.35 8.78
0 0
3.91 4.57
5.91 5.99
3 0
1 0
0 0
7.43 7.47
5.98 5.71
4.32 3.63
6.07 6.11
5.04 4.18
3.17 0
5.86 5.71
7.97 7.87
6.3 6.43
0 0
3.58 4.18
6 5.35
0 0
3.46 3.63
5.21 4.18
3.91 4.57
1 0
6.57 5.86
7.18 7.47
5.04 4.18
2.81 2.74
4.39 4.57
7.67 7.69
0 0
5.78 5.99
5.86 6.43
2.32 2.74
4.58 4.18
2.58 4.18
6.67 6.43
4.09 4.18
8.65 8.47
5.36 5.54
5.95 5.71
5.32 5.13
2.58 0
0 0
6.44 6.43
7.98 8.13
2.81 2.74
5.49 4.57
0 0
0 0
3.81 4.18
0 0
4.17 3.63
5 5.35
2.32 0
9.83 10
3.46 4.18
3.17 0
5.78 4.88
6.13 5.35
4.46 4.88
8.64 8.72
4.95 5.13
2.81 3.63
3.81 2.74
0 0
0 0
3.17 4.18
6.79 6.91
6.04 5.71
4.39 2.74
4 2.74
4 2.74
6.51 6.84
5 4.88
0 0
5.73 5.54
9.33 9.21
5.64 5.35
5.7 5.99
5.78 5.86
6.02 5.54
0 0
0 0
3.81 4.57
3.81 2.74
7.07 6.61
5.95 5.86
5.58 4.57
5.81 4.88
0 0
4.86 5.35
1.58 0
4.25 4.57
3.32 4.18
6.93 6.91
3.81 4.18
2.58 2.74
3 2.74
4.46 0
5.36 5.54
4.58 3.63
2.58 2.74
4.95 5.13
2.81 0
6.11 5.99
8.23 8.32
1 0
7.44 7.22
1.58 0
6.09 5.99
6.41 6.52
6.27 6.43
5.52 5.13
3.46 0
5.29 5.13
4.95 4.88
4.58 4.57
6.74 6.61
3.17 3.63
1.58 2.74
9.96 10.16
6.36 6.52
0 0
6.21 5.99
7.28 7.69
6 5.99
6.02 5.71
4.95 5.54
3 2.74
5 4.88
3.91 3.63
0 0
5.25 5.13
8.84 8.56
3.81 3.63
4.86 3.63
2.58 2.74
3.81 3.63
0 0
2.32 0
2 2.74
3.58 0
2.81 2.74
3.91 3.63
3.46 2.74
1 2.74
7.26 6.91
6.58 6.43
4.09 5.13
3.17 3.63
6.36 6.52
0 0
6.07 5.54
1.58 0
0 0
5.86 5.71
6.32 5.86
2.32 0
6.44 6.23
3.46 2.74
4.17 4.57
1 0
2.32 0
2.32 0
3.17 3.63
10.07 10.15
4.91 5.35
2 2.74
6.3 6.43
0 0
3.58 3.63
4.46 4.88
5.58 5.86
4.46 4.88
3.32 4.18
4.7 3.63
4.39 4.88
4.95 4.88
2 2.74
4.95 4.57
0 0
2.81 2.74
8.79 8.72
5.49 5.54
2 2.74
5.09 4.57
4.46 4.57
6.39 6.43
4.58 3.63
6.17 6.23
5.39 5.13
3.32 3.63
6.81 6.61
6.49 5.99
5.83 6.11
4.32 4.57
2.32 3.63
4.09 3.63
4.25 4.57
4 4.57
7.38 7.64
5.88 5.35
2.81 2.74
8.55 8.37
1.58 0
2.32 2.74
10.28 10.32
2.81 2.74
5.67 5.54
9.01 8.95
1.58 2.74
4.81 3.63
6.41 6.52
4.09 4.57
5.13 5.13
4.75 3.63
4.58 5.13
1 2.74
6.02 6.33
6.6 6.69
5.36 5.35
3.58 3.63
7.47 7.56
1.58 0
5.43 5.86
6 5.86
5.86 5.71
2 3.63
0 0
7.58 7.47
2.58 0
4.58 4.18
2.81 0
3.46 4.57
4.86 4.88
0 0
7.18 7.1
0 0
0 0
5.7 6.11
2.58 4.18
3 0
6.94 6.77
3 2.74
6.49 6.52
6.19 5.86
0 0
7.76 7.69
5.93 6.11
1 0
4.64 3.63
2.58 3.63
6.57 6.52
5.73 5.35
0 0
3.91 0
4.46 4.18
0 0
3.32 3.63
3.91 0
2.58 2.74
3.58 4.18
5.81 5.35
0 0
2.81 2.74
2 2.74
5.67 5.99
3.17 4.18
3.58 2.74
9.1 9.15
6.75 6.69
3.32 3.63
4.7 4.18
4.39 5.13
0 0
6.32 6.69
8.41 8.47
1 0
4.32 5.13
6.19 6.23
4.32 4.18
6.89 7.04
4.09 2.74
3 3.63
5.55 3.63
2 0
4 3.63
2 2.74
4.64 5.13
0 0
0 0
1.58 2.74
0 0
2.81 0
4.7 4.57
2.81 0
6.02 6.11
3.17 4.18
3.46 2.74
1 0
4.46 0
6.48 6.11
4 2.74
5.61 5.71
4.58 5.35
2 0
5.29 4.88
6.66 6.11
3.81 4.18
5.25 4.88
6.34 5.99
5.75 6.11
1.58 2.74
3.46 3.63
4.46 4.88
1 0
1 0
2.58 2.74
2 2.74
8.44 8.35
4.95 4.18
4.81 4.18
0 0
6.86 6.52
3.46 0
6.04 6.23
5.13 2.74
5.64 5.99
1 0
5.39 4.88
5.75 5.71
1 0
6.7 6.61
3.17 2.74
6 5.54
5.7 5.71
1 0
7.44 7.32
3.32 2.74
7.11 7.16
4.86 5.54
5.78 5.54
4.17 4.18
5.61 4.57
6.79 6.61
5.88 5.71
5 4.88
2.81 3.63
0 0
4.95 5.35
7.66 7.6
4.86 4.57
2.32 2.74
0 0
0 0
5.43 5.35
5.7 5.54
4.25 3.63
0 0
4.95 4.57
7.54 7.6
7.64 7.22
0 0
5.61 5.71
2.81 2.74
1.58 2.74
6.46 6.91
1.58 2.74
3.81 3.63
6.02 6.11
3 3.63
4.52 4.18
3.58 0
6.64 6.98
1.58 2.74
6.49 6.33
0 0
3 2.74
3.91 4.88
2.81 0
7.89 8.07
6.32 6.11
5.36 5.54
5.95 6.11
6.78 7.1
5.52 5.71
2 2.74
7.27 7.56
4.7 5.35
7.5 7.8
3 2.74
6.41 5.71
5.55 5.35
4.52 3.63
1 0
1 0
3.32 2.74
2 0
0 0
6.17 5.71
6.19 5.71
6.44 6.61
8.15 8.51
6.99 5.99
2 0
8.16 7.94
0 0
5.93 5.99
0 0
4.17 3.63
5.75 5.99
4.25 2.74
3.17 0
5.93 6.11
7.12 7.32
6.63 6.33
1 0
6.83 6.69
2.81 3.63
4.46 5.71
8.85 8.72
3.46 2.74
4.86 5.35
5.25 5.35
4 4.18
3 2.74
3.81 3.63
2.32 2.74
0 0
3.46 4.88
5.04 5.54
6.38 5.35
1.58 0
5.86 6.23
5.95 6.23
5.13 4.18
4.39 4.18
8.67 8.4
7.79 7.6
4 2.74
4.17 3.63
3.17 3.63
4.64 4.88
6.15 6.69
6.82 6.61
0 0
0 0
4.64 5.54
5.91 5.54
2 0
6.41 6.52
4 4.18
3.46 2.74
0 0
5.81 5.35
3 0
1.58 0
1 0
0 0
2.81 2.74
6.75 6.23
1.58 0
0 0
3.81 2.74
8.01 8.32
4.86 2.74
1.58 0
4.25 4.57
5.32 5.54
4.25 3.63
3.32 2.74
2.32 0
5.75 5.35
5.58 5.99
6.07 6.11
3.7 3.63
7.27 7.32
3.17 2.74
0 0
2 0
5.32 5.35
6.6 6.61
4.46 4.88
4.58 4.57
6.95 6.33
3.32 4.18
2.81 2.74
6.15 5.99
5.58 5.71
6.66 7.22
7.83 7.97
2 2.74
0 0
6.3 6.61
7.43 7.16
4 4.57
6.34 5.86
1 0
9.44 9.64
8.01 7.91
3.46 2.74
6.66 7.1
4.32 4.18
5.95 6.11
6.41 6.23
6.07 6.23
4.17 4.57
2.81 2.74
6.41 6.33
8.29 8.51
5.61 5.35
0 0
3.7 3.63
3.46 0
7.08 7.1
5.7 6.52
1 0
0 0
1.58 0
4.52 3.63
2.32 3.63
1 2.74
0 0
1 2.74
3.17 2.74
5.36 5.35
7.03 7.16
3.17 3.63
0 0
2.58 2.74
7.66 7.8
6.87 6.91
5.46 5.13
4.25 5.54
8.31 8.35
3.91 5.13
2 0
7.4 7.37
4.7 4.88
4.17 4.18
1 0
3.58 3.63
3.81 4.57
7.37 7.76
0 0
6.78 6.98
0 0
2.58 0
6.64 6.52
3 3.63
3.58 4.18
5.75 5.13
6.63 6.61
5.09 5.13
4.39 3.63
5.04 4.57
5.13 5.99
7.21 7.27
4.81 5.13
3.32 3.63
3.32 3.63
6.6 6.84
3.58 0
3.81 2.74
4.17 5.13
3.58 3.63
4.7 5.54
0 0
6.82 6.33
2.32 2.74
6.54 6.23
4.7 5.13
5 4.88
5.09 4.57
6.93 6.61
3.17 3.63
1.58 0
5.95 5.13
0 0
3.81 2.74
4.09 4.18
2 3.63
3.32 2.74
2 0
0 0
4.52 4.57
3.46 2.74
7.35 7.69
4.32 3.63
3.81 4.18
4.95 5.13
0 0
9.75 9.84
2 0
5.52 5.35
0 0
3 3.63
5.32 4.18
0 0
4.95 4.57
0 0
1 0
5.55 5.35
2 0
2.81 0
1 0
5.75 4.57
4.25 5.35
1.58 0
5.55 5.35
2.58 0
4.09 4.18
7.16 6.84
1.58 0
5.81 5.35
0 0
4 4.18
3 2.74
6.21 6.61
4.95 5.13
4.95 4.57
7.66 7.56
2.81 0
5.64 5.35
7.12 7.27
4.52 4.88
5.32 5.13
0 0
3.46 2.74
4.17 5.35
4.7 5.13
3.17 2.74
2 2.74
5.91 6.43
0 0
4.39 4.88
4 4.18
5.78 6.33
0 0
5.29 5.35
3 2.74
7.9 8.4
5.67 6.11
6.38 6.33
4.58 4.88
4.52 4.57
1.58 2.74
5.32 4.88
5.21 5.13
4.7 5.35
8.81 8.62
5.17 3.63
6.77 7.22
4.86 4.57
4.7 5.35
8.11 8.04
3.32 4.18
5.55 5.86
1 0
4 4.57
0 0
7.29 7.16
8.7 8.8
1.58 0
5.29 5.54
4.46 4.88
0 0
3.32 0
2.32 2.74
3.91 3.63
1.58 0
3.32 2.74
4.09 4.18
6.81 6.61
6.34 6.33
3.81 3.63
3.32 3.63
4.39 4.88
0 0
2.81 2.74
2 0
0 0
3.58 2.74
6.04 5.86
4.75 4.57
4.09 4.88
4.52 4.57
3.46 2.74
3 2.74
6.13 5.35
0 0
3 2.74
2.58 0
5.39 4.88
3.58 4.18
1 0
1.58 2.74
12.44 12.53
5.49 6.11
4.25 4.88
4.7 4.57
3.17 3.63
0 0
0 0
0 0
4.39 4.57
4.64 4.18
1.58 0
3.32 4.57
6.79 6.33
3.32 4.18
5.46 5.13
7.5 7.42
4 4.88
0 0
4 2.74
1 0
0 0
2 3.63
0 0
5.04 5.35
7.94 7.56
0 0
4.17 4.88
1 2.74
5.98 6.23
4.91 5.13
0 0
7.26 7.8
3 3.63
3.17 0
6.19 6.69
3.46 2.74
4.95 5.54
5.36 5.35
5.25 5.71
0 0
0 0
3.46 3.63
6.75 6.61
0 0
5.49 4.88
1 0
6.78 7.37
1 0
2.32 0
7.26 7.37
7.52 7.76
4.64 5.54
0 0
3.81 2.74
6.25 5.86
4.32 4.18
5.09 4.88
3.58 0
0 0
6.25 5.86
0 0
6.02 5.35
2 2.74
4.52 5.13
2.58 2.74
6.81 7.04
3.91 4.18
2.58 3.63
4.7 5.13
6.87 6.43
4.64 2.74
0 0
2.32 2.74
5.29 5.35
0 0
5.04 5.35
3.46 3.63
5.46 5.86
2 0
2.81 2.74
3.58 3.63
6.38 6.77
6.48 6.61
2 0
7.39 7.47
3 3.63
3.46 0
0 0
5 5.71
4.25 3.63
6.81 7.16
4.58 4.88
3.32 2.74
5.93 5.86
4.09 2.74
8.93 8.99
4.58 5.13
1 0
5 4.88
0 0
3.58 2.74
6.66 6.43
2 0
1 0
4.32 3.63
2.58 2.74
2 0
2.58 2.74
4.32 4.57
4.39 4.57
3.58 4.18
1.58 0
3.46 3.63
6.27 5.54
3.17 2.74
7.13 7.1
8.18 8.35
1 2.74
4.52 4.18
1 2.74
0 0
1.58 2.74
1.58 0
3 2.74
5 5.35
5.64 5.71
4.64 4.88
2.32 2.74
4 4.88
1.58 0
5.29 4.88
8.04 8.29
3.32 0
1.58 2.74
0 0
3.58 4.18
4.64 4.88
4.95 4.18
1.58 0
2.58 0
6.02 5.86
8.04 7.97
0 0
6.52 6.91
4.81 4.57
1 0
1 2.74
4.52 4.18
2.58 2.74
3.17 2.74
1.58 0
5.09 4.18
0 0
3 2.74
1.58 0
4.81 4.18
0 0
8.55 8.66
3.7 2.74
2.81 0
3.91 4.88
0 0
3 0
5.21 5.35
0 0
0 0
5.73 6.52
5.04 4.18
2.81 0
6.23 6.43
3 2.74
4.58 3.63
6.15 5.71
4.58 4.18
4.52 4.88
5.39 4.57
3 0
3.32 2.74
5.13 4.88
5.29 4.57
5.81 6.11
5.86 5.99
3.32 0
4.86 5.13
0 0
3.17 0
8.01 8.13
5.49 5.71
1 0
6.95 6.77
4 3.63
6.87 6.84
4 3.63
3.17 2.74
3.32 3.63
4.91 4.88
0 0
5.09 4.18
5.09 5.13
7.44 7.47
4.91 4.18
5.13 5.54
5.64 5.99
5.78 5.86
5.43 5.13
0 0
5.21 4.57
3.7 3.63
3.91 3.63
5.43 5.35
3.17 0
2.81 2.74
6.63 6.52
1 0
6.66 6.43
2.58 0
5.75 4.57
7.27 6.98
7.27 7.1
7.12 7.04
4.7 4.88
5.86 5.99
0 0
0 0
5.21 5.13
6.48 6.52
2.58 0
7.07 7.22
1 2.74
2.32 2.74
3.91 3.63
7.09 6.84
3.91 3.63
5.29 5.54
5.64 5.86
0 0
7.43 7.04
1.58 0
0 0
0 0
3.32 2.74
4.52 0
6.78 6.91
5.64 4.57
1.58 0
6.04 6.33
5.13 4.18
1.58 0
2.32 0
8.75 9.02
5.81 6.52
6.74 7.22
2.32 0
6.54 6.77
6.46 6.69
6.49 6.52
0 0
5.73 5.54
5.36 5.99
4.46 4.88
5.81 5.35
0 0
2 3.63
4 3.63
0 0
2.58 2.74
5.25 4.57
4.17 2.74
4.39 4.18
7.67 7.6
2.32 0
5.86 6.52
3.81 4.57
4.52 3.63
0 0
5.7 6.43
0 0
4.17 4.57
4.25 4.57
5.91 5.99
4.25 4.57
7.11 7.27
2.58 2.74
2.32 0
8.55 8.58
1.58 2.74
0 0
2.81 2.74
6.25 6.61
1.58 0
1 0
4.09 2.74
2.58 0
3.46 4.18
3.46 3.63
1.58 0
2 2.74
7.28 7.42
4.75 4.57
3.58 3.63
3.46 0
5.86 5.99
6.32 5.99
4.46 4.18
4.52 2.74
6.67 7.47
3.17 3.63
6.66 5.71
2.32 0
6.54 6.11
0 0
2 2.74
0 0
3.7 3.63
6.75 6.52
0 0
7 7.22
4.25 4.18
6.19 5.54
3.46 3.63
0 0
2 0
8.69 8.56
4.17 2.74
6.48 6.23
3.32 4.18
5.29 5.71
4.39 4.18
2.32 0
5.13 4.88
0 0
0 0
6.25 6.43
1 0
1.58 0
1 0
2 0
3.7 2.74
2 2.74
5.13 5.54
5.98 5.99
3.91 4.18
7.87 7.94
2.81 4.18
2.32 2.74
4.52 5.35
2.32 2.74
0 0
7.43 7.69
8.24 8.07
4 2.74
2.58 3.63
3.46 0
3.32 4.18
4.46 4.57
0 0
6.54 7.27
4.09 0
7.63 7.56
5.55 5.13
2.32 0
6.95 6.43
7.75 7.97
5.17 3.63
6.36 6.11
2.32 0
6.66 6.91
5.43 5.54
5.75 5.54
0 0
3 2.74
5.39 5.35
0 0
0 0
1 0
7.88 7.37
2.32 0
1.58 0
4.81 3.63
7.7 7.8
3.7 2.74
3.46 0
5.83 5.99
0 0
5.98 5.99
3.17 4.18
7.06 6.33
0 0
4.25 0
8.87 8.7
2.32 3.63
3.32 4.18
2.58 0
6.27 6.43
4.52 5.13
0 0
4.39 3.63
1 2.74
2.58 3.63
8.39 8.8
5.36 3.63
2 0
7.12 6.91
5.21 3.63
6.02 6.23
5.04 5.71
6.41 6.52
5.98 5.99
3.91 4.18
4 4.18
5.95 5.54
6.85 6.61
4.17 4.18
0 0
4.58 4.18
4.95 4.57
0 0
7.38 7.27
12.49 12.51
3.17 4.57
4 3.63
1 2.74
4.25 4.57
4.52 4.18
4.39 4.57
2.58 3.63
4 4.57
8.78 8.9
3.7 4.18
5.61 5.71
3.58 4.57
5.61 4.57
2 0
2 0
0 0
6.34 5.71
3.32 2.74
4.7 3.63
3.58 2.74
4.64 4.57
4.46 3.63
0 0
2.32 0
4.25 4.57
6.83 7.22
5.83 5.71
6.52 6.77
6.83 6.84
3.7 3.63
0 0
6.79 6.43
0 0
0 0
0 0
2.58 2.74
4.64 5.13
5.91 5.99
1 0
1 0
0 0
4.17 4.18
1.58 0
5.61 5.54
6.66 6.11
6.44 6.69
1 0
4.7 3.63
3.81 4.57
5.55 5.71
4.81 4.57
8 8.07
2.58 2.74
5.43 5.35
8.35 8.53
2.58 2.74
3.17 4.57
3.81 2.74
0 0
6.69 6.43
7.73 7.94
3.7 4.18
4.17 5.54
6.23 5.99
4.32 4.18
2 0
4.39 4.88
4.75 4.57
5.13 4.88
4 3.63
0 0
4.91 5.35
5.09 5.13
5.09 4.88
1 0
5.81 5.99
5.58 5.35
2.81 3.63
2.58 0
3.7 4.88
6.63 6.77
5.46 5.13
4 4.57
6.23 6.11
4.81 4.57
5.83 4.57
4.17 2.74
5.61 5.86
6.48 6.98
0 0
1.58 0
5.7 6.43
4.25 3.63
3.46 2.74
5.29 5.35
5.21 4.57
4.09 4.18
5.32 5.86
2.58 0
7.13 7.56
3.58 2.74
3 3.63
2.32 3.63
3.7 3.63
6.79 6.52
4.25 3.63
2.32 3.63
3.32 2.74
0 0
7.35 6.84
1 0
4.86 4.57
4.75 4.88
5.75 6.11
4.58 5.13
2.32 3.63
4.25 4.18
6.07 6.52
6.71 6.52
7.55 7.47
2 0
7.58 7.37
0 0
5.46 5.71
4.75 5.35
8.33 8.19
3.81 4.18
2.81 2.74
6.25 6.43
5.61 5.71
0 0
3.58 3.63
0 0
3.58 4.88
3 0
5.46 5.99
1 0
0 0
3.58 0
5.83 6.11
4.46 4.18
3.46 3.63
4.58 3.63
5.13 5.13
4.32 4.18
4.25 4.57
5.21 5.54
6.71 6.69
2.58 0
3.7 4.18
5.58 5.13
5.58 4.88
5 4.18
2 2.74
0 0
0 0
2 0
2 2.74
6.38 6.23
3.17 0
6.19 5.86
6.34 6.33
7.02 7.1
0 0
6.98 6.84
3.17 2.74
5.29 4.88
5.61 5.54
3.7 2.74
3.7 4.57
1.58 2.74
3.81 3.63
4.58 4.88
2.81 2.74
7.55 7.47
5.13 5.13
9.71 9.72
3.17 2.74
1.58 0
1 0
4.81 4.57
4 2.74
6.29 6.43
5.93 6.11
5.46 5.35
5.58 5.13
5.58 3.63
1.58 2.74
4.64 3.63
6.32 5.86
4 4.57
2 0
0 0
6.67 6.11
1.58 0
0 0
2.81 4.18
4.39 4.18
3.17 3.63
4.17 3.63
4 0
1.58 0
2 0
0 0
3.58 4.18
5.29 5.13
1 0
0 0
5.64 5.99
4.32 4.57
3.58 2.74
2.58 0
0 0
5.98 5.86
0 0
6 5.35
4.75 5.54
2 0
7.06 7.27
2.58 2.74
5.36 4.57
7.42 7.47
5.83 5.54
7.86 7.8
8.23 8.4
3.32 3.63
0 0
6.75 5.99
6.23 5.99
2.32 4.18
3.32 0
3.17 2.74
2 0
2 0
0 0
2 2.74
5.13 5.35
7.11 7.22
6.3 6.69
0 0
5.04 4.18
5.43 5.35
3.81 3.63
6.23 5.99
6.85 6.11
3.32 4.57
4.58 2.74
0 0
2.81 2.74
3.46 2.74
5.81 6.11
1.58 0
6.3 5.99
3.46 3.63
5.86 5.54
7.79 7.76
2 0
2 0
5.39 5.35
0 0
6.04 5.54
0 0
7.09 6.98
5.93 5.13
2 2.74
7.12 7.27
3.46 3.63
4.95 5.54
6.09 6.11
6.02 5.71
3.81 0
0 0
6 5.99
2 3.63
5.09 4.88
2 2.74
5.52 4.88
3.46 3.63
3.81 2.74
2.81 2.74
6.52 6.52
4 4.57
6.19 5.71
3.91 2.74
5.32 5.71
4.64 4.88
6.71 6.69
2 0
1.58 2.74
5.39 5.54
4.81 4.57
4.09 4.57
6.17 6.61
1.58 0
2.32 2.74
4.09 4.18
4.32 4.18
2.58 3.63
4.86 5.13
4.39 3.63
1 0
8.14 8.27
7.55 6.98
5 4.18
1.58 2.74
3.7 3.63
6.25 5.99
5.75 5.35
5.75 5.99
1 0
3.81 4.57
3.7 0
6.41 6.77
7.24 7.16
0 0
3 3.63
5.39 5.54
3.7 4.57
6.7 6.84
2 0
4 4.57
4.09 3.63
2.81 2.74
2.32 0
4 2.74
6.82 6.52
6.17 6.11
1.58 2.74
6.81 6.11
6.86 6.77
6.97 7.37
0 0
2 0
4.95 5.35
7.75 7.97
0 0
2.32 2.74
5.17 5.13
4.81 5.54
4.75 5.13
2.58 2.74
5.64 5.13
3.32 4.18
1.58 0
5.49 5.71
0 0
3 2.74
1.58 2.74
1 0
2.32 2.74
4.25 3.63
0 0
5.04 5.35
4.58 4.88
6.51 6.11
4.32 4.18
6.95 7.16
5.55 5.71
3.46 4.18
6.27 6.43
5.83 5.71
7.32 7.27
0 0
0 0
0 0
2.32 2.74
5.61 4.88
3.58 0
5.39 5.71
7.15 7.22
5.86 5.35
1 0
2 0
2 0
5.21 4.88
4.09 2.74
6.57 6.52
2 0
4.7 4.18
7.55 7.52
2.58 0
6.09 5.35
5.49 5.86
1 0
7.75 7.72
4.64 4.18
4.95 4.18
6.78 6.84
2.58 3.63
0 0
4.7 4.18
4.32 3.63
1.58 0
1.58 0
4.09 0
5.39 6.11
6.6 6.23
3.58 0
4.7 4.57
7.59 7.47
5.52 5.86
2.58 0
0 0
2 0
0 0
4.58 4.57
0 0
5.61 5.99
6.77 6.98
5.88 6.33
6.11 5.86
3.17 0
5.39 5.71
0 0
2.81 0
6.21 6.23
6.25 6.52
2 0
2.58 2.74
0 0
6.66 6.52
6.73 6.69
5.93 6.11
8.11 8.1
2 0
6.79 7.04
1 0
2.32 0
5.83 5.86
4.52 4.57
2 0
5.13 5.35
0 0
6.86 7.42
2.32 0
5.64 6.11
6.98 6.98
2.81 0
9.64 9.13
2.32 0
2.32 2.74
1 0
1 0
1 0
5.88 6.11
4.32 5.13
4 4.18
1.58 2.74
5.32 5.13
6.85 6.23
1 0
4.39 0
6.52 6.43
5.88 5.71
6.19 6.33
6.36 6.23
6.89 6.98
5.75 6.23
5.17 5.71
3.81 3.63
5.52 5.35
3.91 4.57
5.64 4.57
2.32 2.74
7.22 6.52
6.32 6.33
0 0
1.58 0
7.21 6.91
1 0
4.46 4.18
5.39 5.86
2.32 3.63
6.81 7.37
5.88 5.35
0 0
7.43 7.37
4.32 2.74
5.58 5.13
5.73 5.71
0 0
3.91 4.57
5.91 5.54
6.43 6.11
5.49 5.86
1.58 0
6.29 6.23
7.86 8.37
5.73 5.71
6.36 6.52
4.25 4.18
4.09 4.18
4.64 3.63
4.32 3.63
2.81 2.74
5.21 5.54
0 0
5.88 6.11
3.17 2.74
3.32 4.18
0 0
0 0
3.32 2.74
4.64 4.88
1 0
3.7 0
6.48 6.52
0 0
7.12 7.16
0 0
2 0
3.32 0
7 6.91
7.88 7.94
0 0
2 0
3.32 2.74
4 2.74
6.17 6.84
7.33 7.27
4.7 4.18
6.27 5.99
1.58 3.63
1.58 0
0 0
4.64 5.13
6.91 7.27
4.91 5.54
2.32 0
3.81 3.63
4.17 3.63
6.23 5.71
4.52 4.57
7.24 7.37
2.81 3.63
0 0
5.29 4.57
3.17 3.63
6.46 6.23
4.64 3.63
6.07 6.43
1 0
3.91 2.74
5.86 6.11
0 0
5.67 6.69
7.2 7.52
3 2.74
6.07 5.86
4.86 3.63
2.81 2.74
5.17 2.74
0 0
7.21 6.61
3.32 2.74
4.64 4.57
3.81 4.88
2.81 2.74
3.46 3.63
1 0
5.04 5.35
4.52 3.63
1 0
3.7 3.63
4.52 5.13
2 0
2.58 2.74
5.39 5.71
8.29 8.32
2.32 0
6.09 6.61
2 0
0 0
7.71 7.47
6.09 6.23
5.36 5.54
5.32 5.13
3.32 2.74
5.25 5.35
3.32 4.18
6.79 6.91
5.75 5.86
0 0
0 0
6.79 6.98
4.17 0
8.55 8.49
2 0
0 0
4.64 4.57
3.46 2.74
4.75 5.13
7.1 7.1
5 5.13
6.94 6.52
7.39 7.6
6.58 6.43
4.52 4.57
5.73 5.13
5.98 6.11
3 2.74
3 2.74
6.07 5.54
5.58 5.13
4.64 4.18
3.91 4.18
2 0
5.67 5.99
0 0
5.49 4.88
9.01 9
6.95 7.04
8.67 8.78
6.52 6.11
4.64 4.57
8.56 8.6
0 0
3.32 3.63
3.81 3.63
2.81 2.74
5.49 5.71
2.32 0
4.64 5.13
4.52 4.18
7.41 7.37
3.46 3.63
7.37 7.22
3.7 2.74
3.46 0
5.46 5.35
6.27 6.23
5.91 5.71
2 0
0 0
6.74 7.22
1.58 0
0 0
3.81 4.18
3.81 4.57
8.27 8.1
1.58 0
7.06 7.16
4.17 3.63
3.32 2.74
2.58 2.74
3.7 4.57
8.17 8.13
0 0
8.49 8.1
5.64 5.13
5.36 4.57
4.52 5.13
1.58 0
6 6.11
4.32 0
0 0
3.7 3.63
7.61 7.47
0 0
1.58 2.74
5.25 4.57
2.32 0
5.7 5.99
6.29 5.99
3.81 3.63
3.7 4.18
4.64 4.88
4.09 4.18
4.81 4.88
0 0
1.58 2.74
0 0
8.89 8.83
4.17 3.63
5.13 5.54
5.86 5.86
3.91 2.74
1 2.74
2.58 3.63
7.44 7.56
7.59 7.69
1.58 0
2 2.74
2.81 0
5.09 4.57
3.32 3.63
0 0
5.29 5.35
5.95 6.33
5.39 5.13
6.58 6.43
6.07 6.61
5.39 5.13
5.46 4.88
5 4.88
2.58 3.63
1.58 3.63
4.09 0
1 0
6.39 6.23
3.46 2.74
6.23 5.86
5.93 6.23
5 5.13
11.65 11.63
6.23 6.43
2.32 2.74
1.58 0
5.29 4.88
2.58 2.74
3.32 2.74
2.32 0
4.09 4.57
1.58 0
4.86 5.13
0 0
3.7 2.74
5.52 5.13
4.81 4.88
0 0
3.91 4.18
2.58 2.74
3.17 3.63
3.32 0
6.88 6.91
1.58 0
2.81 2.74
0 0
4.86 5.13
6.87 6.84
8.03 7.87
3.7 2.74
4.46 4.88
6.69 6.52
1 0
5.36 5.54
3.46 4.18
1 0
4.25 2.74
1.58 2.74
4.58 4.88
6.27 6.52
5.17 4.88
6.09 4.88
4.58 0
4.81 4.57
3.58 0
3.81 3.63
4.81 3.63
0 0
5.25 3.63
5.09 5.13
4.32 4.88
1.58 2.74
5.73 5.71
6.66 6.61
4 0
3.17 3.63
0 0
4.39 5.13
3.32 3.63
4.09 4.18
8.51 8.51
5.17 5.35
0 0
5.29 4.57
2.32 0
6.07 6.33
5.52 5.54
0 0
0 0
1 0
0 0
2.81 2.74
5 4.18
5.32 4.57
6.44 6.33
5.49 5.86
6.11 5.54
11.89 11.68
3 2.74
3.81 4.18
5.49 5.71
1.58 0
0 0
6.11 6.23
5.29 4.18
4.7 4.18
3 3.63
4.52 5.13
1 2.74
3.81 4.88
4.81 3.63
5.7 5.71
1.58 3.63
4.39 3.63
5.04 5.71
0 0
4.91 5.54
4.09 4.18
5.83 5.99
6.04 6.23
0 0
3.7 4.18
0 0
2.58 0
0 0
3.32 2.74
3.32 3.63
2.81 2.74
5.21 4.88
6.58 6.61
6.81 6.77
6.48 6.11
5.67 5.99
6.27 6.11
7.16 7.27
6.51 6.77
5.98 4.57
3.58 4.57
5.93 5.86
2 2.74
4.46 3.63
6.19 5.71
6.49 7.04
6.02 6.11
0 0
1 0
5.21 4.88
3 0
3.32 3.63
6.44 6.11
6.86 7.04
7.19 7.1
2.32 2.74
5.13 4.88
0 0
1 0
2.58 2.74
4 4.88
1 0
3.58 4.18
7.13 7.04
0 0
2.58 2.74
4.81 5.35
5.52 5.13
3.81 2.74
4.32 3.63
4.09 2.74
4.39 4.18
5.83 5.71
1.58 2.74
2.81 0
2.58 2.74
9.61 9.41
4.91 4.88
1 2.74
3.81 4.18
2.32 0
4.7 4.18
0 0
0 0
1 0
0 0
1.58 2.74
4.52 5.13
7.28 7.42
5.55 5.35
6.19 6.61
6.09 6.23
7.82 7.94
5.67 6.11
4 4.18
