# Supplementary material for: Simulating multiple faceted variability in single cell RNA sequencing
Source: Nat Commun. 2019 Jun 13;10:2611. doi: 10.1038/s41467-019-10500-w (PMC6565723; doi:10.1038/s41467-019-10500-w)
Supplement: Supplementary file 4 — Source Data [file 41467_2019_10500_MOESM4_ESM.zip › Source_Data_forFigures/Figure4c/UMI_bad_quality.txt]

true_log_counts observed_log_counts
4.46 0
2.81 0
4.32 4.45
5.83 5.41
0 0
6.36 5.99
3.17 4.45
0 0
6.36 6.4
0 0
4.81 4.45
3.58 0
6.86 7.2
5.09 4.45
3.46 0
0 0
6.48 4.45
2 0
5.43 6.4
4.09 4.45
0 0
4.46 4.45
5.75 5.41
3.91 4.45
2 0
4.25 4.45
2 0
8.38 8.7
8.33 8.55
4.95 4.45
4.75 0
4.09 0
2 0
0 0
4.39 6.4
3.46 0
6.93 6.4
6.58 7.2
0 0
4.32 5.41
7.82 8.08
0 0
2 0
6.54 6.98
4.46 5.41
1 0
10.31 10.47
6.3 6.4
8.26 8.47
0 0
5.91 5.99
7.08 5.99
4.75 5.99
4.17 0
5.75 6.71
0 0
2 0
3.32 4.45
5.58 0
1 0
5.64 5.41
6.88 7.71
5.95 5.99
5.88 6.4
1.58 0
6.7 6.98
11.55 11.62
0 0
4.58 5.41
7.73 7.71
3.46 4.45
0 0
6.57 6.71
1 0
2.32 0
3.58 4.45
5.73 4.45
5.17 5.41
6.38 5.41
4.09 4.45
5.64 5.41
1.58 0
4.17 4.45
4.52 0
3.17 4.45
7.73 7.39
4.86 5.41
8.2 8.19
6.7 6.98
2 0
3 0
6.75 7.2
4.86 6.4
2.32 4.45
3 0
0 0
7.3 7.84
4.52 0
5.75 0
6.87 6.98
9.33 9.51
2 0
2.81 0
4.7 4.45
4.81 0
5.29 5.41
4.7 0
6.79 6.71
6.21 6.71
5.39 6.4
8.82 8.97
0 0
0 0
2.32 4.45
2 0
5.98 5.41
5.52 5.99
3.17 4.45
2.32 4.45
2.58 0
3.58 0
7.93 8.38
8.31 7.56
4.25 4.45
3.32 0
4.39 0
6.75 7.39
4.09 0
2.58 0
3.58 5.41
4.09 0
1 0
2.32 0
6.55 4.45
2.58 0
1.58 4.45
0 0
5 5.99
5.7 5.41
3.7 0
6.69 7.39
7.86 8.08
3.32 0
8.34 7.56
0 0
2 0
6.27 6.71
4.25 4.45
6.51 5.99
3.46 0
4.75 0
1.58 0
2.58 0
3.17 0
4.39 5.41
7.13 6.4
5.55 4.45
0 0
5.75 4.45
4.39 5.99
0 0
5.36 6.4
4.95 4.45
3.7 0
5.04 5.41
5.32 4.45
3.7 0
5.21 0
8.89 9.08
4.09 5.41
5.67 6.98
6.43 4.45
3.46 5.41
0 0
4.09 4.45
3.81 4.45
4.39 4.45
3 0
3.7 5.41
5.83 5.41
4.75 4.45
4.64 6.71
4.09 5.41
4.52 4.45
6.17 6.4
7.24 6.98
5.81 5.99
5.64 5.41
3.91 4.45
8.37 8.38
3.32 0
6.73 6.71
6.69 5.99
2 0
6.89 6.71
3.46 0
3.7 4.45
5.67 4.45
4.39 5.41
6.6 5.99
6.89 5.99
3.81 0
6.19 6.71
2.32 0
5.86 6.4
0 0
5.95 5.99
0 0
0 0
0 0
2.58 0
1 0
6.21 5.41
6.91 7.84
6.19 6.71
4.75 4.45
6.25 5.41
5 4.45
4 0
6.52 5.99
4.25 0
3.81 0
6.74 7.2
0 0
1 0
5 0
2.58 0
7.29 6.4
0 0
3.32 0
4.39 0
4.81 5.99
5.13 5.41
5.93 4.45
1 0
4.81 5.41
6.34 5.99
3.81 0
0 0
5.17 5.41
5.29 5.41
5.04 0
1 0
5.55 5.99
7.71 7.97
2 0
4.91 0
8.08 8.08
6.6 5.99
5.95 4.45
4 5.99
6.15 5.41
3.91 5.99
5.98 6.4
2.32 0
4.32 4.45
4.75 4.45
3.7 4.45
3.17 0
1 0
1 0
6.07 5.99
4.95 4.45
5.43 0
6.61 6.4
1 0
4.46 0
6.78 5.41
6.58 6.71
6.36 6.4
5.25 0
6.15 6.71
4.17 5.99
0 0
5.32 5.41
4.7 4.45
4.95 4.45
6.86 7.39
3.46 0
1 0
5.29 0
4.25 5.41
7.36 7.39
3 0
0 0
6.61 6.98
4 0
5.55 0
0 0
1 0
8.5 8.77
7.17 7.2
4.91 5.99
4.7 5.99
5.04 0
3.17 4.45
6.32 6.71
7.32 5.41
4.86 5.99
3.17 4.45
0 0
6.27 6.71
4.95 5.41
2.81 4.45
5.55 4.45
6.09 6.4
4 4.45
7.9 7.97
2 0
0 0
6.3 4.45
5.93 5.41
3.32 0
4.95 6.71
6.88 7.2
3.58 0
3.91 4.45
2.32 0
5.91 6.71
4.25 5.99
0 0
4.86 0
0 0
5.17 0
6.19 4.45
2.58 0
6.07 5.41
6.63 5.41
4.32 0
1 0
3 4.45
8.21 8.47
6.11 5.99
3.58 4.45
5.29 0
6.95 6.98
1.58 4.45
0 0
3.46 5.41
2 0
2.81 0
7 7.39
1.58 0
6.07 7.39
6.34 5.41
0 0
2.32 0
2.32 0
2.58 0
10.26 10.65
0 0
3.17 0
2.81 0
6.23 6.98
2 0
6.41 6.4
4.64 5.41
2.32 0
7.33 6.4
3.7 0
2.32 0
7.2 7.2
6.6 5.41
4.25 4.45
3 0
0 0
6.07 4.45
4.17 5.41
2 0
5.29 6.98
7.92 5.99
4.46 0
4 0
1.58 0
4.58 5.99
9.17 9.29
3.58 4.45
0 0
1 0
2.32 0
4.7 5.41
2.81 0
4 4.45
3.32 4.45
4.39 0
4 0
1.58 5.41
5.49 5.99
3 0
6.09 4.45
2 4.45
4.58 4.45
3.58 0
4.39 5.99
6.73 4.45
0 0
2.58 0
6 6.71
1.58 0
4.91 5.41
5.29 5.41
6.15 6.71
5.83 5.99
4.91 5.41
6.57 6.4
2.81 0
5.61 4.45
5.61 5.41
7.97 7.56
2.58 4.45
4.39 0
2.81 0
5.7 6.71
2.32 0
4.52 4.45
2.58 0
1 0
4.17 0
2.58 0
3.32 0
2 0
3.32 0
5.75 6.71
8.17 7.2
5.81 5.99
4.52 0
10.81 11.01
5.75 5.99
6.29 6.71
5.75 5.41
0 0
5.55 4.45
3.81 0
1.58 0
3.91 0
5.39 6.71
4.46 0
1.58 4.45
3.17 4.45
4.91 5.41
0 0
2.58 4.45
2 0
3.32 5.41
4.7 5.99
7.16 6.98
2.32 0
1 0
6.09 4.45
6.63 7.84
5.46 6.71
0 0
4.32 0
7.56 6.4
5.43 5.41
4.81 4.45
6.43 5.41
2.32 0
3.32 0
2 0
4.17 0
4.64 5.41
6.11 5.41
3.58 0
5 0
4.09 0
3.91 0
3.58 4.45
6.36 5.41
3.91 0
4.86 5.99
5.13 0
0 0
7.31 7.84
5.43 5.99
7.45 7.71
1 0
4.09 4.45
2.81 0
6.15 7.39
8.28 8.47
0 0
4.46 4.45
4.25 0
2.81 0
3.7 0
4.25 0
2.81 0
6.04 6.71
2.58 0
0 0
2 0
2.32 0
2.32 0
6.13 0
3.91 0
3.46 0
4.09 4.45
4.86 5.41
5 0
7.6 7.84
4.7 5.41
1.58 0
4.81 5.99
5.39 5.99
2.58 0
7.23 6.98
5.17 0
3.81 0
6.94 6.71
3 0
0 0
2 0
3.91 0
3.17 4.45
4.09 4.45
5.98 6.98
6.13 5.99
5.98 6.71
5.13 4.45
6.61 7.2
6.98 6.4
0 0
6.43 0
3.91 0
5.86 6.71
5.91 4.45
6.88 5.41
0 0
6.02 4.45
1 4.45
3.17 4.45
3.17 4.45
2 0
0 0
5.32 4.45
5.7 0
7.4 7.71
5.29 5.99
2.32 4.45
5.46 5.41
4.39 5.41
3.46 0
5.91 5.99
8.8 8.47
0 0
3.81 4.45
6.57 6.71
5.46 5.99
5.73 5.99
6.11 5.41
6.13 7.2
2.32 0
2.32 0
4.95 5.41
4.91 0
4.58 5.99
2 0
3.81 0
3.7 4.45
3 4.45
0 0
6.64 6.98
5.25 0
1 0
5.29 0
3 0
2.58 0
6.19 6.4
4.64 4.45
8.16 8.19
4.91 0
1.58 0
1 0
1.58 0
2.58 0
5.09 5.99
3.58 4.45
4.25 4.45
8.59 8.55
6.17 6.98
5.52 5.41
3.32 0
6.6 5.99
8.88 8.47
4.25 0
4.58 4.45
6.15 5.99
6.07 5.99
3.7 4.45
6.83 7.56
5.98 5.41
3.81 4.45
6.43 5.41
6.66 6.71
5.58 5.41
1 0
6.44 5.99
3 0
1 0
4.75 4.45
4.17 0
3.58 0
2.58 4.45
6.48 7.71
5.39 0
7.64 6.71
2.81 0
3 4.45
2 0
4.58 4.45
6.46 6.71
5.21 5.41
5.21 5.41
2.81 0
0 0
3.17 0
1.58 0
4.58 4.45
3.58 4.45
0 0
2.32 0
6.17 6.71
4.25 0
3.91 0
5.55 4.45
1 0
6.17 5.41
4.58 0
0 0
4.91 6.71
4.46 0
2 0
1 0
2.58 0
2 0
0 0
4.09 0
1 0
6.23 4.45
0 0
6.54 6.71
4.09 0
4.52 5.41
5.83 4.45
4.25 4.45
0 0
0 0
3.32 4.45
0 0
4.25 4.45
1 4.45
4.46 5.41
3 0
1 0
0 0
2.58 0
8.2 8.29
3.58 0
1 0
8.1 7.71
2 0
2.32 0
5.39 4.45
0 0
6.38 5.99
3.46 5.41
2 4.45
4.86 0
6.38 5.99
5.25 5.99
0 0
2.81 0
5.39 5.41
4.64 6.4
3.46 4.45
0 0
0 0
4.39 0
2.81 4.45
3.91 0
3.17 0
4.58 0
3 0
1.58 0
7.29 7.2
3.17 0
1 0
5.32 4.45
1 0
0 0
7.43 6.71
0 0
5 5.41
1.58 0
0 0
4.25 5.41
6.93 5.41
0 0
6.69 6.98
5.39 4.45
4.86 4.45
6.04 4.45
4 4.45
9.36 9.47
2.32 0
4 0
7.6 7.71
7.93 7.56
5.61 6.4
6.99 5.99
5.32 0
2.81 0
4.09 0
0 0
3.91 0
1.58 0
5.39 6.71
4.64 0
5.43 5.41
6.77 6.71
2.81 0
0 0
6.77 7.39
3 4.45
2 0
5.29 5.99
6.74 7.39
4.64 4.45
3.58 5.99
4.46 0
6 5.41
4.32 5.41
5.83 5.41
6.32 4.45
4.46 4.45
2.32 0
0 0
4.81 4.45
6.79 6.98
0 0
4.39 0
2.58 0
3 4.45
6.09 4.45
1 0
5.95 6.4
7.72 6.71
7.25 7.39
2.58 4.45
1 0
8.75 8.29
6.6 6.4
6.43 6.98
4.39 0
4.32 5.99
1.58 0
6.15 6.4
0 0
4.32 0
7.1 5.99
1 0
0 0
2.32 0
0 0
0 0
6.15 6.71
3.46 0
2 0
7.35 7.56
0 0
5.49 4.45
2 0
0 0
5.13 0
4.32 4.45
4.81 4.45
1 0
5.49 5.41
2.81 0
0 0
5.58 6.4
0 0
4.91 4.45
3.17 0
5.49 0
3.81 0
4.25 0
5.75 5.99
5.09 0
0 0
9.29 9.03
4.09 5.41
5 5.41
4.46 0
7.12 7.56
7.44 7.56
4.17 4.45
3.91 0
4.52 5.99
0 0
5.17 6.4
1.58 0
4.32 0
4.17 5.41
0 0
4.91 0
0 0
9.52 9.43
3.58 5.41
6.02 7.2
4.91 5.41
4.25 6.4
5.36 4.45
3.7 4.45
0 0
5.95 5.99
6.69 6.4
3.7 4.45
1.58 0
7.53 6.4
7.34 6.98
6.55 6.4
6.13 4.45
0 0
2.32 0
7.08 6.98
1.58 4.45
7.73 7.97
6.13 6.4
4.58 5.41
2 0
3.17 5.41
3.91 0
1.58 0
7.92 7.71
3.46 0
2.32 0
4.09 4.45
2.58 0
6.46 7.2
8.64 8.47
4.58 4.45
2.32 0
2 0
7.1 6.98
6.43 7.71
2.81 4.45
2.32 0
5.36 5.99
6.36 5.41
6.17 4.45
3.7 0
4.91 5.99
5.73 4.45
0 0
6.7 7.39
4 0
6.15 6.71
3.81 0
3.32 0
7.61 6.98
5.78 5.99
3.17 0
6.95 7.56
6.95 7.39
3.81 0
3.17 4.45
8.59 8.47
2.81 0
5.04 4.45
3.7 0
1.58 4.45
5.55 6.71
6.75 7.2
0 0
1.58 0
6.11 5.41
6.02 6.71
1 0
6.02 5.41
3.58 0
0 0
0 0
8.01 8.19
6.13 6.71
5.58 5.99
4.86 4.45
0 0
9.06 9.51
2.32 0
5.86 6.4
3.17 0
5.91 5.99
1.58 0
4.75 0
8.62 9.29
4.81 0
3.91 0
6.04 4.45
1 0
2.32 0
6.25 5.41
4.91 4.45
1.58 0
5.32 5.41
2 0
6.48 6.98
3.91 0
6.09 7.2
3.46 4.45
6.27 6.4
4.09 4.45
5.64 5.99
5.21 4.45
0 0
2.58 4.45
0 0
6.23 5.99
5.86 6.4
3.32 4.45
6.51 5.99
5.36 4.45
3.58 0
3 4.45
0 0
2.32 0
8.72 8.38
3.81 4.45
7.13 7.71
4.91 4.45
6.95 6.71
0 0
0 0
4.81 4.45
3.7 0
1 0
1.58 0
1 4.45
3.17 5.41
7.92 7.71
10.49 10.02
4.09 0
7.53 6.71
4.58 5.41
5.29 4.45
0 0
3.17 0
3.32 0
3.91 5.41
0 0
8.27 8.08
1.58 0
1 0
2.58 0
4.81 5.41
2 0
2 0
3.81 0
0 0
4.25 4.45
4.58 0
1 0
4 0
1 0
4.39 4.45
3.17 0
2 4.45
2.81 4.45
3.17 0
4.58 5.41
5.52 0
6.93 6.4
1 0
4.7 0
4.81 0
5.29 5.99
3.7 0
4.09 4.45
3.91 4.45
5.86 5.41
4 4.45
7.61 7.2
7.61 8.19
5.81 6.4
5.09 4.45
0 0
5.04 4.45
4.95 5.41
2.58 4.45
3.17 4.45
4.95 4.45
2 0
4.25 5.41
3.32 0
3 0
4.64 5.99
5.93 5.41
1.58 0
4.25 0
5.39 4.45
2 0
4.32 5.99
2 0
4.25 4.45
5.13 4.45
5.09 4.45
7.64 7.2
0 0
4.75 4.45
3.46 0
5.17 5.41
1 0
4.32 0
6.48 6.71
5.75 5.41
6.49 6.98
5.98 5.99
6.34 4.45
5.29 0
4.39 4.45
6.36 5.99
7.04 7.56
7.2 6.98
3.46 0
6.67 5.99
7.03 6.4
0 0
5.04 0
0 0
1 4.45
6.23 0
5.29 5.41
5.55 5.41
6.69 5.41
4.58 0
7.91 7.2
4.46 4.45
1.58 0
3.58 0
6.32 5.99
6.04 5.99
5.58 4.45
7.47 7.56
5.17 4.45
3.32 4.45
8.57 8.63
0 0
6 6.4
2.32 0
0 0
3.58 0
1 0
0 0
1.58 0
6.81 6.4
0 0
1 0
4.91 5.41
3.7 4.45
3.81 4.45
1 0
7.86 7.71
6.82 6.98
1.58 0
4.95 5.41
5.49 5.41
0 0
5.88 5.99
5.29 4.45
2.32 0
5.09 6.4
1 0
3.46 4.45
5.32 4.45
0 0
8.06 7.84
4.81 0
0 0
4.25 0
2.58 0
6.29 6.4
4.09 0
5.21 5.41
2.58 0
2.32 0
3 4.45
5.83 5.99
6.7 6.71
6.82 7.2
7.14 5.99
1.58 0
5.73 5.41
7.04 5.99
7.07 5.99
5.61 5.41
6.02 5.41
1.58 0
0 0
4.52 0
6.43 6.4
8.7 8.47
6.7 5.41
7.03 6.71
9.78 9.9
5.67 5.41
1 0
6.43 5.99
2.81 0
6.81 5.41
3.7 4.45
0 0
4.58 0
4.95 4.45
0 0
2.32 0
0 0
7.94 7.39
4.09 0
0 0
7.21 6.71
6.34 5.99
4.58 0
8.37 8.19
5.93 5.41
4 0
0 0
6.32 6.71
4.17 4.45
5.46 4.45
0 0
2.58 0
1.58 0
6.29 5.41
3 0
2.58 5.41
3.46 0
2.81 0
2 0
6.36 6.4
6.43 5.99
4.75 4.45
4.64 4.45
6.77 6.71
4.86 5.99
4.17 0
6.74 6.71
1.58 0
4.81 5.41
5.04 4.45
6.41 5.41
0 0
7.73 6.98
4.52 4.45
4.58 4.45
2.81 4.45
5.04 5.41
4.81 6.71
6.44 7.2
3.46 4.45
5.61 6.71
7.02 6.4
2.81 0
6.34 6.71
5.13 4.45
5.17 0
2 4.45
2.81 0
6.85 6.4
4.17 0
4.58 0
7.88 7.97
0 0
6.52 6.4
4.75 6.4
7.29 7.56
7.2 7.84
6.73 5.99
1 0
7.56 7.97
0 0
0 0
9.4 8.7
1 0
5.86 5.99
7.62 6.71
1 0
4.32 5.41
7.61 6.71
5.32 4.45
6.73 6.71
6.32 5.99
3.17 4.45
2.81 5.99
4.17 5.41
3.91 5.41
5.88 5.99
6.36 6.4
4.91 5.41
3 0
2.58 0
1 0
7.76 7.71
4 5.41
4.7 5.99
5.73 5.41
4.81 6.4
6.04 6.4
5.09 0
1 0
5.21 4.45
3.46 0
1 0
2.32 0
3.32 0
0 0
6.64 5.41
5.04 5.41
4.46 5.99
0 0
2 0
0 0
1 0
0 0
6.32 6.4
0 0
5.21 0
5.32 4.45
6.93 7.39
2.32 0
0 0
0 0
1.58 0
4.58 4.45
3.46 0
5.83 6.71
3.7 4.45
5.21 5.99
3.46 0
0 0
6.36 5.99
4.75 4.45
0 0
1 4.45
6.02 6.4
3.81 0
2.58 0
5.09 4.45
4.7 0
5.36 0
3.91 5.41
6.63 7.56
4.46 4.45
5.21 4.45
0 0
1.58 0
5.09 5.99
5.29 5.41
1 0
3.17 0
0 0
3 0
0 0
6.64 6.98
4.09 0
6.63 7.39
5.49 4.45
5.78 5.41
1 0
3.17 0
0 0
6.79 6.98
4.75 4.45
2 0
4.81 4.45
1.58 0
1 0
0 0
4.81 5.99
1 0
5.83 5.99
6.38 4.45
3.32 0
3.7 4.45
4.25 0
0 0
2.81 4.45
5.09 5.99
5.32 4.45
7.33 7.84
1 0
6.25 5.41
7.08 6.71
0 0
6.63 7.39
3.58 6.4
8.29 8.29
2.58 0
6.91 6.71
2.32 0
5 6.4
1 0
5.64 5.99
3.58 4.45
3.91 4.45
0 0
5.73 6.4
4.64 5.41
3 0
4.52 4.45
4.09 4.45
5.98 5.41
0 0
5.39 5.41
1 0
4.17 0
0 0
4.81 4.45
4.09 0
3.17 4.45
4 0
3.17 4.45
0 0
5.13 5.99
3.81 0
6.92 5.99
0 0
2.32 0
5.32 5.99
1.58 0
3.91 5.41
4.32 5.41
0 0
0 0
6.66 6.4
3.17 0
2.32 0
3.91 5.41
4 5.41
5.81 5.99
6.11 5.41
6.77 6.98
0 0
6.63 6.4
3 4.45
6.48 5.99
4.09 4.45
4.75 5.41
5.64 6.4
4.64 4.45
2.81 4.45
3.32 0
4.95 0
4 0
1 0
6.64 5.99
5.29 4.45
3.17 0
3.7 0
7.34 7.39
2 0
5.39 5.41
6.39 6.98
1 0
5.25 5.41
1.58 4.45
7.01 6.4
8.56 8.29
3.7 0
1 0
6.73 7.2
4.46 4.45
3.91 0
3.32 4.45
4.81 0
4.32 0
9.1 9.24
5 5.41
3.46 4.45
6.85 6.4
0 0
5.36 5.41
7.14 7.39
5.36 4.45
2.58 0
5.39 0
8.04 8.47
5.7 5.41
4.75 5.41
4.95 5.41
5.32 5.99
6.36 5.99
7.19 7.97
1.58 0
0 0
5.25 5.99
0 0
1 0
3.32 4.45
3.32 4.45
3.81 0
4.58 4.45
5.55 6.4
5.61 0
2.81 0
7.09 6.98
4.75 5.41
0 0
0 0
3.81 4.45
0 0
3.32 6.71
6.11 5.41
2.58 0
6.58 6.4
7.96 8.38
8.1 7.97
2 0
1.58 0
4.32 0
3.58 4.45
0 0
5.32 4.45
0 0
4.7 4.45
0 0
1.58 0
3.17 0
4.39 4.45
0 0
7.71 8.19
4.25 0
0 0
0 0
5.52 0
3.32 4.45
6.15 6.4
2 0
5.21 5.41
0 0
6.46 6.4
8.04 8.29
4.58 4.45
0 0
5.75 5.99
5.43 5.41
4.64 0
2.58 0
6.15 6.71
5.86 6.4
1 0
2.32 0
2.81 0
7.64 7.71
3.17 4.45
3.7 4.45
3.46 0
5.39 4.45
3.46 0
3.81 0
3.91 0
3.91 4.45
1 0
7.15 7.97
6.17 6.71
0 0
7.4 6.98
6.69 7.2
5.04 4.45
2.81 0
5.32 4.45
4.81 4.45
5.95 5.41
4.46 4.45
5.04 4.45
1.58 0
5 5.99
5 4.45
2.81 4.45
5 0
6.66 6.4
1 0
0 0
5.98 5.99
6.21 6.4
3.7 4.45
5.55 5.41
6.15 5.99
7.45 7.71
3.58 0
4.17 0
4.7 5.41
4.46 4.45
1.58 0
6.32 5.99
3.32 0
2.81 0
0 0
4.09 4.45
0 0
4.86 4.45
5.52 5.41
0 0
3.7 0
4.09 5.41
5.98 6.71
3.58 0
4.52 5.41
5.93 7.2
5.67 6.71
6.25 5.41
1 0
9.5 9.29
4.58 0
3.46 4.45
6.63 5.41
7.92 7.56
5.58 4.45
4.17 0
2 0
4.95 4.45
5.25 5.41
6.3 6.71
7.1 6.4
3.32 0
2.32 0
2.32 0
5.21 4.45
2.81 0
5.46 6.4
0 0
4.58 5.41
3.17 0
0 0
7.37 7.71
4.58 0
5.46 4.45
3.17 0
2.32 0
3.91 0
0 0
2.32 0
6.74 7.71
5.29 4.45
4.17 4.45
1.58 0
9.03 8.84
4.09 4.45
5 5.41
7.3 7.56
2.81 0
6.75 6.71
4.32 4.45
3.46 0
1.58 0
0 0
5.25 0
6.61 6.4
0 0
4.86 5.41
3 0
1.58 0
5.09 5.41
2.32 0
5.36 5.41
8.1 7.2
6.82 7.71
2.32 4.45
4 5.99
6.51 6.98
4.64 0
4.75 6.4
0 0
4.25 0
3.32 0
3.91 0
4.52 0
5.58 5.41
3.81 4.45
6.04 4.45
3 0
2.81 4.45
4.75 4.45
3 0
1 0
2 0
8.27 7.97
7.47 6.4
5.7 5.99
2.32 0
1 0
3.32 4.45
0 0
4.46 4.45
2.32 4.45
3 0
4.46 5.41
6.63 6.71
4.32 4.45
0 0
5.39 5.41
4.58 5.99
7.31 7.56
1.58 0
6.15 4.45
6 6.98
0 0
2.58 0
0 0
4.64 4.45
5.58 4.45
6.32 6.4
1 0
4.75 5.99
4.58 5.99
4.75 0
2.58 0
6.25 4.45
6.23 6.71
3.46 4.45
5.55 5.41
4.32 0
1.58 0
3.91 4.45
4.58 5.41
6.48 6.4
8.47 8.08
3.81 0
4.75 0
3.32 0
1 0
4.46 4.45
6.85 7.56
4.91 5.41
1 0
0 0
7.18 6.4
6.07 6.71
4.75 4.45
1.58 0
3.17 5.41
4.75 4.45
4 0
2.58 4.45
3 5.41
1 0
2.58 4.45
7.18 7.39
1 0
0 0
7 7.2
0 0
0 0
2.81 0
4.91 5.41
7.18 7.56
8.2 8.55
3 0
6.48 5.99
0 0
4.46 0
6.25 7.56
4.39 5.99
6.69 7.2
4.64 4.45
3.17 4.45
7.29 7.39
2 0
4.75 4.45
1.58 0
0 0
6.99 5.41
3.81 0
7.31 5.41
6.97 6.98
4.81 4.45
6.34 5.41
3.58 0
3.91 5.41
5.17 0
3.91 4.45
0 0
7.4 7.56
1 0
1.58 4.45
0 0
4.52 5.41
8.68 8.63
1 4.45
1 0
5.58 4.45
5.04 0
4.32 0
2.32 4.45
5.81 4.45
3.17 4.45
5.46 5.41
2.81 4.45
1 0
4.81 4.45
9.48 9.43
3.81 4.45
4.39 5.41
3.17 0
6.36 6.71
5.7 4.45
7.22 5.99
5.55 5.41
4.64 5.41
4 0
8.82 8.84
5.21 6.71
3.91 4.45
5 4.45
3.32 0
3.46 0
6.51 6.98
1.58 0
7.35 8.08
5.17 4.45
0 0
3.17 0
7.51 6.71
6.15 6.71
7.7 7.84
2.81 4.45
2 0
7.73 7.97
8.41 7.84
5.88 5.41
6.93 7.39
6.92 6.4
7.1 6.71
3.91 0
3.32 4.45
4.91 5.41
0 0
7.5 6.71
3 5.99
1 0
5.36 5.99
0 0
5.46 5.99
7.36 8.19
4 0
4.7 4.45
5.46 4.45
0 0
6.09 6.71
1 0
0 0
3.17 0
5.43 5.99
6.78 6.4
0 0
4.95 5.99
3.58 4.45
3.46 0
5.67 6.4
3.46 0
5.58 6.4
1 4.45
4.58 5.41
0 0
7.39 7.71
3.81 0
6.38 6.71
5.39 4.45
0 0
8.69 8.19
8.46 8.7
0 0
3.46 0
1 0
4.46 4.45
1.58 4.45
3.58 0
2.32 0
0 0
4.32 4.45
2.32 0
0 0
8.21 8.19
4.64 0
4.32 5.41
6.94 7.56
6.21 5.99
4.32 4.45
2.58 0
3.91 0
1.58 0
0 0
3.32 0
5 0
4.32 4.45
3.32 4.45
6.67 5.99
4.95 4.45
5.83 5.41
6.3 5.41
4.64 0
0 0
0 0
4.58 0
5.39 5.41
4.52 0
4.7 0
8.5 8.47
0 0
0 0
0 0
0 0
3.91 0
4.81 4.45
6.54 5.99
5.95 6.4
0 0
5.93 6.4
0 0
0 0
4.75 4.45
4.25 5.99
6.39 5.41
6.15 5.99
5.81 7.2
7.38 6.98
7.29 6.71
0 0
3.32 4.45
8.25 8.38
7.17 7.2
6.29 5.99
3.17 4.45
4.81 5.41
0 0
7.83 8.08
2 0
2.32 0
2.81 4.45
2.58 0
4.7 0
2.32 0
7.86 6.71
6.48 6.4
5 4.45
1 0
5.61 6.4
5.55 4.45
0 0
0 0
4.64 4.45
4.52 4.45
1 0
3.46 4.45
4.52 5.99
2.58 0
4.25 4.45
3 0
0 0
2.58 0
5.78 5.41
6.3 4.45
2.32 0
4.17 0
4 4.45
5.13 4.45
1 0
5.21 5.99
6.52 6.4
5.46 5.41
8.9 9.47
5.04 4.45
6.11 5.99
2.58 4.45
3.58 4.45
0 0
7.41 7.84
5.09 4.45
1 0
4.91 4.45
1.58 0
4 5.41
5.25 5.99
5.04 5.41
1.58 0
5.17 4.45
4.52 5.41
6.46 6.71
8.76 8.77
5.29 4.45
4.91 4.45
5.09 5.41
0 0
4.39 0
8.93 9.29
4.81 5.41
5.25 0
1 0
6.43 5.99
3.58 0
9.94 9.67
5 0
8.5 9.08
7.6 7.2
8.04 7.39
6 4.45
2.58 0
2.81 0
1 0
3.58 0
4.17 5.41
2 4.45
5.61 4.45
2 0
6.32 5.99
2.58 4.45
0 0
4.09 4.45
6.85 6.98
3.81 0
5.43 6.4
4.25 4.45
4.09 5.41
3.58 0
2.32 0
4.32 4.45
3.17 0
4.25 5.99
6.78 5.41
5.13 5.99
6.66 6.71
4.58 0
5 5.41
4 0
6.79 6.4
6.04 4.45
2.81 0
0 0
0 0
3.91 4.45
7.62 7.39
1 0
5.93 6.4
0 0
0 0
0 0
5.88 6.4
7.3 7.97
5.58 5.99
6.04 5.41
4.52 0
5.32 5.41
2 4.45
6.98 7.56
5.25 4.45
4.7 0
1.58 0
5.55 4.45
5 0
5.09 5.41
5.52 0
7.13 7.39
3.32 0
1.58 4.45
5.29 5.41
3 0
1 0
3.7 0
2.81 0
0 0
5 5.99
6.07 5.41
5.09 4.45
4.52 0
6.99 7.39
0 0
5.67 6.71
1.58 0
7.75 8.29
6.49 5.99
2.58 0
2 0
5 5.99
7.48 6.71
7.17 5.41
0 0
6.46 6.4
5.52 4.45
7.06 6.98
4.58 0
0 0
1 0
1.58 4.45
5.46 6.71
2.58 0
4.64 5.41
4.64 5.99
6.44 4.45
6 6.71
5.21 5.99
6.46 4.45
3.58 0
3.91 4.45
6.02 5.41
7.14 6.98
5.43 4.45
3 4.45
6.21 7.2
0 0
4.09 4.45
6.15 0
3.17 0
1.58 0
6.44 5.99
5.17 0
0 0
5.61 5.41
7.21 6.98
6.58 6.4
3.91 4.45
6.48 6.4
2.58 0
5.64 4.45
4.46 4.45
1 0
2.32 0
4 0
5.25 5.99
4.39 5.41
7.7 8.08
4.32 5.99
6.3 5.99
4.25 5.41
3.32 4.45
6.11 6.4
3.91 0
4.25 4.45
1 0
7.88 7.71
0 0
7.28 7.39
2.58 0
6.32 5.99
5.55 6.71
7.01 6.98
0 0
2 0
7 4.45
3 5.41
4.64 0
0 0
3.58 0
4.64 4.45
2.32 0
2 0
0 0
1 0
8.93 9.34
4.64 0
1 0
6.71 4.45
4.81 4.45
3.58 4.45
6.55 7.84
4.32 4.45
5.98 6.71
2 0
5 6.4
4 0
4.7 0
8.28 8.29
3 0
3.91 0
0 0
0 0
4.81 0
0 0
5.55 5.99
3.17 0
2.58 0
6.83 6.4
3.58 0
0 0
6.32 5.99
6.15 5.41
4.39 0
3.32 0
3.46 0
1.58 0
7.36 5.99
3.17 4.45
0 0
5.81 4.45
7.08 6.98
3.32 0
6.09 5.99
5.49 5.99
2.32 0
5 4.45
6.41 5.99
2.81 0
0 0
6.54 0
7.55 6.98
5.55 5.99
3 0
1 0
0 0
2 0
4.64 0
6.73 7.2
6.43 6.4
5.09 0
4.46 5.99
5.7 5.99
5.64 5.41
6.36 5.41
5.67 4.45
5.39 4.45
1.58 0
3 0
0 0
6.32 5.41
1.58 0
7.12 6.4
4 4.45
3.17 0
6.36 6.4
2.32 0
0 0
1 0
3.58 0
7.04 6.71
1 4.45
4.81 5.41
3 4.45
6.48 5.41
6.91 5.99
5.39 6.4
4.25 5.99
4.52 5.99
5.04 4.45
8.83 8.63
4.7 0
3.91 4.45
4 0
3.46 0
0 0
4.7 6.4
5.36 5.41
0 0
3 0
3 0
0 0
8.22 8.38
4.46 4.45
4.75 4.45
1 0
3.7 0
2.32 0
7.22 6.71
5.36 4.45
6 6.4
6.58 4.45
1.58 0
5.29 5.99
4.25 0
3.7 0
3.32 0
4.7 0
2.58 0
6.15 5.99
4.64 4.45
5.09 5.41
3.7 4.45
5.58 4.45
4.52 5.41
5.04 4.45
3.32 0
2.32 4.45
5 0
4.32 0
4.25 4.45
5.32 5.41
4.95 0
6.79 7.2
3.46 0
5.25 4.45
2.81 0
4.86 5.41
4.95 4.45
5.78 6.4
5.61 6.4
4.7 5.41
1 0
3.58 0
0 0
6.75 6.4
4.39 0
3.91 0
6.81 7.97
2.32 0
0 0
2 0
7.51 7.56
5.95 5.41
2.32 4.45
7.45 7.39
0 0
1 0
0 0
4.95 0
6.29 4.45
3.81 4.45
5.32 4.45
0 0
2.58 0
2.81 0
3.7 4.45
1.58 0
7.52 7.97
3.46 4.45
6.25 7.39
0 0
1.58 0
4.52 0
2.32 0
0 0
3.91 0
5.58 5.41
0 0
0 0
7.27 7.2
1.58 0
7.2 7.39
3.17 4.45
0 0
0 0
5.49 0
6.92 6.71
6.3 6.4
10.26 10.11
3 0
2 0
3.58 5.41
2.81 0
9.61 9.55
5.83 0
6.89 6.71
4 0
5.52 5.41
4.58 5.41
0 0
1.58 4.45
5.7 5.99
7.42 7.2
4.17 0
3 0
0 0
4 4.45
6.67 5.99
4.7 0
4.32 5.41
6.54 6.71
4.17 0
2.58 0
4.17 0
2.32 4.45
0 0
6.39 6.4
2 0
5.78 6.4
3 0
6.49 5.99
2 0
6.79 6.4
6.25 5.41
3.58 0
5.81 0
6.71 7.84
5.67 5.41
0 0
7.55 7.2
5.58 5.41
6.49 5.99
5.04 5.41
1.58 0
6.41 7.2
7.22 7.71
2.32 0
2.81 0
1 0
3.7 4.45
4.25 4.45
7.21 7.2
4.64 4.45
8.08 8.55
5 4.45
4.32 5.41
5.7 6.4
8.18 7.71
5.93 4.45
2.81 0
1 0
5.73 6.71
2 4.45
0 0
4.32 0
1.58 0
4.09 4.45
6.52 6.4
3.7 0
4.81 4.45
3.81 4.45
1.58 0
2.32 4.45
6.63 5.99
3.32 4.45
0 0
2.81 0
4 0
0 0
6.29 6.98
6.04 6.71
7.3 6.71
6.09 6.98
5.7 6.71
0 0
0 0
4.58 0
1 0
6.64 6.98
0 0
1.58 0
5.43 5.99
6.67 6.98
5.29 5.99
2.58 0
4.39 4.45
4.17 4.45
1 0
3.46 4.45
1 4.45
3.91 4.45
2.32 0
2.58 0
3.81 4.45
3.17 4.45
4.32 4.45
2 0
6.09 6.4
3 0
6.41 6.4
6.81 6.4
2.58 0
5 0
6.94 6.71
6.89 5.99
7.88 8.55
6.41 5.99
4.32 5.41
0 0
3 0
4.39 4.45
5.49 5.41
4.95 5.99
5.81 5.99
5.81 5.99
1 0
3.32 0
0 0
0 0
5.78 5.99
7.97 8.19
0 0
5.39 5.99
2 0
7.06 5.99
5.25 4.45
6.7 6.98
6.83 7.97
6.36 6.98
7.68 7.84
5.36 5.41
5.17 4.45
4.86 0
1 0
6.02 5.99
6.77 6.4
0 0
3.81 0
6.29 4.45
4.64 5.41
2.81 0
5.36 6.71
5.58 4.45
4 5.41
6.15 5.41
5.09 0
0 0
2 4.45
0 0
2.32 0
5.13 5.99
0 0
5.88 6.71
4.25 0
3.32 4.45
7.28 7.39
4.64 0
3 0
7.36 7.84
10.66 10.49
6.34 6.71
4.09 5.41
5.52 5.41
2.32 0
6.66 4.45
3.58 4.45
0 0
6.23 4.45
6.02 6.4
5.04 0
5.93 7.2
4.91 5.99
4.7 0
5.64 5.99
1.58 0
4.17 0
4.64 4.45
6.51 6.71
6.85 6.98
7.59 6.4
3.58 0
0 0
7.59 7.71
0 0
4.46 0
5.98 5.99
8.94 9.03
7.29 7.71
2 0
3.7 5.41
3.58 0
4.7 4.45
4.09 5.99
5.29 4.45
3.7 4.45
4.86 4.45
4.25 4.45
4.81 5.41
3.7 0
0 0
4.25 4.45
6.73 4.45
2.58 0
3.32 4.45
2.32 4.45
3.17 4.45
3.17 0
5.17 4.45
5.36 4.45
0 0
4.95 4.45
1.58 0
2 0
6.13 6.4
1.58 0
5.64 6.4
0 0
4.86 0
0 0
3.58 4.45
0 0
6.55 6.4
4.09 5.41
0 0
6.85 6.71
5.13 5.99
7.64 7.84
6.49 6.71
1 0
2.32 0
7.55 7.39
2 0
3.81 0
3.58 5.99
4.7 4.45
3.17 0
7.8 6.98
5.46 6.71
3.91 0
9.94 9.67
2.32 4.45
0 0
5.21 0
0 0
3.17 5.41
7 4.45
5.04 5.41
7 4.45
6.67 6.98
3.58 4.45
5.67 6.4
7.65 7.39
1.58 0
8.08 7.56
6.48 6.4
0 0
2.58 0
3.32 0
1.58 0
8.43 7.71
1.58 0
5.09 4.45
2.58 0
2.81 4.45
0 0
0 0
5.17 5.41
2.58 0
1 0
1 0
5.73 6.4
5.73 0
2.58 0
6.36 5.41
5.29 4.45
3.7 4.45
4.91 6.98
0 0
5.43 6.4
1 4.45
4.91 5.41
0 0
0 0
4.32 0
2.32 0
4.39 4.45
7.03 7.56
5.61 6.4
5.13 6.4
3.58 5.41
3.17 0
5.58 6.4
1.58 0
4.46 4.45
6.09 5.41
0 0
6.13 5.41
4.39 0
0 0
0 0
5.29 5.99
3.91 0
7.45 6.98
4.09 4.45
6.57 6.98
0 0
0 0
4.32 4.45
1 0
6.04 5.41
3.91 4.45
1.58 0
9.9 10.13
6.55 4.45
5.88 5.41
3 4.45
2.58 0
3.32 0
6.49 5.41
5.21 5.99
2.32 0
4.81 4.45
0 0
5.43 5.41
0 0
3.91 5.41
4.64 4.45
7.19 7.39
0 0
1.58 0
7.49 7.97
5.64 5.41
6.52 6.71
2 0
5.32 5.41
1 0
1.58 0
4 0
1.58 0
4.86 0
0 0
0 0
3.91 4.45
8.3 8.7
5.46 5.99
4.17 4.45
0 0
1.58 0
3.91 5.41
4.86 5.41
0 0
5.17 4.45
2.81 0
6.87 7.39
4.95 5.41
5.58 0
3.46 0
3.46 4.45
6.58 6.98
4.91 0
4.09 0
6.88 5.99
4 4.45
4.7 5.99
6.44 5.99
2.58 0
1 0
6.19 5.41
4.75 0
4.95 4.45
4.46 4.45
2 0
7.15 6.98
4.46 0
5.7 4.45
7.08 7.2
4.75 4.45
1 0
4.17 0
5.43 5.99
4.32 4.45
1.58 0
1 0
5.95 4.45
6.19 4.45
6.69 7.2
0 0
4.81 4.45
2 0
5.17 0
3.91 5.41
6.11 0
4.25 4.45
4.09 4.45
1 0
5.43 4.45
6.55 5.99
0 0
5.58 4.45
2.32 0
3.17 0
7.22 7.39
4.17 4.45
1.58 0
4.95 5.99
5.17 5.41
2.81 0
4.52 4.45
6.57 7.2
0 0
4.39 0
5.49 0
1 0
4.39 4.45
5.75 6.4
0 0
1 0
7.23 6.71
1 0
5.32 0
4.75 4.45
2 0
0 0
1.58 0
4.25 5.41
2.58 4.45
5 0
5.46 6.98
2 4.45
5.36 5.41
6.27 6.98
5.21 5.41
2.81 0
7.35 6.98
5 0
5.21 4.45
4.32 0
1 0
2.81 0
6.3 5.41
4.39 0
5.86 5.41
6.11 5.41
5.86 4.45
2.81 4.45
0 0
6.79 6.4
2 0
2 0
6.55 6.98
0 0
5 0
4.17 4.45
0 0
6.27 4.45
3.91 0
3.46 4.45
5.17 5.41
4.52 5.41
5.73 5.41
6.13 6.4
4.46 0
5 0
4.95 6.98
6.75 7.56
0 0
0 0
5.17 5.99
2.81 0
0 0
3 4.45
6.48 6.98
0 0
5.39 6.4
4.09 0
6.07 4.45
4.91 4.45
0 0
1 0
4.25 0
5.32 5.99
5.39 4.45
0 0
4.75 4.45
3.58 0
4.09 0
0 0
2 0
5.88 4.45
8.05 8.7
0 0
5.86 7.39
2 0
5.21 4.45
5.13 5.99
3 0
5.58 5.99
6 4.45
3.91 4.45
3.58 0
4 4.45
2.32 0
4.52 4.45
1.58 4.45
3.58 4.45
4.52 0
0 0
4.25 4.45
8.33 7.97
6.81 7.39
1 0
5.39 5.41
7.04 6.4
8.79 8.77
6.58 6.71
7.09 6.98
5.04 5.41
9.11 9.43
2.81 0
0 0
6.38 5.99
4.52 0
4.09 5.41
2.58 4.45
6.71 6.4
0 0
0 0
5.64 6.4
1 0
4.81 6.4
6.02 5.99
6.52 5.99
6.15 0
6.74 0
6.51 5.99
5.25 5.99
6.3 5.99
4.75 4.45
6.38 6.98
3.17 0
2.58 4.45
9.64 9.51
10.1 10.05
6.44 6.71
5.81 5.41
6.29 5.99
7.58 7.84
6.04 5.99
5 5.41
4.81 0
4 5.41
3.81 4.45
5.43 4.45
3.81 4.45
2.81 0
8.06 8.08
6.81 6.4
0 0
0 0
2.32 0
8.19 8.08
0 0
3.17 4.45
1.58 0
7.33 7.39
4.25 4.45
3.7 0
5.58 4.45
5.98 5.99
5.73 6.4
3.81 4.45
2.32 0
5.09 5.99
6.83 5.41
2.58 0
0 0
2.81 4.45
4.91 5.99
3.7 5.99
3.7 0
4.86 0
6.43 5.99
2.58 0
7.74 7.84
5.67 4.45
4.58 0
4.64 4.45
2.81 4.45
0 0
6.17 6.71
2.81 0
7.07 7.2
7.13 7.56
7.32 6.71
3.91 0
4.32 0
3 0
4.17 4.45
3.81 5.41
6.13 6.4
1.58 0
2 0
7.58 8.19
4.95 4.45
4.58 4.45
4.46 0
5 5.99
5.61 5.41
4.7 5.99
1.58 0
4.09 0
1 0
3.91 5.41
0 0
0 0
3.17 0
4.17 5.99
9.18 9.14
5 6.98
7.06 5.99
5 5.99
7.39 6.98
5.36 5.41
5.39 5.41
0 0
6.89 5.99
2.32 0
3.81 0
6.51 7.2
4.46 4.45
6.25 6.71
0 0
4.7 5.41
5.17 4.45
6.43 6.71
2.81 0
4.09 4.45
0 0
7.25 5.99
4.75 5.99
1 0
3.7 5.41
3.7 0
3.91 0
2.58 0
4.64 5.99
0 0
7.31 8.08
4.09 0
3 0
5.32 4.45
6.39 5.99
4.25 4.45
4.39 4.45
6.43 6.4
3.32 0
2 0
2.32 0
3.91 5.41
5.04 5.99
6.48 6.98
5 0
3.81 4.45
3.32 0
0 0
2.58 4.45
0 0
3.46 4.45
1 0
6.07 5.99
4.81 0
7.75 6.98
7.09 6.71
5.73 6.4
6.51 5.99
3.17 4.45
5 5.41
5.98 5.41
1 0
4.32 0
5.93 5.41
1 0
9.74 9.97
6.73 6.71
5.81 4.45
3.91 0
2.32 0
2.81 0
4.7 5.99
4 4.45
1.58 0
2.58 0
1 0
4.95 0
5.29 4.45
5.21 4.45
6.57 6.71
3.32 0
5.88 5.99
4.46 4.45
5.32 0
3.46 0
3.17 0
3.7 4.45
0 0
6.39 5.99
4.32 4.45
4.39 0
5.13 5.41
3.32 0
0 0
5.64 5.41
0 0
5.91 4.45
1.58 0
3.32 0
5.64 0
5.21 5.41
5.73 6.4
0 0
3 0
4 0
2.58 0
4.64 4.45
3.17 4.45
3.7 0
4.52 5.41
6.29 5.41
9.96 10.13
5.09 4.45
0 0
0 0
5.46 5.41
1 0
4.75 4.45
3.91 0
0 0
3.81 0
4.52 0
6.64 7.39
5.58 4.45
3.7 4.45
3.81 0
4.17 0
6.69 6.4
4.58 4.45
2.81 0
3.81 4.45
6.34 5.99
0 0
4 0
0 0
4.86 0
4.17 0
4.32 5.41
6.66 6.98
5.88 5.41
2 0
0 0
6.29 6.71
0 0
2.32 0
3.32 4.45
2.58 0
3.58 0
2 0
0 0
3.17 4.45
4 4.45
3.7 0
1 0
4.46 0
4.39 5.41
3.32 0
3.17 0
7 6.98
6.98 6.71
0 0
3.7 0
2 0
10.24 10.53
0 0
4 0
5.29 4.45
6.55 7.2
0 0
3.81 4.45
1 0
0 0
2.58 0
3.7 0
1.58 0
0 0
4.81 0
1 0
2.58 0
4.32 5.99
6.13 6.71
5.61 6.71
8.85 8.84
4.95 4.45
5.09 0
0 0
0 0
7.14 7.39
8.38 8.29
6.43 5.41
4.17 4.45
5 4.45
5.98 5.99
7.57 6.98
6.69 5.99
4.39 4.45
7.15 5.41
6.32 5.41
0 0
7.01 6.98
1 4.45
6.38 5.41
6.81 7.56
1 0
4.7 0
6.13 5.99
4.81 6.71
1 0
5.21 5.41
2.32 0
5.67 5.99
6.29 4.45
4.86 0
4.17 5.41
6.64 5.99
4.52 0
8.04 7.84
2.81 0
3.32 4.45
4.25 0
6.02 5.99
6.25 4.45
0 0
6.98 7.84
1.58 4.45
0 0
6.29 4.45
6.27 6.4
5.39 5.41
4.46 5.41
8.46 8.38
5.49 4.45
0 0
6.6 5.41
7.12 6.98
0 0
3.58 4.45
2.32 0
5 4.45
5.83 5.99
0 0
7.2 6.71
5.81 6.71
3.7 0
6 6.4
2.81 4.45
2.32 0
7.03 5.99
4.32 4.45
3.91 4.45
3.17 0
6.34 7.2
3.81 0
4.09 0
2.81 0
0 0
1.58 0
4.81 0
5.29 5.99
6.54 6.71
3.46 0
2.81 0
5.49 5.99
5.29 5.99
4.86 0
3.81 0
5.61 5.41
5.58 5.99
1.58 0
1 0
1 0
5.09 5.41
3.7 4.45
4.25 0
6.34 6.4
1 0
6.13 5.99
4.75 4.45
4.09 0
4.17 4.45
7.07 6.4
3.32 0
5.75 6.4
2 0
7.39 7.2
1.58 0
6.49 6.4
3.17 0
8.34 9.08
0 0
1.58 0
6.51 5.99
2.81 0
4.58 5.41
7.9 8.08
3.17 0
4.81 5.41
4.75 5.41
2.58 0
2 0
5.52 5.99
5.61 6.4
3 0
3.46 0
7 7.2
3 0
0 0
4.86 4.45
5.95 5.99
0 0
3.91 0
2.32 0
4.58 4.45
3.7 5.41
2.58 0
1.58 0
5.55 6.71
4.58 0
6.97 6.71
3.7 0
4.75 0
3.58 0
4.86 4.45
4.25 4.45
5.32 6.4
4.95 0
6 4.45
7 7.39
8.16 6.71
3.7 0
7.1 5.41
3.46 4.45
4.32 0
5.88 6.98
5.36 4.45
5.7 5.99
0 0
8.53 8.29
2.81 0
5.58 4.45
3.32 0
5.13 5.41
3 0
9.53 9.93
4.09 4.45
4.75 5.41
6 0
3.46 0
6.32 5.41
2.32 0
1.58 0
4.46 4.45
7.85 7.71
5.17 5.41
0 0
7.77 6.71
3.46 4.45
0 0
4.75 5.41
7.42 6.98
3.17 0
3.91 0
0 0
5.52 5.41
4.86 4.45
2.81 0
2 0
5.09 0
2.58 0
5.52 5.41
6.32 5.41
3.7 0
2 0
2.81 0
2 0
5.55 4.45
3.46 4.45
4 5.41
2.32 0
1 0
4.86 5.41
4 0
6.17 7.2
4.91 4.45
7.76 7.39
0 0
5.91 4.45
2.81 4.45
2 0
4.32 4.45
4.86 5.41
4.25 4.45
5.46 5.41
4.25 4.45
8.32 7.56
2.58 0
3.32 0
3.17 0
5.61 6.98
7.37 7.56
6.09 5.99
5.13 5.41
7.28 7.56
3 4.45
4.91 5.41
5.88 5.99
2.58 4.45
4.95 4.45
5.93 0
1 0
5.39 4.45
1.58 0
3.58 0
6.15 6.4
3.58 4.45
5.46 6.4
5.83 5.41
1 0
6.95 7.2
4.52 0
3.46 4.45
4.09 0
0 0
2.81 0
3.91 4.45
6.64 7.2
4.32 4.45
3 5.41
6.09 5.41
6.54 5.99
6.38 6.4
4.81 5.41
5.55 6.4
0 0
3.91 0
4.91 5.99
2.32 0
6.19 5.41
4.46 0
6.85 7.2
2.81 0
6 6.71
6.49 5.99
4.52 5.41
4.75 4.45
5.81 5.41
0 0
6.04 6.98
5.88 4.45
7.5 7.56
0 0
3.58 4.45
6.38 6.71
3.46 0
4.46 4.45
7.15 6.4
6.87 5.99
1.58 0
2.58 0
6 5.99
7.61 8.38
5.39 5.99
3.32 0
2.58 4.45
6.36 6.71
5.55 4.45
0 0
4.32 5.41
1 0
0 0
6.67 7.2
7.16 6.98
0 0
4.64 0
0 0
6.73 5.99
1.58 0
4.25 4.45
1 0
5.21 5.41
5.64 6.4
6.73 7.2
1.58 0
3.58 5.41
7.03 7.39
8.13 8.08
3.32 5.41
5.83 4.45
0 0
6.17 6.4
3.46 0
7.37 7.39
1 0
1 0
3.7 0
6.88 7.2
4.95 4.45
5.58 5.99
2.32 4.45
3 0
5.13 5.41
4 4.45
5.32 4.45
2.58 0
2 0
2.58 0
6.34 7.2
4.32 5.41
5.13 5.41
1.58 0
3.17 0
4.17 5.41
8.41 8.55
4.7 4.45
5.55 5.41
5.58 6.71
3.91 0
0 0
6.81 6.4
1 0
6.87 5.99
2.81 0
2.32 0
5.21 4.45
5.61 4.45
4.52 4.45
8.96 8.63
3.46 0
6.34 5.99
7.42 7.39
7.44 6.98
5.04 0
0 0
7.5 7.97
5.04 4.45
4.75 4.45
2.81 0
4 0
4.25 4.45
3 0
2.32 0
3 4.45
3.46 0
3 0
1.58 0
5.67 5.99
5.32 6.4
5.09 5.41
3 0
6.64 0
5.98 5.99
1.58 0
3.17 4.45
4.64 4.45
0 0
5.17 5.41
2 0
6.77 5.99
2 0
4.58 0
0 0
1 0
4.25 0
0 0
0 0
3.32 4.45
5.43 5.41
8.07 8.19
0 0
5.09 4.45
4.32 0
2.32 4.45
6.73 0
3.46 0
1 0
0 0
6.17 6.98
4.81 0
7.52 8.08
6.66 6.4
3.17 4.45
1 0
8.46 8.29
3.7 4.45
2 0
5.09 5.99
2.81 0
0 0
8.09 8.29
3.17 0
0 0
4.46 5.41
1.58 0
3.58 4.45
3.7 0
3 4.45
5.43 4.45
4.25 0
1 0
5.46 6.4
0 0
6.55 5.41
6.27 5.41
2 0
3.81 0
5.7 5.41
4.09 0
4 0
6.34 5.99
2 0
3.32 4.45
5.52 4.45
5.67 5.41
6.25 5.99
4.09 0
4.09 0
0 0
4.52 4.45
4.75 4.45
0 0
4.39 0
3.91 5.41
1 0
6.23 5.41
6.78 5.41
4.75 4.45
6.17 4.45
6.15 5.41
1.58 0
7.42 7.2
0 0
1 0
7.73 7.39
3.7 0
3.91 4.45
3 4.45
7.32 7.39
5.04 4.45
4.09 0
7.17 7.84
3.46 0
0 0
4.25 0
9.23 9.24
5.21 6.71
4 0
1.58 4.45
5.43 4.45
0 0
0 0
0 0
3.7 4.45
0 0
3.17 0
3.81 0
3.17 0
8.69 8.91
0 0
5.17 5.41
6.67 7.56
4.39 4.45
4.75 0
0 0
0 0
0 0
2.32 0
4.52 4.45
6.32 5.99
4.64 0
3 5.41
1 0
0 0
4.95 4.45
0 0
3.46 0
4.09 0
4.25 5.41
1 0
7.02 6.71
6.23 6.4
5.49 4.45
0 0
3 4.45
5.49 5.41
3.17 0
7.5 7.97
0 0
4.58 0
3.81 4.45
1.58 0
1 0
5.7 5.41
3.32 0
6.25 6.98
4.32 5.41
5.32 4.45
6.94 6.71
0 0
0 0
5.09 5.99
5.04 0
2.32 4.45
0 0
6.87 6.4
5.04 5.99
7.65 7.71
5.58 5.99
3.58 0
5.46 4.45
4.17 4.45
1 0
4.91 0
6.27 7.39
0 0
4.75 5.41
0 0
2.58 4.45
5.36 5.99
6.15 6.71
2.58 4.45
0 0
5.29 5.99
2 0
5.21 5.41
0 0
5.93 4.45
2.32 4.45
6.11 6.98
6.64 6.71
2.58 0
7.14 7.71
4.58 4.45
3.17 4.45
1.58 0
5.29 6.71
4.09 0
2.58 4.45
5.64 6.71
6.41 5.99
5.83 5.41
0 0
5.43 5.99
1 0
7.18 6.98
4.95 4.45
0 0
0 0
3.46 0
5.25 5.99
6.21 7.2
3.58 0
8.65 8.77
6.27 6.4
1 0
3.81 4.45
2.32 4.45
4.58 4.45
10.42 10.33
5.91 5.99
4.7 5.41
6.97 7.39
6.57 6.4
6.43 7.56
7.35 5.41
3.32 0
3.32 4.45
2.32 0
2.81 0
5.46 5.99
1 0
1.58 0
4.32 0
6.49 6.4
4.17 6.4
6.04 6.71
1 0
2.81 0
3.17 0
3.32 0
0 0
5.7 4.45
3 0
6.75 6.98
5.09 4.45
6.78 7.2
3.58 0
1.58 0
6.09 5.41
3.32 4.45
5.7 5.41
4.7 5.41
6.19 6.4
5.39 4.45
4.17 4.45
3.7 0
1 0
2.81 0
4.95 5.41
9.73 9.77
7.23 6.98
7.71 7.39
4.52 4.45
4.7 6.4
4.86 4.45
2 0
4.39 0
5.09 5.41
0 0
5.7 4.45
3.17 0
3.46 4.45
0 0
2.32 0
0 0
1 0
0 0
0 0
5 5.41
1 0
8.21 7.39
6.29 4.45
7.55 8.19
4.17 0
5.29 6.4
1 0
8.52 8.84
0 0
3.17 0
8.09 8.08
0 0
6.29 5.99
3 0
1 0
4.25 0
3 0
4.39 5.41
2.81 4.45
0 0
7.45 7.39
6.27 5.41
0 0
8.11 8.19
2.81 0
2.58 0
2.81 0
0 0
3.32 0
1.58 0
0 0
5.78 4.45
2 0
8.47 8.38
6.63 6.98
8.82 8.38
6.7 6.4
1.58 0
2.32 0
6.43 6.71
0 0
2.32 0
5.61 5.99
3.81 4.45
2.58 0
5.25 4.45
1 0
5 6.4
3.46 0
0 0
3.7 0
3.17 0
4.09 0
2.81 0
5.25 4.45
4.58 5.41
6.13 5.41
1 0
1.58 0
3.58 0
0 0
4 5.41
4 0
5.32 5.41
6.32 4.45
4.64 0
4.17 4.45
1.58 0
8 8.08
2.32 4.45
6.07 5.99
2.58 0
3.58 0
6.19 7.39
0 0
8.21 7.2
6.67 6.4
1.58 0
6.71 6.71
7.9 8.19
6.39 5.99
0 0
5.73 5.41
7.54 6.71
1.58 4.45
1 0
4.39 0
3.58 0
5.39 5.41
5.29 4.45
3.32 0
4.39 0
3.91 0
0 0
9.19 9.03
2.81 0
0 0
4.64 5.99
5.36 5.99
5.32 5.41
5.09 5.41
1.58 0
7.19 6.98
3 0
1 0
3.81 0
6.54 6.4
6.54 7.2
6.09 6.4
3 0
1.58 0
5.95 5.41
3.91 0
1.58 0
0 0
2.32 0
6.07 5.41
4.91 0
4.7 5.99
5.29 5.41
8.35 8.08
0 0
4 0
4.52 4.45
5.13 4.45
6.34 5.99
6.43 6.98
3.58 4.45
4.32 0
5.32 0
6.64 5.99
8.17 8.84
2.81 0
4.95 5.41
2 0
4.86 0
3 4.45
4.52 5.99
0 0
3.32 0
0 0
6.41 4.45
6.63 6.98
5.49 5.41
2.58 0
3.32 0
1 0
3.32 0
1.58 0
1.58 0
4.58 4.45
5.83 6.4
6.52 6.4
2.58 0
5.93 4.45
4.46 4.45
6.44 6.4
5.88 4.45
4.75 4.45
3.46 0
4.64 0
4.09 4.45
6.07 5.41
5.09 5.41
3 0
5.75 0
3.32 0
6.58 7.2
3 4.45
3 0
3 0
0 0
5.73 5.99
4 5.41
6.09 4.45
0 0
4.52 0
7.27 7.2
3 4.45
5.52 4.45
5.64 4.45
5.67 6.4
0 0
3.17 0
5.17 4.45
8.34 8.38
4.91 4.45
4.52 4.45
4.32 5.41
0 0
0 0
3.7 0
5.36 5.41
6.69 6.71
5.7 5.41
4.32 0
4.25 4.45
5.55 0
4.64 0
5.49 5.99
1.58 0
1.58 0
6.44 7.2
4.75 4.45
2.81 0
3.17 4.45
2.81 0
0 0
5.81 5.41
2 0
5.75 4.45
5.09 5.41
3 0
5.43 5.99
6.19 5.41
2 0
2 0
1 0
3.91 0
5.52 5.41
1 0
6.48 6.4
4.91 5.41
3 0
6.38 6.4
4.17 5.41
6.23 6.71
3 4.45
2 0
2.32 0
4.7 4.45
5.09 4.45
4.46 0
5.21 5.99
6.99 7.39
5.95 7.2
1 0
5.67 4.45
1.58 0
1.58 0
4.17 0
4.09 4.45
3.7 0
1 0
1 0
0 0
6.99 5.99
7.63 7.2
5.98 5.99
1 0
7.5 7.84
0 0
0 0
5.13 5.41
1.58 0
9.04 9.19
7.15 7.2
5.86 6.4
1 0
3.91 5.41
3.81 5.41
1 0
4.46 4.45
0 0
5.32 4.45
4.25 4.45
7.73 7.2
0 0
2.58 0
7.96 7.39
3.46 0
4.81 4.45
0 0
4.91 4.45
3 0
2 0
5.55 5.41
4.95 0
3.7 0
5.7 4.45
0 0
5.21 4.45
6.36 6.71
0 0
6.21 6.71
5.86 4.45
3.81 4.45
6.02 6.4
2.32 0
5.83 5.41
8.46 8.7
0 0
0 0
7.58 7.2
3.81 0
0 0
2 0
2.32 4.45
3.7 0
0 0
0 0
5.17 0
0 0
5.09 5.41
5.67 6.71
3.17 5.41
4.25 4.45
4.32 4.45
6.57 6.71
4.7 4.45
3.32 0
3.58 5.41
7.03 7.84
4 0
6.29 5.99
6.64 6.71
4.46 4.45
6.73 5.41
8.95 9.29
1 4.45
1 0
6.11 6.4
6.15 7.39
2.58 0
5.29 5.41
0 0
7.24 5.99
5.52 5.99
5.13 5.99
2 4.45
8.08 7.84
7.04 5.99
4.39 5.41
0 0
4.58 0
0 0
8.69 8.7
4.52 4.45
3.46 0
1.58 0
0 0
4.25 0
0 0
5 5.99
6.83 6.98
3.91 0
3.46 4.45
5.86 4.45
3.17 5.99
5.17 0
4.17 5.41
3 0
6.55 6.71
4.64 4.45
0 0
3.81 4.45
3.58 4.45
3 0
5.95 5.41
0 0
4.09 0
5.83 5.99
0 0
2.81 0
0 0
1 0
6.25 5.41
5.73 5.99
2.58 0
6.25 5.41
5.13 5.41
6.36 5.99
4.46 4.45
2 5.41
0 0
3.81 5.99
6.27 6.71
1 0
6.36 7.56
6.64 6.4
5.67 4.45
7.44 8.08
5.64 5.41
2.32 0
11.64 11.69
3.91 0
2 0
4.25 4.45
6.66 7.2
2.32 0
2 0
8.96 9.38
6.94 6.4
2 0
5 4.45
6.63 7.39
3.91 4.45
1 0
6.51 6.4
5.32 0
4.64 5.99
1 0
5.13 0
1 0
4.52 4.45
8.13 8.29
6.66 6.98
6.04 6.98
6.36 6.71
0 0
5.88 5.99
2.32 0
0 0
8.27 7.84
3 0
4.09 4.45
2.58 0
0 0
5.78 4.45
0 0
8.43 7.97
1 0
5.17 4.45
2.32 0
3.58 0
7.45 5.41
1.58 0
7.06 6.4
2 0
3.7 0
0 0
1.58 0
0 0
5.98 7.2
4.81 5.41
3 0
4.58 5.41
2.32 4.45
2.58 0
0 0
3.7 0
4.75 4.45
5.13 0
6.07 6.71
6.89 7.39
3.91 0
6.7 7.71
5.04 5.99
4.17 4.45
6.49 6.71
5.88 5.99
4.32 4.45
4.09 5.41
5.04 4.45
5.36 6.4
5.36 6.4
3.58 4.45
4.95 5.41
0 0
4.32 4.45
4.75 0
5.78 6.71
0 0
3.46 0
5.04 0
2.81 4.45
0 0
3.91 5.99
5.91 6.4
3.46 5.41
5.36 5.41
5.43 4.45
5.29 4.45
5.21 4.45
5.55 5.99
2 0
0 0
1 0
5.73 4.45
6.02 5.41
1 0
1.58 0
2.32 5.41
1.58 0
2.81 5.41
6.61 6.4
7.83 6.71
0 0
6.87 7.39
3.81 0
6.19 4.45
2.32 0
4.7 4.45
4.75 0
6.55 6.98
6.09 5.99
5.17 4.45
2 0
5.78 5.41
5.04 4.45
5.04 5.41
5.95 6.4
3.17 4.45
2.32 0
3.91 5.41
2.58 0
8.04 7.84
3 0
5 0
0 0
5.25 5.99
7.58 7.39
0 0
7.87 8.47
0 0
4.39 4.45
6.67 5.41
7.61 7.97
2 0
1.58 0
11.8 11.85
1 0
5.29 5.41
6.46 5.99
6.39 7.2
2.58 0
3 0
7.57 8.08
1 0
4.17 4.45
1 0
5.88 5.99
2 0
4.64 4.45
5.81 5.99
6.98 4.45
5.81 7.2
5.49 4.45
8.63 9.29
4.39 0
1 0
3 0
7.3 8.19
1 0
4.09 0
0 0
0 0
1 0
0 0
2.32 0
1 0
5.64 6.4
4.86 5.41
5.04 4.45
0 0
5.86 4.45
6.71 6.71
6.15 6.71
7.41 7.84
5.21 0
2 0
4.17 4.45
4.17 0
3 4.45
4.32 4.45
2.81 0
7.13 6.71
6.92 7.56
3.7 0
3.17 0
7.14 7.2
0 0
5.39 0
6.07 6.4
0 0
5.58 6.71
4.09 4.45
2 0
3.46 0
0 0
5.09 5.99
6.27 7.39
5.29 4.45
5.09 5.41
5.73 0
3 4.45
3.17 0
5.49 5.41
4.39 0
2.58 4.45
4.91 0
0 0
5.46 6.4
1 0
4.95 0
7.04 6.4
6.02 4.45
2.81 4.45
0 0
6.78 5.99
0 0
2 0
4.58 5.41
2.32 0
2.81 0
2.32 0
5.83 4.45
6.34 5.99
4.32 0
1.58 0
3.46 4.45
0 0
0 0
1.58 0
4.52 0
4.52 0
0 0
6.04 4.45
4.75 5.99
4.91 0
2 0
0 0
4.58 0
4 5.99
7.9 7.2
4.86 5.99
7.73 7.39
2.81 4.45
2 0
8.17 7.97
4.39 0
0 0
7.26 7.56
5.13 4.45
6.74 6.4
3.46 0
3.81 4.45
4.17 4.45
0 0
6.21 6.71
0 0
6.74 6.71
7.28 6.98
3.46 4.45
3.91 4.45
8.16 8.29
6.64 7.2
2.81 4.45
7.22 7.39
0 0
3.32 4.45
3 0
3.32 0
4.39 5.41
5.04 4.45
2.58 0
5.88 5.99
4.09 4.45
4.58 5.99
2.32 0
4.7 4.45
2 0
4.46 5.41
3.58 4.45
3 0
0 0
3.81 4.45
1.58 0
7.94 8.29
2 0
1 0
1.58 0
7.34 7.39
4.81 4.45
0 0
2.58 5.41
5.78 5.41
3.17 4.45
5.78 7.2
4 4.45
4.7 5.99
5.21 5.41
3.91 0
5.61 6.4
3 0
7.48 7.2
4.95 5.41
6.02 5.99
4.81 5.41
2.32 0
0 0
2 0
6.07 6.4
7.19 7.2
5.58 4.45
3 0
6.74 5.99
2.81 0
3.32 4.45
7.39 7.39
1.58 5.41
8.16 7.97
4.75 0
5.91 5.99
1.58 0
7.63 6.98
5.25 5.99
7.45 7.84
5.43 4.45
0 0
1.58 0
5.09 5.99
3.32 0
4.17 0
0 0
3 0
3.81 4.45
4.75 0
0 0
6.11 0
3.7 4.45
5.93 5.99
0 0
0 0
4.39 5.41
3.32 0
6.86 6.98
3.91 4.45
0 0
4.17 5.41
4.86 4.45
5.58 4.45
6.83 6.4
0 0
6.32 5.99
2.58 0
3.17 0
7.21 7.39
7.97 8.19
4.52 0
5.86 5.99
5.81 5.41
4.46 5.99
7.55 8.29
2.32 0
7.52 7.56
2.58 0
4.75 4.45
4.7 5.41
6.04 5.99
9.58 9.55
5.13 7.2
4.17 5.41
2.32 0
3.7 0
4.81 5.41
2.58 4.45
4.95 4.45
6.63 6.98
5.55 5.41
5.75 5.41
2 0
2.81 0
1 0
4.58 4.45
0 0
0 0
3 4.45
6.63 6.98
1 0
3.17 0
7.61 7.71
3.58 0
2.81 0
4.17 0
3.58 0
4.75 0
5.83 5.99
4.81 0
5.61 6.4
4.09 4.45
6.21 5.41
6.54 7.39
3 0
7.42 6.71
3.58 0
0 0
4.17 4.45
2.58 0
5.32 5.41
6.46 5.41
4.39 5.99
4.75 0
0 0
3.7 4.45
0 0
1 0
3.81 0
2.32 0
0 0
2.32 4.45
0 0
2 0
2.81 0
3.7 0
3 4.45
7.08 6.71
8.48 8.63
7.39 6.4
0 0
1 0
3.91 5.41
7.54 7.71
3 0
0 0
7.32 6.71
3.32 0
6.11 6.4
3.7 4.45
6.34 6.4
6.15 5.41
0 0
3.32 0
2 0
7.04 6.98
4.64 5.41
0 0
6.69 5.99
4.39 4.45
2.81 0
2.32 0
5.04 4.45
3.7 0
3.17 0
3.81 4.45
6.23 5.99
5.61 5.99
5.29 0
6.69 6.4
3.7 0
5.7 5.99
5.61 0
4.95 5.41
5.61 6.4
0 0
3 0
6.09 5.41
4.39 5.41
3.32 0
5.25 5.41
4.81 0
4.39 0
7.03 7.56
0 0
0 0
5.21 5.41
1 0
4.32 4.45
5.55 4.45
6.44 6.4
6.71 7.2
0 0
3.32 0
5 0
1 0
5.78 6.4
4.09 4.45
5.7 5.41
1.58 0
6.48 5.41
5.21 0
2 0
3 0
3.81 0
4.86 5.41
7.79 7.56
3.17 4.45
3 0
3.81 0
5.29 4.45
5.83 4.45
8.6 8.7
6.38 6.4
3.58 5.41
2.58 0
7.43 7.97
1 0
0 0
6.3 7.2
3 4.45
5.78 5.41
4.81 0
7.11 6.98
5.25 6.4
4.25 0
2.58 0
5.58 0
7.55 8.19
5.98 5.41
2.58 0
5.49 5.99
6.6 6.71
6.73 6.4
7.52 7.39
3.91 0
5.13 0
6.38 5.41
6.3 7.39
3.17 0
5.46 4.45
5.86 5.99
2 0
3.81 0
6.41 4.45
5.88 6.71
4.52 5.41
6.46 5.99
7.8 6.98
0 0
3 4.45
3.17 5.41
6.52 6.71
5.95 6.4
0 0
3.17 0
0 0
0 0
4.32 0
8.92 9.03
2 0
3.81 4.45
5.25 0
6.07 5.41
5.52 4.45
4.64 5.41
6.81 6.71
5.83 5.99
6.07 6.4
6.29 5.41
6.07 7.39
5.21 5.99
6.92 7.39
5.7 4.45
2.81 0
6.19 7.2
6.97 7.2
2 0
0 0
6.39 7.2
6.7 5.41
1 0
6.29 5.99
11.78 11.75
3.91 0
4.17 4.45
4.52 4.45
1 0
1.58 0
0 0
3.32 4.45
4 4.45
1 0
4.17 0
5.52 4.45
0 0
3.32 0
4.32 4.45
3.17 0
6.29 7.39
4.39 4.45
6.7 7.2
6.44 5.99
2 0
7.29 7.39
5.61 6.71
5.88 4.45
0 0
5.04 4.45
4.7 4.45
6.38 6.98
2.81 4.45
0 0
5.32 5.41
6.98 7.2
0 0
5.7 6.98
7.63 7.84
9.73 9.99
5.67 5.41
4 4.45
0 0
4.52 0
1.58 0
2.81 0
5.73 5.99
1 0
5.73 5.41
6.52 6.4
0 0
6.69 6.4
5.36 4.45
2.32 0
4.09 4.45
5.25 0
7 6.4
3.81 4.45
0 0
2.58 0
4.86 5.41
4.32 5.41
4.58 0
6.36 6.98
2.58 0
3 4.45
6.6 6.71
7.86 7.2
6.38 6.98
1.58 4.45
4.81 4.45
2.81 0
6.67 5.99
3.81 0
4 0
6.63 6.71
0 0
8.54 8.77
3.81 0
2.81 0
5.7 5.41
4.46 5.41
3.91 4.45
2.81 0
2.58 0
3 5.41
6.82 7.39
3.81 4.45
1 0
0 0
3.17 4.45
1.58 4.45
6.74 5.99
0 0
3.32 0
2.58 0
4.7 4.45
3.17 0
1.58 0
5.81 5.41
1.58 0
3.17 4.45
6 5.41
6.61 7.84
4.09 0
5.25 5.41
4.58 0
6.51 6.98
1 0
3.58 0
5.52 4.45
0 0
5.86 5.41
4.46 0
3.91 4.45
2.32 0
7.55 7.56
4.86 5.99
6.49 5.99
5.17 4.45
0 0
1.58 0
4.64 4.45
6.61 6.4
2.32 0
4.09 0
4.52 5.41
1 0
1 0
6.61 6.98
6.25 5.99
4.86 4.45
7.48 6.98
3.32 4.45
4.32 0
6.43 5.99
0 0
5.39 5.99
3.32 0
7.29 6.98
4.25 0
6.21 5.99
4.17 0
1.58 0
4.32 0
5.32 4.45
4.91 4.45
2 0
6.55 5.99
4.64 4.45
1 0
4.32 0
6.58 6.71
5.55 5.99
8.76 8.47
3.32 0
5.13 4.45
1.58 0
3.32 0
2.32 0
5.49 6.4
6.73 6.71
1 0
6.52 7.56
3.91 4.45
3.32 0
4.09 4.45
5.93 6.4
4.32 5.99
5.46 6.71
3.32 0
2.58 0
4.17 5.41
5.29 4.45
6.07 6.4
5.17 5.41
5.46 5.99
1.58 0
5.13 4.45
4.46 5.41
4.75 0
1 0
4.32 4.45
3.32 0
5.49 5.41
2.81 4.45
6.64 6.4
4.52 0
5.36 5.41
3.17 0
5.29 6.4
4.32 4.45
6.73 5.41
4.25 0
5.78 5.41
6.41 5.99
4.17 4.45
4.64 4.45
6.38 7.2
0 0
1 4.45
2.81 0
6.07 6.71
4.09 5.41
8.09 8.38
3.17 0
3.46 0
3.17 0
0 0
6.34 6.4
1 0
4.17 0
5.86 5.41
0 0
2.58 0
7.91 7.97
1.58 0
6.38 6.4
4.09 4.45
3.91 0
5.98 5.41
2 0
7.03 7.56
4.95 0
0 0
0 0
5.17 5.41
2.81 0
6.51 6.98
1 0
3.46 0
2.81 0
5.09 5.41
1.58 0
6.17 5.99
4.46 5.41
5.83 6.4
7.31 7.71
1 0
4 4.45
7.49 8.08
4.25 5.41
3.7 4.45
5.95 6.71
2.58 5.41
4.91 0
3.58 4.45
8.59 8.7
4.32 0
2.81 0
4 0
3.81 4.45
3.91 0
7.21 6.71
7.75 6.98
0 0
0 0
3 4.45
5.09 5.41
1 0
6.07 6.4
5.39 4.45
4.64 4.45
5.17 4.45
6.29 5.99
4.95 4.45
0 0
2.58 0
0 0
4.81 4.45
2.81 4.45
4.86 0
7.25 7.39
1.58 0
5.93 5.41
5.81 6.4
4.09 0
2 0
7.44 7.2
4 0
1 0
5.88 5.41
3.91 4.45
1.58 0
6.41 5.99
5.49 5.41
4.09 4.45
4.46 4.45
5.29 5.99
6.7 7.2
0 0
0 0
0 0
0 0
4 0
2.58 0
4.81 5.41
6.94 5.99
3.91 0
3.91 4.45
5.78 4.45
4.09 5.99
3 5.41
1 0
2 0
3.17 4.45
6.67 0
7.56 7.97
6.77 7.2
7.88 7.71
5.73 5.41
3.58 0
2.58 0
3.58 0
5.93 5.99
5.93 5.99
3.58 4.45
5.04 4.45
5.83 4.45
1.58 0
7.43 5.99
4.7 0
5.83 5.41
4.09 0
4.75 0
6.77 4.45
1.58 0
4.91 5.99
3.17 0
3.17 0
4.7 0
0 0
5.32 5.41
1 0
4.7 4.45
9.46 9.74
1.58 0
4.25 5.41
3 0
3.46 0
5 6.4
4.32 0
1.58 0
4.95 0
0 0
0 0
3.58 4.45
0 0
4.52 5.41
0 0
0 0
1.58 0
6.61 6.4
7.16 7.71
5.17 5.99
1.58 0
0 0
5.09 5.41
6.34 6.98
9.18 9.43
5.58 5.99
2.32 0
3.58 0
4.25 0
0 0
5.13 0
4.39 0
4.52 0
4.86 4.45
0 0
5.86 5.41
8.46 8.7
5 4.45
2.32 4.45
4.58 5.41
2.58 0
7.77 7.97
5.73 5.99
4.32 0
4.32 4.45
6.82 5.99
1.58 0
0 0
8.29 8.55
3.81 0
3.7 0
0 0
5.46 5.99
5.17 0
1.58 0
3.7 0
7.1 7.56
4.46 0
0 0
0 0
4.32 4.45
4.91 0
3.32 4.45
4.52 4.45
5.36 6.4
4.7 5.41
1 4.45
4.91 5.41
4.86 4.45
0 0
0 0
5 5.41
4.58 5.41
4.64 0
3.58 0
5 0
4.95 4.45
2.32 0
4.52 6.71
3.46 4.45
4.46 5.99
6.13 5.99
2.32 0
3.91 0
3.81 4.45
6.23 5.99
3.58 4.45
2.32 0
7.11 6.4
0 0
6.15 6.71
6.25 6.4
3.81 0
5.29 5.99
4.52 5.99
6.17 5.99
5.13 0
4.86 4.45
4.52 5.41
5.13 0
0 0
4.39 4.45
0 0
2.32 0
5.25 0
7.11 6.98
6.49 5.41
3.58 0
0 0
1 0
3.46 0
6.64 6.71
3.91 0
8.07 8.7
6.6 7.2
0 0
4.58 4.45
2.58 0
5.46 5.41
2.81 0
7.89 7.56
5.09 6.71
5.29 5.41
1 0
6.49 5.41
3 0
2.58 0
0 0
2 4.45
2.32 0
6.41 4.45
4.64 0
6.97 7.2
3.7 0
4 4.45
0 0
1.58 4.45
5.95 4.45
5.36 0
3.17 0
4.75 4.45
3.46 4.45
6.55 5.41
2 0
3.32 0
6.25 6.71
5.98 6.4
5.95 6.4
0 0
3.7 0
0 0
6.07 5.99
2 0
0 0
5.36 4.45
5.61 4.45
3.81 4.45
4.09 5.41
2.58 0
5.09 4.45
2 0
7.41 7.39
4.32 0
7.92 8.19
0 0
4 4.45
3.32 0
2.81 0
0 0
2 4.45
6.32 6.98
9.67 9.43
2 0
0 0
3.46 0
4.81 0
5.09 5.41
3.81 4.45
1 0
7.17 6.71
4 5.41
2 0
7.86 6.71
8.54 8.55
0 0
3.81 0
0 0
4.39 5.41
5.29 5.41
5.61 6.71
5.88 4.45
0 0
5.09 4.45
5.49 4.45
3.58 0
2 0
2.32 0
9.08 8.84
4.09 4.45
7.01 7.2
5.09 5.41
0 0
5.04 6.71
6.17 4.45
4.32 4.45
0 0
9.19 9.47
6.3 5.41
4.17 0
3 0
5.32 5.41
6.23 5.41
6 0
5.13 0
5.78 5.41
3.58 4.45
0 0
6.97 7.2
7.57 7.56
5.13 5.99
3.7 0
6.69 7.2
6.6 4.45
4 0
3.7 4.45
5.13 0
6.32 6.4
4.09 0
1 0
4 0
4.58 5.41
2.32 0
5 4.45
0 0
6.38 6.98
3.46 0
4.17 4.45
0 0
7.68 7.39
6.48 4.45
5.32 5.99
0 0
0 0
2 0
2.58 0
1 0
2.81 0
3.58 0
3.58 0
5 4.45
2.32 0
1 0
7.07 7.39
2.32 0
6.44 5.99
4.91 4.45
2.32 4.45
6.23 5.41
6.41 5.41
3.17 0
0 0
6.15 5.99
2.58 0
4.46 5.99
4.09 4.45
0 0
3.91 0
2.58 0
6.07 6.71
7.53 7.71
4.17 0
5 4.45
3.32 0
6.07 4.45
3.81 4.45
1.58 0
1 0
2.81 0
4 5.41
6.55 5.99
1 0
0 0
2.81 0
4.86 0
3.91 0
1.58 0
4.52 0
5.86 4.45
3 0
6.3 6.71
8.77 8.55
2.81 0
2.81 4.45
2 0
0 0
5.98 4.45
5.36 5.41
7.21 7.56
5.95 6.71
2.32 0
2.58 0
4.52 4.45
0 0
2 0
2 0
3.81 0
4.32 4.45
7.44 7.2
5.64 5.41
0 0
5.13 4.45
5.64 5.41
6.63 5.99
7.33 6.71
6.04 5.99
7.12 7.84
6 6.4
0 0
3.81 0
5.04 0
3.91 4.45
3.91 0
5.78 7.2
2.81 0
4.52 5.41
4.32 0
3.17 0
1 0
3.46 5.41
5.21 5.99
6.27 5.99
5.36 4.45
2.32 0
5.29 6.4
4.52 4.45
6 5.41
1 0
1.58 0
3.46 4.45
1.58 0
5.13 5.41
0 0
1 0
3.17 0
6.13 5.99
4.39 4.45
1 0
4.64 0
1 0
3.17 4.45
1 0
5.21 5.41
2 0
0 0
3.7 0
6.66 6.4
3 4.45
6.69 5.41
2.58 0
4.64 4.45
2.81 4.45
1.58 0
4.58 5.41
5.81 4.45
4.58 0
4.95 4.45
2.58 0
2.58 0
6.15 6.4
4.7 5.41
0 0
2.32 0
1.58 0
1 0
5.91 5.99
3.7 0
0 0
0 0
6.54 7.2
0 0
1.58 0
6.04 5.99
2.81 0
2.58 4.45
2.32 0
3.58 4.45
5.09 4.45
5.43 4.45
5.86 5.41
0 0
3.17 4.45
5.67 6.4
2.58 0
4.7 4.45
5.86 6.4
6.6 6.98
6.83 4.45
0 0
7.71 7.56
3.58 0
4.09 5.41
1.58 0
0 0
4.39 4.45
3.46 4.45
2.58 0
4.7 5.41
7.08 7.56
4.95 5.41
5.88 6.4
7.95 6.98
6.95 6.71
4.17 5.41
4.86 0
3.91 0
4 0
6.36 6.98
2.32 5.41
4.64 0
5.83 5.41
2.81 0
2.58 0
4.95 5.41
9.19 9.29
3.17 4.45
1 0
6.34 7.71
0 0
5.09 5.41
5.25 5.41
9.73 9.84
3.17 4.45
1.58 0
2.32 0
3.32 4.45
6 5.99
1 0
4.81 0
1 0
6.57 4.45
2.32 4.45
6.99 6.4
0 0
0 0
6.23 6.98
4.75 4.45
4.46 6.4
3.91 4.45
3 5.41
3.7 0
6.32 6.4
2.32 0
0 0
0 0
6.21 5.41
1.58 0
7.6 7.56
0 0
5.49 6.4
2.32 0
2.58 4.45
8.46 8.7
5.95 4.45
4.17 0
1.58 0
0 0
0 0
6.61 6.71
0 0
0 0
0 0
5.64 6.71
3.91 0
0 0
3.81 0
5.83 5.99
5.7 5.99
0 0
5.09 5.41
1.58 0
4.95 5.41
5.46 5.41
1.58 0
0 0
2.58 4.45
2.32 0
6.29 5.41
6.71 6.4
4.39 4.45
5.21 5.41
6.39 5.99
7.47 7.2
5.29 5.99
1.58 0
1 0
2.81 4.45
4.7 4.45
3 4.45
1.58 0
5.86 4.45
4.75 4.45
2.81 0
3.7 0
4.81 4.45
5.13 5.99
3.7 4.45
3.17 0
5.86 0
2.32 0
6.15 5.99
6.88 5.41
3.91 4.45
7.72 7.97
2.58 0
0 0
0 0
9.01 9.14
0 0
6.21 5.99
7.08 6.98
7.55 7.84
3 0
5.32 6.4
2.81 0
4.91 5.99
3.91 0
6.19 6.4
6.3 5.99
1.58 4.45
6.3 6.4
1.58 0
6.92 7.39
3.46 5.41
5.29 4.45
2 0
0 0
1.58 0
1 0
9.1 8.84
4.25 4.45
7.63 7.71
7.01 6.4
5.91 6.98
0 0
6.88 6.71
5.81 6.4
4.86 5.41
4.25 0
7.17 7.39
2.32 0
5.29 5.41
9.47 9.74
5.93 5.41
6.04 6.4
7.73 8.08
3.91 4.45
4.32 0
1 0
0 0
5.58 6.4
3.91 0
2.32 0
1 0
3.58 4.45
2 0
5.91 7.2
4.17 0
3.17 0
2.81 0
3 0
4 5.99
0 0
4.46 5.41
4.17 0
0 0
4 0
5.21 6.71
6.49 7.2
2.81 0
4.91 6.71
0 0
4.32 5.41
3.7 5.99
3.32 0
5.36 5.41
9.33 9.63
3.91 0
5.93 5.99
1.58 0
4.75 0
2 0
2 0
0 0
3.17 4.45
3 0
3.91 0
4.75 5.99
4.7 5.99
2.81 0
2.58 0
4.09 5.41
0 0
2.58 0
4 0
7.85 8.08
3.91 0
7.19 6.4
2 0
5.83 4.45
4.91 5.99
6.55 6.71
0 0
3.91 5.41
3.32 0
0 0
3.17 0
2.81 0
5.13 0
5.64 5.41
6.64 6.71
3.17 0
4.39 5.41
6.71 7.2
1 0
3 0
5.73 6.4
4.39 5.41
0 0
1 0
0 0
6.79 6.98
1 0
0 0
5.32 5.41
2 0
6.75 5.41
6.3 6.98
3.7 0
4.81 4.45
7.06 6.71
0 0
2.58 4.45
0 0
3.81 0
3.91 4.45
3.81 0
6 5.99
6.3 5.41
7.6 7.84
5.09 6.98
0 0
5.55 5.99
5.25 6.4
7.14 7.39
5.46 5.41
6.87 6.4
4.86 4.45
3.17 0
4.46 0
2.32 0
1 0
2.32 0
3.58 5.41
5.21 5.41
0 0
3.17 0
1 0
4.25 4.45
4.7 5.41
7.24 8.08
3.58 0
0 0
6.66 6.71
4.58 4.45
4.75 0
3 5.41
4.86 5.41
6.66 5.41
0 0
2.81 0
3.58 0
5.98 6.4
4.25 0
5.73 4.45
7.73 7.84
2.58 4.45
6.82 6.4
7.31 7.39
4.09 4.45
7 7.2
5.29 5.41
4 0
6.21 5.99
2.81 0
5.25 4.45
8.31 8.84
3.17 5.41
6.82 7.84
3 0
4.17 5.41
4.52 4.45
0 0
6.97 6.71
2.58 4.45
3.17 0
3.32 0
6.41 7.2
4.17 5.41
8.19 8.38
1 0
0 0
1.58 0
0 0
5.73 5.99
3.91 0
3.81 0
7.1 6.4
0 0
5.29 4.45
6.67 7.2
6.48 6.4
3.17 4.45
6.21 5.41
6.69 6.71
3.46 4.45
2.32 0
5.21 5.99
5.52 4.45
4.58 0
4.17 0
7.98 6.4
7.17 6.98
6.36 5.41
3.46 4.45
5.29 4.45
4.86 5.41
6.48 6.71
7.43 7.97
3.91 0
7.03 5.41
5.88 6.4
6.38 7.2
3.58 4.45
0 0
8.25 8.08
1.58 4.45
2.81 0
4.52 4.45
4.17 0
3.32 5.41
4.09 0
0 0
8.16 8.38
2 0
1 0
3.17 0
4 0
3.91 0
3.46 0
6.38 6.4
6.15 6.4
9.9 9.81
6.61 6.98
7.47 7.97
2.32 0
2 0
6.3 5.41
4.17 5.41
1 0
5.61 5.41
7.24 8.47
4.46 0
2.32 0
5.21 0
1 0
5.25 0
5.46 5.41
4.81 6.4
1 0
5.58 5.41
5.43 6.71
5.25 5.41
3.32 4.45
6.64 7.39
4.95 4.45
3.17 4.45
2 0
2.58 0
3.32 4.45
0 0
2.58 0
2.81 0
3.58 5.41
4.09 4.45
4 4.45
5.83 6.71
1 0
0 0
6.95 6.98
4.32 5.99
4.58 5.99
0 0
5.88 5.41
1 0
5.32 4.45
6.93 6.4
3 0
4.91 0
1 0
2 0
7.38 7.2
7.83 7.71
4.52 0
4 4.45
2.32 0
1 0
0 0
3.17 0
4.95 5.99
6.34 6.4
4.91 5.41
6.15 6.4
1 0
5.58 4.45
1.58 0
6.34 5.99
2.32 0
6.73 5.41
0 0
4.58 0
5 5.99
5.49 5.41
8.83 8.47
3 4.45
5.88 5.41
7.78 8.19
0 0
3.81 5.41
3.58 0
4.46 5.99
2.32 0
7.25 7.97
5.52 4.45
0 0
4.09 0
2.32 4.45
4.64 0
2 0
5.86 0
0 0
3.91 4.45
4.32 4.45
6.91 6.71
5.04 4.45
4.95 0
6.87 5.99
4.46 5.41
6.39 5.99
7.27 7.39
2.58 0
1 0
3.46 0
4.39 4.45
6.51 7.56
6.13 5.99
5.13 4.45
2.58 0
0 0
7.59 6.4
4.17 4.45
1 0
4.09 4.45
2.32 0
1 0
6.23 5.99
6.15 5.99
5.25 5.99
6.88 6.71
4.09 5.41
3.46 0
6.07 7.2
2.81 0
4.58 4.45
1.58 0
5.09 0
5.21 5.41
5.09 5.99
0 0
4.32 4.45
1.58 0
5.78 5.99
5.73 0
4.58 4.45
7.19 6.98
5.17 5.41
2 0
6.58 7.2
5.32 4.45
5.13 5.99
1 0
6.79 6.98
5.21 4.45
5.64 6.4
5.21 5.99
6.11 5.99
1 0
2.81 0
4.46 5.99
4.91 0
5.32 4.45
4.17 0
5.81 5.41
4.09 4.45
12.36 12.38
4.32 4.45
0 0
0 0
6.55 6.71
0 0
3 0
0 0
8.69 8.84
4.91 5.41
4.39 5.41
2.32 0
4.09 0
4.46 0
4.64 4.45
5.36 0
3.46 5.41
5.36 0
3.58 4.45
4.58 4.45
1 0
6.52 4.45
4.46 4.45
0 0
5.93 0
4.58 4.45
4 5.41
7 5.41
2 0
5.04 4.45
0 0
5.93 5.99
9.32 9.55
4.46 0
2 0
7.61 7.84
5.88 5.99
3.91 0
5.36 4.45
7 6.4
3 0
9.31 9.55
0 0
5.95 5.41
2.58 0
0 0
5.21 0
4.58 4.45
4.58 4.45
3.81 4.45
4.25 0
2 0
3 0
7.55 7.97
4.39 4.45
5.25 4.45
5.04 5.99
7.61 7.2
5.95 6.71
2.81 0
8.32 8.08
5.52 5.41
5.81 6.71
6.87 5.99
4.81 0
1.58 0
7 6.71
3.32 0
4.95 0
6.86 6.71
3 0
0 0
9.05 8.91
7.58 7.97
6.66 6.4
0 0
6.39 7.2
4.64 5.41
1 0
6.98 6.98
2.32 0
1 0
0 0
6.87 6.4
0 0
5.78 6.71
2.32 0
4 0
4.25 4.45
4.7 5.41
3 0
6.6 6.98
0 0
4.17 0
5.73 4.45
2 0
5.55 0
0 0
6.27 6.98
1 0
7.6 8.08
6.44 5.99
3.32 0
5.86 4.45
6.09 6.4
4.46 5.41
0 0
3.17 4.45
5.32 4.45
0 0
4.95 5.99
4.52 4.45
0 0
0 0
5.09 0
5.09 6.4
6.61 5.41
2.32 0
3.17 4.45
1.58 0
0 0
4.17 0
0 0
0 0
5 5.41
3.81 0
6.25 5.41
4.75 5.41
1 0
5.58 5.99
4.86 4.45
0 0
2 0
0 0
5 6.71
5.81 5.99
3.81 0
2.81 0
0 0
3.7 4.45
4.17 0
7.99 8.38
2 0
2.32 4.45
5.21 5.41
7.78 7.56
4.32 4.45
1 0
6.41 5.99
0 0
6.23 5.99
7.53 7.97
1.58 0
3.17 0
5.55 6.4
9.05 9.03
1.58 0
3.32 0
4.86 0
6.32 5.41
1.58 0
8.87 9.38
2.32 5.41
5.49 4.45
5.13 5.41
5.64 6.98
4.75 0
3.46 0
5 0
3.58 0
3.58 0
0 0
5.21 5.41
2.81 4.45
6.21 5.41
5.13 5.41
6 4.45
2 0
7.08 7.39
4.64 0
0 0
2.32 0
3.32 0
4 0
5.61 5.41
4.17 4.45
0 0
6.79 5.41
2.58 0
4 5.41
0 0
3.17 0
1 0
7.94 6.98
3.46 0
3 4.45
4.7 0
11.38 11.38
5.83 6.4
4.7 5.41
1.58 4.45
5.39 5.99
4.25 5.41
2.32 4.45
3.81 4.45
3.81 0
5.04 5.41
2.32 0
6.99 7.56
3.58 0
7.14 6.4
0 0
5.36 4.45
2 0
6.85 6.98
2.58 0
11.9 11.92
0 0
5.58 5.99
4.91 4.45
1 4.45
0 0
4.81 4.45
4.7 0
5.46 5.41
5.58 5.41
4.7 4.45
4.81 5.41
6.21 5.99
4.95 5.41
2.58 0
1 0
6.55 6.71
3 0
2.32 4.45
1 0
8.58 8.55
5.17 4.45
3.81 0
6.92 7.84
0 0
4.46 4.45
5.78 5.99
5.29 5.41
6.7 6.4
5.32 5.41
6.78 6.71
5.36 5.41
5.91 5.99
4.39 4.45
0 0
6.41 6.4
3 5.41
0 0
6.25 6.4
4.17 0
3.17 4.45
5.43 0
5.43 5.99
5.61 0
6.48 6.98
3.7 4.45
6.81 6.71
3 5.41
4.46 4.45
5.39 5.41
0 0
4.46 0
5.13 4.45
5.36 5.99
6.79 7.39
4.75 4.45
5.86 5.99
5.46 5.41
4.7 4.45
5.73 5.99
1 0
0 0
3.58 4.45
1.58 0
7.13 6.98
1 0
6.43 6.4
0 0
1.58 0
6.6 0
0 0
6.38 6.98
3.46 0
5.17 5.41
7.21 6.98
5.49 5.41
2.58 0
2.58 0
2.32 4.45
3.58 0
4.32 4.45
3 0
4.09 0
2 0
3.91 0
3.7 4.45
4.91 5.41
1.58 0
6.11 5.99
6.61 7.84
8.13 7.84
2.81 0
4.32 4.45
5.7 4.45
5.88 5.99
4.32 5.41
6.77 6.4
5.52 4.45
3.46 4.45
3.17 0
0 0
1 0
7.61 5.99
2.32 0
3.81 0
5.29 5.99
6.46 5.99
4 0
4.46 5.41
5.46 4.45
2 0
6.25 5.99
4 0
5.17 4.45
5.78 5.41
1.58 0
2.81 0
1.58 0
3 0
2.81 0
5.46 5.41
1.58 0
3.81 4.45
2.58 0
5.09 5.99
6.21 4.45
2.32 0
0 0
5.91 5.99
1 0
7.56 8.29
3.58 0
4.52 0
6.23 5.99
3.81 0
4 4.45
5.32 5.99
5.67 0
5.7 5.99
5.93 4.45
9.92 10.29
6.25 5.99
5.13 4.45
5.39 5.99
7.74 6.98
4.32 4.45
6.13 6.4
6.09 6.4
5.93 5.99
6.89 7.2
0 0
0 0
1 0
4.32 4.45
8.7 8.47
4.95 4.45
3.32 0
3.58 0
4.91 0
2.81 0
4.86 4.45
7.5 7.39
8.15 8.55
4.46 4.45
3 4.45
4.25 0
0 0
1.58 0
1 0
4.17 4.45
3.7 0
7.91 8.29
2.32 0
0 0
1.58 0
3 0
4.09 5.41
1 0
5.43 4.45
4.81 5.41
3.46 4.45
3.91 0
6.93 7.39
7.53 7.56
7.95 7.97
3.32 4.45
3.58 4.45
0 0
5.46 5.41
6.25 6.4
3.81 0
8.14 7.71
5.83 6.4
3 4.45
5.13 4.45
2 0
4.17 4.45
1 0
8.42 8.55
6.41 6.98
12.35 12.35
4.58 4.45
3.17 4.45
3.58 0
3.46 0
5.98 5.41
3.7 4.45
3.7 0
5.21 0
6.48 5.99
0 0
3.17 5.41
2 0
5.21 4.45
4.25 5.41
2.58 0
0 0
5.43 0
4.91 4.45
5.58 6.4
0 0
4.46 0
4.46 4.45
1 0
3.58 0
5.43 4.45
0 0
0 0
1.58 0
6.54 6.98
3.7 0
9.04 8.84
5.13 5.41
7.29 7.97
3.7 0
6.81 7.56
5.09 4.45
7.23 6.71
5.09 5.41
6.48 5.99
1.58 0
4.95 4.45
6.15 5.99
1 0
3.81 4.45
2 4.45
6.34 6.4
5.36 5.99
0 0
0 0
6.29 6.4
0 0
3.58 5.41
6.67 5.99
2.58 0
5.78 5.41
4.7 5.99
1 0
5.46 5.41
4.25 4.45
1.58 0
4.95 0
2.81 0
1 0
3.58 0
6.7 6.4
6.51 6.71
3 0
4.46 0
5.21 4.45
6.69 6.98
3.46 4.45
4.09 0
5.93 5.41
5.61 4.45
5.13 4.45
3.32 4.45
3.32 0
4.25 5.99
4.95 6.4
3 0
2 0
6.3 6.71
8.17 8.08
4.09 0
3.32 0
4 0
3.58 0
2.58 0
5.61 5.41
4.46 0
0 0
3.81 4.45
6 6.4
0 0
5.98 6.4
6.41 7.39
1.58 0
5.32 5.41
5.49 5.41
5.91 0
0 0
2.58 4.45
2 0
7.03 7.2
1 0
5.29 6.4
6.89 6.4
3.91 4.45
5.78 7.2
5.88 5.41
3.81 4.45
0 0
1 0
6.75 5.41
0 0
3.7 5.41
4.64 4.45
2.81 0
3.17 0
6.93 6.71
2 0
1 0
0 0
2.81 0
3.17 4.45
4.64 0
5.39 5.41
0 0
6.25 7.39
4.64 5.41
6.27 7.39
4.86 5.41
1 0
2 0
3.91 4.45
4.58 5.41
5.49 4.45
4.7 5.41
5.81 0
6.19 6.71
6.43 5.41
3.58 0
3 4.45
5.93 5.41
1.58 0
5.91 5.99
4.64 5.41
7.09 7.71
0 0
3.32 4.45
5.81 5.41
6.85 7.71
4.25 0
5.98 5.41
0 0
3.46 5.41
3.81 0
5.09 5.41
2 4.45
6.23 6.71
5.73 5.99
6.43 5.41
7.01 6.4
1 0
5.32 6.4
3 0
6.54 5.41
6.17 6.4
5.29 0
3.91 5.41
4.58 5.99
3.17 0
7.51 7.84
4.46 5.41
4.39 0
5.43 4.45
0 0
3.32 0
7.12 7.2
2.32 0
7.53 7.56
0 0
6.87 7.39
4.75 4.45
5.21 4.45
7.1 7.84
6.86 5.99
0 0
5 5.41
6.15 5.41
4.52 0
0 0
4.39 0
6.38 6.4
3.58 4.45
6 5.99
0 0
6.11 5.41
0 0
4.75 5.99
5.36 4.45
6.21 7.39
3.58 0
1.58 0
1 0
5.13 0
0 0
6.29 6.71
6.52 5.41
5.7 5.41
7.41 7.56
6 5.99
2.32 0
3.32 0
4.39 0
3.46 0
6.52 6.71
3.7 0
3.17 0
4.58 0
4.17 0
6.93 6.71
2.81 5.41
2.58 0
4.52 4.45
8.1 8.19
2.81 5.41
2.58 0
5.32 5.99
6.11 5.41
6.57 7.2
0 0
7.75 8.29
0 0
7.71 8.29
6.92 6.4
12.74 12.83
2 0
6.07 6.4
0 0
5.93 5.41
6.93 6.98
6.55 5.41
3 0
4.09 0
3 0
4.86 6.4
7.28 7.39
3.32 4.45
4.52 4.45
7.66 7.97
4.39 5.41
6.43 5.41
2.32 0
4.75 5.99
7.35 6.98
5.58 6.98
7.03 6.98
1 0
4.52 0
7.16 6.98
4.81 0
0 0
5.43 4.45
0 0
2.58 0
6.07 5.99
7.12 7.2
4.39 0
0 0
9.59 9.51
4.64 0
3.46 4.45
4 5.41
4.25 0
4.39 5.41
9.22 8.84
1.58 0
5.39 5.99
4.32 0
5.32 4.45
4.58 0
0 0
5.58 5.41
5.98 6.98
6.73 6.71
6.39 5.41
1 0
2.81 0
3.17 0
2 0
5 4.45
4.58 0
5.52 4.45
6.04 5.99
5.46 0
4.09 5.41
1 0
5.29 0
6.94 6.71
5.73 6.4
0 0
0 0
2.58 4.45
5.32 5.41
6.78 7.71
5.98 6.4
2.32 0
2.81 0
3.17 0
6.77 6.4
0 0
6.02 5.41
2.58 0
5.25 5.41
5.49 5.41
2.32 0
3.91 4.45
1 0
6.21 5.41
5.17 5.41
5.73 6.71
8.55 8.19
3.32 0
3.17 0
2.32 0
7.95 7.97
7.39 6.98
6.19 5.99
5.81 0
4.64 5.41
6.39 6.4
3 4.45
2.81 4.45
2.81 4.45
3.17 0
1.58 0
5.32 0
0 0
3.17 4.45
1 0
5.09 0
5.04 0
5.25 4.45
6.09 6.4
4.7 0
5.17 5.99
3.17 0
0 0
4.09 0
6.55 5.99
3 0
4.95 0
3.32 4.45
1 0
3.58 0
5.91 6.71
5.43 4.45
5.17 4.45
2.32 0
3.46 0
0 0
5.67 6.4
6.66 5.41
4.64 0
5.21 5.41
0 0
8.33 8.08
6.61 5.99
3 0
5.58 5.99
6.34 6.4
5.7 5.99
1 0
8.15 8.29
6.36 6.4
6.3 4.45
2.32 0
2.81 0
7.54 7.2
7.18 7.2
2.81 0
5.95 6.4
5.73 5.41
6.38 5.99
5.04 4.45
4.58 0
0 0
0 0
0 0
4 0
0 0
6.89 6.71
0 0
4.75 4.45
4.17 0
0 0
6.46 6.98
4.75 5.41
4.09 5.41
3.58 4.45
0 0
6.09 5.41
6 4.45
0 0
1 0
4.95 0
5.73 5.99
0 0
6.79 6.98
0 0
2.32 4.45
2.81 4.45
2.81 0
2 0
3 0
6.07 6.4
1.58 0
4.46 5.41
5.64 5.41
7.86 7.84
0 0
2 0
1.58 0
4.46 0
2.32 0
3.32 0
5.32 0
6.07 6.98
2 0
3.17 4.45
4.75 0
2.58 0
7.42 6.4
1.58 0
3.32 0
11.18 11.07
0 0
0 0
4.09 5.41
2.81 0
5.98 6.98
4.25 4.45
1.58 0
3.17 0
4.86 4.45
0 0
6.58 6.98
6.49 6.4
5 0
3.46 0
6.04 5.99
3 0
6.46 4.45
3.32 0
4.17 0
7.5 7.39
5.25 0
4.75 4.45
3.91 0
6.54 6.71
5.61 4.45
2.58 0
0 0
5.21 4.45
0 0
5.95 5.99
4.7 5.41
4.91 6.4
4.81 5.41
3.46 0
1.58 0
2.32 0
3.46 0
3.81 5.41
4 4.45
3.58 5.99
0 0
3 0
5.55 4.45
1.58 0
6.69 6.4
6.51 6.98
0 0
5.32 0
2.32 0
0 0
4.39 0
2 0
3.46 4.45
3.32 0
0 0
1 0
0 0
5.13 0
2.32 0
7.41 7.71
5.75 5.41
4.39 5.41
6.6 6.4
0 0
4.58 5.99
2.81 0
3.17 0
2 0
5.61 5.99
1.58 0
6.04 5.41
7.46 6.98
1.58 0
3 0
4.75 5.41
2.32 0
5.7 5.41
6.02 5.41
4.52 4.45
2.58 0
4.95 6.4
5.93 5.99
5.17 5.41
4.86 6.4
4.52 0
2.32 0
6.86 5.41
1 0
2.58 0
2.32 0
3.32 0
6.79 7.2
8.68 8.47
0 0
6.54 6.4
5.49 5.41
3 0
2.32 4.45
4.25 4.45
4.7 4.45
7.35 6.4
4.09 0
0 0
0 0
2.32 0
1.58 4.45
4.32 0
6.32 5.41
2 0
0 0
4.25 4.45
5.43 0
7.14 7.56
5.49 4.45
2 0
3 0
3 0
4.17 0
7.1 5.41
5.17 5.99
2.58 0
2 0
6.98 6.71
4.09 0
5.98 6.4
2.58 4.45
6.82 6.98
4.17 5.99
0 0
6.63 6.71
2.81 0
0 0
2.32 0
2.81 0
5.61 5.41
1.58 0
5.55 6.4
7.57 8.08
4.58 0
1 0
2.81 4.45
6.51 7.39
5.75 5.41
6.61 4.45
8.26 7.71
2.32 4.45
4.81 5.41
5.55 5.41
2.32 0
5.52 4.45
5.75 4.45
0 0
6.67 6.4
3.46 0
5.61 4.45
5.58 6.71
7.09 7.71
4.91 4.45
1.58 4.45
4.58 5.99
3 0
4.7 4.45
4.58 4.45
1.58 0
5.43 5.99
2.81 0
0 0
4.17 0
3.81 4.45
6.15 6.71
0 0
4.7 4.45
6.15 6.4
2 0
4.32 4.45
3.58 4.45
3.17 0
1 0
5.7 5.41
2.58 4.45
7.48 7.56
3.81 4.45
0 0
3 0
3.17 0
4.39 5.41
6.25 6.4
4.17 0
2.32 0
6.87 6.98
8.37 8.08
2 0
3.46 4.45
3.7 0
0 0
0 0
5.04 4.45
8.19 7.84
2.81 4.45
6.99 6.71
3.58 0
4.52 4.45
7.98 8.19
2 0
2.58 0
6.66 6.98
0 0
5.13 4.45
3 0
3.58 0
5.17 5.99
6.92 6.71
5.75 4.45
5.81 5.41
6.44 6.4
2 0
0 0
5.29 5.41
4.09 4.45
1.58 0
4.64 0
4 0
1.58 0
0 0
5.09 5.41
4.46 6.4
3.58 0
8.33 8.29
0 0
1 0
0 0
5.55 0
4.58 4.45
8.52 8.97
4.25 4.45
5.73 4.45
4 0
3.58 0
5.73 5.99
6.51 5.99
5.04 0
5.73 6.71
6.49 5.41
3.7 4.45
4.7 4.45
8.41 8.19
4.25 4.45
6.46 5.41
4.32 0
3 4.45
6.81 4.45
6.54 5.41
4.91 0
4.46 4.45
0 0
4.17 0
6.13 5.41
1 0
0 0
4.52 4.45
3.7 0
4.58 0
0 0
4.86 0
3 0
2.32 0
3 4.45
1 0
5.52 5.99
3 0
3.32 0
7.17 7.56
5.91 0
3.46 5.41
4.86 5.41
7.51 7.39
4.09 4.45
5.55 4.45
5.43 0
5.67 5.99
6.61 5.99
0 0
4.81 4.45
4.25 0
2.32 0
5.04 5.41
7.07 6.4
2.81 0
5.09 5.41
2 0
3.17 0
3.32 0
0 0
4 4.45
7.19 6.71
0 0
6.41 6.4
5.32 0
2 4.45
5.39 6.4
6.23 4.45
7.98 8.08
7.51 7.84
0 0
4.46 4.45
2.58 4.45
6 6.98
2 0
0 0
5.25 5.41
1 0
4.25 4.45
4.58 4.45
0 0
6.43 6.98
4.52 4.45
3.32 0
4.46 4.45
5.55 4.45
4.32 5.41
3.17 4.45
3.17 0
5.88 6.4
4.17 0
7.58 7.97
6.89 6.98
4.81 6.4
5.52 5.41
2.81 4.45
6.66 6.98
3.81 0
4.25 4.45
5.88 5.41
1.58 0
6.63 5.41
2.32 0
5.25 6.4
5.04 5.99
6.74 6.4
4.86 5.99
0 0
7.09 7.39
4.46 4.45
0 0
5.43 4.45
5.83 4.45
3 4.45
1 0
0 0
2 0
4.81 5.41
9.42 8.7
3.7 0
5.32 5.41
4 4.45
4.95 6.4
0 0
4 0
1 0
3.58 0
6.85 7.2
5.46 5.41
5.98 6.71
3.46 0
1.58 0
5.58 0
1 0
4.86 0
2 0
3.7 0
0 0
0 0
3.7 4.45
1.58 0
1 0
4.52 5.41
2 4.45
3.81 0
5.32 5.99
4.75 0
4.58 4.45
6.17 6.4
3.7 4.45
3.32 4.45
10.32 10.02
5.95 5.99
5.95 4.45
2 0
4.7 4.45
3.58 0
3.58 4.45
2.58 0
4.7 5.99
5.81 6.4
2.58 0
4.17 0
2.32 0
4.46 4.45
1 0
7.72 7.39
2.58 0
1 0
5.04 5.99
7.15 7.2
1.58 0
3.46 5.41
5 5.99
2 0
5.73 6.71
0 0
6.04 5.99
4.81 0
3.32 4.45
0 0
2 0
6.55 6.98
7.39 7.84
4.64 6.4
2 0
0 0
6.66 5.99
3 0
4.64 0
5.61 5.41
2 0
7.42 7.39
0 0
4.32 4.45
1 0
5.21 5.41
0 0
2 0
6.41 6.98
3 0
7.22 7.97
2.32 0
3.58 5.41
2.81 0
6.57 6.4
3.58 0
0 0
6.58 6.98
2 0
4.91 6.4
2 0
7.08 7.2
3.17 0
5.61 6.4
1.58 0
0 0
5.21 6.71
3.32 0
2.58 0
4.81 4.45
0 0
1 0
6.27 5.99
6.64 6.71
5.81 6.71
5.25 5.99
5.52 4.45
2.81 4.45
6.57 0
4 4.45
2.58 4.45
3.58 5.41
3 4.45
1.58 0
1 0
4.25 4.45
0 0
1.58 0
6.02 5.41
5.04 4.45
5.78 5.99
7.04 5.99
6.38 5.99
2.81 0
7.55 7.84
5.36 4.45
5.81 5.41
8.5 8.08
3.17 0
7.06 5.41
6.6 6.4
4.58 0
0 0
4.17 0
3.7 4.45
4.39 0
4.25 4.45
5.39 5.99
4.46 5.41
0 0
0 0
1.58 0
4.75 5.41
9.83 9.93
6.83 6.71
2 0
5.21 5.99
7.14 7.56
7.71 7.84
6.49 5.99
4.25 0
4.52 4.45
2.32 0
4.58 4.45
6.6 6.4
5.52 6.71
1 0
3.17 0
3.91 4.45
4.64 4.45
4.39 4.45
5.83 5.41
0 0
1.58 0
4.17 5.41
2 0
0 0
3.17 0
3.7 0
6.41 6.98
5.13 5.41
4.7 5.41
0 0
3.46 0
5.61 4.45
6.69 7.2
8.89 9.08
4.7 4.45
0 0
7.47 7.71
5.55 5.41
4.09 5.41
9.42 9.97
1.58 0
4.58 0
5.49 5.41
7.29 7.56
2.81 0
5.25 6.98
5 5.41
6.88 6.98
1.58 0
4.09 4.45
3.46 5.41
5.73 5.99
6.34 6.98
4.58 0
2.58 0
4.39 4.45
4.64 0
6.79 7.2
2.58 0
2.32 0
1 0
4.46 5.41
9.12 9.24
4.09 4.45
8.01 8.38
6.02 5.41
5.78 5.99
4.09 0
3.46 0
0 0
4.39 4.45
6.46 5.41
3.58 0
6.6 6.71
4.91 5.41
7.84 7.39
4.95 4.45
2.32 0
2.58 0
0 0
5.7 6.4
5.67 4.45
1.58 4.45
4.58 5.41
4.58 5.41
3.81 0
3 0
5.88 4.45
3.46 0
3.7 4.45
5.29 4.45
7.48 7.56
5.58 6.4
5.95 6.71
0 0
4.58 0
0 0
6.19 6.71
2 0
5.93 5.41
2.81 0
6.55 6.4
5.09 5.41
6.38 5.99
5.93 6.4
5.95 5.41
6.74 7.2
3.17 4.45
7.12 7.71
3.46 0
4 4.45
1.58 0
3 0
5.61 4.45
6.75 6.4
7.41 6.98
3.17 0
2.32 0
0 0
6.6 6.98
7.01 6.4
0 0
3 0
4.39 4.45
0 0
4.64 4.45
1 0
5.21 5.41
3.46 4.45
0 0
7 6.98
3.58 4.45
3.32 0
2.81 4.45
1 0
1 0
0 0
6.98 5.41
7.33 7.2
4.58 4.45
4 0
5.64 6.98
3.91 0
3.17 0
4.64 4.45
5.25 4.45
6.69 6.71
3.81 5.41
5.7 5.99
4.32 0
0 0
0 0
4.25 5.41
6.23 5.99
6.07 5.99
3.91 4.45
6.6 6.4
4.7 5.41
6.25 5.99
4.39 0
4.86 5.41
6 5.99
6.17 4.45
4.32 0
4.75 4.45
4.7 6.4
4.86 0
4.91 5.99
0 0
7.3 6.71
6.77 6.71
4.25 0
4.46 5.41
1 0
0 0
1.58 0
0 0
7.58 6.71
4.64 4.45
0 0
6.57 7.2
0 0
5.43 6.4
5.04 5.41
3.91 0
4.7 4.45
5.09 4.45
4.09 0
5.29 5.41
0 0
8.46 8.63
4 4.45
1.58 0
5.36 5.41
3 0
8.22 8.19
3 0
0 0
4.52 5.41
7.29 6.4
5.09 0
0 0
4.09 4.45
0 0
6.02 6.4
5.75 6.4
4.09 0
4.91 5.41
4.39 4.45
4.7 4.45
0 0
2.32 0
4.17 4.45
4.32 4.45
4.32 5.99
5.36 4.45
5.75 6.98
5.49 0
5.91 6.4
3.46 0
4.32 0
1 0
9.91 9.77
6.67 5.99
1 0
4.09 5.41
5.25 5.99
7.43 6.98
5.17 5.99
0 0
0 0
4.17 4.45
2.32 0
3.32 0
3.58 0
3.17 0
4 0
4.09 0
4 5.99
0 0
1 0
5.88 5.41
1 0
7.22 6.71
4.95 0
2.81 0
4.64 0
3.32 4.45
5.21 5.41
2.81 4.45
5.36 5.41
4.64 5.99
7.33 7.84
6.07 0
6.3 6.71
5.21 4.45
6.43 5.41
8.63 7.84
4.39 4.45
4.58 4.45
7.32 7.84
4.09 0
5.78 4.45
1 0
8.44 8.19
5.58 5.41
5.75 5.99
1 0
2.81 4.45
0 0
6.44 6.98
1 0
0 0
0 0
1.58 0
6.29 5.41
3.58 0
3.7 4.45
7.89 7.56
2 0
0 0
6.32 6.71
4.39 5.41
5.78 5.41
6.55 6.98
6.78 6.4
3.81 5.41
4.32 0
1.58 0
6.44 5.99
0 0
4.25 0
0 0
2 0
6.57 6.71
5.32 6.4
5.7 6.71
1.58 0
0 0
7.83 7.2
5.04 4.45
5.93 5.41
0 0
5.39 5.41
1.58 0
0 0
7.58 7.97
6.27 6.4
3.91 5.41
5.39 4.45
4.95 4.45
5.93 5.99
4.46 0
1 0
1 0
7.29 7.84
0 0
5.78 5.99
3.17 4.45
4.52 4.45
3.46 0
5.49 5.41
5.58 0
2.81 0
4.7 4.45
4.81 0
3.81 0
1.58 0
5.09 4.45
4.32 0
7.03 7.39
5.04 4.45
0 0
7.38 6.98
5.09 4.45
4.25 0
3.17 0
3 0
0 0
0 0
4.81 0
5.91 5.41
0 0
6.82 6.71
6.87 6.98
0 0
7.53 7.56
6.13 6.71
5.78 5.41
4.39 0
6.93 6.4
4.58 4.45
3 0
3.91 4.45
6.74 7.56
4.64 5.41
6.55 6.71
4.64 0
7.13 6.98
1 0
3 0
7.52 8.08
6.61 7.2
8.13 8.77
0 0
4.91 0
5.17 5.41
1 0
0 0
5.64 5.99
3.32 4.45
4.46 0
4.32 0
0 0
2.32 0
1 0
7.04 6.98
0 0
3.17 0
2.58 0
4.39 6.4
0 0
7.12 7.84
5.29 4.45
4.46 4.45
0 0
6.67 7.2
4.17 5.41
2.58 0
6.19 7.39
4.09 5.41
3.46 4.45
1.58 0
4.86 5.41
5.04 4.45
1 0
4.17 4.45
1.58 0
10.33 10.08
2 0
8.42 8.29
3.91 0
6.02 6.4
0 0
4.58 0
1.58 0
5.55 5.99
5.98 5.41
3 0
4 4.45
4.09 0
2.32 4.45
6.34 0
3 0
8.87 8.91
5.25 6.71
5.61 5.41
6.73 5.41
6.04 6.4
6.83 7.2
0 0
5.52 6.4
7.01 6.4
5.43 5.41
4.52 0
4.91 0
2.32 0
7.48 7.39
5 5.41
7.46 7.2
4.09 4.45
0 0
3.7 0
7.47 7.56
1 0
0 0
5.73 6.71
4.39 4.45
5.43 5.99
0 0
0 0
1 0
5.09 4.45
0 0
2.32 0
2.58 0
0 0
3.7 0
6.11 5.41
5.64 5.41
4 4.45
6.07 6.71
0 0
9.08 8.91
5.43 4.45
4.32 4.45
6.52 7.2
6.25 6.71
1 0
8.12 7.97
6.07 6.71
6.36 5.41
0 0
4.81 5.41
0 0
6.13 5.41
7.95 6.4
4.95 4.45
6.69 6.4
3 0
6.44 5.99
0 0
5.55 5.99
2 0
4.58 0
5.61 6.4
3.46 0
4.7 4.45
6 5.99
6.13 6.71
2.58 4.45
5.46 5.99
2 0
0 0
6.04 5.99
5.64 6.71
5.17 0
3.58 5.41
7.91 8.63
5.58 5.99
5.93 4.45
4.09 4.45
4.46 0
4.81 4.45
1.58 0
2.58 0
1 0
1 4.45
8.46 7.56
5.09 0
4.7 4.45
2.81 4.45
1 0
3 0
3.17 4.45
0 0
5.46 5.41
4.58 4.45
0 0
3.17 0
0 0
5.58 5.99
0 0
2.58 0
6.46 7.2
5.91 6.71
5.43 0
0 0
8.55 8.29
1 0
2.32 0
9 9.51
0 0
3.7 4.45
3 0
3.91 0
0 0
6.93 6.98
2.81 0
0 0
5.61 4.45
4.91 5.99
2.58 0
0 0
7.34 7.2
7.79 7.71
3.32 0
0 0
8.6 8.38
5 0
5.39 4.45
6.34 6.71
6.25 5.99
1.58 0
5.86 5.99
6.63 6.71
6.58 4.45
5.32 4.45
5.21 5.99
2.32 0
3.46 4.45
3.46 0
5.75 5.41
6.64 5.99
2.81 0
5.75 5.41
4.91 5.41
6.54 6.71
2 4.45
4.25 5.99
2.32 4.45
9.16 9.19
1 0
4.17 4.45
2.58 4.45
4.46 4.45
6.48 4.45
3.81 0
5.58 0
3.17 5.99
1 0
7.43 8.29
1 0
5.67 5.41
0 0
5.55 5.41
6.3 5.99
5.91 4.45
5.49 5.41
5.09 5.41
6 4.45
3.7 0
5.81 0
5 0
4.39 5.41
5.86 6.71
0 0
8.26 8.08
2.58 0
5.93 5.99
0 0
0 0
0 0
0 0
6.85 5.99
4.46 0
2.58 0
2.32 0
6.69 6.71
5.52 6.4
8.14 7.84
4.91 5.41
3.17 0
6.27 6.71
6.27 6.4
3 0
0 0
5.29 5.41
5.78 4.45
5.81 6.4
3 0
4.09 0
9.51 9.77
8.07 7.97
4.39 0
2 0
5.93 6.98
4.86 4.45
5.32 4.45
7.23 6.98
2.81 0
6.89 7.39
2.32 0
4.95 6.4
5.25 5.41
0 0
3.7 4.45
4.7 5.41
1 0
1 0
1.58 0
4.39 4.45
5.81 0
0 0
5.29 0
6.23 5.99
0 0
3.46 0
8.08 8.63
3.32 4.45
1 4.45
4.75 5.99
0 0
0 0
4.32 0
5.86 0
6.88 6.98
2.58 4.45
3.32 0
7.53 7.2
5.93 5.41
2.81 0
1 0
4.25 4.45
0 0
0 0
1 0
6.21 6.4
5.36 5.99
0 0
2 0
5.86 5.41
7.02 5.99
5.73 5.41
2.32 0
7.27 6.4
2.81 4.45
4.17 5.41
3.46 0
4.09 4.45
2.32 4.45
3.32 0
2 0
2.32 0
6.27 5.41
0 0
6.75 7.56
6.36 7.2
6.17 6.71
0 0
0 0
4.7 5.41
4.58 0
8.38 8.97
7.91 7.71
5.04 5.41
3.46 4.45
4.75 5.99
3.32 0
1.58 0
4.25 4.45
0 0
4.81 6.4
0 0
3 0
2 0
9.92 10.21
4 0
4.7 4.45
2.58 0
2.81 4.45
5 4.45
2.81 0
0 0
8.09 7.84
6.09 4.45
2.81 0
7.64 7.56
4.81 4.45
0 0
3.17 0
4.52 0
2.32 0
4.64 5.41
2.58 0
0 0
0 0
1 0
4.25 4.45
4.17 4.45
6.36 5.99
7.13 6.98
7.01 6.4
4.64 5.41
2.32 0
8.58 8.91
2 0
6.55 7.71
4.46 4.45
4.46 5.41
5.93 6.4
6.88 7.2
4 0
0 0
6.67 7.2
5.32 5.41
6.43 5.99
4.75 4.45
2.58 4.45
0 0
2 0
4.58 0
2 0
1 0
2 0
6.69 6.4
1.58 0
7.48 6.71
4.91 0
5.83 5.99
7.07 6.98
6.39 5.41
3.7 4.45
1.58 0
3.32 4.45
1 0
3.91 4.45
4.86 4.45
5 4.45
1.58 0
4.58 6.4
6.95 6.98
3.7 0
2.81 4.45
3.32 4.45
3.46 4.45
1.58 4.45
3.91 4.45
0 0
7.33 7.39
0 0
7.43 7.39
4.64 5.41
4.64 6.4
8.35 8.29
0 0
3.91 0
5.91 5.41
3 0
1 0
0 0
7.43 7.97
5.98 5.99
4.32 5.41
6.07 6.4
5.04 4.45
3.17 4.45
5.86 6.4
7.97 7.39
6.3 6.71
0 0
3.58 0
6 6.4
0 0
3.46 0
5.21 4.45
3.91 0
1 0
6.57 5.99
7.18 6.98
5.04 4.45
2.81 4.45
4.39 5.41
7.67 6.98
0 0
5.78 4.45
5.86 4.45
2.32 0
4.58 4.45
2.58 0
6.67 6.98
4.09 0
8.65 8.08
5.36 4.45
5.95 5.99
5.32 5.41
2.58 0
0 0
6.44 5.41
7.98 8.77
2.81 0
5.49 5.99
0 0
0 0
3.81 0
0 0
4.17 0
5 4.45
2.32 0
9.83 9.55
3.46 0
3.17 5.41
5.78 0
6.13 5.99
4.46 4.45
8.64 8.63
4.95 5.41
2.81 0
3.81 0
0 0
0 0
3.17 0
6.79 7.71
6.04 6.98
4.39 4.45
4 0
4 5.41
6.51 5.41
5 0
0 0
5.73 6.4
9.33 9.43
5.64 0
5.7 5.41
5.78 5.99
6.02 7.2
0 0
0 0
3.81 4.45
3.81 6.71
7.07 6.4
5.95 5.41
5.58 5.99
5.81 5.41
0 0
4.86 4.45
1.58 0
4.25 6.71
3.32 0
6.93 6.98
3.81 0
2.58 0
3 0
4.46 4.45
5.36 5.99
4.58 5.41
2.58 0
4.95 5.41
2.81 4.45
6.11 6.4
8.23 8.08
1 0
7.44 6.4
1.58 0
6.09 5.99
6.41 5.41
6.27 5.41
5.52 5.41
3.46 0
5.29 0
4.95 0
4.58 0
6.74 5.99
3.17 0
1.58 4.45
9.96 10.05
6.36 7.39
0 0
6.21 5.41
7.28 6.4
6 6.71
6.02 6.4
4.95 5.41
3 0
5 0
3.91 4.45
0 0
5.25 7.2
8.84 8.55
3.81 4.45
4.86 0
2.58 0
3.81 4.45
0 0
2.32 0
2 0
3.58 4.45
2.81 0
3.91 0
3.46 0
1 0
7.26 7.39
6.58 6.71
4.09 5.99
3.17 0
6.36 5.99
0 0
6.07 5.41
1.58 0
0 0
5.86 5.99
6.32 5.99
2.32 0
6.44 6.98
3.46 4.45
4.17 4.45
1 0
2.32 0
2.32 0
3.17 0
10.07 10.31
4.91 4.45
2 0
6.3 5.99
0 0
3.58 4.45
4.46 4.45
5.58 5.41
4.46 0
3.32 4.45
4.7 6.4
4.39 4.45
4.95 0
2 0
4.95 5.41
0 0
2.81 0
8.79 8.97
5.49 5.99
2 4.45
5.09 5.99
4.46 0
6.39 5.41
4.58 0
6.17 6.4
5.39 4.45
3.32 0
6.81 6.98
6.49 5.41
5.83 5.41
4.32 4.45
2.32 0
4.09 0
4.25 0
4 4.45
7.38 7.2
5.88 4.45
2.81 0
8.55 8.38
1.58 0
2.32 0
10.28 10.24
2.81 4.45
5.67 6.4
9.01 9.24
1.58 0
4.81 4.45
6.41 5.99
4.09 4.45
5.13 0
4.75 0
4.58 0
1 0
6.02 6.98
6.6 6.98
5.36 0
3.58 4.45
7.47 7.84
1.58 0
5.43 6.4
6 4.45
5.86 6.4
2 0
0 0
7.58 7.56
2.58 0
4.58 5.41
2.81 0
3.46 5.41
4.86 5.41
0 0
7.18 7.39
0 0
0 0
5.7 6.4
2.58 0
3 4.45
6.94 6.71
3 5.41
6.49 6.98
6.19 6.4
0 0
7.76 7.39
5.93 0
1 0
4.64 5.41
2.58 4.45
6.57 6.4
5.73 5.41
0 0
3.91 5.99
4.46 5.99
0 0
3.32 0
3.91 0
2.58 0
3.58 4.45
5.81 5.99
0 0
2.81 0
2 0
5.67 6.4
3.17 0
3.58 0
9.1 8.97
6.75 7.56
3.32 0
4.7 0
4.39 5.41
0 0
6.32 6.98
8.41 8.38
1 0
4.32 0
6.19 6.71
4.32 0
6.89 6.98
4.09 4.45
3 0
5.55 4.45
2 0
4 0
2 0
4.64 6.4
0 0
0 0
1.58 0
0 0
2.81 0
4.7 0
2.81 0
6.02 6.98
3.17 0
3.46 0
1 0
4.46 4.45
6.48 5.99
4 0
5.61 4.45
4.58 0
2 0
5.29 4.45
6.66 6.4
3.81 0
5.25 4.45
6.34 4.45
5.75 5.99
1.58 0
3.46 4.45
4.46 4.45
1 0
1 0
2.58 0
2 0
8.44 8.29
4.95 0
4.81 5.41
0 0
6.86 6.4
3.46 5.41
6.04 6.4
5.13 5.41
5.64 5.99
1 0
5.39 4.45
5.75 5.99
1 0
6.7 7.39
3.17 4.45
6 6.71
5.7 4.45
1 0
7.44 7.39
3.32 4.45
7.11 6.4
4.86 5.99
5.78 5.99
4.17 0
5.61 4.45
6.79 5.99
5.88 5.41
5 5.99
2.81 4.45
0 0
4.95 5.41
7.66 7.2
4.86 0
2.32 0
0 0
0 0
5.43 5.99
5.7 4.45
4.25 4.45
0 0
4.95 5.41
7.54 7.39
7.64 7.97
0 0
5.61 6.4
2.81 0
1.58 0
6.46 6.71
1.58 0
3.81 0
6.02 5.99
3 0
4.52 0
3.58 0
6.64 7.2
1.58 0
6.49 6.98
0 0
3 4.45
3.91 0
2.81 0
7.89 7.56
6.32 5.41
5.36 6.4
5.95 5.99
6.78 5.99
5.52 6.4
2 0
7.27 7.39
4.7 0
7.5 7.97
3 0
6.41 6.4
5.55 5.41
4.52 0
1 0
1 4.45
3.32 0
2 0
0 0
6.17 5.99
6.19 4.45
6.44 6.98
8.15 8.19
6.99 6.98
2 0
8.16 8.38
0 0
5.93 6.71
0 0
4.17 0
5.75 5.99
4.25 4.45
3.17 0
5.93 6.98
7.12 6.71
6.63 6.4
1 0
6.83 6.4
2.81 0
4.46 5.99
8.85 8.77
3.46 0
4.86 4.45
5.25 4.45
4 5.41
3 0
3.81 5.41
2.32 4.45
0 0
3.46 4.45
5.04 0
6.38 6.71
1.58 0
5.86 4.45
5.95 5.41
5.13 0
4.39 5.99
8.67 8.55
7.79 7.71
4 4.45
4.17 0
3.17 0
4.64 4.45
6.15 5.99
6.82 7.2
0 0
0 0
4.64 4.45
5.91 6.4
2 4.45
6.41 6.71
4 0
3.46 0
0 0
5.81 5.41
3 0
1.58 0
1 0
0 0
2.81 4.45
6.75 6.71
1.58 0
0 0
3.81 0
8.01 8.19
4.86 4.45
1.58 0
4.25 0
5.32 5.41
4.25 4.45
3.32 0
2.32 4.45
5.75 5.41
5.58 5.99
6.07 7.2
3.7 4.45
7.27 7.2
3.17 0
0 0
2 0
5.32 5.41
6.6 6.98
4.46 5.99
4.58 4.45
6.95 6.98
3.32 0
2.81 0
6.15 6.98
5.58 0
6.66 6.71
7.83 8.29
2 4.45
0 0
6.3 6.71
7.43 7.71
4 4.45
6.34 6.98
1 0
9.44 9.87
8.01 8.19
3.46 0
6.66 6.4
4.32 4.45
5.95 5.41
6.41 6.71
6.07 6.4
4.17 4.45
2.81 0
6.41 7.39
8.29 8.47
5.61 4.45
0 0
3.7 0
3.46 0
7.08 7.2
5.7 5.41
1 0
0 0
1.58 0
4.52 0
2.32 0
1 0
0 0
1 0
3.17 4.45
5.36 5.41
7.03 6.98
3.17 0
0 0
2.58 4.45
7.66 7.56
6.87 6.71
5.46 5.41
4.25 5.41
8.31 8.29
3.91 0
2 4.45
7.4 7.2
4.7 0
4.17 4.45
1 0
3.58 0
3.81 5.41
7.37 8.08
0 0
6.78 7.2
0 0
2.58 0
6.64 6.4
3 4.45
3.58 0
5.75 5.99
6.63 6.98
5.09 4.45
4.39 4.45
5.04 6.4
5.13 5.41
7.21 6.98
4.81 5.41
3.32 0
3.32 0
6.6 5.41
3.58 0
3.81 0
4.17 0
3.58 0
4.7 5.99
0 0
6.82 6.71
2.32 0
6.54 5.41
4.7 0
5 4.45
5.09 4.45
6.93 7.2
3.17 0
1.58 0
5.95 5.99
0 0
3.81 0
4.09 0
2 0
3.32 0
2 0
0 0
4.52 6.4
3.46 0
7.35 8.08
4.32 5.41
3.81 0
4.95 0
0 0
9.75 9.99
2 4.45
5.52 4.45
0 0
3 4.45
5.32 6.4
0 0
4.95 0
0 0
1 0
5.55 5.41
2 0
2.81 0
1 0
5.75 6.4
4.25 0
1.58 0
5.55 5.41
2.58 0
4.09 0
7.16 7.2
1.58 0
5.81 5.41
0 0
4 0
3 0
6.21 0
4.95 5.41
4.95 5.41
7.66 8.19
2.81 4.45
5.64 4.45
7.12 6.4
4.52 0
5.32 5.41
0 0
3.46 4.45
4.17 6.71
4.7 5.41
3.17 0
2 4.45
5.91 6.4
0 0
4.39 0
4 0
5.78 5.41
0 0
5.29 6.71
3 0
7.9 7.97
5.67 4.45
6.38 6.4
4.58 0
4.52 5.41
1.58 4.45
5.32 5.99
5.21 4.45
4.7 5.41
8.81 8.19
5.17 4.45
6.77 6.4
4.86 4.45
4.7 5.41
8.11 7.71
3.32 0
5.55 4.45
1 0
4 0
0 0
7.29 7.2
8.7 8.97
1.58 0
5.29 5.41
4.46 4.45
0 0
3.32 0
2.32 0
3.91 0
1.58 0
3.32 4.45
4.09 0
6.81 5.99
6.34 6.4
3.81 5.41
3.32 4.45
4.39 5.41
0 0
2.81 0
2 4.45
0 0
3.58 4.45
6.04 6.4
4.75 0
4.09 5.41
4.52 4.45
3.46 0
3 0
6.13 5.41
0 0
3 0
2.58 4.45
5.39 4.45
3.58 5.41
1 0
1.58 0
12.44 12.46
5.49 0
4.25 0
4.7 4.45
3.17 0
0 0
0 0
0 0
4.39 5.99
4.64 5.41
1.58 4.45
3.32 4.45
6.79 6.98
3.32 0
5.46 5.99
7.5 8.19
4 0
0 0
4 4.45
1 0
0 0
2 4.45
0 0
5.04 4.45
7.94 7.2
0 0
4.17 4.45
1 0
5.98 6.71
4.91 4.45
0 0
7.26 6.98
3 0
3.17 0
6.19 6.4
3.46 0
4.95 4.45
5.36 6.4
5.25 0
0 0
0 0
3.46 0
6.75 5.41
0 0
5.49 5.41
1 0
6.78 6.4
1 0
2.32 0
7.26 6.4
7.52 7.39
4.64 4.45
0 0
3.81 0
6.25 6.71
4.32 5.41
5.09 4.45
3.58 0
0 0
6.25 6.4
0 0
6.02 5.41
2 0
4.52 0
2.58 0
6.81 6.4
3.91 5.41
2.58 0
4.7 4.45
6.87 6.4
4.64 4.45
0 0
2.32 4.45
5.29 5.99
0 0
5.04 4.45
3.46 0
5.46 0
2 0
2.81 0
3.58 0
6.38 6.4
6.48 6.4
2 4.45
7.39 8.19
3 4.45
3.46 4.45
0 0
5 5.41
4.25 5.41
6.81 6.98
4.58 4.45
3.32 0
5.93 5.99
4.09 5.41
8.93 8.84
4.58 4.45
1 0
5 4.45
0 0
3.58 5.99
6.66 6.71
2 0
1 0
4.32 5.41
2.58 0
2 0
2.58 0
4.32 5.41
4.39 0
3.58 4.45
1.58 0
3.46 0
6.27 5.99
3.17 4.45
7.13 7.2
8.18 8.47
1 0
4.52 4.45
1 0
0 0
1.58 0
1.58 0
3 0
5 4.45
5.64 0
4.64 5.99
2.32 0
4 0
1.58 0
5.29 0
8.04 8.19
3.32 0
1.58 0
0 0
3.58 0
4.64 0
4.95 5.41
1.58 0
2.58 0
6.02 0
8.04 7.84
0 0
6.52 7.84
4.81 5.41
1 0
1 0
4.52 4.45
2.58 0
3.17 4.45
1.58 0
5.09 5.41
0 0
3 5.41
1.58 0
4.81 0
0 0
8.55 8.47
3.7 0
2.81 4.45
3.91 4.45
0 0
3 4.45
5.21 0
0 0
0 0
5.73 5.99
5.04 4.45
2.81 4.45
6.23 6.4
3 4.45
4.58 4.45
6.15 6.71
4.58 4.45
4.52 4.45
5.39 6.4
3 0
3.32 0
5.13 4.45
5.29 0
5.81 5.41
5.86 5.41
3.32 4.45
4.86 0
0 0
3.17 4.45
8.01 8.08
5.49 5.99
1 0
6.95 7.2
4 4.45
6.87 5.99
4 0
3.17 4.45
3.32 0
4.91 0
0 0
5.09 5.99
5.09 0
7.44 7.56
4.91 0
5.13 5.99
5.64 5.41
5.78 6.4
5.43 5.41
0 0
5.21 4.45
3.7 5.99
3.91 4.45
5.43 0
3.17 0
2.81 0
6.63 7.2
1 0
6.66 6.4
2.58 0
5.75 0
7.27 7.39
7.27 7.84
7.12 6.4
4.7 5.41
5.86 5.41
0 0
0 0
5.21 5.99
6.48 6.71
2.58 4.45
7.07 6.98
1 0
2.32 0
3.91 0
7.09 7.84
3.91 4.45
5.29 0
5.64 6.4
0 0
7.43 7.84
1.58 0
0 0
0 0
3.32 0
4.52 0
6.78 6.4
5.64 5.41
1.58 0
6.04 5.41
5.13 4.45
1.58 0
2.32 0
8.75 8.29
5.81 4.45
6.74 6.71
2.32 0
6.54 6.98
6.46 7.39
6.49 5.99
0 0
5.73 5.99
5.36 6.98
4.46 0
5.81 4.45
0 0
2 0
4 0
0 0
2.58 5.41
5.25 5.41
4.17 4.45
4.39 0
7.67 7.97
2.32 0
5.86 6.4
3.81 0
4.52 0
0 0
5.7 4.45
0 0
4.17 0
4.25 4.45
5.91 6.98
4.25 5.41
7.11 5.99
2.58 0
2.32 0
8.55 8.77
1.58 0
0 0
2.81 0
6.25 4.45
1.58 0
1 0
4.09 4.45
2.58 0
3.46 0
3.46 4.45
1.58 0
2 0
7.28 7.39
4.75 4.45
3.58 0
3.46 0
5.86 0
6.32 5.99
4.46 0
4.52 4.45
6.67 6.98
3.17 0
6.66 6.71
2.32 4.45
6.54 5.99
0 0
2 0
0 0
3.7 0
6.75 7.2
0 0
7 5.99
4.25 5.41
6.19 4.45
3.46 4.45
0 0
2 0
8.69 8.91
4.17 4.45
6.48 6.98
3.32 4.45
5.29 7.2
4.39 0
2.32 0
5.13 6.4
0 0
0 0
6.25 6.4
1 0
1.58 0
1 0
2 0
3.7 4.45
2 0
5.13 4.45
5.98 6.4
3.91 0
7.87 7.71
2.81 0
2.32 4.45
4.52 4.45
2.32 4.45
0 0
7.43 6.98
8.24 7.97
4 0
2.58 0
3.46 0
3.32 4.45
4.46 4.45
0 0
6.54 6.4
4.09 0
7.63 7.56
5.55 6.4
2.32 0
6.95 7.2
7.75 6.98
5.17 5.41
6.36 6.71
2.32 4.45
6.66 6.98
5.43 4.45
5.75 6.4
0 0
3 0
5.39 5.41
0 0
0 0
1 0
7.88 7.39
2.32 0
1.58 0
4.81 0
7.7 7.56
3.7 5.41
3.46 0
5.83 5.99
0 0
5.98 6.4
3.17 4.45
7.06 6.71
0 0
4.25 4.45
8.87 8.55
2.32 0
3.32 5.41
2.58 4.45
6.27 4.45
4.52 0
0 0
4.39 5.99
1 4.45
2.58 4.45
8.39 7.39
5.36 6.71
2 0
7.12 6.4
5.21 0
6.02 6.4
5.04 0
6.41 6.4
5.98 5.99
3.91 5.41
4 4.45
5.95 6.71
6.85 7.2
4.17 0
0 0
4.58 0
4.95 5.41
0 0
7.38 7.39
12.49 12.48
3.17 0
4 0
1 0
4.25 0
4.52 5.41
4.39 0
2.58 0
4 4.45
8.78 8.91
3.7 4.45
5.61 5.41
3.58 4.45
5.61 5.99
2 0
2 0
0 0
6.34 5.41
3.32 4.45
4.7 5.99
3.58 5.41
4.64 4.45
4.46 0
0 0
2.32 0
4.25 4.45
6.83 6.98
5.83 5.99
6.52 6.4
6.83 6.71
3.7 0
0 0
6.79 6.71
0 0
0 0
0 0
2.58 4.45
4.64 0
5.91 5.41
1 0
1 0
0 0
4.17 0
1.58 0
5.61 5.41
6.66 7.39
6.44 5.41
1 0
4.7 5.99
3.81 0
5.55 5.99
4.81 5.41
8 7.84
2.58 0
5.43 4.45
8.35 8.29
2.58 0
3.17 0
3.81 5.99
0 0
6.69 7.56
7.73 7.2
3.7 0
4.17 0
6.23 5.41
4.32 5.41
2 0
4.39 5.99
4.75 0
5.13 4.45
4 4.45
0 0
4.91 4.45
5.09 5.41
5.09 4.45
1 0
5.81 5.99
5.58 5.99
2.81 4.45
2.58 0
3.7 4.45
6.63 6.71
5.46 5.41
4 4.45
6.23 6.98
4.81 0
5.83 5.99
4.17 4.45
5.61 6.71
6.48 5.41
0 0
1.58 0
5.7 4.45
4.25 0
3.46 0
5.29 5.41
5.21 4.45
4.09 4.45
5.32 5.99
2.58 4.45
7.13 7.39
3.58 5.41
3 0
2.32 0
3.7 4.45
6.79 7.39
4.25 5.99
2.32 0
3.32 4.45
0 0
7.35 8.19
1 0
4.86 6.4
4.75 5.99
5.75 6.71
4.58 4.45
2.32 0
4.25 0
6.07 6.4
6.71 7.39
7.55 8.08
2 0
7.58 6.4
0 0
5.46 4.45
4.75 0
8.33 8.84
3.81 4.45
2.81 4.45
6.25 6.98
5.61 5.99
0 0
3.58 0
0 0
3.58 4.45
3 4.45
5.46 5.99
1 0
0 0
3.58 0
5.83 0
4.46 0
3.46 0
4.58 0
5.13 4.45
4.32 4.45
4.25 5.41
5.21 4.45
6.71 5.99
2.58 4.45
3.7 0
5.58 5.99
5.58 6.71
5 4.45
2 0
0 0
0 0
2 0
2 0
6.38 6.71
3.17 4.45
6.19 6.4
6.34 7.39
7.02 8.29
0 0
6.98 6.71
3.17 5.41
5.29 5.99
5.61 6.4
3.7 0
3.7 0
1.58 0
3.81 0
4.58 0
2.81 0
7.55 7.71
5.13 0
9.71 10.13
3.17 0
1.58 0
1 0
4.81 4.45
4 0
6.29 5.41
5.93 5.41
5.46 6.71
5.58 6.4
5.58 4.45
1.58 0
4.64 4.45
6.32 7.2
4 4.45
2 0
0 0
6.67 7.39
1.58 0
0 0
2.81 0
4.39 4.45
3.17 0
4.17 5.41
4 5.41
1.58 0
2 0
0 0
3.58 0
5.29 5.41
1 0
0 0
5.64 4.45
4.32 0
3.58 0
2.58 0
0 0
5.98 5.99
0 0
6 5.41
4.75 0
2 0
7.06 6.4
2.58 0
5.36 0
7.42 7.56
5.83 4.45
7.86 7.39
8.23 8.19
3.32 0
0 0
6.75 6.71
6.23 6.4
2.32 4.45
3.32 4.45
3.17 0
2 0
2 0
0 0
2 0
5.13 0
7.11 6.71
6.3 6.4
0 0
5.04 6.4
5.43 5.99
3.81 0
6.23 5.41
6.85 6.98
3.32 0
4.58 0
0 0
2.81 4.45
3.46 5.41
5.81 5.41
1.58 0
6.3 4.45
3.46 4.45
5.86 6.98
7.79 8.08
2 0
2 0
5.39 4.45
0 0
6.04 5.41
0 0
7.09 7.56
5.93 4.45
2 0
7.12 5.99
3.46 4.45
4.95 6.4
6.09 6.4
6.02 5.41
3.81 0
0 0
6 6.4
2 0
5.09 5.41
2 0
5.52 5.99
3.46 4.45
3.81 0
2.81 0
6.52 7.39
4 0
6.19 5.99
3.91 0
5.32 5.99
4.64 0
6.71 5.41
2 4.45
1.58 0
5.39 6.4
4.81 4.45
4.09 0
6.17 0
1.58 0
2.32 0
4.09 0
4.32 0
2.58 0
4.86 6.4
4.39 0
1 0
8.14 7.97
7.55 7.56
5 0
1.58 0
3.7 0
6.25 6.4
5.75 6.4
5.75 6.71
1 0
3.81 4.45
3.7 4.45
6.41 4.45
7.24 7.2
0 0
3 0
5.39 5.41
3.7 4.45
6.7 7.2
2 4.45
4 0
4.09 0
2.81 0
2.32 0
4 4.45
6.82 6.4
6.17 6.4
1.58 0
6.81 5.99
6.86 7.56
6.97 6.71
0 0
2 0
4.95 4.45
7.75 7.97
0 0
2.32 0
5.17 5.41
4.81 4.45
4.75 0
2.58 4.45
5.64 0
3.32 5.41
1.58 0
5.49 4.45
0 0
3 4.45
1.58 0
1 0
2.32 5.41
4.25 0
0 0
5.04 4.45
4.58 5.41
6.51 6.71
4.32 0
6.95 5.99
5.55 4.45
3.46 4.45
6.27 5.41
5.83 5.99
7.32 7.71
0 0
0 0
0 0
2.32 0
5.61 5.99
3.58 4.45
5.39 4.45
7.15 6.4
5.86 0
1 0
2 4.45
2 0
5.21 4.45
4.09 0
6.57 6.71
2 0
4.7 4.45
7.55 6.98
2.58 0
6.09 5.41
5.49 4.45
1 0
7.75 7.97
4.64 0
4.95 5.41
6.78 6.4
2.58 0
0 0
4.7 4.45
4.32 0
1.58 0
1.58 0
4.09 4.45
5.39 4.45
6.6 5.41
3.58 0
4.7 4.45
7.59 7.39
5.52 5.99
2.58 0
0 0
2 0
0 0
4.58 0
0 0
5.61 5.99
6.77 6.71
5.88 5.41
6.11 4.45
3.17 0
5.39 0
0 0
2.81 4.45
6.21 6.98
6.25 7.2
2 0
2.58 0
0 0
6.66 6.71
6.73 5.99
5.93 7.2
8.11 7.56
2 0
6.79 5.41
1 0
2.32 0
5.83 4.45
4.52 5.41
2 0
5.13 0
0 0
6.86 5.99
2.32 0
5.64 5.41
6.98 6.4
2.81 0
9.64 9.59
2.32 0
2.32 0
1 0
1 0
1 0
5.88 4.45
4.32 4.45
4 4.45
1.58 0
5.32 6.4
6.85 6.71
1 0
4.39 5.99
6.52 5.99
5.88 6.71
6.19 5.41
6.36 6.71
6.89 5.41
5.75 5.41
5.17 4.45
3.81 4.45
5.52 5.99
3.91 4.45
5.64 4.45
2.32 0
7.22 7.71
6.32 7.39
0 0
1.58 0
7.21 6.98
1 0
4.46 4.45
5.39 4.45
2.32 0
6.81 4.45
5.88 6.71
0 0
7.43 6.71
4.32 5.41
5.58 4.45
5.73 5.41
0 0
3.91 0
5.91 5.41
6.43 4.45
5.49 5.99
1.58 4.45
6.29 5.99
7.86 8.19
5.73 5.41
6.36 6.4
4.25 4.45
4.09 4.45
4.64 4.45
4.32 0
2.81 0
5.21 0
0 0
5.88 5.99
3.17 4.45
3.32 4.45
0 0
0 0
3.32 0
4.64 4.45
1 0
3.7 0
6.48 6.71
0 0
7.12 7.84
0 0
2 4.45
3.32 4.45
7 6.98
7.88 8.19
0 0
2 0
3.32 0
4 0
6.17 6.71
7.33 6.98
4.7 5.41
6.27 6.4
1.58 0
1.58 0
0 0
4.64 4.45
6.91 5.99
4.91 5.41
2.32 0
3.81 4.45
4.17 4.45
6.23 0
4.52 5.41
7.24 7.39
2.81 0
0 0
5.29 5.99
3.17 0
6.46 6.4
4.64 4.45
6.07 5.41
1 0
3.91 0
5.86 6.98
0 0
5.67 4.45
7.2 6.4
3 0
6.07 6.4
4.86 0
2.81 0
5.17 4.45
0 0
7.21 7.71
3.32 0
4.64 0
3.81 4.45
2.81 0
3.46 0
1 0
5.04 5.41
4.52 5.41
1 0
3.7 0
4.52 5.41
2 0
2.58 0
5.39 0
8.29 7.97
2.32 0
6.09 6.4
2 0
0 0
7.71 7.84
6.09 4.45
5.36 6.4
5.32 5.99
3.32 4.45
5.25 5.99
3.32 0
6.79 6.71
5.75 0
0 0
0 0
6.79 7.56
4.17 5.41
8.55 8.77
2 0
0 0
4.64 4.45
3.46 0
4.75 4.45
7.1 7.71
5 0
6.94 7.71
7.39 7.2
6.58 5.99
4.52 4.45
5.73 6.4
5.98 6.4
3 4.45
3 0
6.07 6.98
5.58 6.4
4.64 4.45
3.91 0
2 0
5.67 5.41
0 0
5.49 6.4
9.01 9.03
6.95 7.71
8.67 8.55
6.52 6.4
4.64 4.45
8.56 8.29
0 0
3.32 0
3.81 4.45
2.81 0
5.49 5.99
2.32 0
4.64 4.45
4.52 4.45
7.41 6.98
3.46 4.45
7.37 7.39
3.7 0
3.46 0
5.46 5.99
6.27 5.99
5.91 5.41
2 0
0 0
6.74 7.2
1.58 0
0 0
3.81 4.45
3.81 0
8.27 8.77
1.58 4.45
7.06 6.71
4.17 4.45
3.32 4.45
2.58 0
3.7 4.45
8.17 7.97
0 0
8.49 8.08
5.64 6.71
5.36 4.45
4.52 4.45
1.58 0
6 5.41
4.32 0
0 0
3.7 4.45
7.61 6.71
0 0
1.58 0
5.25 5.41
2.32 0
5.7 4.45
6.29 6.71
3.81 5.41
3.7 0
4.64 0
4.09 0
4.81 5.41
0 0
1.58 0
0 0
8.89 9.19
4.17 5.41
5.13 5.99
5.86 5.99
3.91 0
1 0
2.58 0
7.44 7.39
7.59 8.19
1.58 0
2 0
2.81 4.45
5.09 5.41
3.32 4.45
0 0
5.29 4.45
5.95 5.99
5.39 4.45
6.58 5.99
6.07 5.99
5.39 4.45
5.46 4.45
5 4.45
2.58 0
1.58 0
4.09 0
1 0
6.39 5.99
3.46 4.45
6.23 6.71
5.93 5.41
5 5.41
11.65 11.56
6.23 5.99
2.32 0
1.58 0
5.29 5.41
2.58 0
3.32 4.45
2.32 0
4.09 0
1.58 0
4.86 5.41
0 0
3.7 0
5.52 5.99
4.81 0
0 0
3.91 0
2.58 0
3.17 0
3.32 0
6.88 6.71
1.58 0
2.81 4.45
0 0
4.86 4.45
6.87 5.99
8.03 8.47
3.7 0
4.46 5.99
6.69 6.98
1 0
5.36 4.45
3.46 0
1 0
4.25 4.45
1.58 0
4.58 5.41
6.27 5.99
5.17 0
6.09 5.99
4.58 4.45
4.81 4.45
3.58 0
3.81 4.45
4.81 4.45
0 0
5.25 0
5.09 5.41
4.32 4.45
1.58 0
5.73 6.4
6.66 6.4
4 0
3.17 4.45
0 0
4.39 5.41
3.32 4.45
4.09 4.45
8.51 8.19
5.17 5.99
0 0
5.29 0
2.32 4.45
6.07 6.98
5.52 5.41
0 0
0 0
1 0
0 0
2.81 0
5 5.41
5.32 5.99
6.44 6.98
5.49 5.41
6.11 6.71
11.89 11.89
3 0
3.81 0
5.49 5.99
1.58 0
0 0
6.11 5.99
5.29 5.41
4.7 5.41
3 0
4.52 4.45
1 0
3.81 5.41
4.81 0
5.7 6.4
1.58 0
4.39 0
5.04 4.45
0 0
4.91 0
4.09 4.45
5.83 4.45
6.04 5.99
0 0
3.7 4.45
0 0
2.58 0
0 0
3.32 0
3.32 0
2.81 4.45
5.21 4.45
6.58 6.71
6.81 6.71
6.48 5.41
5.67 4.45
6.27 4.45
7.16 6.98
6.51 6.4
5.98 4.45
3.58 0
5.93 4.45
2 0
4.46 5.41
6.19 6.71
6.49 6.98
6.02 6.4
0 0
1 0
5.21 5.41
3 0
3.32 0
6.44 7.56
6.86 5.99
7.19 6.4
2.32 0
5.13 0
0 0
1 0
2.58 0
4 4.45
1 0
3.58 4.45
7.13 5.99
0 0
2.58 0
4.81 0
5.52 5.41
3.81 4.45
4.32 4.45
4.09 0
4.39 4.45
5.83 6.4
1.58 0
2.81 0
2.58 5.41
9.61 9.19
4.91 0
1 0
3.81 0
2.32 0
4.7 5.99
0 0
0 0
1 0
0 0
1.58 0
4.52 6.4
7.28 6.98
5.55 0
6.19 5.99
6.09 5.41
7.82 8.29
5.67 5.99
4 0
