# Supplementary material for: Simulating multiple faceted variability in single cell RNA sequencing
Source: Nat Commun. 2019 Jun 13;10:2611. doi: 10.1038/s41467-019-10500-w (PMC6565723; doi:10.1038/s41467-019-10500-w)
Supplement: Supplementary file 4 — Source Data [file 41467_2019_10500_MOESM4_ESM.zip › Source_Data_forFigures/Figure4c/non_UMI_good_quality.txt]

true_log_counts observed_log_counts
4.46 3.7
2.81 2.64
4.32 2
5.83 5.68
0 0
6.36 5.79
3.17 4.43
0 0
6.36 6.93
0 0
4.81 4.53
3.58 2
6.86 7.81
5.09 5.29
3.46 4.95
0 0
6.48 5.93
2 1.09
5.43 5.52
4.09 4.95
0 0
4.46 5.46
5.75 4.75
3.91 5.79
2 0
4.25 4.3
2 2.95
8.38 7.6
8.33 8.64
4.95 6.45
4.75 5.26
4.09 1.7
2 0
0 0
4.39 3.61
3.46 0
6.93 6.85
6.58 5.7
0 0
4.32 5.29
7.82 7.31
0 0
2 1.32
6.54 4.06
4.46 4.27
1 1.7
10.31 9.96
6.3 6.04
8.26 7.72
0 0
5.91 5.86
7.08 8.48
4.75 5.56
4.17 5.8
5.75 5.97
0 0
2 3.21
3.32 2.25
5.58 6.63
1 0
5.64 4.66
6.88 8.35
5.95 7.17
5.88 0
1.58 0
6.7 6.97
11.55 10.86
0 0
4.58 4.22
7.73 6.9
3.46 2.73
0 0
6.57 6.51
1 3.02
2.32 2.64
3.58 0
5.73 5.1
5.17 3.89
6.38 6.46
4.09 3.15
5.64 5.53
1.58 2.36
4.17 4.03
4.52 3.37
3.17 2.13
7.73 7
4.86 4.43
8.2 8.17
6.7 5.68
2 1.52
3 2.55
6.75 6.05
4.86 4.58
2.32 0
3 3.89
0 0
7.3 7.41
4.52 4.19
5.75 5.87
6.87 6.01
9.33 8.03
2 3.27
2.81 0.46
4.7 4.3
4.81 2.36
5.29 4.25
4.7 3.37
6.79 6.76
6.21 6.17
5.39 6.15
8.82 8.51
0 0
0 0
2.32 3.74
2 1.09
5.98 5.74
5.52 5.32
3.17 1.86
2.32 2.13
2.58 3.57
3.58 1.7
7.93 8.4
8.31 7.42
4.25 3.7
3.32 3.78
4.39 1.7
6.75 6.48
4.09 3.27
2.58 0.81
3.58 3.15
4.09 4.16
1 0
2.32 3.42
6.55 5.58
2.58 2.13
1.58 2.81
0 0
5 4.75
5.7 5.95
3.7 2.95
6.69 6.12
7.86 6.96
3.32 5.26
8.34 7.72
0 0
2 1.86
6.27 6.03
4.25 4
6.51 6.25
3.46 0
4.75 5.07
1.58 0
2.58 1.52
3.17 4.46
4.39 5.28
7.13 7.61
5.55 6.2
0 0
5.75 6.15
4.39 2.13
0 0
5.36 5.13
4.95 4.55
3.7 3.37
5.04 6.53
5.32 4.19
3.7 2.55
5.21 4.1
8.89 7.97
4.09 1.86
5.67 4.1
6.43 7.41
3.46 3.09
0 0
4.09 1.09
3.81 3.42
4.39 3.96
3 0
3.7 2.55
5.83 5.13
4.75 3.47
4.64 4
4.09 5.96
4.52 3.96
6.17 5.76
7.24 7.01
5.81 5.37
5.64 5.1
3.91 4.33
8.37 8.62
3.32 4.19
6.73 5.68
6.69 6.06
2 0
6.89 6.31
3.46 4.19
3.7 0
5.67 3.86
4.39 3.74
6.6 6.06
6.89 7.39
3.81 3.86
6.19 5.62
2.32 2.13
5.86 5.93
0 0
5.95 6.43
0 0
0 0
0 0
2.58 2.13
1 4.19
6.21 6.37
6.91 6.84
6.19 6.35
4.75 3.02
6.25 6.12
5 4.86
4 4.6
6.52 7.13
4.25 3.52
3.81 3.32
6.74 6.62
0 0
1 2.64
5 6.03
2.58 2.81
7.29 7.91
0 0
3.32 0
4.39 3.82
4.81 5.86
5.13 5.47
5.93 4.75
1 0
4.81 3.82
6.34 6.11
3.81 3.15
0 0
5.17 3.82
5.29 6.25
5.04 3.09
1 0
5.55 4.97
7.71 8.52
2 3.21
4.91 4.22
8.08 7.81
6.6 5.36
5.95 4.92
4 4.6
6.15 6.19
3.91 3.42
5.98 6.14
2.32 3.57
4.32 3.57
4.75 4.64
3.7 3.74
3.17 3.57
1 0
1 0
6.07 5.42
4.95 5.37
5.43 5.29
6.61 5.69
1 0
4.46 3.82
6.78 6.34
6.58 5.73
6.36 6.11
5.25 3.93
6.15 5.93
4.17 3.15
0 0
5.32 3.7
4.7 3.02
4.95 4.99
6.86 7.27
3.46 2
1 0
5.29 3.78
4.25 4.03
7.36 9.38
3 4.22
0 0
6.61 6.32
4 6.17
5.55 3.7
0 0
1 0
8.5 8.3
7.17 6.39
4.91 3.57
4.7 5.04
5.04 3.74
3.17 1.09
6.32 5.5
7.32 7.16
4.86 4.62
3.17 3.02
0 0
6.27 5.66
4.95 4.64
2.81 0
5.55 4
6.09 5.49
4 4.58
7.9 8.33
2 4.19
0 0
6.3 7.85
5.93 6.03
3.32 1.7
4.95 5.36
6.88 6.22
3.58 3.86
3.91 3.52
2.32 0
5.91 7.66
4.25 2.95
0 0
4.86 2.55
0 0
5.17 4.3
6.19 7.29
2.58 2.88
6.07 5.98
6.63 6.88
4.32 2.88
1 0
3 0
8.21 8.34
6.11 5
3.58 4.1
5.29 4.77
6.95 5.86
1.58 0
0 0
3.46 1.7
2 0
2.81 1.52
7 6.48
1.58 0
6.07 5.66
6.34 6.1
0 0
2.32 3.66
2.32 2.46
2.58 2
10.26 9.23
0 0
3.17 3.52
2.81 1.52
6.23 5.62
2 1.52
6.41 5.71
4.64 3.27
2.32 2.46
7.33 8.04
3.7 4.06
2.32 2.13
7.2 7.52
6.6 6.85
4.25 0
3 5.05
0 0
6.07 5.21
4.17 5.69
2 0
5.29 4.93
7.92 8.76
4.46 4.22
4 4.06
1.58 3.32
4.58 4.13
9.17 8.57
3.58 4.92
0 0
1 0
2.32 3.15
4.7 4.66
2.81 4.03
4 5.65
3.32 2.73
4.39 3.86
4 2.55
1.58 1.52
5.49 4.58
3 1.32
6.09 4.86
2 1.52
4.58 4.13
3.58 1.52
4.39 4.75
6.73 7.33
0 0
2.58 2
6 6.68
1.58 3.7
4.91 5.69
5.29 4.33
6.15 6.15
5.83 5.31
4.91 3.27
6.57 6.1
2.81 0
5.61 4.97
5.61 6.25
7.97 7.26
2.58 3.57
4.39 1.52
2.81 0
5.7 6.2
2.32 3.57
4.52 4.82
2.58 3.09
1 0
4.17 2.13
2.58 2.81
3.32 3.66
2 0
3.32 3.09
5.75 4.13
8.17 8.21
5.81 6.72
4.52 5.46
10.81 9.93
5.75 6.45
6.29 6.89
5.75 5.49
0 0
5.55 5.32
3.81 0.46
1.58 2.36
3.91 0
5.39 4.79
4.46 4.48
1.58 3.37
3.17 2.25
4.91 4.68
0 0
2.58 1.52
2 0
3.32 2.25
4.7 5.18
7.16 7.01
2.32 2.46
1 0
6.09 5.86
6.63 6.48
5.46 3.7
0 0
4.32 4.75
7.56 6.77
5.43 5.24
4.81 4.22
6.43 7.14
2.32 0
3.32 2.73
2 2.13
4.17 3.57
4.64 4.51
6.11 5.02
3.58 4.55
5 3.21
4.09 2.73
3.91 4.19
3.58 2.64
6.36 5.02
3.91 3.78
4.86 5.31
5.13 6.99
0 0
7.31 8.42
5.43 6.29
7.45 7.54
1 0
4.09 3.47
2.81 2
6.15 5.49
8.28 9.02
0 0
4.46 5.16
4.25 5.85
2.81 2.36
3.7 5.63
4.25 4.92
2.81 0
6.04 5.83
2.58 2.64
0 0
2 2.13
2.32 2.46
2.32 4.03
6.13 5.85
3.91 0
3.46 5.04
4.09 2.73
4.86 5.57
5 4.93
7.6 7.61
4.7 4.27
1.58 0
4.81 4.6
5.39 5.8
2.58 2.25
7.23 7.27
5.17 5.12
3.81 2.46
6.94 6.46
3 4.46
0 0
2 3.15
3.91 5.47
3.17 3.32
4.09 3.15
5.98 5.93
6.13 6.63
5.98 5.29
5.13 3.7
6.61 5.5
6.98 6.39
0 0
6.43 6.54
3.91 3.57
5.86 5.16
5.91 5.28
6.88 7.43
0 0
6.02 6.08
1 0
3.17 1.52
3.17 3.66
2 0
0 0
5.32 5.61
5.7 4.33
7.4 6.8
5.29 5.24
2.32 3.78
5.46 6.32
4.39 0
3.46 4.43
5.91 5.32
8.8 7.82
0 0
3.81 2.46
6.57 5.44
5.46 6.2
5.73 5.56
6.11 6.97
6.13 5.4
2.32 3.21
2.32 0
4.95 6.58
4.91 3.47
4.58 4.13
2 0
3.81 3.02
3.7 1.86
3 3.42
0 0
6.64 6.97
5.25 4.03
1 0
5.29 6.17
3 0
2.58 3.47
6.19 5.53
4.64 4.3
8.16 9.17
4.91 5.33
1.58 0.46
1 0
1.58 0
2.58 0
5.09 3.86
3.58 3.32
4.25 3.66
8.59 8.65
6.17 5.61
5.52 5.33
3.32 3.74
6.6 5.96
8.88 8.12
4.25 4.06
4.58 5.36
6.15 6.58
6.07 5.86
3.7 3.21
6.83 6.29
5.98 5.96
3.81 3.52
6.43 6.22
6.66 5.68
5.58 4.19
1 0
6.44 7.87
3 0
1 0
4.75 6.3
4.17 0
3.58 1.32
2.58 0
6.48 6.27
5.39 5.76
7.64 8.63
2.81 0.46
3 2
2 1.09
4.58 5.41
6.46 5.99
5.21 3.02
5.21 4.3
2.81 3.37
0 0
3.17 3.89
1.58 3.27
4.58 4.22
3.58 3.57
0 0
2.32 0
6.17 6.92
4.25 3.15
3.91 2.25
5.55 4.51
1 0
6.17 5.73
4.58 5.12
0 0
4.91 4.93
4.46 3.86
2 0
1 2.46
2.58 3.21
2 2.88
0 0
4.09 4.64
1 0
6.23 5.28
0 0
6.54 8.15
4.09 2.64
4.52 3.32
5.83 4.73
4.25 4.46
0 0
0 0
3.32 4.53
0 0
4.25 4.13
1 2.25
4.46 3.52
3 1.09
1 0
0 0
2.58 3.21
8.2 9.35
3.58 4.22
1 0
8.1 7.45
2 0
2.32 3.21
5.39 5.09
0 0
6.38 6.12
3.46 4.3
2 0
4.86 4.75
6.38 6.06
5.25 4.53
0 0
2.81 0
5.39 4.46
4.64 5.46
3.46 4.75
0 0
0 0
4.39 3.57
2.81 1.52
3.91 4.41
3.17 2
4.58 4.27
3 3.02
1.58 0
7.29 6.07
3.17 0
1 0
5.32 4.46
1 0
0 0
7.43 7.22
0 0
5 4.6
1.58 2.13
0 0
4.25 4.13
6.93 6.08
0 0
6.69 7.28
5.39 6.22
4.86 3.47
6.04 6.11
4 3.86
9.36 8.97
2.32 2.25
4 4.19
7.6 6.72
7.93 7.44
5.61 7.62
6.99 6.04
5.32 4.38
2.81 1.86
4.09 0.46
0 0
3.91 3.09
1.58 0
5.39 3.96
4.64 3.57
5.43 5.29
6.77 5.81
2.81 2.46
0 0
6.77 7.46
3 0
2 0
5.29 5.8
6.74 5.57
4.64 2.95
3.58 2.13
4.46 3.15
6 7.19
4.32 4.46
5.83 4.97
6.32 4.75
4.46 4.82
2.32 0
0 0
4.81 4.48
6.79 5.8
0 0
4.39 1.7
2.58 0
3 0
6.09 5.72
1 0
5.95 6.74
7.72 7.98
7.25 6.9
2.58 3.09
1 0
8.75 7.41
6.6 6.17
6.43 4.55
4.39 5.88
4.32 3.74
1.58 0
6.15 5.36
0 0
4.32 6.46
7.1 7.47
1 1.52
0 0
2.32 0
0 0
0 0
6.15 5.39
3.46 5.91
2 0
7.35 7.16
0 0
5.49 5.44
2 2.36
0 0
5.13 5.47
4.32 3.78
4.81 5.05
1 0
5.49 4.66
2.81 0
0 0
5.58 5.36
0 0
4.91 4.41
3.17 0
5.49 4.9
3.81 2
4.25 4.3
5.75 6.39
5.09 5.31
0 0
9.29 8.73
4.09 3.52
5 4.16
4.46 3.86
7.12 6.91
7.44 8.5
4.17 5.46
3.91 3.86
4.52 1.32
0 0
5.17 4.41
1.58 0
4.32 3.27
4.17 2.81
0 0
4.91 4.64
0 0
9.52 9.2
3.58 1.32
6.02 2.95
4.91 3.74
4.25 4.1
5.36 4.55
3.7 3.09
0 0
5.95 7.14
6.69 6.51
3.7 4.53
1.58 0
7.53 6.45
7.34 7.87
6.55 7.5
6.13 5.22
0 0
2.32 1.32
7.08 5.92
1.58 4.3
7.73 7.34
6.13 6.18
4.58 4.88
2 4.03
3.17 4.1
3.91 4.03
1.58 0
7.92 9.43
3.46 0
2.32 1.09
4.09 3.93
2.58 3.78
6.46 6.57
8.64 8.31
4.58 4.79
2.32 4.58
2 3.32
7.1 7.42
6.43 5.56
2.81 3.09
2.32 0
5.36 6.47
6.36 6.73
6.17 6.33
3.7 3.61
4.91 4.88
5.73 4.36
0 0
6.7 5.47
4 0
6.15 4.92
3.81 5.9
3.32 2.64
7.61 7.27
5.78 4.93
3.17 4.62
6.95 6.51
6.95 8.2
3.81 4.9
3.17 1.86
8.59 8.53
2.81 2.55
5.04 3.61
3.7 2.73
1.58 2.13
5.55 6.66
6.75 5.65
0 0
1.58 1.86
6.11 7.41
6.02 5.85
1 0
6.02 6.38
3.58 3.37
0 0
0 0
8.01 8.25
6.13 5.47
5.58 7.09
4.86 5.05
0 0
9.06 9.3
2.32 3.57
5.86 5.92
3.17 3.7
5.91 4.86
1.58 0.81
4.75 4.97
8.62 7.84
4.81 4.13
3.91 2.81
6.04 6.65
1 0
2.32 2.55
6.25 5.82
4.91 4.25
1.58 0
5.32 4.92
2 0
6.48 5.62
3.91 4.36
6.09 5.32
3.46 3.74
6.27 5.58
4.09 1.09
5.64 5.12
5.21 4.58
0 0
2.58 0
0 0
6.23 4.66
5.86 5.92
3.32 3.37
6.51 5.67
5.36 4.22
3.58 2.13
3 0.81
0 0
2.32 0
8.72 8.2
3.81 3.15
7.13 7.86
4.91 3.66
6.95 6.17
0 0
0 0
4.81 4.64
3.7 1.86
1 0
1.58 0
1 0.81
3.17 2.25
7.92 8.43
10.49 10.38
4.09 4.06
7.53 7.29
4.58 2.81
5.29 4.73
0 0
3.17 0
3.32 3.52
3.91 0
0 0
8.27 8.15
1.58 1.32
1 0
2.58 1.32
4.81 5.52
2 0
2 3.74
3.81 2.46
0 0
4.25 4.19
4.58 6.13
1 0
4 3.32
1 2.13
4.39 4.75
3.17 2.95
2 0
2.81 1.52
3.17 0.46
4.58 3.09
5.52 4.13
6.93 6.6
1 0
4.7 4
4.81 4.22
5.29 2.64
3.7 0.81
4.09 3.89
3.91 3.09
5.86 5.25
4 2.88
7.61 8.12
7.61 7.1
5.81 5.04
5.09 6.41
0 0
5.04 4.92
4.95 4.95
2.58 1.32
3.17 1.7
4.95 4.62
2 4.19
4.25 2.36
3.32 2.88
3 2
4.64 1.86
5.93 5.79
1.58 0
4.25 1.32
5.39 4.62
2 1.09
4.32 4.48
2 0
4.25 3.78
5.13 4.22
5.09 5.53
7.64 7.37
0 0
4.75 5.37
3.46 2.36
5.17 1.7
1 2
4.32 4.64
6.48 7.16
5.75 5.28
6.49 6.31
5.98 5.69
6.34 6.68
5.29 3.27
4.39 3.42
6.36 6.76
7.04 7.07
7.2 6.63
3.46 3.93
6.67 5.69
7.03 5.76
0 0
5.04 3.66
0 0
1 0
6.23 5.25
5.29 4.16
5.55 4.66
6.69 6.32
4.58 4.66
7.91 6.77
4.46 3.21
1.58 2
3.58 1.52
6.32 5.69
6.04 5.85
5.58 4.51
7.47 6.78
5.17 4.84
3.32 2.73
8.57 8.34
0 0
6 5.09
2.32 0.81
0 0
3.58 3.57
1 0
0 0
1.58 0
6.81 6.22
0 0
1 0
4.91 5.12
3.7 2.64
3.81 4.46
1 0
7.86 8.72
6.82 8.05
1.58 0.46
4.95 5.19
5.49 4.62
0 0
5.88 7.62
5.29 4.95
2.32 2.36
5.09 6.94
1 0
3.46 3.74
5.32 5.93
0 0
8.06 8.61
4.81 3.74
0 0
4.25 1.86
2.58 0
6.29 6.93
4.09 0
5.21 3.7
2.58 4
2.32 0
3 0
5.83 6
6.7 6.84
6.82 6.11
7.14 6.79
1.58 0
5.73 6.53
7.04 6.06
7.07 7.23
5.61 4.55
6.02 7.17
1.58 0
0 0
4.52 3.27
6.43 5.97
8.7 7.47
6.7 7.23
7.03 6.79
9.78 9.61
5.67 6.79
1 0
6.43 5.96
2.81 2.13
6.81 6.83
3.7 2.36
0 0
4.58 4.68
4.95 4
0 0
2.32 1.52
0 0
7.94 8.72
4.09 4.38
0 0
7.21 7.57
6.34 5.52
4.58 5.31
8.37 7.72
5.93 5.91
4 3.47
0 0
6.32 6.54
4.17 2.55
5.46 4.9
0 0
2.58 3.7
1.58 0
6.29 6.92
3 2.13
2.58 3.61
3.46 4.73
2.81 0
2 0
6.36 5.87
6.43 7.11
4.75 4.19
4.64 4.82
6.77 7.08
4.86 3.93
4.17 3.61
6.74 6.22
1.58 0
4.81 3.32
5.04 5.28
6.41 5.68
0 0
7.73 8.65
4.52 5.07
4.58 4.36
2.81 1.09
5.04 4.36
4.81 4.62
6.44 5.87
3.46 3.52
5.61 4.46
7.02 7.57
2.81 3.82
6.34 6.05
5.13 5.96
5.17 3.02
2 0
2.81 2.73
6.85 6.67
4.17 1.86
4.58 2.36
7.88 7.67
0 0
6.52 6.36
4.75 3.78
7.29 7.17
7.2 7.05
6.73 6.44
1 0
7.56 6.8
0 0
0 0
9.4 8.84
1 0
5.86 5.6
7.62 8.6
1 3.93
4.32 4.6
7.61 7.6
5.32 5.35
6.73 5.61
6.32 6.83
3.17 2.88
2.81 0
4.17 4.22
3.91 4.93
5.88 3.47
6.36 5.39
4.91 3.21
3 1.09
2.58 3.78
1 1.09
7.76 8
4 4.27
4.7 3.74
5.73 5.44
4.81 3.78
6.04 6.55
5.09 4.97
1 0.46
5.21 5.5
3.46 4.22
1 4.06
2.32 0
3.32 4.13
0 0
6.64 8.24
5.04 4.48
4.46 6.04
0 0
2 0
0 0
1 1.86
0 0
6.32 5.98
0 0
5.21 4.51
5.32 3.86
6.93 7.42
2.32 0
0 0
0 0
1.58 0
4.58 4.73
3.46 3.74
5.83 5.29
3.7 1.32
5.21 5.77
3.46 3.27
0 0
6.36 5.09
4.75 5.82
0 0
1 0
6.02 4.73
3.81 4.1
2.58 2.73
5.09 4.1
4.7 4.51
5.36 5.77
3.91 3.47
6.63 6.9
4.46 0.81
5.21 6.98
0 0
1.58 0
5.09 4.43
5.29 5.68
1 1.7
3.17 2.36
0 0
3 0
0 0
6.64 0
4.09 4.43
6.63 7.42
5.49 4.06
5.78 3.93
1 0
3.17 3.7
0 0
6.79 6.6
4.75 4.46
2 2.81
4.81 4.64
1.58 1.32
1 0
0 0
4.81 4.53
1 0
5.83 5.82
6.38 0
3.32 4.22
3.7 2.95
4.25 4.53
0 0
2.81 2.55
5.09 4.16
5.32 6.83
7.33 6.81
1 0
6.25 4.9
7.08 7.05
0 0
6.63 5.84
3.58 1.09
8.29 7.09
2.58 2.46
6.91 6.96
2.32 0
5 5.44
1 0
5.64 4.97
3.58 4.66
3.91 2.95
0 0
5.73 6.06
4.64 3.93
3 2.46
4.52 4.36
4.09 3.74
5.98 5.69
0 0
5.39 5.54
1 0
4.17 4
0 0
4.81 5.65
4.09 3.86
3.17 0
4 2.73
3.17 4.71
0 0
5.13 3.66
3.81 5.67
6.92 7.35
0 0
2.32 2.46
5.32 5.35
1.58 3.66
3.91 2.46
4.32 4.36
0 0
0 0
6.66 6.56
3.17 3.47
2.32 0
3.91 2.64
4 1.7
5.81 5.76
6.11 5.77
6.77 6.73
0 0
6.63 5.59
3 3.09
6.48 5.85
4.09 1.86
4.75 3.52
5.64 5.98
4.64 3.37
2.81 0.81
3.32 0.46
4.95 6.04
4 2.46
1 0
6.64 6.33
5.29 5.67
3.17 0
3.7 3.7
7.34 7.05
2 0
5.39 6.17
6.39 6.84
1 0
5.25 3.78
1.58 0
7.01 5.35
8.56 8.77
3.7 3.02
1 0
6.73 5.53
4.46 4.68
3.91 4.58
3.32 3.61
4.81 2.95
4.32 2.55
9.1 8.46
5 2.36
3.46 3.32
6.85 5.73
0 0
5.36 6.32
7.14 5.7
5.36 5.29
2.58 3.15
5.39 5.35
8.04 8.41
5.7 4.41
4.75 4.86
4.95 3.66
5.32 4.77
6.36 5.63
7.19 7.11
1.58 0
0 0
5.25 5.21
0 0
1 0
3.32 0
3.32 2.55
3.81 3.52
4.58 2.73
5.55 4.88
5.61 5.63
2.81 1.09
7.09 6.46
4.75 1.86
0 0
0 0
3.81 3.86
0 0
3.32 3.32
6.11 5.16
2.58 2.88
6.58 6.39
7.96 7.45
8.1 7.03
2 0
1.58 3.27
4.32 3.02
3.58 0
0 0
5.32 6.06
0 0
4.7 5.18
0 0
1.58 5.18
3.17 3.47
4.39 3.74
0 0
7.71 7.87
4.25 1.7
0 0
0 0
5.52 5.87
3.32 3.37
6.15 6.43
2 0
5.21 4.95
0 0
6.46 7.7
8.04 7.81
4.58 5.4
0 0
5.75 7.09
5.43 5.75
4.64 4.16
2.58 0
6.15 6.14
5.86 5.4
1 0
2.32 4.46
2.81 2.25
7.64 7.96
3.17 3.93
3.7 3.27
3.46 1.7
5.39 4.71
3.46 3.15
3.81 3.57
3.91 4.86
3.91 1.09
1 0
7.15 6.98
6.17 4.43
0 0
7.4 6.83
6.69 6.76
5.04 4.82
2.81 2.55
5.32 4.48
4.81 1.32
5.95 5.46
4.46 4.25
5.04 3.32
1.58 0.46
5 5.79
5 0
2.81 2.73
5 4.79
6.66 5.44
1 0
0 0
5.98 4.95
6.21 5.66
3.7 2.88
5.55 4.22
6.15 4.99
7.45 6.46
3.58 2.13
4.17 0
4.7 4.13
4.46 3.37
1.58 0.46
6.32 7.89
3.32 2.36
2.81 4.58
0 0
4.09 5.35
0 0
4.86 4.71
5.52 5.57
0 0
3.7 2.81
4.09 3.47
5.98 4.66
3.58 0
4.52 0.46
5.93 5.77
5.67 5.25
6.25 6.19
1 0
9.5 9.8
4.58 4.73
3.46 3.32
6.63 5.96
7.92 8.24
5.58 5.75
4.17 3.82
2 0
4.95 5.45
5.25 4.58
6.3 5.32
7.1 5.96
3.32 2.88
2.32 1.52
2.32 0
5.21 4.25
2.81 3.15
5.46 6.12
0 0
4.58 4.36
3.17 2.36
0 0
7.37 6.88
4.58 3.47
5.46 5.09
3.17 1.32
2.32 0
3.91 3.66
0 0
2.32 0
6.74 6.81
5.29 4.53
4.17 2.88
1.58 0
9.03 9.33
4.09 3.37
5 3.74
7.3 6.89
2.81 1.52
6.75 6.17
4.32 3.27
3.46 1.86
1.58 0
0 0
5.25 3.61
6.61 7.82
0 0
4.86 5.41
3 3.21
1.58 0
5.09 3.96
2.32 0.46
5.36 4.13
8.1 8.79
6.82 6.4
2.32 2
4 3.89
6.51 6.02
4.64 3.93
4.75 5.39
0 0
4.25 4.16
3.32 3.09
3.91 4.79
4.52 4.81
5.58 7.39
3.81 2.95
6.04 6.42
3 2.46
2.81 7.57
4.75 4.06
3 2.46
1 0
2 0
8.27 8.23
7.47 6.92
5.7 4.43
2.32 0
1 1.32
3.32 0
0 0
4.46 2.88
2.32 0
3 3.09
4.46 4.73
6.63 6.28
4.32 3.32
0 0
5.39 3.52
4.58 4.84
7.31 6.75
1.58 0
6.15 4.93
6 5.19
0 0
2.58 2.55
0 0
4.64 6.13
5.58 6.84
6.32 4.62
1 0
4.75 4.41
4.58 3.61
4.75 5.33
2.58 0
6.25 7.16
6.23 6.8
3.46 5.02
5.55 4.1
4.32 4.58
1.58 0
3.91 2.55
4.58 4.36
6.48 5.52
8.47 0
3.81 6.03
4.75 4.3
3.32 1.32
1 0
4.46 5.24
6.85 6.11
4.91 5.45
1 0
0 0
7.18 6.78
6.07 6.77
4.75 3.96
1.58 1.86
3.17 3.78
4.75 4.16
4 3.09
2.58 2.46
3 2.46
1 0
2.58 3.21
7.18 0
1 0
0 0
7 6.03
0 0
0 0
2.81 2.13
4.91 5.5
7.18 7.6
8.2 7.73
3 1.32
6.48 7.27
0 0
4.46 2.88
6.25 6.45
4.39 5.87
6.69 5.1
4.64 2.64
3.17 2.88
7.29 7.23
2 0
4.75 4.58
1.58 0
0 0
6.99 7.04
3.81 4.03
7.31 6.75
6.97 7.14
4.81 4.3
6.34 5.5
3.58 4.3
3.91 4.71
5.17 3.96
3.91 3.42
0 0
7.4 7.17
1 0
1.58 3.09
0 0
4.52 5.53
8.68 9.07
1 2.25
1 0
5.58 7.12
5.04 5.05
4.32 4.41
2.32 0
5.81 5.66
3.17 2
5.46 4.68
2.81 1.32
1 0
4.81 5.09
9.48 8.83
3.81 4.46
4.39 4.27
3.17 6.27
6.36 6.26
5.7 6.18
7.22 7.5
5.55 5.21
4.64 3.96
4 0.46
8.82 9.17
5.21 3.74
3.91 6.06
5 4.46
3.32 2.81
3.46 5.56
6.51 6.22
1.58 0
7.35 7.38
5.17 6.95
0 0
3.17 2.25
7.51 6.29
6.15 5.54
7.7 7.75
2.81 2
2 0
7.73 7.68
8.41 8.99
5.88 6.41
6.93 7.78
6.92 6.76
7.1 6.78
3.91 3.27
3.32 0
4.91 3.78
0 0
7.5 7.27
3 2
1 0
5.36 6.04
0 0
5.46 5.33
7.36 8.34
4 2.64
4.7 4.92
5.46 6.05
0 0
6.09 6.76
1 0
0 0
3.17 2.55
5.43 5.57
6.78 5.8
0 0
4.95 6.05
3.58 4.19
3.46 0
5.67 4.53
3.46 2
5.58 5.9
1 0
4.58 4.43
0 0
7.39 6.68
3.81 3.66
6.38 7.77
5.39 5.33
0 0
8.69 8.42
8.46 7.93
0 0
3.46 2.81
1 0
4.46 3.09
1.58 0
3.58 2.81
2.32 2.81
0 0
4.32 3.09
2.32 0
0 0
8.21 8.74
4.64 2.81
4.32 4.27
6.94 6.92
6.21 6.26
4.32 3.09
2.58 3.37
3.91 4.27
1.58 0
0 0
3.32 4.3
5 4.82
4.32 4.92
3.32 0
6.67 5.5
4.95 5.53
5.83 4.95
6.3 5.89
4.64 3.78
0 0
0 0
4.58 5.28
5.39 4.53
4.52 5.09
4.7 4.13
8.5 8.25
0 0
0 0
0 0
0 0
3.91 5.58
4.81 2.95
6.54 6.97
5.95 5.4
0 0
5.93 6.07
0 0
0 0
4.75 6.01
4.25 2.25
6.39 6.56
6.15 4.84
5.81 5.52
7.38 6.88
7.29 6.88
0 0
3.32 2.13
8.25 8.96
7.17 6.45
6.29 5.54
3.17 1.86
4.81 5.53
0 0
7.83 6.55
2 0
2.32 4.58
2.81 2.73
2.58 4.36
4.7 4.86
2.32 0
7.86 9.68
6.48 6.08
5 3.61
1 0
5.61 4.79
5.55 6.51
0 0
0 0
4.64 1.52
4.52 3.32
1 0
3.46 0.46
4.52 2.46
2.58 3.09
4.25 0
3 0
0 0
2.58 0
5.78 3.93
6.3 5
2.32 4.33
4.17 4.81
4 2.36
5.13 5.83
1 0
5.21 5.78
6.52 6.39
5.46 3.82
8.9 8.68
5.04 4.38
6.11 5.93
2.58 0
3.58 0
0 0
7.41 7.8
5.09 5.32
1 0
4.91 4.82
1.58 0
4 2.88
5.25 5.87
5.04 4.19
1.58 0
5.17 3.7
4.52 6.46
6.46 5.49
8.76 8.07
5.29 5.87
4.91 3.47
5.09 3.42
0 0
4.39 3.32
8.93 7.92
4.81 5.93
5.25 6.56
1 2.13
6.43 6.67
3.58 3.21
9.94 9.99
5 4.51
8.5 8.44
7.6 7.69
8.04 8.53
6 5.05
2.58 0.81
2.81 3.96
1 0
3.58 4.16
4.17 3.42
2 2.81
5.61 5.29
2 0
6.32 5.76
2.58 0
0 0
4.09 3.96
6.85 6.63
3.81 4.66
5.43 5.84
4.25 4.22
4.09 3.57
3.58 3.21
2.32 0
4.32 4.33
3.17 2.88
4.25 3.82
6.78 7.21
5.13 5.65
6.66 7.68
4.58 3.74
5 5.44
4 3.27
6.79 5.82
6.04 5.87
2.81 2.81
0 0
0 0
3.91 4.25
7.62 6.59
1 0
5.93 6.06
0 0
0 0
0 0
5.88 5.33
7.3 7.61
5.58 6.29
6.04 5.31
4.52 6.14
5.32 5.09
2 1.09
6.98 5.91
5.25 3.89
4.7 4.22
1.58 0
5.55 5.1
5 4.73
5.09 4.27
5.52 5
7.13 7.85
3.32 2.95
1.58 2.25
5.29 6.96
3 0
1 0
3.7 2.36
2.81 2.46
0 0
5 5.33
6.07 5.8
5.09 5.58
4.52 6.57
6.99 5.86
0 0
5.67 5.94
1.58 0
7.75 7.52
6.49 7.63
2.58 3.15
2 0
5 2.25
7.48 8.68
7.17 6.49
0 0
6.46 4.73
5.52 4.13
7.06 5.35
4.58 2.46
0 0
1 0
1.58 0
5.46 4.6
2.58 0.46
4.64 4.19
4.64 5.41
6.44 5.82
6 5.79
5.21 5.39
6.46 6.57
3.58 0
3.91 3.21
6.02 6.29
7.14 8.17
5.43 4.06
3 3.74
6.21 5.96
0 0
4.09 4.82
6.15 6
3.17 2.36
1.58 4.92
6.44 5.35
5.17 5.88
0 0
5.61 5.12
7.21 5.73
6.58 5.67
3.91 4.46
6.48 5.78
2.58 2
5.64 6.32
4.46 3.93
1 1.09
2.32 0
4 4.84
5.25 5
4.39 6.17
7.7 6.51
4.32 3.82
6.3 5.49
4.25 4.36
3.32 4.82
6.11 6.48
3.91 4.43
4.25 2.55
1 0
7.88 7.37
0 0
7.28 8.94
2.58 2.46
6.32 5.98
5.55 5.07
7.01 6.73
0 0
2 2.81
7 8.2
3 1.52
4.64 3.86
0 0
3.58 3.15
4.64 4.33
2.32 1.7
2 0
0 0
1 0
8.93 10.75
4.64 4.95
1 1.86
6.71 5.58
4.81 4.99
3.58 2.73
6.55 5.87
4.32 2
5.98 6.2
2 0
5 2.73
4 3.42
4.7 5.46
8.28 7.91
3 2.36
3.91 4.16
0 0
0 0
4.81 4.84
0 0
5.55 4.3
3.17 1.86
2.58 0
6.83 6.17
3.58 3.86
0 0
6.32 6.17
6.15 5.87
4.39 0.81
3.32 1.7
3.46 1.86
1.58 0
7.36 7.88
3.17 5.4
0 0
5.81 5.61
7.08 6.92
3.32 4.13
6.09 5.74
5.49 4.77
2.32 0
5 5.13
6.41 6.14
2.81 4.13
0 0
6.54 7.14
7.55 6.88
5.55 6.85
3 3.02
1 0
0 0
2 0
4.64 5.31
6.73 5.41
6.43 7.52
5.09 3.37
4.46 4.62
5.7 5.91
5.64 5.87
6.36 5.85
5.67 6.55
5.39 3.47
1.58 0
3 3.37
0 0
6.32 5.75
1.58 0
7.12 5.61
4 3.66
3.17 0
6.36 5.62
2.32 1.52
0 0
1 0
3.58 2.46
7.04 6.82
1 0
4.81 2.25
3 2.73
6.48 5.36
6.91 6.11
5.39 4.66
4.25 4.19
4.52 4.22
5.04 3.96
8.83 8.54
4.7 4.86
3.91 3.47
4 3.37
3.46 3.82
0 0
4.7 3.21
5.36 5.87
0 0
3 3.47
3 2.36
0 0
8.22 8.42
4.46 3.66
4.75 2.36
1 0
3.7 4.86
2.32 0
7.22 7.07
5.36 7.1
6 5.81
6.58 7.14
1.58 0
5.29 3.21
4.25 4.38
3.7 1.86
3.32 3.09
4.7 4.19
2.58 2.46
6.15 6.91
4.64 4.81
5.09 5.89
3.7 2
5.58 5.67
4.52 4.46
5.04 4.16
3.32 3.66
2.32 1.32
5 4.46
4.32 2.46
4.25 4.58
5.32 5.15
4.95 4.53
6.79 5.92
3.46 2.88
5.25 4.43
2.81 1.52
4.86 4.84
4.95 4.46
5.78 4.71
5.61 6.72
4.7 3.42
1 0
3.58 0.46
0 0
6.75 6.91
4.39 5.57
3.91 3.7
6.81 5.4
2.32 1.32
0 0
2 3.57
7.51 6.5
5.95 8.28
2.32 1.32
7.45 6.38
0 0
1 0
0 0
4.95 4.55
6.29 5.79
3.81 2
5.32 3.93
0 0
2.58 3.7
2.81 2.13
3.7 3.21
1.58 0
7.52 6.61
3.46 2.13
6.25 6.11
0 0
1.58 0
4.52 4.06
2.32 0
0 0
3.91 2.13
5.58 5.05
0 0
0 0
7.27 6.8
1.58 0
7.2 7.33
3.17 4.13
0 0
0 0
5.49 4.92
6.92 6.99
6.3 5.52
10.26 9.6
3 3.74
2 2.46
3.58 0.46
2.81 3.57
9.61 10.25
5.83 5.18
6.89 5.39
4 4.13
5.52 5.49
4.58 4.16
0 0
1.58 0
5.7 5.21
7.42 7.58
4.17 1.32
3 0.81
0 0
4 3.89
6.67 7.21
4.7 4.64
4.32 3.21
6.54 5.1
4.17 3.74
2.58 2.13
4.17 2.88
2.32 0
0 0
6.39 6.48
2 0
5.78 5.36
3 4.66
6.49 6.28
2 0
6.79 5.78
6.25 6.21
3.58 3.57
5.81 5.58
6.71 5.6
5.67 3.89
0 0
7.55 7.49
5.58 5.91
6.49 6.02
5.04 3.47
1.58 1.52
6.41 6.32
7.22 6.8
2.32 0
2.81 3.96
1 0
3.7 4.68
4.25 3.82
7.21 7.1
4.64 4.84
8.08 8.46
5 3.7
4.32 5.54
5.7 5.33
8.18 8.22
5.93 4.82
2.81 2.13
1 0
5.73 5.9
2 0
0 0
4.32 3.74
1.58 0
4.09 3.21
6.52 6.38
3.7 0
4.81 4.77
3.81 5.31
1.58 0
2.32 1.32
6.63 6.27
3.32 4.84
0 0
2.81 3.78
4 3.09
0 0
6.29 5.84
6.04 5.65
7.3 7.57
6.09 6.83
5.7 4.92
0 0
0 0
4.58 2.46
1 0
6.64 7.09
0 0
1.58 0
5.43 5.1
6.67 7.73
5.29 1.32
2.58 1.7
4.39 3.09
4.17 4.6
1 0
3.46 3.57
1 0
3.91 3.32
2.32 0
2.58 0
3.81 5.09
3.17 4.25
4.32 4.3
2 0
6.09 5.15
3 0
6.41 5.44
6.81 7.18
2.58 3.57
5 4.25
6.94 8.26
6.89 6.71
7.88 7.44
6.41 4.9
4.32 2
0 0
3 2.25
4.39 3.37
5.49 5.62
4.95 4.92
5.81 5.75
5.81 4.93
1 0
3.32 1.52
0 0
0 0
5.78 5.9
7.97 7.27
0 0
5.39 4.48
2 0
7.06 6.6
5.25 4.64
6.7 7.07
6.83 5.81
6.36 7.32
7.68 6.27
5.36 4.6
5.17 4.06
4.86 5.5
1 0
6.02 7.6
6.77 6.21
0 0
3.81 2.73
6.29 5.93
4.64 5.74
2.81 2
5.36 4.16
5.58 4.1
4 3.37
6.15 4.77
5.09 3.57
0 0
2 0
0 0
2.32 4.53
5.13 4.22
0 0
5.88 5.4
4.25 1.86
3.32 3.57
7.28 8.08
4.64 7.32
3 2
7.36 6.12
10.66 9.45
6.34 4.27
4.09 5.22
5.52 5.92
2.32 0
6.66 5.52
3.58 3.21
0 0
6.23 6.39
6.02 4.6
5.04 6.79
5.93 5.28
4.91 5.33
4.7 3.7
5.64 6.01
1.58 2.25
4.17 3.09
4.64 4.19
6.51 6.76
6.85 6.72
7.59 7.68
3.58 5.29
0 0
7.59 7.46
0 0
4.46 5.53
5.98 5.88
8.94 7.78
7.29 7.93
2 1.32
3.7 3.86
3.58 2
4.7 4.16
4.09 1.86
5.29 4.55
3.7 0
4.86 4.99
4.25 3.86
4.81 4.1
3.7 2.46
0 0
4.25 4.73
6.73 5.56
2.58 0
3.32 3.32
2.32 0
3.17 3.42
3.17 2.25
5.17 6.55
5.36 3.61
0 0
4.95 5.26
1.58 0
2 0
6.13 5.52
1.58 0.46
5.64 6.24
0 0
4.86 4.64
0 0
3.58 4.25
0 0
6.55 8.62
4.09 2.81
0 0
6.85 5.85
5.13 5.82
7.64 7.03
6.49 6.06
1 0
2.32 2
7.55 7.41
2 0
3.81 3.52
3.58 0
4.7 4.25
3.17 3.61
7.8 7.88
5.46 7
3.91 1.52
9.94 10.27
2.32 3.02
0 0
5.21 5.39
0 0
3.17 2.55
7 6.22
5.04 6.39
7 7.96
6.67 5.58
3.58 0.46
5.67 5.72
7.65 8.55
1.58 0
8.08 7.47
6.48 6.72
0 0
2.58 0
3.32 2.73
1.58 1.09
8.43 7.4
1.58 0
5.09 4.79
2.58 4.1
2.81 2.81
0 0
0 0
5.17 4.38
2.58 5.1
1 2.36
1 1.52
5.73 6.75
5.73 4.41
2.58 0
6.36 5.46
5.29 4.95
3.7 4.38
4.91 3.96
0 0
5.43 4.77
1 0
4.91 3.78
0 0
0 0
4.32 2.46
2.32 0
4.39 4.06
7.03 5.78
5.61 5.51
5.13 4.79
3.58 5.71
3.17 3.61
5.58 3.61
1.58 0
4.46 4.41
6.09 6.2
0 0
6.13 7.6
4.39 2.95
0 0
0 0
5.29 3.96
3.91 1.86
7.45 6.23
4.09 2.73
6.57 7.8
0 0
0 0
4.32 3.52
1 0
6.04 8.13
3.91 4.33
1.58 0.46
9.9 10.36
6.55 5.31
5.88 5.39
3 0
2.58 3.27
3.32 2
6.49 5.56
5.21 4.68
2.32 0
4.81 2.25
0 0
5.43 4.86
0 0
3.91 4.73
4.64 4.46
7.19 8.43
0 0
1.58 1.52
7.49 6.57
5.64 4.84
6.52 7.2
2 0.81
5.32 5.24
1 0
1.58 0
4 2.25
1.58 2.13
4.86 4.25
0 0
0 0
3.91 3.47
8.3 7.76
5.46 6.01
4.17 4.36
0 0
1.58 1.7
3.91 1.32
4.86 4.19
0 0
5.17 5.97
2.81 2.46
6.87 7.2
4.95 3.74
5.58 5.07
3.46 3.66
3.46 4.03
6.58 5.72
4.91 3.66
4.09 2.13
6.88 7.47
4 3.02
4.7 3.02
6.44 6.5
2.58 0
1 4.73
6.19 6.81
4.75 4.71
4.95 6.09
4.46 2.25
2 3.42
7.15 6.84
4.46 6.82
5.7 5
7.08 6.79
4.75 4.64
1 0
4.17 3.15
5.43 6.11
4.32 4.84
1.58 0
1 0
5.95 5.42
6.19 5.57
6.69 5.93
0 0
4.81 4.27
2 2.13
5.17 5.47
3.91 3.7
6.11 7.23
4.25 4.13
4.09 2.73
1 0
5.43 6.88
6.55 6.77
0 0
5.58 5.05
2.32 2.25
3.17 2.46
7.22 7.16
4.17 4.92
1.58 0
4.95 5.31
5.17 6.29
2.81 2.46
4.52 3.21
6.57 6.32
0 0
4.39 2.13
5.49 5.29
1 0
4.39 4.25
5.75 5.37
0 0
1 0
7.23 6.3
1 0
5.32 5.81
4.75 3.89
2 2.13
0 0
1.58 2.13
4.25 3.74
2.58 0
5 5.04
5.46 4.19
2 2.81
5.36 3.86
6.27 7.82
5.21 4.48
2.81 1.52
7.35 7.45
5 3.27
5.21 6.1
4.32 3.96
1 0
2.81 3.27
6.3 7.33
4.39 2.64
5.86 5.24
6.11 5.04
5.86 5.52
2.81 3.52
0 0
6.79 6.75
2 2.46
2 0
6.55 5.96
0 0
5 4.88
4.17 4.41
0 0
6.27 6.46
3.91 0
3.46 2.25
5.17 4.79
4.52 3.78
5.73 4.68
6.13 5.7
4.46 3.78
5 3.93
4.95 3.82
6.75 5.37
0 0
0 0
5.17 5.18
2.81 3.09
0 0
3 2.36
6.48 5.02
0 0
5.39 3.74
4.09 4.6
6.07 4.64
4.91 2.88
0 0
1 0
4.25 5.95
5.32 4.51
5.39 7.15
0 0
4.75 4.19
3.58 3.32
4.09 1.86
0 0
2 0
5.88 5.12
8.05 7.99
0 0
5.86 4.64
2 1.7
5.21 5.79
5.13 6.06
3 1.52
5.58 5.29
6 5.44
3.91 2.95
3.58 2.55
4 1.32
2.32 0
4.52 4.36
1.58 0
3.58 3.86
4.52 3.15
0 0
4.25 5.25
8.33 8.56
6.81 7.24
1 0.81
5.39 5
7.04 6.41
8.79 8.44
6.58 5.79
7.09 7.34
5.04 4.06
9.11 8.12
2.81 0
0 0
6.38 6.53
4.52 0.81
4.09 3.61
2.58 0
6.71 6.29
0 0
0 0
5.64 5.45
1 0
4.81 3.89
6.02 6.07
6.52 6.65
6.15 5.42
6.74 5.99
6.51 4.95
5.25 5.79
6.3 5.68
4.75 3.02
6.38 6.33
3.17 2.55
2.58 2.25
9.64 9.44
10.1 9.66
6.44 6.54
5.81 5.97
6.29 6.22
7.58 7.68
6.04 5.6
5 5.04
4.81 4.06
4 3.02
3.81 0.81
5.43 5.82
3.81 3.96
2.81 0
8.06 7.21
6.81 7.07
0 0
0 0
2.32 2.46
8.19 7.01
0 0
3.17 3.21
1.58 3.42
7.33 8.66
4.25 1.86
3.7 2.25
5.58 2.73
5.98 4.92
5.73 4.73
3.81 3.21
2.32 3.89
5.09 4.16
6.83 5.58
2.58 0
0 0
2.81 0
4.91 4.79
3.7 1.52
3.7 4.6
4.86 3.42
6.43 5.31
2.58 3.93
7.74 0
5.67 3.93
4.58 3.86
4.64 4.93
2.81 2.36
0 0
6.17 7.57
2.81 4.68
7.07 6.84
7.13 6
7.32 7.24
3.91 4.43
4.32 4.68
3 0.46
4.17 3.7
3.81 2.64
6.13 6.98
1.58 0
2 4.03
7.58 8.19
4.95 4.33
4.58 6.38
4.46 5.12
5 5.66
5.61 7
4.7 5.94
1.58 0
4.09 3.86
1 0
3.91 0
0 0
0 0
3.17 1.09
4.17 4.62
9.18 8.65
5 4.99
7.06 7.11
5 3.32
7.39 7.3
5.36 4.99
5.39 4.82
0 0
6.89 5.97
2.32 2.13
3.81 3.21
6.51 7.03
4.46 5.15
6.25 5.61
0 0
4.7 2
5.17 4.62
6.43 6.42
2.81 0
4.09 4.19
0 0
7.25 7.88
4.75 3.52
1 0.81
3.7 1.09
3.7 1.52
3.91 2.81
2.58 0
4.64 4.58
0 0
7.31 7.18
4.09 6.78
3 3.93
5.32 4.03
6.39 6.21
4.25 3.37
4.39 5.39
6.43 5.82
3.32 4.1
2 4.13
2.32 3.21
3.91 4.22
5.04 4.13
6.48 6.55
5 3.82
3.81 3.52
3.32 2.36
0 0
2.58 0
0 0
3.46 2
1 0
6.07 5.1
4.81 4.55
7.75 7.54
7.09 6.39
5.73 5.84
6.51 7.3
3.17 0
5 4.41
5.98 6.84
1 0
4.32 4.06
5.93 6.01
1 0
9.74 9.68
6.73 5.53
5.81 5.86
3.91 3.32
2.32 2.13
2.81 2.13
4.7 4.95
4 0.81
1.58 0
2.58 0
1 0
4.95 4.27
5.29 3.89
5.21 4.06
6.57 7.6
3.32 2.64
5.88 4.84
4.46 4.06
5.32 1.09
3.46 0
3.17 2.64
3.7 0
0 0
6.39 6.27
4.32 3.86
4.39 3.96
5.13 4.95
3.32 0.46
0 0
5.64 4.86
0 0
5.91 5.24
1.58 0
3.32 2.81
5.64 5.41
5.21 4
5.73 5.65
0 0
3 2.73
4 3.86
2.58 1.32
4.64 3.15
3.17 2.81
3.7 4.99
4.52 4.95
6.29 6.84
9.96 11.49
5.09 3.61
0 0
0 0
5.46 5.79
1 0
4.75 4.77
3.91 5
0 0
3.81 3.09
4.52 4.77
6.64 7.25
5.58 5.68
3.7 3.09
3.81 3.52
4.17 3.66
6.69 7.61
4.58 3.74
2.81 1.52
3.81 0
6.34 5.12
0 0
4 2.95
0 0
4.86 4.41
4.17 5.12
4.32 5.57
6.66 6.23
5.88 6
2 0
0 0
6.29 6.52
0 0
2.32 0.46
3.32 3.47
2.58 2.81
3.58 4.64
2 2
0 0
3.17 2.13
4 2.81
3.7 0.81
1 0
4.46 4.19
4.39 4
3.32 1.7
3.17 4.84
7 6.03
6.98 6.68
0 0
3.7 3.93
2 3.93
10.24 9.15
0 0
4 5.96
5.29 4.51
6.55 5.84
0 0
3.81 2.55
1 2.55
0 0
2.58 0
3.7 3.93
1.58 0
0 0
4.81 5.51
1 0
2.58 1.09
4.32 5.26
6.13 7.39
5.61 6.43
8.85 8.46
4.95 5.52
5.09 4.46
0 0
0 0
7.14 7.3
8.38 8.35
6.43 6.44
4.17 0
5 5.51
5.98 5.79
7.57 6.7
6.69 6.76
4.39 2.25
7.15 6.8
6.32 5.31
0 0
7.01 5.93
1 0
6.38 5.8
6.81 7.44
1 0
4.7 5.66
6.13 5.18
4.81 3.47
1 0.81
5.21 4.62
2.32 3.02
5.67 7.28
6.29 5.75
4.86 4.46
4.17 3.27
6.64 5.97
4.52 4.03
8.04 7.68
2.81 0
3.32 3.61
4.25 5.6
6.02 5.62
6.25 6.55
0 0
6.98 6.06
1.58 0
0 0
6.29 5.31
6.27 0
5.39 4.55
4.46 4.6
8.46 7.49
5.49 6.71
0 0
6.6 7.34
7.12 6.71
0 0
3.58 0
2.32 0
5 2.55
5.83 4.95
0 0
7.2 6.69
5.81 5.12
3.7 1.52
6 6.01
2.81 3.32
2.32 2.13
7.03 6.85
4.32 2.64
3.91 0.46
3.17 0.81
6.34 5.61
3.81 1.32
4.09 6.32
2.81 3.09
0 0
1.58 0
4.81 3.37
5.29 3.96
6.54 6.83
3.46 3.96
2.81 1.7
5.49 5.86
5.29 5.25
4.86 4.36
3.81 1.52
5.61 4.25
5.58 3.86
1.58 2.55
1 0
1 0
5.09 6.04
3.7 2.25
4.25 3.82
6.34 4.95
1 0
6.13 4.92
4.75 5.65
4.09 2.13
4.17 4.58
7.07 6.58
3.32 1.09
5.75 5.36
2 3.15
7.39 6.8
1.58 0
6.49 6.28
3.17 2.25
8.34 8.51
0 0
1.58 0
6.51 6.68
2.81 0
4.58 3.82
7.9 7.19
3.17 0.81
4.81 6.67
4.75 2.25
2.58 0
2 0
5.52 4.48
5.61 7.05
3 4.95
3.46 1.86
7 7.76
3 1.32
0 0
4.86 2.81
5.95 5.95
0 0
3.91 3.93
2.32 0
4.58 5.59
3.7 1.09
2.58 1.32
1.58 0
5.55 4.68
4.58 2.25
6.97 6.48
3.7 4.36
4.75 3.32
3.58 4.03
4.86 3.93
4.25 2.46
5.32 5.76
4.95 4.84
6 5.79
7 7.27
8.16 8.12
3.7 3.27
7.1 7.48
3.46 1.7
4.32 5.86
5.88 5.92
5.36 4.33
5.7 4.58
0 0
8.53 8.22
2.81 0
5.58 5.09
3.32 2.81
5.13 5.12
3 1.7
9.53 8.67
4.09 4.25
4.75 4.75
6 4.66
3.46 3.93
6.32 5.98
2.32 3.89
1.58 0.46
4.46 4.41
7.85 8.3
5.17 5.56
0 0
7.77 7.26
3.46 2
0 0
4.75 5
7.42 7.8
3.17 0
3.91 1.09
0 0
5.52 3.7
4.86 5.12
2.81 0
2 3.15
5.09 6.16
2.58 3.82
5.52 6.13
6.32 5.77
3.7 4.6
2 3.93
2.81 3.15
2 3.09
5.55 4.81
3.46 3.47
4 3.89
2.32 2.95
1 0
4.86 5.25
4 4.06
6.17 4.9
4.91 4.53
7.76 7.97
0 0
5.91 4.43
2.81 2.81
2 0
4.32 5.35
4.86 5.54
4.25 3.96
5.46 5.15
4.25 3.52
8.32 7.57
2.58 2.88
3.32 4.46
3.17 0
5.61 3.47
7.37 7.29
6.09 5.81
5.13 4.55
7.28 7.83
3 0.81
4.91 6.89
5.88 7
2.58 0.81
4.95 4.48
5.93 6.18
1 1.09
5.39 5.99
1.58 0
3.58 1.86
6.15 7.61
3.58 1.32
5.46 5.83
5.83 5.09
1 0
6.95 5.83
4.52 1.86
3.46 2.64
4.09 3.27
0 0
2.81 0
3.91 3.52
6.64 5.52
4.32 4.79
3 0.46
6.09 5.45
6.54 6.32
6.38 6.92
4.81 3.57
5.55 4.38
0 0
3.91 5.04
4.91 2.55
2.32 3.09
6.19 5.54
4.46 4.3
6.85 7.01
2.81 2.46
6 6.27
6.49 7.87
4.52 4.51
4.75 4.46
5.81 6.21
0 0
6.04 6.06
5.88 4.82
7.5 6.56
0 0
3.58 1.52
6.38 6.14
3.46 2.73
4.46 4.1
7.15 6.69
6.87 6.27
1.58 2.64
2.58 0
6 4.33
7.61 6.59
5.39 5.78
3.32 3.02
2.58 3.32
6.36 5.91
5.55 4.73
0 0
4.32 4.22
1 0
0 0
6.67 7.11
7.16 6.17
0 0
4.64 5.26
0 0
6.73 7.98
1.58 0
4.25 3.09
1 0
5.21 6.96
5.64 5.63
6.73 6.83
1.58 4.06
3.58 1.09
7.03 6.97
8.13 7.96
3.32 2.64
5.83 4.73
0 0
6.17 5.7
3.46 3.02
7.37 7.53
1 0
1 0
3.7 4.62
6.88 7.49
4.95 4.3
5.58 4.16
2.32 2.81
3 2.55
5.13 4.19
4 6.32
5.32 4.33
2.58 5.32
2 2.95
2.58 3.15
6.34 7.17
4.32 4.48
5.13 4.22
1.58 0
3.17 2.13
4.17 3.74
8.41 9.15
4.7 4.03
5.55 6.5
5.58 4.51
3.91 4.43
0 0
6.81 6.12
1 0
6.87 7.67
2.81 2.46
2.32 0
5.21 5.25
5.61 5.62
4.52 4.36
8.96 10.63
3.46 5.13
6.34 6.29
7.42 7.38
7.44 6.71
5.04 3.96
0 0
7.5 6.82
5.04 5.68
4.75 5.31
2.81 2.95
4 5.65
4.25 4.73
3 4.73
2.32 2.81
3 2.36
3.46 2.55
3 3.82
1.58 0
5.67 4.33
5.32 5.25
5.09 6.42
3 0
6.64 6.27
5.98 6.05
1.58 0
3.17 3.52
4.64 7.01
0 0
5.17 4.88
2 2
6.77 5.91
2 0
4.58 4.13
0 0
1 0
4.25 3.42
0 0
0 0
3.32 0
5.43 4.93
8.07 8
0 0
5.09 5.04
4.32 3.96
2.32 0
6.73 6.68
3.46 3.89
1 0
0 0
6.17 6.14
4.81 4.88
7.52 5.87
6.66 6.32
3.17 2.64
1 1.7
8.46 9.2
3.7 0
2 0.46
5.09 4.88
2.81 4.6
0 0
8.09 8.22
3.17 0
0 0
4.46 3.32
1.58 0
3.58 4
3.7 0
3 2.36
5.43 4.75
4.25 2.25
1 0
5.46 5.6
0 0
6.55 5.46
6.27 4.62
2 3.42
3.81 1.86
5.7 4.95
4.09 3.86
4 4.82
6.34 6.41
2 1.7
3.32 2.36
5.52 5.66
5.67 4.97
6.25 7.22
4.09 4.36
4.09 4.19
0 0
4.52 5.7
4.75 4.86
0 0
4.39 5.15
3.91 5.29
1 0
6.23 5.26
6.78 5.93
4.75 3.52
6.17 6.57
6.15 5.29
1.58 0
7.42 6.28
0 0
1 0
7.73 8.41
3.7 3.86
3.91 2.13
3 1.09
7.32 6.94
5.04 6.29
4.09 3.57
7.17 6.34
3.46 4.43
0 0
4.25 6.43
9.23 8.82
5.21 5.15
4 4.19
1.58 3.47
5.43 4.48
0 0
0 0
0 0
3.7 2.55
0 0
3.17 3.89
3.81 5.6
3.17 1.32
8.69 9.31
0 0
5.17 4.33
6.67 4.86
4.39 3.21
4.75 5.04
0 0
0 0
0 0
2.32 1.86
4.52 4.3
6.32 6.61
4.64 3.21
3 4.3
1 0
0 0
4.95 5.69
0 0
3.46 1.86
4.09 4.16
4.25 4.75
1 0
7.02 7.16
6.23 6.17
5.49 4.84
0 0
3 2.13
5.49 5.99
3.17 3.78
7.5 6.39
0 0
4.58 5.76
3.81 3.09
1.58 4.22
1 0.46
5.7 5.22
3.32 3.37
6.25 5.57
4.32 4.77
5.32 6.21
6.94 7.46
0 0
0 0
5.09 4.06
5.04 4
2.32 0
0 0
6.87 6.73
5.04 4.36
7.65 7.69
5.58 4.19
3.58 2.88
5.46 5.58
4.17 4.22
1 0
4.91 3.27
6.27 6.7
0 0
4.75 4.43
0 0
2.58 2
5.36 4.43
6.15 5.96
2.58 3.02
0 0
5.29 4.84
2 3.78
5.21 4.51
0 0
5.93 5.67
2.32 3.21
6.11 3.96
6.64 7.54
2.58 2.46
7.14 6.06
4.58 3.42
3.17 0
1.58 4.58
5.29 4.71
4.09 3.02
2.58 0
5.64 6.15
6.41 5.15
5.83 5.28
0 0
5.43 4.77
1 0
7.18 6.5
4.95 4
0 0
0 0
3.46 3.7
5.25 5.97
6.21 6.1
3.58 2.13
8.65 8.31
6.27 8.31
1 0
3.81 2.55
2.32 1.86
4.58 3.09
10.42 11.09
5.91 5
4.7 4.41
6.97 6.92
6.57 6.34
6.43 6.76
7.35 6.75
3.32 4.3
3.32 2.55
2.32 0
2.81 1.7
5.46 4.55
1 0
1.58 0
4.32 2.81
6.49 5.92
4.17 4.97
6.04 6.68
1 0
2.81 0
3.17 3.27
3.32 3.15
0 0
5.7 5.16
3 1.7
6.75 8.09
5.09 6.03
6.78 6.79
3.58 1.52
1.58 0
6.09 6.05
3.32 2.13
5.7 5.26
4.7 4.03
6.19 6.7
5.39 6.27
4.17 5.52
3.7 3.47
1 0
2.81 2.13
4.95 4.62
9.73 10.15
7.23 7.95
7.71 6.83
4.52 4.3
4.7 5.66
4.86 4.58
2 1.09
4.39 4.92
5.09 6.53
0 0
5.7 5.84
3.17 0
3.46 4.86
0 0
2.32 0
0 0
1 0
0 0
0 0
5 4.33
1 0
8.21 7.55
6.29 5.49
7.55 7.14
4.17 3.82
5.29 4.33
1 1.52
8.52 9.67
0 0
3.17 3.86
8.09 7.38
0 0
6.29 6.94
3 1.86
1 0
4.25 1.09
3 2.13
4.39 5.8
2.81 3.21
0 0
7.45 7.2
6.27 5.79
0 0
8.11 8.04
2.81 2.81
2.58 3.09
2.81 2.95
0 0
3.32 0
1.58 1.09
0 0
5.78 4.41
2 2.55
8.47 8.33
6.63 4.66
8.82 8.63
6.7 6.09
1.58 0
2.32 0
6.43 5.69
0 0
2.32 0
5.61 5.19
3.81 4.99
2.58 1.09
5.25 5.02
1 0
5 4.66
3.46 3.21
0 0
3.7 1.52
3.17 3.37
4.09 0
2.81 1.52
5.25 5.51
4.58 4.27
6.13 6.08
1 0
1.58 0
3.58 3.02
0 0
4 3.42
4 3.96
5.32 2.46
6.32 6.96
4.64 2.73
4.17 6.29
1.58 3.27
8 7.33
2.32 3.42
6.07 4.88
2.58 6.11
3.58 0
6.19 6.34
0 0
8.21 7.78
6.67 6.5
1.58 0
6.71 5.84
7.9 9.13
6.39 6.61
0 0
5.73 6.37
7.54 6.17
1.58 3.09
1 3.47
4.39 2.95
3.58 3.09
5.39 4.19
5.29 5.04
3.32 1.32
4.39 2.95
3.91 2.36
0 0
9.19 8.16
2.81 0
0 0
4.64 4.1
5.36 4.86
5.32 4.6
5.09 4.84
1.58 2.55
7.19 7.74
3 4.82
1 0
3.81 2.25
6.54 6.33
6.54 6.84
6.09 6.79
3 2.55
1.58 0
5.95 5.8
3.91 4.38
1.58 0
0 0
2.32 0.46
6.07 5.45
4.91 5.19
4.7 4.55
5.29 5.29
8.35 7.46
0 0
4 3.89
4.52 4.38
5.13 3.21
6.34 7.08
6.43 7.1
3.58 3.21
4.32 4.25
5.32 5.47
6.64 6.89
8.17 8.53
2.81 3.21
4.95 5.04
2 0
4.86 5.22
3 0
4.52 3.37
0 0
3.32 2
0 0
6.41 7.13
6.63 6.73
5.49 5.69
2.58 0
3.32 2.55
1 1.86
3.32 4.13
1.58 0
1.58 0
4.58 4.53
5.83 5.1
6.52 7.17
2.58 2.25
5.93 4.27
4.46 4.84
6.44 5.19
5.88 6.14
4.75 6.2
3.46 4.55
4.64 5.93
4.09 4.43
6.07 5.41
5.09 5.91
3 3.7
5.75 6.25
3.32 0
6.58 7.57
3 0
3 0
3 3.66
0 0
5.73 4.92
4 3.93
6.09 6.56
0 0
4.52 3.78
7.27 7.41
3 0
5.52 6.13
5.64 4.03
5.67 5.54
0 0
3.17 3.27
5.17 4
8.34 7.78
4.91 3.21
4.52 5.4
4.32 4.03
0 0
0 0
3.7 3.82
5.36 5.65
6.69 5.8
5.7 5.7
4.32 4.36
4.25 4.3
5.55 6.27
4.64 3.15
5.49 5.8
1.58 0
1.58 0
6.44 5.97
4.75 6.12
2.81 3.15
3.17 4.95
2.81 2.81
0 0
5.81 4.93
2 2.88
5.75 7.41
5.09 4.03
3 0
5.43 4.62
6.19 5.16
2 0
2 0
1 0
3.91 4.36
5.52 5
1 0
6.48 5.13
4.91 3.78
3 4.16
6.38 5.82
4.17 5.05
6.23 6.76
3 5.75
2 4.88
2.32 2.36
4.7 3.47
5.09 4.99
4.46 1.86
5.21 5.45
6.99 6.11
5.95 5.54
1 0
5.67 5.65
1.58 0
1.58 0
4.17 3.89
4.09 3.37
3.7 3.15
1 0
1 0
0 0
6.99 6.69
7.63 8.67
5.98 5.35
1 0
7.5 7.26
0 0
0 0
5.13 5.94
1.58 3.09
9.04 9.59
7.15 6.25
5.86 4.86
1 0
3.91 2.46
3.81 3.02
1 4.3
4.46 2.88
0 0
5.32 5.39
4.25 0.46
7.73 6.52
0 0
2.58 0
7.96 7.7
3.46 0
4.81 3.02
0 0
4.91 3.66
3 2.81
2 0
5.55 6.27
4.95 0
3.7 2.73
5.7 5.02
0 0
5.21 6.1
6.36 5.44
0 0
6.21 5.19
5.86 5.95
3.81 4.22
6.02 6.73
2.32 2.64
5.83 3.57
8.46 9.03
0 0
0 0
7.58 7.25
3.81 5.9
0 0
2 0.81
2.32 3.52
3.7 4.73
0 0
0 0
5.17 4.62
0 0
5.09 5.37
5.67 4.81
3.17 0
4.25 4.25
4.32 3.47
6.57 5.57
4.7 4.64
3.32 2.88
3.58 3.21
7.03 6.77
4 3.21
6.29 6.03
6.64 6.32
4.46 3.37
6.73 6.51
8.95 8.4
1 0
1 0
6.11 5.8
6.15 5.25
2.58 0
5.29 3.78
0 0
7.24 7.87
5.52 4.82
5.13 4.6
2 0
8.08 7.81
7.04 7.02
4.39 2.13
0 0
4.58 1.52
0 0
8.69 9.11
4.52 3.82
3.46 3.66
1.58 0
0 0
4.25 4.16
0 0
5 2.95
6.83 7.24
3.91 2.13
3.46 2
5.86 3.7
3.17 0
5.17 3.78
4.17 5.36
3 2.88
6.55 7.38
4.64 1.52
0 0
3.81 3.02
3.58 3.02
3 2.25
5.95 5.51
0 0
4.09 3.89
5.83 4.25
0 0
2.81 4.3
0 0
1 2.36
6.25 5.31
5.73 5.07
2.58 0.81
6.25 6.29
5.13 5.66
6.36 5.21
4.46 3.93
2 0
0 0
3.81 2.13
6.27 5.25
1 0
6.36 6.34
6.64 6.73
5.67 4.79
7.44 7.26
5.64 5.42
2.32 3.09
11.64 11
3.91 3.66
2 0
4.25 4.16
6.66 7.45
2.32 1.09
2 3.32
8.96 7.6
6.94 6.1
2 0
5 4.27
6.63 5.92
3.91 3.15
1 0
6.51 6.39
5.32 3.86
4.64 4.1
1 0
5.13 6
1 2.73
4.52 4.68
8.13 7.32
6.66 5.74
6.04 5.63
6.36 6.49
0 0
5.88 5.61
2.32 1.86
0 0
8.27 7.17
3 1.52
4.09 4.33
2.58 0
0 0
5.78 5.33
0 0
8.43 7.75
1 0
5.17 5.02
2.32 2.88
3.58 4.77
7.45 7.07
1.58 0
7.06 6.22
2 0
3.7 2.25
0 0
1.58 0
0 0
5.98 5.83
4.81 6.24
3 1.86
4.58 4.13
2.32 0
2.58 4.73
0 0
3.7 2.64
4.75 5.1
5.13 5.87
6.07 4.93
6.89 6.3
3.91 3.21
6.7 7.08
5.04 3.61
4.17 3.7
6.49 7.1
5.88 7.47
4.32 4.99
4.09 3.27
5.04 5.53
5.36 5.49
5.36 5.91
3.58 2.64
4.95 5.12
0 0
4.32 4.03
4.75 2.73
5.78 5.15
0 0
3.46 2.13
5.04 6.27
2.81 0
0 0
3.91 2.81
5.91 4.99
3.46 4.71
5.36 4.62
5.43 4.88
5.29 5.07
5.21 4.3
5.55 4.95
2 0
0 0
1 0
5.73 5.86
6.02 4.75
1 0
1.58 2.46
2.32 0
1.58 3.15
2.81 0
6.61 6.1
7.83 6.96
0 0
6.87 6.2
3.81 2.46
6.19 5.98
2.32 0
4.7 3.21
4.75 6.91
6.55 6.14
6.09 5.72
5.17 3.86
2 2.36
5.78 4.27
5.04 5.79
5.04 3.21
5.95 0
3.17 4.9
2.32 0
3.91 0.81
2.58 4.53
8.04 7.58
3 3.27
5 3.82
0 0
5.25 4.64
7.58 7.75
0 0
7.87 8.34
0 0
4.39 3.21
6.67 6.45
7.61 7.79
2 0
1.58 0
11.8 10.5
1 0.81
5.29 5.65
6.46 4.33
6.39 5.76
2.58 0
3 2.13
7.57 6.2
1 1.86
4.17 4.64
1 0
5.88 5.02
2 0
4.64 3.47
5.81 6.66
6.98 6.27
5.81 4.73
5.49 4.53
8.63 7.74
4.39 3.66
1 0
3 2.55
7.3 7.07
1 0
4.09 4.55
0 0
0 0
1 0
0 0
2.32 1.7
1 0
5.64 5.05
4.86 4.38
5.04 4.41
0 0
5.86 0
6.71 6.22
6.15 5.42
7.41 6.43
5.21 5.67
2 2
4.17 3.47
4.17 0
3 4.22
4.32 4.64
2.81 1.86
7.13 6.26
6.92 5.72
3.7 3.89
3.17 3.86
7.14 6.11
0 0
5.39 4.38
6.07 6.98
0 0
5.58 3.96
4.09 4.03
2 1.52
3.46 4.86
0 0
5.09 4.48
6.27 5.36
5.29 5.05
5.09 3.78
5.73 5.83
3 1.7
3.17 3.21
5.49 5.29
4.39 5.04
2.58 0
4.91 5.53
0 0
5.46 5.15
1 0
4.95 4.84
7.04 6.24
6.02 5.49
2.81 0
0 0
6.78 5.88
0 0
2 0
4.58 3.78
2.32 1.7
2.81 2
2.32 0.81
5.83 6.32
6.34 4.93
4.32 2.73
1.58 3.37
3.46 0
0 0
0 0
1.58 0
4.52 4.62
4.52 5.31
0 0
6.04 6.89
4.75 3.93
4.91 3.57
2 1.7
0 0
4.58 4.41
4 3.74
7.9 8.14
4.86 5.22
7.73 8.71
2.81 3.82
2 0
8.17 8.47
4.39 4.13
0 0
7.26 6.77
5.13 3.78
6.74 5.15
3.46 3.74
3.81 2.25
4.17 2.95
0 0
6.21 5.59
0 0
6.74 6.31
7.28 8.17
3.46 1.52
3.91 3.7
8.16 8.46
6.64 5.45
2.81 2.25
7.22 6.04
0 0
3.32 2.64
3 2.13
3.32 1.52
4.39 5.26
5.04 5.13
2.58 0
5.88 5.49
4.09 5.8
4.58 3.78
2.32 0
4.7 4.77
2 1.7
4.46 7.1
3.58 4.79
3 4.68
0 0
3.81 4.53
1.58 0
7.94 8.31
2 0.46
1 0
1.58 0
7.34 8.79
4.81 4.3
0 0
2.58 0
5.78 6.74
3.17 3.78
5.78 5.56
4 1.7
4.7 3.27
5.21 3.47
3.91 2.64
5.61 4.53
3 2
7.48 6.99
4.95 4.9
6.02 6.68
4.81 4.51
2.32 3.61
0 0
2 2.46
6.07 7.21
7.19 6.71
5.58 8.22
3 4.43
6.74 4.95
2.81 3.32
3.32 0
7.39 7.15
1.58 0
8.16 7.78
4.75 5.57
5.91 4.9
1.58 0
7.63 7.28
5.25 3.7
7.45 8.16
5.43 4.38
0 0
1.58 0
5.09 5.24
3.32 3.47
4.17 5.19
0 0
3 2.13
3.81 4.36
4.75 0
0 0
6.11 4.68
3.7 3.57
5.93 5.57
0 0
0 0
4.39 5.1
3.32 3.47
6.86 7.05
3.91 2.46
0 0
4.17 4.53
4.86 4.64
5.58 6.28
6.83 7.02
0 0
6.32 4.6
2.58 0
3.17 0
7.21 6.75
7.97 7.19
4.52 5.25
5.86 5.4
5.81 5.36
4.46 3.66
7.55 7.63
2.32 2.13
7.52 7.51
2.58 0
4.75 3.42
4.7 4.16
6.04 5.51
9.58 9.8
5.13 4.62
4.17 4.68
2.32 0
3.7 0
4.81 4.79
2.58 0
4.95 4.6
6.63 6.12
5.55 4.64
5.75 7.32
2 0
2.81 0
1 0
4.58 4.27
0 0
0 0
3 2.73
6.63 5.87
1 0
3.17 1.09
7.61 6.91
3.58 1.86
2.81 1.86
4.17 0
3.58 2.13
4.75 3.74
5.83 6.01
4.81 0
5.61 4.81
4.09 4.81
6.21 5.4
6.54 5.87
3 3.27
7.42 6.75
3.58 1.52
0 0
4.17 2.81
2.58 0
5.32 5.09
6.46 6.03
4.39 3.09
4.75 3.37
0 0
3.7 4.68
0 0
1 0
3.81 3.78
2.32 2.13
0 0
2.32 3.21
0 0
2 0
2.81 0
3.7 3.82
3 0
7.08 6.46
8.48 7.54
7.39 7.3
0 0
1 0
3.91 1.7
7.54 9.07
3 2.88
0 0
7.32 7.21
3.32 0.46
6.11 5.21
3.7 3.02
6.34 5.93
6.15 5.5
0 0
3.32 3.57
2 0
7.04 7.96
4.64 5.19
0 0
6.69 6.46
4.39 2.64
2.81 3.93
2.32 0
5.04 3.86
3.7 3.09
3.17 3.7
3.81 5.36
6.23 5.54
5.61 5.58
5.29 4.16
6.69 7.06
3.7 2.64
5.7 4.79
5.61 2.46
4.95 3.15
5.61 5.65
0 0
3 2
6.09 5.71
4.39 3.32
3.32 2.36
5.25 4.68
4.81 5.16
4.39 2.36
7.03 6.24
0 0
0 0
5.21 3.66
1 0
4.32 2.25
5.55 5.05
6.44 4.99
6.71 6.04
0 0
3.32 0
5 4.36
1 0
5.78 5.49
4.09 3.7
5.7 4.46
1.58 0
6.48 6.78
5.21 5.21
2 2.88
3 0.46
3.81 3.86
4.86 6.34
7.79 6.64
3.17 1.32
3 2.25
3.81 0
5.29 5.56
5.83 5.57
8.6 9.24
6.38 6.91
3.58 0.46
2.58 3.27
7.43 7.94
1 3.32
0 0
6.3 7.58
3 1.7
5.78 7.09
4.81 4.22
7.11 6.2
5.25 4.41
4.25 5.32
2.58 3.42
5.58 4.62
7.55 9.18
5.98 5.04
2.58 0
5.49 6.45
6.6 5.05
6.73 8.44
7.52 7.47
3.91 1.52
5.13 4.1
6.38 6.2
6.3 5.91
3.17 2.64
5.46 3.27
5.86 6.14
2 0
3.81 3.57
6.41 7.08
5.88 6.85
4.52 4.25
6.46 6.11
7.8 7.26
0 0
3 0
3.17 1.7
6.52 0
5.95 4.66
0 0
3.17 3.66
0 0
0 0
4.32 3.61
8.92 8.88
2 3.47
3.81 4.9
5.25 4.41
6.07 6.37
5.52 6.56
4.64 4.16
6.81 7.05
5.83 4.27
6.07 5.19
6.29 8.02
6.07 6.18
5.21 4.03
6.92 6.8
5.7 4.92
2.81 0
6.19 5.81
6.97 5.45
2 1.52
0 0
6.39 6.05
6.7 5.82
1 2.95
6.29 5.92
11.78 11.43
3.91 3.89
4.17 0.81
4.52 4.71
1 2.46
1.58 0
0 0
3.32 1.32
4 4.79
1 0
4.17 0
5.52 6.77
0 0
3.32 3.47
4.32 5.74
3.17 2.13
6.29 7.81
4.39 4.3
6.7 6.32
6.44 8.24
2 0
7.29 6.83
5.61 5.69
5.88 6.34
0 0
5.04 5.02
4.7 3.52
6.38 6.57
2.81 3.74
0 0
5.32 6.56
6.98 7.75
0 0
5.7 5.09
7.63 8.27
9.73 10.66
5.67 5.58
4 3.32
0 0
4.52 4.03
1.58 0.46
2.81 0
5.73 5.65
1 0
5.73 5.13
6.52 6.76
0 0
6.69 6.87
5.36 3.82
2.32 0
4.09 2.64
5.25 2.88
7 7.79
3.81 5.49
0 0
2.58 0.81
4.86 5.68
4.32 3.86
4.58 3.02
6.36 5.39
2.58 6.09
3 2
6.6 6.51
7.86 8.92
6.38 5.41
1.58 0.81
4.81 4.06
2.81 1.09
6.67 6.1
3.81 5.25
4 3.66
6.63 6.43
0 0
8.54 8.74
3.81 5.12
2.81 1.7
5.7 5.07
4.46 2.73
3.91 4.77
2.81 0
2.58 2.36
3 0
6.82 8.13
3.81 4.3
1 0
0 0
3.17 0.81
1.58 0.81
6.74 5.84
0 0
3.32 4.19
2.58 3.89
4.7 3.15
3.17 3.93
1.58 0
5.81 3.89
1.58 2.81
3.17 4.03
6 4.75
6.61 7.73
4.09 0.81
5.25 6.54
4.58 3.47
6.51 6.37
1 0
3.58 3.86
5.52 5.52
0 0
5.86 5.66
4.46 4.97
3.91 0.46
2.32 3.74
7.55 7.3
4.86 3.66
6.49 7.08
5.17 5.47
0 0
1.58 0
4.64 1.7
6.61 6.02
2.32 0
4.09 1.7
4.52 4.33
1 0
1 2.25
6.61 6.11
6.25 6.28
4.86 3.15
7.48 6.14
3.32 0
4.32 3.61
6.43 6.82
0 0
5.39 5.29
3.32 1.86
7.29 7.01
4.25 3.57
6.21 5.05
4.17 3.21
1.58 2
4.32 2
5.32 5.35
4.91 8.36
2 3.32
6.55 7.83
4.64 4.55
1 0
4.32 4.06
6.58 6.55
5.55 5.05
8.76 8.87
3.32 3.37
5.13 5.07
1.58 0
3.32 3.66
2.32 1.86
5.49 3.27
6.73 8.41
1 0
6.52 6.98
3.91 1.32
3.32 4.9
4.09 3.52
5.93 4.95
4.32 3.52
5.46 4.27
3.32 3.47
2.58 3.15
4.17 5.51
5.29 5.76
6.07 4.73
5.17 4.06
5.46 5.87
1.58 0
5.13 6.55
4.46 4.22
4.75 3.66
1 0
4.32 4.41
3.32 3.61
5.49 4.81
2.81 0
6.64 6.99
4.52 3.27
5.36 4.64
3.17 2.25
5.29 2.13
4.32 4.68
6.73 5.19
4.25 5.44
5.78 5.51
6.41 5.76
4.17 2.36
4.64 3.32
6.38 5.66
0 0
1 0
2.81 1.09
6.07 5.7
4.09 4.1
8.09 8.47
3.17 4.6
3.46 3.21
3.17 4.66
0 0
6.34 5.67
1 0
4.17 6.31
5.86 5.12
0 0
2.58 3.78
7.91 7.43
1.58 0
6.38 6.97
4.09 2.36
3.91 1.32
5.98 5.58
2 1.52
7.03 7.73
4.95 5.7
0 0
0 0
5.17 4.86
2.81 4.64
6.51 6.05
1 0.81
3.46 2.88
2.81 2.88
5.09 3.61
1.58 2.55
6.17 6.93
4.46 4.82
5.83 6.78
7.31 5.94
1 0
4 2.95
7.49 5.8
4.25 1.7
3.7 3.52
5.95 4.43
2.58 0
4.91 5.25
3.58 1.09
8.59 7.85
4.32 4.41
2.81 3.37
4 2.88
3.81 3.93
3.91 3.42
7.21 6.38
7.75 7.37
0 0
0 0
3 1.86
5.09 3.96
1 0
6.07 5.09
5.39 4
4.64 2.46
5.17 4.36
6.29 3.66
4.95 4.68
0 0
2.58 0.46
0 0
4.81 3.21
2.81 0.46
4.86 2.81
7.25 7.62
1.58 1.32
5.93 5.16
5.81 5.81
4.09 2
2 2.46
7.44 6.48
4 2.25
1 0
5.88 6.71
3.91 4.82
1.58 0
6.41 7.25
5.49 5.09
4.09 3.32
4.46 3.61
5.29 4.81
6.7 7.18
0 0
0 0
0 0
0 0
4 4.46
2.58 0
4.81 4.48
6.94 7.73
3.91 4.75
3.91 5.4
5.78 4.68
4.09 2.73
3 0
1 1.86
2 0
3.17 3.15
6.67 5.52
7.56 7.93
6.77 6.24
7.88 7.63
5.73 3.89
3.58 4.19
2.58 0
3.58 2.64
5.93 5.16
5.93 5.31
3.58 2.64
5.04 6.07
5.83 3.93
1.58 0
7.43 9.25
4.7 3.96
5.83 5.67
4.09 3.02
4.75 5.42
6.77 6.13
1.58 0
4.91 5.51
3.17 3.57
3.17 3.09
4.7 5.12
0 0
5.32 5.12
1 0
4.7 3.42
9.46 9.33
1.58 0
4.25 3.32
3 1.86
3.46 2.95
5 2.81
4.32 3.02
1.58 0
4.95 4.36
0 0
0 0
3.58 3.32
0 0
4.52 3.57
0 0
0 0
1.58 0
6.61 7.21
7.16 6.14
5.17 3.78
1.58 0
0 0
5.09 5.54
6.34 5.62
9.18 9.64
5.58 5.42
2.32 1.86
3.58 2.46
4.25 2.46
0 0
5.13 5.35
4.39 4.64
4.52 3.27
4.86 4.51
0 0
5.86 5.97
8.46 8.31
5 4.16
2.32 0
4.58 2.88
2.58 3.89
7.77 7.8
5.73 4.33
4.32 4.22
4.32 4.41
6.82 6.46
1.58 0
0 0
8.29 8.22
3.81 2
3.7 1.32
0 0
5.46 5.02
5.17 4.86
1.58 0
3.7 3.32
7.1 6.93
4.46 2.73
0 0
0 0
4.32 3.42
4.91 3.93
3.32 3.47
4.52 5.12
5.36 4.48
4.7 5.45
1 0
4.91 4.1
4.86 4.66
0 0
0 0
5 4.38
4.58 3.57
4.64 5.26
3.58 2.73
5 3.96
4.95 3.66
2.32 0
4.52 4.81
3.46 3.78
4.46 4.22
6.13 4.25
2.32 0
3.91 1.32
3.81 1.7
6.23 5
3.58 3.96
2.32 2.25
7.11 6.79
0 0
6.15 5.87
6.25 6.33
3.81 2
5.29 5.68
4.52 5.26
6.17 5.92
5.13 4.36
4.86 3.61
4.52 3.66
5.13 4.77
0 0
4.39 5.07
0 0
2.32 1.09
5.25 4.55
7.11 8.55
6.49 6.28
3.58 0
0 0
1 0
3.46 0
6.64 7.49
3.91 2
8.07 9.73
6.6 5.66
0 0
4.58 3.42
2.58 3.32
5.46 5.99
2.81 0
7.89 6.56
5.09 3.86
5.29 4.82
1 0
6.49 6.99
3 2
2.58 4.55
0 0
2 1.7
2.32 2.81
6.41 6.49
4.64 1.86
6.97 5.83
3.7 3.21
4 3.27
0 0
1.58 3.02
5.95 7.02
5.36 6.64
3.17 0.46
4.75 3.96
3.46 4.53
6.55 6.09
2 2.25
3.32 3.42
6.25 5.99
5.98 5.19
5.95 6.26
0 0
3.7 3.02
0 0
6.07 6.36
2 0
0 0
5.36 4.75
5.61 5.29
3.81 1.86
4.09 4
2.58 3.37
5.09 4.33
2 0
7.41 8.28
4.32 4.27
7.92 7.11
0 0
4 4.38
3.32 3.57
2.81 0
0 0
2 3.09
6.32 5.49
9.67 10.86
2 0.46
0 0
3.46 3.32
4.81 4.77
5.09 5.22
3.81 1.52
1 0
7.17 6.26
4 3.78
2 0
7.86 9.26
8.54 8.41
0 0
3.81 4.66
0 0
4.39 4.97
5.29 3.66
5.61 4.03
5.88 6.06
0 0
5.09 5.72
5.49 5.56
3.58 5.19
2 0
2.32 0
9.08 8.95
4.09 5.83
7.01 7.09
5.09 4.48
0 0
5.04 4.48
6.17 6.31
4.32 3.96
0 0
9.19 9.19
6.3 7.62
4.17 2
3 4.27
5.32 4.38
6.23 5.24
6 4.53
5.13 5.1
5.78 5.16
3.58 3.57
0 0
6.97 6.76
7.57 7.39
5.13 4.55
3.7 2.64
6.69 7.3
6.6 7.57
4 4.16
3.7 3.57
5.13 4.46
6.32 5.46
4.09 6.53
1 0
4 4.81
4.58 5.52
2.32 0
5 3.89
0 0
6.38 5.41
3.46 3.52
4.17 3.89
0 0
7.68 7.18
6.48 6.1
5.32 5.12
0 0
0 0
2 0
2.58 1.7
1 0.81
2.81 1.86
3.58 3.32
3.58 3.21
5 4.6
2.32 1.52
1 0
7.07 6.49
2.32 3.7
6.44 6.78
4.91 3.82
2.32 2
6.23 6.53
6.41 7.53
3.17 5.09
0 0
6.15 6.45
2.58 0
4.46 3.47
4.09 2.13
0 0
3.91 3.78
2.58 3.32
6.07 5.25
7.53 7.23
4.17 3.37
5 4.38
3.32 5.54
6.07 5.37
3.81 3.7
1.58 0
1 0
2.81 2.73
4 3.7
6.55 5.96
1 0
0 0
2.81 3.96
4.86 6.25
3.91 3.32
1.58 0
4.52 4.13
5.86 4.77
3 2.46
6.3 5.83
8.77 8.44
2.81 0
2.81 0
2 0
0 0
5.98 3.61
5.36 5.35
7.21 6.93
5.95 6.27
2.32 0
2.58 4.33
4.52 4.27
0 0
2 3.02
2 0
3.81 4.55
4.32 3.21
7.44 7.43
5.64 5.29
0 0
5.13 4.97
5.64 3.61
6.63 6.6
7.33 7.1
6.04 5.26
7.12 6.97
6 5.19
0 0
3.81 4
5.04 2.55
3.91 2.81
3.91 2.46
5.78 5.56
2.81 1.09
4.52 4.19
4.32 0
3.17 3.89
1 0
3.46 1.32
5.21 4.51
6.27 6.95
5.36 4.51
2.32 0
5.29 5.87
4.52 3.89
6 6.04
1 0
1.58 0
3.46 2.25
1.58 2.95
5.13 4.84
0 0
1 0
3.17 0
6.13 5.94
4.39 4.53
1 0
4.64 6.61
1 0
3.17 0
1 0
5.21 5.97
2 0
0 0
3.7 4.27
6.66 6.22
3 2.46
6.69 6.45
2.58 2.46
4.64 2.88
2.81 3.32
1.58 5.36
4.58 4.77
5.81 6.39
4.58 1.52
4.95 2.36
2.58 2.88
2.58 2.46
6.15 6.07
4.7 2.55
0 0
2.32 0.46
1.58 0
1 0
5.91 5.51
3.7 0
0 0
0 0
6.54 6.07
0 0
1.58 3.61
6.04 7.17
2.81 2.55
2.58 1.86
2.32 3.93
3.58 1.32
5.09 3.78
5.43 4.58
5.86 5.04
0 0
3.17 0
5.67 3.7
2.58 0
4.7 4.51
5.86 4.88
6.6 6.34
6.83 6.03
0 0
7.71 6.8
3.58 2.46
4.09 3.82
1.58 0
0 0
4.39 3.52
3.46 0
2.58 0
4.7 2.13
7.08 7.07
4.95 3.66
5.88 5.12
7.95 6.86
6.95 7.38
4.17 2.55
4.86 4.62
3.91 4.58
4 2.64
6.36 6.25
2.32 0
4.64 5.22
5.83 5.44
2.81 3.42
2.58 1.86
4.95 4.51
9.19 8.72
3.17 0.81
1 0
6.34 7.81
0 0
5.09 4.46
5.25 4.38
9.73 9.35
3.17 3.15
1.58 0
2.32 0
3.32 3.15
6 5.32
1 2.73
4.81 6.16
1 0
6.57 7.42
2.32 0
6.99 8.6
0 0
0 0
6.23 5.24
4.75 5.25
4.46 4.3
3.91 4.16
3 1.86
3.7 1.52
6.32 6.32
2.32 3.66
0 0
0 0
6.21 6.18
1.58 0
7.6 6.72
0 0
5.49 3.37
2.32 0
2.58 0
8.46 8.97
5.95 0
4.17 4.38
1.58 0
0 0
0 0
6.61 6.66
0 0
0 0
0 0
5.64 6.25
3.91 3.42
0 0
3.81 3.47
5.83 4.86
5.7 5.47
0 0
5.09 4.16
1.58 1.7
4.95 4.43
5.46 4.53
1.58 0
0 0
2.58 4.53
2.32 2.13
6.29 5.78
6.71 6.83
4.39 2.81
5.21 5.46
6.39 6.52
7.47 7.53
5.29 4.99
1.58 0
1 0
2.81 1.32
4.7 3.52
3 4.46
1.58 1.09
5.86 5.51
4.75 4.68
2.81 2.46
3.7 2.95
4.81 4.97
5.13 5.29
3.7 6.14
3.17 3.02
5.86 5.37
2.32 2.64
6.15 6.55
6.88 8.26
3.91 2.95
7.72 8.31
2.58 2.81
0 0
0 0
9.01 8.69
0 0
6.21 6.34
7.08 6.3
7.55 7.93
3 2
5.32 5.86
2.81 3.15
4.91 4.58
3.91 3.32
6.19 5.25
6.3 4.33
1.58 0
6.3 5.7
1.58 0
6.92 7.58
3.46 2.46
5.29 5.35
2 0
0 0
1.58 0
1 0
9.1 7.93
4.25 5.35
7.63 6.44
7.01 6.81
5.91 3.42
0 0
6.88 6.1
5.81 5.84
4.86 4.93
4.25 3.02
7.17 7.33
2.32 0
5.29 5.09
9.47 9.91
5.93 6
6.04 5.32
7.73 7.22
3.91 0
4.32 4.48
1 0
0 0
5.58 5.94
3.91 4.97
2.32 0
1 2.13
3.58 5.7
2 4.43
5.91 7
4.17 3.78
3.17 4.27
2.81 0
3 4.13
4 3.82
0 0
4.46 4.43
4.17 2.13
0 0
4 4.1
5.21 3.42
6.49 6.85
2.81 0
4.91 3.15
0 0
4.32 2.81
3.7 3.32
3.32 3.61
5.36 4.75
9.33 8.9
3.91 4.27
5.93 5.36
1.58 4.1
4.75 5.07
2 1.32
2 0
0 0
3.17 0
3 2.13
3.91 2.81
4.75 2.46
4.7 3.02
2.81 1.52
2.58 3.37
4.09 4
0 0
2.58 1.86
4 4.16
7.85 6.98
3.91 3.27
7.19 5.97
2 0
5.83 4.55
4.91 4.3
6.55 6.41
0 0
3.91 3.66
3.32 3.21
0 0
3.17 4.06
2.81 2.13
5.13 2.73
5.64 5.86
6.64 6.25
3.17 3.66
4.39 4.1
6.71 6.45
1 0
3 3.09
5.73 6.78
4.39 3.42
0 0
1 0
0 0
6.79 8.57
1 0
0 0
5.32 5.18
2 0
6.75 6.02
6.3 7.29
3.7 2.25
4.81 4.16
7.06 7.46
0 0
2.58 3.02
0 0
3.81 4.58
3.91 2.36
3.81 4.93
6 5.25
6.3 6.18
7.6 7.13
5.09 4.51
0 0
5.55 5.5
5.25 5.46
7.14 6.57
5.46 3.61
6.87 5.25
4.86 3.96
3.17 2.36
4.46 3.82
2.32 0
1 0
2.32 2.73
3.58 2.25
5.21 3.21
0 0
3.17 0
1 0
4.25 5.29
4.7 3.96
7.24 6.41
3.58 2
0 0
6.66 6.35
4.58 3.78
4.75 3.42
3 2.64
4.86 5.1
6.66 6.47
0 0
2.81 0
3.58 3.93
5.98 4.16
4.25 1.86
5.73 4.73
7.73 9.12
2.58 3.15
6.82 6.51
7.31 7.63
4.09 3.66
7 7.42
5.29 3.96
4 3.42
6.21 5.66
2.81 0.81
5.25 3.47
8.31 7.96
3.17 3.47
6.82 6.05
3 3.09
4.17 5.36
4.52 3.57
0 0
6.97 6.39
2.58 1.32
3.17 2.46
3.32 0.46
6.41 6.45
4.17 3.93
8.19 7.4
1 4.19
0 0
1.58 0
0 0
5.73 4.48
3.91 2.88
3.81 2.36
7.1 6.77
0 0
5.29 4.62
6.67 6.07
6.48 5.44
3.17 4.03
6.21 5.96
6.69 7.31
3.46 4.58
2.32 0
5.21 4.84
5.52 5.39
4.58 3.37
4.17 2.88
7.98 9.15
7.17 5.97
6.36 7.31
3.46 2.55
5.29 5.39
4.86 5.47
6.48 6.21
7.43 8.52
3.91 3.37
7.03 7.91
5.88 5.58
6.38 4.93
3.58 3.93
0 0
8.25 7.4
1.58 0
2.81 0
4.52 4.3
4.17 0
3.32 4.75
4.09 2.25
0 0
8.16 9.22
2 1.7
1 0
3.17 1.32
4 6.06
3.91 4.95
3.46 1.86
6.38 5.73
6.15 5.58
9.9 10.31
6.61 5.71
7.47 7.65
2.32 0
2 2
6.3 7.81
4.17 3.09
1 0
5.61 4.55
7.24 7.01
4.46 4.53
2.32 0
5.21 3.89
1 0
5.25 4.03
5.46 2.36
4.81 3.78
1 0
5.58 5.57
5.43 4.58
5.25 5.69
3.32 2.95
6.64 6.05
4.95 4.53
3.17 2.36
2 1.09
2.58 3.74
3.32 2.25
0 0
2.58 0
2.81 2.81
3.58 4.13
4.09 3.66
4 3.7
5.83 5.81
1 0
0 0
6.95 5.65
4.32 2.25
4.58 0
0 0
5.88 7.54
1 0
5.32 3.86
6.93 6.33
3 1.86
4.91 3.15
1 2.46
2 2.25
7.38 6.39
7.83 7.54
4.52 5.49
4 3.89
2.32 0
1 2.81
0 0
3.17 3.37
4.95 6.34
6.34 6.45
4.91 3.32
6.15 5.36
1 3.37
5.58 6.45
1.58 0
6.34 6.98
2.32 3.21
6.73 5.67
0 0
4.58 2.64
5 5.58
5.49 4.79
8.83 9.07
3 3.7
5.88 6.68
7.78 8.72
0 0
3.81 2.46
3.58 4.16
4.46 5.19
2.32 0
7.25 7.49
5.52 4.73
0 0
4.09 3.61
2.32 1.09
4.64 5.18
2 1.09
5.86 5.36
0 0
3.91 4.53
4.32 3.52
6.91 5.94
5.04 4.68
4.95 5.13
6.87 6.32
4.46 3.15
6.39 8.11
7.27 6.52
2.58 4.16
1 0
3.46 0
4.39 4.55
6.51 7.26
6.13 6.38
5.13 4.92
2.58 4.43
0 0
7.59 7.35
4.17 3.86
1 3.27
4.09 3.32
2.32 2.46
1 0
6.23 6.05
6.15 6.01
5.25 4.66
6.88 7.52
4.09 1.7
3.46 3.52
6.07 5.22
2.81 0
4.58 3.7
1.58 0
5.09 4.51
5.21 4.86
5.09 4.41
0 0
4.32 4.13
1.58 3.89
5.78 6.2
5.73 5.22
4.58 4.99
7.19 7.69
5.17 5.29
2 1.52
6.58 5.83
5.32 4.25
5.13 4.03
1 2.95
6.79 6.9
5.21 5.82
5.64 5.69
5.21 4
6.11 6.51
1 4.03
2.81 0
4.46 3.66
4.91 5.19
5.32 4.53
4.17 3.15
5.81 5.12
4.09 3.96
12.36 11.74
4.32 5.59
0 0
0 0
6.55 7.72
0 0
3 2.81
0 0
8.69 9.75
4.91 2.88
4.39 3.57
2.32 3.09
4.09 3.52
4.46 5.21
4.64 3.93
5.36 4.41
3.46 0.46
5.36 4.71
3.58 2.46
4.58 2.95
1 0
6.52 5.52
4.46 3.66
0 0
5.93 6.02
4.58 4.46
4 3.21
7 5.66
2 0
5.04 3.57
0 0
5.93 6.91
9.32 9.61
4.46 0
2 0
7.61 7.09
5.88 5.19
3.91 3.93
5.36 4.64
7 6.96
3 2.13
9.31 8.15
0 0
5.95 6.76
2.58 3.7
0 0
5.21 5.56
4.58 2.73
4.58 3.32
3.81 4
4.25 3.61
2 0
3 3.42
7.55 6.39
4.39 3.7
5.25 4.25
5.04 4.13
7.61 7.07
5.95 4.84
2.81 3.78
8.32 8.32
5.52 6.14
5.81 5.37
6.87 5.96
4.81 4.97
1.58 1.86
7 5.5
3.32 0.81
4.95 3.37
6.86 7.27
3 2.64
0 0
9.05 10.29
7.58 7.78
6.66 7.14
0 0
6.39 5.33
4.64 3.47
1 0
6.98 6.43
2.32 0
1 0
0 0
6.87 6.33
0 0
5.78 7.98
2.32 2.36
4 2.81
4.25 3.27
4.7 4.25
3 0
6.6 6.37
0 0
4.17 3.7
5.73 4.71
2 0
5.55 5.36
0 0
6.27 6.09
1 0.46
7.6 8.02
6.44 4.75
3.32 2.95
5.86 6.59
6.09 6.53
4.46 2.46
0 0
3.17 2.55
5.32 6.89
0 0
4.95 3.74
4.52 6.25
0 0
0 0
5.09 4.6
5.09 4.55
6.61 7.21
2.32 0
3.17 3.47
1.58 0
0 0
4.17 4.03
0 0
0 0
5 2.25
3.81 3.61
6.25 4.88
4.75 3.42
1 0
5.58 7.07
4.86 5
0 0
2 0
0 0
5 4.03
5.81 6.12
3.81 4.71
2.81 3.74
0 0
3.7 3.61
4.17 2.88
7.99 8.41
2 3.09
2.32 1.86
5.21 4
7.78 8.28
4.32 4.71
1 2.13
6.41 6.86
0 0
6.23 7.13
7.53 8.41
1.58 0
3.17 2.13
5.55 6.58
9.05 8.14
1.58 0
3.32 3.02
4.86 5.49
6.32 6.49
1.58 0
8.87 8.25
2.32 0
5.49 4.1
5.13 4.51
5.64 4.99
4.75 4.41
3.46 0
5 5.28
3.58 0.46
3.58 2.46
0 0
5.21 7.12
2.81 0
6.21 5.21
5.13 4.62
6 4.82
2 2.88
7.08 6.55
4.64 2.81
0 0
2.32 0.81
3.32 3.27
4 1.7
5.61 6.13
4.17 5.12
0 0
6.79 6.92
2.58 2.46
4 1.86
0 0
3.17 0
1 0
7.94 8.61
3.46 3.78
3 4.82
4.7 5.28
11.38 11.68
5.83 5.62
4.7 4.64
1.58 0.81
5.39 5.02
4.25 3.82
2.32 0
3.81 3.47
3.81 4.1
5.04 3.15
2.32 0
6.99 7.05
3.58 4.41
7.14 7.8
0 0
5.36 5.04
2 2.46
6.85 6.08
2.58 0
11.9 10.89
0 0
5.58 5.47
4.91 4.66
1 0
0 0
4.81 4.55
4.7 4.22
5.46 5.85
5.58 3.74
4.7 3.82
4.81 5.4
6.21 6.56
4.95 5.51
2.58 3.7
1 0
6.55 5.85
3 3.09
2.32 3.09
1 3.93
8.58 7.74
5.17 5.58
3.81 1.09
6.92 7.9
0 0
4.46 2.46
5.78 4.9
5.29 3.52
6.7 6.79
5.32 5.46
6.78 7.69
5.36 5.02
5.91 5.35
4.39 3.7
0 0
6.41 6.19
3 0
0 0
6.25 7.12
4.17 2.95
3.17 2.95
5.43 5.02
5.43 4.66
5.61 4.82
6.48 6.78
3.7 2.81
6.81 6.79
3 2.25
4.46 4.06
5.39 5.24
0 0
4.46 2.81
5.13 3.42
5.36 7.54
6.79 6.22
4.75 4.55
5.86 6.25
5.46 4.62
4.7 4.19
5.73 4.99
1 0
0 0
3.58 3.27
1.58 0
7.13 8.47
1 0
6.43 6.05
0 0
1.58 0
6.6 6.27
0 0
6.38 4.64
3.46 3.32
5.17 4.81
7.21 5.91
5.49 6.28
2.58 2.46
2.58 4.13
2.32 0
3.58 4.3
4.32 2.13
3 2.46
4.09 4
2 2.13
3.91 5.53
3.7 3.66
4.91 4.79
1.58 0
6.11 5.42
6.61 6.04
8.13 8.08
2.81 3.47
4.32 3.7
5.7 5.46
5.88 5.21
4.32 4.55
6.77 6.32
5.52 3.7
3.46 3.52
3.17 3.57
0 0
1 0
7.61 7.44
2.32 1.86
3.81 1.86
5.29 5.67
6.46 5.58
4 2.73
4.46 5
5.46 4.66
2 0
6.25 5.56
4 3.74
5.17 5.66
5.78 6.29
1.58 0
2.81 3.93
1.58 0
3 5.51
2.81 4.06
5.46 5.75
1.58 0
3.81 4.46
2.58 1.86
5.09 4.13
6.21 7.66
2.32 3.09
0 0
5.91 4.92
1 0
7.56 8.41
3.58 2.64
4.52 3.09
6.23 5.24
3.81 3.15
4 5.32
5.32 5.36
5.67 5.51
5.7 4.55
5.93 5.29
9.92 10.57
6.25 0
5.13 3.89
5.39 5.39
7.74 7.27
4.32 3.21
6.13 5.13
6.09 6.74
5.93 6.57
6.89 7.1
0 0
0 0
1 0
4.32 4.55
8.7 8.03
4.95 4.55
3.32 4
3.58 1.86
4.91 5.15
2.81 3.32
4.86 5.86
7.5 7.08
8.15 7.49
4.46 4.25
3 1.32
4.25 3.74
0 0
1.58 0
1 0
4.17 3.96
3.7 4.16
7.91 7.06
2.32 1.32
0 0
1.58 0
3 2.55
4.09 2.25
1 0
5.43 5.18
4.81 5.61
3.46 0
3.91 0.46
6.93 0
7.53 6.96
7.95 7.61
3.32 4.27
3.58 3.52
0 0
5.46 5.35
6.25 5.28
3.81 0
8.14 7.22
5.83 4.93
3 3.42
5.13 4.43
2 0
4.17 1.32
1 0
8.42 8.84
6.41 5.77
12.35 14.37
4.58 5.46
3.17 4.99
3.58 2.25
3.46 5.44
5.98 6.15
3.7 3.57
3.7 4.46
5.21 4.62
6.48 6.46
0 0
3.17 0
2 0
5.21 5.24
4.25 3.89
2.58 0
0 0
5.43 5.13
4.91 5.05
5.58 4.43
0 0
4.46 3.32
4.46 3.57
1 0
3.58 0
5.43 6.13
0 0
0 0
1.58 0
6.54 6.26
3.7 1.52
9.04 7.41
5.13 4.58
7.29 6.8
3.7 2.95
6.81 5.69
5.09 5.79
7.23 6.09
5.09 5.4
6.48 5.93
1.58 0.81
4.95 4.97
6.15 6.58
1 1.32
3.81 3.21
2 2.64
6.34 7.41
5.36 5.87
0 0
0 0
6.29 6.08
0 0
3.58 3.37
6.67 7.84
2.58 0
5.78 5.28
4.7 4.64
1 0
5.46 5.92
4.25 3.86
1.58 0
4.95 5.05
2.81 1.86
1 0
3.58 3.27
6.7 8.65
6.51 6.21
3 3.27
4.46 4.13
5.21 3.02
6.69 6.2
3.46 2.88
4.09 4.1
5.93 6.19
5.61 5.74
5.13 3.82
3.32 0
3.32 1.32
4.25 4.19
4.95 4.38
3 2.55
2 0
6.3 5.28
8.17 7.82
4.09 3.57
3.32 4.3
4 3.93
3.58 3.09
2.58 2.36
5.61 4.58
4.46 4.62
0 0
3.81 2.73
6 5.46
0 0
5.98 5.83
6.41 6.29
1.58 0
5.32 4.43
5.49 4.81
5.91 5.59
0 0
2.58 3.82
2 0.81
7.03 6.89
1 0
5.29 6.12
6.89 7.51
3.91 4.41
5.78 5.22
5.88 6.18
3.81 2
0 0
1 0
6.75 6.56
0 0
3.7 3.89
4.64 4.58
2.81 4.38
3.17 3.93
6.93 6.69
2 0
1 0
0 0
2.81 2
3.17 5.66
4.64 3.86
5.39 5.33
0 0
6.25 5.9
4.64 3.21
6.27 5.52
4.86 3.7
1 0
2 0
3.91 4.43
4.58 5.09
5.49 4.43
4.7 5.25
5.81 5.5
6.19 6.23
6.43 6.59
3.58 2.81
3 3.15
5.93 6.17
1.58 0
5.91 7.05
4.64 2.81
7.09 7.31
0 0
3.32 0
5.81 4.88
6.85 6.22
4.25 7.29
5.98 6.17
0 0
3.46 4.27
3.81 3.09
5.09 6.14
2 1.09
6.23 6.59
5.73 5.29
6.43 6.65
7.01 7.11
1 0
5.32 4.77
3 0.46
6.54 6.69
6.17 5.78
5.29 6.25
3.91 6.18
4.58 4.81
3.17 3.74
7.51 7.48
4.46 2
4.39 4.19
5.43 3.37
0 0
3.32 0
7.12 6.51
2.32 0
7.53 6.35
0 0
6.87 6.67
4.75 3.82
5.21 4.1
7.1 7.87
6.86 6.34
0 0
5 3.21
6.15 5.45
4.52 3.32
0 0
4.39 3.74
6.38 6.32
3.58 0
6 8.41
0 0
6.11 6.22
0 0
4.75 2.64
5.36 5.75
6.21 7.6
3.58 2.73
1.58 0
1 3.27
5.13 3.82
0 0
6.29 5.58
6.52 7.25
5.7 7.59
7.41 8.8
6 5.87
2.32 0
3.32 0
4.39 5.09
3.46 2.13
6.52 5.81
3.7 3.61
3.17 0
4.58 2.64
4.17 4.77
6.93 6.2
2.81 1.52
2.58 3.7
4.52 4.06
8.1 7.54
2.81 0
2.58 2.13
5.32 3.27
6.11 5.53
6.57 6.41
0 0
7.75 6.94
0 0
7.71 7.9
6.92 6.98
12.74 13.81
2 0
6.07 7.11
0 0
5.93 4.53
6.93 6.68
6.55 6.42
3 0
4.09 4.99
3 3.96
4.86 5.07
7.28 6.7
3.32 3.86
4.52 3.82
7.66 6.92
4.39 1.86
6.43 5.78
2.32 2.13
4.75 5.8
7.35 7.04
5.58 6.7
7.03 6.97
1 0
4.52 3.52
7.16 6.97
4.81 5.16
0 0
5.43 3.93
0 0
2.58 2.88
6.07 6.68
7.12 7.82
4.39 3.96
0 0
9.59 8.91
4.64 3.82
3.46 2.36
4 3.78
4.25 5.21
4.39 5.02
9.22 8.79
1.58 0
5.39 5.54
4.32 3.78
5.32 5.57
4.58 4.51
0 0
5.58 4.22
5.98 6.66
6.73 6.11
6.39 6.05
1 1.09
2.81 0
3.17 2.36
2 2.81
5 1.52
4.58 3.66
5.52 5.28
6.04 5.15
5.46 5.87
4.09 4.86
1 0
5.29 4.99
6.94 6.83
5.73 5.07
0 0
0 0
2.58 2.55
5.32 5.78
6.78 5.96
5.98 5.8
2.32 3.74
2.81 0
3.17 2.13
6.77 6.57
0 0
6.02 5.07
2.58 1.52
5.25 3.37
5.49 5.6
2.32 0.81
3.91 4.33
1 0
6.21 5.46
5.17 5.07
5.73 5.57
8.55 7.75
3.32 5.39
3.17 2.25
2.32 0
7.95 8.43
7.39 8.24
6.19 6.1
5.81 5.04
4.64 3.02
6.39 4.99
3 3.02
2.81 3.61
2.81 0
3.17 2
1.58 0
5.32 4.93
0 0
3.17 1.86
1 0
5.09 4.6
5.04 5.26
5.25 3.27
6.09 5.86
4.7 4.97
5.17 3.96
3.17 2
0 0
4.09 4.66
6.55 5.24
3 3.47
4.95 3.96
3.32 4.06
1 0
3.58 0.81
5.91 5.84
5.43 5.51
5.17 4.46
2.32 2.25
3.46 2.73
0 0
5.67 4.9
6.66 6.26
4.64 3.37
5.21 4.82
0 0
8.33 7.14
6.61 6.24
3 4.36
5.58 6.16
6.34 4.95
5.7 5.69
1 0
8.15 7.75
6.36 6.01
6.3 6.33
2.32 3.02
2.81 4
7.54 7.2
7.18 6.27
2.81 0
5.95 5.75
5.73 6.37
6.38 6.27
5.04 3.47
4.58 2.95
0 0
0 0
0 0
4 4.58
0 0
6.89 7.05
0 0
4.75 5.58
4.17 5.31
0 0
6.46 5.73
4.75 4.22
4.09 3.15
3.58 2.81
0 0
6.09 5.99
6 5.99
0 0
1 0
4.95 4.16
5.73 7.09
0 0
6.79 7.64
0 0
2.32 4.38
2.81 1.52
2.81 2.36
2 0
3 0.81
6.07 5.82
1.58 0
4.46 3.93
5.64 5.88
7.86 7.25
0 0
2 3.66
1.58 0
4.46 2.81
2.32 3.82
3.32 0
5.32 4.82
6.07 6.55
2 1.86
3.17 2.13
4.75 5.89
2.58 2.95
7.42 7.05
1.58 0
3.32 3.47
11.18 10.51
0 0
0 0
4.09 2.81
2.81 0
5.98 5.19
4.25 4.53
1.58 0
3.17 0.46
4.86 5.52
0 0
6.58 6.7
6.49 6.85
5 3.52
3.46 3.09
6.04 4.88
3 3.02
6.46 6.14
3.32 2.13
4.17 4.64
7.5 7.21
5.25 4.84
4.75 4.64
3.91 4.81
6.54 6.91
5.61 4.73
2.58 0
0 0
5.21 3.7
0 0
5.95 6.2
4.7 4.48
4.91 4.19
4.81 5.24
3.46 3.42
1.58 0
2.32 0
3.46 2.88
3.81 1.52
4 4.27
3.58 0
0 0
3 1.09
5.55 5.82
1.58 1.7
6.69 5.36
6.51 6.38
0 0
5.32 4.41
2.32 0
0 0
4.39 3.47
2 4.53
3.46 3.78
3.32 3.37
0 0
1 0
0 0
5.13 5.37
2.32 0
7.41 7.07
5.75 5.62
4.39 3.7
6.6 6.27
0 0
4.58 3.86
2.81 4.06
3.17 4.46
2 0
5.61 5.05
1.58 2.25
6.04 6.91
7.46 7.83
1.58 0
3 0
4.75 4.22
2.32 0
5.7 5.76
6.02 6.45
4.52 4.93
2.58 0
4.95 5.72
5.93 4.82
5.17 6.14
4.86 5.07
4.52 3.86
2.32 0
6.86 6.86
1 0
2.58 2.13
2.32 3.09
3.32 5.52
6.79 5.65
8.68 8.19
0 0
6.54 6.63
5.49 4.71
3 0
2.32 0
4.25 3.78
4.7 5.57
7.35 6.05
4.09 2.46
0 0
0 0
2.32 0
1.58 0
4.32 4.22
6.32 5.33
2 2.36
0 0
4.25 5.19
5.43 4.99
7.14 7.57
5.49 4.84
2 3.52
3 1.32
3 2.88
4.17 3.66
7.1 8.26
5.17 5.26
2.58 0
2 2.55
6.98 6.11
4.09 5.47
5.98 5.31
2.58 0
6.82 7.2
4.17 3.09
0 0
6.63 7.43
2.81 0
0 0
2.32 0
2.81 1.32
5.61 5.28
1.58 0
5.55 5.93
7.57 7.35
4.58 4.6
1 0
2.81 3.66
6.51 5.73
5.75 5.7
6.61 5.82
8.26 8.7
2.32 0
4.81 1.7
5.55 5.09
2.32 3.32
5.52 5.65
5.75 4.97
0 0
6.67 7.71
3.46 4.62
5.61 4.46
5.58 4.3
7.09 6.65
4.91 5.73
1.58 0
4.58 4.06
3 2.81
4.7 4.66
4.58 4.73
1.58 0
5.43 2.36
2.81 2.25
0 0
4.17 5.1
3.81 0
6.15 6.43
0 0
4.7 2
6.15 5.89
2 1.52
4.32 2.95
3.58 0
3.17 4.19
1 1.52
5.7 5.12
2.58 0
7.48 6.77
3.81 5.6
0 0
3 4.25
3.17 2.73
4.39 4.84
6.25 6.25
4.17 3.02
2.32 4.27
6.87 7.58
8.37 9.12
2 3.32
3.46 4.51
3.7 5.15
0 0
0 0
5.04 7.06
8.19 7.47
2.81 0
6.99 5.85
3.58 3.37
4.52 4.36
7.98 7.86
2 4.33
2.58 0.81
6.66 7.3
0 0
5.13 5.62
3 3.57
3.58 3.42
5.17 4.27
6.92 7.55
5.75 5.49
5.81 4.46
6.44 6.27
2 0
0 0
5.29 3.78
4.09 0
1.58 0
4.64 4.16
4 2.64
1.58 0
0 0
5.09 0
4.46 0.81
3.58 4.46
8.33 7.04
0 0
1 0
0 0
5.55 6.1
4.58 3.78
8.52 9.33
4.25 3.42
5.73 5.81
4 2.55
3.58 1.86
5.73 5.41
6.51 5.72
5.04 4.22
5.73 3.78
6.49 6.31
3.7 2.36
4.7 4.27
8.41 8.45
4.25 3.15
6.46 4.75
4.32 4.16
3 3.15
6.81 7
6.54 6.64
4.91 4.1
4.46 4.16
0 0
4.17 5.51
6.13 6.14
1 5.35
0 0
4.52 5
3.7 5.49
4.58 3.96
0 0
4.86 3.09
3 0.81
2.32 0
3 0
1 0
5.52 4.88
3 1.32
3.32 3.93
7.17 7.73
5.91 5.65
3.46 3.82
4.86 4.9
7.51 6.44
4.09 1.52
5.55 5.04
5.43 6.71
5.67 6.17
6.61 5.54
0 0
4.81 3.32
4.25 2.73
2.32 0
5.04 5.99
7.07 5.93
2.81 3.86
5.09 4.22
2 0
3.17 3.57
3.32 4.73
0 0
4 2.95
7.19 6.87
0 0
6.41 5.37
5.32 5.8
2 4.36
5.39 4.16
6.23 6.39
7.98 8.74
7.51 7.94
0 0
4.46 3.21
2.58 2.64
6 5.12
2 2
0 0
5.25 6.31
1 0
4.25 5.46
4.58 5.16
0 0
6.43 5.47
4.52 3.21
3.32 2.25
4.46 3.15
5.55 6.03
4.32 3.66
3.17 1.86
3.17 2.88
5.88 6.06
4.17 4.36
7.58 8.35
6.89 6.1
4.81 4.62
5.52 4.73
2.81 3.7
6.66 6.77
3.81 1.86
4.25 5.29
5.88 6.2
1.58 0
6.63 5.13
2.32 0
5.25 6.38
5.04 4.1
6.74 6.38
4.86 3.7
0 0
7.09 6.69
4.46 5.42
0 0
5.43 4.82
5.83 4.27
3 3.09
1 0
0 0
2 0
4.81 5.05
9.42 9.61
3.7 3.47
5.32 5.21
4 2.88
4.95 2.46
0 0
4 5.29
1 1.32
3.58 1.86
6.85 6.1
5.46 6.26
5.98 6.03
3.46 1.86
1.58 0
5.58 5.04
1 0
4.86 3.86
2 0
3.7 0.81
0 0
0 0
3.7 3.66
1.58 1.86
1 0
4.52 5.25
2 2.13
3.81 3.32
5.32 3.57
4.75 4.36
4.58 2.13
6.17 5.46
3.7 3.66
3.32 4.99
10.32 10.16
5.95 4.73
5.95 6.26
2 0
4.7 3.27
3.58 4.53
3.58 2.88
2.58 3.21
4.7 6.56
5.81 4.64
2.58 0
4.17 3.61
2.32 0
4.46 4.62
1 3.09
7.72 7.3
2.58 1.86
1 2.25
5.04 5.25
7.15 7.31
1.58 0
3.46 0
5 4.55
2 0
5.73 5.63
0 0
6.04 5.79
4.81 4.41
3.32 1.86
0 0
2 0
6.55 6.37
7.39 6.89
4.64 4.25
2 3.02
0 0
6.66 6.14
3 2.36
4.64 4.33
5.61 5.37
2 0
7.42 8.1
0 0
4.32 1.86
1 0
5.21 5.45
0 0
2 2.73
6.41 5.02
3 1.7
7.22 7.7
2.32 2.81
3.58 5.18
2.81 0
6.57 6.06
3.58 3.93
0 0
6.58 5.66
2 0
4.91 4.86
2 2.55
7.08 7.22
3.17 2.64
5.61 6.25
1.58 0
0 0
5.21 5.63
3.32 1.86
2.58 0.81
4.81 3.82
0 0
1 0
6.27 6.08
6.64 6.03
5.81 5.77
5.25 4.53
5.52 5.04
2.81 2.13
6.57 6.39
4 4.22
2.58 3.47
3.58 3.02
3 0
1.58 0
1 0
4.25 5.21
0 0
1.58 0
6.02 4.64
5.04 3.37
5.78 6.07
7.04 7.25
6.38 6.03
2.81 0.81
7.55 7.69
5.36 5.21
5.81 4.25
8.5 7.87
3.17 3.96
7.06 6.29
6.6 5.59
4.58 4.43
0 0
4.17 4.22
3.7 3.32
4.39 4.03
4.25 3.21
5.39 0
4.46 3.47
0 0
0 0
1.58 0
4.75 4.03
9.83 10.4
6.83 7.39
2 0
5.21 5.59
7.14 7.26
7.71 7.97
6.49 5.94
4.25 1.86
4.52 4.25
2.32 3.57
4.58 4.51
6.6 5.04
5.52 4.13
1 0
3.17 3.15
3.91 3.47
4.64 4.25
4.39 3.78
5.83 5.1
0 0
1.58 0
4.17 5.18
2 0
0 0
3.17 3.37
3.7 2.55
6.41 4.51
5.13 4.75
4.7 5.46
0 0
3.46 3.89
5.61 4.97
6.69 7.35
8.89 7.99
4.7 4.58
0 0
7.47 8.09
5.55 4.92
4.09 5.36
9.42 8.85
1.58 4
4.58 4.68
5.49 5.56
7.29 7.71
2.81 2.13
5.25 5.69
5 5.5
6.88 8.11
1.58 0
4.09 4.13
3.46 3.21
5.73 7.14
6.34 5.5
4.58 4.22
2.58 0
4.39 3.52
4.64 4.03
6.79 8.31
2.58 2.46
2.32 0
1 4.03
4.46 2.95
9.12 8.57
4.09 3.7
8.01 8.12
6.02 5.31
5.78 5.49
4.09 2.81
3.46 4.73
0 0
4.39 4.55
6.46 6.28
3.58 2.46
6.6 7.23
4.91 4.43
7.84 6.98
4.95 4.55
2.32 2.95
2.58 0
0 0
5.7 5.12
5.67 4.38
1.58 5
4.58 3.96
4.58 6.65
3.81 4.33
3 3.02
5.88 5.44
3.46 3.47
3.7 2.36
5.29 3.96
7.48 6.58
5.58 4.25
5.95 5.78
0 0
4.58 2.88
0 0
6.19 6.77
2 0
5.93 5.18
2.81 4.38
6.55 6.36
5.09 6.59
6.38 5.58
5.93 5.36
5.95 6.25
6.74 5.1
3.17 0
7.12 6.86
3.46 1.09
4 2.25
1.58 0
3 2.81
5.61 6.01
6.75 6.16
7.41 5.97
3.17 4.38
2.32 0.46
0 0
6.6 7.24
7.01 7.85
0 0
3 0.46
4.39 5.72
0 0
4.64 5.44
1 0
5.21 4.9
3.46 4.3
0 0
7 6.22
3.58 3.74
3.32 2.46
2.81 2.88
1 0
1 0
0 0
6.98 6.08
7.33 8.03
4.58 4.03
4 3.27
5.64 4.84
3.91 4.55
3.17 3.27
4.64 0
5.25 3.86
6.69 6.34
3.81 2.95
5.7 4.64
4.32 3.37
0 0
0 0
4.25 4.22
6.23 6.68
6.07 5.44
3.91 4.16
6.6 5.77
4.7 1.86
6.25 6.54
4.39 4.71
4.86 5.29
6 4.58
6.17 4.97
4.32 2.81
4.75 3.66
4.7 5.49
4.86 4.22
4.91 5.35
0 0
7.3 8.18
6.77 6.37
4.25 3.82
4.46 5.07
1 0
0 0
1.58 0
0 0
7.58 6.54
4.64 2.36
0 0
6.57 5.58
0 0
5.43 6.09
5.04 3.21
3.91 1.86
4.7 4.06
5.09 5.65
4.09 3.27
5.29 3.61
0 0
8.46 8.78
4 2.46
1.58 2.25
5.36 5.57
3 2.55
8.22 10.59
3 1.7
0 0
4.52 4.6
7.29 6.34
5.09 5.19
0 0
4.09 3.27
0 0
6.02 5.9
5.75 6.51
4.09 1.32
4.91 4.97
4.39 4.75
4.7 4.16
0 0
2.32 0
4.17 2.36
4.32 4.33
4.32 5.54
5.36 5.46
5.75 6.43
5.49 5.28
5.91 6.79
3.46 2.55
4.32 2.46
1 0
9.91 9.68
6.67 6.13
1 0
4.09 3.47
5.25 4.36
7.43 7.34
5.17 3.37
0 0
0 0
4.17 4.58
2.32 5.15
3.32 2.25
3.58 4.43
3.17 2.36
4 3.78
4.09 4.51
4 6.28
0 0
1 0
5.88 4.51
1 0
7.22 5.79
4.95 6.6
2.81 0
4.64 4.66
3.32 2.13
5.21 5.19
2.81 2.64
5.36 4.77
4.64 2.73
7.33 6.38
6.07 6.05
6.3 6.77
5.21 5.07
6.43 5.69
8.63 8.2
4.39 4.41
4.58 1.7
7.32 6.92
4.09 3.89
5.78 5.5
1 0
8.44 7.86
5.58 5.46
5.75 4.92
1 1.32
2.81 2.46
0 0
6.44 5.84
1 0
0 0
0 0
1.58 1.09
6.29 7.44
3.58 0.46
3.7 3.02
7.89 7.18
2 0.81
0 0
6.32 5.49
4.39 4.68
5.78 4.99
6.55 6.88
6.78 7.19
3.81 3.93
4.32 4.1
1.58 0
6.44 5.18
0 0
4.25 2.36
0 0
2 0
6.57 5.96
5.32 4.68
5.7 4.68
1.58 0
0 0
7.83 8.86
5.04 4.3
5.93 5.79
0 0
5.39 5.12
1.58 0
0 0
7.58 7.49
6.27 6.36
3.91 2.55
5.39 5.51
4.95 5.36
5.93 4.92
4.46 6.98
1 1.32
1 0
7.29 7.5
0 0
5.78 8.3
3.17 2.95
4.52 2.64
3.46 0.46
5.49 5.45
5.58 3.74
2.81 0
4.7 4.16
4.81 6.17
3.81 0
1.58 0
5.09 6.18
4.32 4.82
7.03 5.91
5.04 6.12
0 0
7.38 7.71
5.09 5.15
4.25 3.15
3.17 2.81
3 5.5
0 0
0 0
4.81 4.66
5.91 5.21
0 0
6.82 6
6.87 6.16
0 0
7.53 7.15
6.13 5.4
5.78 5.59
4.39 2.25
6.93 5.82
4.58 4.38
3 1.7
3.91 5
6.74 6.93
4.64 3.78
6.55 5.28
4.64 3.96
7.13 6.18
1 0
3 2.13
7.52 7.74
6.61 7.18
8.13 8.19
0 0
4.91 2.13
5.17 4.66
1 0
0 0
5.64 5.66
3.32 4.13
4.46 3.37
4.32 3.47
0 0
2.32 0
1 0
7.04 5.84
0 0
3.17 0
2.58 2.55
4.39 3.15
0 0
7.12 7.55
5.29 6.65
4.46 3.7
0 0
6.67 6.14
4.17 3.93
2.58 0
6.19 6.45
4.09 4.84
3.46 4
1.58 2.55
4.86 3.7
5.04 3.89
1 0
4.17 3.21
1.58 0
10.33 9.72
2 2.25
8.42 8.61
3.91 3.21
6.02 6.41
0 0
4.58 2.64
1.58 0
5.55 6.64
5.98 5.69
3 0
4 6.06
4.09 5.44
2.32 1.32
6.34 6.31
3 3.82
8.87 9.34
5.25 4.13
5.61 6.2
6.73 6.24
6.04 6.9
6.83 5.29
0 0
5.52 5.52
7.01 7.83
5.43 5.28
4.52 4.33
4.91 4.81
2.32 3.52
7.48 6.94
5 5.46
7.46 7.64
4.09 4.36
0 0
3.7 1.32
7.47 6.58
1 0.81
0 0
5.73 5.82
4.39 4.3
5.43 5.46
0 0
0 0
1 0
5.09 4.36
0 0
2.32 1.52
2.58 2
0 0
3.7 3.15
6.11 5.97
5.64 6.9
4 2.81
6.07 6.02
0 0
9.08 8.24
5.43 4.82
4.32 2.81
6.52 4.82
6.25 7.59
1 0
8.12 8.12
6.07 5.5
6.36 0
0 0
4.81 4.33
0 0
6.13 6.47
7.95 8.6
4.95 4.68
6.69 5.12
3 0
6.44 7.5
0 0
5.55 5.31
2 0
4.58 4.55
5.61 4.46
3.46 1.86
4.7 4.03
6 6.92
6.13 6.32
2.58 0
5.46 5.1
2 2.81
0 0
6.04 5.12
5.64 5.62
5.17 6.23
3.58 2.46
7.91 7.04
5.58 5.52
5.93 7.09
4.09 4.6
4.46 4.95
4.81 3.82
1.58 0
2.58 1.86
1 2.73
1 2.46
8.46 8.4
5.09 4.48
4.7 4.53
2.81 3.47
1 0
3 4.22
3.17 2
0 0
5.46 5.1
4.58 4
0 0
3.17 4.46
0 0
5.58 5.57
0 0
2.58 0
6.46 6.96
5.91 6.36
5.43 6.07
0 0
8.55 9.33
1 0
2.32 0
9 8.59
0 0
3.7 4.22
3 0
3.91 4.71
0 0
6.93 5.59
2.81 4.71
0 0
5.61 4.64
4.91 3.21
2.58 4.1
0 0
7.34 9.03
7.79 7.29
3.32 0
0 0
8.6 7.95
5 3.82
5.39 3.52
6.34 7.08
6.25 4.84
1.58 0
5.86 4.36
6.63 5.69
6.58 6.67
5.32 4.19
5.21 6.94
2.32 0
3.46 0
3.46 1.7
5.75 6.06
6.64 6.52
2.81 1.32
5.75 5.92
4.91 5.56
6.54 5.94
2 1.7
4.25 4.06
2.32 2.55
9.16 9.78
1 0
4.17 4.19
2.58 1.52
4.46 4.19
6.48 6.93
3.81 2.95
5.58 4.25
3.17 1.52
1 1.52
7.43 7.34
1 0
5.67 3.93
0 0
5.55 5.12
6.3 5.61
5.91 6.35
5.49 5.02
5.09 5.05
6 5.81
3.7 3.96
5.81 5.16
5 4.73
4.39 1.32
5.86 5.57
0 0
8.26 9
2.58 1.7
5.93 5.86
0 0
0 0
0 0
0 0
6.85 6.63
4.46 3.52
2.58 0
2.32 0.46
6.69 6.27
5.52 6.09
8.14 7.87
4.91 4.3
3.17 5.91
6.27 5.65
6.27 7.65
3 0
0 0
5.29 3.32
5.78 4.41
5.81 5.53
3 4.88
4.09 5.35
9.51 9.96
8.07 8.74
4.39 2.46
2 3.21
5.93 5.65
4.86 2.64
5.32 4.93
7.23 6.67
2.81 3.86
6.89 8.46
2.32 1.7
4.95 3.15
5.25 5.39
0 0
3.7 5
4.7 4.9
1 0
1 3.47
1.58 1.32
4.39 2.55
5.81 4.33
0 0
5.29 5.09
6.23 5.42
0 0
3.46 0.81
8.08 7.6
3.32 2.25
1 2.13
4.75 4
0 0
0 0
4.32 2.55
5.86 5.46
6.88 6.01
2.58 1.09
3.32 3.37
7.53 8.31
5.93 5.12
2.81 0
1 0
4.25 2
0 0
0 0
1 0
6.21 4.92
5.36 6.52
0 0
2 0
5.86 4.1
7.02 7.88
5.73 6.26
2.32 1.86
7.27 6.81
2.81 0
4.17 0
3.46 4.41
4.09 3.66
2.32 3.02
3.32 4.36
2 3.61
2.32 0.81
6.27 6.89
0 0
6.75 6.29
6.36 6.63
6.17 6.2
0 0
0 0
4.7 3.27
4.58 4.55
8.38 8.4
7.91 9.11
5.04 5.29
3.46 2.36
4.75 4.13
3.32 2.95
1.58 0
4.25 4.06
0 0
4.81 0.46
0 0
3 2.64
2 0
9.92 9.46
4 2.25
4.7 5.61
2.58 0
2.81 3.09
5 3.82
2.81 4.92
0 0
8.09 8.03
6.09 7.3
2.81 4.1
7.64 7.41
4.81 3.86
0 0
3.17 2
4.52 4.41
2.32 0
4.64 3.32
2.58 4.88
0 0
0 0
1 0
4.25 2.95
4.17 4.48
6.36 5.24
7.13 6.58
7.01 6.67
4.64 6.16
2.32 1.7
8.58 9.07
2 0
6.55 7.39
4.46 3.15
4.46 3.52
5.93 6.68
6.88 7.26
4 2.81
0 0
6.67 6.45
5.32 6.17
6.43 5.87
4.75 3.27
2.58 1.52
0 0
2 0
4.58 4.03
2 0
1 0
2 1.7
6.69 7.18
1.58 3.66
7.48 6.82
4.91 3.37
5.83 6.14
7.07 7.33
6.39 6.43
3.7 3.15
1.58 2.73
3.32 0
1 0
3.91 5.31
4.86 3.27
5 4.1
1.58 0
4.58 4.62
6.95 7.44
3.7 3.74
2.81 3.32
3.32 5.31
3.46 2.73
1.58 0
3.91 3.02
0 0
7.33 6.14
0 0
7.43 5.75
4.64 2.36
4.64 3.78
8.35 7.61
0 0
3.91 2.36
5.91 5.56
3 3.15
1 0
0 0
7.43 5.91
5.98 4.77
4.32 3.15
6.07 5.46
5.04 4.41
3.17 3.61
5.86 4.48
7.97 7.2
6.3 4.81
0 0
3.58 2.25
6 7.35
0 0
3.46 1.7
5.21 5.15
3.91 2.55
1 1.7
6.57 7.38
7.18 5.49
5.04 6.29
2.81 2.36
4.39 3.7
7.67 6.46
0 0
5.78 3.93
5.86 5.75
2.32 0
4.58 5.57
2.58 3.42
6.67 5.26
4.09 2.81
8.65 9.03
5.36 5.65
5.95 5.74
5.32 5.71
2.58 1.09
0 0
6.44 6.09
7.98 7.61
2.81 2
5.49 4.48
0 0
0 0
3.81 5.16
0 0
4.17 3.42
5 4.9
2.32 2.46
9.83 9.17
3.46 2
3.17 0
5.78 5.47
6.13 4.97
4.46 5.95
8.64 7.93
4.95 3.52
2.81 0
3.81 3.66
0 0
0 0
3.17 0
6.79 6.05
6.04 4.33
4.39 4.33
4 5.24
4 3.27
6.51 6.02
5 4.92
0 0
5.73 5.24
9.33 9.21
5.64 5
5.7 6.17
5.78 4.79
6.02 8.37
0 0
0 0
3.81 3.52
3.81 4.88
7.07 6.56
5.95 5.9
5.58 4.66
5.81 5.89
0 0
4.86 3.61
1.58 0
4.25 7.3
3.32 3.74
6.93 6.35
3.81 5.35
2.58 3.7
3 3.66
4.46 4.25
5.36 3.89
4.58 4.48
2.58 0
4.95 6.01
2.81 0
6.11 5.25
8.23 7.44
1 0
7.44 7.2
1.58 0
6.09 5.7
6.41 6.15
6.27 6.99
5.52 7.11
3.46 1.7
5.29 4.97
4.95 4.06
4.58 4.33
6.74 5.89
3.17 5.8
1.58 0
9.96 9.14
6.36 6.64
0 0
6.21 5.69
7.28 7.42
6 6.5
6.02 4.33
4.95 3.7
3 0
5 3.09
3.91 4.03
0 0
5.25 5.18
8.84 8.88
3.81 2.55
4.86 3.74
2.58 3.15
3.81 0
0 0
2.32 0
2 0
3.58 1.09
2.81 2.25
3.91 4.97
3.46 2.25
1 3.21
7.26 6.68
6.58 6.14
4.09 4.1
3.17 3.09
6.36 5.32
0 0
6.07 5.15
1.58 0
0 0
5.86 5.62
6.32 6.59
2.32 1.7
6.44 7
3.46 3.74
4.17 3.42
1 0
2.32 0
2.32 0
3.17 3.21
10.07 9.21
4.91 4.33
2 3.86
6.3 8.04
0 0
3.58 5.29
4.46 5.37
5.58 4.97
4.46 2.46
3.32 1.86
4.7 5.04
4.39 5.09
4.95 4.27
2 1.52
4.95 3.74
0 0
2.81 2.81
8.79 9.14
5.49 3.74
2 1.09
5.09 4.64
4.46 3.57
6.39 5.62
4.58 3.96
6.17 6.08
5.39 4.95
3.32 4.25
6.81 5.96
6.49 6.14
5.83 5.49
4.32 4.6
2.32 0
4.09 3.7
4.25 5.25
4 4.86
7.38 7.09
5.88 5.47
2.81 3.47
8.55 7.56
1.58 3.57
2.32 1.86
10.28 9.4
2.81 0
5.67 4.99
9.01 9.46
1.58 0
4.81 4.53
6.41 5.91
4.09 4.55
5.13 4.43
4.75 5.28
4.58 2.95
1 0
6.02 6.12
6.6 6.45
5.36 4.6
3.58 4.77
7.47 6.5
1.58 0.81
5.43 5.5
6 6.5
5.86 5.9
2 3.37
0 0
7.58 6.94
2.58 2.95
4.58 3.93
2.81 3.37
3.46 1.52
4.86 5.37
0 0
7.18 9.26
0 0
0 0
5.7 4.3
2.58 0
3 1.86
6.94 6.95
3 0
6.49 6.38
6.19 4.03
0 0
7.76 6.79
5.93 5.5
1 2.64
4.64 5.85
2.58 1.52
6.57 7.23
5.73 5.13
0 0
3.91 2.25
4.46 3.32
0 0
3.32 1.52
3.91 5.02
2.58 2.13
3.58 3.78
5.81 4.84
0 0
2.81 2.13
2 0
5.67 5.99
3.17 1.7
3.58 3.09
9.1 11.01
6.75 4.92
3.32 1.32
4.7 4.79
4.39 3.32
0 0
6.32 5.1
8.41 7.46
1 1.52
4.32 4.97
6.19 7.13
4.32 3.47
6.89 8.14
4.09 2.73
3 2.46
5.55 6.17
2 1.7
4 1.86
2 2.36
4.64 5.13
0 0
0 0
1.58 0
0 0
2.81 2.13
4.7 4.3
2.81 3.21
6.02 6.6
3.17 1.52
3.46 3.32
1 0
4.46 4.55
6.48 6.56
4 0
5.61 5.67
4.58 3.89
2 3.61
5.29 6.58
6.66 7.12
3.81 2.46
5.25 5.12
6.34 6.1
5.75 6.22
1.58 0
3.46 4.6
4.46 4.13
1 0
1 1.32
2.58 0
2 2.25
8.44 8.59
4.95 5.66
4.81 5.09
0 0
6.86 6.61
3.46 0
6.04 5.89
5.13 4.71
5.64 6.97
1 0
5.39 5.63
5.75 4.36
1 0
6.7 6.13
3.17 2.81
6 6.55
5.7 7.01
1 0
7.44 7.44
3.32 2.81
7.11 7.31
4.86 5.88
5.78 6.78
4.17 2.46
5.61 6.83
6.79 5.83
5.88 5.71
5 4
2.81 0
0 0
4.95 5.21
7.66 7.06
4.86 4
2.32 0
0 0
0 0
5.43 5.63
5.7 6
4.25 3.93
0 0
4.95 5.21
7.54 7.52
7.64 8.19
0 0
5.61 5.1
2.81 1.86
1.58 2.25
6.46 5.73
1.58 0
3.81 3.21
6.02 3.57
3 4.06
4.52 4.53
3.58 1.09
6.64 6.44
1.58 0
6.49 6.33
0 0
3 3.09
3.91 2
2.81 0
7.89 8.01
6.32 5.16
5.36 6.59
5.95 5.41
6.78 6.99
5.52 5.16
2 4.13
7.27 6.87
4.7 4.51
7.5 8.36
3 3.27
6.41 6.41
5.55 4.62
4.52 2.88
1 0
1 0
3.32 3.02
2 0
0 0
6.17 6.3
6.19 5.68
6.44 4.73
8.15 7.45
6.99 7.63
2 0
8.16 9.47
0 0
5.93 6.49
0 0
4.17 3.15
5.75 4.97
4.25 5.66
3.17 4.16
5.93 4.73
7.12 7.21
6.63 6.81
1 0
6.83 8.08
2.81 0.46
4.46 1.52
8.85 8.98
3.46 0.46
4.86 4.79
5.25 4.84
4 3.47
3 1.52
3.81 4.38
2.32 0
0 0
3.46 2.36
5.04 4.06
6.38 7.05
1.58 0
5.86 4.81
5.95 5.9
5.13 4.33
4.39 3.21
8.67 10.16
7.79 7.15
4 3.82
4.17 7.01
3.17 1.32
4.64 3.78
6.15 5.21
6.82 6.14
0 0
0 0
4.64 4.1
5.91 6.73
2 2
6.41 5.45
4 3.42
3.46 1.09
0 0
5.81 5.87
3 0.81
1.58 0
1 0
0 0
2.81 2.25
6.75 7.82
1.58 1.52
0 0
3.81 3.21
8.01 7.27
4.86 4.03
1.58 0
4.25 3.96
5.32 6.03
4.25 7.01
3.32 3.7
2.32 0
5.75 5.52
5.58 5.12
6.07 6.06
3.7 2
7.27 8.01
3.17 3.82
0 0
2 0
5.32 4.36
6.6 5.68
4.46 4.66
4.58 4.1
6.95 7.87
3.32 4.27
2.81 3.15
6.15 5.53
5.58 4.82
6.66 6.17
7.83 7.75
2 0
0 0
6.3 6.58
7.43 6.19
4 3.42
6.34 5.35
1 2.36
9.44 8.84
8.01 7.27
3.46 2.36
6.66 7.19
4.32 3.32
5.95 6.63
6.41 6.68
6.07 5.29
4.17 3.15
2.81 0
6.41 7.88
8.29 7.71
5.61 5.78
0 0
3.7 3.61
3.46 3.57
7.08 8.19
5.7 3.86
1 0
0 0
1.58 0
4.52 3.93
2.32 1.52
1 0
0 0
1 0
3.17 2.73
5.36 6.21
7.03 6.48
3.17 0.81
0 0
2.58 0
7.66 6.97
6.87 5.41
5.46 6.23
4.25 3.21
8.31 8.67
3.91 4.77
2 0.81
7.4 7.33
4.7 4.93
4.17 4.84
1 0
3.58 0.81
3.81 4.88
7.37 6.95
0 0
6.78 6.49
0 0
2.58 2.46
6.64 5.87
3 4.77
3.58 2
5.75 6.42
6.63 5.73
5.09 5.62
4.39 1.52
5.04 2.46
5.13 5.45
7.21 5.66
4.81 3.09
3.32 3.09
3.32 2.13
6.6 6.28
3.58 4.95
3.81 3.96
4.17 4.68
3.58 3.7
4.7 4.3
0 0
6.82 7.16
2.32 0
6.54 5.52
4.7 3.15
5 6.1
5.09 4.06
6.93 7.75
3.17 4.93
1.58 0
5.95 5.12
0 0
3.81 4.51
4.09 1.86
2 2.25
3.32 1.32
2 2
0 0
4.52 3.82
3.46 2.46
7.35 7.31
4.32 5.18
3.81 3.7
4.95 3.96
0 0
9.75 9.47
2 3.7
5.52 5.33
0 0
3 4.3
5.32 5.12
0 0
4.95 4.13
0 0
1 0
5.55 4.58
2 0.46
2.81 0
1 0
5.75 6.82
4.25 3.78
1.58 0
5.55 6.22
2.58 5.45
4.09 0
7.16 7.21
1.58 0
5.81 4.95
0 0
4 4.36
3 1.32
6.21 7.68
4.95 4.86
4.95 3.61
7.66 7.97
2.81 2.55
5.64 4.97
7.12 7.21
4.52 2.88
5.32 3.02
0 0
3.46 3.09
4.17 3.37
4.7 4.64
3.17 2.73
2 0
5.91 5.42
0 0
4.39 3.47
4 4.51
5.78 4.88
0 0
5.29 3.57
3 3.74
7.9 6.78
5.67 5.15
6.38 6.41
4.58 4.27
4.52 2
1.58 2.36
5.32 4.27
5.21 3.52
4.7 3.42
8.81 8.81
5.17 3.21
6.77 5.82
4.86 6.14
4.7 5.49
8.11 6.95
3.32 2.36
5.55 5.29
1 0
4 4.46
0 0
7.29 6.38
8.7 8.12
1.58 0
5.29 5.62
4.46 4.13
0 0
3.32 4.16
2.32 0
3.91 2.88
1.58 0
3.32 5.02
4.09 3.42
6.81 7.32
6.34 5.81
3.81 3.82
3.32 4.41
4.39 4
0 0
2.81 0
2 1.86
0 0
3.58 5.59
6.04 5.22
4.75 4
4.09 3.02
4.52 3.09
3.46 3.96
3 2.95
6.13 6.09
0 0
3 3.27
2.58 3.09
5.39 4.3
3.58 1.86
1 2.36
1.58 0
12.44 11.91
5.49 5.19
4.25 3.47
4.7 6.33
3.17 0.81
0 0
0 0
0 0
4.39 1.32
4.64 2.95
1.58 0
3.32 3.52
6.79 6.05
3.32 2
5.46 5.15
7.5 8.41
4 2.25
0 0
4 5.46
1 0
0 0
2 2.13
0 0
5.04 3.82
7.94 7.84
0 0
4.17 2.64
1 0.81
5.98 7.04
4.91 4.13
0 0
7.26 6.32
3 2.36
3.17 1.32
6.19 5.26
3.46 4.27
4.95 1.86
5.36 4.53
5.25 3.66
0 0
0 0
3.46 0
6.75 5.61
0 0
5.49 4.92
1 0
6.78 5.53
1 0
2.32 3.02
7.26 6.82
7.52 6.72
4.64 3.37
0 0
3.81 2.88
6.25 6.43
4.32 4.93
5.09 5.91
3.58 3.47
0 0
6.25 5.33
0 0
6.02 5.88
2 1.32
4.52 4.13
2.58 2.55
6.81 6.58
3.91 3.96
2.58 3.02
4.7 2.88
6.87 8.25
4.64 4.46
0 0
2.32 0
5.29 7.07
0 0
5.04 5.26
3.46 2.73
5.46 3.89
2 3.47
2.81 0
3.58 5.35
6.38 6.41
6.48 6.23
2 0
7.39 7.14
3 2.36
3.46 5.39
0 0
5 5.35
4.25 1.52
6.81 6.32
4.58 3.66
3.32 2.46
5.93 5.21
4.09 5.37
8.93 8.84
4.58 4.97
1 3.47
5 3.66
0 0
3.58 4.03
6.66 6.01
2 0
1 0
4.32 4.92
2.58 0
2 0
2.58 0
4.32 1.7
4.39 4.13
3.58 3.47
1.58 2.36
3.46 4.6
6.27 6.43
3.17 0
7.13 6.8
8.18 7.3
1 1.7
4.52 3.15
1 0
0 0
1.58 0
1.58 2
3 0
5 5.09
5.64 5.46
4.64 4.36
2.32 3.32
4 3.57
1.58 0
5.29 5.46
8.04 7.92
3.32 3.7
1.58 0
0 0
3.58 2.36
4.64 3.89
4.95 5.65
1.58 1.09
2.58 2
6.02 4.1
8.04 7.6
0 0
6.52 6.52
4.81 4.55
1 0
1 0
4.52 3.27
2.58 1.7
3.17 0
1.58 0
5.09 4.6
0 0
3 0
1.58 0
4.81 5.24
0 0
8.55 8.19
3.7 3.89
2.81 3.89
3.91 4.25
0 0
3 3.02
5.21 5
0 0
0 0
5.73 5
5.04 2.46
2.81 3.37
6.23 6.11
3 1.32
4.58 4.51
6.15 5.5
4.58 3.37
4.52 6.05
5.39 5.81
3 0.81
3.32 3.09
5.13 5.44
5.29 5.04
5.81 5
5.86 5.44
3.32 1.7
4.86 5.4
0 0
3.17 1.32
8.01 7.42
5.49 4.86
1 0
6.95 7.19
4 3.09
6.87 7.9
4 2.46
3.17 1.52
3.32 0
4.91 4.22
0 0
5.09 5.57
5.09 3.37
7.44 7.22
4.91 3.42
5.13 0
5.64 5.47
5.78 5.18
5.43 4.86
0 0
5.21 3.93
3.7 0.81
3.91 2.73
5.43 5.25
3.17 0
2.81 0
6.63 6.56
1 0
6.66 6.79
2.58 0.81
5.75 5.09
7.27 7.58
7.27 7
7.12 7.86
4.7 5.73
5.86 0
0 0
0 0
5.21 5.56
6.48 6.22
2.58 2.64
7.07 6.02
1 0
2.32 0
3.91 3.86
7.09 6.49
3.91 4.3
5.29 3.37
5.64 4.62
0 0
7.43 7.58
1.58 0
0 0
0 0
3.32 3.02
4.52 3.82
6.78 5.8
5.64 4.53
1.58 0
6.04 5.07
5.13 4.06
1.58 0
2.32 3.21
8.75 8.01
5.81 3.37
6.74 6.15
2.32 0
6.54 6.7
6.46 6.16
6.49 6.71
0 0
5.73 5.37
5.36 5.63
4.46 2.13
5.81 7
0 0
2 0
4 4.64
0 0
2.58 1.86
5.25 4.73
4.17 5.78
4.39 4.03
7.67 7.33
2.32 3.02
5.86 6.69
3.81 2.55
4.52 4.58
0 0
5.7 4.53
0 0
4.17 4.13
4.25 2.55
5.91 5.41
4.25 4.92
7.11 6.2
2.58 3.61
2.32 2.46
8.55 7.91
1.58 1.09
0 0
2.81 0.81
6.25 6.45
1.58 0
1 0
4.09 5.04
2.58 2
3.46 1.32
3.46 4.71
1.58 0
2 1.7
7.28 6.61
4.75 3.93
3.58 3.66
3.46 4.13
5.86 6.04
6.32 6.17
4.46 3.09
4.52 3.78
6.67 6.17
3.17 1.7
6.66 7.4
2.32 0
6.54 6.93
0 0
2 0
0 0
3.7 3.89
6.75 5.77
0 0
7 5.62
4.25 3.09
6.19 4.73
3.46 3.02
0 0
2 1.86
8.69 8.2
4.17 4.64
6.48 7.42
3.32 4.36
5.29 4.19
4.39 4.36
2.32 2.46
5.13 3.42
0 0
0 0
6.25 6.86
1 0
1.58 3.89
1 1.86
2 2.36
3.7 3.89
2 2.55
5.13 4.58
5.98 5.68
3.91 2.36
7.87 7.23
2.81 3.42
2.32 1.7
4.52 5.07
2.32 0
0 0
7.43 6.68
8.24 8.76
4 4.13
2.58 5.19
3.46 4.3
3.32 3.42
4.46 3.66
0 0
6.54 5.95
4.09 3.74
7.63 7.44
5.55 4.93
2.32 2.64
6.95 6.78
7.75 6.94
5.17 4.62
6.36 5.93
2.32 3.42
6.66 6.8
5.43 5.4
5.75 6.59
0 0
3 3.78
5.39 6.75
0 0
0 0
1 0.81
7.88 7.02
2.32 0
1.58 2.55
4.81 5.52
7.7 8.12
3.7 4.22
3.46 2.36
5.83 5.51
0 0
5.98 5.16
3.17 3.09
7.06 8.16
0 0
4.25 4.97
8.87 8.09
2.32 0.46
3.32 3.96
2.58 0
6.27 6.38
4.52 5.33
0 0
4.39 3.02
1 0
2.58 3.7
8.39 7.28
5.36 5.74
2 2.73
7.12 6.94
5.21 5.29
6.02 5.88
5.04 4.6
6.41 5.58
5.98 4.93
3.91 4.19
4 4.73
5.95 6.17
6.85 6.32
4.17 3.47
0 0
4.58 1.86
4.95 4.03
0 0
7.38 6.96
12.49 12
3.17 3.15
4 4.95
1 0
4.25 5.12
4.52 4.77
4.39 5.51
2.58 1.86
4 3.66
8.78 7.77
3.7 3.21
5.61 5.78
3.58 0
5.61 6.51
2 2.64
2 0
0 0
6.34 7.59
3.32 3.57
4.7 5.98
3.58 3.93
4.64 6.25
4.46 2.36
0 0
2.32 3.82
4.25 4.06
6.83 5.87
5.83 5.89
6.52 6.22
6.83 7.12
3.7 4.51
0 0
6.79 7.45
0 0
0 0
0 0
2.58 2.88
4.64 6.06
5.91 4.97
1 0
1 0
0 0
4.17 2.95
1.58 0
5.61 5.49
6.66 5.7
6.44 5.95
1 0
4.7 4
3.81 3.86
5.55 5.09
4.81 2.88
8 8.97
2.58 1.32
5.43 4.6
8.35 7.32
2.58 0
3.17 1.52
3.81 4.9
0 0
6.69 6.68
7.73 6.73
3.7 1.32
4.17 3.66
6.23 5.18
4.32 8.63
2 0
4.39 3.93
4.75 5.42
5.13 5.24
4 4.27
0 0
4.91 4.64
5.09 4.73
5.09 4.88
1 0
5.81 6.06
5.58 5.56
2.81 0
2.58 1.32
3.7 3.02
6.63 5.77
5.46 5.18
4 3.02
6.23 5.29
4.81 4.51
5.83 5.42
4.17 5.02
5.61 4.16
6.48 5
0 0
1.58 1.09
5.7 5.42
4.25 4.9
3.46 3.15
5.29 6.43
5.21 6.45
4.09 2.55
5.32 4.03
2.58 1.32
7.13 5.66
3.58 4.19
3 1.09
2.32 2.13
3.7 0
6.79 7.51
4.25 4.03
2.32 0
3.32 4.51
0 0
7.35 7.22
1 0
4.86 3.86
4.75 3.61
5.75 5.33
4.58 2.64
2.32 0.46
4.25 3.66
6.07 4.86
6.71 7.5
7.55 7.23
2 0.81
7.58 6.99
0 0
5.46 4
4.75 5.68
8.33 8.61
3.81 2
2.81 0
6.25 5.19
5.61 5.86
0 0
3.58 4.1
0 0
3.58 5.79
3 1.52
5.46 3.74
1 0
0 0
3.58 4.75
5.83 5.44
4.46 3.37
3.46 2.36
4.58 3.86
5.13 4.82
4.32 4.46
4.25 1.86
5.21 5.12
6.71 6.48
2.58 2.73
3.7 2.95
5.58 5.92
5.58 4.75
5 5.1
2 0
0 0
0 0
2 1.52
2 0.81
6.38 5.62
3.17 2.64
6.19 5.59
6.34 6.13
7.02 5.96
0 0
6.98 7.18
3.17 0.46
5.29 6.4
5.61 6.17
3.7 4.95
3.7 3.37
1.58 0
3.81 0
4.58 4.77
2.81 3.42
7.55 7.24
5.13 5.56
9.71 9.11
3.17 3.37
1.58 0
1 0
4.81 3.47
4 5.02
6.29 5.62
5.93 4.22
5.46 3.89
5.58 7.6
5.58 6.18
1.58 2.55
4.64 4
6.32 7.51
4 3.78
2 0
0 0
6.67 7
1.58 0
0 0
2.81 2.88
4.39 2.36
3.17 3.52
4.17 3.7
4 4.22
1.58 0
2 0
0 0
3.58 1.32
5.29 3.93
1 0
0 0
5.64 4.81
4.32 4
3.58 3.21
2.58 0.81
0 0
5.98 5.82
0 0
6 7.1
4.75 4.48
2 0
7.06 7.49
2.58 2.13
5.36 6.45
7.42 7.53
5.83 5.46
7.86 6.91
8.23 7.43
3.32 0
0 0
6.75 6.44
6.23 5.75
2.32 0
3.32 4.19
3.17 3.57
2 1.52
2 0
0 0
2 2.36
5.13 5.07
7.11 6
6.3 5.16
0 0
5.04 4.82
5.43 6.36
3.81 4.55
6.23 4.86
6.85 6.56
3.32 2.88
4.58 4.03
0 0
2.81 2
3.46 2.81
5.81 5.54
1.58 0.81
6.3 7.61
3.46 4.33
5.86 6.58
7.79 7.63
2 0.81
2 0.81
5.39 4.27
0 0
6.04 5.02
0 0
7.09 6.93
5.93 3.86
2 0
7.12 6.66
3.46 2.55
4.95 3.78
6.09 6.31
6.02 5.96
3.81 3.21
0 0
6 6.72
2 0
5.09 6.67
2 0
5.52 4.13
3.46 3.96
3.81 4.41
2.81 0.81
6.52 5.82
4 2.73
6.19 6.27
3.91 1.32
5.32 5.82
4.64 4.46
6.71 6.29
2 2.55
1.58 0
5.39 3.09
4.81 4.16
4.09 3.78
6.17 5.62
1.58 0
2.32 0
4.09 4.36
4.32 2.46
2.58 2.46
4.86 4.36
4.39 5.7
1 0
8.14 8.21
7.55 7.54
5 4.66
1.58 1.32
3.7 2.13
6.25 4.88
5.75 4.33
5.75 4.43
1 0
3.81 4
3.7 4.81
6.41 4.58
7.24 5.94
0 0
3 1.32
5.39 4.66
3.7 4.03
6.7 6.06
2 0
4 4
4.09 3.37
2.81 2
2.32 2.13
4 3.21
6.82 8.22
6.17 5.18
1.58 0
6.81 7.41
6.86 6.32
6.97 7.08
0 0
2 1.7
4.95 4.13
7.75 6.63
0 0
2.32 2.36
5.17 4.58
4.81 4.9
4.75 4.27
2.58 0
5.64 5.6
3.32 2
1.58 0
5.49 5.86
0 0
3 4.25
1.58 0
1 1.52
2.32 0
4.25 1.86
0 0
5.04 5.69
4.58 3.7
6.51 5.33
4.32 4.6
6.95 5.4
5.55 5.35
3.46 1.7
6.27 6.79
5.83 5.92
7.32 6.87
0 0
0 0
0 0
2.32 0.46
5.61 4.25
3.58 3.74
5.39 5.69
7.15 7.75
5.86 5.12
1 0
2 3.27
2 0.81
5.21 2
4.09 3.66
6.57 7.09
2 2.46
4.7 1.7
7.55 8.31
2.58 3.66
6.09 5.52
5.49 4.93
1 0
7.75 8.04
4.64 3.82
4.95 2.25
6.78 7.58
2.58 2.46
0 0
4.7 4.13
4.32 5.04
1.58 0
1.58 1.7
4.09 1.86
5.39 4.53
6.6 7.11
3.58 0.81
4.7 5.85
7.59 7.54
5.52 4.93
2.58 5.04
0 0
2 2.13
0 0
4.58 5.56
0 0
5.61 5.66
6.77 6.23
5.88 5.75
6.11 5.21
3.17 3.66
5.39 5.31
0 0
2.81 0
6.21 4.3
6.25 7.41
2 2.55
2.58 0
0 0
6.66 6.25
6.73 7.42
5.93 6.49
8.11 8.89
2 0
6.79 6.09
1 0
2.32 0
5.83 5.71
4.52 4.84
2 0
5.13 3.78
0 0
6.86 5.73
2.32 0
5.64 6.68
6.98 5.79
2.81 2.13
9.64 10.41
2.32 1.86
2.32 0.81
1 2.81
1 0
1 0
5.88 4.55
4.32 3.61
4 0.46
1.58 2.88
5.32 5.09
6.85 7.96
1 0
4.39 5.83
6.52 5.37
5.88 4.81
6.19 3.96
6.36 6.48
6.89 6.4
5.75 3.93
5.17 3.86
3.81 4.68
5.52 5.12
3.91 3.32
5.64 4.19
2.32 0
7.22 7.89
6.32 6.23
0 0
1.58 1.86
7.21 6.61
1 0
4.46 5.83
5.39 5.51
2.32 1.7
6.81 6.17
5.88 5.92
0 0
7.43 6.87
4.32 4.99
5.58 5.04
5.73 7.04
0 0
3.91 3.32
5.91 5.04
6.43 7.4
5.49 5.49
1.58 0
6.29 6.64
7.86 6.9
5.73 5.99
6.36 7.05
4.25 4.1
4.09 7.5
4.64 3.74
4.32 5.36
2.81 0.81
5.21 4.64
0 0
5.88 5.5
3.17 1.09
3.32 0.46
0 0
0 0
3.32 0
4.64 4.9
1 0
3.7 2.73
6.48 5.05
0 0
7.12 6.34
0 0
2 1.86
3.32 3.15
7 6.67
7.88 7.59
0 0
2 2.25
3.32 4.68
4 4.53
6.17 4.86
7.33 8.32
4.7 4.93
6.27 5.25
1.58 0
1.58 0
0 0
4.64 4.64
6.91 6.37
4.91 3.82
2.32 2.64
3.81 2.73
4.17 3.61
6.23 6.41
4.52 5.74
7.24 5.96
2.81 1.52
0 0
5.29 5.47
3.17 0.81
6.46 6.38
4.64 3.27
6.07 5.69
1 0
3.91 2
5.86 4.86
0 0
5.67 5.16
7.2 7.48
3 0
6.07 7.14
4.86 4.41
2.81 1.32
5.17 4.99
0 0
7.21 7.17
3.32 1.7
4.64 3.47
3.81 3.57
2.81 0
3.46 5.26
1 0
5.04 3.78
4.52 3.66
1 0
3.7 0
4.52 3.27
2 2.13
2.58 0
5.39 4.75
8.29 8.11
2.32 3.27
6.09 7.11
2 0
0 0
7.71 8.85
6.09 6.2
5.36 5.73
5.32 4.62
3.32 5.82
5.25 5.26
3.32 3.32
6.79 5.67
5.75 5.02
0 0
0 0
6.79 6.35
4.17 3.86
8.55 7.94
2 3.27
0 0
4.64 3.66
3.46 5.79
4.75 3.52
7.1 6.23
5 4.51
6.94 7.76
7.39 7.22
6.58 6.49
4.52 2.73
5.73 5.72
5.98 6.43
3 2
3 0.81
6.07 6.28
5.58 3.32
4.64 3.47
3.91 4.68
2 3.27
5.67 4.3
0 0
5.49 4.33
9.01 7.93
6.95 6.45
8.67 7.66
6.52 5.78
4.64 3.78
8.56 8.3
0 0
3.32 4.13
3.81 2.73
2.81 3.42
5.49 6.49
2.32 0
4.64 3.52
4.52 4.48
7.41 7.6
3.46 3.86
7.37 7.2
3.7 5.65
3.46 4.55
5.46 5.4
6.27 7.09
5.91 4.22
2 0
0 0
6.74 5.83
1.58 3.02
0 0
3.81 3.96
3.81 2.36
8.27 8.92
1.58 0
7.06 6.67
4.17 4.38
3.32 3.86
2.58 3.42
3.7 3.89
8.17 8.64
0 0
8.49 8.48
5.64 5.09
5.36 4.19
4.52 3.27
1.58 0
6 4.95
4.32 0
0 0
3.7 0
7.61 7.36
0 0
1.58 2.55
5.25 5.22
2.32 2.36
5.7 4.48
6.29 7
3.81 5.45
3.7 4.1
4.64 3.52
4.09 2.95
4.81 4.86
0 0
1.58 0
0 0
8.89 9.03
4.17 5.45
5.13 5.07
5.86 4.92
3.91 0.81
1 0
2.58 3.57
7.44 6.55
7.59 7.4
1.58 0
2 0
2.81 0
5.09 4.38
3.32 0
0 0
5.29 5.56
5.95 5.49
5.39 4.86
6.58 6.25
6.07 5.54
5.39 2.55
5.46 5.22
5 4.19
2.58 2.13
1.58 0
4.09 2.55
1 0.81
6.39 6.04
3.46 2.81
6.23 6.25
5.93 5.72
5 4.9
11.65 11.71
6.23 5.22
2.32 0
1.58 1.32
5.29 4.75
2.58 0
3.32 3.82
2.32 0
4.09 4.22
1.58 0
4.86 3.02
0 0
3.7 3.7
5.52 4.27
4.81 4.41
0 0
3.91 2.46
2.58 0
3.17 0
3.32 0
6.88 6.56
1.58 2.55
2.81 1.7
0 0
4.86 6.35
6.87 6.67
8.03 7.43
3.7 3.15
4.46 4.66
6.69 6.62
1 0
5.36 5.83
3.46 1.09
1 1.32
4.25 3.37
1.58 2.25
4.58 4.66
6.27 5.76
5.17 4.66
6.09 6.94
4.58 3.78
4.81 5.49
3.58 2.55
3.81 2.73
4.81 4.22
0 0
5.25 5.35
5.09 4.66
4.32 4.03
1.58 2
5.73 5.87
6.66 5.21
4 2.95
3.17 5.19
0 0
4.39 3.74
3.32 4.13
4.09 4.06
8.51 7.83
5.17 6.69
0 0
5.29 4.64
2.32 0
6.07 5.41
5.52 4.66
0 0
0 0
1 0
0 0
2.81 0
5 5.42
5.32 3.52
6.44 6.22
5.49 5.79
6.11 5.83
11.89 11.98
3 0
3.81 1.32
5.49 4.75
1.58 1.32
0 0
6.11 6.88
5.29 5.16
4.7 3.37
3 3.82
4.52 3.27
1 2.46
3.81 3.37
4.81 5.29
5.7 6.61
1.58 0
4.39 3.74
5.04 3.21
0 0
4.91 4.06
4.09 2.73
5.83 3.61
6.04 5.59
0 0
3.7 0
0 0
2.58 0
0 0
3.32 0.46
3.32 0
2.81 3.86
5.21 3.82
6.58 5.69
6.81 6.38
6.48 7.68
5.67 4.84
6.27 4.64
7.16 6.29
6.51 6.18
5.98 6.98
3.58 2.88
5.93 7.09
2 1.52
4.46 6.5
6.19 5.12
6.49 5.21
6.02 5.41
0 0
1 0
5.21 5.8
3 4.58
3.32 5.7
6.44 6.18
6.86 5.8
7.19 6.75
2.32 1.7
5.13 5.61
0 0
1 0
2.58 2
4 4
1 2.88
3.58 2.64
7.13 6.78
0 0
2.58 1.86
4.81 4.46
5.52 5.1
3.81 3.61
4.32 3.74
4.09 2.25
4.39 4.16
5.83 5.33
1.58 3.21
2.81 2.55
2.58 4.51
9.61 9.54
4.91 4.1
1 0
3.81 4.36
2.32 2.95
4.7 6.17
0 0
0 0
1 2.55
0 0
1.58 2.64
4.52 1.86
7.28 8.14
5.55 5.22
6.19 5.67
6.09 5.16
7.82 7.74
5.67 5.68
4 3.37
