# Supplementary material for: Simulating multiple faceted variability in single cell RNA sequencing
Source: Nat Commun. 2019 Jun 13;10:2611. doi: 10.1038/s41467-019-10500-w (PMC6565723; doi:10.1038/s41467-019-10500-w)
Supplement: Supplementary file 4 — Source Data [file 41467_2019_10500_MOESM4_ESM.zip › Source_Data_forFigures/Figure4d/UMIcortex_observed_counts_simulated.txt]

cell_1 cell_2 cell_3 cell_4 cell_5 cell_6 cell_7 cell_8 cell_9 cell_10 cell_11 cell_12 cell_13 cell_14 cell_15 cell_16 cell_17 cell_18 cell_19 cell_20 cell_21 cell_22 cell_23 cell_24 cell_25 cell_26 cell_27 cell_28 cell_29 cell_30 cell_31 cell_32 cell_33 cell_34 cell_35 cell_36 cell_37 cell_38 cell_39 cell_40 cell_41 cell_42 cell_43 cell_44 cell_45 cell_46 cell_47 cell_48 cell_49 cell_50 cell_51 cell_52 cell_53 cell_54 cell_55 cell_56 cell_57 cell_58 cell_59 cell_60 cell_61 cell_62 cell_63 cell_64 cell_65 cell_66 cell_67 cell_68 cell_69 cell_70 cell_71 cell_72 cell_73 cell_74 cell_75 cell_76 cell_77 cell_78 cell_79 cell_80 cell_81 cell_82 cell_83 cell_84 cell_85 cell_86 cell_87 cell_88 cell_89 cell_90 cell_91 cell_92 cell_93 cell_94 cell_95 cell_96 cell_97 cell_98 cell_99 cell_100 cell_101 cell_102 cell_103 cell_104 cell_105 cell_106 cell_107 cell_108 cell_109 cell_110 cell_111 cell_112 cell_113 cell_114 cell_115 cell_116 cell_117 cell_118 cell_119 cell_120 cell_121 cell_122 cell_123 cell_124 cell_125 cell_126 cell_127 cell_128 cell_129 cell_130 cell_131 cell_132 cell_133 cell_134 cell_135 cell_136 cell_137 cell_138 cell_139 cell_140 cell_141 cell_142 cell_143 cell_144 cell_145 cell_146 cell_147 cell_148 cell_149 cell_150 cell_151 cell_152 cell_153 cell_154 cell_155 cell_156 cell_157 cell_158 cell_159 cell_160 cell_161 cell_162 cell_163 cell_164 cell_165 cell_166 cell_167 cell_168 cell_169 cell_170 cell_171 cell_172 cell_173 cell_174 cell_175 cell_176 cell_177 cell_178 cell_179 cell_180 cell_181 cell_182 cell_183 cell_184 cell_185 cell_186 cell_187 cell_188 cell_189 cell_190 cell_191 cell_192 cell_193 cell_194 cell_195 cell_196 cell_197 cell_198 cell_199 cell_200 cell_201 cell_202 cell_203 cell_204 cell_205 cell_206 cell_207 cell_208 cell_209 cell_210 cell_211 cell_212 cell_213 cell_214 cell_215 cell_216 cell_217 cell_218 cell_219 cell_220 cell_221 cell_222 cell_223 cell_224 cell_225 cell_226 cell_227 cell_228 cell_229 cell_230 cell_231 cell_232 cell_233 cell_234 cell_235 cell_236 cell_237 cell_238 cell_239 cell_240 cell_241 cell_242 cell_243 cell_244 cell_245 cell_246 cell_247 cell_248 cell_249 cell_250 cell_251 cell_252 cell_253 cell_254 cell_255 cell_256 cell_257 cell_258 cell_259 cell_260 cell_261 cell_262 cell_263 cell_264 cell_265 cell_266 cell_267 cell_268 cell_269 cell_270 cell_271 cell_272 cell_273 cell_274 cell_275 cell_276 cell_277 cell_278 cell_279 cell_280 cell_281 cell_282 cell_283 cell_284 cell_285 cell_286 cell_287 cell_288 cell_289 cell_290 cell_291 cell_292 cell_293 cell_294 cell_295 cell_296 cell_297 cell_298 cell_299 cell_300
3 2 6 3 3 2 3 7 3 5 7 5 1 2 8 0 1 3 3 8 8 5 3 7 3 0 6 1 4 2 9 5 6 7 6 1 10 5 5 1 2 9 11 1 7 3 3 10 1 3 2 3 3 6 4 12 6 2 5 6 4 3 6 4 5 2 15 2 3 3 0 3 4 2 4 5 0 4 1 3 2 7 0 4 3 2 8 5 2 0 7 3 1 4 5 1 0 1 3 3 4 1 9 3 1 3 1 1 4 2 6 0 2 5 9 0 0 1 4 1 1 2 3 2 9 3 5 1 3 5 2 4 3 5 4 4 4 3 2 8 8 3 2 10 5 8 0 4 0 0 4 3 8 3 3 4 1 1 10 4 0 7 1 8 3 4 1 6 6 4 7 0 1 3 0 5 2 4 3 5 6 10 5 0 3 2 5 0 8 6 6 6 6 9 1 2 9 4 2 0 1 2 8 9 1 4 2 1 3 3 4 6 2 4 0 0 2 2 3 3 4 0 5 5 5 5 3 4 4 2 14 4 3 2 1 7 2 2 3 4 3 6 8 7 2 4 0 2 1 4 0 4 1 0 3 5 6 3 0 7 1 1 1 2 3 6 9 4 0 0 2 3 7 5 9 9 3 4 8 3 2 3 8 4 4 6 2 10 3 8 3 4 5 1 3 6 6 2 6 1
0 0 0 0 0 0 0 0 0 0 0 0 0 0 0 0 0 0 0 0 0 0 0 0 0 0 0 0 0 0 1 0 0 0 0 0 0 0 0 0 0 0 0 0 0 0 0 0 0 0 0 0 0 0 0 0 0 0 0 0 0 0 0 0 0 1 0 0 0 1 0 0 0 0 0 0 0 0 0 0 0 0 0 0 0 0 0 0 0 0 0 0 0 0 0 0 0 0 0 0 0 0 0 0 0 0 0 0 0 0 0 0 0 0 0 0 0 0 1 0 0 0 0 0 0 0 0 0 0 0 1 0 0 0 0 0 0 0 0 0 0 0 0 0 0 0 0 0 0 0 0 0 0 0 0 0 0 0 0 0 0 0 0 0 0 0 0 0 0 0 0 0 0 0 0 0 0 0 0 0 0 0 0 0 0 0 0 0 0 0 0 0 0 0 0 0 0 0 0 0 0 0 0 0 0 0 0 0 0 0 1 0 0 0 0 0 0 0 0 0 0 0 0 0 0 0 0 0 0 0 0 0 0 0 0 0 0 0 0 0 0 0 0 0 0 0 0 0 0 0 0 0 0 0 0 0 0 0 0 0 0 0 0 0 0 0 0 0 0 0 0 0 0 0 0 0 0 0 0 0 0 0 0 0 0 0 0 0 0 0 0 0 0 0 0 0 0 0 0 0
1 0 0 0 0 0 1 1 0 0 1 0 1 0 0 1 0 0 0 0 0 0 0 0 0 0 0 0 0 0 0 1 0 0 0 0 0 0 0 0 0 0 0 0 0 0 0 0 0 1 0 0 0 0 0 1 0 0 1 0 1 1 1 0 0 0 0 0 0 0 0 0 0 0 0 0 0 1 0 0 0 0 0 0 0 0 0 0 0 0 0 0 0 1 0 0 0 0 0 0 0 0 0 0 0 0 0 0 1 0 0 0 1 1 0 0 0 0 0 1 0 0 1 0 0 0 0 0 0 1 0 0 0 0 0 0 1 0 0 0 0 0 0 0 0 1 0 0 1 0 0 0 2 0 1 0 0 0 0 1 0 0 0 0 1 1 0 0 2 0 0 0 0 0 0 1 0 0 0 0 0 0 0 0 1 0 0 0 0 0 0 0 0 0 0 0 0 0 0 0 0 0 1 0 0 0 0 0 0 0 0 0 0 0 0 0 0 0 0 0 0 0 0 0 0 0 0 0 1 0 0 0 1 0 0 0 0 1 0 0 1 0 0 0 0 0 0 0 1 1 1 0 0 0 0 0 0 0 0 0 0 0 0 0 0 1 0 0 0 0 0 0 0 0 0 0 0 0 0 0 0 0 0 0 0 0 0 0 0 0 0 0 3 0 0 0 0 0 0 0
0 0 0 0 1 0 0 0 0 1 0 1 0 0 0 0 0 0 1 0 0 0 0 0 1 0 0 0 0 0 0 1 0 1 0 0 1 0 0 0 0 0 0 0 1 0 0 0 0 0 0 0 0 1 0 0 0 0 0 0 0 0 0 0 0 1 0 0 1 0 0 0 0 0 0 0 1 0 0 0 0 1 0 0 0 0 0 1 0 0 0 1 0 0 1 0 0 0 0 1 0 0 0 0 0 0 0 0 0 0 0 0 0 0 0 0 0 0 0 0 0 0 0 0 0 0 0 0 0 1 0 0 0 0 0 0 0 0 0 1 0 1 0 1 0 0 0 0 0 0 0 0 0 0 0 0 0 0 0 0 1 1 1 0 0 0 0 0 0 0 0 0 0 1 0 0 0 0 0 0 0 1 0 0 0 0 0 0 0 0 1 0 0 0 0 1 0 0 0 0 0 0 0 0 0 0 0 0 1 0 0 0 0 0 0 0 1 1 0 0 1 1 0 0 0 1 0 0 1 0 0 0 0 0 0 0 0 0 2 0 1 0 0 0 1 0 0 0 0 0 0 0 1 0 0 0 0 0 0 0 0 0 0 0 1 0 0 0 0 0 0 1 0 0 1 0 0 0 0 0 0 0 1 0 0 0 0 0 0 0 0 0 0 0 0 0 0 0 0 0
0 0 0 0 0 0 1 0 0 0 0 1 0 0 0 0 0 0 0 0 1 0 0 0 0 0 0 0 0 0 0 0 0 0 1 0 0 0 0 0 0 0 0 1 1 0 1 3 0 1 0 0 1 0 0 0 0 0 1 0 0 0 0 0 0 0 0 0 0 0 0 0 1 0 1 0 0 0 0 0 0 0 0 0 0 1 0 1 0 0 0 0 0 0 0 1 1 0 0 0 0 0 0 1 0 0 0 1 1 0 0 0 0 2 2 1 0 0 0 0 1 0 0 0 0 0 1 0 0 0 0 0 0 0 0 0 0 0 0 0 0 0 0 0 0 0 0 0 0 0 0 2 0 0 0 0 0 0 0 0 0 0 0 2 0 0 0 0 1 0 0 0 1 0 1 0 1 0 0 0 0 0 0 0 0 0 0 0 2 1 0 1 0 0 0 0 0 0 0 0 0 0 2 0 0 0 0 0 2 0 0 2 0 0 0 0 0 1 0 0 0 0 0 0 0 1 0 0 0 0 0 0 1 2 0 0 0 0 0 0 1 0 0 0 0 1 0 0 0 0 0 1 1 0 0 0 1 0 2 0 0 1 0 0 0 0 0 0 0 0 0 0 1 0 1 0 0 0 0 0 0 0 1 0 0 0 0 0 0 1 0 0 1 0 0 0 1 0 0 0
1 0 0 0 0 0 0 0 0 0 1 0 0 0 0 0 0 0 0 0 0 0 0 2 0 0 0 0 0 0 0 0 0 0 1 0 0 0 2 0 0 0 0 0 2 0 0 0 0 0 1 1 4 0 0 1 0 0 0 0 0 0 1 2 0 1 1 1 0 0 0 0 1 0 0 0 0 0 0 0 2 0 0 0 1 3 0 0 0 0 0 0 0 0 0 0 0 0 0 1 0 1 1 0 0 0 0 0 0 0 0 0 0 1 0 0 0 0 0 0 0 0 0 0 0 0 1 0 0 0 0 0 0 0 0 0 0 0 0 0 0 0 1 0 0 1 0 1 1 0 1 1 1 0 1 1 0 0 1 0 1 1 0 0 1 0 1 0 0 1 0 0 1 1 0 1 0 0 0 1 0 1 0 0 0 0 0 0 3 0 0 3 0 0 0 0 2 1 0 0 1 0 0 0 0 1 0 1 1 0 0 0 1 0 0 0 0 1 0 0 0 0 0 1 2 1 0 0 1 0 0 0 1 0 0 0 0 0 0 0 0 0 1 0 1 0 0 2 0 0 0 0 0 0 0 0 0 0 0 0 0 0 0 0 0 0 0 0 0 0 0 0 0 0 0 1 0 0 0 0 0 0 0 0 0 2 0 1 0 0 0 0 1 0 1 1 2 1 0 0
4 2 4 0 0 1 2 0 1 0 2 1 3 0 2 2 0 0 3 4 4 2 3 3 5 0 3 1 5 3 3 0 1 3 3 0 3 3 2 0 1 1 3 2 1 1 0 8 0 0 0 1 5 5 2 4 4 0 1 2 1 2 3 4 2 0 2 7 5 1 1 2 2 4 3 2 1 2 2 1 0 3 0 3 1 0 3 1 2 0 2 0 1 2 0 1 0 2 5 4 2 0 5 1 0 0 4 2 2 1 1 0 1 2 1 1 0 0 0 0 0 0 3 1 1 0 4 4 0 3 1 0 1 2 0 6 0 1 1 2 0 4 1 3 0 2 0 0 0 0 3 0 1 1 2 2 0 0 4 1 0 2 0 3 3 2 2 5 0 1 2 0 0 5 1 4 2 0 1 2 0 1 4 0 1 1 3 0 2 1 2 0 3 2 2 0 0 1 3 0 3 0 0 1 1 4 0 0 0 3 2 1 2 3 0 3 3 1 1 2 2 2 3 1 1 1 1 3 3 1 3 1 3 1 0 2 1 3 0 1 2 4 3 3 0 3 0 2 1 3 1 1 1 0 0 1 2 5 0 6 1 1 0 1 0 1 1 5 0 0 1 0 3 2 2 2 1 3 3 4 3 0 3 2 2 2 0 2 0 2 3 1 1 1 1 1 2 2 2 0
0 0 0 0 0 0 0 0 0 0 0 0 0 0 0 0 0 0 0 1 0 0 0 0 0 0 0 0 0 0 0 1 0 0 0 0 0 1 0 0 0 0 0 0 0 1 0 0 0 0 0 0 0 0 1 0 1 0 0 0 0 0 1 0 0 0 1 0 0 0 0 0 0 0 2 0 0 0 0 0 0 0 0 0 1 0 0 0 0 0 0 0 0 0 0 0 0 0 0 0 1 0 2 0 0 0 0 0 0 0 1 0 0 0 0 0 0 0 1 0 1 0 0 0 0 0 0 0 0 0 1 0 0 0 0 0 0 1 0 0 0 0 0 0 0 0 0 1 0 0 0 0 0 0 0 0 1 0 1 1 1 1 0 0 0 0 0 0 0 0 0 0 0 0 0 1 0 1 0 0 0 0 0 0 1 0 0 0 0 0 0 1 1 0 0 0 0 1 0 0 0 0 0 1 0 0 0 0 0 0 0 1 0 0 0 0 0 0 0 0 0 0 2 0 0 0 1 1 0 0 0 0 0 0 0 0 0 0 0 0 0 0 0 0 0 0 0 0 0 0 0 0 3 0 0 0 0 1 0 0 0 0 0 1 0 0 0 0 0 0 0 0 0 0 3 0 0 0 0 0 0 0 0 0 1 0 0 0 0 0 0 0 0 0 0 0 0 0 0 0
0 0 0 0 1 0 0 0 1 0 0 0 0 0 0 0 0 0 0 0 0 1 1 0 0 0 0 0 0 0 1 0 0 0 2 0 0 1 0 0 1 0 0 0 0 1 0 1 1 0 0 0 1 0 0 1 1 0 0 0 0 0 0 0 0 0 1 0 0 0 0 0 0 0 0 0 0 0 0 0 0 1 1 0 0 1 0 1 0 0 0 0 0 0 0 1 0 1 0 0 0 0 0 0 0 0 0 0 0 0 0 0 0 0 0 0 0 0 0 0 0 0 0 0 0 0 0 0 0 0 1 0 0 0 0 0 0 0 0 0 0 0 0 0 0 0 0 0 2 0 0 0 0 0 0 0 0 0 0 0 0 1 0 0 1 0 0 1 0 0 0 0 0 1 0 0 0 1 0 0 0 1 1 0 0 0 0 0 0 0 0 0 0 0 0 0 0 0 0 0 0 0 0 2 0 2 0 0 0 0 0 0 0 0 0 0 0 0 0 0 0 0 0 0 0 0 1 1 0 0 0 0 1 0 0 0 0 0 0 0 1 0 0 0 0 0 0 0 0 0 0 0 1 0 0 0 0 0 0 4 0 0 0 0 1 0 1 0 0 0 0 0 0 0 1 0 0 0 0 0 0 0 2 0 0 0 0 1 1 0 0 0 0 0 0 0 0 1 1 0
14 5 15 15 7 10 16 19 18 11 19 14 1 5 33 13 1 2 11 33 12 9 17 6 16 0 12 21 39 4 7 16 10 6 5 10 12 24 11 8 6 21 20 10 22 37 9 9 17 8 29 16 9 17 28 19 22 10 61 10 7 16 37 12 10 14 54 18 9 8 0 2 7 3 15 7 22 12 8 7 15 19 9 5 24 32 15 42 11 7 6 26 14 9 20 8 2 2 23 27 6 12 18 8 7 12 13 14 21 0 8 12 2 21 29 9 2 5 3 17 2 2 6 6 4 9 24 1 10 21 12 20 4 27 2 17 10 26 9 27 45 15 15 16 19 7 4 3 24 1 25 5 15 18 17 29 3 2 26 5 4 33 5 19 35 6 11 16 19 21 20 2 7 14 14 18 7 15 4 9 9 22 19 0 7 2 16 2 3 7 11 15 27 8 8 11 25 18 12 0 11 2 9 43 3 9 2 4 10 11 5 24 5 8 6 5 8 20 5 1 7 9 18 15 6 26 23 10 26 5 13 12 55 7 4 6 6 11 8 21 31 29 11 11 1 2 5 8 4 14 5 17 13 11 0 12 7 13 5 8 6 0 3 16 9 16 111 39 28 0 12 29 20 37 34 21 3 10 1 15 16 8 31 4 15 33 6 1 8 20 9 17 22 9 10 14 11 19 11 18
0 0 0 0 0 0 0 0 0 0 0 0 0 0 0 0 0 0 0 0 0 0 0 0 0 0 0 0 0 0 0 0 0 0 0 0 0 0 0 0 0 0 0 0 0 0 0 0 0 0 0 0 0 0 0 0 0 0 0 0 0 0 0 0 0 0 0 0 0 0 0 0 0 0 0 0 0 1 0 0 0 0 0 0 1 0 0 0 0 0 0 0 0 0 0 0 0 0 0 0 0 0 0 0 0 0 0 0 0 0 0 0 0 1 0 0 0 0 0 0 0 0 0 0 0 0 0 0 0 0 0 0 0 0 0 0 0 0 0 0 0 0 0 1 0 0 0 0 0 0 1 0 1 0 0 0 0 0 0 0 0 0 0 0 0 0 0 0 0 0 0 0 0 1 0 0 0 0 0 0 0 0 0 0 0 0 1 0 0 0 0 0 0 0 0 0 0 0 0 0 0 1 1 0 0 0 0 0 0 0 0 0 0 0 0 0 0 0 0 0 0 0 0 0 0 0 0 0 0 0 0 0 0 0 0 0 0 0 0 0 0 0 0 0 0 2 0 0 0 0 0 0 0 0 0 0 1 0 0 0 0 0 0 0 0 0 0 0 0 0 0 0 0 0 0 0 0 0 0 0 0 0 1 0 0 0 0 0 0 0 0 0 0 0 0 0 0 0 0 0
0 0 0 0 1 0 0 2 0 1 1 0 0 0 0 0 1 1 0 1 1 1 0 1 0 0 1 1 3 0 0 1 0 1 0 0 2 2 0 0 2 0 0 0 2 0 1 2 0 0 0 1 0 4 0 0 0 0 0 1 1 0 1 2 0 0 2 2 1 0 0 1 0 0 0 0 1 1 0 1 0 0 0 0 0 1 1 0 1 0 2 1 0 0 3 1 1 1 0 0 0 1 1 1 0 1 0 0 1 0 0 1 0 2 0 0 0 0 0 0 0 1 1 0 0 1 1 0 0 0 1 0 0 0 0 1 0 0 1 0 1 2 0 1 1 0 0 0 0 0 0 2 2 3 0 0 1 0 1 0 0 0 0 1 1 1 0 2 0 1 2 1 0 1 0 1 0 0 0 2 0 3 1 0 0 0 0 0 0 0 0 1 1 2 0 0 0 1 2 0 0 0 1 0 1 0 0 0 0 0 0 0 0 0 0 0 0 1 1 0 0 0 1 0 1 1 0 0 0 1 0 0 1 0 0 0 0 2 1 1 0 0 0 1 0 1 1 0 0 0 0 0 1 0 0 0 1 0 0 1 0 0 0 1 0 0 5 0 0 0 0 0 0 2 3 1 1 0 0 1 0 0 0 1 0 1 1 0 0 1 1 0 0 0 0 1 1 2 1 0
0 0 1 0 1 0 0 0 0 0 1 1 0 0 1 0 0 1 0 1 0 0 0 0 0 0 0 0 0 0 0 0 0 1 0 0 0 0 1 0 0 0 1 0 1 0 0 0 1 0 0 1 0 1 0 0 1 0 0 0 0 0 1 1 0 0 0 0 0 0 0 0 0 0 0 0 0 0 0 0 0 0 0 0 0 0 0 0 0 0 1 1 0 1 0 0 1 0 0 0 0 0 0 0 0 0 1 0 0 0 0 1 0 0 0 0 0 0 0 1 0 0 0 0 0 0 0 0 0 0 0 0 1 0 0 0 0 0 1 1 0 0 0 0 0 0 0 0 1 0 0 0 1 0 1 0 0 0 0 0 0 1 0 0 0 0 0 0 0 0 1 0 0 0 0 0 0 0 0 0 0 1 0 0 0 0 0 0 0 1 0 0 0 0 0 0 0 0 0 0 0 0 0 0 0 0 0 0 0 0 0 0 0 0 0 0 0 0 0 0 0 0 0 0 0 0 0 0 0 0 0 0 1 0 0 0 0 0 0 0 0 0 0 0 0 0 0 0 0 0 0 0 0 0 0 0 0 0 0 1 0 0 0 0 0 1 0 0 0 0 0 1 0 0 0 0 0 0 1 0 0 0 0 0 0 0 0 0 0 0 0 0 1 0 0 0 0 0 0 0
0 0 0 0 0 0 0 0 0 0 0 0 0 0 0 0 0 0 0 0 0 0 0 0 0 0 0 0 0 0 0 0 0 0 0 0 0 0 0 0 0 0 0 0 0 0 0 0 0 0 0 0 0 0 0 0 0 0 0 0 0 0 0 0 0 0 0 0 0 0 0 0 0 0 0 0 0 0 0 0 0 0 0 0 0 1 0 0 0 0 0 0 0 0 0 0 0 0 0 0 0 0 0 0 0 0 0 0 0 0 0 0 0 0 0 0 0 0 0 0 0 0 0 0 1 0 0 0 0 0 0 0 0 0 0 0 0 0 0 0 0 0 0 0 0 0 0 0 0 0 0 0 0 0 0 0 0 0 0 0 0 0 0 0 0 0 0 0 0 0 0 0 0 0 0 1 0 0 0 0 0 0 0 0 0 0 0 0 0 0 0 0 1 0 0 0 0 0 0 0 0 1 0 0 0 0 0 0 0 0 0 0 0 0 0 0 0 0 0 0 0 0 0 0 0 0 0 0 0 1 0 0 0 0 0 0 0 0 0 0 1 0 0 0 0 0 0 0 0 0 0 0 0 0 0 0 0 0 0 0 0 0 0 0 0 0 0 0 0 0 0 0 0 0 0 0 0 0 0 0 0 0 0 0 0 0 0 0 0 0 0 0 0 0 0 0 0 0 1 0
0 1 5 0 1 2 0 0 0 4 0 1 0 0 0 1 0 2 2 0 1 0 0 0 4 1 4 0 1 0 0 1 1 0 0 0 1 1 1 1 0 3 2 1 2 0 1 1 0 2 0 0 2 0 0 1 1 0 1 0 0 0 0 1 1 0 0 2 0 0 1 0 1 0 1 0 1 2 3 0 1 1 0 0 1 0 0 1 1 0 0 1 1 1 1 0 0 2 0 1 0 0 0 0 1 0 1 2 0 0 0 0 1 0 1 1 0 0 1 0 0 1 1 0 2 0 1 0 1 0 2 0 1 0 0 1 0 1 0 1 1 1 0 1 0 0 0 1 0 0 2 0 0 2 0 2 0 0 2 2 0 0 0 0 3 0 0 0 2 0 0 0 1 1 0 1 0 1 1 0 1 0 1 0 0 0 0 1 2 0 2 0 1 0 1 4 1 1 2 0 1 1 0 1 0 0 0 3 1 0 0 0 0 1 0 0 0 0 1 0 0 1 1 1 0 0 1 0 1 0 1 1 0 0 0 1 0 3 1 0 1 2 1 2 0 1 0 1 0 0 0 0 1 0 1 1 1 3 0 2 0 0 0 2 0 0 1 1 2 0 0 0 1 0 3 1 0 0 0 0 0 1 0 0 0 4 0 2 0 0 0 2 0 1 1 0 0 1 0 0
0 0 1 2 1 2 0 1 0 1 2 0 0 0 0 2 0 0 1 1 0 0 1 1 2 0 2 2 6 2 2 2 1 0 1 0 1 1 1 0 0 4 1 2 0 1 1 4 0 0 0 0 2 2 0 4 1 0 0 0 0 1 1 2 0 2 2 3 0 0 0 0 1 1 0 0 2 0 0 0 2 0 0 1 2 3 3 2 4 0 1 0 2 0 5 1 0 1 1 2 0 2 0 0 1 0 1 0 1 0 0 0 1 0 2 0 0 0 0 0 0 0 3 0 1 0 0 0 1 0 2 2 3 3 0 3 1 2 0 2 2 0 2 1 0 2 0 2 0 0 0 2 0 0 2 3 1 0 2 0 0 1 0 1 2 0 1 3 0 0 0 0 0 1 0 3 2 3 1 0 1 4 0 0 0 1 1 0 2 0 0 0 0 2 0 0 1 2 3 0 1 0 1 1 0 1 0 1 0 0 0 0 0 0 0 0 1 1 0 0 0 2 1 0 0 0 0 0 0 0 0 1 0 1 0 1 0 0 0 2 1 0 0 0 0 2 0 2 0 1 0 1 1 0 0 0 0 0 1 3 0 0 0 0 0 0 1 1 3 0 2 0 2 1 2 1 2 2 2 2 1 0 0 0 0 0 0 1 2 1 2 1 1 1 1 0 0 0 0 0
1 0 1 1 0 0 1 1 1 0 0 0 1 0 2 0 0 1 4 3 0 0 1 0 0 0 1 0 2 2 0 1 2 0 0 0 1 0 0 0 1 0 1 1 2 4 0 1 1 1 0 0 0 0 1 1 1 0 0 3 0 0 1 1 0 1 1 3 4 3 1 0 1 2 0 0 0 1 1 3 0 0 0 1 0 1 0 2 0 0 2 0 1 1 2 0 0 0 0 1 0 2 1 1 1 2 1 0 1 0 0 0 0 1 2 0 0 0 0 0 0 0 0 0 0 0 0 0 0 0 0 1 0 0 1 0 1 1 0 2 2 1 0 3 0 3 0 0 1 0 2 0 1 1 1 1 0 0 0 0 2 2 0 1 2 0 0 1 1 0 2 0 1 1 0 0 2 2 1 0 2 0 3 0 1 1 0 0 0 0 1 1 0 1 1 2 2 0 1 0 0 1 1 2 0 3 0 0 2 1 1 1 1 1 1 0 0 1 0 1 1 0 1 0 1 2 2 4 2 0 1 0 0 0 0 1 1 0 0 1 0 2 1 2 0 1 0 0 0 1 0 1 1 0 0 0 1 1 0 2 1 0 0 0 0 0 2 0 1 0 0 0 0 0 0 3 1 1 0 0 0 0 2 0 0 1 0 0 1 1 1 1 0 0 0 3 1 0 2 1
0 0 2 0 0 0 0 0 1 0 0 0 0 0 2 0 0 0 0 1 0 0 0 0 0 0 0 0 0 0 2 0 0 0 0 0 0 0 3 0 0 1 0 0 0 2 0 1 1 0 0 2 0 0 0 0 0 0 0 0 1 1 3 0 1 0 2 0 0 2 0 0 1 0 0 0 0 0 0 0 2 0 0 0 0 0 1 0 0 0 1 0 0 0 0 0 0 0 1 2 0 0 0 0 0 1 1 0 0 0 1 0 0 0 0 1 0 0 0 1 0 0 0 0 1 1 2 0 1 0 1 0 1 1 0 1 0 2 0 3 1 1 0 0 1 1 0 0 0 0 0 1 0 0 1 0 0 0 1 1 0 0 0 0 1 0 0 0 0 0 0 0 0 0 0 0 0 0 0 1 0 0 0 0 0 0 0 0 0 0 0 0 2 0 0 0 0 0 0 0 0 1 2 0 0 1 0 0 0 0 2 1 0 0 0 1 1 0 0 0 1 0 2 0 0 1 1 0 1 0 3 2 0 0 0 1 1 0 0 1 1 0 1 0 0 0 0 1 0 1 0 0 0 1 0 0 1 0 0 0 0 0 1 0 1 1 0 1 0 0 0 1 1 0 2 2 0 0 0 0 1 0 0 0 1 2 0 0 0 0 0 0 0 0 0 0 0 1 0 0
2 0 0 2 0 0 1 2 1 2 4 1 2 0 0 1 0 1 1 3 2 0 0 0 1 0 1 0 0 1 2 2 0 2 3 2 2 3 3 0 0 1 2 3 1 2 1 3 0 3 0 1 1 0 1 3 3 0 1 4 0 0 1 2 1 2 1 3 6 0 0 1 0 1 1 5 1 1 2 0 2 4 0 3 1 0 5 2 1 1 3 0 2 1 2 0 0 1 2 3 0 2 2 0 0 2 2 0 2 0 2 0 0 2 4 0 1 2 0 1 0 1 3 0 3 0 3 0 0 3 0 0 0 3 0 3 0 1 2 2 0 2 2 2 0 1 1 2 0 0 3 0 0 1 0 1 0 0 1 0 1 0 1 1 5 2 0 1 1 1 2 1 1 1 0 0 0 3 0 1 0 3 4 0 0 0 1 0 1 0 2 3 2 2 1 0 4 0 1 0 1 1 2 2 2 2 1 0 0 2 0 0 2 0 0 2 0 2 0 0 1 0 1 2 2 0 2 0 3 1 2 1 1 0 0 0 0 2 1 2 5 1 0 0 0 0 1 2 1 1 0 3 0 0 0 1 2 2 1 4 0 0 0 5 0 1 0 2 1 0 2 2 0 2 3 1 0 2 1 1 2 1 3 1 2 3 1 2 1 1 3 2 1 3 2 3 2 0 0 0
1 0 0 0 0 0 1 0 0 1 0 2 0 0 0 1 0 1 0 0 0 0 0 1 1 0 0 2 1 0 0 0 1 1 1 0 0 3 1 0 1 0 1 0 1 0 0 1 3 0 0 0 4 2 2 1 2 0 1 0 1 0 0 1 0 0 1 1 0 2 0 0 1 0 0 1 0 1 0 0 0 2 0 0 0 2 1 4 1 0 3 0 0 0 0 2 1 0 2 1 1 2 2 0 0 0 0 0 0 0 0 0 0 2 0 0 0 0 0 0 1 0 0 2 3 2 2 1 2 0 1 1 0 2 0 1 0 0 1 1 0 0 0 0 0 1 0 1 0 0 1 0 1 0 0 0 0 0 0 1 2 1 0 2 0 1 1 0 0 0 1 1 0 1 1 0 0 0 2 1 0 0 0 0 0 0 1 0 0 0 0 0 0 0 0 1 0 0 3 0 0 1 3 0 0 1 0 0 0 0 0 1 0 0 0 1 0 0 0 0 1 0 0 0 1 0 0 0 1 0 1 0 1 1 1 1 0 0 1 2 0 1 0 0 0 0 0 0 0 1 0 1 0 0 0 2 0 0 0 0 0 0 0 3 0 0 1 1 0 0 0 1 1 3 1 1 2 1 0 0 0 0 0 1 1 0 0 0 0 3 0 0 1 0 0 0 0 1 0 1
0 1 2 1 0 1 1 2 1 0 0 1 1 0 2 2 0 0 1 2 1 1 0 1 2 0 3 1 2 0 2 2 0 2 0 0 0 2 1 1 2 5 3 1 4 4 2 1 2 1 0 0 0 4 3 3 1 0 1 2 0 2 3 1 1 0 0 0 1 0 0 0 0 4 1 0 1 2 0 1 1 2 1 3 0 2 0 3 2 0 1 3 2 3 3 0 0 0 2 0 0 1 1 3 1 1 2 1 4 0 1 0 1 2 2 1 0 0 0 0 0 1 3 0 2 0 1 2 2 0 0 0 1 0 1 1 0 1 0 4 3 5 3 1 0 3 1 0 0 0 1 1 1 0 2 4 1 1 0 0 0 2 0 2 2 0 2 2 1 3 1 0 0 2 0 4 2 2 0 0 0 2 1 0 3 2 0 0 4 1 1 0 2 2 2 3 4 3 6 0 0 0 2 3 2 0 0 3 2 3 1 2 3 0 0 0 0 1 0 0 1 0 1 0 0 7 0 2 1 0 1 0 4 0 1 4 1 0 1 1 1 2 1 2 1 3 0 5 1 1 0 0 1 0 0 0 0 1 0 1 0 0 1 2 1 0 0 4 1 0 2 0 1 2 2 2 0 1 2 3 1 0 3 0 2 2 2 1 0 2 4 3 4 0 1 1 2 2 0 1
0 0 0 0 0 0 1 0 0 0 1 0 0 0 0 0 0 0 0 0 0 0 0 1 0 0 2 0 0 0 0 1 0 0 0 0 2 0 1 0 0 2 0 0 0 0 0 0 0 0 1 0 1 0 0 1 0 0 0 1 0 0 0 0 1 0 2 0 1 1 0 0 0 0 0 0 0 1 0 0 1 0 0 0 0 1 0 0 0 0 1 0 0 0 0 0 1 0 0 0 0 1 1 2 0 1 0 1 1 0 0 0 1 0 1 0 0 0 0 0 0 0 0 1 0 0 0 0 0 0 0 0 0 0 0 1 1 0 0 0 0 1 1 0 1 0 0 0 0 0 0 0 0 0 0 0 0 0 0 0 0 0 0 0 1 0 0 2 0 0 1 0 0 1 0 0 0 0 0 1 0 0 1 0 0 0 1 0 0 0 1 0 1 0 0 1 0 0 0 0 0 0 1 0 0 0 0 0 0 0 0 0 0 0 0 0 0 0 0 0 1 0 0 0 0 0 0 0 2 0 0 0 0 0 0 0 0 1 1 0 0 0 1 0 0 1 0 0 1 0 0 0 0 0 0 2 0 1 0 2 0 0 0 0 0 0 1 0 0 0 0 2 0 0 0 0 0 0 0 0 1 0 0 1 0 0 0 1 0 0 1 0 1 0 0 0 0 0 0 0
1 0 2 0 0 0 1 0 0 0 1 0 1 0 3 0 0 0 0 2 0 1 0 1 0 0 1 0 0 1 0 0 1 4 1 0 1 0 0 2 1 0 1 0 2 1 0 0 4 1 0 1 1 0 0 0 0 0 0 0 1 0 0 0 3 2 1 0 1 0 0 1 2 0 1 0 0 1 0 0 0 0 0 0 0 1 0 0 1 0 1 0 0 1 0 0 0 0 2 0 0 0 0 0 1 0 1 1 2 1 0 0 0 0 0 0 1 0 0 0 0 0 1 0 0 0 1 0 0 2 0 0 0 1 0 1 0 0 0 2 0 1 1 3 0 1 0 0 0 0 1 0 1 0 0 0 0 0 0 0 0 0 0 2 2 0 0 1 0 0 0 0 0 2 0 1 0 1 0 1 0 0 0 0 1 1 1 0 1 2 0 0 1 0 1 0 1 1 1 0 0 0 0 0 0 1 1 0 0 1 0 0 1 0 0 0 3 2 1 0 2 1 1 0 0 1 0 0 0 0 0 0 2 1 1 1 1 1 1 0 1 2 0 0 0 3 0 0 0 0 0 0 0 0 0 0 0 1 0 0 0 0 1 1 0 1 2 2 0 0 0 0 1 0 1 0 0 0 0 3 0 1 2 0 0 1 2 0 1 0 3 2 1 0 0 1 1 4 1 0
2 1 3 0 3 0 0 0 1 1 1 1 0 2 1 0 0 4 2 0 2 0 0 0 3 0 1 0 0 0 2 0 0 1 0 0 1 4 1 0 4 2 2 0 1 1 2 2 0 0 1 0 3 1 3 2 2 1 1 1 0 1 0 2 1 3 2 0 2 0 0 0 1 1 0 0 1 1 0 0 1 0 0 1 0 1 1 1 1 0 1 0 1 2 1 1 0 2 2 1 1 2 1 2 0 1 0 0 2 0 0 0 0 0 3 0 0 0 1 0 0 2 1 0 1 0 1 0 1 2 1 0 0 2 0 2 1 3 1 1 1 1 2 1 0 2 0 2 1 0 1 0 0 0 0 0 0 0 5 0 2 2 0 0 4 1 0 4 1 1 3 1 0 0 0 3 1 0 0 0 3 1 0 0 0 1 1 1 0 0 4 0 0 0 0 3 0 0 0 0 0 0 4 2 1 1 1 1 0 0 1 1 2 2 0 0 1 0 0 1 1 0 5 0 0 0 0 1 3 1 2 1 2 1 1 2 0 2 0 2 1 0 1 1 0 3 0 2 1 0 0 2 1 1 0 2 0 4 0 1 0 0 0 2 1 2 4 0 3 0 0 0 0 1 2 2 0 1 2 0 1 0 1 5 0 2 0 0 0 4 0 3 1 1 0 0 2 0 1 0
2 0 0 2 2 1 4 0 1 0 0 0 0 0 0 1 0 2 0 2 1 1 1 2 0 0 3 0 5 0 2 0 0 1 1 0 3 1 3 0 0 0 3 2 0 1 0 4 2 0 2 2 4 1 1 1 1 0 0 0 0 0 1 1 0 2 6 1 2 0 0 1 0 0 0 1 0 0 0 1 0 1 0 0 0 0 2 2 0 0 3 2 0 2 2 1 1 1 6 0 0 0 2 1 0 0 0 2 3 0 2 2 0 2 1 1 0 0 1 0 0 0 1 0 1 0 1 0 0 0 1 2 1 0 0 3 1 0 0 0 0 1 3 2 1 1 0 1 0 0 0 1 3 0 0 3 0 0 1 0 1 1 1 0 3 0 1 2 2 1 1 0 2 1 0 0 1 2 1 1 0 0 0 0 0 2 0 0 1 0 1 0 3 2 0 1 3 3 3 0 0 0 0 3 0 0 0 0 0 0 0 2 1 1 0 0 0 0 0 0 2 1 2 2 0 2 1 1 2 1 0 1 0 0 1 0 0 0 0 2 1 0 0 1 0 1 1 0 0 3 0 0 1 1 0 1 1 2 1 3 0 0 0 1 1 4 1 1 0 0 0 1 5 2 4 5 2 0 0 0 0 0 2 3 1 0 0 1 0 1 1 0 0 1 2 1 1 1 1 0
0 0 2 1 1 0 0 0 0 0 0 0 0 0 0 1 0 1 0 0 0 0 0 0 0 0 0 0 0 0 0 0 0 0 0 0 0 0 0 0 0 0 0 0 0 0 0 0 1 0 0 0 0 1 0 0 0 0 2 0 0 0 0 0 0 0 0 0 0 0 0 0 0 0 0 0 0 0 0 0 0 0 0 0 0 0 0 0 0 0 0 0 0 0 0 0 0 0 0 1 0 0 0 0 0 0 0 0 0 0 0 0 0 0 0 0 0 0 0 0 0 0 0 0 0 0 0 0 0 0 0 0 0 0 0 1 0 0 0 0 0 0 0 0 0 0 0 0 0 0 0 0 1 0 0 0 0 0 0 0 0 0 0 1 0 0 0 0 0 0 0 0 0 0 0 2 0 1 0 1 0 0 0 0 0 0 0 0 1 1 1 0 0 0 0 0 0 0 1 0 0 0 0 0 0 1 0 0 0 0 0 0 0 0 0 0 0 0 0 0 0 0 1 0 0 1 0 0 0 0 0 0 0 0 0 0 0 0 0 0 0 0 0 0 0 0 0 0 0 0 0 0 0 0 0 0 0 1 0 0 0 0 0 0 0 1 1 0 0 0 0 0 0 0 0 0 0 0 0 1 0 0 0 0 0 1 0 0 0 0 0 0 0 0 0 0 0 0 0 0
0 0 3 0 2 0 0 0 0 2 0 1 0 0 0 0 0 1 0 0 0 1 0 0 0 0 0 0 0 0 2 0 0 1 0 0 0 0 0 0 0 0 0 0 0 1 0 0 0 2 0 0 0 1 0 0 1 0 0 0 0 0 0 0 0 0 0 3 0 2 0 0 0 0 0 0 1 0 0 1 0 0 0 1 0 0 0 0 2 0 0 0 0 0 0 0 0 0 0 0 0 0 1 0 0 0 0 0 1 0 0 0 0 0 0 0 0 0 0 0 0 0 0 0 0 0 0 0 0 0 0 0 0 0 0 0 1 0 0 1 0 1 0 1 1 0 0 0 0 0 0 0 0 0 0 0 0 0 1 0 0 0 0 0 0 0 0 0 0 1 0 0 0 1 0 0 1 1 0 0 1 0 1 0 0 0 0 0 0 0 0 1 0 0 0 0 0 0 0 0 0 0 0 0 0 0 1 0 0 0 0 0 0 0 0 0 0 0 0 0 0 0 0 0 0 0 0 0 0 0 0 1 0 0 0 0 0 0 0 0 0 0 0 0 0 0 0 0 0 0 0 1 0 0 0 0 0 1 0 0 0 0 0 0 0 1 0 0 0 0 0 0 0 0 0 1 0 0 0 0 0 0 1 0 0 0 0 0 0 0 0 1 0 0 0 0 0 0 0 0
2 0 2 1 3 1 3 4 1 0 0 3 1 1 1 2 0 2 2 4 0 1 1 2 4 0 0 0 3 0 0 2 1 1 2 0 0 1 2 1 1 0 1 1 3 1 0 6 1 1 0 1 7 3 0 2 6 0 0 3 0 2 2 3 1 2 3 2 2 0 0 0 2 0 6 1 1 3 3 0 0 0 0 3 0 4 3 2 0 0 3 4 2 1 0 2 1 0 0 2 1 1 2 0 0 3 2 1 2 0 4 1 0 2 3 3 1 0 0 1 0 0 2 0 1 0 4 1 0 0 0 3 2 4 0 3 2 4 2 4 2 3 1 1 2 4 0 1 0 1 3 6 1 4 1 2 0 0 0 1 2 0 0 2 3 0 2 2 0 3 1 0 2 1 1 4 1 1 0 0 1 2 2 0 2 0 2 0 3 0 7 1 1 0 3 0 5 0 1 0 3 0 1 6 1 3 0 1 2 0 0 1 0 0 1 1 2 2 0 1 2 1 3 1 1 0 1 1 1 1 1 2 2 3 0 4 1 5 1 0 2 4 4 4 0 1 0 2 4 0 0 3 5 0 0 1 0 3 0 0 0 0 0 2 2 1 3 2 2 0 1 0 0 1 4 5 0 3 0 1 2 1 3 0 2 1 1 2 0 0 0 1 7 0 0 0 2 0 2 1
3 2 5 1 5 0 12 14 4 1 32 18 2 0 10 5 1 4 6 32 7 5 8 6 4 0 4 6 9 5 3 9 3 9 8 2 11 10 7 1 7 34 7 3 76 3 1 14 23 12 3 4 15 15 14 11 17 1 19 13 6 15 6 13 5 3 7 2 6 6 0 6 9 8 4 7 4 11 10 5 4 5 2 10 1 10 8 8 1 4 20 7 8 4 5 0 2 8 5 7 12 9 16 1 5 17 5 7 10 4 8 2 1 14 6 15 1 3 2 6 4 0 7 5 2 4 10 4 6 7 4 5 5 10 2 6 16 4 18 11 5 25 2 12 4 5 0 4 1 2 9 5 10 2 9 5 0 1 15 5 7 2 2 4 22 4 8 7 13 15 6 2 2 4 4 12 3 6 2 10 2 12 37 0 9 1 6 1 11 3 25 13 8 12 7 3 2 3 12 0 6 2 21 3 1 8 1 1 0 3 8 7 15 9 0 6 5 11 1 5 14 5 10 9 6 4 6 5 9 4 3 9 8 7 4 13 0 10 7 0 10 7 11 11 1 16 2 5 2 8 1 8 4 5 1 3 4 7 4 8 5 3 0 13 3 5 12 7 1 1 4 3 13 6 19 4 0 2 5 10 11 2 27 3 7 8 0 5 3 6 8 8 36 3 1 3 13 16 17 7
2 0 0 0 0 0 0 0 3 0 0 1 1 0 3 0 0 2 2 0 1 0 0 0 1 0 0 0 2 0 1 0 0 1 0 0 1 2 0 0 1 2 3 0 0 0 0 1 0 1 0 0 0 0 1 2 1 0 0 1 0 1 1 5 0 0 2 0 0 1 0 1 0 0 3 1 0 0 0 1 0 0 0 0 0 0 0 0 0 0 1 2 0 0 0 0 0 0 0 0 0 1 0 1 1 1 1 1 0 0 0 0 0 0 4 0 0 0 0 0 0 0 1 0 0 0 0 0 1 1 0 0 1 0 1 0 0 2 0 0 1 0 2 0 0 2 0 1 1 0 1 0 1 0 0 0 0 0 2 0 2 0 0 0 2 0 0 1 0 0 0 0 0 0 0 0 0 2 1 0 0 0 0 0 1 1 1 1 4 0 3 4 1 0 1 2 0 0 1 0 0 0 0 1 0 3 0 1 2 0 0 1 0 0 0 1 0 0 0 0 0 1 0 0 2 0 0 1 2 0 0 0 1 0 0 1 0 1 0 1 3 0 1 2 0 1 0 0 0 0 0 1 0 1 0 1 0 0 1 2 0 0 0 0 0 0 1 0 0 0 0 0 0 0 5 1 0 0 1 0 2 0 1 0 0 1 0 0 0 0 1 1 3 0 0 0 1 0 3 0
0 0 0 0 0 0 0 0 1 0 0 0 0 0 0 0 0 0 0 0 0 0 0 0 1 0 0 0 1 0 0 0 0 1 0 0 0 0 1 1 0 0 0 0 0 0 0 0 0 1 0 0 0 0 0 1 1 0 0 0 0 0 0 0 1 0 0 0 0 0 0 0 0 0 0 0 0 0 0 0 0 0 0 1 0 0 0 0 0 0 0 0 0 0 0 0 0 0 1 0 0 0 0 0 0 0 0 0 0 0 0 0 0 0 0 0 0 0 0 0 0 0 0 0 1 0 0 0 0 0 0 0 0 0 1 0 0 0 0 0 0 1 1 0 0 0 0 0 0 0 0 0 1 1 0 2 0 0 0 1 0 0 0 0 0 0 0 0 0 0 0 0 0 0 3 0 0 0 0 0 0 0 0 0 0 0 0 0 0 1 1 0 0 0 0 1 0 1 0 0 0 0 0 0 0 0 0 0 0 0 0 0 0 0 0 0 0 0 0 0 0 0 0 0 0 0 0 0 0 0 0 0 0 0 0 0 0 1 0 0 0 0 0 0 0 0 0 0 0 0 0 0 0 0 0 0 0 1 0 0 0 0 1 0 0 0 0 0 0 0 0 0 0 0 0 0 0 0 0 0 0 0 1 0 0 0 0 0 0 1 0 1 0 0 0 0 0 0 0 0
0 0 0 0 0 0 0 0 0 0 0 0 0 0 0 0 0 0 0 0 0 0 0 0 0 0 0 0 0 0 0 0 0 0 0 0 0 0 0 0 0 0 0 0 0 0 0 0 0 0 0 0 1 0 0 0 0 0 0 0 0 0 0 0 0 0 0 0 0 0 0 0 0 0 0 0 0 2 0 0 0 0 0 0 0 0 0 0 0 0 0 0 0 0 0 0 0 0 0 0 0 0 0 0 0 0 0 0 0 0 0 0 0 0 0 0 0 0 0 0 0 0 1 0 0 0 1 0 0 0 0 0 0 0 0 0 0 0 0 0 0 0 0 0 0 0 0 0 0 0 0 0 0 0 0 0 0 0 0 0 0 0 0 0 0 0 0 0 0 0 0 0 1 1 0 0 0 0 0 1 0 0 0 0 0 1 0 0 0 0 0 0 0 0 0 0 0 0 0 0 0 0 0 0 0 0 0 0 0 0 0 0 0 0 0 0 0 0 0 0 0 0 0 0 0 0 0 0 0 0 0 0 0 0 0 0 0 0 2 0 0 0 0 0 0 0 0 0 0 0 0 0 0 0 0 0 0 0 0 0 0 0 0 0 0 0 1 0 0 0 0 0 0 0 0 0 0 0 0 0 0 0 0 0 0 0 0 0 0 0 0 0 1 0 0 0 0 0 0 0
0 0 2 0 3 1 2 6 1 0 2 1 0 0 3 2 0 1 1 1 2 1 2 0 2 0 1 1 1 1 1 0 0 5 1 0 2 3 2 1 0 3 1 0 1 5 0 1 3 1 1 2 4 0 0 5 3 0 2 1 1 3 3 1 1 0 2 0 3 1 0 1 1 4 0 0 1 2 2 0 1 2 1 1 0 2 3 1 2 0 0 3 0 1 5 1 1 1 1 2 0 2 0 0 1 2 0 0 1 0 0 0 0 1 2 1 0 0 2 1 0 0 2 3 0 1 3 1 1 0 0 0 0 2 1 2 3 2 0 3 2 0 2 0 0 2 0 2 1 0 3 0 3 2 0 3 0 0 4 2 1 0 1 1 5 0 0 1 0 0 0 2 2 1 0 1 4 3 0 0 2 1 3 0 1 0 0 0 1 0 2 3 2 1 3 1 1 1 1 0 1 1 3 1 0 1 0 0 1 1 3 2 2 2 0 1 0 1 0 1 5 0 1 0 0 1 0 1 3 0 2 0 1 2 2 1 1 1 1 2 1 2 2 2 0 0 1 1 3 0 1 1 1 0 0 2 0 0 0 3 0 0 0 1 1 2 2 0 0 0 0 1 2 1 1 1 0 2 2 0 2 0 1 0 1 0 0 1 1 2 1 0 4 0 1 0 3 1 4 0
3 1 2 1 3 1 1 1 2 1 1 3 0 0 4 0 1 2 0 3 1 4 2 1 1 0 3 1 2 4 3 0 1 3 0 1 2 2 1 0 4 0 4 2 1 4 1 0 0 0 1 3 3 3 2 4 3 0 3 3 0 3 1 3 1 1 6 1 2 0 1 0 0 1 0 2 2 3 0 2 1 4 0 0 0 2 0 8 1 0 2 1 0 1 1 1 0 1 3 3 0 0 4 0 0 2 3 2 2 0 0 0 0 2 2 1 1 0 2 1 1 0 8 0 0 3 1 1 0 1 1 0 0 2 1 0 1 4 0 2 2 1 3 1 0 3 0 1 1 1 4 0 2 1 0 1 0 0 1 0 1 1 0 1 2 1 3 3 2 0 2 0 0 0 0 1 1 4 1 1 0 2 4 0 2 1 4 0 1 1 2 2 0 1 4 2 4 1 4 0 3 0 2 3 0 1 0 0 1 2 3 4 3 1 0 2 0 1 0 0 3 1 3 0 0 1 1 1 3 0 4 2 2 2 0 1 0 0 2 1 1 2 2 0 0 1 0 1 1 1 0 2 1 1 0 0 0 2 2 2 0 0 1 1 0 1 0 2 0 1 0 0 0 2 0 7 2 3 4 1 3 0 2 1 3 2 0 0 0 3 2 1 3 1 2 0 1 3 3 0
1 1 0 0 0 0 0 0 0 0 0 0 0 0 0 0 0 1 0 0 0 0 0 1 0 0 0 0 0 0 0 0 1 0 0 0 1 0 0 0 0 0 0 0 0 0 0 0 0 0 0 0 0 0 0 0 0 0 2 0 0 1 0 0 0 0 0 0 0 0 0 0 1 0 0 0 0 0 0 0 1 0 0 0 0 0 1 0 0 0 0 0 0 0 0 0 0 0 0 0 1 0 0 0 0 0 0 0 0 0 0 0 0 0 0 0 0 0 1 0 0 0 0 0 0 0 0 1 0 0 0 0 0 0 0 0 0 1 1 0 0 0 2 0 1 0 0 0 0 0 0 0 0 0 0 0 0 0 0 1 0 0 0 0 0 0 0 0 0 0 0 0 0 0 0 0 0 0 1 2 0 0 1 0 0 0 0 0 0 0 0 0 0 0 0 0 0 0 0 0 0 0 0 0 0 0 1 0 0 0 0 0 0 0 0 0 0 0 0 1 0 0 0 1 0 0 0 0 0 1 0 0 1 0 0 1 0 0 0 0 0 1 0 1 0 0 0 0 0 0 0 0 0 0 0 0 0 0 0 0 0 0 0 0 0 0 0 0 0 0 0 0 0 0 0 1 0 1 0 1 1 1 0 0 0 0 0 1 0 0 0 0 0 0 0 0 0 0 1 0
2 0 2 0 0 0 0 0 1 0 0 2 1 1 1 0 0 0 0 1 0 0 2 0 0 0 0 0 0 0 0 0 0 1 1 0 0 0 1 2 0 0 1 1 0 3 1 3 0 0 0 1 0 5 0 1 1 0 1 0 0 0 2 4 0 0 1 4 2 0 0 0 0 2 0 1 1 2 1 1 2 0 0 1 0 0 0 0 0 0 2 0 0 0 1 0 0 0 0 0 0 2 1 0 0 1 1 0 0 0 0 1 1 0 0 0 0 0 0 0 0 0 1 1 1 2 1 2 0 0 0 0 0 0 0 3 0 0 1 3 0 0 1 0 2 2 0 0 0 0 1 0 0 1 0 0 0 0 1 1 0 0 0 1 0 0 0 0 2 0 0 0 0 1 0 2 0 1 0 1 0 0 0 0 0 1 0 0 0 1 0 0 0 1 0 0 1 0 0 0 0 0 0 1 0 1 0 0 0 0 1 0 0 0 0 1 0 1 0 0 1 0 0 0 0 2 0 0 0 1 1 3 0 0 0 0 0 1 0 0 0 2 1 1 0 0 1 2 0 0 0 0 0 0 1 1 1 0 0 0 0 0 2 0 0 0 0 0 0 0 0 0 0 0 0 1 0 1 2 0 0 0 1 0 2 0 0 2 1 2 2 0 0 0 0 0 0 0 3 0
0 0 0 0 0 0 0 0 0 0 0 0 0 0 0 0 0 1 0 0 0 0 0 0 0 0 1 0 0 0 0 0 0 0 0 0 0 0 0 0 0 0 0 0 0 0 0 0 0 0 0 1 0 0 0 0 0 0 0 0 1 0 0 0 1 0 0 1 0 0 0 0 1 0 0 0 0 0 0 0 0 0 0 0 1 1 0 0 0 0 0 0 0 0 0 0 0 0 0 0 0 0 0 0 0 0 0 0 0 0 0 0 0 0 0 0 0 0 0 0 0 0 0 0 0 0 0 0 0 0 0 0 0 0 0 0 0 0 0 0 0 1 0 0 0 0 0 0 0 0 0 0 0 0 0 0 0 0 0 0 0 0 0 0 1 0 0 0 0 0 1 0 0 0 0 0 0 0 0 0 0 0 0 0 0 0 0 0 0 0 0 0 0 0 0 1 0 0 0 0 0 0 0 0 0 0 0 0 0 0 0 0 0 0 0 0 0 0 0 0 0 0 1 0 0 0 0 0 0 0 0 0 0 0 0 0 0 0 0 1 0 0 0 0 0 0 0 0 0 1 0 0 0 0 0 0 0 0 0 0 0 0 0 0 0 1 0 0 0 0 0 0 0 0 0 0 0 0 0 0 0 0 0 0 0 0 0 0 0 0 0 0 0 0 0 0 0 0 0 0
0 0 4 2 0 0 1 1 0 0 1 0 1 0 0 0 0 0 0 0 0 1 1 1 2 0 0 1 0 0 1 2 0 1 4 0 2 2 3 0 0 0 2 1 0 3 3 2 2 0 0 0 0 1 1 3 2 0 2 2 0 1 4 0 2 0 2 1 3 0 0 0 7 0 0 0 2 2 2 0 0 0 0 0 0 1 1 2 1 0 1 1 0 2 0 0 1 0 4 1 1 1 2 2 0 1 1 1 0 0 1 0 0 0 2 2 1 0 3 0 0 0 2 0 1 1 1 0 0 0 0 2 1 2 2 3 0 1 1 0 1 3 0 4 0 0 0 0 0 0 1 0 2 0 0 3 2 0 1 1 0 2 0 1 8 0 0 2 2 1 1 0 0 1 0 2 0 0 0 0 1 0 0 0 3 0 0 0 0 0 1 1 0 0 1 0 1 0 1 0 0 2 1 0 0 1 2 2 0 2 1 5 1 1 0 1 0 0 0 0 0 0 2 0 0 0 1 0 0 0 1 3 0 1 0 0 0 3 1 0 1 1 0 0 0 1 0 1 0 0 1 0 1 0 0 1 0 0 0 5 0 0 1 1 3 2 0 1 1 0 0 0 0 4 0 0 1 0 0 0 0 0 2 1 0 2 0 2 0 2 3 3 0 0 0 0 2 0 1 0
0 2 0 0 0 1 0 1 0 0 0 0 0 0 0 1 0 0 0 0 0 0 0 0 0 0 0 1 0 0 0 1 0 1 0 0 0 1 0 0 0 0 1 0 0 0 0 0 0 0 0 1 1 1 0 0 1 0 2 0 0 0 1 0 0 0 1 0 0 0 0 1 0 0 1 1 0 0 0 1 0 0 0 0 0 1 1 1 0 0 0 1 0 0 1 0 0 0 0 3 0 0 0 0 0 0 1 0 1 0 0 0 0 0 0 0 0 0 1 0 0 0 0 0 0 0 0 0 0 0 0 1 2 2 0 0 0 0 0 1 1 0 0 0 0 0 0 0 0 0 0 0 0 0 0 0 0 0 0 0 1 0 0 0 0 0 0 0 0 2 0 0 2 0 0 0 0 0 0 0 1 0 0 0 0 0 0 0 0 0 0 1 2 0 1 0 0 0 0 0 0 0 0 0 0 0 0 0 0 0 0 0 1 0 0 1 0 0 1 0 0 0 0 0 0 0 1 0 0 1 0 1 0 0 0 1 0 0 0 0 1 0 0 1 0 1 0 0 0 0 0 0 0 0 0 0 0 0 0 0 0 0 0 0 0 0 0 0 0 0 1 0 0 1 0 0 0 0 0 0 1 0 0 0 0 0 0 1 0 0 1 2 1 0 0 0 0 0 1 0
0 0 1 0 0 0 0 0 0 0 1 0 0 0 0 0 0 0 0 1 0 0 0 0 0 0 1 0 0 1 0 0 0 0 0 0 0 0 0 1 0 0 0 0 0 3 0 3 0 0 0 0 1 0 1 0 1 0 0 1 0 1 0 0 0 1 1 0 0 0 0 0 0 1 0 0 0 0 0 0 0 1 0 2 0 0 0 0 1 0 1 0 0 0 0 0 0 0 0 1 1 0 0 0 0 2 0 0 0 0 1 0 1 0 2 1 0 0 0 0 0 0 0 1 1 1 0 0 0 0 2 0 1 0 1 0 1 0 0 1 0 0 0 1 0 1 0 0 0 0 0 0 0 1 1 1 0 0 0 1 0 0 0 1 0 0 0 1 0 1 0 0 0 0 0 4 0 0 1 0 0 0 0 0 0 2 0 1 0 1 0 0 0 0 0 0 0 0 0 0 0 0 0 0 0 1 0 0 0 0 2 0 0 0 0 0 0 0 0 0 0 0 0 1 1 1 0 0 0 1 1 0 1 0 0 1 0 1 0 1 0 0 0 0 0 1 0 0 0 0 0 0 0 0 0 0 0 0 0 1 0 0 0 0 1 1 1 0 0 0 0 2 1 0 0 0 0 0 2 0 0 0 1 0 2 0 0 0 0 1 0 0 0 2 0 0 0 0 0 0
0 0 2 2 0 2 1 1 1 1 0 1 2 0 1 1 0 0 1 2 3 1 1 0 0 0 0 0 0 1 3 3 1 1 1 0 1 0 3 2 0 3 1 0 1 0 1 0 2 1 0 0 3 4 1 3 0 0 1 1 1 0 1 2 0 0 1 0 1 2 0 0 0 1 1 1 0 2 2 1 1 1 1 0 0 2 2 2 1 0 0 0 3 1 3 0 0 1 3 2 2 1 3 1 0 1 0 0 1 0 0 1 1 4 1 0 0 0 0 2 0 0 1 1 1 0 1 0 0 0 0 0 0 2 0 2 2 2 1 1 0 1 2 1 1 0 0 1 1 0 2 0 1 1 0 0 0 0 1 0 1 0 0 1 2 0 0 1 0 0 2 0 0 2 1 0 2 0 0 0 0 1 1 0 1 2 0 0 1 1 5 0 1 0 0 0 1 0 3 0 0 1 2 0 0 1 0 0 0 1 2 0 1 0 0 1 1 0 1 0 0 1 3 0 0 0 0 1 1 0 1 1 1 0 0 1 0 0 1 1 1 2 1 0 0 1 1 1 0 2 0 3 1 0 0 0 0 0 0 1 0 0 0 0 1 0 1 0 0 0 1 0 1 0 3 6 0 0 2 2 1 0 2 1 0 1 0 0 0 0 0 1 0 1 0 0 2 0 3 1
0 1 2 0 1 0 0 1 0 2 1 0 0 0 0 1 0 1 0 4 0 1 1 1 0 0 1 1 1 0 1 1 3 0 0 0 0 1 0 0 0 1 1 0 0 0 1 2 1 1 0 1 0 1 3 1 0 0 6 4 0 1 0 1 2 1 2 1 3 1 0 1 1 0 1 0 2 0 0 0 1 0 0 2 0 1 1 1 1 0 1 0 0 0 1 0 0 0 2 2 0 1 1 0 0 0 0 3 0 0 1 0 2 0 1 1 0 0 1 0 1 0 1 1 2 1 1 0 1 1 0 0 0 0 1 0 2 5 1 1 0 0 0 0 0 1 0 0 0 0 0 2 0 1 1 0 0 0 0 0 2 0 1 0 0 0 1 0 0 2 1 0 0 0 0 2 2 5 1 0 1 2 1 0 1 1 3 0 2 0 1 0 3 0 0 1 0 2 0 0 0 3 3 1 0 1 2 0 0 0 1 0 0 1 0 1 0 0 0 0 0 0 2 0 1 0 0 2 1 0 2 1 0 0 1 1 0 1 1 0 0 2 1 1 1 0 0 0 0 0 1 2 0 0 0 1 0 4 2 0 0 0 0 0 3 1 0 2 1 0 0 0 1 1 3 0 0 0 0 0 1 0 0 0 0 0 0 3 0 1 0 0 1 1 0 0 1 1 0 0
1 0 0 0 3 0 1 0 0 1 0 0 0 0 1 2 1 0 0 2 1 2 1 2 3 0 0 1 1 0 0 0 0 0 4 0 1 0 0 3 4 2 0 3 4 1 1 2 0 1 0 0 6 4 2 7 0 0 0 6 0 0 3 2 5 0 0 0 2 1 0 0 0 0 0 0 1 2 0 2 0 1 0 1 2 1 1 5 0 0 1 0 3 0 4 1 0 1 0 3 2 3 2 0 1 0 0 0 0 0 0 0 0 1 1 0 0 0 0 1 0 0 1 0 2 0 0 0 1 0 1 0 0 0 1 0 0 1 4 0 0 3 1 3 0 6 0 0 4 1 3 2 0 1 1 3 0 0 0 1 0 0 1 0 3 0 1 0 0 1 1 1 0 1 1 1 0 0 2 0 2 2 1 0 2 2 0 0 6 0 0 1 2 0 0 0 2 1 0 1 4 0 1 1 0 5 0 0 0 1 2 0 2 1 0 0 0 0 0 2 0 3 0 0 3 2 1 3 0 0 3 0 4 1 0 5 2 0 0 1 0 5 2 4 1 3 1 1 0 0 0 0 0 0 0 1 0 0 0 1 0 0 0 1 6 0 1 0 0 0 0 1 1 4 1 1 1 0 2 0 0 0 1 1 0 1 1 3 0 0 5 3 1 1 1 0 2 1 0 1
0 0 0 0 0 0 0 1 1 1 0 0 0 0 0 0 0 0 0 0 0 1 0 0 0 0 0 0 0 0 0 0 0 1 0 0 0 0 0 0 0 1 0 0 0 0 0 1 0 0 0 0 0 1 0 0 0 0 0 0 0 0 0 0 0 0 1 0 0 0 0 0 0 1 0 0 0 0 0 0 0 0 0 0 0 0 1 0 0 0 0 0 1 0 1 0 0 0 0 0 0 0 1 0 0 0 0 0 1 0 0 0 0 0 0 0 0 0 0 0 0 0 0 0 0 0 0 0 0 1 0 0 0 0 0 0 0 0 1 0 0 0 0 0 0 0 0 0 0 0 0 0 0 0 0 1 0 0 2 0 0 0 0 0 0 0 0 0 0 1 0 0 2 0 0 0 0 0 0 0 0 0 1 0 0 0 0 0 0 0 1 0 0 0 0 0 1 0 0 0 0 0 1 1 0 0 0 0 0 0 0 0 0 0 0 0 0 0 0 0 0 1 0 0 0 1 0 0 2 0 0 1 2 1 0 1 0 0 0 1 0 0 0 0 0 0 0 0 0 0 0 0 0 0 0 0 0 0 0 0 0 0 0 1 0 0 0 0 0 0 0 0 0 0 0 0 0 0 0 1 1 0 0 0 0 0 0 0 0 0 1 1 3 0 0 0 0 0 0 0
0 0 0 0 3 0 0 0 0 0 0 0 0 0 0 0 0 0 0 0 0 0 0 1 0 0 0 0 0 0 0 0 0 0 0 0 0 0 0 0 0 0 0 0 0 0 0 0 0 0 1 0 0 0 0 0 2 1 0 0 0 0 1 0 0 0 0 0 0 0 0 0 0 0 0 0 0 0 0 0 0 0 0 1 0 0 0 0 0 0 0 0 0 0 0 0 0 1 0 1 0 0 0 0 0 0 0 0 0 0 1 0 0 0 0 1 0 0 0 0 0 0 0 0 0 0 0 0 0 0 0 0 0 0 0 0 0 0 0 0 0 0 0 0 0 0 0 0 0 0 0 0 0 0 0 0 0 0 0 0 0 0 0 0 0 0 0 0 0 0 0 0 0 0 0 0 0 0 0 0 0 0 1 0 1 0 0 0 0 0 0 0 0 0 0 0 0 0 0 0 0 0 0 0 0 0 0 0 0 0 0 0 0 1 0 0 0 0 0 0 0 0 0 0 0 0 0 0 0 0 0 1 0 0 0 0 0 0 0 1 0 0 0 0 0 0 0 0 0 0 0 0 0 0 0 0 0 0 0 0 0 0 0 0 0 0 0 0 0 0 0 0 0 0 0 0 0 0 0 0 0 1 0 0 0 0 0 0 0 0 0 0 0 0 0 0 0 0 0 0
0 0 0 0 0 0 0 0 0 0 0 0 0 0 0 0 0 0 0 0 0 0 0 0 0 0 0 0 0 0 0 0 0 0 0 0 0 0 0 0 0 0 0 0 0 0 0 0 0 0 0 0 0 0 0 1 0 0 0 0 1 0 0 0 0 0 0 0 0 0 0 0 2 0 0 0 0 0 0 0 0 0 0 0 0 0 0 0 0 0 0 0 0 0 0 0 0 0 0 0 0 0 0 0 0 0 0 0 0 0 0 0 0 0 0 0 0 0 0 0 0 0 0 0 0 0 0 0 0 0 0 0 0 0 0 0 0 0 0 0 0 0 0 0 0 0 0 0 0 0 0 0 0 0 0 0 0 0 0 0 0 0 0 0 0 0 0 0 0 0 0 0 0 0 0 0 0 0 0 0 0 0 0 0 0 0 0 0 0 0 0 0 0 0 0 0 1 0 0 0 0 0 0 0 0 0 0 0 0 0 0 0 0 0 0 0 0 0 0 0 0 0 0 0 0 0 0 0 0 0 1 0 0 0 0 0 0 0 0 0 0 0 0 0 0 0 0 0 0 0 0 0 0 0 0 0 0 0 0 0 0 0 0 0 0 0 0 0 0 0 0 0 0 0 0 0 0 0 0 0 0 0 0 0 0 1 1 0 0 0 0 0 0 0 0 0 0 0 0 0
2 0 1 0 0 0 0 0 0 0 2 0 0 0 1 1 1 1 1 2 0 0 0 0 2 0 0 0 2 1 4 0 0 0 1 0 0 1 2 0 1 1 1 1 0 1 0 1 0 2 0 0 1 1 2 1 1 0 1 2 2 2 1 3 0 0 1 1 0 0 0 1 0 0 0 0 1 0 1 0 5 2 0 2 0 1 1 2 1 0 0 1 1 0 0 0 1 1 0 0 0 1 0 0 0 1 1 4 0 0 1 2 1 0 0 2 0 1 1 2 0 0 1 1 1 0 2 1 0 0 0 0 0 1 0 2 5 2 2 0 0 0 2 1 0 3 0 5 0 0 1 0 2 2 1 0 0 2 2 0 1 1 1 1 1 0 1 0 1 1 1 1 1 0 2 1 2 0 0 1 1 0 1 0 0 0 0 0 0 0 4 3 3 1 0 0 0 1 3 0 0 0 2 3 0 1 0 2 1 1 3 1 2 0 0 1 1 1 1 0 1 0 1 0 0 0 0 0 2 1 2 1 0 1 0 0 2 3 2 0 2 0 1 0 0 2 0 0 0 0 0 0 1 0 0 0 1 0 1 2 2 0 0 0 2 1 0 2 0 0 1 0 0 0 2 1 3 0 4 0 2 1 0 0 0 0 0 5 0 1 2 2 1 0 1 0 2 0 1 0
0 0 1 0 0 1 0 0 0 0 1 1 0 0 0 1 0 0 0 0 0 0 0 0 1 0 2 3 0 0 1 0 0 2 0 0 0 0 0 1 2 2 4 1 0 3 1 0 0 0 1 1 1 2 0 1 2 0 0 1 1 2 0 2 1 0 0 1 0 0 0 0 0 0 0 0 1 0 1 0 0 1 0 0 0 3 2 1 0 0 0 0 1 0 0 0 1 0 2 1 1 1 2 0 1 0 0 0 0 0 0 1 1 1 1 0 0 1 0 1 0 0 0 3 0 0 1 3 0 0 0 1 1 2 0 0 0 0 1 1 0 1 0 0 0 1 0 0 0 0 0 0 0 0 0 0 0 1 0 1 0 0 0 1 4 0 0 0 1 0 1 0 1 1 0 0 1 1 0 0 0 1 1 0 2 0 0 0 2 1 4 0 1 0 1 0 5 0 1 0 0 0 4 0 0 1 0 0 0 2 0 1 0 0 0 1 0 0 1 0 0 0 0 2 0 2 0 1 1 0 0 2 0 0 0 0 0 1 2 0 0 2 1 1 1 0 0 0 0 3 0 0 0 0 0 0 1 1 0 1 1 0 0 0 0 0 3 1 0 0 1 1 0 1 1 1 0 0 0 0 0 0 0 0 0 1 1 0 0 2 0 1 0 0 2 3 1 2 1 1
3 1 1 1 1 1 4 3 1 1 4 4 0 0 4 1 0 4 0 0 3 2 2 3 0 0 6 2 3 2 3 2 1 3 1 0 3 2 1 1 2 1 5 1 0 4 2 4 1 3 0 1 4 4 1 5 3 4 3 0 1 2 3 2 6 2 6 5 1 2 0 0 3 0 1 0 2 1 1 1 1 1 0 2 3 2 4 2 0 0 1 1 2 0 0 2 0 2 2 2 0 1 3 2 1 4 0 5 1 1 2 1 0 4 3 3 0 0 1 1 1 0 5 4 1 0 5 2 2 2 1 1 2 0 2 3 1 4 2 0 0 2 2 2 2 4 1 1 1 1 2 0 1 1 1 1 0 1 6 3 3 3 0 2 3 0 0 4 4 0 2 0 1 2 3 2 2 1 2 0 2 1 1 0 1 5 1 0 0 2 7 1 1 1 0 1 1 3 3 1 1 0 6 2 0 3 0 1 2 1 3 0 4 3 2 0 1 0 0 0 5 2 2 0 1 3 2 0 6 4 4 2 2 0 0 3 0 0 2 3 2 4 1 0 0 1 1 2 1 1 0 4 1 1 0 0 1 2 1 6 0 0 0 1 1 4 3 5 0 0 0 1 2 2 4 4 1 1 2 2 2 1 1 2 1 4 1 1 1 1 2 3 6 4 1 1 1 2 2 0
0 0 1 0 0 0 0 0 0 0 0 2 0 0 0 2 0 0 0 0 0 0 0 0 1 0 3 0 0 0 1 0 0 0 2 0 1 0 1 0 0 0 0 0 0 2 1 0 0 0 1 0 0 0 0 0 1 0 0 0 0 0 0 2 0 0 0 1 1 1 0 0 0 2 0 0 0 0 1 0 0 0 0 0 0 0 0 5 1 0 0 0 1 0 0 0 0 0 0 0 1 0 0 0 0 0 1 0 0 0 0 0 0 1 1 1 0 0 0 0 1 0 1 0 0 0 0 0 0 0 0 0 0 1 1 0 0 0 2 0 0 0 2 0 0 0 0 0 0 0 1 1 0 0 0 2 0 0 0 0 0 0 0 0 1 0 0 0 0 0 0 0 1 1 0 1 0 0 0 0 0 0 0 0 0 0 0 0 0 0 0 0 0 0 0 0 1 0 0 0 0 1 0 0 0 0 0 1 0 0 0 0 0 0 0 0 0 0 0 0 1 0 0 0 0 0 0 0 0 0 2 0 0 0 0 0 0 0 0 0 0 0 0 0 0 3 0 0 0 0 0 1 0 0 0 0 0 0 0 0 0 0 0 0 0 0 0 0 0 0 0 0 1 0 1 0 1 0 0 0 1 0 0 0 0 0 0 0 2 0 0 0 0 1 0 0 1 0 0 0
4 2 4 2 1 2 1 2 3 0 6 1 0 0 3 2 0 1 2 2 0 1 3 1 2 0 5 3 6 4 2 5 5 1 0 0 0 1 1 2 1 2 4 1 0 5 1 3 1 0 3 1 4 2 5 4 2 0 5 4 1 1 1 2 0 1 1 3 4 1 0 0 1 2 1 1 0 3 1 1 1 2 2 1 1 2 6 4 0 1 7 2 1 1 6 2 0 0 2 4 3 3 0 4 1 2 0 0 4 0 0 2 0 2 5 1 0 0 0 0 2 1 2 2 1 0 2 0 2 2 1 1 1 6 2 2 2 2 1 3 0 2 0 2 1 2 0 1 0 0 3 2 1 4 2 6 0 0 4 0 1 2 3 3 4 1 2 2 4 3 1 2 0 2 0 2 4 1 0 2 2 4 3 0 2 2 2 0 3 3 1 2 1 1 2 0 1 3 3 0 1 3 5 4 1 0 0 0 1 2 2 0 1 1 0 3 2 2 1 0 1 1 1 1 0 2 2 4 3 1 4 2 3 0 0 4 0 2 1 1 2 2 6 0 1 0 3 2 0 1 0 1 4 0 2 1 1 1 0 2 0 1 0 2 0 3 6 1 2 0 1 4 2 2 3 9 2 0 3 2 1 2 2 3 2 2 0 1 0 4 5 2 1 0 0 1 0 2 1 1
0 0 0 0 0 0 0 0 0 0 0 0 0 0 0 0 0 0 0 0 0 1 0 0 0 0 0 0 0 0 0 0 1 0 0 0 0 0 0 0 0 0 0 0 0 0 0 0 0 0 0 0 0 0 0 0 0 0 1 0 0 1 0 0 0 0 0 0 0 0 0 0 0 0 0 0 0 0 0 0 0 0 0 0 0 0 0 0 0 0 0 0 0 0 0 0 0 0 0 0 0 0 1 0 0 0 0 0 0 0 0 0 0 0 0 0 0 0 0 0 0 0 0 0 0 0 0 0 0 0 0 0 0 0 0 0 0 0 0 0 0 0 0 0 0 0 0 0 0 0 0 0 0 0 0 0 0 0 0 0 0 0 0 0 0 0 0 0 0 0 0 0 0 0 0 0 0 0 0 0 0 0 0 0 0 0 0 0 0 0 0 0 0 0 0 0 0 0 0 0 0 0 0 0 0 0 0 0 0 0 0 0 0 0 0 0 0 0 0 0 0 0 0 0 0 0 0 0 0 0 0 0 0 0 0 0 0 0 0 0 0 0 0 0 0 0 0 0 0 0 0 0 0 0 0 0 0 0 0 0 0 0 0 0 0 0 0 0 0 0 0 0 0 1 0 1 0 0 0 0 0 0 0 0 0 1 0 0 0 0 0 0 0 0 0 0 0 0 0 0
0 0 1 0 0 0 0 0 0 0 0 1 0 0 0 0 0 0 1 0 2 0 1 1 0 0 0 1 0 1 0 0 0 2 0 0 0 3 0 1 1 3 0 0 1 0 1 0 0 0 0 0 1 0 1 0 1 0 2 1 0 0 2 1 0 0 2 0 1 0 0 1 0 0 0 0 0 0 0 1 0 0 0 0 0 1 0 1 0 0 0 0 0 1 2 0 0 0 1 0 0 0 1 0 0 1 0 0 1 0 0 0 0 1 1 1 1 0 0 0 1 0 0 0 0 0 1 1 0 0 0 0 0 1 0 1 0 0 0 1 0 1 0 0 1 1 0 0 2 0 0 0 1 0 0 1 0 0 2 0 0 1 0 1 0 0 0 1 0 0 0 0 0 1 0 3 0 1 0 0 0 0 0 0 0 0 0 0 0 0 1 1 1 0 0 0 0 1 0 0 0 1 0 0 0 3 0 0 1 2 1 0 0 0 0 0 0 1 0 0 0 1 1 1 0 1 0 0 1 0 0 0 1 2 0 0 0 0 1 0 0 0 0 0 0 0 0 0 0 0 0 0 0 0 0 0 0 1 0 0 0 0 0 1 0 0 0 3 0 0 0 0 1 0 0 0 0 0 0 1 0 0 1 0 0 0 0 0 1 0 1 0 1 4 0 0 1 0 0 1
0 0 3 0 2 0 1 0 0 1 6 0 0 1 2 0 0 5 1 3 0 0 1 1 0 0 0 2 0 0 4 0 0 0 0 0 0 0 1 0 0 4 2 1 1 0 0 5 0 1 0 1 5 0 2 0 1 0 0 0 0 2 0 1 2 0 7 2 2 1 0 0 0 2 0 0 2 0 0 0 0 0 0 0 2 1 0 3 1 0 2 0 2 0 0 0 0 1 3 0 0 0 1 0 1 3 0 0 0 0 0 0 0 1 1 0 0 0 1 0 3 1 1 0 0 0 2 0 0 1 0 0 0 0 0 0 1 3 0 0 3 1 4 2 0 0 1 0 0 0 6 0 2 2 0 2 0 2 2 2 1 1 0 0 0 1 0 0 2 0 3 0 0 0 0 0 1 0 0 2 0 1 0 0 0 1 0 0 0 0 0 2 1 2 0 1 2 0 0 0 0 0 5 0 0 0 0 1 0 0 1 5 1 2 0 0 0 2 2 0 0 2 0 3 0 0 2 1 3 1 0 1 1 2 0 2 0 0 0 0 3 3 0 0 0 1 1 0 0 1 1 0 2 0 0 0 1 2 0 0 1 0 0 0 0 3 0 1 0 1 0 3 0 0 0 0 1 0 0 2 0 0 0 1 1 1 0 0 0 4 0 2 0 0 1 0 0 1 3 0
4 0 1 1 4 0 0 2 0 0 1 2 0 0 2 2 0 2 1 2 0 1 1 2 1 0 4 1 2 2 0 0 1 0 1 0 0 0 1 1 0 0 2 0 0 1 3 1 2 1 1 2 4 1 1 2 6 1 1 4 0 1 5 0 1 0 1 3 12 1 0 0 2 1 1 2 0 1 1 0 1 2 0 2 0 1 2 1 1 1 4 0 1 0 5 1 3 0 0 4 1 3 1 3 0 1 3 0 0 0 1 0 0 6 0 0 0 0 0 1 0 0 0 0 1 0 2 0 0 0 0 3 1 1 0 4 2 1 0 0 0 0 5 0 0 1 0 1 0 0 1 0 2 0 4 0 0 0 2 0 0 0 0 2 2 1 1 1 5 4 2 0 0 6 0 2 1 1 0 1 0 0 1 0 2 3 1 2 2 0 0 0 0 0 2 0 0 2 1 0 0 0 8 2 0 4 0 3 4 3 0 3 1 1 1 0 0 2 0 4 3 0 1 1 1 7 2 1 0 0 4 1 3 1 0 2 0 0 0 2 1 0 0 1 0 2 0 3 0 5 0 1 2 1 2 2 0 2 1 1 2 0 0 1 0 2 2 0 2 0 1 0 2 1 3 2 0 1 0 5 1 0 6 0 1 1 0 3 2 8 2 2 2 1 1 0 1 0 1 0
0 0 1 0 0 0 0 0 0 0 0 0 0 0 0 0 0 1 1 0 0 0 0 0 0 0 0 0 0 0 0 0 0 0 0 0 0 0 0 0 0 0 0 0 1 0 0 0 0 1 0 0 1 0 0 2 0 0 0 0 0 0 1 0 0 0 1 0 0 0 0 0 0 0 0 0 0 0 1 0 0 0 0 0 0 0 0 0 0 0 0 1 0 0 0 0 0 0 0 1 0 0 0 0 0 0 0 1 0 0 0 0 0 0 0 0 0 0 0 0 0 0 0 0 0 0 1 1 0 0 0 1 0 0 0 0 0 0 0 0 0 0 0 0 0 0 0 0 0 0 0 0 0 0 0 0 0 0 0 0 0 0 0 0 0 0 0 1 1 0 0 0 0 1 0 0 0 0 0 0 0 0 0 0 0 0 0 0 0 0 0 0 0 0 0 0 0 0 0 0 0 1 0 0 0 0 0 0 0 0 0 0 0 0 0 0 0 0 0 0 0 0 0 0 0 0 0 0 0 1 0 1 0 0 0 0 0 0 1 0 0 0 0 0 0 0 0 0 0 0 0 0 1 0 0 0 0 0 0 1 0 0 0 0 0 1 0 0 0 0 0 0 0 0 0 0 0 1 0 0 1 1 0 0 0 0 0 0 0 0 0 0 0 0 0 0 1 1 1 0
0 0 0 0 0 0 0 0 0 0 0 0 0 0 0 0 0 0 0 0 0 0 0 0 0 0 0 0 0 0 0 0 0 0 0 0 0 0 0 0 0 0 0 0 0 0 0 0 1 0 2 0 0 0 0 1 0 0 0 0 0 0 0 0 0 0 0 0 0 0 0 0 0 0 0 0 0 0 0 0 0 0 0 0 0 0 0 0 0 0 1 0 0 0 0 0 0 0 2 0 0 0 0 1 0 0 0 0 0 0 0 0 0 0 1 0 0 0 0 0 0 0 0 0 0 0 0 0 0 0 0 0 0 0 0 0 0 0 0 0 0 0 0 0 0 0 0 0 0 0 0 0 0 0 0 0 0 0 1 0 0 1 0 0 0 0 0 0 0 0 0 0 0 0 0 0 0 0 0 0 0 0 0 0 0 0 0 0 0 0 0 0 0 0 0 0 0 0 0 0 0 0 0 0 0 0 0 0 0 0 0 0 0 0 0 0 0 0 1 0 0 0 0 0 0 1 0 0 0 0 0 0 0 0 0 0 0 0 0 0 0 0 0 0 0 0 1 0 0 0 0 0 0 0 0 0 0 0 0 0 0 0 0 0 0 0 0 0 0 0 0 0 0 0 0 0 0 0 0 1 0 0 0 0 0 0 0 0 0 0 0 0 0 0 0 0 0 0 0 0
0 0 0 0 0 0 0 0 0 0 0 0 0 0 0 0 0 0 0 0 0 0 0 0 0 0 0 0 0 0 0 0 0 0 0 0 0 0 0 0 0 0 0 0 0 0 0 0 0 0 0 0 0 0 0 0 0 0 0 0 0 0 0 0 0 0 0 0 0 0 0 0 1 0 0 0 0 0 1 0 0 0 0 0 0 0 0 1 0 0 0 0 0 0 0 0 0 0 0 0 0 0 0 0 0 0 0 0 0 0 0 0 0 0 0 0 0 0 0 0 0 0 0 0 0 0 0 0 0 0 0 0 0 0 0 0 0 0 0 0 0 0 0 0 0 0 0 0 0 0 0 0 0 0 0 0 0 0 0 0 0 0 0 0 0 0 0 0 0 0 0 0 0 0 0 0 0 0 0 0 0 0 0 0 0 0 0 0 0 0 0 0 0 0 0 0 0 0 0 0 0 0 0 0 0 0 0 0 0 0 1 0 0 0 0 0 0 0 0 0 0 0 0 0 0 0 0 0 0 0 1 0 0 0 0 0 0 0 0 0 0 0 0 0 0 0 0 0 0 0 0 0 0 0 0 0 0 0 0 0 0 0 0 0 0 0 0 0 0 0 0 0 0 0 0 0 0 0 0 0 0 0 0 0 0 0 0 0 0 0 0 0 0 0 0 0 0 0 0 0
1 0 0 0 0 0 0 0 0 0 0 0 0 0 0 1 0 1 0 1 0 0 0 0 1 0 0 1 0 0 0 0 0 0 2 1 0 0 0 0 1 0 0 0 0 0 0 1 0 1 0 0 0 0 0 0 0 0 0 0 0 1 1 0 0 0 0 1 0 0 0 0 0 0 0 0 0 0 0 0 1 1 0 1 1 0 1 2 0 1 1 0 2 0 0 0 0 0 0 0 0 1 1 0 1 0 0 0 0 0 0 0 0 0 0 0 0 0 0 0 0 0 0 0 1 0 0 0 0 0 0 0 0 0 0 1 1 0 0 0 0 0 0 0 0 0 0 0 0 0 0 0 1 0 0 0 0 0 0 0 0 0 0 0 1 0 0 0 0 0 0 0 0 1 0 1 1 0 1 0 0 0 0 0 1 0 0 0 0 0 0 0 1 1 0 0 1 0 0 0 0 0 0 0 0 0 0 1 0 1 0 2 1 1 0 0 1 0 0 0 0 0 0 0 0 1 0 0 0 0 0 0 1 0 1 2 0 0 0 0 1 0 0 0 0 0 0 0 0 0 0 1 1 0 0 0 0 0 0 0 0 0 0 0 0 1 0 0 0 0 0 0 0 1 0 1 0 0 0 0 1 0 0 0 0 0 0 0 0 1 0 0 1 1 1 0 0 1 0 1
1 0 0 1 0 0 0 0 0 1 1 0 0 0 0 0 1 0 0 0 0 0 0 1 0 0 1 1 1 0 2 0 0 0 1 0 1 0 0 0 0 0 1 0 0 0 0 1 0 2 1 0 0 1 0 0 1 0 0 1 1 1 0 0 0 0 0 1 1 0 0 0 0 0 0 0 0 1 0 0 1 1 0 0 0 0 1 0 0 0 1 1 0 0 1 0 0 1 0 1 0 1 0 0 0 0 0 0 0 0 0 1 0 1 0 0 0 0 0 0 0 0 1 1 2 0 1 0 0 1 0 0 0 0 0 1 0 0 0 0 0 0 1 1 0 1 0 0 0 0 0 0 0 0 0 2 0 0 0 0 0 1 0 0 1 1 1 0 2 0 2 0 1 0 0 0 0 0 0 1 0 0 0 0 0 0 0 0 0 0 0 0 0 1 0 0 0 2 1 0 0 1 1 0 0 2 0 1 0 0 0 0 0 0 0 0 0 0 1 0 0 0 0 0 0 1 0 0 0 0 0 0 0 0 0 1 0 0 0 0 1 0 0 0 1 0 0 0 0 0 1 0 0 0 0 0 1 0 0 0 0 0 0 0 0 1 1 0 0 0 0 1 0 0 2 0 0 1 1 0 0 0 1 0 0 0 0 0 0 0 0 0 0 1 0 0 0 0 0 0
0 0 0 0 0 0 0 0 0 0 0 0 0 0 0 0 0 0 0 0 0 0 1 0 0 0 0 0 0 0 0 0 0 0 0 0 0 0 0 0 0 0 0 0 0 0 0 2 0 0 0 0 0 0 0 0 0 0 0 0 1 1 0 0 0 0 2 0 0 0 0 0 0 0 0 0 0 0 1 0 0 0 0 0 0 0 0 1 1 0 0 0 1 0 0 0 0 0 1 0 0 1 0 0 0 0 0 0 0 0 0 0 0 0 0 0 0 0 0 0 0 0 0 0 2 0 0 0 0 0 0 0 0 0 0 2 0 0 1 0 0 0 0 0 0 0 0 0 0 1 0 0 0 0 0 0 0 0 0 1 0 1 0 0 0 0 0 1 0 0 0 0 1 0 0 0 0 0 0 0 0 0 0 0 0 0 0 0 0 0 0 0 0 0 0 0 0 0 0 0 0 0 1 2 0 0 0 0 1 0 0 0 0 0 0 0 1 0 0 0 1 1 1 0 0 0 0 0 0 0 0 0 1 0 1 1 0 0 0 0 1 0 0 1 0 1 0 0 0 0 0 0 0 0 0 0 0 0 0 1 0 0 0 0 0 0 0 1 0 0 0 0 0 0 0 0 0 0 0 0 1 0 0 0 0 0 0 0 0 0 0 1 0 0 0 0 0 0 1 0
3 0 2 0 4 1 7 1 3 1 3 3 1 0 0 1 1 3 0 1 2 0 2 1 2 0 1 1 3 3 5 0 0 2 1 0 3 3 5 1 2 4 3 2 2 3 0 2 2 10 3 3 2 6 2 6 3 0 5 2 1 1 5 4 0 1 9 8 1 4 1 1 1 2 3 1 1 4 1 0 1 1 1 1 0 3 0 3 2 0 3 0 1 3 3 0 1 1 3 3 0 2 2 2 1 1 0 1 2 1 1 1 0 2 6 2 0 0 4 3 0 1 2 2 5 0 4 1 1 1 1 0 1 2 0 6 7 5 2 4 0 0 1 3 1 7 0 2 1 0 3 2 1 2 4 1 0 2 4 3 0 0 0 0 1 0 0 3 2 0 2 1 2 4 0 1 3 4 0 2 2 3 3 0 1 2 2 0 2 0 9 0 3 2 1 2 2 0 2 0 0 0 3 4 0 0 1 0 0 2 4 1 1 2 0 1 2 5 0 2 2 1 2 3 2 2 1 2 2 1 3 7 5 4 0 4 2 4 3 3 2 4 0 1 0 1 1 0 1 7 0 3 1 0 1 1 3 2 1 2 0 0 0 1 2 3 2 1 1 0 2 2 2 3 3 3 1 0 2 2 2 0 7 3 1 1 0 4 1 3 3 5 5 2 0 0 5 2 4 0
3 0 2 0 0 3 2 2 2 0 5 1 2 0 2 2 0 2 4 2 0 1 0 2 2 0 5 1 3 2 2 5 1 4 4 0 1 1 1 0 3 1 4 2 5 5 0 6 2 2 4 2 1 1 0 4 6 0 2 6 3 3 3 5 1 2 1 3 1 0 0 1 1 0 3 0 1 0 2 0 0 2 0 0 0 7 4 1 2 0 3 1 4 0 5 2 1 2 1 0 1 3 6 2 1 5 2 4 2 0 2 2 0 3 2 1 1 1 3 0 4 0 0 3 3 2 1 1 1 1 1 0 2 1 2 2 3 0 3 3 1 0 1 9 2 2 0 3 3 0 0 1 5 0 2 4 0 3 5 1 0 1 2 1 5 0 2 1 1 4 2 2 2 1 4 3 2 2 2 1 2 3 5 0 0 2 0 0 3 1 3 5 0 3 2 1 4 2 8 0 5 1 2 9 0 4 2 0 2 0 2 1 0 3 1 2 1 0 0 1 1 1 6 0 0 3 2 5 5 0 1 3 2 0 2 0 1 5 1 4 4 4 2 3 0 2 2 4 2 1 0 3 2 0 0 3 0 0 0 6 0 1 2 3 1 1 4 5 2 0 1 4 3 1 5 4 2 1 4 2 2 2 3 3 2 7 0 2 1 4 4 3 0 3 2 3 2 1 4 4
0 1 0 0 0 0 0 1 0 0 0 0 1 0 0 0 0 2 0 0 3 1 0 0 0 0 1 1 0 0 5 1 0 1 1 0 0 0 3 0 0 1 1 0 0 0 0 0 1 1 3 0 0 1 1 0 0 0 1 2 1 0 0 1 1 1 2 1 0 0 0 0 1 2 0 0 1 0 1 0 0 1 0 1 0 1 0 1 0 0 3 1 1 1 0 1 2 1 0 2 0 0 1 1 0 3 1 0 0 0 1 0 0 1 1 1 0 0 0 0 0 0 0 1 0 0 1 0 0 0 0 0 2 1 2 1 0 1 2 1 0 1 1 2 0 0 0 0 0 0 3 0 0 0 2 0 0 0 0 1 0 0 0 2 0 1 0 0 0 0 2 0 0 0 0 0 1 2 0 0 0 3 1 0 1 0 1 0 1 0 3 0 0 0 1 2 0 0 1 0 0 0 0 0 0 0 0 0 0 0 0 0 0 0 0 0 0 1 0 0 0 0 0 2 0 0 1 0 3 0 4 0 0 1 0 1 0 0 0 2 0 1 0 0 0 4 0 0 0 0 0 0 0 0 0 0 0 1 1 2 0 1 0 0 0 1 0 0 0 0 0 0 0 3 1 2 1 1 0 3 0 1 0 1 2 1 0 0 0 0 0 5 0 0 0 2 0 0 2 0
4 0 1 0 0 1 0 0 0 1 1 2 0 0 0 0 0 2 1 2 1 1 0 1 0 0 2 1 2 1 1 0 0 0 0 0 0 0 0 0 1 1 2 1 0 0 0 1 0 0 1 0 0 1 0 0 1 0 2 3 0 2 3 1 0 0 2 3 5 0 0 2 1 0 0 2 0 1 0 0 1 2 0 0 0 0 0 2 0 0 0 1 1 1 1 0 0 0 0 1 2 0 1 1 0 1 1 0 1 0 1 0 1 2 0 0 0 0 0 0 0 0 1 1 0 2 1 1 0 1 0 0 1 4 1 1 0 0 0 0 1 0 0 2 0 3 0 1 0 0 3 0 0 1 0 0 0 0 0 0 0 0 0 0 0 0 0 1 1 1 1 0 1 1 1 1 0 1 1 0 1 1 0 0 1 1 0 0 2 0 3 3 1 2 0 1 0 0 1 1 1 0 0 2 0 2 1 0 0 0 1 1 0 0 0 0 0 0 0 0 0 1 1 1 0 0 0 0 1 0 0 1 1 0 0 1 0 1 0 0 0 1 1 0 0 2 1 0 0 2 0 1 1 0 0 0 0 1 1 0 0 0 0 0 0 1 1 2 1 0 1 1 2 1 1 5 1 1 3 2 0 0 3 1 1 0 0 1 0 2 0 3 0 1 2 0 1 0 0 2
8 3 6 2 1 2 4 1 4 1 4 1 2 0 3 2 1 4 1 9 1 5 3 3 5 0 3 3 7 4 3 2 1 0 2 1 2 1 5 2 0 5 4 5 7 5 4 2 0 4 1 7 6 2 10 6 5 2 3 3 3 7 8 6 2 3 8 1 3 3 0 0 2 2 4 0 1 4 3 1 6 3 1 3 4 5 5 4 4 1 4 4 0 2 5 2 1 1 4 2 5 0 3 1 1 6 2 4 3 0 1 0 1 3 6 3 0 1 1 1 2 1 2 2 5 3 0 1 2 3 5 1 2 1 3 5 2 4 2 5 3 0 1 4 1 4 0 2 1 0 3 3 3 2 1 2 3 1 6 3 1 0 1 4 5 1 2 6 2 2 1 1 1 5 0 8 3 3 1 3 2 6 5 0 2 1 4 0 3 3 3 3 3 4 3 2 4 5 4 0 2 3 5 6 1 4 2 0 1 2 2 3 2 1 0 0 0 5 3 0 0 1 7 3 3 4 4 2 3 1 4 4 7 3 0 1 4 1 1 2 2 7 3 1 1 4 2 2 1 7 1 4 1 2 0 2 1 0 1 4 3 0 2 1 1 6 6 5 4 0 0 2 2 2 6 2 1 2 2 7 3 0 7 3 2 1 1 1 0 3 4 2 4 5 1 2 3 7 3 0
1 0 0 1 4 0 1 0 0 2 1 1 1 0 0 0 1 1 0 0 3 1 1 2 1 0 2 1 0 0 1 1 0 0 8 0 0 4 4 0 0 2 3 0 3 0 1 2 2 0 1 0 1 1 1 0 1 0 0 1 1 1 3 0 1 2 0 0 3 1 0 0 2 1 0 0 2 0 1 0 0 1 0 1 1 1 1 1 0 0 1 2 2 2 0 0 1 1 0 3 2 0 1 1 0 0 0 0 2 0 0 0 0 2 4 1 0 0 0 1 0 0 0 0 1 0 0 0 1 2 0 1 0 1 0 1 0 0 2 2 1 1 0 3 0 1 0 0 1 0 1 1 2 0 0 2 0 0 0 1 0 0 0 1 2 0 1 1 2 0 2 0 0 1 1 1 1 2 1 1 0 0 9 0 2 0 0 0 1 2 8 6 0 0 0 0 1 1 1 0 1 1 0 0 0 1 2 5 0 0 3 4 0 1 0 0 0 1 0 1 2 0 4 0 0 1 1 1 1 1 2 1 1 3 0 0 1 1 0 3 3 2 1 0 0 0 1 1 0 0 0 1 0 0 0 1 2 2 0 0 0 0 2 0 0 1 1 1 1 0 1 0 0 0 0 4 0 1 3 2 0 0 0 0 0 1 0 0 0 1 0 3 1 0 0 1 0 2 3 0
0 0 0 2 0 0 0 0 0 0 1 0 0 0 1 0 0 1 1 1 0 0 2 0 0 0 0 0 0 1 0 0 1 0 0 0 0 0 0 0 0 0 0 0 0 1 0 0 1 0 1 0 0 1 0 1 3 0 0 0 0 0 0 1 0 0 1 0 0 0 0 0 0 0 0 0 0 0 0 0 1 0 0 1 1 2 1 0 0 0 2 2 1 0 1 0 0 0 0 0 0 3 1 0 0 0 0 0 1 0 0 0 0 0 1 0 0 0 0 0 0 0 0 0 0 0 1 0 1 0 0 0 0 1 0 1 2 0 0 1 1 0 0 0 1 2 0 2 0 0 4 0 0 1 2 1 0 0 0 0 1 0 0 0 1 0 0 1 0 1 0 0 0 0 0 0 0 1 1 2 0 0 0 0 0 0 1 0 3 0 1 1 0 0 0 0 0 0 3 1 0 0 2 1 0 2 0 0 0 0 0 0 0 1 0 0 0 1 0 0 1 0 0 0 0 0 0 0 0 0 1 1 1 0 0 0 0 0 1 1 0 0 0 1 0 0 0 0 0 0 0 0 0 0 0 0 0 0 1 0 2 0 0 0 1 0 1 2 0 0 0 0 0 0 0 0 1 0 0 4 3 0 0 0 0 1 0 1 0 0 0 1 0 1 0 0 0 1 0 0
0 0 0 0 0 0 0 0 0 0 0 0 0 0 1 0 0 0 0 0 0 0 0 0 0 0 0 0 0 0 0 0 0 0 1 0 0 0 0 0 0 0 0 0 0 0 0 0 0 0 0 0 0 0 0 0 0 0 0 0 0 0 0 0 0 0 0 0 0 0 0 0 0 0 0 0 0 0 0 0 0 0 0 0 0 0 0 2 0 0 0 0 0 0 0 0 0 0 0 0 0 0 0 0 0 0 0 0 0 0 0 0 0 0 0 0 0 0 0 0 0 0 0 0 0 0 0 0 0 0 0 0 0 0 0 0 0 0 0 0 0 0 0 0 0 0 0 0 0 0 0 0 0 0 0 0 0 0 0 0 0 0 0 0 0 0 0 0 0 0 0 0 0 0 0 0 0 0 0 0 0 0 0 0 0 0 0 0 0 0 0 0 0 0 0 0 0 0 0 0 0 0 0 0 0 0 0 0 0 0 0 0 0 0 0 0 0 0 0 0 0 0 0 0 0 0 0 0 0 0 0 0 0 0 0 0 0 0 0 0 0 0 0 0 0 0 0 0 0 0 0 0 0 0 0 0 0 0 0 0 0 0 0 0 0 0 0 0 0 0 0 0 0 0 0 0 0 0 1 0 0 0 0 0 0 0 0 0 0 0 0 0 0 0 0 0 0 0 0 0
0 0 0 0 1 0 0 0 0 0 1 0 0 0 0 0 0 0 0 1 0 0 1 0 0 0 0 0 0 0 0 0 0 1 0 0 0 0 0 0 0 0 0 0 0 0 0 0 0 1 0 0 1 0 0 0 0 0 2 1 0 1 0 0 0 0 3 0 3 0 0 0 1 0 1 0 1 0 0 0 0 0 0 0 0 0 1 0 0 0 0 0 0 0 0 1 0 0 1 0 1 0 0 0 0 0 0 0 0 0 0 1 0 0 2 1 0 0 0 0 0 0 0 0 0 0 0 0 0 0 0 0 0 0 0 0 0 0 0 0 0 0 0 4 0 0 0 0 1 0 0 0 0 0 0 0 0 0 0 0 0 0 1 0 0 0 2 0 1 0 0 0 1 1 0 0 0 0 0 1 0 0 0 0 0 0 0 0 0 0 0 0 0 0 1 0 0 0 0 0 0 1 0 0 0 0 0 0 0 0 0 0 0 0 0 0 0 0 0 0 0 0 0 0 0 0 0 1 0 0 0 0 0 0 0 0 0 0 0 1 0 1 0 0 1 0 0 1 0 0 0 0 0 0 0 0 0 0 0 0 0 0 0 0 0 0 0 0 1 0 0 0 0 0 0 0 0 0 0 1 0 1 1 0 0 0 0 0 0 0 0 0 0 0 0 1 0 0 0 0
0 0 1 0 1 0 0 0 0 0 0 0 0 0 0 0 0 0 0 0 0 0 0 0 0 0 0 0 0 0 0 0 0 0 0 0 1 0 0 0 0 0 1 0 0 0 0 0 0 0 0 0 0 0 0 2 0 0 0 0 1 0 2 0 0 0 0 0 0 0 0 0 0 0 1 0 0 0 1 0 0 0 1 0 0 1 0 0 0 0 0 0 0 0 0 0 0 0 0 0 0 0 0 1 0 0 0 0 0 0 0 0 0 0 0 0 0 0 1 0 0 0 0 0 0 0 0 0 0 0 0 0 0 0 0 0 0 0 0 0 0 0 0 0 0 0 0 0 0 0 0 0 1 0 0 0 0 0 0 0 0 0 0 0 1 0 0 0 2 0 0 0 0 0 0 1 0 0 0 0 0 0 0 0 0 0 0 0 0 0 1 0 0 0 0 0 0 0 0 0 0 0 0 0 0 0 1 0 0 0 0 0 0 0 0 0 0 1 0 1 0 0 0 0 0 0 1 0 0 0 1 0 0 0 0 0 0 0 0 0 0 0 1 0 0 0 0 0 0 0 0 0 0 0 0 0 1 0 0 1 0 0 0 0 0 0 0 0 0 0 0 0 0 0 0 0 0 0 1 0 0 0 1 1 0 0 0 0 0 0 0 0 0 0 0 0 0 0 0 0
0 0 0 0 1 0 0 0 0 0 0 0 0 0 0 1 0 0 0 0 0 0 0 0 0 0 1 1 0 0 0 0 0 0 0 0 1 0 0 0 0 0 0 0 0 0 0 0 0 0 0 0 0 0 0 0 0 0 0 0 0 0 3 0 0 0 0 0 0 0 0 0 0 0 0 0 0 0 0 0 0 0 0 0 0 0 0 0 0 0 0 0 0 0 1 0 0 0 0 0 0 0 0 0 1 0 0 0 0 0 0 1 0 0 0 0 0 0 0 0 0 0 0 0 0 0 0 0 0 0 0 0 0 0 0 0 0 0 0 2 0 0 0 0 0 0 0 1 0 0 0 0 0 0 0 0 0 0 0 0 0 0 0 0 1 0 0 0 0 0 0 0 0 0 0 0 0 0 0 0 0 0 0 0 0 0 0 0 0 0 0 0 0 0 0 0 1 1 0 0 0 0 0 0 0 0 0 0 0 0 0 0 0 0 0 0 1 0 0 0 0 0 0 0 0 1 0 0 0 0 0 0 0 0 0 0 0 0 0 0 0 0 0 0 0 0 0 0 0 0 0 0 0 0 0 0 0 0 0 0 0 0 0 0 0 1 0 0 0 0 0 0 0 0 0 0 0 0 0 0 0 0 0 0 0 0 0 0 1 0 0 0 1 0 0 0 0 0 0 0
1 0 0 0 0 0 0 3 0 0 0 0 0 0 0 0 1 0 1 0 1 0 1 1 0 0 0 1 0 2 2 0 0 0 0 0 1 0 0 1 1 0 0 0 0 2 1 1 2 0 1 1 2 2 0 0 0 0 2 0 0 2 3 2 0 0 1 1 3 0 0 0 2 1 0 1 0 1 0 0 0 1 0 1 0 0 0 1 1 0 0 2 0 3 0 1 0 0 0 0 0 6 2 0 0 1 0 1 2 0 1 0 0 1 3 1 1 0 0 0 1 0 1 0 0 1 0 1 2 2 0 0 0 0 0 4 0 1 0 0 1 0 0 1 1 3 0 0 0 0 0 0 0 2 1 1 0 1 0 1 0 0 0 2 1 0 0 1 0 1 2 3 0 0 0 0 1 0 1 0 0 1 0 0 3 3 0 0 1 0 1 1 0 0 0 2 1 0 1 0 1 0 2 1 0 3 0 0 0 0 0 2 0 0 0 0 1 0 1 0 2 0 2 0 0 1 0 2 0 0 1 0 0 1 1 2 0 1 0 1 0 2 0 1 0 0 0 1 0 0 0 1 0 0 0 0 0 0 0 0 0 0 1 0 0 1 0 1 1 0 1 0 2 4 1 2 2 1 1 3 2 0 0 1 0 0 0 0 1 0 0 2 0 0 0 0 0 2 0 1
1 0 0 1 1 0 0 2 0 2 1 1 0 0 0 2 0 2 0 3 0 0 2 1 0 0 1 0 1 1 1 1 1 0 2 0 0 0 1 0 2 0 0 2 0 0 3 1 3 1 0 0 0 3 2 2 1 1 2 2 1 0 6 0 4 0 2 0 0 0 0 0 0 1 0 0 1 1 1 0 0 1 0 2 1 1 2 1 0 0 2 0 0 0 0 1 1 0 3 0 1 0 3 0 0 0 2 5 0 0 0 1 1 3 0 0 0 1 0 1 0 0 3 1 5 0 2 2 0 0 1 2 0 1 0 1 1 4 2 1 0 1 2 0 0 0 0 0 0 1 0 0 0 0 0 2 0 0 0 1 0 0 0 2 4 0 1 0 1 1 0 0 0 1 0 3 4 1 1 1 1 0 1 0 3 3 1 0 0 0 2 1 0 1 1 0 2 0 1 0 0 2 3 3 0 1 0 0 1 1 1 1 1 1 0 0 1 2 0 1 2 0 2 0 0 1 0 3 3 0 0 1 2 1 0 0 0 0 1 0 1 1 1 3 0 4 0 2 1 0 0 1 0 0 1 3 0 2 0 0 1 0 1 2 2 2 3 1 1 0 1 2 3 0 5 0 2 0 4 3 2 1 1 1 2 0 0 0 1 3 0 0 3 2 0 1 1 0 2 1
1 1 3 2 1 1 3 4 0 4 2 4 1 0 1 2 0 5 1 4 3 3 4 0 2 0 5 4 3 2 4 3 0 1 3 0 2 4 4 0 2 2 2 2 3 2 1 4 2 4 6 2 3 3 5 1 3 0 4 4 4 3 5 2 4 1 5 3 8 0 1 1 3 0 4 2 3 2 2 4 2 0 0 0 2 5 9 4 4 1 1 2 1 2 3 2 1 2 4 2 0 2 6 4 0 2 2 4 1 0 5 1 1 4 3 2 0 2 0 1 4 2 3 1 2 1 2 1 0 4 1 1 3 6 0 3 2 2 4 2 1 4 4 4 1 0 1 0 3 0 10 5 3 3 2 3 1 0 2 4 1 1 0 4 1 2 4 5 6 1 3 1 0 3 0 6 0 1 2 3 2 2 2 0 1 4 4 2 2 1 5 2 1 4 0 1 4 1 2 1 1 2 3 3 0 4 0 2 2 6 2 3 1 2 2 1 1 6 2 0 4 3 8 1 1 3 3 1 7 1 2 3 1 0 1 3 1 1 1 1 1 2 4 4 1 2 2 0 0 3 2 5 3 1 0 3 3 1 2 10 1 0 1 0 0 6 3 1 1 0 0 1 2 1 1 4 0 0 3 4 1 3 4 1 3 3 0 0 0 1 6 3 3 2 4 0 3 6 4 3
2 0 0 0 0 0 0 1 0 0 0 0 0 0 0 0 0 0 0 0 0 0 0 0 0 0 0 0 0 0 0 0 0 0 0 0 0 1 1 0 0 0 1 0 0 2 0 0 0 0 0 0 0 1 1 0 0 0 0 0 0 0 0 0 0 0 0 0 1 0 0 0 0 0 0 0 0 0 0 0 0 0 1 1 0 0 0 0 0 0 0 0 0 0 0 0 0 0 1 0 0 0 0 0 0 0 0 0 0 0 0 0 0 0 0 0 0 0 0 0 0 0 0 0 0 0 0 0 0 0 0 0 0 0 0 0 0 0 0 0 0 1 1 0 0 0 0 0 0 0 0 0 1 0 0 0 0 0 0 0 0 0 0 0 1 0 0 1 0 0 0 0 0 0 0 0 0 0 0 0 0 0 0 0 0 0 0 0 0 0 0 0 1 0 0 0 1 0 0 0 0 0 0 0 0 0 0 0 0 0 0 0 0 0 0 0 1 0 0 0 0 0 0 0 0 0 0 0 0 0 0 1 0 0 0 0 0 0 0 0 0 0 0 0 0 0 0 0 0 0 0 0 1 0 0 0 0 0 0 0 0 0 0 0 0 0 0 0 0 0 0 0 0 0 0 0 0 0 0 0 0 0 0 0 0 0 0 1 0 0 0 0 0 0 0 0 0 2 0 3
0 0 0 0 0 0 0 0 0 0 0 1 0 0 0 0 0 0 0 0 0 0 0 0 0 0 0 0 0 0 0 0 0 0 0 0 0 0 0 0 0 0 0 0 0 0 0 0 0 0 0 0 0 0 0 0 0 0 0 0 0 0 0 0 0 0 1 0 0 0 0 0 0 0 0 0 0 0 0 0 0 0 0 0 0 0 0 0 0 0 0 0 0 0 0 0 0 0 0 0 0 0 0 1 0 0 0 0 0 0 0 0 0 0 0 0 0 0 0 0 0 0 0 0 0 0 1 0 0 0 0 0 0 0 0 0 0 0 0 0 0 0 0 0 0 0 0 0 0 0 0 0 0 0 0 0 0 0 0 0 0 0 0 0 0 0 0 0 0 0 0 0 0 0 0 0 0 1 0 0 0 0 0 0 0 0 0 0 0 0 0 0 0 0 0 0 0 0 0 0 0 0 0 0 0 0 0 0 0 0 0 0 0 0 0 0 0 0 0 0 0 0 0 0 0 0 0 0 0 0 0 0 0 0 0 0 0 0 0 0 0 0 0 0 0 0 0 0 0 0 0 0 0 0 0 0 0 1 0 0 0 0 0 0 0 0 0 0 0 0 0 0 0 0 0 0 0 0 0 0 0 0 0 0 0 0 0 0 0 0 0 0 0 0 0 0 0 0 0 0
2 1 0 9 7 1 4 4 1 2 7 1 0 1 0 2 2 2 11 10 3 1 9 1 0 0 3 7 14 1 3 2 1 2 4 0 0 1 4 0 3 3 19 3 3 2 1 6 4 2 3 1 1 0 1 3 12 0 4 4 2 1 6 9 4 3 0 5 3 6 0 1 4 0 2 0 6 1 0 0 3 3 0 3 7 13 6 6 11 1 6 1 1 4 8 2 0 1 7 6 0 4 3 2 1 10 0 10 14 0 1 1 5 30 15 1 0 1 4 2 2 1 4 0 2 0 5 3 0 4 1 0 3 2 1 3 11 1 2 6 0 0 12 9 2 7 0 5 11 0 2 0 1 2 6 1 0 1 14 3 1 2 0 4 11 0 3 1 2 0 0 0 1 2 4 2 0 0 1 0 7 0 3 0 0 0 6 1 0 5 11 5 5 3 0 13 1 0 11 1 3 6 4 5 0 3 0 6 0 3 2 5 6 2 0 3 6 6 2 2 3 1 5 1 6 5 1 4 3 9 5 2 3 2 1 5 3 2 1 1 8 19 1 25 1 8 2 1 3 3 0 4 0 2 0 4 1 1 0 7 0 0 2 2 5 3 14 1 0 0 6 2 3 14 13 16 2 5 1 0 4 0 1 8 0 3 0 6 0 2 1 3 4 0 1 5 0 1 1 3
0 0 0 0 0 0 1 0 0 0 0 0 0 0 0 0 0 0 0 0 0 0 0 0 0 0 1 1 0 0 0 0 0 1 0 0 0 0 0 0 0 1 0 0 0 0 0 0 0 0 0 0 0 0 0 0 0 0 0 0 0 0 0 0 0 0 1 0 0 0 0 0 0 0 0 0 0 0 0 0 0 0 0 0 0 0 0 0 0 0 0 0 0 0 0 0 0 0 0 0 0 0 0 0 0 0 0 0 0 0 0 0 0 0 0 0 0 0 0 0 0 0 1 0 0 0 0 0 0 0 0 0 0 1 0 0 0 0 0 0 0 0 0 0 0 0 0 0 0 0 0 0 0 0 0 0 0 0 0 0 0 0 0 0 0 0 0 0 0 0 0 0 0 0 0 0 0 0 0 0 0 0 0 0 0 0 0 0 0 0 0 0 0 0 0 0 0 0 0 0 0 0 1 0 0 0 0 0 0 0 0 0 0 0 0 0 0 0 0 0 0 0 0 0 0 0 0 0 0 0 0 0 0 0 0 0 0 0 0 0 0 0 0 0 0 0 0 0 0 0 0 0 0 0 0 0 0 0 0 0 0 0 0 0 0 0 0 1 0 0 0 0 0 0 0 0 0 0 0 0 0 0 0 0 0 0 0 0 0 0 0 0 0 0 0 0 0 0 0 0
2 1 0 0 1 0 0 1 0 1 0 1 0 0 3 1 0 1 0 1 3 1 0 0 1 0 1 1 0 1 2 0 1 0 0 0 3 0 1 0 0 2 1 0 0 1 0 0 2 1 1 0 0 0 1 2 1 0 0 0 2 2 2 2 0 1 2 2 1 0 0 0 1 1 0 0 0 0 1 0 1 1 0 2 0 1 0 0 1 0 3 1 0 2 0 0 0 0 1 1 0 1 0 0 1 2 1 0 0 0 0 0 2 2 0 0 0 0 1 0 0 0 1 1 1 0 2 1 0 2 0 0 1 0 0 2 0 0 1 1 0 0 0 0 1 0 0 0 0 0 2 1 1 1 0 0 0 0 1 2 0 1 1 4 1 0 0 0 0 1 1 0 0 0 0 0 0 3 1 2 0 1 1 0 0 0 0 0 0 0 4 1 2 0 1 4 0 0 3 0 0 0 3 1 1 1 0 1 0 2 0 2 3 3 0 1 1 2 1 0 0 0 0 1 0 1 2 0 3 1 1 0 2 1 0 2 0 1 1 1 1 2 2 2 0 0 0 1 0 0 0 1 1 0 0 1 2 0 0 0 0 0 0 0 0 0 2 0 2 0 0 0 0 2 3 4 1 1 0 0 1 0 0 1 0 0 0 2 0 0 1 0 0 0 0 0 0 2 1 1
4 2 2 0 2 0 1 0 0 0 3 1 0 0 0 1 0 0 1 2 1 0 0 2 0 0 0 2 3 2 2 3 4 0 1 0 0 1 2 1 2 1 3 0 0 4 1 1 2 0 1 2 3 0 4 2 6 0 4 3 1 1 6 3 1 2 2 5 2 2 0 1 1 0 2 0 2 1 0 1 0 2 0 2 1 3 0 0 0 0 2 2 0 0 8 0 0 1 3 1 1 1 0 2 0 1 0 4 2 0 0 0 2 3 5 2 0 0 2 0 1 0 6 1 2 2 7 0 3 1 0 3 1 1 0 2 1 1 3 1 0 2 0 0 1 1 0 0 2 0 1 1 3 4 1 2 0 0 1 0 3 1 0 1 1 1 1 1 3 1 0 0 0 0 4 1 1 0 0 0 0 1 1 0 0 2 0 0 1 1 2 1 1 2 4 1 2 1 1 0 3 1 1 0 0 1 0 0 2 2 2 3 2 2 0 0 0 1 0 1 0 2 2 0 3 1 0 1 2 0 1 1 1 1 0 7 0 0 1 1 2 8 0 3 1 2 2 1 1 1 1 1 3 0 0 0 0 1 0 4 2 0 0 0 0 2 4 0 0 0 0 4 0 1 3 5 2 0 1 5 1 0 2 2 0 4 0 5 0 2 0 3 4 3 1 2 2 1 2 1
0 1 0 0 0 1 1 0 0 0 1 0 0 0 0 0 0 0 0 0 0 0 0 0 0 0 0 0 0 0 0 0 0 0 0 0 0 0 0 0 0 1 0 0 0 1 2 1 0 0 0 0 0 0 1 0 1 0 0 2 0 0 0 0 0 0 0 0 1 0 0 0 0 0 0 0 1 0 0 0 0 0 0 0 0 1 0 0 0 0 0 0 0 1 2 0 0 0 0 0 1 0 1 0 0 0 0 0 0 0 0 0 0 0 0 0 0 0 0 0 0 0 1 0 0 0 0 0 0 0 0 0 1 0 0 0 1 0 0 0 0 0 2 0 0 0 0 0 0 0 0 0 0 0 0 0 0 0 1 0 0 1 0 0 0 0 0 0 0 1 0 0 0 0 0 0 0 0 0 0 0 0 0 0 0 0 0 0 0 0 0 0 0 0 0 0 0 1 0 0 0 0 0 0 0 0 0 0 0 0 0 0 1 1 0 0 0 0 0 0 0 0 0 0 0 0 0 0 0 0 0 0 0 1 0 0 0 1 0 0 0 0 0 0 0 0 0 0 0 0 0 1 0 1 0 0 0 0 0 0 0 0 0 0 0 0 0 0 0 0 1 0 0 0 3 0 0 0 0 0 0 0 0 0 0 0 0 2 1 0 0 0 0 0 0 0 0 0 0 1
0 0 0 0 0 0 0 0 0 0 1 0 0 0 0 1 0 0 1 0 0 0 0 0 0 0 0 0 1 0 0 1 0 0 0 0 1 0 0 0 0 0 1 0 1 0 0 0 0 1 1 0 2 1 0 0 0 0 1 1 0 1 0 1 1 1 0 0 0 0 0 1 0 0 0 0 0 0 0 0 0 1 0 0 0 0 0 0 1 0 0 0 0 0 1 0 0 0 0 1 0 0 1 0 1 0 0 1 2 1 0 0 0 0 0 0 0 0 0 2 0 0 1 0 0 0 0 0 0 2 0 0 2 0 0 0 2 1 0 0 0 0 0 0 0 1 0 0 0 0 0 0 1 0 0 0 0 0 0 0 0 2 0 0 0 0 0 0 0 0 0 0 0 0 0 0 0 0 0 2 0 0 1 0 0 3 0 0 0 0 0 0 0 0 0 0 1 0 0 0 0 0 0 0 0 2 0 0 0 0 0 0 0 0 0 0 0 1 0 0 0 0 0 1 0 0 0 0 0 0 1 0 0 0 0 0 0 0 0 0 0 1 0 0 0 0 0 0 0 0 0 0 0 0 1 0 0 1 0 1 0 0 0 0 0 0 1 1 0 0 0 0 0 0 0 0 0 0 0 1 0 0 3 1 1 0 0 0 0 1 1 0 0 0 0 0 0 0 3 0
0 2 1 0 0 1 1 0 1 0 0 0 0 0 0 0 1 0 1 1 0 1 0 0 0 0 0 0 1 1 0 1 0 0 0 0 0 2 0 0 0 0 0 1 0 1 0 3 0 0 2 0 0 0 1 0 0 0 1 2 0 0 0 2 0 0 1 1 0 0 0 0 0 1 0 0 0 0 1 0 0 0 0 3 1 0 0 1 0 0 0 0 0 0 2 0 0 1 0 1 1 0 1 0 1 1 0 1 0 0 0 0 0 1 0 0 0 0 0 1 0 0 0 0 0 0 0 0 0 0 0 0 0 0 0 0 0 0 1 4 0 0 0 1 0 0 0 0 0 0 0 0 1 0 0 0 0 0 1 0 1 0 0 0 3 0 1 0 1 3 0 0 0 0 1 0 0 1 1 1 0 0 1 0 0 1 0 0 0 0 1 0 0 0 0 0 2 1 2 1 0 1 0 0 0 1 0 0 1 0 0 1 0 0 0 0 0 0 0 0 1 0 2 0 0 0 0 0 0 0 0 0 1 0 0 0 0 0 1 0 0 1 1 0 0 0 0 0 0 0 0 0 0 0 0 0 2 1 0 1 0 0 0 0 1 0 0 0 0 0 0 0 0 0 0 2 0 0 1 0 0 0 0 1 0 0 0 0 0 0 1 1 0 0 0 0 0 0 0 0
1 0 1 0 3 1 4 1 1 0 5 0 0 0 1 3 1 0 1 1 0 0 1 0 2 0 0 0 0 1 0 0 0 2 2 0 0 1 2 0 1 0 2 0 0 1 0 2 1 2 1 0 1 1 7 0 2 1 1 1 0 1 3 3 2 1 2 3 0 0 0 0 1 0 0 0 0 2 0 0 0 0 1 0 0 2 1 4 0 0 0 1 2 5 3 1 0 1 2 1 1 0 1 3 0 2 1 3 1 0 0 0 0 0 2 0 0 0 2 0 0 0 2 0 1 1 1 2 0 1 1 0 3 0 0 1 1 0 0 0 0 1 1 0 1 0 0 2 1 0 4 1 0 1 1 0 0 0 2 3 1 0 2 1 6 1 1 1 1 1 0 1 0 0 0 1 0 2 0 1 0 1 4 0 1 1 0 1 0 0 1 2 0 1 0 0 2 4 2 0 0 2 2 4 0 2 0 1 0 0 4 2 0 2 0 1 0 0 1 0 1 0 2 1 0 0 0 3 1 0 0 1 0 4 0 2 0 0 0 0 2 2 0 2 0 2 1 0 0 2 1 2 0 0 0 4 0 2 0 1 1 0 0 0 2 0 0 2 2 0 1 0 2 0 2 3 0 0 0 1 0 0 0 0 1 1 0 1 0 0 1 2 1 1 0 0 4 3 0 1
1 1 2 3 1 1 0 0 0 0 1 0 0 1 2 1 0 0 2 3 4 1 1 0 1 0 0 0 1 0 2 1 0 2 2 0 1 0 2 1 1 1 1 1 1 1 0 1 1 1 1 0 1 1 0 0 1 0 0 2 0 1 2 0 1 0 3 0 1 1 0 0 0 0 0 0 2 0 0 1 2 1 0 1 0 0 1 3 1 0 1 1 0 1 1 0 1 1 1 1 2 3 3 1 2 3 2 1 0 0 1 0 1 3 2 1 0 0 0 0 0 0 2 0 2 1 1 0 0 1 1 0 0 0 0 1 0 1 2 0 1 0 1 2 0 0 0 1 0 0 0 0 2 0 0 1 0 0 1 2 1 0 0 1 1 0 1 1 0 1 2 0 0 1 1 1 2 2 0 0 0 2 0 0 0 2 1 0 0 2 0 1 1 2 0 1 0 1 1 0 0 0 0 1 0 0 0 1 1 0 0 1 1 0 0 0 0 2 2 1 1 0 0 1 0 0 2 1 0 0 2 1 0 0 0 0 1 0 1 0 0 3 0 1 0 2 4 1 0 3 1 1 1 0 0 0 0 1 0 0 0 0 0 3 0 0 3 3 2 0 0 2 1 1 5 2 0 0 1 1 0 0 0 2 2 1 0 1 1 1 1 1 1 1 3 0 1 0 3 0
6 0 1 1 3 1 0 1 2 1 2 4 2 0 0 1 0 2 2 8 3 1 2 4 2 0 2 1 0 0 0 0 5 2 2 0 0 0 1 0 1 2 5 0 1 0 4 1 0 2 3 2 3 4 7 4 2 2 9 1 2 2 3 7 0 0 8 0 0 1 0 1 1 0 4 1 4 1 0 0 2 1 0 1 2 3 1 0 2 0 6 1 1 2 1 1 1 1 1 3 2 2 2 1 0 3 2 0 4 0 0 2 0 0 3 3 0 0 3 1 1 0 0 2 3 0 3 1 1 3 3 0 1 1 0 2 6 0 4 1 0 4 1 1 1 1 0 4 0 0 3 0 0 3 1 3 0 1 3 3 0 2 0 1 3 1 0 8 2 2 2 1 0 0 0 3 0 0 2 2 2 0 0 0 2 1 2 0 4 1 6 0 4 0 4 1 1 1 2 0 0 0 1 7 0 1 0 1 0 0 4 1 4 4 1 0 1 4 0 0 0 2 3 0 0 1 0 4 3 2 6 3 5 1 0 1 3 2 2 4 5 0 3 7 0 4 3 4 2 3 1 0 1 1 1 3 4 8 0 0 0 0 0 0 0 4 1 3 0 0 2 2 0 0 7 2 0 0 1 1 1 1 6 7 2 1 0 5 0 2 3 2 0 3 4 1 3 3 1 1
0 0 0 0 0 0 1 0 0 0 0 0 0 0 0 0 0 0 0 0 0 0 0 0 0 0 0 1 0 0 0 1 0 0 0 0 0 0 0 1 0 0 0 0 1 0 0 0 0 0 0 0 0 0 0 0 0 0 0 0 0 0 1 0 0 0 1 0 0 0 0 0 0 0 0 0 0 0 0 0 0 0 0 0 0 1 0 0 0 0 0 0 0 0 0 0 0 0 1 0 0 0 1 0 0 0 0 0 1 0 0 0 0 0 0 0 0 0 0 0 0 0 0 0 0 0 0 0 0 0 0 0 0 0 0 0 0 0 0 0 0 0 0 0 1 0 0 0 0 0 0 0 1 0 0 0 0 0 1 0 0 0 0 0 0 0 0 1 0 0 0 0 0 0 0 0 0 0 0 0 0 0 0 0 0 0 0 0 0 0 0 0 0 0 0 0 0 0 0 0 0 0 1 0 0 1 0 0 0 0 0 0 0 0 0 0 0 0 0 0 0 0 0 0 0 0 0 0 0 1 0 0 0 0 0 0 0 0 0 0 1 1 0 0 0 0 0 0 0 0 1 0 0 0 0 0 0 0 0 0 0 0 0 0 0 0 0 0 0 0 0 0 0 0 0 0 0 0 0 0 0 0 0 0 0 0 0 1 0 0 0 0 0 0 0 0 2 0 0 0
3 1 3 0 2 0 2 4 3 2 5 1 1 1 2 2 1 3 6 2 1 3 2 2 2 0 2 0 2 1 4 1 3 4 3 0 2 2 7 0 5 0 3 6 4 3 0 7 0 1 3 1 7 2 1 4 2 0 6 5 0 3 2 0 1 2 5 3 6 3 0 0 0 3 1 1 2 4 2 2 2 2 0 0 1 2 4 6 1 0 3 1 2 5 0 2 0 2 3 3 2 0 1 1 0 3 0 1 8 0 0 1 0 5 5 2 0 0 2 2 1 0 1 4 1 2 2 2 2 1 0 0 0 3 3 2 5 3 3 3 0 2 2 7 0 2 0 1 1 1 2 1 2 3 3 3 0 0 5 3 0 1 1 2 3 0 1 3 3 1 1 1 1 2 0 7 1 2 1 2 3 3 2 0 0 3 3 1 1 2 3 3 2 3 1 0 4 0 4 0 1 2 5 3 0 2 0 1 1 1 7 1 2 2 0 0 1 5 3 0 4 3 3 0 1 0 4 1 5 0 1 6 2 1 1 3 1 2 0 2 5 4 2 5 0 3 1 0 1 1 3 1 2 0 0 0 2 5 1 4 0 1 0 2 3 1 1 4 1 0 2 3 2 1 1 1 2 1 1 4 0 2 3 2 6 6 1 2 3 6 1 5 4 1 0 0 1 2 2 1
1 0 0 1 0 0 1 1 0 0 0 0 0 0 0 0 0 1 1 2 0 2 0 2 1 0 2 0 0 1 0 0 0 0 0 2 2 0 0 0 0 0 2 0 0 0 0 2 3 0 1 0 0 0 1 2 1 0 0 2 0 1 0 2 1 1 1 0 3 0 0 0 1 0 0 0 0 0 0 1 1 0 0 1 0 0 0 2 0 0 0 1 0 1 0 0 1 0 0 1 0 0 1 1 0 0 0 0 1 0 0 0 0 1 0 0 0 0 0 0 0 0 3 0 0 0 2 1 0 0 0 2 0 1 2 5 0 1 0 0 0 0 3 2 0 0 0 0 0 0 0 1 2 0 3 2 0 0 0 1 1 0 0 0 4 0 0 0 0 0 0 0 0 0 0 0 0 0 0 0 0 0 1 0 0 1 0 1 0 0 0 1 0 0 0 1 0 3 1 0 0 0 0 2 0 2 0 0 0 0 0 0 0 0 0 0 0 0 0 0 2 0 0 2 0 0 0 1 1 0 0 0 0 0 0 1 0 0 1 0 0 0 1 1 1 0 1 0 1 0 0 0 0 0 0 0 0 0 0 2 0 0 0 1 0 2 0 0 2 0 0 0 1 0 0 1 2 0 0 0 0 1 1 1 0 0 0 0 0 0 1 0 0 1 0 0 0 2 0 0
4 2 4 0 2 1 2 0 0 0 6 4 1 0 4 2 0 2 4 9 5 2 2 2 5 1 4 1 7 1 1 1 1 2 2 0 4 3 0 0 0 4 4 3 2 5 0 5 1 10 2 1 4 4 2 5 5 2 0 6 6 5 6 3 2 0 1 3 3 2 2 1 0 1 2 0 2 6 1 1 1 1 0 3 4 3 2 4 2 1 2 1 4 1 1 0 0 2 1 3 1 0 0 3 3 1 2 4 2 0 1 1 1 2 5 1 0 1 2 0 3 1 1 1 4 1 0 1 0 1 1 1 3 1 1 2 1 3 2 1 1 1 2 1 2 2 0 6 5 0 3 1 1 4 2 7 1 0 0 1 1 1 0 3 7 0 0 1 1 0 1 0 3 2 3 1 5 1 2 1 3 1 6 0 2 0 2 0 3 3 7 5 4 5 3 5 8 1 2 0 1 0 4 2 0 3 1 2 2 1 8 0 1 3 2 2 1 3 1 0 0 3 8 5 3 1 2 2 1 1 3 2 1 1 1 0 2 1 0 1 0 8 2 1 0 6 2 2 1 2 0 4 1 1 1 2 0 0 1 5 1 1 1 0 1 2 2 3 1 0 2 1 1 2 3 4 1 2 2 6 0 1 4 1 4 6 0 5 1 6 5 3 2 1 0 2 2 5 4 4
3 2 1 0 2 1 3 3 0 3 1 1 0 0 1 0 0 0 0 2 0 1 0 1 0 0 3 2 1 0 2 1 0 1 2 0 0 0 3 1 0 2 5 0 1 1 1 0 0 2 0 1 1 0 0 0 0 0 2 1 3 1 0 1 0 0 3 3 1 0 0 1 1 0 2 0 0 2 0 1 0 2 1 3 0 2 0 1 0 1 0 0 0 1 2 0 1 0 1 0 0 2 1 0 0 2 0 0 3 0 1 0 1 1 0 0 0 0 0 1 0 0 1 0 2 0 2 0 0 0 0 0 2 0 1 2 0 1 0 1 0 1 0 4 0 0 0 2 0 0 2 1 0 0 3 2 1 0 4 1 0 0 0 0 2 0 0 1 1 0 1 0 0 1 0 1 0 0 0 1 0 1 3 0 0 2 1 0 0 1 1 0 0 1 0 0 2 1 1 0 0 1 0 0 0 1 0 0 0 1 2 0 0 0 0 0 0 4 1 1 1 0 0 0 2 1 0 0 1 0 1 0 0 2 0 0 0 0 2 1 1 1 1 0 4 0 0 0 2 1 0 1 0 1 0 2 0 1 0 0 0 0 0 2 0 1 0 2 0 1 2 1 3 1 1 1 1 0 1 1 1 3 0 1 1 4 1 1 0 0 1 1 1 1 0 1 0 1 1 0
0 0 0 0 0 0 0 0 0 0 0 0 0 0 0 0 0 0 0 0 0 0 0 0 0 0 0 1 1 0 0 0 0 0 0 0 0 0 0 0 0 0 0 0 0 0 1 0 0 0 0 0 0 0 1 0 0 0 0 1 0 0 0 0 0 0 0 0 1 0 0 0 0 0 0 0 0 0 0 0 0 1 0 0 0 0 0 1 0 0 0 1 0 0 0 0 0 1 1 0 0 0 1 1 0 1 0 0 0 1 0 0 0 1 0 0 0 0 1 0 0 0 0 0 0 0 0 0 0 0 0 0 0 0 0 1 1 1 0 0 0 0 0 0 0 0 0 0 1 0 0 0 0 0 0 0 0 0 0 0 0 0 0 0 0 0 0 0 0 0 0 1 0 2 0 0 0 1 0 0 1 0 0 0 0 0 0 0 0 0 0 0 0 1 0 0 0 0 1 0 0 0 0 0 0 0 0 0 0 0 0 0 0 0 0 0 0 1 0 0 0 0 0 0 0 0 0 0 1 0 0 0 0 0 0 1 0 0 0 0 1 3 0 0 0 0 0 0 0 0 0 0 0 0 0 0 0 0 0 2 0 1 0 0 0 0 0 0 0 0 0 0 1 0 1 0 0 0 1 0 0 0 0 0 0 1 0 0 1 0 1 1 0 0 0 0 0 0 1 0
3 0 3 3 0 1 2 2 2 2 1 4 0 0 0 1 0 0 0 2 2 2 0 1 0 0 3 0 3 0 1 1 0 3 0 0 1 0 0 1 1 0 1 1 2 3 2 0 0 0 1 2 0 1 1 2 0 0 2 2 0 0 3 0 1 1 3 3 4 1 0 0 0 0 0 0 1 1 2 1 0 0 0 1 4 2 3 2 1 0 3 1 1 2 0 0 0 2 1 4 1 0 3 0 1 1 1 0 1 0 3 0 1 3 4 4 2 2 0 0 0 0 0 1 0 1 1 1 1 2 0 1 2 1 2 1 0 0 2 2 1 0 2 0 2 1 0 1 1 0 3 1 1 2 1 1 0 0 6 4 0 1 0 0 4 0 0 3 3 0 0 0 1 1 1 2 2 1 2 1 0 1 2 0 0 1 0 0 3 2 5 4 3 0 2 1 3 2 2 1 2 1 2 0 0 1 1 1 2 1 2 4 2 2 0 0 1 2 1 0 0 0 1 0 1 1 3 0 3 1 2 0 1 2 0 4 1 1 2 2 1 2 3 0 0 2 0 3 0 1 0 1 2 0 0 3 0 2 0 1 0 1 0 1 0 1 1 0 1 0 0 4 2 0 3 2 1 0 1 0 0 0 4 0 0 4 2 1 0 2 4 3 3 3 0 1 1 0 0 2
0 1 1 0 0 0 0 0 0 1 0 0 0 0 1 0 0 0 0 1 0 0 0 1 1 0 0 0 0 1 0 0 0 0 1 0 0 0 0 1 0 0 0 0 0 1 0 1 0 0 0 0 0 0 1 1 0 0 2 1 0 0 0 0 0 1 0 0 1 0 0 0 1 0 0 0 1 0 0 0 0 1 0 0 0 1 0 0 0 0 0 0 0 1 0 0 0 0 0 1 0 0 2 0 0 0 0 1 0 1 0 1 0 1 0 0 0 0 0 0 0 0 0 0 1 0 0 0 0 0 0 0 0 0 0 0 0 0 0 0 0 0 0 0 0 0 0 1 0 0 0 1 1 2 0 0 0 0 0 0 0 1 0 1 1 0 0 0 2 0 0 0 0 3 0 2 1 1 0 1 0 1 1 0 2 1 1 0 0 0 0 0 0 0 1 0 0 1 0 0 0 1 0 0 0 1 0 1 0 0 0 0 0 0 0 0 0 0 0 0 2 0 0 0 0 0 0 0 0 0 2 0 1 0 0 0 0 0 0 0 0 0 0 0 0 1 0 0 0 0 0 0 0 0 0 0 0 0 1 0 0 0 0 0 0 0 0 0 0 0 0 0 0 0 2 0 0 0 0 1 0 0 0 1 0 0 0 1 0 0 0 0 1 0 0 0 0 0 1 0
2 2 3 0 0 1 0 1 2 0 0 1 0 0 0 1 0 5 0 2 0 1 0 1 1 0 0 0 1 1 1 1 0 2 0 0 0 1 1 1 0 0 0 0 0 3 0 0 2 1 0 1 0 2 1 0 2 0 1 1 0 0 1 1 4 1 2 2 1 1 0 0 1 0 0 0 0 0 1 0 0 0 0 4 0 0 2 1 1 0 6 0 0 0 2 0 2 0 1 0 0 0 2 0 0 0 1 4 3 0 0 0 0 0 0 0 0 0 0 1 0 0 1 0 1 0 1 0 0 0 1 0 0 2 0 3 1 0 1 1 1 0 1 0 0 1 0 0 1 0 1 0 1 1 4 1 0 0 4 0 1 0 1 1 3 0 0 2 2 1 2 0 0 1 1 2 0 2 0 0 0 1 1 0 3 2 2 1 0 1 1 1 0 1 0 3 0 0 2 0 1 0 2 0 1 0 1 1 0 1 0 2 0 0 0 1 3 0 2 0 1 0 0 0 0 1 1 0 0 0 0 0 3 0 0 0 0 4 0 1 1 2 3 0 0 0 1 1 1 1 0 0 1 0 0 2 1 1 0 0 1 0 0 0 0 1 1 1 1 0 0 0 4 0 1 1 0 0 1 1 1 0 2 1 1 1 1 2 0 1 0 1 0 2 0 1 0 1 2 0
0 0 0 0 0 0 0 0 0 0 0 0 0 0 1 0 0 0 0 1 0 0 0 2 0 0 0 0 0 1 0 0 0 0 0 0 0 1 1 0 0 0 1 0 0 0 1 1 0 0 1 0 0 1 1 0 0 0 0 0 2 0 0 0 0 0 1 0 0 0 0 0 0 0 0 1 0 1 0 0 0 1 0 0 0 0 0 0 0 0 0 0 0 0 2 0 0 0 0 0 2 0 1 0 0 0 0 0 0 0 0 0 0 1 0 0 0 0 0 0 0 0 2 0 1 0 0 0 0 0 0 0 0 0 0 3 0 0 0 0 0 0 0 1 0 0 0 2 1 0 0 0 0 1 0 0 0 0 0 0 1 0 0 1 0 0 0 0 0 2 0 0 0 0 0 0 0 0 0 0 0 0 0 0 0 2 0 0 0 0 1 0 0 0 0 0 0 0 0 0 0 0 0 0 0 1 0 0 0 0 0 0 0 0 0 0 1 0 1 0 0 0 0 0 0 0 0 1 0 0 1 0 0 0 0 0 0 0 0 1 1 0 0 0 0 0 0 0 0 0 0 0 0 0 0 1 1 0 0 0 0 0 0 1 0 0 0 1 0 0 0 0 0 0 1 0 0 0 2 0 0 0 0 0 0 0 0 0 1 0 0 0 0 0 0 0 0 0 0 0
0 0 0 0 0 0 1 0 0 0 0 1 0 0 0 0 0 0 0 0 0 1 0 0 0 0 0 0 1 0 0 0 0 0 0 0 0 0 0 0 0 0 0 0 0 0 0 0 0 0 0 0 1 0 0 0 0 0 0 0 0 0 0 0 0 0 0 0 0 0 0 0 0 0 0 0 0 0 0 1 0 0 0 0 0 0 0 0 0 0 0 0 0 0 0 0 0 0 0 1 0 0 0 0 0 0 0 0 0 0 0 0 0 2 1 0 0 0 0 0 0 0 0 0 0 0 0 0 0 0 0 0 0 0 1 2 0 0 0 1 0 0 0 0 0 0 0 0 0 0 0 0 1 0 0 0 0 0 0 0 0 0 0 1 3 0 0 0 0 0 0 0 0 1 0 0 0 0 1 0 0 0 0 0 0 0 0 0 0 0 0 0 0 0 0 1 0 0 0 0 0 0 0 0 0 0 0 0 0 0 0 1 0 0 0 0 0 0 0 0 0 1 0 0 0 0 0 0 0 0 0 0 0 0 1 0 0 0 0 0 1 0 0 0 0 0 0 0 0 0 0 0 0 0 0 0 0 0 0 0 0 0 0 0 0 0 1 0 0 0 0 0 0 0 0 0 0 0 0 1 0 0 1 0 0 0 0 0 0 0 0 0 1 1 0 0 0 0 0 0
2 0 1 0 0 0 2 0 0 1 0 2 2 0 1 1 0 1 0 4 2 0 2 1 2 0 0 1 1 1 0 1 1 1 1 0 1 0 1 0 0 0 0 0 0 2 0 2 2 1 1 0 0 2 0 0 0 0 2 0 0 0 0 0 0 2 1 0 0 0 0 0 0 0 2 0 0 2 0 0 0 0 1 0 0 0 1 0 0 0 1 0 1 0 1 1 0 3 0 1 0 0 1 2 0 2 1 0 1 0 0 0 0 2 0 0 1 0 0 0 0 1 1 1 0 0 0 0 0 0 1 0 0 0 0 1 1 3 0 0 0 1 0 1 0 0 0 0 0 0 1 0 0 1 1 1 0 0 3 0 1 0 1 0 2 0 0 0 1 2 0 0 1 0 0 1 2 0 0 1 0 0 1 0 0 1 1 1 1 0 0 0 0 2 0 0 0 0 1 0 0 0 0 0 0 1 0 0 0 1 0 1 0 1 0 0 0 4 0 0 0 1 0 0 1 4 0 0 1 0 4 0 0 1 0 1 0 0 0 2 3 0 1 0 0 2 0 2 1 0 0 1 1 0 0 0 1 0 0 3 1 0 0 0 2 0 0 0 1 0 2 1 2 3 0 1 1 0 0 3 3 0 0 0 1 0 0 0 0 1 6 0 1 0 0 0 0 1 0 2
3 1 4 0 0 0 1 0 3 0 0 1 0 0 0 0 1 1 1 2 2 1 1 1 1 0 1 1 0 1 1 2 0 1 1 0 2 3 0 2 2 2 2 0 2 3 0 4 2 3 0 1 0 0 1 6 2 0 2 2 1 1 6 2 6 3 1 7 6 0 0 0 0 1 1 0 0 1 1 0 1 3 2 1 2 5 1 4 0 0 0 2 0 2 5 1 0 1 1 2 2 0 2 1 0 1 0 2 3 0 1 0 2 6 1 0 0 0 1 2 2 1 2 0 2 0 3 1 0 1 1 0 2 2 0 1 1 2 4 1 0 1 5 4 2 0 1 1 1 0 3 0 1 0 3 1 1 0 7 2 0 2 0 0 2 2 1 0 2 1 1 0 1 1 0 2 1 1 0 1 1 2 3 0 1 2 3 0 1 3 1 3 1 0 1 3 1 1 1 0 0 2 2 3 0 3 2 1 1 3 1 1 0 3 0 0 1 0 1 1 3 0 5 1 0 3 2 2 1 0 0 0 1 2 0 1 1 0 1 2 1 1 2 4 1 1 0 1 0 3 0 3 0 0 0 0 1 1 0 2 0 0 0 1 0 1 1 1 3 0 0 0 1 0 3 4 2 1 0 2 0 0 2 1 3 3 1 5 0 3 0 2 1 0 1 2 2 0 0 1
0 2 4 0 1 1 2 1 2 0 2 0 1 1 1 0 0 1 2 2 2 1 2 2 1 0 1 0 4 0 1 0 0 1 1 0 2 0 0 1 0 1 4 2 1 2 0 1 4 1 1 0 0 3 3 2 0 0 2 1 2 5 3 1 2 0 2 1 0 0 1 0 0 0 1 1 2 1 1 1 0 0 1 3 0 2 4 2 0 0 0 0 0 1 1 1 0 1 2 3 0 1 3 3 0 1 0 0 3 0 1 0 0 2 2 4 0 0 0 2 0 1 0 1 2 0 3 0 1 1 0 1 0 1 0 5 3 2 2 2 1 1 1 2 2 3 0 4 3 1 3 3 3 0 2 4 1 1 4 1 0 2 2 2 5 0 1 3 2 3 1 2 2 6 0 6 0 3 0 0 1 2 2 0 0 1 0 1 2 0 3 3 5 1 1 2 2 1 3 0 2 3 3 3 0 2 0 1 0 4 2 1 1 1 1 1 1 3 0 1 1 1 1 1 1 2 2 1 0 0 1 1 1 0 0 3 1 2 1 1 2 1 2 1 0 1 0 4 0 2 2 1 1 1 1 2 3 0 0 1 0 0 0 1 3 0 1 5 1 0 2 3 2 1 0 3 0 2 1 2 0 0 5 0 0 3 0 3 1 3 2 3 2 0 1 1 1 2 3 4
0 0 1 0 0 0 0 0 0 0 0 0 2 0 0 0 0 0 1 2 0 0 2 0 0 0 0 0 2 1 0 0 0 3 1 0 0 0 1 0 0 0 0 1 4 0 0 1 2 0 0 0 0 1 0 0 0 0 1 1 0 2 0 0 0 0 1 1 0 0 0 0 0 0 0 0 0 0 1 1 0 0 0 1 0 0 0 2 0 1 1 0 0 0 0 1 0 0 0 0 0 2 0 2 0 0 0 2 1 0 1 1 0 0 1 0 0 0 0 0 0 0 0 0 1 0 0 0 0 0 0 0 0 0 1 0 1 0 0 0 1 0 0 0 0 0 0 0 0 0 2 0 0 1 0 1 1 0 1 0 1 0 0 0 0 0 0 0 1 0 0 0 0 1 0 2 1 0 0 0 0 1 1 0 0 0 0 0 1 0 0 1 1 0 0 0 1 1 0 0 0 0 0 0 1 0 0 0 0 0 1 0 0 0 0 1 0 1 0 0 0 0 0 0 1 2 0 1 0 0 0 0 1 0 0 1 0 0 0 0 2 0 0 0 0 0 0 0 0 1 0 0 1 0 0 0 0 0 0 0 0 0 0 0 0 0 1 2 0 0 0 0 0 0 1 1 1 0 0 1 0 1 0 1 0 1 0 0 0 0 2 0 0 0 0 0 0 0 0 0
0 0 1 2 0 1 1 1 0 0 0 0 0 0 0 0 0 0 1 0 0 0 0 0 0 0 0 0 1 0 1 0 0 0 0 0 0 0 0 0 2 0 0 0 1 0 0 0 0 0 0 3 0 0 0 0 1 0 0 0 0 0 0 0 0 0 2 1 1 0 0 0 0 0 0 0 0 1 0 0 0 1 1 0 1 2 0 0 0 0 0 0 0 0 0 0 0 1 0 0 0 0 0 0 0 0 1 0 0 0 0 0 1 0 0 1 0 0 1 0 0 0 0 0 0 0 0 0 0 0 0 1 0 1 0 0 0 0 0 0 0 0 0 0 0 0 0 0 0 0 0 0 0 0 0 0 0 0 3 0 0 0 0 1 0 0 0 0 0 0 0 0 0 0 0 0 0 0 0 0 0 0 0 0 0 0 0 0 0 0 0 0 0 0 0 0 0 0 0 0 0 1 1 0 0 0 1 1 0 0 0 0 0 0 1 0 0 0 1 0 0 0 0 0 0 0 0 0 0 1 0 0 1 0 0 0 1 1 0 0 0 0 0 0 0 0 0 0 0 0 0 0 0 0 0 0 2 0 0 0 0 0 0 0 0 0 0 1 0 0 0 0 1 0 0 0 0 0 0 0 2 0 0 0 0 0 0 1 1 0 0 0 0 1 0 0 0 1 1 0
1 0 1 1 0 1 1 3 0 0 3 3 0 0 1 4 0 1 0 4 1 3 2 1 0 0 0 0 5 0 0 1 0 3 1 0 3 2 2 0 1 1 2 1 3 4 1 4 2 3 1 2 2 2 5 3 0 0 3 3 2 2 4 1 0 1 5 5 4 1 0 0 4 1 1 2 1 0 2 0 4 0 1 1 0 1 3 0 1 1 0 0 1 1 4 1 0 0 2 0 1 0 1 2 0 4 1 1 1 0 1 0 2 0 5 2 0 0 0 1 0 1 2 1 2 0 6 0 0 0 2 0 3 1 0 4 4 2 1 0 2 0 1 2 2 1 0 1 1 0 5 0 0 0 1 2 1 0 1 1 0 3 0 5 6 0 1 2 2 0 3 0 0 1 1 2 1 4 0 0 1 2 6 0 2 0 2 0 3 0 0 1 2 1 1 1 2 3 3 0 2 3 2 4 2 4 0 3 1 1 4 1 0 1 0 0 0 0 1 0 4 0 4 0 0 1 1 0 1 1 6 2 2 3 2 1 0 4 2 1 2 2 1 1 0 1 0 1 0 2 0 3 1 0 0 1 2 2 0 2 2 0 2 3 4 3 7 1 0 0 0 0 1 1 1 7 0 3 2 0 1 0 0 2 0 3 0 5 1 1 1 2 4 2 1 1 1 3 2 0
0 0 0 0 0 0 1 1 0 0 0 0 0 0 0 0 0 0 0 0 0 0 0 0 0 0 0 0 1 0 2 0 0 0 0 0 0 0 0 0 0 0 0 0 0 1 0 0 0 0 1 0 1 0 0 0 0 0 0 0 0 1 2 2 1 0 0 1 0 0 0 0 0 0 0 0 0 0 0 0 0 0 0 1 0 0 0 0 0 0 0 0 0 0 0 0 0 0 0 0 0 0 0 0 0 0 0 0 0 0 0 0 0 0 0 0 0 0 0 0 0 0 0 0 1 1 0 0 0 0 0 0 0 0 0 0 1 0 0 0 0 0 0 0 0 1 0 0 0 0 0 0 0 0 0 0 0 0 0 0 0 0 0 0 0 0 0 1 0 0 0 0 0 0 0 0 0 0 0 0 0 1 0 0 0 1 0 0 0 0 0 0 2 0 0 0 0 0 0 0 0 0 1 0 0 0 0 0 0 0 1 0 0 0 0 1 0 0 0 0 0 0 0 0 2 1 0 0 0 0 0 0 0 1 0 0 0 0 0 0 0 0 1 0 0 0 0 0 0 2 0 1 0 0 1 0 0 0 0 0 0 0 0 0 0 0 2 0 0 0 0 0 0 0 1 0 1 0 1 1 0 0 0 1 0 0 0 4 1 2 0 0 0 0 1 0 1 0 0 0
0 0 0 0 0 0 0 0 0 0 0 1 0 0 0 0 0 0 0 0 0 0 0 0 0 0 0 0 0 0 0 0 0 0 0 0 0 0 0 0 0 0 0 0 0 0 0 0 0 0 0 0 0 0 0 0 0 0 1 0 0 0 0 1 0 1 0 0 0 0 0 0 0 0 0 0 0 0 0 0 0 0 0 0 0 0 0 0 0 0 1 0 0 0 0 0 0 0 0 0 0 0 0 1 0 0 0 0 0 0 0 1 0 0 2 0 0 0 0 0 0 0 0 0 0 0 0 0 0 0 0 0 0 0 0 0 0 0 0 0 0 0 0 0 0 0 0 1 0 0 0 0 0 0 0 1 0 0 0 0 0 0 0 0 0 0 1 0 0 0 0 0 0 0 0 1 0 0 0 0 0 0 0 0 0 0 0 0 0 0 0 0 0 0 0 0 1 0 1 0 0 0 0 0 0 0 1 0 0 0 1 0 0 0 0 0 0 0 0 0 0 0 0 0 0 0 0 0 0 0 0 0 0 0 0 1 0 0 0 0 0 0 0 0 0 0 0 0 0 0 0 0 0 0 0 0 0 0 0 0 0 0 0 0 0 0 1 0 1 0 0 0 0 0 0 0 0 0 0 0 0 0 0 0 0 0 0 0 0 0 0 1 0 0 0 0 0 0 0 0
0 1 0 1 0 0 0 1 2 0 0 0 0 2 0 1 0 2 1 3 0 0 1 1 1 0 0 2 0 0 1 1 1 1 1 0 1 0 1 0 0 0 2 0 1 1 0 1 0 0 1 2 0 0 0 1 1 3 0 2 2 1 1 0 0 1 0 0 0 0 0 0 0 2 0 1 0 0 0 2 2 0 0 1 0 1 1 2 0 0 3 0 1 0 0 0 1 0 0 2 0 1 1 1 0 0 1 1 0 0 0 0 0 1 0 0 0 1 0 0 0 0 0 0 1 0 0 1 0 0 0 0 0 0 0 4 1 0 0 0 0 0 3 1 0 1 2 1 0 0 1 0 0 0 1 0 0 0 3 0 0 1 0 0 0 1 1 0 0 0 0 0 0 2 0 0 0 1 0 0 2 0 0 0 0 0 1 0 0 2 0 0 0 1 1 2 3 0 3 0 0 1 0 1 0 1 0 0 2 0 0 1 0 1 0 0 2 0 1 0 0 0 1 0 1 0 0 2 0 0 0 0 0 0 0 0 0 0 0 0 3 4 0 0 0 0 0 0 0 0 0 1 0 0 0 0 0 0 1 0 0 1 0 2 0 0 0 1 1 0 0 2 1 0 0 1 0 0 1 0 0 0 0 0 1 0 0 1 0 0 1 1 2 3 0 0 2 0 0 0
0 0 0 1 0 0 2 0 1 0 2 0 2 0 1 2 1 2 0 0 0 0 0 1 3 0 2 0 1 0 2 4 0 1 0 0 1 1 0 1 3 2 2 0 0 2 2 1 0 0 2 0 3 1 2 0 2 0 1 2 1 5 2 2 1 0 2 3 1 3 0 0 1 0 0 0 0 0 0 0 2 0 0 2 1 2 2 0 0 0 2 0 0 0 1 0 0 1 4 0 0 1 2 0 0 1 2 0 0 0 0 0 3 0 2 2 0 1 0 0 2 0 1 1 0 0 1 0 1 0 0 1 0 1 0 4 0 1 1 1 1 0 0 0 0 0 0 1 0 0 0 0 0 1 1 5 0 0 0 0 3 2 1 0 0 1 0 0 1 0 1 0 0 1 0 0 1 2 0 1 0 0 0 0 1 1 0 0 0 0 0 1 2 1 0 2 0 1 0 1 0 0 2 0 0 5 3 1 0 0 1 0 1 1 0 0 0 1 0 1 0 0 2 0 2 1 0 2 1 0 1 0 0 2 1 1 1 0 1 1 0 1 0 1 0 0 0 1 0 0 1 2 2 0 1 0 0 1 0 2 0 1 0 0 1 3 4 2 1 0 0 0 0 0 2 1 0 0 0 0 1 0 0 0 1 0 1 1 0 1 2 0 2 0 0 0 0 0 1 1
4 2 0 3 0 1 5 3 3 1 2 1 1 0 2 0 0 3 2 2 2 0 1 2 3 0 5 2 2 1 4 2 0 0 2 1 2 1 0 1 1 2 5 0 5 1 1 0 3 2 1 4 3 3 2 5 4 0 2 1 1 1 2 2 1 1 4 2 3 2 0 0 0 1 0 1 6 2 2 1 1 3 0 2 1 2 3 2 1 0 2 2 1 2 0 0 0 0 3 1 1 0 5 0 1 3 0 2 0 0 1 0 3 5 1 1 1 0 2 0 0 0 3 3 1 2 2 0 0 2 0 1 2 0 1 0 2 2 0 3 1 0 6 1 0 2 1 1 0 0 3 3 3 1 2 3 0 0 5 1 2 3 1 4 4 1 1 3 1 0 2 1 0 4 4 3 0 1 1 0 1 0 3 0 4 2 1 0 1 0 4 3 3 3 3 1 3 2 2 0 1 4 1 2 0 0 0 1 2 0 0 3 4 1 0 1 1 2 2 0 1 1 2 2 0 2 0 1 1 0 3 2 2 2 0 1 0 0 0 2 2 2 0 2 0 3 0 0 0 3 0 1 3 0 0 0 1 1 0 1 0 0 0 0 2 1 2 1 3 0 0 3 3 2 3 1 3 1 2 4 1 0 6 5 1 2 0 3 2 1 1 3 2 2 1 1 3 2 2 3
1 2 1 2 0 1 3 0 0 0 8 1 0 0 5 1 1 3 1 4 8 8 5 1 2 0 2 2 8 1 5 1 0 2 2 1 0 5 5 2 1 2 4 0 6 4 2 5 3 1 2 4 0 2 7 7 3 1 2 1 3 1 5 7 0 1 11 7 11 1 0 0 1 2 3 1 0 2 1 0 0 1 2 3 5 4 9 0 0 0 3 0 3 2 8 0 0 0 5 4 2 1 8 0 0 3 0 7 5 0 1 0 3 2 1 1 0 0 3 0 1 2 3 4 2 0 10 2 1 3 0 0 2 8 1 9 3 3 0 7 1 10 1 5 0 4 0 3 3 0 4 1 2 1 0 0 1 0 1 2 1 0 0 2 7 2 0 6 1 1 6 0 1 1 1 1 4 2 0 1 2 2 2 0 4 4 2 0 0 0 2 2 1 4 2 4 5 6 3 0 2 3 0 12 1 0 0 0 1 1 8 4 2 4 1 0 2 2 3 1 1 2 4 0 1 3 0 3 1 3 2 1 9 1 1 3 3 4 4 2 1 9 1 6 1 1 0 1 0 1 1 1 2 0 1 0 2 2 0 2 1 0 0 1 0 2 5 1 0 0 1 6 2 3 6 8 0 3 9 2 3 0 7 1 1 3 2 5 1 3 1 4 2 1 2 3 2 5 11 2
2 0 3 0 2 0 0 0 2 0 4 1 1 0 1 1 0 1 1 2 3 0 1 1 7 0 2 0 0 1 2 1 0 1 0 0 1 1 2 0 0 0 5 1 2 1 1 5 1 3 2 1 1 1 2 2 1 2 1 3 1 2 1 2 1 1 2 6 1 0 0 0 2 2 1 0 0 0 2 1 0 2 0 1 0 3 3 1 1 1 1 2 1 0 4 0 1 0 0 3 2 2 1 1 0 4 0 1 0 0 1 0 1 1 5 0 0 0 0 1 0 0 0 0 3 1 6 4 0 1 1 1 1 1 0 1 4 2 0 2 2 4 3 1 1 3 0 0 0 0 1 2 2 0 2 0 0 2 4 1 0 0 1 0 4 1 1 1 0 0 1 0 1 0 0 2 0 3 0 1 1 1 3 0 0 1 1 0 2 0 1 1 1 0 3 1 3 2 4 0 0 0 1 2 0 0 0 0 0 2 1 0 0 2 0 2 0 3 1 1 2 2 1 0 1 4 1 0 2 0 0 1 2 0 1 3 0 1 0 1 1 1 2 1 0 2 1 1 1 0 2 1 2 0 1 0 3 1 0 4 0 0 0 3 2 1 3 1 0 0 3 1 1 0 2 6 2 0 0 1 1 0 0 3 2 0 0 5 1 1 4 2 7 2 3 1 3 0 2 1
1 0 0 1 0 0 0 0 0 0 0 0 0 0 1 0 0 0 0 1 0 0 2 0 0 0 0 0 1 0 1 0 0 0 0 0 1 0 0 0 1 0 0 1 0 0 0 1 0 0 0 0 0 0 0 0 0 0 0 1 1 0 0 0 0 0 0 0 1 0 0 0 0 0 0 0 0 0 0 0 0 1 0 0 0 0 0 1 0 0 0 0 0 0 0 0 0 1 0 0 0 0 0 0 0 1 0 0 0 0 0 0 0 0 0 0 0 0 0 0 0 0 1 0 0 0 1 0 0 0 0 1 0 0 0 1 0 0 1 0 0 0 0 0 0 0 0 0 0 0 0 0 0 0 0 0 0 0 1 1 0 0 0 0 1 0 0 0 0 0 0 0 0 0 0 0 0 0 0 0 0 0 0 0 0 0 0 0 0 0 0 0 0 0 0 0 0 2 0 0 0 0 1 0 0 0 0 0 0 0 0 1 0 0 0 0 0 0 0 0 0 0 0 0 0 0 0 0 0 0 0 1 0 1 0 0 0 0 0 0 0 0 0 0 0 0 0 0 0 0 0 0 1 0 0 0 0 0 0 2 0 1 0 0 0 0 0 0 0 0 0 0 0 0 0 1 0 0 1 0 0 1 1 0 0 0 0 1 0 1 0 0 2 1 0 0 0 0 0 0
0 1 2 1 0 1 0 0 0 0 1 0 0 0 0 0 0 1 1 0 2 0 0 1 2 0 1 1 1 0 1 1 1 0 0 1 0 0 2 0 2 0 1 1 1 2 0 2 0 1 3 0 1 0 0 1 3 2 1 0 0 0 3 2 1 0 1 1 0 1 0 0 1 0 0 0 0 1 1 1 2 0 0 2 0 0 1 1 1 0 0 2 1 0 0 0 1 0 0 1 0 0 1 1 0 0 0 0 1 0 0 0 1 0 1 0 0 0 1 1 0 0 0 2 0 0 0 1 1 2 0 0 0 0 0 2 0 1 1 0 0 0 0 1 0 1 0 0 0 0 2 0 0 1 0 1 0 0 0 3 1 0 0 0 0 0 1 3 0 0 1 1 0 1 0 0 2 1 1 0 2 2 1 0 0 0 0 0 2 2 0 0 0 0 0 0 0 0 0 0 0 1 3 0 1 3 0 1 0 0 1 1 0 3 0 1 0 0 1 1 2 0 1 0 0 0 4 0 0 1 0 1 0 0 0 0 0 0 0 1 0 1 0 0 0 3 0 1 0 0 0 0 0 0 2 0 0 2 0 3 0 0 0 0 0 0 0 0 0 0 1 0 0 0 0 3 0 0 0 2 1 1 0 1 0 1 0 2 0 0 0 3 1 0 0 0 0 0 1 0
1 0 1 1 1 1 1 1 1 0 1 1 0 0 0 0 0 0 1 0 1 0 0 1 0 0 1 1 1 1 1 1 0 0 1 0 0 0 0 0 1 0 1 1 0 2 1 2 0 0 1 0 1 2 0 2 0 0 0 1 1 2 3 0 0 0 0 1 2 0 0 0 0 0 1 1 0 2 0 1 1 1 0 1 1 1 2 1 0 0 0 0 2 1 1 0 0 0 1 1 0 1 1 2 0 2 2 1 1 1 0 1 2 1 2 0 1 0 0 0 1 0 0 2 1 0 3 0 0 0 0 0 0 2 0 1 0 2 0 0 0 0 2 1 2 1 0 1 2 0 1 0 0 1 1 1 0 0 0 0 0 1 1 0 1 0 0 1 0 0 0 0 0 0 2 1 0 0 0 0 0 0 2 0 0 1 1 0 0 0 1 1 1 0 2 0 0 0 0 0 0 1 3 2 0 0 1 2 1 0 1 0 0 1 1 0 0 0 1 0 1 0 3 1 0 2 1 1 0 0 1 0 2 1 1 2 0 0 0 3 5 3 0 1 0 0 0 1 0 0 0 2 1 0 0 1 0 0 0 3 1 1 0 0 0 1 3 0 0 0 0 1 1 0 3 1 0 0 0 0 0 0 2 2 0 1 0 1 2 0 3 1 0 0 2 0 2 1 2 1
0 0 2 1 3 0 2 0 0 0 2 1 0 0 2 0 0 1 1 3 3 3 2 0 3 1 2 0 4 1 1 1 0 3 3 0 0 1 1 2 1 0 3 0 1 4 0 1 2 0 1 1 0 6 4 5 4 1 6 6 2 2 2 2 2 4 2 2 1 1 0 1 2 0 2 0 1 1 1 1 1 3 0 1 1 0 0 0 0 0 4 0 2 0 2 1 0 1 1 2 1 1 1 3 0 1 2 0 0 0 0 0 0 1 2 1 0 0 0 4 0 0 0 1 0 0 0 1 2 0 1 0 3 2 1 1 1 3 1 2 1 2 2 2 1 1 0 0 1 0 2 2 3 2 1 3 0 0 0 0 1 2 0 1 0 1 1 2 0 3 3 0 0 0 1 1 2 2 0 0 1 4 3 0 0 1 3 1 1 1 2 2 2 2 0 5 2 0 2 0 0 2 3 3 1 1 1 1 1 0 1 0 2 2 0 0 2 5 0 0 0 1 2 3 0 1 1 3 0 0 1 0 0 2 3 1 0 1 1 0 0 4 2 1 0 1 0 1 0 2 0 2 0 0 1 3 2 3 0 1 0 0 1 0 2 1 3 0 0 0 1 1 0 0 2 1 1 1 1 2 3 0 1 0 2 1 0 0 0 1 0 1 2 2 0 0 0 1 0 0
0 0 0 1 0 1 0 0 0 0 1 0 0 2 1 0 0 0 0 0 0 0 1 0 1 0 0 0 1 0 0 1 0 1 0 0 0 0 0 1 0 0 0 1 0 0 0 0 0 1 0 0 1 0 2 2 1 0 0 1 0 0 2 1 0 0 0 1 0 0 0 0 0 1 1 0 0 0 0 0 1 0 0 1 0 0 0 0 0 0 1 0 0 0 0 0 0 0 0 1 0 0 0 0 0 0 0 0 2 0 0 0 0 0 1 0 0 1 0 0 0 0 0 0 0 1 0 0 0 1 0 0 0 0 0 0 0 0 0 1 0 0 0 2 0 0 0 1 0 0 0 0 0 0 1 0 0 0 1 0 0 0 0 0 0 0 0 0 1 0 0 0 0 0 1 0 0 1 0 0 1 3 0 1 0 0 0 0 0 0 0 0 0 1 0 0 0 0 0 0 0 1 1 0 0 0 0 0 0 0 1 0 0 1 1 0 0 0 0 0 0 0 0 2 0 1 1 0 0 0 0 0 0 1 0 0 1 0 0 0 0 2 0 1 0 0 0 1 0 1 0 2 0 0 0 0 0 0 1 0 1 0 0 0 0 0 0 0 0 0 2 0 0 0 1 0 1 0 1 0 0 0 0 0 0 0 0 0 0 1 0 1 0 0 0 0 0 1 1 0
0 0 2 0 1 1 0 0 0 0 0 0 0 0 0 0 0 1 1 0 0 0 0 0 2 0 1 0 1 0 0 0 0 1 0 0 0 0 0 1 1 1 0 1 0 0 0 0 0 0 2 0 2 0 0 0 1 0 0 0 0 0 0 1 0 0 0 0 0 0 0 0 0 0 1 0 0 0 0 0 0 0 0 0 0 0 0 1 0 0 0 0 0 0 0 0 0 0 0 0 0 0 0 0 0 0 0 0 0 0 0 0 0 0 0 1 0 0 0 3 0 0 1 0 1 0 1 0 0 0 0 0 0 0 1 0 0 1 0 0 0 0 0 0 0 0 0 1 0 0 1 0 0 0 0 1 0 0 1 0 0 0 0 0 0 1 0 0 0 0 0 0 0 0 0 1 0 1 0 0 0 0 0 0 0 0 0 0 0 0 0 1 0 1 0 1 0 1 0 0 0 0 0 1 0 2 0 0 0 0 0 0 0 0 0 0 0 0 0 0 0 0 1 0 0 0 0 0 0 0 0 1 3 0 0 0 0 0 0 1 0 0 0 1 0 0 0 0 0 0 0 0 0 0 0 1 0 0 1 0 0 0 0 0 0 0 1 2 0 0 0 0 1 0 0 0 0 0 0 2 0 1 0 0 0 0 0 0 0 1 0 0 0 0 0 0 0 1 0 0
3 1 3 3 4 5 2 2 0 2 1 5 0 2 0 0 0 0 5 6 4 1 2 0 1 0 1 0 2 1 3 2 0 3 2 0 2 1 0 1 0 0 4 1 2 5 1 2 3 2 2 2 6 2 4 2 2 0 0 3 0 4 5 4 2 1 3 0 1 2 0 1 0 5 1 0 0 1 0 0 1 2 0 1 2 3 2 3 3 0 2 0 0 2 2 1 0 2 1 3 1 3 1 3 1 0 1 1 2 0 1 0 2 1 1 1 0 0 1 2 0 2 2 0 2 1 4 0 1 0 2 0 1 1 4 4 3 0 2 3 1 0 0 4 0 1 0 0 1 0 1 3 1 0 0 2 0 1 1 2 1 0 1 1 2 0 2 1 3 0 2 1 0 0 2 4 0 2 2 1 2 0 1 0 1 0 0 0 4 4 5 2 1 0 0 1 2 1 4 0 0 3 4 2 1 0 0 0 1 1 4 2 1 0 0 2 2 0 0 1 2 0 4 1 1 0 2 0 0 2 3 4 1 0 0 3 1 1 0 1 4 3 3 2 0 3 0 5 1 1 0 0 0 2 2 0 2 1 0 6 0 0 0 3 0 1 3 0 1 0 0 2 1 2 2 2 0 1 5 2 3 0 2 0 4 1 0 1 1 3 2 2 2 1 2 0 0 1 0 1
0 0 2 0 0 0 0 2 1 0 0 1 0 1 0 1 0 1 0 0 0 0 0 2 0 0 1 0 4 1 0 0 0 0 0 0 0 0 3 0 0 0 1 0 3 0 0 1 0 0 0 0 0 0 0 0 0 0 0 2 0 0 0 0 0 0 0 0 0 1 0 0 0 0 5 1 0 0 0 1 0 0 0 0 1 1 3 0 0 0 0 1 0 0 0 0 0 0 0 1 2 0 1 0 0 1 2 3 0 0 1 0 1 0 0 0 0 0 1 0 0 0 0 0 0 1 0 0 0 0 0 1 1 0 0 0 0 0 0 0 1 0 0 0 1 0 0 0 0 0 2 0 1 0 2 0 0 0 1 0 1 1 0 1 2 0 0 3 1 0 0 0 0 1 0 1 0 1 0 0 1 0 1 0 0 0 0 0 0 0 0 0 0 0 0 0 2 1 1 0 1 0 0 0 1 0 0 0 0 0 0 0 1 0 0 0 0 4 0 0 1 0 0 0 0 0 0 0 1 0 0 1 0 0 0 0 0 0 1 0 0 3 0 0 0 0 0 0 0 0 0 0 0 0 0 0 1 0 1 0 0 0 0 0 0 0 0 0 0 0 0 1 0 0 1 0 0 0 1 2 0 0 1 0 2 2 0 0 0 1 0 0 0 0 0 0 0 0 0 0
0 0 0 0 0 0 0 0 1 0 0 0 0 0 0 0 0 0 0 0 0 0 0 0 0 0 0 0 0 0 0 0 0 0 0 0 0 0 0 0 0 0 0 0 0 0 0 0 0 0 0 0 0 0 0 0 0 0 0 0 0 0 0 0 0 0 0 1 0 0 0 0 0 0 0 0 0 0 0 0 0 0 0 0 0 0 0 0 0 0 0 0 0 0 0 0 0 0 0 0 0 0 0 0 0 0 0 0 0 0 0 0 0 0 0 0 0 0 0 0 0 0 0 0 1 0 0 0 0 0 0 0 0 0 0 0 0 0 0 0 0 0 0 0 0 0 0 0 0 0 0 0 0 0 0 0 1 0 0 0 0 0 0 0 0 0 0 0 0 0 0 0 0 0 0 0 0 0 0 0 0 0 0 0 0 0 0 0 0 0 0 0 0 0 0 0 0 0 0 0 0 0 0 0 0 0 0 0 0 0 0 0 0 0 0 0 0 0 0 0 0 0 0 0 0 0 0 0 0 0 0 0 0 0 0 0 0 0 0 0 1 0 1 0 0 0 0 0 0 0 0 0 0 0 0 0 0 0 0 0 0 0 0 0 0 0 0 0 0 0 0 0 1 0 0 0 0 0 0 1 0 0 0 0 0 0 0 0 0 0 0 0 0 0 0 0 0 0 0 0
0 0 0 0 1 0 0 0 0 0 0 0 0 0 0 0 0 0 0 0 1 0 0 0 0 0 0 0 0 0 0 0 0 1 0 0 0 0 1 1 0 1 0 0 0 0 0 1 0 0 0 0 1 2 0 0 0 0 0 2 0 0 0 0 0 0 0 0 1 0 0 0 2 1 0 0 0 0 1 0 0 0 0 0 0 0 0 0 0 0 0 0 0 0 0 0 0 0 0 0 0 1 0 1 0 0 1 0 0 0 0 0 0 0 0 0 0 0 0 1 0 0 0 0 0 0 0 0 0 0 0 0 0 0 0 0 0 1 0 0 0 0 0 0 0 0 0 0 0 0 0 1 0 0 0 0 0 0 0 0 0 0 0 0 1 0 0 0 0 0 0 0 0 0 0 0 0 0 0 0 1 0 0 0 0 1 0 0 0 0 0 0 0 0 0 0 0 0 0 0 0 0 0 0 0 0 0 0 0 0 1 0 0 0 0 0 1 0 0 0 0 0 0 0 0 0 0 0 0 0 0 0 0 0 0 0 0 0 0 0 0 0 0 0 0 0 0 0 0 0 0 1 0 0 0 0 0 1 0 0 0 0 1 0 0 0 0 0 0 0 0 0 0 0 0 1 0 0 0 1 0 0 0 0 0 0 0 1 0 0 0 0 0 0 0 0 1 0 0 0
3 0 4 0 5 0 1 2 5 1 5 4 0 1 3 2 1 3 9 6 1 4 5 1 4 0 1 0 3 1 6 4 0 5 1 2 2 3 2 0 1 2 7 0 4 6 2 2 3 6 3 1 7 0 7 9 6 0 4 5 0 2 2 3 3 0 9 6 6 2 0 1 4 0 2 2 4 2 4 1 2 2 1 6 2 6 3 3 4 0 3 2 4 2 1 1 2 4 0 1 2 2 4 4 1 3 1 2 2 1 1 0 1 6 6 1 1 1 2 2 2 2 1 1 1 1 3 5 2 2 0 0 0 4 0 3 6 5 2 4 2 6 1 6 4 7 0 1 7 0 1 2 0 2 3 4 0 0 4 4 1 3 0 4 8 1 1 5 7 3 2 1 1 3 0 3 2 4 0 0 1 3 6 0 2 3 3 0 3 1 2 3 5 1 3 2 3 4 5 0 0 0 3 5 0 2 0 1 1 3 4 4 2 2 0 1 0 5 1 1 4 1 1 3 1 5 4 1 5 0 5 4 4 2 1 3 1 4 3 1 1 4 5 3 1 5 0 0 2 2 0 0 3 1 1 3 2 5 3 2 1 1 0 4 1 1 9 2 0 0 0 3 2 6 4 4 3 2 2 2 0 2 2 1 2 2 2 4 2 8 1 1 1 0 0 2 3 3 1 1
0 0 1 0 0 0 0 1 0 1 0 0 0 0 0 0 0 0 0 0 1 2 3 0 0 0 0 0 0 3 1 1 0 2 2 0 2 1 3 0 1 0 0 0 0 0 0 1 0 1 0 0 0 0 2 0 4 0 1 0 3 0 1 0 0 1 0 1 5 0 0 1 1 0 1 0 0 2 1 0 0 1 0 1 0 0 0 1 0 0 1 0 0 2 0 0 0 0 0 0 1 0 1 2 0 3 1 0 1 0 0 0 0 0 0 1 0 1 0 1 0 0 2 0 0 0 0 1 0 1 0 0 0 0 0 0 2 0 0 0 0 3 2 1 0 0 0 0 0 0 0 0 0 0 0 0 0 0 0 0 0 0 0 1 1 0 0 3 0 0 0 0 0 0 0 0 0 0 2 2 1 0 0 0 1 1 2 0 0 2 1 0 0 2 0 1 1 2 0 0 0 0 2 0 0 0 0 0 1 0 0 0 0 0 0 0 0 2 0 0 0 0 1 0 0 0 0 0 0 0 0 0 1 1 0 0 1 1 0 1 3 0 0 0 0 3 1 0 0 1 0 1 2 0 1 0 2 5 0 0 0 1 0 1 0 0 0 0 1 1 0 0 0 0 0 1 0 2 1 0 0 0 0 1 1 0 2 3 1 0 0 1 0 0 1 1 0 2 1 0
3 1 3 0 4 1 0 0 0 2 6 3 1 0 0 0 0 1 0 3 0 2 1 0 1 0 1 1 3 0 1 1 0 1 1 0 1 3 4 0 1 1 5 2 4 5 0 2 2 2 0 0 2 2 2 4 3 0 2 0 1 2 4 1 2 3 4 2 4 0 0 0 1 1 1 0 1 2 0 1 2 1 0 3 1 2 1 3 2 1 0 0 3 3 1 2 0 0 2 0 2 1 0 1 0 1 2 1 3 0 0 0 0 2 3 0 0 1 2 0 0 1 1 2 4 0 1 0 1 0 1 1 2 1 1 2 0 0 0 3 3 0 5 0 1 1 0 3 0 0 2 0 2 2 2 0 0 0 6 2 1 0 1 0 0 2 0 1 3 1 0 0 0 2 1 2 4 0 1 0 1 5 1 0 0 1 1 0 0 5 3 1 3 4 1 1 1 0 1 0 0 1 1 1 0 5 0 1 2 0 0 3 1 0 0 2 0 1 1 0 2 0 4 0 2 3 1 1 1 2 3 1 0 0 2 0 0 5 1 1 3 1 0 0 0 2 0 0 1 1 0 1 1 0 1 4 1 3 1 1 0 0 0 2 2 1 3 1 0 0 0 0 2 1 1 3 1 1 2 0 3 1 3 2 0 4 0 5 0 0 2 1 3 0 0 0 2 1 0 0
4 0 3 4 1 3 1 0 1 1 5 3 0 0 1 2 0 2 1 6 5 1 1 0 3 0 3 1 1 0 0 0 1 1 1 0 2 1 0 0 0 3 3 1 6 0 2 6 0 3 1 2 5 1 3 1 6 1 1 6 2 1 6 3 0 1 1 2 3 1 0 0 2 2 2 1 2 5 3 0 0 1 1 0 1 1 2 4 4 0 4 0 0 2 3 0 0 0 2 3 3 0 3 1 0 4 1 0 9 0 3 1 0 4 1 0 0 0 0 0 0 0 0 0 1 1 1 1 0 0 0 0 0 0 1 7 1 2 2 5 1 1 0 5 2 4 0 1 0 0 1 1 4 4 1 0 0 1 0 2 4 0 0 1 7 0 2 1 3 4 4 0 1 2 2 1 0 2 1 1 2 1 2 0 1 2 0 0 0 1 7 1 0 2 1 2 3 0 2 0 1 1 0 2 0 1 0 0 1 0 0 2 4 3 0 0 0 1 3 0 4 0 4 0 0 1 0 2 0 4 4 8 1 1 1 2 0 1 3 1 0 2 1 3 1 1 0 0 1 4 0 3 1 0 1 1 2 2 1 1 0 0 0 1 3 3 1 0 1 0 1 1 3 0 3 0 0 1 4 6 2 1 2 3 3 2 2 1 1 1 0 1 3 0 0 4 3 1 1 2
0 0 0 0 0 0 0 0 0 0 0 0 0 0 0 0 0 0 0 0 0 0 0 0 0 0 0 0 0 0 0 0 0 0 0 0 0 0 0 0 0 0 0 0 0 0 0 0 0 0 0 0 0 0 0 0 0 0 0 0 0 0 0 0 0 0 0 0 0 0 0 0 0 0 0 0 0 0 0 0 0 0 0 0 0 0 0 0 0 0 0 0 0 0 0 0 0 0 0 0 0 0 0 0 0 0 0 1 0 0 0 0 0 0 0 0 0 0 0 0 0 0 0 0 0 0 0 0 0 0 0 0 0 0 0 0 0 0 0 0 0 0 0 0 0 0 0 0 0 0 0 0 0 0 0 0 0 0 0 0 0 0 0 0 0 0 0 0 0 0 0 0 0 0 0 0 1 0 0 0 0 0 0 0 1 0 0 0 0 0 0 0 0 0 0 0 0 0 0 0 0 0 0 0 0 0 0 0 0 0 0 0 0 0 0 0 0 0 0 0 0 0 0 0 0 0 0 0 0 0 0 0 0 0 0 0 0 0 0 0 0 0 0 0 0 0 0 0 1 0 0 0 0 0 0 0 0 0 0 0 0 0 0 0 0 0 1 0 0 0 0 0 0 0 0 0 0 0 0 0 0 0 0 0 0 0 0 0 0 0 0 0 0 0 0 0 0 0 0 0
1 0 0 6 1 2 0 0 0 1 0 3 0 0 0 0 0 3 0 1 3 2 1 1 1 1 0 2 0 2 3 1 1 6 3 0 2 0 3 0 0 1 6 0 3 0 0 0 0 7 1 2 1 2 2 0 1 0 2 6 2 0 2 2 0 1 0 1 0 0 0 1 1 0 1 3 0 0 0 0 6 2 3 0 0 2 1 1 3 1 0 0 0 0 14 0 0 0 0 1 1 2 3 0 0 3 0 0 10 1 0 0 0 0 2 1 0 0 0 0 0 0 2 1 1 1 1 1 1 0 1 0 0 0 0 0 1 0 1 4 0 0 1 2 1 1 0 0 1 0 8 1 0 0 1 0 0 0 0 0 2 2 0 1 0 1 0 2 1 0 2 0 1 2 1 0 2 1 2 0 0 0 0 0 0 2 0 0 0 0 4 0 0 1 0 0 0 3 0 0 1 0 1 1 0 0 1 0 0 0 1 1 1 2 0 0 0 0 1 0 0 0 1 1 0 1 2 4 4 0 0 1 1 2 1 0 0 2 1 3 3 0 0 0 0 0 1 0 1 3 0 0 2 0 2 1 1 4 0 1 1 1 0 1 0 1 0 0 1 0 0 2 4 0 2 6 1 1 0 2 0 0 1 1 5 5 1 0 0 4 0 2 1 1 1 0 3 1 4 0
1 0 0 0 1 3 0 0 0 0 1 0 0 0 0 0 0 0 0 0 0 0 0 0 0 0 0 0 0 0 1 1 0 0 0 0 0 0 0 0 2 1 0 0 0 0 0 0 0 0 0 0 0 2 1 0 0 0 2 2 0 2 0 0 0 0 1 0 0 0 0 0 0 0 1 0 0 1 0 0 0 0 0 1 0 0 0 0 0 0 0 0 0 2 0 0 0 0 0 0 0 1 0 1 0 0 0 1 1 0 0 0 0 0 0 0 0 0 1 0 0 0 1 0 2 0 0 0 1 0 0 1 0 2 0 0 3 0 2 0 1 1 0 0 0 1 0 2 0 0 1 0 0 0 0 1 0 0 0 0 0 0 0 0 1 0 0 0 0 1 0 0 0 0 0 0 0 0 0 0 0 0 0 0 0 0 0 0 0 0 0 0 0 0 0 0 0 1 0 0 0 0 0 0 0 0 0 1 1 1 0 0 0 0 2 0 1 0 0 0 0 0 0 0 0 0 0 0 0 1 0 0 2 0 0 0 0 0 0 0 2 0 1 0 0 0 0 0 0 0 0 0 3 0 0 0 0 0 0 0 0 0 0 0 1 0 3 0 0 0 0 0 2 0 0 1 0 0 0 3 0 2 3 1 0 1 0 0 0 0 0 0 0 0 0 0 0 0 1 0
2 0 1 2 1 0 0 1 0 2 0 0 0 1 0 0 1 0 1 0 1 0 0 2 2 0 0 0 2 0 0 0 2 0 0 0 1 0 0 0 2 0 1 0 1 1 0 2 0 0 0 1 0 2 1 1 1 0 1 0 1 0 1 0 1 0 0 0 1 0 0 0 0 1 0 0 1 0 0 0 0 1 1 1 0 0 1 2 0 0 0 1 0 0 0 0 0 1 1 0 0 1 0 0 0 1 0 2 1 0 0 0 0 0 0 1 0 0 0 0 1 1 0 0 0 1 2 0 0 0 1 0 0 0 0 1 0 0 2 0 1 0 0 1 0 3 0 1 1 0 0 1 1 1 0 1 0 0 2 1 1 1 0 0 1 0 0 0 0 1 2 0 0 2 0 2 0 1 1 1 2 0 0 0 1 1 0 0 0 1 2 1 0 1 0 2 0 1 1 0 1 0 0 2 1 0 0 0 0 0 1 0 2 1 0 1 0 0 0 1 0 0 1 1 0 0 2 0 3 0 0 1 2 0 0 2 0 3 1 0 3 2 2 1 2 0 0 1 0 2 1 2 0 0 0 0 1 0 0 0 2 1 0 2 0 2 1 0 0 0 0 0 1 1 3 0 1 1 0 1 0 0 0 0 0 1 0 0 0 0 1 0 0 1 1 0 1 0 0 1
0 0 0 0 0 2 0 1 0 0 1 2 0 0 1 0 0 1 3 3 0 0 1 0 0 0 0 2 0 0 1 0 1 2 1 1 0 0 0 0 0 2 1 2 3 0 0 1 2 1 1 0 2 0 1 2 0 1 1 0 1 2 0 1 2 0 3 3 2 0 0 0 1 2 0 0 0 1 0 1 0 0 0 0 1 0 2 1 0 0 0 0 0 0 1 2 0 1 0 1 0 0 3 1 0 1 2 3 1 0 0 0 1 0 0 0 0 1 0 1 0 1 0 0 2 0 1 0 2 0 1 4 0 1 0 1 0 0 2 0 0 5 0 1 0 0 0 2 0 0 2 0 1 2 1 1 0 0 0 1 0 0 0 2 1 0 0 0 1 0 0 0 0 1 0 0 0 2 0 0 0 0 0 0 2 0 0 1 1 0 1 1 3 0 1 0 0 1 0 0 1 0 1 1 0 0 0 0 0 0 0 0 4 2 0 1 0 2 1 0 2 0 2 0 1 0 0 0 2 0 1 0 0 1 1 1 0 0 1 1 0 1 0 0 0 0 1 0 0 2 0 0 0 0 0 0 1 1 1 1 2 0 0 0 0 0 0 1 0 0 0 1 1 1 1 1 1 1 3 0 1 0 1 1 1 0 1 2 0 0 0 2 1 2 1 1 4 0 4 0
0 0 1 0 3 0 0 0 0 0 0 0 0 0 1 0 0 0 0 0 0 0 0 0 0 0 0 1 0 0 0 0 0 0 1 0 0 0 1 0 0 0 0 0 0 0 0 0 0 0 0 0 1 0 0 0 0 0 0 0 4 0 0 0 1 1 0 0 0 0 0 0 0 0 0 0 0 0 2 0 0 0 0 0 0 0 0 0 1 1 1 0 0 2 0 0 2 0 0 0 0 4 0 1 0 0 0 0 0 0 0 0 0 0 0 0 0 0 0 0 0 1 0 0 0 0 0 0 0 0 0 0 0 0 0 0 0 0 0 1 0 0 2 0 1 0 1 0 3 0 0 1 0 0 0 1 0 0 0 0 0 0 0 0 0 0 0 3 0 0 0 0 0 1 0 0 0 0 0 0 0 0 0 0 0 0 2 0 0 1 0 0 0 0 0 0 1 0 2 0 0 0 0 4 0 0 0 0 0 0 1 0 0 0 0 0 0 2 0 0 0 1 0 0 3 0 0 0 0 0 0 0 1 0 1 0 0 0 0 0 1 0 0 0 0 0 0 1 0 0 0 0 0 0 0 1 0 0 0 0 0 0 0 0 0 0 0 0 0 0 1 0 0 0 0 0 0 0 0 0 3 0 3 1 0 0 0 0 0 0 0 1 0 0 0 1 0 1 1 0
0 1 0 0 1 1 1 0 0 0 2 0 0 0 1 1 0 0 0 1 1 1 0 0 1 0 1 0 0 3 0 0 0 0 1 0 0 0 0 1 0 2 1 1 1 2 0 1 1 0 0 0 0 1 1 1 2 1 0 0 0 0 1 0 0 0 1 3 0 1 0 0 1 1 1 0 1 1 1 1 0 2 0 2 0 1 0 3 0 0 0 0 0 0 0 0 0 0 1 0 0 1 1 0 0 0 1 2 1 0 0 1 0 0 0 1 0 0 0 0 0 1 4 0 1 1 4 1 0 0 0 0 0 0 1 1 0 0 3 0 0 1 0 1 0 2 0 0 1 0 0 1 0 0 0 0 0 0 0 1 0 0 0 2 0 0 1 0 1 0 0 0 0 0 0 1 0 0 0 1 0 1 0 0 0 0 0 0 0 3 1 0 0 0 0 0 0 0 0 1 0 1 0 1 0 0 1 0 0 0 0 1 0 0 0 1 0 0 0 0 0 1 0 0 1 1 0 0 1 0 0 0 0 0 0 1 0 1 0 0 0 0 0 1 0 3 1 1 0 0 0 0 0 0 0 0 0 0 1 1 0 1 0 1 0 0 0 0 0 0 0 0 0 0 0 1 0 0 0 1 0 0 0 2 0 1 0 1 0 0 1 1 0 0 0 0 0 1 0 0
0 1 1 0 0 0 0 0 0 0 0 0 0 0 0 0 0 0 0 1 0 0 1 0 0 0 2 0 0 0 0 0 2 0 0 0 2 2 0 1 0 1 3 4 1 1 0 0 0 0 1 0 1 1 0 0 0 1 0 0 1 0 0 0 1 0 2 0 0 0 0 0 1 0 0 0 0 1 0 0 0 0 0 0 2 0 0 0 0 0 3 0 0 0 0 0 0 0 0 0 0 0 0 0 0 0 0 0 0 0 0 0 0 0 0 0 0 1 0 2 0 1 1 1 0 0 0 1 0 0 0 0 0 0 0 0 0 0 0 0 1 0 0 1 0 0 0 0 0 0 0 0 0 0 0 0 0 0 0 1 1 0 0 1 1 0 1 0 0 0 0 0 0 0 0 2 0 1 1 0 0 1 1 0 0 0 0 0 0 0 0 0 0 0 0 1 1 0 0 0 0 0 0 2 0 0 0 1 2 0 0 1 0 1 0 1 0 1 0 0 0 0 0 0 0 0 0 0 0 0 0 0 1 0 0 0 0 1 0 0 0 0 1 0 0 1 0 0 0 1 0 0 0 0 0 0 0 0 0 0 1 0 0 0 1 0 1 0 0 0 1 1 0 0 0 0 0 0 0 1 1 0 0 1 1 2 0 0 0 0 0 0 1 0 1 1 0 0 0 0
0 0 0 0 0 0 0 2 0 0 0 1 0 0 0 0 0 0 1 0 1 0 0 1 0 0 0 0 0 0 0 0 0 0 0 0 1 0 0 0 0 0 0 1 1 1 0 0 0 0 0 0 0 0 0 0 0 1 1 0 0 1 1 0 0 0 0 0 1 0 0 0 1 0 0 0 0 0 1 0 0 1 0 0 0 1 0 0 0 0 0 0 0 0 0 0 0 0 0 0 0 0 0 0 0 0 0 0 0 0 0 0 0 1 0 0 0 0 0 0 0 0 0 0 0 0 0 0 0 0 0 0 0 0 1 0 0 0 0 1 0 0 0 0 0 1 0 0 0 0 0 1 1 0 0 0 0 0 0 0 0 0 0 0 0 0 0 0 1 0 0 0 0 0 0 1 0 0 1 0 0 0 0 0 0 1 0 0 1 0 1 0 1 0 0 0 0 0 2 0 0 1 0 1 0 0 0 0 0 0 0 1 0 0 0 0 0 1 0 0 1 0 1 1 0 0 0 0 1 1 0 0 0 1 0 0 0 2 0 0 0 0 0 0 0 0 0 0 0 0 0 0 0 0 0 0 0 0 0 0 0 0 0 0 0 0 1 0 0 0 0 0 0 1 1 0 0 0 0 0 0 0 1 0 0 0 0 0 1 0 0 0 0 0 0 0 1 0 1 0
0 0 0 0 0 0 0 0 0 1 0 0 0 0 0 0 0 0 0 0 0 0 0 0 0 0 1 0 0 0 0 0 0 0 0 0 0 0 0 0 0 0 0 0 0 0 0 0 1 1 0 0 0 0 0 0 0 0 0 0 0 0 0 0 0 0 0 0 0 0 0 0 0 0 0 0 0 0 0 0 0 0 0 0 0 0 0 0 0 0 0 0 0 0 0 0 0 0 0 0 0 0 0 0 0 0 0 0 1 0 0 0 0 0 0 0 0 0 0 0 0 0 0 0 0 0 0 0 0 0 0 0 0 0 0 0 0 0 0 0 0 0 0 0 0 0 0 0 0 1 0 0 0 0 0 0 0 0 0 0 0 0 0 0 0 0 0 0 0 0 1 0 0 0 0 0 0 0 0 0 0 0 0 0 0 0 0 0 0 0 0 1 0 0 0 0 0 0 0 0 0 0 0 0 0 0 1 0 0 0 0 0 0 0 0 0 0 0 0 0 0 0 0 0 0 0 0 0 0 0 0 0 0 0 0 0 0 0 0 0 1 0 0 0 0 0 0 0 0 0 0 0 0 0 0 0 0 0 0 0 0 0 0 1 0 0 0 0 0 0 0 0 0 0 0 0 0 0 0 0 0 0 0 0 0 0 0 0 0 0 0 0 0 0 0 0 0 0 0 0
3 0 1 0 2 0 0 1 0 1 2 1 0 2 1 2 0 0 2 0 2 0 1 1 1 0 3 0 0 1 0 0 1 0 0 0 1 2 0 1 0 0 1 2 1 0 1 0 0 0 1 0 1 1 3 3 0 0 0 0 0 1 0 1 0 0 2 0 2 1 0 0 0 1 1 0 1 0 2 0 1 1 0 0 1 1 3 0 0 0 1 0 0 0 0 0 0 1 1 0 0 1 0 1 0 0 1 0 0 0 0 1 0 0 4 1 0 0 0 1 0 0 1 0 0 0 0 1 0 1 3 0 0 0 2 4 1 0 0 1 1 1 0 2 0 2 0 1 0 0 0 0 1 0 1 0 0 0 0 0 0 0 0 1 1 0 1 1 0 0 2 0 1 1 0 2 0 1 1 0 0 0 2 0 1 0 0 0 0 1 0 1 0 0 0 0 2 0 1 0 1 1 2 2 0 0 1 0 0 0 1 0 0 0 0 0 0 1 1 0 1 0 0 3 0 1 2 2 1 0 2 1 1 0 0 1 0 0 0 0 0 1 3 3 0 0 0 1 0 1 0 0 0 0 0 1 1 2 0 0 0 0 1 0 0 0 2 1 0 0 0 0 0 0 1 1 0 0 0 1 0 0 0 1 1 1 0 0 1 0 2 1 0 1 0 0 0 0 2 1
0 0 0 0 0 1 0 0 2 0 0 0 0 0 2 0 0 0 1 0 2 0 0 2 1 0 0 0 0 0 0 0 0 1 1 0 0 0 1 0 2 1 0 1 0 1 1 0 0 0 1 0 0 0 0 1 0 1 0 1 0 0 0 4 0 0 1 0 0 0 0 0 1 0 0 0 1 1 0 0 0 0 1 0 2 0 0 0 0 0 0 1 1 1 0 0 0 0 1 0 0 1 0 0 1 0 1 0 1 0 0 0 0 0 0 0 0 0 0 0 0 0 0 0 0 0 0 0 0 1 0 0 0 0 0 0 0 1 0 0 1 0 0 0 1 3 0 0 0 0 0 0 1 0 0 0 0 0 1 0 0 0 0 0 1 0 0 0 0 0 0 0 0 0 0 0 1 0 0 0 0 0 0 0 0 1 1 0 0 0 0 0 0 1 0 0 0 0 2 0 1 0 0 0 0 0 0 0 0 0 0 0 0 0 0 0 0 0 0 0 0 0 0 0 0 1 0 0 0 0 0 1 0 0 0 2 0 0 0 1 0 1 2 1 0 0 0 0 1 0 0 0 0 0 0 2 0 1 0 1 0 0 0 4 0 1 1 0 0 0 0 0 0 1 1 1 0 0 0 0 0 0 0 1 1 0 0 0 0 0 0 1 1 0 0 0 1 0 0 0
0 0 0 0 0 0 0 0 2 1 0 1 0 0 0 0 0 0 0 1 0 1 0 0 0 0 0 0 0 0 1 0 0 1 0 0 4 0 0 0 1 1 0 1 1 0 0 1 0 0 1 0 0 0 1 0 2 1 0 0 0 0 0 1 0 0 0 4 4 0 0 0 0 0 0 0 0 0 1 0 1 1 0 0 0 0 0 0 0 0 1 0 0 2 0 1 0 1 0 0 0 0 0 0 0 1 0 0 0 0 0 0 1 0 2 1 0 0 0 0 1 0 1 0 0 0 0 0 0 0 1 0 0 0 0 0 1 0 0 3 0 1 0 3 0 0 0 0 0 0 0 0 1 1 0 0 0 0 2 1 0 0 0 0 0 0 0 0 2 3 3 0 0 0 0 1 0 1 3 0 0 1 1 0 0 0 0 0 0 0 1 2 0 0 1 1 1 1 1 0 0 1 1 1 0 1 0 0 0 1 1 0 0 0 0 0 1 0 0 0 0 0 0 2 0 0 1 2 1 1 0 0 0 0 0 0 0 2 0 2 0 3 0 1 0 0 0 0 0 0 0 0 1 1 0 0 0 1 0 1 0 0 0 1 1 1 0 0 0 0 1 1 0 0 0 0 0 0 1 1 0 0 0 0 0 0 0 0 0 0 1 0 0 0 1 2 0 0 1 0
0 0 1 0 0 0 0 1 0 0 1 0 0 0 0 0 0 0 0 0 1 1 0 0 0 0 0 0 1 0 1 0 1 1 0 0 0 0 0 0 0 0 0 0 0 1 0 0 0 1 0 0 0 0 0 0 0 1 0 0 0 0 0 0 0 0 0 0 0 0 0 0 0 0 0 0 0 0 0 0 0 1 0 1 0 0 0 0 0 0 0 0 0 0 0 1 0 0 1 0 0 0 1 1 0 2 0 0 0 0 0 0 0 0 0 0 0 0 0 0 0 0 0 0 0 0 0 0 0 1 0 1 0 0 0 0 0 0 0 0 0 1 0 1 0 0 0 0 0 0 0 0 0 0 0 0 0 0 1 0 0 0 0 0 0 0 0 0 0 1 0 0 0 0 0 0 0 0 0 0 0 0 1 0 1 0 0 0 0 0 0 0 0 0 0 0 0 0 0 1 0 1 0 0 0 0 0 0 0 1 0 0 0 0 0 0 0 0 0 0 0 0 0 0 0 0 0 0 0 0 0 0 0 0 0 1 0 0 0 0 0 0 0 0 0 1 0 0 0 0 0 0 0 0 0 0 0 0 0 0 0 0 0 0 0 0 0 0 0 0 0 0 0 0 0 0 1 0 0 0 0 0 0 0 0 0 0 0 0 1 0 1 0 0 0 0 0 0 0 0
3 1 2 0 0 0 4 3 1 3 1 1 0 0 2 1 0 0 0 0 1 0 0 0 0 0 1 2 2 4 0 0 2 0 1 0 1 2 5 1 1 2 3 2 3 1 0 0 1 3 2 0 1 3 1 5 2 0 2 1 0 0 2 2 2 0 0 6 0 1 0 2 2 1 1 0 3 2 0 1 1 4 1 1 1 0 1 1 2 0 0 1 0 1 2 1 0 2 1 0 0 0 1 0 1 2 1 5 1 1 1 0 0 2 2 0 0 0 0 1 0 0 2 0 1 0 3 1 1 0 1 2 1 0 1 3 2 1 1 2 0 3 3 1 1 2 0 0 0 0 1 0 2 1 0 2 0 0 1 0 0 2 0 0 2 0 2 1 0 1 0 0 0 2 1 2 2 5 0 1 2 1 2 0 1 2 0 0 2 3 3 2 1 0 0 0 0 0 2 1 1 2 1 2 0 2 0 1 0 1 0 1 2 0 0 1 0 0 1 0 2 3 0 0 1 4 0 2 2 0 1 3 1 0 0 5 0 0 1 1 2 2 1 2 0 0 0 1 0 0 0 0 0 0 0 0 1 0 0 2 0 2 0 1 1 3 1 2 1 0 2 1 4 1 0 0 1 0 0 1 0 1 5 0 0 1 0 0 0 3 3 0 0 0 0 2 0 1 1 0
0 0 1 0 0 0 0 0 0 0 0 0 0 0 0 2 0 0 0 0 0 0 0 0 1 0 0 0 0 0 0 0 0 0 0 0 0 0 2 0 2 2 1 0 0 0 1 0 0 0 0 0 0 1 0 0 0 0 0 1 1 0 0 0 0 0 2 0 0 0 0 0 0 0 0 0 0 0 0 0 0 0 0 0 0 0 0 1 0 0 0 0 0 0 2 0 0 0 0 0 0 0 0 0 0 0 0 0 0 0 0 0 0 0 3 2 0 0 1 0 0 0 0 0 0 0 0 0 0 0 0 0 0 0 0 0 0 0 1 0 0 0 0 0 0 1 0 0 0 0 0 0 0 0 1 0 0 0 0 0 0 0 0 0 0 0 0 0 0 0 0 0 0 0 0 0 0 0 0 0 0 0 0 0 0 0 0 0 1 0 0 0 0 0 1 1 3 0 0 0 0 0 0 0 0 0 0 0 0 0 0 0 0 0 0 0 0 0 0 0 0 0 0 0 0 0 0 0 2 0 1 0 0 0 0 0 0 0 0 0 0 1 0 0 0 0 0 0 0 0 0 0 1 0 0 0 2 0 0 0 1 0 0 0 0 0 0 0 0 0 0 0 0 0 0 1 0 0 0 0 0 0 0 0 0 0 0 1 1 0 0 0 0 0 0 0 0 0 0 0
199 68 210 124 183 104 196 175 98 137 251 159 53 51 132 108 20 118 194 271 134 128 153 149 207 12 168 111 235 135 265 207 88 185 192 20 195 139 276 68 72 178 281 155 254 260 134 214 140 215 167 151 267 245 292 347 250 75 257 160 113 227 231 251 121 94 317 154 298 96 17 64 138 89 139 88 112 144 147 94 126 186 53 164 89 230 210 236 125 28 190 120 160 175 230 103 48 117 153 211 110 151 246 129 64 194 171 220 176 27 88 74 88 230 228 114 23 45 156 98 64 28 181 95 190 71 237 93 90 130 112 80 108 164 96 257 203 152 180 247 134 155 166 255 121 210 13 196 118 16 249 105 145 184 161 203 38 24 317 147 116 119 60 151 339 44 91 202 225 109 163 48 84 129 76 257 155 204 101 136 125 135 258 2 160 143 164 29 195 114 339 190 151 197 149 96 231 202 153 30 135 103 284 196 29 205 57 73 97 101 208 143 124 155 36 90 81 187 101 41 171 84 205 107 82 169 127 214 254 87 176 193 214 173 55 195 68 167 134 152 184 319 210 236 25 158 87 88 76 224 47 158 135 49 29 148 138 171 57 286 47 34 45 167 116 156 252 149 123 0 78 117 172 180 313 321 114 102 219 173 133 51 257 155 163 221 53 265 100 213 149 164 208 114 130 91 195 180 219 92
0 0 0 0 1 0 0 0 0 0 1 1 0 0 0 0 1 0 0 0 0 0 0 0 0 0 5 0 0 1 0 0 1 0 0 0 0 0 0 0 0 0 0 0 0 0 0 0 1 0 0 0 0 0 1 0 0 0 0 0 0 0 1 0 0 0 1 0 0 0 0 0 0 0 0 0 0 0 0 1 0 0 0 0 1 0 0 0 0 0 0 0 0 1 0 0 0 0 0 0 0 0 0 0 0 0 0 0 0 0 0 1 0 0 1 0 0 0 0 0 0 0 0 0 0 0 0 0 1 0 0 0 0 0 0 0 0 0 0 0 0 0 0 0 0 0 0 0 0 0 0 0 0 0 0 0 0 0 0 0 0 0 1 0 0 0 0 0 0 0 0 0 0 0 0 0 0 0 0 0 0 0 0 0 0 0 0 0 0 0 0 0 0 0 0 0 0 0 0 0 0 1 0 0 0 0 0 0 1 0 0 0 0 0 0 0 0 0 0 0 0 0 0 0 0 0 0 0 0 1 0 0 0 0 0 0 0 0 0 0 0 0 0 0 0 0 0 0 0 0 0 0 0 0 0 0 1 0 0 2 0 0 0 0 0 0 0 0 0 0 0 0 0 0 0 0 0 0 0 0 1 0 0 0 0 0 0 0 0 0 0 0 0 0 0 0 0 0 0 0
2 0 6 0 1 0 2 5 0 0 0 4 1 1 2 0 1 0 1 0 1 1 1 4 4 0 3 1 4 0 1 0 0 2 2 0 1 5 2 1 0 2 3 2 2 1 4 1 0 1 0 2 5 0 1 4 2 3 0 5 0 1 5 3 1 0 13 4 4 0 0 0 0 1 0 0 2 4 0 1 0 0 1 3 1 6 1 4 4 0 1 2 2 2 7 2 0 1 0 1 0 2 1 6 0 3 1 0 4 0 0 1 0 2 1 2 0 0 2 1 0 0 1 0 2 0 2 1 0 1 0 0 0 3 0 6 1 2 1 1 1 3 1 3 3 1 0 5 2 1 5 0 2 2 0 1 0 0 0 0 0 2 0 1 5 1 2 1 0 3 1 0 1 0 1 0 2 1 1 1 0 1 4 0 0 1 0 0 2 0 0 1 0 4 0 4 0 0 1 1 2 0 4 1 0 4 1 2 1 1 3 3 1 2 1 0 1 3 6 1 0 3 3 2 0 1 0 0 1 1 4 4 1 2 0 0 0 3 5 1 3 6 0 0 0 2 0 4 0 6 0 3 4 0 0 0 0 6 0 3 0 0 0 2 0 1 1 3 0 0 0 1 0 3 4 4 7 1 0 2 0 0 0 4 2 1 1 1 0 3 0 1 1 0 0 0 2 0 4 3
0 0 0 0 0 0 0 0 0 0 0 0 0 0 0 0 0 0 0 0 0 0 0 0 0 1 0 0 0 0 0 0 0 0 0 0 0 1 0 0 0 0 0 0 0 0 0 1 1 0 0 0 0 0 0 2 0 0 0 0 0 0 0 0 0 0 0 0 1 0 0 0 0 0 0 1 0 0 0 0 0 0 0 0 0 0 0 0 0 0 0 0 0 0 0 0 0 0 0 0 0 0 0 0 0 0 0 0 0 0 0 0 0 0 0 0 0 0 0 0 0 0 0 0 0 0 0 0 0 0 0 0 0 0 0 0 0 0 0 0 0 0 0 0 0 0 0 0 0 0 0 0 0 0 0 0 0 0 0 0 0 0 0 0 0 0 0 0 0 0 0 0 0 0 0 0 0 0 0 0 0 0 0 0 0 0 0 0 0 0 0 0 0 0 0 0 0 0 0 0 0 1 0 1 0 0 0 0 0 0 0 0 0 0 0 0 0 0 0 0 0 0 0 0 0 0 0 0 0 0 1 0 0 0 0 0 0 0 0 0 0 0 0 0 0 0 0 0 0 0 0 0 0 0 0 0 0 0 0 0 0 0 0 0 0 0 1 0 0 0 0 0 0 0 0 0 0 0 0 0 0 0 0 0 0 0 0 0 0 0 0 0 0 0 0 1 0 0 0 0
0 3 0 0 0 0 0 1 0 2 0 0 0 0 0 0 0 0 0 1 0 1 1 0 0 0 1 0 0 0 0 0 2 0 0 0 1 0 1 0 0 1 2 0 0 0 0 0 0 1 1 0 0 0 0 0 0 0 0 0 0 1 0 0 0 0 0 0 0 1 1 0 0 0 0 0 0 0 1 0 0 0 0 1 0 0 1 0 0 1 0 0 0 0 0 0 0 0 1 0 0 0 0 1 1 0 0 0 0 0 0 0 0 0 2 0 0 0 1 0 0 0 0 0 0 0 1 0 0 0 0 2 0 0 0 2 0 0 0 0 0 0 1 3 0 0 0 0 1 0 0 0 0 0 0 0 0 0 1 0 0 1 0 0 3 0 0 0 0 0 0 0 0 0 2 0 0 0 0 0 0 0 0 0 0 2 0 1 0 0 0 0 0 0 1 0 0 0 0 0 0 0 0 5 0 1 0 0 1 0 0 2 0 1 0 0 0 0 0 0 0 0 1 0 0 0 0 0 0 0 3 3 1 1 0 0 0 0 0 0 0 0 1 0 0 0 1 0 1 0 0 0 0 0 0 0 0 3 0 0 0 0 0 0 0 0 0 1 1 0 1 0 0 1 0 0 0 0 0 0 0 0 0 0 0 0 0 0 0 0 0 4 0 0 0 0 1 0 0 0
0 0 0 0 0 0 0 0 0 0 0 0 0 0 0 0 0 0 0 0 0 0 1 0 0 0 0 0 0 0 0 0 0 0 0 0 0 0 0 0 0 0 0 0 0 0 0 2 0 0 0 0 0 0 0 0 0 0 0 0 0 0 0 1 0 0 1 0 0 0 0 0 0 0 0 0 0 0 0 0 0 0 1 0 0 2 0 0 0 0 0 0 0 0 0 0 0 0 0 0 0 0 0 0 0 1 0 0 0 0 0 0 1 0 0 0 0 0 0 0 0 0 0 0 0 0 0 0 0 1 0 0 0 0 1 0 0 0 1 0 0 0 1 0 0 1 0 0 0 0 2 0 0 0 0 0 0 0 0 0 0 0 0 0 0 0 0 0 0 0 0 0 0 0 0 0 0 0 0 1 0 0 0 0 0 0 0 0 0 0 0 0 0 0 0 0 0 0 1 0 0 0 0 0 0 1 0 0 0 0 0 0 0 0 0 0 0 1 0 0 0 0 0 0 0 0 0 0 0 0 1 0 0 0 0 0 0 0 0 1 0 2 0 0 0 0 0 0 0 0 0 0 0 0 0 0 0 1 0 0 0 0 0 1 0 1 0 0 0 0 0 0 0 0 0 2 0 0 0 0 0 0 0 1 0 0 0 0 0 0 0 0 0 0 0 0 0 0 0 0
2 0 0 1 0 0 0 1 0 2 1 0 0 0 0 0 0 1 2 0 1 0 1 1 1 0 1 0 3 1 0 1 0 1 0 0 0 0 5 0 0 1 8 1 1 1 2 1 0 3 0 1 2 0 0 4 1 0 0 1 0 1 2 1 1 0 1 2 0 0 0 0 0 1 0 0 0 2 0 0 1 1 0 0 0 1 1 1 0 0 2 0 1 0 2 1 0 1 0 1 0 0 0 0 0 0 0 1 2 0 0 0 0 0 3 1 0 0 0 0 0 1 0 0 0 1 0 0 0 2 1 0 0 2 0 0 0 1 0 1 1 0 0 1 0 3 0 0 0 0 0 0 1 0 0 0 0 0 0 1 0 1 0 0 0 1 0 2 0 0 3 0 1 0 0 0 5 1 1 0 1 0 0 0 0 0 1 0 0 1 3 0 1 1 1 0 0 0 2 0 2 0 0 2 0 0 0 2 2 0 0 0 0 1 0 0 0 1 0 1 0 2 0 0 0 0 0 0 0 2 1 0 3 0 0 2 0 1 0 0 0 0 0 0 1 1 0 1 0 0 0 0 0 0 2 0 0 0 0 2 0 0 0 2 0 1 0 0 0 0 0 2 1 1 0 2 0 1 2 0 2 0 0 0 1 0 0 1 0 1 0 1 0 0 2 0 0 1 1 2
1 0 0 0 0 1 0 0 0 1 0 0 0 0 3 0 0 0 0 0 1 2 1 0 0 0 1 2 1 0 0 0 0 2 1 0 0 1 1 0 0 1 2 0 0 0 0 2 0 1 0 0 1 0 0 1 0 0 1 1 1 0 0 1 0 2 2 1 2 0 0 0 1 0 0 0 0 0 1 0 0 0 0 2 0 1 1 1 1 0 0 0 0 0 0 0 0 1 0 1 0 1 0 0 1 1 0 2 3 0 0 0 1 1 0 0 0 0 1 0 1 0 2 0 1 0 0 0 1 0 0 0 0 0 0 2 1 2 0 0 1 1 0 0 0 2 0 2 0 0 1 1 0 1 0 0 1 0 0 0 0 0 0 1 1 1 0 1 1 1 0 0 0 0 0 1 1 0 0 0 0 0 0 0 0 0 0 0 2 2 3 1 0 0 0 0 0 0 0 0 1 0 0 0 0 0 0 0 1 0 0 0 1 0 0 0 0 0 0 1 0 0 0 0 0 0 0 1 1 0 0 0 0 1 0 0 0 1 0 0 0 0 1 1 0 0 0 0 0 0 0 1 2 0 0 0 0 1 0 0 0 0 0 0 0 1 1 1 0 0 0 0 0 1 2 0 0 0 2 0 0 0 2 1 0 2 1 1 0 1 0 1 1 1 0 1 1 0 0 1
0 0 1 0 0 0 0 0 0 0 0 3 1 2 0 0 0 0 0 1 0 0 0 0 0 0 1 0 0 0 0 0 1 0 0 0 0 1 1 0 0 0 1 0 0 1 0 1 0 1 0 0 1 1 0 1 0 0 0 0 0 0 1 0 0 0 1 1 0 0 0 0 0 0 2 0 0 1 1 0 0 1 0 1 0 0 0 0 0 0 1 0 1 1 0 2 0 1 0 2 0 0 1 0 0 1 0 0 0 0 0 0 0 0 0 0 0 0 0 0 0 0 0 0 2 0 0 1 0 1 0 0 0 0 0 1 1 0 1 1 1 0 0 2 0 0 0 0 1 0 0 0 0 0 0 0 0 0 1 0 2 0 0 1 1 0 0 1 0 0 0 0 0 1 0 0 0 0 0 0 1 2 1 0 1 0 0 0 0 0 0 1 1 0 0 0 1 2 1 0 0 1 0 0 0 0 0 0 0 0 0 0 0 0 0 1 0 0 0 0 1 1 2 0 0 0 0 0 1 0 2 0 0 0 0 0 0 0 0 0 0 0 0 0 0 0 0 0 0 2 0 0 0 1 0 0 0 0 0 0 1 1 0 0 0 0 3 0 0 0 0 0 0 1 0 0 0 0 0 0 0 0 1 0 1 1 0 0 1 0 0 0 0 0 1 0 0 0 0 0
5 4 14 4 2 2 13 5 0 16 19 5 1 4 1 3 1 8 6 19 5 3 13 1 7 0 3 0 21 4 19 7 7 10 3 2 1 6 3 7 1 6 21 4 6 10 1 1 2 3 5 6 8 6 5 7 5 0 9 0 1 8 9 3 4 3 12 11 4 4 1 4 2 4 7 1 0 1 7 5 2 12 0 4 2 7 7 1 9 2 2 4 2 6 10 0 2 3 1 13 3 9 13 10 5 3 2 6 2 0 5 2 0 10 7 5 0 0 0 5 1 1 16 2 4 1 13 3 2 3 0 1 6 2 2 22 5 6 2 15 1 4 11 9 1 7 0 5 7 0 12 1 7 4 8 1 0 2 11 0 2 4 9 3 12 0 5 3 3 0 6 0 2 5 10 4 1 8 9 4 3 9 4 0 5 6 8 1 1 0 13 4 17 8 7 2 8 4 6 1 1 3 10 3 0 7 4 2 3 12 18 2 3 5 0 6 0 5 0 2 0 1 12 3 4 10 13 8 1 7 6 8 14 3 1 10 1 9 1 6 5 22 6 8 0 3 6 4 1 2 2 4 7 2 3 3 1 0 3 19 0 1 0 7 9 1 17 18 1 0 4 1 6 4 6 10 3 5 3 1 8 4 4 14 7 3 0 9 0 5 7 8 9 6 8 4 5 10 3 4
0 0 0 0 0 0 0 0 0 0 0 0 0 0 0 0 0 0 0 0 0 0 0 0 0 0 0 0 0 0 0 0 0 1 0 0 0 0 0 0 0 0 0 0 0 0 0 0 0 0 0 1 0 0 0 0 0 0 0 0 0 0 0 0 0 0 0 0 0 0 0 0 0 0 0 0 0 0 0 0 0 0 0 0 0 0 0 0 0 0 0 0 0 0 0 0 0 0 0 0 0 0 0 0 0 0 0 0 0 0 0 0 0 0 0 0 0 0 0 0 0 0 0 0 0 0 0 0 0 0 0 0 0 0 0 0 0 0 0 0 0 0 0 0 0 0 0 1 0 0 0 0 0 0 0 0 0 0 0 0 0 0 0 0 0 0 0 1 0 0 0 0 0 0 0 0 0 0 0 0 0 0 0 0 0 0 0 0 0 0 0 1 0 0 0 0 0 0 0 0 0 0 0 0 0 0 0 0 0 0 0 0 0 0 0 0 0 0 0 0 0 0 0 0 0 0 0 0 0 0 0 0 0 0 0 0 0 0 0 0 0 0 0 1 0 0 0 0 0 0 0 0 0 0 0 0 0 0 0 0 0 0 0 0 0 0 0 0 0 0 0 0 0 0 0 0 0 0 0 0 0 0 0 0 0 0 0 0 0 0 0 0 0 0 0 0 0 0 0 0
0 0 0 0 0 0 0 0 0 0 0 0 0 0 0 0 0 0 0 0 0 1 0 1 0 0 0 0 0 0 0 0 0 0 0 0 0 0 0 1 0 0 0 0 0 0 0 0 0 0 0 0 0 0 0 1 0 0 0 0 0 0 0 0 0 0 0 0 0 0 0 0 0 0 0 0 0 0 0 0 0 1 0 0 0 0 1 0 0 1 0 0 0 0 0 0 0 0 0 0 0 0 0 0 0 0 0 0 0 0 0 0 0 0 1 0 0 0 0 0 0 0 0 0 0 0 0 0 0 0 0 0 0 0 0 0 0 0 0 0 0 0 0 0 0 1 0 0 0 0 1 0 0 0 0 0 0 0 0 0 0 1 0 0 2 0 0 0 0 0 0 0 0 0 0 0 0 0 0 0 0 0 0 0 0 0 0 0 0 0 0 0 0 0 0 0 0 0 0 0 0 0 1 0 0 0 0 0 0 0 0 0 0 0 0 0 0 0 0 0 0 0 0 0 0 0 0 0 0 0 0 0 0 0 0 0 0 0 0 0 0 1 0 0 0 0 0 0 0 0 0 0 0 0 0 0 0 0 0 0 0 0 0 0 0 0 0 0 0 0 0 0 0 0 0 1 0 0 0 0 0 0 0 0 0 0 0 0 0 0 0 1 0 2 0 0 0 0 0 0
0 1 0 0 0 0 4 0 0 0 0 0 0 0 0 0 0 0 0 0 1 0 0 1 2 0 4 1 0 0 3 4 1 0 1 0 0 0 1 0 0 0 0 3 2 1 0 1 1 1 0 0 0 1 0 0 1 0 2 4 2 1 0 2 1 1 2 0 0 1 0 0 0 1 2 0 0 0 0 3 0 0 0 0 1 0 0 0 0 0 0 0 1 0 1 0 0 0 0 2 2 0 1 0 1 2 0 1 0 0 0 0 1 1 1 0 0 0 0 0 0 0 1 1 0 0 2 0 0 1 1 2 0 2 0 2 1 0 1 0 1 0 3 0 1 4 0 0 0 0 2 3 0 0 1 0 0 0 0 0 1 0 0 1 1 0 0 0 0 0 1 1 0 0 0 0 2 0 0 3 0 0 1 0 2 0 2 1 1 1 0 0 1 2 0 0 0 0 2 0 1 2 3 0 0 2 0 0 1 0 1 0 2 0 1 0 0 0 0 0 0 0 1 0 0 1 0 2 2 0 0 0 0 1 0 0 0 1 0 1 1 0 1 1 0 0 0 0 0 1 0 0 0 0 0 0 2 2 1 1 0 0 0 0 0 0 2 0 0 0 0 1 1 0 0 4 1 0 0 0 0 0 3 0 1 2 0 1 1 2 0 0 0 1 0 0 0 0 0 2
0 0 1 0 0 0 0 0 0 0 1 0 0 0 0 0 0 0 0 0 0 0 0 0 1 0 0 0 0 1 2 0 0 0 0 1 0 0 0 0 1 0 2 0 0 0 0 0 0 0 1 0 0 1 0 1 0 0 0 0 0 0 1 1 1 0 0 0 0 1 0 0 1 0 0 0 0 0 1 0 0 0 0 0 0 0 1 0 0 0 0 0 0 0 0 1 0 0 0 0 0 0 0 0 0 0 0 0 0 0 0 0 0 0 0 0 0 0 0 0 0 0 0 0 0 0 0 0 0 0 0 0 0 3 0 1 0 0 1 1 0 0 0 2 0 0 0 1 1 0 0 0 1 0 1 1 0 0 0 0 1 0 0 1 1 0 0 0 0 0 0 0 0 0 0 0 0 0 0 1 0 0 0 0 0 0 0 0 0 0 0 0 0 0 0 1 1 0 0 0 0 0 0 0 0 0 0 1 0 0 0 0 0 0 0 0 0 0 0 0 0 0 0 0 0 0 0 0 1 0 0 0 0 0 0 0 0 0 0 0 0 0 0 1 0 0 1 0 0 0 0 0 1 0 0 0 0 0 0 2 1 0 0 0 1 0 0 0 1 0 1 0 0 1 0 0 0 0 1 0 2 0 1 0 0 1 0 0 0 0 0 0 0 1 0 0 0 0 1 0
0 0 2 0 0 0 0 0 2 1 0 0 0 0 0 0 1 0 0 1 0 0 1 0 1 0 0 0 0 0 0 0 0 0 0 0 0 1 0 2 0 1 0 1 0 0 0 1 0 0 1 1 0 0 0 0 1 0 2 1 0 0 2 0 0 0 0 1 0 0 0 0 0 1 1 1 0 0 0 1 0 1 0 0 0 1 0 1 0 0 0 0 1 1 1 0 0 0 0 0 0 0 0 0 0 0 1 0 1 0 0 0 0 1 0 0 0 0 0 0 0 0 0 0 0 2 1 0 0 0 0 0 0 0 0 0 0 0 1 0 0 0 2 0 0 0 0 0 0 0 0 1 0 0 0 1 0 0 0 0 0 0 0 1 0 0 0 2 0 0 0 1 1 1 0 0 0 0 1 0 0 1 2 0 0 0 1 0 0 0 1 2 0 0 0 0 1 0 0 0 1 1 0 0 0 0 0 1 1 1 0 0 0 0 0 0 0 0 0 0 0 1 1 0 0 0 0 0 1 0 0 0 0 1 0 0 0 1 0 0 0 0 0 0 0 0 0 0 0 0 0 0 0 0 0 0 1 0 0 0 1 0 0 0 0 0 2 0 0 0 0 0 0 0 0 2 0 0 0 0 1 0 0 0 0 0 0 1 0 0 0 1 0 0 1 0 0 0 0 0
0 0 1 0 0 0 0 0 1 0 0 0 0 0 1 0 0 0 0 0 0 1 0 1 0 0 0 1 0 0 1 0 0 0 0 0 0 0 0 0 0 0 2 0 0 0 1 1 0 0 0 0 0 0 0 0 1 0 0 0 0 1 0 1 1 1 0 2 0 0 0 0 1 0 1 0 0 0 0 0 1 0 0 0 0 1 3 0 0 0 1 0 0 0 0 1 1 1 0 0 0 1 0 0 0 0 2 0 0 0 1 0 0 0 0 1 0 0 0 0 0 0 0 0 1 1 0 0 1 0 0 1 0 0 0 0 3 0 0 1 0 0 0 0 0 1 0 0 1 0 0 0 0 0 0 0 0 0 0 1 1 0 0 0 0 0 0 0 1 0 1 0 0 0 0 0 1 0 0 0 0 0 0 0 0 0 0 0 0 0 1 0 0 1 0 0 1 1 0 0 0 1 0 0 0 0 0 0 0 0 0 0 1 0 0 0 0 0 0 0 0 0 1 0 0 1 2 0 0 0 1 0 2 0 0 1 0 0 0 0 0 0 1 0 0 2 1 1 0 2 0 1 0 0 0 1 0 0 0 0 0 0 1 0 1 0 4 0 0 0 0 1 0 0 0 1 0 0 0 1 0 0 0 0 1 0 0 0 0 0 0 0 0 0 0 0 0 0 0 0
0 0 0 0 0 0 0 0 0 0 0 0 0 0 1 0 0 0 0 0 0 0 0 0 0 0 2 0 3 0 0 0 0 0 0 0 0 0 0 1 0 0 0 0 0 0 0 0 0 0 1 0 0 0 0 0 1 0 0 0 0 0 1 1 0 0 1 0 0 0 0 0 0 1 1 0 0 0 0 0 0 0 0 0 0 0 0 1 0 0 0 0 0 0 0 0 0 0 0 0 0 0 1 0 0 0 0 0 0 0 1 0 0 0 1 0 0 0 0 0 0 0 0 0 0 0 0 0 0 0 0 0 0 0 0 0 0 0 1 0 0 0 0 0 0 0 0 0 0 0 0 0 0 0 0 0 0 0 2 0 0 0 1 0 0 0 0 0 1 1 0 0 0 0 0 1 2 0 0 0 0 0 0 0 0 0 0 0 0 0 0 0 0 0 0 0 0 0 0 0 0 0 0 0 0 0 0 0 0 0 0 0 0 0 0 0 0 0 0 0 0 0 0 0 0 0 0 0 0 0 0 0 0 0 1 0 0 0 0 0 0 0 1 0 0 0 0 0 0 0 0 0 0 0 1 1 1 0 0 1 0 0 0 0 0 1 0 1 0 0 0 0 1 0 0 1 0 0 0 1 0 0 0 0 0 0 0 0 0 0 1 0 0 0 0 0 0 0 0 0
0 0 0 0 0 0 0 0 0 0 0 0 0 0 0 0 0 0 0 0 0 0 0 0 0 0 0 0 0 0 0 0 0 0 0 0 1 0 0 0 0 0 0 0 1 0 0 0 0 0 1 0 0 0 0 0 0 0 0 0 1 0 1 0 0 0 1 0 1 0 0 0 1 0 0 0 0 0 0 1 0 0 0 0 1 0 0 0 1 0 0 0 0 0 0 0 0 0 0 0 0 1 0 0 0 0 0 0 0 0 0 0 0 0 0 0 0 0 0 0 0 1 0 0 0 0 0 0 1 0 0 0 0 0 0 0 0 0 2 0 0 0 0 1 0 0 0 0 0 0 0 0 0 0 0 0 0 0 0 0 0 0 0 0 1 0 0 0 0 0 0 0 0 0 0 0 0 1 0 0 0 0 0 0 0 1 0 0 1 0 0 0 0 0 2 0 0 1 0 0 0 0 1 0 0 1 0 0 0 0 0 0 0 0 0 1 1 0 0 0 0 0 1 0 0 1 0 0 0 0 0 0 3 0 0 0 0 0 0 0 0 0 0 0 0 0 0 1 0 0 0 1 0 0 0 0 0 0 0 1 0 0 0 0 0 0 0 0 0 0 0 0 0 0 0 0 0 0 0 1 0 0 0 0 0 0 0 0 1 0 0 0 0 0 0 0 0 0 0 0
1 2 0 0 0 0 0 1 0 0 1 1 1 0 0 0 0 1 0 1 1 2 0 0 1 0 0 0 1 2 0 0 0 1 0 0 0 0 3 0 0 0 1 1 1 1 0 1 1 0 1 0 1 0 0 2 0 0 1 1 1 0 0 0 1 0 0 0 0 3 0 0 0 0 0 0 0 0 0 0 0 0 1 0 0 1 1 0 0 1 0 0 0 0 2 0 0 0 2 0 0 0 0 1 0 0 1 0 0 0 1 1 0 0 1 0 0 0 1 1 1 1 0 0 1 0 1 2 1 0 1 0 0 1 0 1 1 1 0 0 1 1 1 1 0 0 0 0 0 0 0 0 0 0 3 0 0 0 0 0 0 0 0 0 0 0 0 0 1 0 0 0 0 1 0 0 0 1 1 0 0 1 1 0 0 1 0 0 2 0 0 0 0 0 0 0 0 0 1 0 0 1 0 0 0 0 0 0 1 1 1 0 0 0 0 1 0 0 0 1 0 0 0 0 1 0 0 0 0 0 0 0 1 0 0 0 0 0 0 1 0 0 0 0 0 0 0 1 1 1 0 2 0 0 0 0 1 1 0 0 0 0 0 0 0 2 0 1 0 0 0 0 0 0 0 0 0 0 0 0 1 0 0 0 1 0 0 0 0 0 0 0 0 0 0 0 0 1 1 0
2 1 0 1 0 0 2 2 1 1 5 2 0 0 2 1 1 0 0 2 2 0 1 4 1 0 1 0 3 3 2 1 1 4 0 0 1 0 1 2 1 2 4 2 1 3 1 0 0 0 1 1 2 2 1 3 0 1 0 1 2 1 2 0 2 0 0 1 4 1 0 0 0 1 0 0 0 2 2 1 0 2 1 3 0 0 2 2 0 1 4 3 1 1 2 0 0 1 0 3 3 0 1 1 0 3 1 2 4 0 0 1 1 0 2 0 0 0 2 4 0 1 1 1 3 4 2 1 2 1 0 2 0 1 0 0 2 0 0 0 2 3 1 4 1 2 0 1 2 0 2 2 2 0 1 0 0 0 1 0 1 1 0 3 2 0 0 1 1 3 1 0 0 0 2 2 3 1 1 4 1 1 5 0 1 1 0 0 1 0 0 0 0 2 0 1 3 0 2 0 2 0 2 3 0 2 0 0 1 0 1 0 1 3 0 0 0 2 0 0 4 0 0 1 1 0 1 1 2 1 2 1 4 1 0 2 1 2 0 0 2 1 1 5 1 1 1 0 0 2 0 1 1 1 1 2 0 1 1 2 1 1 0 1 1 1 0 3 1 0 2 0 2 1 4 2 0 0 1 1 0 1 5 0 5 2 1 1 0 2 1 0 4 1 1 1 0 1 2 0
0 0 0 0 0 0 0 0 0 0 0 0 0 0 0 0 0 0 0 0 0 0 0 0 0 0 0 0 0 0 0 0 0 0 0 0 0 0 0 0 0 0 0 0 0 0 0 0 0 1 0 0 0 0 0 0 0 0 0 0 0 1 0 0 0 0 0 0 0 0 0 0 0 0 0 0 0 0 0 0 0 0 0 0 0 0 0 0 0 0 0 0 0 0 0 0 0 0 0 0 0 0 0 0 0 0 0 0 0 0 0 0 0 0 0 0 0 0 0 0 0 0 0 0 0 0 0 0 0 0 0 0 0 0 0 0 0 0 0 0 0 0 0 0 0 0 0 0 0 0 0 0 0 0 0 0 0 0 0 0 0 0 0 0 0 0 0 0 0 0 0 0 0 0 0 1 0 0 0 0 0 0 0 0 0 0 0 0 0 0 0 0 0 0 0 0 0 1 0 0 0 0 0 0 0 0 0 0 0 0 0 0 0 0 0 0 0 0 0 0 0 0 1 0 0 0 0 0 0 0 0 0 0 0 0 0 0 0 0 0 0 0 0 0 0 0 0 0 0 0 0 0 0 0 0 0 0 0 0 0 0 0 0 0 0 0 0 0 0 0 0 0 0 0 0 0 0 0 0 0 0 0 0 0 0 0 0 0 0 0 0 0 0 0 0 0 0 0 0 0
1 0 4 2 4 1 6 2 3 1 6 6 1 1 6 2 1 5 3 5 4 4 7 2 2 0 3 1 3 2 2 5 1 4 3 0 4 2 8 2 2 8 7 3 4 2 2 6 3 9 7 1 6 3 7 9 7 3 2 3 3 7 4 2 1 3 7 4 3 3 0 1 4 0 3 4 0 2 2 1 1 3 1 6 1 3 3 7 1 0 1 2 4 0 11 0 1 0 2 3 3 2 3 2 1 2 2 6 0 1 2 1 2 5 5 3 0 1 4 0 1 0 4 0 5 3 6 1 1 5 2 2 2 9 3 6 6 1 2 2 3 3 4 7 3 0 1 6 0 0 7 2 3 1 4 5 2 3 3 2 2 1 0 2 5 1 1 3 2 0 5 4 1 2 2 5 0 6 2 0 4 6 9 0 4 3 1 0 2 2 3 6 3 7 1 6 7 4 4 0 0 2 7 4 0 5 2 2 2 1 2 5 3 3 4 2 0 4 5 1 2 3 7 0 2 3 4 3 0 0 4 3 1 2 2 7 2 3 3 3 6 3 4 1 0 0 2 2 2 5 2 2 2 0 1 0 0 5 2 7 1 0 0 6 2 8 2 1 1 0 2 4 3 2 5 8 3 3 6 3 1 2 5 1 3 2 2 5 3 4 6 3 5 1 3 1 3 1 8 1
11 6 12 6 6 2 3 2 2 2 12 8 3 1 3 2 3 10 10 1 7 7 10 8 14 0 9 3 16 5 3 6 6 7 10 1 2 6 3 5 5 12 17 11 6 6 6 14 4 10 8 4 7 9 14 13 8 2 13 8 2 15 7 7 2 1 12 8 9 5 1 4 4 2 4 3 5 5 4 3 3 13 3 9 4 12 8 10 4 0 12 3 4 9 10 2 2 4 9 10 6 6 8 7 6 10 2 10 5 1 1 1 3 7 12 7 0 2 7 6 1 3 7 5 12 3 10 8 11 5 4 6 3 7 9 7 9 2 5 9 9 18 4 9 8 9 1 8 5 0 9 4 10 13 6 7 0 1 18 6 5 1 1 5 9 3 6 10 4 6 13 1 2 4 6 8 4 4 6 6 1 4 16 0 8 1 5 5 12 3 8 6 5 6 2 6 6 17 4 1 2 1 21 6 1 9 1 5 4 0 0 6 3 6 3 5 2 11 7 4 7 7 16 4 6 9 5 1 16 2 14 13 12 5 2 2 4 5 9 5 10 13 4 9 1 9 3 2 0 4 3 8 5 2 1 6 5 11 1 12 5 1 1 3 5 1 9 11 4 0 7 7 1 9 5 14 6 0 14 5 3 2 11 10 5 6 1 12 4 18 3 11 12 11 6 7 10 9 21 2
1 0 0 0 1 0 0 2 0 0 1 0 0 0 0 0 0 2 1 0 0 0 0 0 0 0 1 0 1 0 0 0 0 1 0 0 0 3 0 0 0 1 0 0 0 1 0 0 0 1 1 0 0 2 3 1 1 2 0 1 0 1 0 1 0 0 2 0 0 0 0 0 0 0 0 0 0 0 1 0 1 0 0 1 0 1 0 0 0 0 0 2 0 0 1 0 0 0 0 0 0 0 2 0 0 0 0 1 1 0 0 0 0 1 2 0 0 0 2 0 0 0 0 1 0 1 1 0 0 0 0 0 0 0 0 2 0 0 0 0 0 1 1 0 0 0 1 0 0 0 1 0 1 0 1 0 0 0 0 1 0 0 0 0 0 0 0 0 1 0 0 0 0 1 0 1 0 0 0 0 0 0 0 0 0 0 0 0 1 0 0 0 0 1 0 0 1 0 2 0 0 0 0 3 0 1 0 0 0 0 0 0 0 0 0 0 0 0 1 0 0 0 1 0 0 1 0 0 0 1 0 2 0 0 0 1 0 0 2 1 0 0 0 1 0 0 0 0 0 0 0 0 1 0 0 0 0 0 0 1 0 0 0 0 0 1 0 0 0 0 1 0 0 1 1 0 0 1 1 0 1 0 0 0 0 2 0 1 0 0 0 1 0 1 0 0 0 0 1 1
3 1 1 3 2 0 2 0 1 3 4 1 0 1 2 0 0 1 3 2 1 3 2 1 2 0 1 0 3 3 1 1 0 3 0 1 3 2 4 0 3 1 2 0 1 5 1 2 2 3 2 3 1 6 2 5 4 2 2 1 2 3 5 5 3 0 5 5 5 1 0 2 0 0 2 1 0 3 0 3 1 4 0 1 2 2 2 5 0 0 0 1 2 1 2 2 0 1 1 1 1 3 1 3 0 2 2 2 0 1 1 1 1 3 2 1 0 0 1 1 0 0 1 3 4 1 3 0 1 2 4 0 0 2 0 4 0 2 0 2 2 2 2 3 1 3 0 0 0 0 3 1 2 2 3 3 0 2 1 5 0 0 1 1 4 1 2 2 5 2 2 0 2 1 2 2 3 1 1 2 1 2 5 0 1 2 1 0 2 1 1 1 3 2 0 3 2 2 3 2 2 2 3 1 0 2 0 1 0 0 3 1 3 0 1 0 0 6 1 1 1 1 3 1 0 2 2 3 1 1 2 4 3 3 1 5 1 0 3 3 2 4 3 5 1 2 3 1 2 1 0 3 3 0 2 3 2 1 1 8 1 0 1 3 1 1 5 4 1 0 3 3 1 0 1 4 0 0 1 6 2 3 3 2 3 1 2 7 1 3 4 2 1 2 2 1 1 2 6 1
1 0 0 0 0 0 0 0 0 0 0 1 0 0 2 1 0 0 0 0 0 0 0 0 0 0 0 0 1 4 1 0 1 0 0 0 0 0 1 0 2 1 1 0 0 1 0 0 0 0 1 1 0 1 0 0 2 0 3 0 2 1 0 0 1 0 1 0 0 1 0 0 2 1 0 0 0 1 0 1 1 0 0 0 0 1 0 0 0 0 1 0 0 1 0 1 1 0 2 2 0 1 1 0 1 1 3 0 1 0 0 0 1 0 0 1 1 0 0 0 0 0 1 2 2 0 0 0 0 0 0 0 1 0 2 0 1 0 0 0 0 0 1 2 0 1 0 0 0 0 3 0 2 1 0 1 0 0 1 0 0 0 0 1 4 0 0 0 0 0 2 1 0 0 0 1 1 1 0 0 0 1 2 0 1 1 0 0 0 0 1 1 0 0 0 0 0 2 0 0 0 1 0 0 0 2 0 0 0 0 0 0 0 0 0 0 0 1 2 0 0 0 1 0 0 0 0 0 0 0 4 0 0 0 0 0 1 0 0 0 1 1 0 1 0 1 0 2 0 1 0 0 0 0 0 3 0 0 0 1 0 0 1 2 0 1 1 2 0 0 0 0 0 0 1 2 0 0 1 0 0 1 0 0 1 0 2 0 0 0 1 0 0 0 0 0 1 0 0 2
1 1 0 0 3 1 1 1 0 1 0 0 0 0 0 0 0 0 1 1 0 0 2 0 0 0 0 0 0 0 0 2 0 4 2 0 1 0 3 0 2 3 1 0 2 3 1 2 1 0 0 1 3 1 2 3 2 0 3 2 3 0 1 0 0 0 0 1 3 0 0 0 1 2 0 0 1 0 1 1 1 0 0 0 1 0 0 2 1 0 0 2 1 0 2 1 1 1 0 1 2 1 2 0 0 0 0 0 0 0 0 1 0 0 1 1 0 0 1 0 1 1 0 0 0 1 2 0 0 2 0 1 0 0 0 3 0 1 3 1 0 0 1 2 0 2 1 1 0 0 1 0 1 0 2 1 0 0 3 0 0 1 0 1 1 1 0 1 0 0 0 1 2 1 0 0 1 1 0 0 0 0 2 0 1 0 1 0 1 0 0 2 2 0 0 0 1 0 3 0 0 1 0 0 0 0 0 0 1 3 0 0 1 3 1 1 0 2 1 0 1 1 1 0 0 2 2 3 2 1 1 0 1 0 0 1 0 0 0 0 0 3 0 2 0 1 0 2 1 0 0 0 0 0 0 0 1 0 2 0 0 0 1 0 2 1 0 0 0 0 0 0 1 0 1 0 1 0 0 1 1 0 3 1 0 2 0 0 0 0 2 0 0 0 0 1 0 0 1 2
0 0 0 1 0 0 0 0 0 0 0 0 0 0 0 0 0 0 0 0 0 0 0 0 0 0 0 0 0 0 0 0 0 0 0 0 0 0 0 0 0 0 0 0 0 0 0 1 0 2 0 0 0 1 0 0 0 0 0 1 0 0 0 0 0 0 0 1 1 0 0 0 0 0 0 0 0 1 0 0 0 0 0 0 0 0 1 0 0 0 0 0 0 0 0 0 0 0 0 0 0 0 0 0 0 0 0 0 0 0 0 0 0 0 0 0 0 0 0 0 0 0 1 1 0 0 0 0 0 0 0 0 0 0 0 1 0 0 0 0 0 0 0 1 0 0 0 0 0 0 0 0 0 0 1 0 0 0 0 0 0 0 0 0 0 0 0 0 0 0 0 0 0 1 0 0 0 0 0 0 0 0 0 0 0 0 0 0 0 0 0 0 1 0 0 0 0 0 0 0 0 0 1 0 0 1 0 0 0 0 0 0 0 0 0 0 0 0 0 0 1 0 0 0 0 0 0 0 1 0 0 0 0 0 0 0 0 0 0 0 0 0 0 1 0 0 0 0 0 0 0 0 1 0 0 1 0 1 0 0 0 0 0 0 0 0 0 0 0 0 0 1 0 0 0 1 0 0 0 0 0 0 0 0 1 0 0 1 0 1 0 0 0 0 0 0 0 0 0 0
0 0 0 2 0 0 0 0 1 0 0 0 0 0 0 0 0 0 0 1 0 0 0 1 0 0 0 0 0 1 0 0 1 0 0 0 1 0 0 0 0 0 0 0 0 0 0 0 0 0 1 0 0 0 0 0 0 0 0 0 0 0 0 0 0 0 2 0 0 0 0 0 0 0 1 0 0 0 0 0 0 0 0 0 0 0 0 0 0 0 0 0 0 1 0 0 0 0 0 0 0 0 1 0 0 0 0 1 0 0 0 0 1 0 2 0 0 0 0 0 0 0 0 1 0 0 0 0 0 0 0 1 0 0 0 3 0 0 0 0 0 0 1 1 0 0 0 0 0 0 0 0 0 0 0 0 0 0 0 0 0 0 0 0 0 0 0 0 0 0 0 0 0 0 0 0 0 0 0 0 0 1 0 0 0 0 0 1 2 0 1 1 0 0 0 0 0 0 0 0 1 0 0 0 0 0 0 0 0 0 0 0 0 0 0 0 0 0 1 0 0 0 0 0 0 0 0 0 0 0 0 0 0 0 0 2 0 1 0 0 0 0 0 0 0 0 0 0 0 0 0 0 0 0 0 0 0 0 0 0 0 0 0 0 0 1 0 0 0 0 0 0 0 0 0 0 0 0 0 1 0 0 1 0 0 0 0 0 0 0 0 0 0 0 0 0 0 0 0 0
2 0 3 0 2 2 1 2 0 1 5 1 0 0 2 1 1 0 0 4 4 1 1 0 2 0 0 0 3 2 0 0 1 2 2 1 3 1 2 1 0 2 0 1 4 1 4 4 4 3 1 0 3 3 0 0 1 1 0 4 1 3 0 1 0 2 1 3 3 0 0 0 2 1 0 0 1 0 2 3 0 0 0 2 2 0 2 1 0 1 0 1 3 1 2 0 1 0 0 6 0 0 3 1 0 1 4 1 0 0 0 1 0 0 0 3 1 2 1 2 0 0 2 6 1 0 2 1 1 1 0 1 1 3 1 4 1 2 4 9 0 5 0 5 4 4 0 2 0 0 6 0 2 2 0 2 0 0 5 2 2 0 1 2 1 0 1 1 1 1 5 3 1 0 0 2 2 3 0 0 0 3 1 0 2 0 1 0 4 0 1 3 3 2 3 1 0 4 3 1 1 0 3 2 0 1 0 2 3 2 1 1 0 1 0 2 0 1 0 0 0 1 1 0 0 1 0 1 4 3 2 4 0 5 0 5 1 1 2 0 1 3 0 3 1 1 1 0 0 2 0 3 4 0 0 4 1 3 1 2 0 0 0 1 2 5 0 0 1 0 0 0 1 0 0 8 1 0 2 0 1 2 0 2 1 1 1 4 2 1 0 2 2 1 0 1 0 1 2 1
0 0 0 0 0 0 0 0 0 0 0 0 0 0 0 0 0 0 0 0 0 0 0 0 0 0 0 0 0 1 0 0 0 0 1 0 0 0 0 0 0 0 0 0 0 2 0 0 2 0 0 0 1 0 0 0 0 0 0 0 0 0 0 0 0 0 0 0 0 0 0 0 0 0 0 0 0 0 0 0 0 0 0 0 0 0 1 1 0 0 0 0 0 0 0 0 0 0 0 0 0 0 0 0 0 0 0 0 0 0 0 0 0 0 0 0 0 0 0 0 0 0 0 0 0 0 0 0 0 0 2 0 0 0 0 0 0 0 0 0 0 0 0 0 0 0 0 0 0 0 0 0 0 0 0 0 0 0 0 0 0 0 0 0 0 0 0 0 1 0 0 0 0 0 0 0 0 0 0 0 0 0 2 0 0 0 0 0 0 0 0 0 0 0 0 0 0 0 0 0 0 0 0 0 0 0 0 0 0 0 0 0 0 0 0 0 0 0 0 0 0 0 0 1 0 0 0 0 0 0 0 0 0 0 0 0 0 0 0 0 0 1 0 0 0 0 0 0 0 0 0 0 0 0 0 0 0 0 0 0 0 0 0 0 1 0 0 0 0 0 0 0 0 0 0 1 0 0 0 0 0 0 0 0 0 0 0 0 0 0 0 0 0 0 0 0 0 0 0 0
0 0 1 0 2 0 0 0 0 0 0 0 0 0 0 0 0 0 0 1 1 1 0 0 0 0 0 0 1 0 0 0 0 1 0 0 0 0 0 0 0 0 0 0 1 1 1 0 0 0 0 0 0 0 0 1 0 0 1 0 0 0 1 1 0 0 0 0 2 0 0 0 0 1 0 1 0 1 1 0 0 0 1 0 0 0 0 0 0 0 0 0 1 0 0 1 0 0 0 0 1 0 0 0 0 0 0 0 0 0 1 0 0 2 0 1 0 0 0 1 1 0 0 0 0 0 0 1 0 0 0 0 0 1 0 0 1 0 1 1 0 0 2 0 0 0 0 1 0 0 1 0 1 0 0 0 0 0 0 0 0 0 0 1 1 1 0 0 0 0 0 0 1 0 0 1 0 2 1 0 0 0 0 0 0 0 0 0 1 0 0 0 0 0 0 0 0 1 0 0 0 0 2 1 0 0 0 0 0 1 0 0 1 0 0 0 0 0 1 0 2 0 0 0 1 0 1 0 0 0 0 0 0 0 0 0 0 0 0 0 0 2 1 0 0 0 1 1 0 0 0 0 0 0 0 0 0 1 0 0 0 0 0 0 0 0 0 4 0 0 1 0 0 0 1 0 0 0 0 0 0 0 0 0 1 2 0 0 0 0 1 0 1 0 0 0 0 0 1 0
0 0 0 0 1 0 0 0 0 0 0 0 0 0 0 0 0 0 0 0 0 0 0 0 0 0 0 0 0 0 0 0 0 0 0 0 0 0 0 0 1 0 0 0 0 1 0 0 0 0 0 0 0 0 0 0 0 1 0 0 0 0 0 0 1 0 0 0 0 0 0 0 0 0 0 0 0 0 0 0 0 0 0 1 0 0 0 0 0 0 0 0 0 0 0 0 0 0 0 0 0 0 0 0 0 0 0 0 0 0 0 0 0 0 0 0 0 0 0 0 0 0 1 0 0 0 0 1 0 1 0 0 0 1 0 0 0 0 0 0 1 0 0 0 0 0 0 0 0 0 0 0 1 0 0 0 0 0 1 0 0 0 0 0 2 0 0 0 0 0 0 0 0 0 0 1 0 0 0 0 0 0 0 0 0 0 0 0 0 0 0 0 0 0 1 1 0 0 0 0 0 0 0 0 0 0 0 0 0 0 0 0 0 1 0 0 0 0 0 0 0 0 1 1 0 0 0 0 0 1 0 0 1 0 0 2 0 0 0 0 0 0 0 1 0 1 0 0 0 0 0 0 1 0 0 0 0 0 0 0 0 0 0 0 1 0 0 0 0 0 0 0 0 0 0 0 0 0 0 0 0 0 0 0 0 0 0 0 0 0 0 0 0 0 0 1 0 0 0 0
0 0 0 0 0 0 0 0 0 1 0 0 0 0 0 0 0 0 0 0 0 0 0 0 0 0 0 0 0 0 0 0 0 0 0 0 0 0 0 0 0 0 0 0 0 0 0 0 0 0 0 0 0 0 0 0 0 0 0 1 0 0 0 0 0 0 0 0 0 0 0 0 0 0 0 0 0 0 0 1 0 0 0 0 0 0 0 0 0 0 0 0 0 0 0 0 0 1 0 0 0 0 0 0 0 0 0 0 0 0 0 0 0 0 0 0 0 0 0 0 0 0 0 0 0 0 0 0 0 0 0 0 0 0 0 0 0 0 0 0 0 0 0 0 0 0 0 0 0 0 0 0 0 0 0 0 0 0 0 0 0 0 0 0 0 0 0 0 0 0 0 0 0 0 0 0 0 0 0 0 0 0 0 0 0 0 0 0 0 0 0 0 0 0 0 0 0 0 0 0 0 0 0 0 0 0 0 0 0 0 0 0 0 0 0 0 0 0 0 0 0 1 0 0 0 0 0 0 0 0 0 0 0 0 0 0 0 0 0 0 0 0 0 0 0 0 0 0 0 0 0 0 0 0 0 0 0 0 0 0 0 0 0 0 0 0 0 0 0 0 0 0 0 0 0 0 0 0 0 0 0 0 0 0 0 0 0 0 0 0 1 0 0 0 0 0 0 0 0 0
6 1 0 6 7 3 3 0 4 6 0 3 4 0 0 5 0 1 0 6 5 7 2 0 5 0 2 0 9 1 4 5 1 1 4 1 4 2 13 3 0 4 6 1 7 4 0 11 0 3 7 0 3 4 4 0 2 2 3 8 0 3 10 7 1 2 4 4 5 3 0 3 2 3 5 3 10 2 3 1 4 4 1 4 1 7 5 2 2 0 1 0 4 6 5 0 2 0 8 1 3 5 11 4 0 3 1 2 2 4 4 0 1 4 11 5 0 0 4 1 1 3 5 2 3 1 5 0 2 4 2 3 1 2 0 1 3 7 0 0 2 1 0 2 0 3 0 4 3 0 8 1 0 13 3 0 1 2 7 0 3 0 0 3 4 3 2 3 3 2 4 0 1 3 2 1 3 3 1 3 2 4 6 1 2 3 6 0 4 0 1 0 2 3 2 0 9 3 6 1 1 9 9 1 0 7 0 2 2 3 2 0 2 5 1 3 1 8 6 3 1 2 7 0 3 3 3 2 0 7 7 7 6 3 0 2 1 1 1 5 4 16 1 4 1 5 2 2 2 5 0 1 3 0 0 1 1 3 1 3 1 0 1 1 3 1 2 3 1 0 2 4 3 0 8 11 1 0 4 2 0 0 2 0 1 3 1 0 1 4 1 4 0 3 1 1 1 0 3 0
1 2 6 1 1 0 0 2 1 0 1 2 0 0 1 0 0 1 1 5 0 1 4 1 6 0 1 0 3 0 3 0 1 3 1 0 4 2 1 0 0 0 1 3 0 4 2 3 1 1 1 1 0 2 2 3 3 0 2 2 2 4 4 4 0 0 6 1 3 2 0 0 0 1 1 1 1 0 2 1 6 3 0 2 1 3 5 2 2 1 3 0 1 1 3 1 1 0 1 2 0 2 3 3 0 2 1 0 2 0 0 0 2 2 3 2 0 0 1 0 1 0 1 1 1 0 4 2 1 2 1 0 3 2 0 3 2 2 0 4 4 5 0 2 2 1 0 1 0 0 5 0 4 2 2 1 0 0 5 1 2 0 0 1 4 2 0 2 1 1 2 0 2 4 1 4 1 2 1 3 1 0 1 0 0 1 2 0 1 1 5 2 5 1 1 0 5 3 0 0 3 0 5 6 0 4 0 1 0 6 0 4 1 2 0 0 0 2 0 0 1 0 1 1 2 1 1 0 4 0 0 2 1 1 1 0 0 5 2 1 3 2 1 2 2 3 0 1 0 3 1 1 1 0 0 2 1 0 0 1 0 0 0 2 1 1 1 2 1 0 0 1 2 0 2 3 1 0 2 0 1 0 1 0 5 3 0 4 1 1 0 0 5 2 0 0 1 0 2 0
1 0 0 0 2 0 0 0 0 0 0 0 0 0 0 0 0 0 1 0 0 0 0 0 0 0 0 0 0 0 0 0 0 0 0 0 0 0 0 0 0 0 0 2 2 1 0 0 0 0 0 0 0 0 0 0 0 0 0 0 0 0 0 0 0 0 0 0 0 0 0 0 0 0 0 0 0 0 0 0 0 0 0 0 0 0 0 0 0 0 0 0 0 0 0 0 0 0 0 0 0 0 0 0 0 0 0 0 0 0 0 0 0 0 0 0 0 0 0 0 0 0 0 0 0 0 1 0 0 1 0 0 0 0 0 0 0 0 0 0 0 0 0 0 0 0 0 0 0 0 0 0 0 0 0 0 0 0 0 0 0 0 0 0 0 0 0 0 0 0 0 0 0 0 0 0 0 0 0 0 0 0 0 0 0 0 0 0 0 0 0 0 0 0 0 0 0 0 0 0 0 0 0 0 0 0 0 0 0 0 0 0 0 0 0 0 0 0 0 0 0 0 0 0 0 0 0 0 0 0 0 0 0 0 0 0 0 0 0 0 0 0 0 0 0 0 0 0 0 0 0 0 0 0 0 1 0 0 0 0 0 0 0 0 0 0 0 0 0 0 0 0 0 1 0 0 0 0 0 0 0 0 0 0 0 0 0 0 1 0 0 0 0 0 0 0 0 0 0 0
0 0 0 0 0 0 0 0 0 0 0 0 0 0 0 0 0 0 0 0 0 0 0 0 0 0 0 0 0 0 0 0 0 0 0 0 0 0 0 0 0 0 0 0 0 0 0 0 0 0 0 0 0 0 0 0 0 0 0 0 0 0 0 0 0 0 0 0 0 1 0 0 0 0 0 0 0 0 0 0 0 0 0 0 0 0 0 0 0 0 0 0 0 0 0 0 0 0 0 0 0 0 1 0 0 0 0 0 0 0 0 0 0 0 0 0 0 0 0 0 0 0 0 0 0 0 0 0 0 0 0 0 0 0 0 0 0 0 0 0 0 0 0 0 0 0 0 0 0 0 0 0 0 0 0 0 0 0 0 0 0 1 0 0 0 0 0 0 0 0 0 0 0 0 0 0 0 0 0 0 0 0 0 0 0 0 0 0 0 0 0 0 0 0 0 0 0 0 1 0 0 0 0 0 0 0 0 0 0 0 0 0 0 0 0 0 0 0 0 0 0 0 0 0 0 0 0 0 0 0 0 0 0 0 0 0 0 0 0 0 0 0 0 0 0 0 0 0 0 1 0 1 0 0 0 0 0 0 0 1 0 0 0 0 0 0 0 0 0 0 0 0 0 0 0 0 0 0 0 0 0 0 0 0 0 0 0 0 0 0 0 0 0 0 0 0 0 0 0 0
0 0 3 0 0 1 0 0 0 1 0 0 0 0 0 0 0 0 3 0 1 0 0 0 0 0 0 0 0 0 3 0 0 0 0 0 0 0 0 0 0 1 0 0 0 0 0 0 0 0 0 0 1 4 3 10 0 2 0 0 0 0 0 2 0 1 1 0 0 0 0 0 1 0 0 0 0 1 0 0 0 0 0 1 0 1 0 0 0 0 0 0 0 0 1 0 0 0 0 0 0 1 0 0 0 0 0 4 0 0 0 0 0 0 1 0 0 0 1 0 0 0 0 0 0 1 0 0 0 0 0 0 1 0 0 0 0 0 0 1 0 0 0 0 0 4 0 0 0 1 0 0 0 0 0 0 0 0 0 0 0 0 0 0 0 0 1 0 0 0 0 0 0 0 0 0 1 0 0 0 0 0 0 0 2 0 0 0 0 0 0 0 0 2 0 0 0 0 1 0 0 0 0 0 0 0 0 0 0 0 0 0 0 0 0 0 0 0 0 0 0 0 0 0 0 0 1 0 0 0 0 0 0 0 1 0 0 0 0 1 0 2 0 0 0 0 0 0 0 0 0 0 2 0 0 0 3 0 0 0 0 0 0 0 0 0 0 0 0 0 0 0 0 0 2 0 0 0 0 0 0 0 0 0 0 2 0 0 0 0 0 0 0 0 1 0 0 0 0 0
0 2 1 0 1 0 0 1 1 0 3 0 1 0 0 0 0 1 0 0 1 2 1 1 1 0 2 0 2 0 1 1 2 0 0 0 1 1 1 1 2 0 1 0 0 0 0 0 1 0 0 1 2 2 2 1 2 0 1 2 2 1 1 2 1 0 3 1 0 0 0 0 3 0 0 0 0 2 0 0 1 2 1 2 0 2 1 3 2 0 1 0 0 0 5 0 0 1 2 2 0 1 3 1 0 2 0 1 1 0 0 1 0 0 1 1 0 0 1 0 0 1 2 0 1 0 2 0 0 1 2 1 0 1 2 2 1 2 2 1 2 0 0 3 0 0 0 1 0 1 0 1 0 0 1 0 1 0 1 1 2 0 1 1 3 0 0 2 2 2 1 0 0 1 2 2 4 1 1 0 0 2 4 0 2 1 1 0 1 1 1 0 1 1 2 0 1 1 3 0 0 2 0 0 0 1 1 0 0 2 1 1 1 0 0 1 0 3 1 0 3 1 2 0 0 3 0 1 3 0 2 0 4 1 1 1 0 0 0 4 1 1 1 0 0 0 1 0 2 1 0 0 1 0 0 2 0 1 0 2 1 0 0 2 2 1 4 1 0 0 0 0 1 0 0 3 1 1 1 0 2 0 0 0 1 4 1 1 0 1 2 1 0 0 0 1 5 3 1 3
2 3 6 0 2 4 7 5 1 1 10 8 1 0 3 1 1 2 7 9 12 7 4 2 7 0 3 3 4 1 5 3 5 3 6 1 4 3 2 1 2 2 7 5 6 5 5 0 2 3 6 5 11 2 7 8 9 3 6 3 2 4 13 8 5 4 6 3 8 3 0 1 2 6 3 5 3 7 4 2 5 5 1 4 1 5 6 6 6 1 14 3 4 9 4 1 1 2 6 8 3 4 4 7 3 1 1 6 3 2 5 1 2 7 4 4 0 2 2 5 0 0 7 4 4 0 10 3 1 6 3 0 3 2 3 8 3 5 3 3 1 3 3 6 1 5 0 1 2 0 9 3 6 2 9 4 1 1 8 3 6 2 1 4 18 1 4 4 6 7 3 3 1 1 2 3 3 7 7 5 1 4 5 0 3 5 2 2 6 5 4 5 4 3 4 1 8 2 11 3 8 0 9 5 0 5 0 6 1 2 5 3 9 6 1 3 3 5 1 2 5 3 6 1 2 2 3 3 7 3 13 7 6 5 0 9 4 3 3 5 6 6 10 9 0 3 4 2 5 4 1 4 9 1 0 1 9 2 2 2 0 1 0 7 5 4 6 1 0 0 1 6 4 5 14 10 2 4 8 10 7 1 14 9 6 4 0 6 2 12 3 9 6 5 3 3 5 4 9 2
0 0 0 0 0 0 0 0 0 1 0 0 0 0 0 0 0 0 0 0 0 0 0 0 0 0 0 0 0 0 0 0 0 0 0 0 0 0 0 0 0 0 0 0 0 0 0 0 0 0 0 0 0 0 0 0 0 0 0 0 0 0 0 0 0 0 0 0 0 0 0 0 1 0 0 0 0 0 0 0 0 0 0 0 0 0 0 0 0 0 0 0 0 0 0 0 0 0 0 0 0 1 0 0 0 0 0 0 0 0 0 0 0 0 0 0 0 0 0 0 0 0 0 0 0 0 0 0 0 0 0 0 0 0 0 0 0 0 0 0 0 0 0 0 0 0 0 0 0 0 0 0 0 0 0 0 0 0 0 0 0 0 0 0 0 0 0 0 0 0 0 0 0 0 0 0 0 0 0 0 0 0 0 0 0 0 0 0 0 0 0 0 0 0 0 0 1 0 0 0 1 0 0 0 0 0 0 0 0 0 0 0 0 0 0 0 0 0 0 0 0 0 0 0 0 0 0 0 0 0 0 1 0 0 0 0 0 0 0 0 0 0 0 0 0 0 0 0 0 0 0 0 0 0 0 0 0 0 0 0 0 0 0 1 0 1 0 0 0 0 0 0 0 0 0 0 0 0 0 0 0 0 0 0 0 0 0 0 0 0 0 0 0 0 0 0 0 0 0 0
1 1 1 0 0 0 0 1 0 0 1 0 0 0 1 0 0 1 0 0 0 0 0 1 0 0 0 2 0 0 0 0 0 0 1 0 1 0 1 0 0 1 1 0 0 0 0 0 0 1 1 0 0 0 0 1 1 1 1 0 0 0 0 0 0 1 2 0 0 0 0 0 1 0 0 1 1 0 0 0 0 2 0 0 0 1 0 0 0 0 1 0 0 0 0 0 0 0 0 0 0 0 1 1 0 0 0 1 0 0 0 0 1 0 1 0 0 0 0 0 0 0 0 0 1 0 0 0 0 0 0 0 0 0 0 0 1 0 0 0 0 0 0 0 0 0 0 2 0 0 0 0 1 0 0 2 0 0 0 1 0 0 0 1 3 0 0 0 1 0 1 0 0 0 0 3 0 3 0 1 0 1 0 0 0 0 0 0 0 0 2 0 2 1 0 0 1 1 1 0 0 1 0 0 0 2 0 0 1 2 0 1 1 2 0 0 1 1 0 0 0 0 0 0 0 1 0 1 0 0 1 0 0 0 0 1 0 0 0 0 0 0 0 0 0 0 1 0 0 0 0 0 0 0 0 0 1 1 0 0 0 0 1 1 0 0 1 0 1 0 0 0 0 0 2 0 0 0 0 1 1 0 0 0 0 0 0 2 0 2 0 1 1 0 1 0 1 0 0 1
1 0 3 1 0 1 0 1 2 0 2 0 0 0 1 0 0 0 0 5 0 0 2 0 1 0 1 2 0 2 2 1 3 1 1 0 0 0 4 0 1 3 0 2 2 2 0 3 0 4 0 1 1 2 1 1 1 0 3 1 0 2 2 4 3 0 2 0 0 0 0 0 0 0 1 0 0 2 0 0 0 3 1 0 0 0 1 4 0 1 2 2 1 3 4 1 0 1 2 1 0 0 2 0 0 1 1 5 1 1 1 1 2 2 3 1 0 1 0 0 1 0 0 2 2 0 2 0 0 0 1 0 0 3 0 2 4 0 0 1 0 1 1 4 0 2 0 1 0 0 1 1 2 4 0 0 0 0 1 0 0 1 0 1 0 2 0 0 3 0 0 0 0 0 0 1 0 0 1 0 0 1 0 0 0 0 1 0 0 1 3 2 1 0 1 1 2 0 0 0 0 0 1 1 0 0 0 1 1 1 1 0 0 1 0 0 0 0 2 2 0 0 0 2 0 1 0 1 0 1 1 3 0 0 0 2 0 0 0 3 0 0 2 0 0 1 0 0 0 0 0 1 0 0 0 0 3 1 0 1 1 0 0 0 2 3 1 3 1 0 2 2 0 1 3 0 0 1 1 2 3 0 3 2 0 2 0 4 0 1 0 2 1 1 1 1 0 0 1 0
1 0 3 1 0 0 0 0 1 1 1 0 1 0 0 0 1 0 1 0 0 1 0 1 0 0 1 0 2 0 1 0 0 1 0 0 2 1 2 1 1 2 1 0 1 2 0 1 2 1 0 0 0 1 0 5 0 1 0 1 1 0 0 1 2 0 1 3 1 0 0 0 0 0 1 0 2 1 0 0 0 1 0 0 0 0 1 1 1 0 0 1 0 0 1 2 0 0 1 1 1 0 1 0 0 1 0 0 1 1 0 0 0 0 1 2 0 1 3 0 1 0 0 1 0 0 1 0 0 1 0 0 1 1 0 2 0 0 0 1 0 0 1 0 0 0 0 1 1 0 1 3 0 1 0 0 0 0 2 1 1 1 0 0 1 0 1 1 3 0 1 0 1 1 0 1 0 1 0 0 0 1 0 0 0 1 1 0 4 1 0 2 0 0 0 3 0 0 0 0 1 0 1 0 0 0 0 1 0 0 1 2 1 0 0 0 1 1 2 0 0 1 1 0 0 0 0 0 1 1 1 0 1 0 0 0 2 1 1 0 1 2 0 0 1 0 0 0 0 0 0 2 1 0 0 1 1 2 1 0 1 0 0 5 0 0 0 2 1 0 0 0 0 2 1 4 1 2 1 1 1 0 0 0 0 0 0 2 0 1 0 0 0 1 0 0 0 1 2 1
0 0 0 0 0 0 0 1 0 0 0 1 0 0 0 0 0 0 0 1 0 0 2 0 0 0 0 1 1 0 0 0 0 0 0 0 1 1 0 0 0 0 1 0 0 0 0 0 0 1 0 0 0 0 0 0 0 0 0 1 0 0 1 0 0 0 2 2 0 0 0 0 0 0 0 0 0 0 2 0 0 0 0 3 0 0 1 1 0 0 0 2 0 0 2 0 0 0 0 1 1 0 0 1 0 1 0 0 0 0 0 0 0 0 0 2 1 0 2 0 0 0 2 0 0 0 0 0 0 0 1 0 0 0 0 1 0 0 0 0 0 0 0 1 0 3 0 0 0 0 0 0 0 0 0 0 0 0 2 0 2 0 0 3 0 0 0 0 2 1 1 0 0 0 1 0 0 0 0 0 0 0 0 0 0 0 1 0 0 0 1 0 0 0 0 0 0 1 0 0 0 0 1 0 0 0 0 1 0 0 0 1 0 0 0 0 0 0 0 0 0 0 1 0 0 0 0 0 3 0 0 0 0 0 0 0 0 1 0 0 1 0 2 0 0 0 0 0 0 0 0 0 0 0 0 0 0 0 0 1 0 0 0 0 0 0 2 0 0 1 0 0 0 0 1 1 1 0 0 0 1 0 0 0 0 3 0 0 0 1 0 0 1 0 0 0 0 0 0 0
3 0 0 2 2 0 0 0 2 0 2 1 1 1 0 4 1 1 1 1 0 0 1 2 1 1 3 0 3 2 0 2 0 3 0 0 2 0 3 0 2 0 1 0 2 4 1 6 2 1 1 1 3 0 0 1 1 1 0 2 0 2 0 2 0 3 3 1 1 1 0 0 1 2 1 0 1 0 1 0 2 3 1 2 0 1 0 2 0 0 0 1 1 0 1 1 0 0 1 0 2 2 5 2 1 2 2 0 2 0 1 0 1 2 1 1 0 0 0 0 0 0 1 2 0 1 1 0 0 2 2 0 0 1 0 2 3 0 1 1 1 3 0 0 0 2 0 2 0 0 2 1 3 0 1 0 0 1 1 1 2 1 0 0 1 1 1 1 2 1 0 1 0 1 1 3 2 0 0 1 0 2 2 0 0 1 1 0 2 0 1 2 1 2 1 2 2 0 2 0 0 1 2 1 0 2 0 2 0 2 3 0 0 2 0 2 1 0 2 0 1 1 2 1 1 3 1 3 2 2 1 4 3 0 2 2 1 0 2 2 2 0 1 0 0 2 0 1 0 1 0 1 0 0 0 1 2 3 0 0 1 1 1 2 1 1 3 0 1 0 2 0 0 2 3 2 1 0 0 1 0 0 6 3 2 1 0 1 0 2 3 0 2 1 0 0 3 4 1 0
0 0 0 1 1 0 0 0 0 0 1 0 0 1 0 0 1 0 0 2 0 1 0 1 1 0 0 0 2 1 0 1 0 0 1 0 0 0 0 0 1 1 2 0 3 2 0 0 1 0 1 1 0 0 1 0 0 0 1 0 1 3 1 0 0 0 0 1 2 0 0 0 0 1 0 0 2 3 0 1 0 1 0 0 0 0 1 0 0 0 1 2 0 2 2 0 0 0 0 0 0 0 1 0 0 1 1 2 0 0 1 0 0 0 1 0 0 0 0 0 1 0 0 0 0 0 0 0 0 1 0 0 0 1 0 1 1 0 0 1 0 0 0 1 0 1 0 0 0 0 2 0 1 0 1 0 0 0 0 0 0 2 0 0 0 0 1 0 0 0 0 0 2 2 0 2 0 3 2 0 1 1 0 0 2 0 1 0 0 0 3 2 0 1 1 1 0 1 1 1 1 0 1 1 0 3 1 2 0 0 1 0 0 2 0 0 0 2 0 0 1 1 2 0 1 1 0 0 0 1 2 0 1 0 0 1 0 2 0 0 0 1 2 1 0 1 1 0 1 2 0 0 0 0 0 1 1 1 1 1 0 0 1 0 0 0 2 1 0 0 0 0 1 1 0 2 0 0 1 0 0 0 1 0 0 1 0 3 0 0 0 0 4 0 1 0 1 0 0 1
0 0 1 0 1 0 3 0 2 1 0 2 0 0 0 1 0 0 0 0 0 0 0 0 0 0 4 1 0 1 0 0 0 0 1 0 0 0 1 0 0 3 0 0 0 4 0 0 0 0 0 0 0 2 0 0 0 0 3 0 1 0 0 0 0 0 0 0 1 0 0 0 0 0 0 0 0 0 0 1 0 0 0 2 0 0 0 0 0 0 0 0 0 0 0 0 0 0 1 0 1 2 0 0 0 0 0 0 0 0 0 0 0 6 1 0 0 0 0 0 0 0 0 0 0 0 0 0 0 0 0 0 0 0 0 0 2 0 0 1 0 0 0 1 1 0 0 1 0 0 4 0 0 0 0 0 0 0 1 0 0 0 0 0 0 0 0 1 0 1 1 0 0 0 0 0 0 0 0 1 0 0 0 0 0 0 0 0 2 0 0 0 0 0 0 0 0 0 1 0 0 0 0 1 0 0 0 2 0 3 0 0 0 0 0 0 0 0 0 0 0 1 1 0 2 0 0 0 0 1 0 0 0 2 2 0 0 0 0 0 1 1 0 0 0 0 0 0 0 0 0 1 0 1 0 1 0 0 1 0 0 0 0 1 0 0 0 0 0 0 0 0 2 0 0 0 1 0 0 0 0 0 0 0 0 4 3 1 0 2 0 1 0 0 0 0 1 2 0 1
0 0 0 0 0 0 0 0 0 0 0 0 0 0 0 0 0 0 0 0 1 0 0 0 1 1 0 0 0 0 0 1 0 0 0 0 0 0 1 0 0 0 1 2 0 1 0 0 0 0 1 0 0 0 0 0 1 1 0 0 0 0 0 0 0 0 0 1 2 0 0 0 0 2 0 0 0 0 0 0 0 0 0 0 0 1 0 1 1 0 0 0 0 0 0 1 2 0 0 0 0 0 0 1 0 0 1 2 0 0 0 0 0 0 0 0 0 0 0 0 0 1 0 0 2 0 0 0 0 0 0 0 0 0 0 1 0 0 1 0 0 1 1 1 0 1 0 0 0 0 1 1 0 0 0 0 0 0 0 0 1 0 0 0 0 0 0 0 0 1 0 0 0 1 0 0 1 2 0 1 0 0 2 0 0 0 0 0 0 0 0 0 0 0 0 0 0 1 0 0 0 0 0 0 0 0 0 0 1 0 1 0 0 0 0 0 0 0 0 0 0 0 0 0 0 1 0 0 0 0 0 1 0 0 0 1 1 0 0 0 0 0 1 0 0 0 0 0 0 0 0 0 1 1 0 0 0 0 0 2 0 0 0 0 1 1 0 0 0 0 0 0 1 0 1 0 1 0 0 0 0 0 0 0 0 0 1 0 0 0 0 0 0 0 0 1 0 0 0 0
0 0 0 0 0 0 0 1 0 0 0 0 0 0 0 0 0 0 1 0 1 2 2 0 0 0 0 0 1 0 0 0 1 0 0 0 0 0 0 1 0 0 1 0 0 0 0 1 0 0 0 0 0 1 0 1 1 0 0 0 0 0 1 1 0 0 0 0 2 0 0 0 0 0 0 0 0 0 1 0 1 1 0 0 0 0 1 0 0 0 0 0 0 0 0 0 0 0 1 0 0 0 2 0 0 1 0 1 0 0 0 0 1 0 1 1 0 0 0 0 0 0 0 0 0 1 0 0 0 0 0 0 0 2 0 1 0 1 0 0 0 0 0 0 0 0 0 0 0 0 0 0 0 0 0 0 0 0 0 1 0 0 0 1 0 0 1 2 1 1 0 0 0 1 0 0 0 0 0 0 0 0 0 0 0 0 0 0 1 0 1 1 1 0 0 1 1 0 1 0 0 0 0 2 0 0 0 0 0 0 0 0 0 0 0 0 0 0 0 1 0 0 0 1 1 0 0 0 0 0 0 0 1 0 0 0 0 0 0 0 0 0 0 0 2 0 0 0 0 0 0 0 0 0 0 1 0 0 0 2 0 0 1 0 0 1 0 0 0 0 0 0 2 0 0 0 0 1 0 0 0 0 2 0 1 1 0 0 0 0 2 1 0 2 0 0 0 0 0 0
0 0 0 0 0 0 0 3 1 0 1 0 0 0 0 1 0 0 0 2 1 0 1 0 0 0 1 2 1 0 4 0 0 1 0 0 1 1 0 0 0 1 3 0 0 1 0 1 0 0 3 0 0 1 0 0 0 0 0 0 1 0 0 1 0 0 0 0 0 0 0 0 0 0 3 0 0 0 0 1 0 1 0 0 2 1 1 3 0 0 0 0 0 0 0 1 0 0 0 4 0 1 0 2 0 0 0 1 1 0 0 0 1 1 0 0 0 2 0 0 1 0 0 0 2 0 2 0 0 4 0 0 0 1 0 0 0 0 1 0 1 0 0 1 0 1 0 0 0 0 3 1 2 2 0 0 0 0 0 1 0 0 1 3 1 0 1 0 0 0 1 1 2 1 0 0 0 0 1 0 0 0 2 0 0 1 1 0 1 0 0 0 0 0 0 3 1 1 0 0 0 0 0 0 0 0 0 1 2 0 0 0 1 0 0 1 0 1 1 1 0 0 0 1 0 2 2 1 1 0 1 0 0 2 0 0 0 2 1 0 1 0 0 0 0 0 0 2 1 1 0 0 1 0 0 0 0 1 0 0 0 0 0 0 0 0 3 0 2 0 1 1 0 0 0 1 0 0 0 1 1 0 0 0 0 0 1 2 0 2 0 0 2 3 0 1 1 0 1 0
1 0 0 0 0 0 0 0 0 0 0 0 1 0 0 0 0 0 0 0 0 0 1 0 0 0 0 0 2 0 0 0 0 0 0 0 0 0 0 0 0 0 0 0 0 0 0 0 0 0 0 1 1 0 0 0 0 0 0 0 0 0 0 0 0 0 0 0 0 0 0 0 0 0 0 0 1 0 0 0 0 0 0 0 0 1 1 1 0 0 0 0 0 0 0 0 0 0 1 0 0 0 0 0 1 0 1 0 0 0 0 0 0 1 0 0 0 0 0 0 0 0 0 0 0 0 0 0 0 0 0 0 0 1 0 1 0 0 0 1 0 0 0 0 0 0 0 0 0 0 0 0 0 0 0 0 0 0 0 0 0 0 0 0 0 0 1 0 0 0 0 0 1 0 0 1 1 0 0 0 0 0 1 0 0 1 0 0 0 0 0 0 1 0 0 0 0 0 0 0 0 0 0 0 0 0 0 0 0 0 0 0 0 0 0 0 0 0 0 1 0 0 0 0 0 0 0 0 0 0 0 0 0 0 0 1 0 0 0 0 0 0 0 1 0 0 0 0 0 0 0 0 0 0 0 0 1 2 0 0 0 0 0 0 0 0 0 2 0 0 0 0 0 0 0 0 1 0 0 0 0 0 0 0 0 0 0 1 0 0 0 0 0 1 0 0 0 0 0 0
0 0 3 0 1 0 2 0 0 2 1 2 1 0 0 2 0 0 1 3 0 1 0 0 1 0 1 0 1 1 0 2 1 1 0 0 2 0 1 0 1 1 2 1 1 5 1 2 1 0 0 1 2 1 0 0 3 0 2 2 1 1 1 1 3 1 2 1 1 0 0 0 4 1 1 0 2 1 0 0 2 1 1 1 1 3 2 3 0 0 1 1 0 2 1 0 0 0 1 1 0 1 0 1 0 0 1 0 1 0 0 1 0 0 2 3 0 0 0 1 0 0 3 0 1 0 0 0 1 0 0 0 1 0 0 1 2 1 1 0 1 1 0 0 0 0 1 0 0 0 4 1 1 1 1 0 1 0 4 0 1 0 0 3 1 0 0 3 1 2 2 1 0 0 0 4 0 0 0 3 1 1 0 0 2 0 1 0 2 0 2 1 2 1 1 0 3 0 3 0 0 1 1 2 0 1 1 1 0 0 2 2 1 1 0 1 0 0 2 0 2 1 2 0 0 0 1 1 3 0 4 2 1 0 0 3 0 0 0 3 1 2 2 4 0 1 0 0 2 4 0 0 0 0 0 1 2 0 1 4 2 1 0 2 1 3 4 3 3 0 0 0 0 1 1 4 0 2 0 0 1 1 2 0 0 2 0 2 0 1 0 2 1 1 2 2 2 0 2 1
0 0 0 0 0 1 0 1 0 0 0 0 0 0 0 0 0 1 0 0 0 0 0 0 0 0 0 0 0 0 0 0 0 0 0 0 0 0 0 0 1 0 1 0 0 0 0 0 0 0 0 0 2 0 1 0 2 0 0 0 0 0 0 2 0 0 0 0 1 1 0 0 1 0 0 0 0 0 1 0 0 0 0 3 0 2 1 0 0 0 0 0 0 0 0 0 0 0 0 1 0 0 1 0 0 0 0 0 0 0 0 0 0 1 0 0 0 0 1 0 0 0 1 0 0 0 0 0 0 0 0 0 0 0 0 0 0 0 0 0 0 0 0 0 0 2 0 0 0 0 0 0 0 1 0 1 0 0 0 0 0 0 0 1 0 0 0 0 0 0 0 0 0 0 0 0 1 0 0 0 0 0 0 0 0 0 0 0 0 0 1 0 0 0 0 0 0 0 1 0 1 0 1 0 0 0 0 0 0 1 0 0 0 0 0 0 0 0 0 0 0 0 0 0 0 0 0 0 0 0 0 0 1 0 1 1 0 0 0 0 0 0 0 1 0 1 0 1 0 0 0 0 0 0 1 1 0 0 0 0 0 0 0 2 0 0 0 0 0 0 0 0 0 0 0 0 0 0 2 0 0 0 0 0 0 1 0 0 0 2 0 0 0 1 0 0 0 0 1 0
0 1 0 0 0 0 0 2 0 0 0 0 0 0 0 0 0 0 0 1 1 0 0 0 0 0 0 1 0 1 0 1 0 0 0 0 0 1 1 0 0 1 2 0 0 1 1 0 0 0 1 0 0 0 3 0 0 0 0 1 0 0 1 0 1 0 1 1 0 0 0 0 0 1 0 0 1 1 0 0 2 2 0 0 0 0 1 0 0 0 1 0 1 0 0 0 0 0 0 0 1 0 0 1 0 0 0 0 1 1 0 0 0 0 0 1 0 1 0 1 1 0 0 2 0 0 1 1 1 1 0 0 0 0 1 3 0 0 0 1 2 0 0 1 1 1 0 0 1 0 0 0 1 1 0 1 0 2 0 0 1 0 0 1 1 0 0 0 0 0 1 0 0 0 0 0 0 0 0 0 0 1 0 0 0 0 0 0 0 1 0 1 1 1 1 0 0 0 0 0 0 2 3 1 0 1 0 0 0 0 1 0 0 0 0 0 0 0 1 0 2 2 1 0 0 1 0 1 0 0 1 1 0 0 0 0 0 1 1 0 0 0 0 1 0 1 0 0 1 1 0 1 0 0 0 1 0 0 0 2 0 0 0 0 1 1 0 2 0 0 0 0 0 1 0 0 0 0 0 0 1 0 0 1 1 0 0 0 0 3 0 1 0 0 0 0 1 0 1 0
1 0 0 0 0 1 0 0 0 0 0 0 0 0 0 0 0 0 0 0 0 0 0 0 0 0 0 0 0 1 0 0 0 0 0 0 0 0 3 0 0 1 0 0 1 0 1 0 0 2 0 0 0 1 1 0 0 0 0 0 0 0 1 0 1 0 0 0 0 0 0 0 0 0 0 0 1 0 0 0 1 3 0 0 0 0 2 0 0 0 0 0 0 0 1 0 0 1 0 0 0 2 0 0 0 0 0 0 0 0 0 0 0 0 0 0 0 0 0 0 0 0 0 0 0 0 0 0 0 0 0 0 0 0 0 0 0 0 0 0 2 0 0 0 0 0 0 0 0 0 0 0 0 0 0 0 0 0 0 1 0 2 0 1 0 0 0 1 0 0 0 0 0 1 0 0 1 2 1 1 0 3 1 0 0 0 0 0 0 0 0 1 0 0 0 0 2 0 2 0 0 0 1 0 0 0 0 0 1 0 0 0 0 0 0 0 0 0 1 0 0 1 0 0 0 0 0 0 0 0 1 0 0 0 0 2 0 0 0 0 0 1 0 0 0 0 0 0 0 0 0 0 1 0 0 0 0 0 0 0 0 1 0 0 1 0 0 1 0 0 0 0 0 1 1 0 0 0 0 0 1 0 0 1 0 0 0 0 0 0 2 0 0 1 0 0 0 1 0 0
0 0 1 0 2 0 0 3 0 0 2 2 0 1 1 0 0 1 0 2 0 1 0 0 1 1 0 0 1 0 0 0 0 0 0 0 0 1 0 0 0 3 1 0 0 1 0 0 1 0 0 0 0 0 0 0 0 0 0 1 0 0 0 0 0 1 0 3 0 0 0 0 2 0 0 0 0 1 0 0 0 1 0 0 1 2 0 0 0 0 0 0 1 0 2 0 0 0 0 0 0 1 0 1 0 0 0 0 2 0 1 0 0 0 0 1 0 0 2 0 1 0 0 0 4 0 1 0 1 0 0 0 0 1 0 1 1 0 0 0 0 2 0 1 0 1 0 0 0 0 0 1 0 1 0 0 0 0 0 0 1 3 0 0 1 1 0 1 0 1 1 0 0 0 2 0 0 1 0 0 0 0 0 0 0 0 3 0 1 0 0 1 0 0 2 0 0 0 1 0 0 0 1 0 0 0 0 1 0 0 0 0 0 0 0 1 0 0 2 0 0 0 1 0 1 0 3 0 1 1 0 1 1 1 0 1 0 0 0 0 2 0 0 0 0 2 1 0 2 0 0 0 0 0 0 0 0 0 0 0 0 0 0 0 0 0 0 0 0 0 0 0 0 2 1 0 0 0 0 1 0 0 1 0 0 0 0 3 0 0 0 0 0 1 0 1 0 0 1 0
8 3 7 3 5 3 3 4 2 4 3 4 1 0 7 4 0 1 5 5 5 3 2 4 6 1 2 4 2 3 1 3 3 0 1 1 3 6 0 0 3 7 5 3 4 4 3 8 5 0 4 8 8 6 4 8 10 2 7 7 1 1 6 1 2 1 6 5 7 1 0 1 4 5 2 2 5 4 1 2 3 3 1 4 2 9 5 5 7 1 4 2 2 7 6 0 0 0 1 6 0 5 4 3 1 3 0 1 3 0 4 3 2 4 4 6 0 2 3 4 2 1 5 0 2 3 1 0 2 4 3 2 2 3 4 3 2 3 4 13 3 3 2 4 0 3 0 0 3 2 3 0 7 1 1 4 0 0 6 3 0 1 1 4 6 0 0 1 7 0 1 0 0 2 1 2 3 4 4 2 2 0 7 0 5 0 1 0 7 1 5 3 5 3 4 3 7 1 0 0 1 1 7 1 0 0 2 3 2 4 4 1 4 3 2 0 0 8 0 1 1 0 5 3 5 4 4 6 4 3 0 4 2 5 3 5 2 1 2 2 8 6 7 3 2 8 1 1 3 5 0 5 1 2 2 5 3 0 1 4 2 0 1 5 1 4 4 3 6 0 0 2 2 2 8 12 2 1 6 7 3 2 7 0 2 5 2 3 0 2 3 10 3 1 2 2 0 2 7 3
0 0 0 0 0 0 0 0 0 0 0 0 0 0 0 0 0 0 0 0 0 0 0 1 0 0 0 0 0 0 0 0 0 0 1 0 0 0 0 0 0 0 0 0 0 0 0 0 0 0 0 0 0 0 0 0 0 0 0 0 0 0 0 0 0 0 0 0 1 0 0 0 0 0 1 0 1 0 0 1 0 0 0 1 0 1 0 0 0 0 0 0 0 0 0 0 0 0 0 0 0 0 0 0 0 0 0 0 0 0 0 0 0 1 0 0 0 0 0 0 0 0 0 0 0 0 0 0 0 0 0 0 0 0 0 0 0 0 0 0 0 0 0 0 0 0 0 0 0 0 0 0 0 0 0 0 0 0 0 1 0 0 0 0 0 0 0 1 0 0 0 1 0 0 0 0 0 0 0 0 0 0 0 0 0 0 1 0 0 0 0 0 0 0 0 0 1 0 0 0 0 0 0 0 0 0 0 0 0 0 0 0 0 0 0 0 0 0 0 1 0 0 0 1 0 0 0 0 0 0 0 0 0 0 0 0 0 0 0 0 0 0 0 0 0 0 0 0 1 0 0 0 0 0 0 0 0 0 0 0 0 0 0 0 0 0 1 0 0 0 0 0 0 0 0 0 0 0 0 0 0 0 0 0 0 0 0 0 0 0 0 0 0 0 0 0 0 0 0 0
0 0 1 0 1 0 0 0 1 1 0 0 1 0 0 0 0 0 1 1 0 1 0 1 0 0 4 0 0 1 3 1 0 0 0 0 1 0 0 1 1 1 0 0 3 1 0 0 0 0 1 1 2 0 0 1 0 0 2 1 0 0 1 0 0 0 3 1 3 0 0 0 0 0 0 0 0 0 0 1 0 1 0 0 0 0 0 3 1 0 0 2 1 1 1 1 0 1 0 1 2 0 0 0 0 1 0 1 2 0 0 0 1 0 0 2 0 0 0 2 0 0 0 1 1 1 0 1 0 1 1 1 0 0 0 1 0 0 1 1 1 1 0 1 0 0 0 0 0 0 1 0 1 1 0 1 0 0 1 0 0 0 0 0 2 0 0 0 2 0 0 0 0 2 0 1 1 3 1 0 0 0 2 0 0 2 0 1 2 0 0 1 0 0 3 1 0 1 0 0 1 0 2 0 0 3 0 0 1 1 0 1 0 0 0 0 1 0 1 0 0 1 1 0 0 0 0 1 0 0 0 1 0 1 1 1 1 4 0 0 1 1 0 0 1 0 0 0 0 0 0 0 1 0 0 0 1 1 0 2 0 0 0 0 1 1 0 0 1 0 0 1 1 1 1 0 0 0 0 1 2 0 2 0 1 0 0 0 0 0 0 0 1 1 0 1 1 0 0 1
0 0 1 0 0 1 0 0 0 0 0 0 0 0 0 0 0 1 0 1 0 0 0 0 0 0 2 0 0 0 0 0 0 0 1 0 0 0 0 0 0 0 0 0 0 1 0 0 0 0 0 1 0 1 0 2 1 0 0 0 0 0 0 0 0 0 0 0 0 0 0 0 0 0 1 0 0 0 0 0 0 0 0 0 0 0 0 0 0 0 0 0 0 0 1 1 0 0 0 0 1 0 0 0 0 0 0 1 0 0 0 0 0 1 0 1 0 0 1 0 0 0 1 1 0 0 2 0 0 0 0 0 0 0 0 0 0 0 0 0 1 0 1 0 0 0 0 0 0 0 0 0 0 0 0 0 0 0 1 0 0 1 0 0 0 0 0 0 0 0 1 0 0 1 0 2 0 0 0 0 1 0 1 0 0 0 0 0 0 0 0 0 0 0 0 0 0 0 0 1 0 0 0 1 0 0 0 0 1 0 1 0 0 0 0 1 1 0 0 0 0 1 0 0 0 0 0 0 0 0 0 0 1 0 2 1 0 0 0 0 1 0 0 0 0 1 0 0 0 1 0 0 0 0 0 0 0 0 0 1 0 0 0 1 0 0 1 1 0 0 0 0 0 0 0 1 0 0 0 0 0 0 0 0 0 0 0 0 0 1 1 0 0 0 0 0 0 0 0 0
0 0 0 0 4 0 1 1 0 0 5 2 0 0 2 1 0 1 0 4 0 1 0 0 0 1 0 1 2 4 2 6 0 4 3 1 0 0 2 0 1 5 2 0 1 2 1 3 2 1 0 1 5 2 8 1 2 0 1 2 0 0 1 1 0 0 8 2 5 3 1 2 0 1 2 1 2 1 2 0 1 5 1 3 0 0 1 1 1 0 3 0 2 1 2 1 1 2 2 3 0 2 0 1 0 7 4 3 2 0 2 0 0 1 0 0 0 1 2 0 1 0 2 2 0 0 3 0 0 1 0 1 4 3 1 0 2 1 3 4 0 0 0 2 1 1 0 5 3 0 4 1 0 1 1 0 0 0 2 0 1 0 0 2 2 0 1 0 1 0 2 0 0 0 0 3 0 3 0 1 3 1 0 0 0 0 3 0 3 0 3 0 1 0 2 0 1 0 0 0 1 0 2 1 0 0 1 0 0 0 2 0 0 2 0 0 0 4 2 0 2 1 2 1 0 1 0 4 2 0 1 1 1 5 0 3 0 1 4 1 2 3 2 3 0 0 0 0 1 0 0 0 0 0 1 2 2 0 0 1 1 0 2 1 0 0 2 0 0 0 1 0 0 1 1 1 0 0 1 3 3 2 1 2 2 4 0 1 0 2 1 1 3 1 2 0 0 0 2 0
4 3 1 2 2 1 0 1 0 0 2 0 0 0 1 2 0 3 1 1 1 3 5 1 4 0 1 0 2 1 2 2 1 0 0 0 2 1 1 0 0 3 1 0 3 3 3 2 1 0 1 1 3 2 3 5 1 0 1 1 1 1 1 4 2 0 1 2 1 1 0 1 0 1 0 1 0 1 3 1 0 4 1 3 0 1 2 4 1 0 0 1 1 0 2 1 3 0 1 1 2 1 2 1 0 0 1 1 2 0 0 1 1 2 0 1 0 0 2 1 0 0 0 0 1 0 1 1 1 1 2 1 3 0 0 3 1 0 2 1 1 1 1 2 1 0 0 1 1 0 3 0 1 0 0 3 0 0 5 1 1 2 2 0 3 0 1 2 2 1 1 0 0 1 1 1 2 1 1 0 0 1 2 0 0 3 2 0 3 2 1 0 1 3 1 0 0 1 1 0 1 0 2 2 0 0 0 2 1 1 0 4 0 3 1 0 1 0 1 1 1 0 3 0 0 0 1 3 1 0 0 2 5 3 0 0 0 3 0 3 3 5 0 1 0 0 0 2 1 0 0 2 0 1 0 0 1 4 0 1 0 0 1 0 1 2 1 1 0 0 2 0 4 1 2 2 1 2 0 0 0 0 1 0 0 4 0 1 1 1 1 1 1 0 0 0 0 1 5 1
3 1 4 3 2 1 3 1 2 0 3 2 0 1 2 2 0 2 7 3 2 3 2 3 0 0 5 6 9 1 8 3 0 6 6 1 1 2 2 4 1 3 0 1 0 2 3 7 4 3 2 5 4 1 8 1 4 0 8 2 1 3 2 2 3 1 6 3 2 0 0 1 1 2 2 1 4 0 3 1 2 0 1 2 1 1 9 4 2 1 7 1 0 4 3 2 0 1 3 4 5 3 3 3 0 6 2 4 6 0 4 1 1 4 3 2 0 0 2 2 0 1 3 2 3 0 4 0 3 2 2 3 0 10 2 4 2 6 7 5 3 4 2 2 0 3 0 1 0 0 2 1 0 1 1 0 0 1 3 1 1 0 1 2 6 3 3 1 0 2 4 0 1 5 4 5 3 1 0 1 4 2 6 0 0 1 4 1 1 0 7 0 0 3 0 2 1 2 5 0 3 1 2 2 0 3 0 0 1 2 2 1 3 2 0 4 0 2 0 3 1 1 0 0 3 2 3 3 4 5 2 0 2 3 1 2 0 1 1 3 0 2 3 2 1 7 0 2 1 4 0 3 0 0 0 2 6 3 0 6 0 0 0 5 5 2 6 4 3 1 0 2 2 0 8 7 4 1 18 0 0 2 3 0 4 8 4 4 0 2 1 2 8 2 1 1 1 0 6 1
1 1 0 0 0 0 0 2 3 2 1 2 0 0 0 2 0 1 0 2 1 1 0 1 2 0 0 1 2 1 0 1 1 0 1 0 1 0 1 2 3 1 1 1 2 1 0 0 0 0 0 1 0 0 0 0 1 1 0 3 0 0 2 1 2 0 1 2 5 0 1 0 0 0 0 1 0 0 2 0 2 0 0 1 0 1 2 0 1 0 0 2 0 1 0 1 0 0 1 0 0 1 1 2 0 0 0 0 0 0 0 0 0 1 2 0 0 0 0 1 1 0 1 0 0 0 1 0 0 0 1 0 1 3 2 0 0 0 0 0 0 0 0 1 0 1 0 0 1 0 5 2 0 1 1 1 0 0 1 0 0 1 0 0 0 0 0 2 1 1 0 0 0 1 0 6 1 1 1 0 0 1 2 0 0 1 0 0 0 1 1 0 1 4 1 1 1 0 0 2 0 0 0 1 0 1 0 1 1 0 0 1 1 0 1 0 0 2 0 2 0 1 0 0 0 0 1 1 0 1 2 0 1 1 0 0 0 3 0 1 1 1 0 0 1 0 0 0 0 4 0 1 0 0 0 1 0 3 0 3 0 0 0 2 0 1 4 0 0 0 0 0 0 0 0 3 1 0 1 2 0 1 2 0 0 0 0 0 1 0 0 5 2 2 0 1 2 0 0 1
33 3 23 3 7 7 5 17 4 7 7 3 2 1 12 3 0 4 14 13 7 2 13 6 12 0 2 9 57 7 2 4 5 10 8 0 5 2 3 4 14 1 22 4 3 17 2 9 4 2 10 5 27 4 19 16 70 3 3 2 6 4 24 11 6 6 18 38 10 6 0 1 1 3 3 12 0 3 2 3 2 4 0 17 1 3 4 9 1 2 12 8 1 2 2 3 0 3 9 15 9 10 5 1 3 15 4 3 8 1 16 1 3 7 9 23 3 4 3 7 11 1 17 3 6 3 2 7 2 9 5 4 4 12 2 4 5 7 13 3 5 5 6 1 2 8 0 19 4 0 32 8 9 4 13 9 1 0 7 12 0 2 2 3 14 4 3 11 13 5 15 4 1 26 1 16 3 13 2 6 3 22 4 0 7 8 4 1 8 9 20 1 7 3 4 1 12 7 17 2 12 7 37 49 0 16 4 24 4 6 12 12 10 7 0 9 2 9 0 4 7 2 26 8 5 5 7 5 12 7 2 6 67 9 1 6 0 11 1 4 9 22 5 4 2 27 6 4 0 5 1 6 6 2 4 1 7 12 1 18 3 0 0 14 5 9 14 2 0 0 3 14 7 13 8 22 3 5 12 15 38 1 9 3 2 18 1 2 6 8 6 4 13 4 3 2 5 7 6 5
4 3 10 5 1 2 0 3 5 5 5 1 1 2 7 1 1 7 2 7 4 2 4 4 4 0 7 2 12 3 5 9 0 2 5 0 7 6 5 2 1 7 7 7 10 7 3 6 4 6 5 8 10 5 4 5 12 2 5 7 0 1 10 17 8 6 15 5 13 1 0 0 2 0 6 4 5 1 4 3 3 4 0 4 4 1 6 3 3 0 5 1 2 4 5 3 0 4 4 6 2 3 10 3 0 1 3 5 4 1 2 2 1 4 6 2 0 1 6 2 0 1 6 1 4 3 2 3 0 1 4 0 4 6 3 3 6 2 2 7 4 7 4 11 5 4 1 6 4 1 7 8 3 4 7 3 0 3 11 7 3 7 5 1 4 1 4 10 10 3 3 0 2 6 2 9 1 3 1 3 5 4 5 0 4 2 5 1 8 0 12 3 7 6 4 1 3 2 5 0 9 2 9 5 2 8 2 3 10 6 5 3 1 4 1 2 1 9 0 1 0 2 11 3 4 6 2 1 2 3 10 3 3 5 3 3 3 3 4 3 5 9 5 12 1 2 2 1 2 2 0 6 5 0 2 3 8 5 1 3 2 2 3 4 4 6 7 3 4 0 3 2 7 6 3 9 3 3 5 5 3 1 14 2 2 6 1 13 4 9 7 12 7 5 0 2 4 4 5 1
0 0 0 0 1 1 0 0 0 0 3 2 0 0 0 0 0 0 0 0 1 0 0 0 1 0 1 1 0 0 2 0 0 1 1 0 1 0 1 0 0 0 0 3 0 1 0 1 1 0 0 0 3 0 1 1 1 0 0 0 1 1 0 2 3 2 1 1 0 0 0 0 0 0 0 0 0 0 0 0 0 3 0 0 0 0 0 1 1 0 0 1 0 0 1 2 0 0 2 0 0 0 1 0 0 1 0 0 0 0 0 0 2 0 2 1 0 0 0 0 0 1 1 0 0 0 0 0 0 1 0 1 0 0 0 0 0 1 1 0 0 1 0 1 0 0 0 0 0 0 1 0 0 0 0 0 0 0 1 1 0 1 0 0 1 0 0 0 2 1 0 0 2 1 0 0 0 1 1 0 0 0 0 0 0 0 0 0 1 0 0 1 0 3 1 1 0 1 1 0 0 1 0 0 0 1 0 2 1 0 0 2 0 1 0 0 0 2 0 0 0 0 0 0 1 0 0 0 0 0 0 1 0 1 0 1 0 0 1 1 1 3 1 1 0 0 0 1 0 1 0 0 0 0 0 1 1 0 0 0 0 0 1 1 0 0 1 0 1 0 0 0 2 0 1 0 0 1 2 1 0 0 0 0 0 1 0 0 0 0 1 2 0 1 0 2 1 0 0 0
5 3 12 2 6 1 1 5 1 1 12 4 1 0 3 2 1 1 5 3 4 3 3 6 4 0 4 1 4 3 5 0 3 6 4 0 4 4 6 6 2 3 3 0 3 10 2 7 2 1 3 6 8 3 2 5 4 0 4 8 0 2 3 5 10 3 8 3 12 3 0 2 3 0 1 4 1 3 2 5 2 1 0 7 4 2 4 5 4 1 5 2 2 2 8 1 3 1 2 1 4 0 2 3 2 4 1 5 3 0 3 4 2 4 7 6 1 0 2 1 1 2 3 1 1 1 3 1 3 2 3 1 5 3 0 10 0 1 4 4 6 0 8 4 1 3 0 4 2 0 2 1 4 3 2 2 1 1 7 2 3 3 0 1 7 2 1 8 4 1 3 0 3 4 1 5 1 2 0 1 1 2 4 0 2 4 2 2 4 3 5 5 7 4 3 7 7 5 8 0 5 1 8 7 2 6 0 1 1 3 4 4 4 3 0 2 2 5 4 2 4 2 6 4 2 4 6 4 5 3 8 4 3 1 2 9 3 0 2 10 3 3 5 6 0 1 2 5 0 1 2 9 1 2 0 4 3 3 1 8 0 0 4 2 4 1 7 3 0 0 5 1 3 2 2 9 3 0 6 6 2 1 6 2 1 1 1 3 1 4 7 7 3 5 4 3 1 3 3 0
1 0 2 1 1 1 0 0 0 0 0 0 1 0 0 1 0 0 0 0 1 3 0 0 0 0 1 0 2 1 1 0 0 0 0 0 0 0 0 0 0 2 0 1 0 0 0 0 0 0 0 0 0 1 4 0 0 0 0 0 0 0 1 0 1 0 2 0 0 0 0 0 0 0 0 0 0 0 1 0 0 0 0 2 0 0 5 2 3 0 1 0 0 0 0 0 0 1 0 1 1 3 0 0 0 0 0 2 5 0 0 0 0 0 0 0 0 0 1 1 0 0 0 0 0 0 0 1 0 0 0 0 0 0 0 0 0 1 1 3 0 0 0 0 0 1 0 0 0 0 0 0 1 0 0 0 0 0 0 0 0 0 0 2 4 0 0 1 0 0 0 0 0 0 0 0 0 1 0 0 0 0 0 0 0 0 0 0 0 0 0 0 0 0 0 0 0 0 1 0 0 0 0 0 0 1 0 0 1 0 0 0 0 0 0 0 0 0 0 0 0 0 0 0 0 0 0 0 0 0 0 0 2 1 1 0 0 0 2 3 0 0 0 2 0 0 0 1 0 0 0 0 0 0 0 0 0 0 0 0 0 0 0 0 0 0 0 3 0 0 0 0 1 0 0 1 0 0 3 0 0 0 1 1 2 4 0 0 0 0 0 0 0 0 0 0 0 0 0 0
0 0 0 0 0 0 0 1 0 0 0 0 0 0 0 0 0 0 0 0 0 0 0 0 0 0 0 1 0 0 0 1 0 0 0 0 0 0 0 1 0 0 0 0 0 0 0 1 0 0 0 0 0 0 2 0 1 0 0 0 0 0 0 0 0 0 0 1 1 1 0 0 0 0 0 0 0 0 0 0 0 0 0 1 0 0 0 1 0 0 0 0 0 0 1 0 0 1 0 0 0 0 0 0 0 0 0 0 1 0 1 0 0 0 0 0 0 0 0 0 0 0 0 0 0 0 0 0 0 0 0 0 0 0 0 0 0 0 0 0 0 0 0 0 0 0 0 0 0 0 1 0 0 0 0 0 0 0 0 0 0 0 0 0 1 0 0 0 0 0 0 0 0 0 0 0 0 0 0 0 0 0 0 0 0 1 0 0 0 0 0 0 1 0 0 0 0 0 0 0 0 0 0 0 0 0 0 0 0 0 0 0 0 0 0 1 0 0 0 0 0 0 0 0 0 0 0 0 1 0 1 0 0 0 0 0 1 0 0 0 0 1 0 0 0 1 0 0 0 0 0 0 0 0 0 0 0 0 0 0 0 0 0 0 1 0 0 0 0 0 0 0 0 0 0 0 0 0 0 1 0 0 0 0 0 1 0 0 0 0 0 1 0 0 0 0 0 0 0 0
2 2 1 0 2 3 2 0 1 0 0 1 1 1 2 0 0 0 2 0 6 0 1 2 3 0 2 1 3 0 2 1 1 1 3 0 0 0 0 0 2 0 0 2 1 2 2 5 1 1 0 0 0 1 1 3 3 0 1 3 2 0 3 2 2 1 1 2 0 0 0 0 0 0 2 1 0 0 0 1 1 1 0 2 1 0 0 2 0 0 1 0 0 2 4 1 3 0 0 0 2 1 2 0 0 2 0 1 0 0 0 2 0 1 0 0 1 0 1 0 1 1 0 3 0 0 2 0 0 1 2 0 0 0 0 3 2 1 2 4 1 2 1 2 0 1 0 1 0 0 1 1 0 0 1 0 1 0 2 1 0 0 1 1 1 0 0 1 1 2 2 0 0 0 0 1 2 1 0 0 1 0 1 0 1 1 0 1 0 2 1 0 1 2 3 0 0 3 1 0 2 0 0 2 0 0 0 0 0 1 1 1 2 0 1 1 0 1 0 0 3 0 2 1 0 1 0 1 0 0 0 0 1 0 0 0 1 4 0 1 1 4 1 0 1 2 0 1 0 1 0 0 1 0 0 3 0 0 0 1 0 0 0 1 3 0 0 3 1 0 0 0 3 0 3 2 0 1 1 0 1 1 3 0 1 4 0 2 0 0 3 1 4 1 0 0 0 0 2 0
1 2 2 1 0 0 1 3 1 1 1 0 0 0 1 0 0 0 0 1 1 0 1 1 0 0 1 2 2 2 2 2 2 3 2 2 0 0 1 0 2 2 1 1 1 1 2 4 1 0 0 0 1 3 1 6 3 2 6 2 0 1 2 1 0 2 1 3 1 0 1 1 1 1 3 0 2 3 2 1 5 2 0 2 4 3 0 1 1 0 3 1 1 2 1 0 0 0 0 2 0 1 3 2 2 2 0 2 4 1 1 0 0 3 0 0 0 0 2 2 0 2 5 0 0 0 4 1 0 1 1 0 1 0 0 2 0 2 2 1 1 4 2 5 1 2 0 1 0 0 0 1 5 2 4 2 0 1 2 1 0 0 1 2 0 1 1 0 1 1 1 0 4 0 1 0 1 4 1 1 0 2 3 0 2 0 3 0 0 3 6 1 2 2 1 0 2 0 3 0 0 1 1 2 1 1 0 2 0 3 2 0 0 1 0 1 0 1 1 0 1 1 2 1 1 1 1 3 1 0 0 0 0 0 1 2 2 1 2 1 1 0 2 4 0 1 2 1 0 1 1 1 1 0 0 0 1 1 0 4 0 0 2 0 1 0 1 5 0 0 1 0 0 0 1 0 0 0 1 0 2 0 2 3 0 1 0 1 0 1 1 1 0 1 0 0 0 0 0 1
0 0 0 1 0 0 1 1 0 1 0 0 0 0 0 0 0 0 0 1 1 0 1 0 0 0 0 0 0 0 0 0 1 0 0 0 0 0 1 0 0 0 0 1 1 0 1 0 0 0 0 1 0 0 0 0 0 0 0 0 0 0 0 1 0 0 0 0 1 0 0 0 0 0 0 0 0 0 0 0 1 0 0 0 0 0 0 0 0 0 0 0 0 1 0 0 1 0 0 0 0 0 0 0 0 0 1 0 1 0 1 0 0 0 0 0 0 0 0 0 0 0 0 0 1 0 0 0 0 0 0 0 0 0 0 1 0 0 0 1 0 0 0 0 0 0 0 0 0 0 2 0 0 0 0 0 1 0 1 0 0 0 1 0 0 1 0 3 0 0 0 0 0 0 0 0 2 0 0 0 0 1 0 0 0 1 0 0 0 1 0 0 0 1 0 0 0 0 0 0 0 0 1 0 0 1 1 0 0 0 0 0 0 0 0 0 0 0 0 0 1 1 2 0 0 1 0 1 0 0 0 0 0 0 0 1 0 0 0 0 0 0 0 0 0 0 0 0 0 0 0 0 0 0 0 0 0 0 0 0 0 0 0 0 0 0 1 1 0 0 0 0 0 0 0 0 0 0 0 0 0 1 0 0 1 0 0 0 0 0 0 0 0 0 0 0 0 0 0 0
0 0 0 0 0 0 0 2 0 1 0 0 0 0 0 1 0 2 0 0 0 0 0 0 1 0 0 0 0 2 0 0 2 1 0 0 0 0 0 0 0 1 0 0 0 2 1 0 1 1 0 0 0 0 0 1 2 0 3 0 0 0 1 0 0 0 0 1 1 0 0 0 0 0 0 0 0 0 2 0 0 0 0 0 0 0 1 0 1 0 1 0 0 1 0 0 0 0 1 0 0 0 2 0 0 0 0 0 0 2 0 0 0 0 0 1 0 0 0 0 0 0 1 0 0 0 0 0 0 0 0 0 0 0 0 0 0 1 0 1 0 0 0 0 2 0 0 0 0 0 0 0 1 0 0 1 0 0 0 0 0 1 0 0 2 0 0 0 0 0 0 0 0 0 0 0 2 0 0 0 1 3 1 0 0 0 0 0 0 0 0 0 0 0 0 0 1 1 0 0 0 0 1 1 0 0 0 0 0 0 0 0 0 1 0 0 0 0 0 0 1 0 1 0 0 0 1 0 2 0 0 0 1 0 0 0 1 1 0 0 0 0 1 1 0 0 0 1 0 0 0 1 0 0 0 0 0 0 0 1 0 0 0 0 3 0 0 0 0 0 0 0 0 2 3 1 0 0 0 1 2 0 1 0 1 0 1 0 0 0 0 1 0 2 0 0 0 0 1 1
1 0 2 0 2 3 1 3 2 0 3 0 0 1 2 1 0 1 4 4 2 1 1 1 3 0 4 1 2 2 3 2 0 3 0 0 4 0 1 0 3 4 3 0 1 2 2 1 3 4 1 2 1 0 1 6 1 0 3 3 2 2 3 2 1 0 4 2 2 0 0 3 3 1 0 2 1 3 1 1 0 3 1 4 1 3 1 3 1 0 3 0 1 5 5 0 0 1 1 1 1 4 5 1 0 2 1 2 1 0 0 0 1 6 0 3 0 0 2 2 2 1 2 1 2 0 1 0 1 1 1 1 1 1 3 6 2 3 1 1 3 3 2 1 1 3 1 4 1 0 1 2 4 2 2 2 0 1 2 1 1 1 1 2 4 0 1 2 3 1 4 2 0 0 1 1 2 3 1 2 5 2 3 0 0 2 1 0 2 0 7 1 2 2 0 1 2 4 3 0 2 0 7 1 0 4 1 1 1 1 3 2 1 0 1 1 1 1 0 0 1 0 1 2 1 2 0 1 5 1 2 0 5 2 0 2 1 2 3 1 2 5 2 1 1 1 0 1 1 2 0 0 2 1 0 4 0 0 0 2 0 0 1 3 1 0 5 1 1 0 1 1 4 2 2 1 0 2 1 2 3 1 3 1 4 1 0 0 0 0 4 3 2 2 6 2 3 5 5 2
0 0 0 0 0 0 0 0 0 0 0 0 0 0 0 0 0 0 0 1 0 0 0 0 0 0 0 0 0 0 0 0 0 0 0 0 0 0 0 0 0 0 0 0 1 0 0 0 0 0 0 0 0 0 0 0 0 0 0 0 0 0 0 0 0 0 0 0 0 0 0 0 0 0 0 0 0 0 0 0 0 0 0 0 0 0 0 1 0 0 0 0 0 0 0 0 0 0 0 0 0 0 0 0 0 0 0 0 0 0 0 0 0 0 0 2 0 0 0 0 0 0 0 0 0 0 0 0 0 0 0 0 0 0 0 0 0 0 0 0 0 0 0 0 0 0 0 0 0 0 0 0 0 0 0 0 0 0 0 0 0 0 0 0 0 0 0 0 0 0 0 0 0 0 0 0 0 0 0 0 0 0 0 0 1 0 0 0 0 0 0 0 0 0 0 0 0 0 0 0 0 0 0 0 0 0 0 0 0 0 0 0 0 0 0 1 0 0 0 0 0 0 0 0 0 0 0 0 0 0 0 0 0 0 0 0 0 0 0 0 0 0 0 0 0 0 0 0 0 0 0 0 0 0 0 0 0 0 0 0 0 0 0 0 0 0 0 0 0 0 0 0 0 0 0 0 0 0 0 0 0 0 0 0 0 0 0 0 0 1 0 0 0 0 0 0 0 0 0 0
0 0 0 0 0 0 0 0 0 0 0 0 0 0 0 0 0 0 0 0 0 0 0 0 0 0 0 0 0 0 0 0 0 0 0 0 0 0 1 0 0 0 0 0 0 0 0 0 0 0 0 1 0 0 0 0 0 0 0 0 1 0 0 0 0 0 0 0 0 0 0 0 0 0 1 0 0 0 0 0 0 1 0 0 0 0 0 0 0 0 1 0 0 0 0 0 0 0 0 1 0 0 0 0 0 0 1 0 0 0 0 0 0 0 0 0 0 0 0 0 0 0 0 0 0 0 0 0 0 0 0 0 0 0 0 0 0 0 0 1 1 0 0 1 0 0 0 0 0 0 0 0 0 2 0 0 0 0 0 0 0 0 0 0 0 0 0 0 0 0 0 0 0 0 0 0 0 0 0 0 0 0 0 0 0 0 1 0 0 0 0 0 0 0 0 0 0 0 0 0 0 0 1 0 0 0 1 0 0 0 0 0 0 0 0 0 0 0 0 0 0 0 1 0 0 0 0 0 1 0 0 0 0 0 0 0 0 0 0 0 0 0 0 0 0 0 1 1 0 0 0 1 0 0 0 0 0 0 0 0 0 0 0 0 0 0 0 0 0 0 0 1 0 0 1 0 0 0 0 0 0 0 0 0 0 0 0 0 0 1 0 0 0 0 0 0 0 0 0 0
2 0 0 0 0 0 0 1 0 1 0 0 0 0 0 0 0 0 0 0 0 1 0 0 0 0 2 0 1 1 0 0 0 1 1 0 0 0 3 1 0 0 1 0 0 1 0 0 0 0 0 0 1 1 2 0 0 0 0 1 0 0 0 1 0 0 0 0 0 0 0 0 0 1 0 0 0 0 1 0 0 2 0 0 0 1 0 0 0 0 0 1 0 2 0 0 0 0 0 1 0 0 0 0 0 1 0 0 0 0 0 0 0 0 0 2 0 0 0 0 1 1 1 0 1 0 0 0 0 1 0 0 0 1 0 0 0 1 0 0 0 2 0 0 1 0 0 0 0 0 0 0 0 0 0 0 0 0 0 0 0 0 0 0 1 0 1 0 0 0 0 0 0 0 0 0 0 0 1 0 1 0 1 0 0 1 0 0 1 0 0 1 1 0 0 0 1 1 0 0 1 1 0 0 0 0 0 0 1 0 0 1 0 0 0 0 1 1 0 0 0 0 1 0 0 0 0 0 1 0 1 0 0 0 0 0 0 0 0 0 0 3 3 0 1 0 0 0 0 0 0 0 0 0 0 0 0 0 0 0 0 0 0 0 0 0 0 0 0 0 0 1 3 0 0 0 0 0 1 0 0 0 0 0 0 4 0 0 0 0 1 0 0 0 0 0 0 1 0 0
2 0 1 1 1 0 0 1 0 0 2 0 0 1 0 0 0 0 0 1 4 0 3 0 1 0 0 0 2 1 0 1 1 2 2 1 1 1 4 0 1 2 4 1 1 3 1 1 0 1 0 2 1 0 3 1 1 0 2 0 0 2 1 1 1 0 3 6 0 1 0 0 1 1 0 0 3 1 0 0 2 0 0 1 0 0 0 2 1 0 0 2 1 0 4 0 0 0 1 1 1 0 3 0 0 1 1 0 2 0 1 0 1 2 2 1 0 2 1 1 1 0 1 2 0 1 1 1 1 0 0 0 0 1 1 4 2 1 0 0 1 1 1 2 0 1 1 1 0 0 3 2 0 0 0 1 0 0 1 0 1 1 0 2 2 1 1 2 1 0 3 3 0 3 1 1 4 0 0 0 0 1 2 0 0 0 1 2 0 1 3 4 0 0 0 0 3 3 3 0 0 1 0 1 0 2 1 1 1 0 3 0 1 0 0 0 0 1 3 0 0 0 1 1 1 1 0 0 2 0 0 0 0 1 1 2 1 1 2 0 0 1 0 0 0 1 0 0 0 0 0 4 2 0 0 1 1 1 0 4 0 0 0 1 1 1 0 0 1 0 1 1 1 3 1 1 0 1 1 3 0 1 2 4 0 1 1 2 0 3 2 0 1 0 0 0 1 0 1 0
0 0 0 0 1 0 0 0 0 0 0 0 0 0 0 0 0 0 0 1 0 1 0 0 0 0 0 0 0 0 0 0 0 0 0 0 2 0 0 0 0 0 0 1 0 0 0 0 0 0 0 0 0 0 0 0 0 0 0 0 0 0 0 0 0 0 0 0 0 0 0 0 0 0 0 0 0 0 0 0 0 0 0 0 0 0 0 0 0 0 0 1 0 0 0 0 0 0 0 0 0 0 0 1 0 0 0 0 0 0 0 0 0 0 0 1 0 0 0 0 0 0 0 0 0 0 0 0 0 0 0 0 0 0 0 0 0 0 0 0 0 0 0 0 0 1 0 0 0 0 0 0 0 0 0 0 0 0 1 0 0 0 0 0 0 0 0 0 0 0 0 0 0 1 0 0 0 0 0 0 0 0 1 0 0 0 0 0 0 0 0 0 0 0 1 0 0 0 0 0 0 0 0 0 0 0 0 0 0 0 0 0 0 0 0 0 0 0 0 0 0 0 0 0 0 0 0 0 0 0 0 0 1 0 0 0 0 0 0 0 1 0 0 0 0 0 0 0 0 0 0 0 0 0 0 0 0 0 0 1 0 0 1 0 0 0 0 0 0 0 0 0 1 0 0 0 0 1 0 0 0 0 1 0 0 0 1 0 1 0 0 0 0 0 0 0 0 0 0 0
0 0 2 3 0 0 0 1 0 1 2 1 0 2 0 0 0 0 0 1 0 2 0 0 0 0 2 0 1 0 1 0 2 1 1 0 4 1 2 0 0 1 1 2 1 2 0 1 1 1 0 2 1 1 2 1 1 0 1 2 1 2 1 1 0 0 1 0 3 0 0 1 2 0 2 0 0 1 0 0 0 2 0 1 0 0 3 3 1 0 1 0 2 1 2 0 0 0 1 1 0 0 2 0 0 1 0 2 3 0 0 1 1 0 3 1 0 0 0 1 1 0 2 2 1 0 0 0 0 0 1 1 0 0 0 1 2 1 1 3 2 0 1 3 2 0 1 1 0 0 0 1 1 0 0 0 0 0 1 2 1 1 1 1 1 1 0 2 3 0 0 1 0 0 0 3 2 0 2 1 2 0 0 0 0 2 1 0 0 0 2 2 0 3 0 2 2 0 2 0 0 1 1 2 0 1 0 0 0 2 0 0 1 1 0 1 0 2 0 0 1 1 1 0 1 2 3 1 3 0 1 2 3 3 1 3 1 2 3 4 0 2 2 2 0 1 0 0 1 1 0 0 0 1 1 0 1 0 1 1 0 0 0 0 0 1 2 0 3 0 0 0 0 4 1 2 1 0 2 4 1 1 0 1 2 0 1 2 1 0 1 0 1 1 0 1 1 2 0 0
0 0 0 0 1 0 0 0 0 0 0 1 0 0 0 0 0 0 0 0 0 2 0 1 0 0 0 0 0 1 1 0 0 0 0 0 1 0 0 0 0 0 2 1 0 0 0 0 0 0 0 1 0 0 0 0 1 0 1 0 0 1 0 0 0 0 0 0 0 0 0 0 1 0 0 0 0 0 2 0 0 1 0 0 0 0 0 1 0 0 1 1 0 0 0 0 0 0 1 0 0 0 0 0 0 0 0 0 0 0 0 0 1 0 0 0 0 0 0 0 1 0 0 0 0 0 0 0 0 0 0 0 0 0 0 0 0 0 0 0 0 0 0 0 0 0 0 0 0 0 0 0 0 1 1 0 0 0 0 0 0 1 0 0 0 0 0 0 1 0 1 1 0 0 0 0 0 0 0 0 0 0 0 0 0 0 0 0 0 0 0 0 0 0 0 0 0 1 1 0 0 0 0 1 0 1 0 0 0 0 1 0 0 1 0 0 0 0 0 0 0 0 0 0 0 0 0 0 0 0 0 0 0 0 0 2 0 0 0 0 0 0 1 0 0 0 0 1 0 0 0 0 0 0 0 0 0 0 0 0 0 0 0 1 0 0 0 0 0 0 0 0 0 0 0 0 0 0 0 0 0 0 0 1 0 0 0 0 0 0 0 0 1 0 0 0 0 0 0 0
0 0 0 0 0 0 0 0 0 0 0 0 0 0 0 0 0 0 0 0 0 0 0 0 0 0 1 0 0 0 0 0 0 0 0 0 0 0 0 0 0 0 0 0 0 0 0 0 0 0 0 0 0 0 1 0 0 0 0 0 0 1 0 0 0 0 0 0 0 0 0 0 0 0 0 0 0 0 0 0 0 0 0 0 0 0 0 0 0 0 0 0 0 0 0 0 1 0 0 1 0 0 0 0 0 0 0 0 0 0 0 0 0 0 0 0 0 0 0 0 0 0 0 0 0 0 0 0 0 0 0 0 0 0 0 0 0 0 0 0 0 0 0 1 0 0 0 0 0 0 0 0 0 0 0 0 0 0 0 0 0 0 0 0 0 0 0 0 0 0 0 0 0 0 0 0 0 0 0 0 0 0 0 0 0 0 0 0 0 0 0 0 0 0 0 0 0 0 0 0 0 0 0 0 0 0 0 0 0 0 0 0 0 0 0 0 0 0 0 0 0 0 0 0 0 0 0 0 0 0 0 0 0 0 0 0 0 0 0 0 0 0 1 0 0 0 0 0 0 0 0 0 0 0 0 0 0 0 0 0 0 0 0 0 0 0 0 0 0 0 1 0 0 0 0 0 0 0 0 0 0 0 1 0 0 0 0 0 0 0 0 0 0 0 0 0 0 0 0 1
0 0 0 0 0 0 0 1 0 0 0 2 0 0 0 0 0 0 2 0 1 1 0 0 0 0 0 1 0 0 0 0 0 0 1 0 0 0 0 0 0 0 0 0 1 0 0 0 0 0 0 0 1 0 0 0 0 0 1 1 0 0 0 0 0 0 0 0 0 0 0 0 0 0 0 0 0 0 0 0 0 0 0 0 0 0 0 0 0 0 1 0 0 0 0 0 0 0 0 0 0 0 0 2 0 1 0 0 0 0 0 0 0 0 0 0 0 0 0 0 0 0 1 0 0 0 0 0 0 1 0 0 0 0 0 0 0 0 0 0 0 0 0 0 0 0 0 1 0 0 0 0 0 0 0 1 0 0 1 0 1 0 0 0 0 0 0 0 0 0 1 0 0 0 0 0 0 0 0 0 0 0 2 0 0 0 0 0 0 0 0 0 0 0 0 0 0 0 0 0 0 0 1 0 0 0 0 0 0 0 0 0 0 0 0 0 0 0 0 0 0 0 1 0 0 0 0 0 0 0 0 1 0 0 0 0 2 0 0 0 0 0 0 0 0 0 0 0 0 0 1 0 0 0 0 0 0 0 0 0 1 0 0 1 0 0 0 0 0 0 0 0 0 0 0 0 0 0 0 0 1 0 0 0 0 0 0 0 1 1 0 0 0 0 0 0 1 0 1 0
0 0 0 0 0 0 0 0 0 0 2 0 0 0 0 0 0 0 0 0 0 0 0 0 0 0 0 1 0 0 0 1 0 0 0 0 1 0 0 0 0 0 0 0 0 0 0 0 0 0 0 0 0 2 0 0 0 0 0 0 0 1 1 0 0 0 0 0 0 1 0 0 0 0 0 0 0 0 0 0 1 0 0 0 0 1 0 1 1 0 0 0 0 0 0 0 0 0 0 1 0 0 0 0 0 0 0 0 0 0 0 0 0 0 0 0 0 0 0 0 0 0 0 0 0 0 0 0 0 0 0 0 0 0 0 0 0 0 0 0 0 0 0 1 0 0 0 1 0 0 0 0 0 0 0 0 0 0 0 0 0 0 0 0 1 0 0 0 0 0 0 0 0 0 0 0 0 0 0 0 0 0 0 0 1 0 0 0 0 0 0 0 0 0 0 0 0 0 0 0 0 0 0 0 0 0 0 0 1 0 0 1 0 0 0 0 0 0 0 0 0 0 0 0 0 1 0 0 0 0 0 0 0 0 0 0 0 0 0 0 0 0 0 2 0 0 0 0 0 0 0 0 0 0 0 0 0 0 0 0 0 0 0 0 0 0 0 1 0 0 1 0 0 0 0 0 0 0 0 0 0 0 0 0 0 0 0 0 0 0 0 1 0 0 0 0 0 0 0 0
6 1 4 2 6 0 2 3 2 3 3 9 0 0 1 3 0 2 3 5 6 0 2 7 1 1 6 2 2 4 4 2 2 2 5 1 1 1 7 4 1 1 10 2 7 4 1 4 0 2 7 2 3 3 8 4 3 2 6 1 1 5 4 4 5 4 7 2 5 3 0 0 2 1 0 1 1 4 0 3 1 5 0 3 0 1 1 5 0 0 5 2 1 3 2 0 0 2 1 7 3 2 5 1 1 0 0 4 7 0 1 1 1 2 6 6 0 0 3 4 2 0 8 2 2 2 3 1 2 5 1 4 0 2 0 0 2 1 0 5 1 6 2 4 1 3 1 3 2 0 6 1 5 1 3 0 0 1 5 2 1 2 0 2 5 0 2 4 4 1 2 1 2 1 1 5 1 1 2 2 3 0 0 0 4 0 2 0 6 2 4 3 5 2 0 2 5 1 4 0 1 1 6 11 0 5 0 0 2 6 1 1 3 1 0 1 0 2 2 0 3 1 4 3 0 4 1 6 5 3 3 7 4 4 1 6 1 1 4 1 6 0 1 3 0 1 0 4 1 9 0 3 1 0 2 5 0 8 1 3 1 0 0 3 0 4 3 3 1 0 2 1 0 0 3 5 2 3 3 1 3 0 3 2 6 8 1 1 2 1 0 4 1 4 1 1 2 6 4 2
1 0 0 0 0 0 0 0 0 0 0 0 0 0 0 0 0 0 0 0 0 0 0 0 0 0 0 0 0 0 0 0 0 0 0 0 0 0 0 0 0 0 0 0 0 1 0 0 0 0 0 0 0 0 0 0 0 0 0 0 0 0 0 0 0 0 0 0 0 0 0 0 0 0 0 0 0 1 0 0 0 0 0 0 0 0 0 0 0 0 0 0 0 0 0 0 0 0 0 0 0 0 0 0 0 0 0 0 0 0 0 0 0 2 0 0 0 0 0 0 0 0 0 0 0 0 0 0 0 0 2 0 0 0 0 0 0 0 0 0 0 0 0 0 0 0 0 0 0 0 0 0 0 0 0 0 0 0 0 0 0 0 0 0 0 0 0 0 0 0 0 0 0 0 0 0 0 0 0 0 0 0 0 0 0 0 0 0 0 0 0 0 0 0 0 0 0 0 0 0 0 0 0 0 0 0 0 0 0 0 0 0 0 0 0 0 0 0 0 0 0 0 0 0 0 0 0 0 0 0 0 0 0 0 0 0 0 0 0 0 0 0 0 0 0 1 0 0 0 0 0 0 0 0 0 0 0 0 0 0 0 0 0 0 0 0 0 0 0 0 0 0 0 0 0 0 0 0 0 0 0 0 0 0 0 0 0 0 0 0 0 0 0 0 0 0 0 0 0 0
0 0 0 0 1 0 1 0 0 0 0 0 0 0 0 0 0 0 0 0 0 0 0 2 0 0 0 0 0 0 0 1 0 0 0 0 4 0 0 0 0 0 0 0 1 0 0 0 0 0 0 0 0 0 0 2 0 0 0 0 0 1 0 0 0 0 0 0 0 0 0 0 0 0 0 0 0 0 0 0 0 0 0 0 1 0 0 0 0 0 0 1 0 0 0 0 0 0 0 1 0 1 0 0 0 0 0 0 0 0 0 0 0 0 0 0 0 0 0 0 0 0 0 0 0 0 0 0 0 1 0 0 0 1 0 0 0 0 0 0 1 0 0 0 0 0 0 0 0 0 0 0 0 0 0 0 0 0 0 0 0 0 0 0 0 0 0 0 0 1 0 0 0 0 0 1 0 0 0 0 0 1 0 0 0 0 0 0 0 0 1 0 0 0 0 0 0 0 2 0 0 1 0 0 0 0 0 0 0 0 0 2 0 0 0 0 0 1 0 0 2 0 0 0 0 0 0 0 1 0 2 1 0 0 0 0 0 1 0 3 0 0 2 0 0 0 0 0 0 0 0 0 0 0 0 0 0 0 0 0 0 0 0 2 0 0 0 0 0 0 0 0 0 0 0 5 0 0 0 0 0 0 2 2 0 0 0 0 0 0 0 0 0 0 0 0 2 0 0 0
0 0 0 0 0 1 0 0 0 0 0 0 0 0 0 0 0 0 0 0 0 0 0 0 0 0 0 0 0 1 0 0 0 0 0 0 0 1 0 0 0 0 1 1 1 0 0 0 0 0 0 0 1 0 0 0 0 0 0 0 0 1 0 0 0 0 0 0 0 0 0 0 0 0 0 0 0 0 0 1 0 0 0 0 0 0 0 0 0 0 0 1 1 0 0 0 0 0 0 0 0 0 0 0 0 0 0 2 0 0 0 0 0 1 1 0 0 0 0 0 0 0 0 1 0 0 0 0 0 1 0 0 0 0 0 0 0 0 1 0 0 0 0 1 0 0 0 0 0 0 0 0 1 0 0 0 0 0 0 0 0 0 0 1 0 0 0 0 0 0 0 0 0 1 0 0 0 0 0 0 0 0 1 0 0 1 0 0 1 1 0 0 0 0 0 0 0 0 1 0 1 0 0 0 0 0 0 0 0 1 0 1 0 0 0 0 0 0 0 1 0 0 0 0 0 0 0 0 2 0 0 0 0 0 0 0 0 0 0 1 0 0 0 0 0 0 0 1 0 0 0 0 0 0 0 0 0 0 0 0 0 0 0 0 0 0 0 0 0 0 0 0 1 0 2 0 0 0 0 0 0 0 0 0 0 0 0 0 0 2 0 0 1 0 0 0 1 0 0 0
6 2 5 1 1 1 2 0 3 1 3 2 0 0 1 0 0 1 1 4 0 1 1 1 2 0 3 0 3 0 3 1 1 1 4 1 1 1 0 1 1 0 4 0 2 0 1 4 1 2 0 1 2 1 4 2 1 1 1 2 1 2 2 1 0 0 3 4 5 1 0 1 2 1 2 0 0 4 2 0 1 4 0 2 2 2 6 2 1 0 3 1 1 1 4 1 1 0 1 1 2 1 6 2 0 2 1 3 4 1 0 0 1 3 3 2 0 1 1 0 1 0 2 1 0 2 0 2 1 1 1 2 1 1 1 2 1 0 2 3 0 1 1 2 1 0 0 1 0 0 3 1 1 3 0 0 1 1 2 5 0 2 1 1 1 5 2 1 2 2 1 0 0 1 1 6 1 2 0 2 0 5 4 0 0 3 0 1 1 1 2 2 1 1 1 1 2 1 3 1 1 0 1 3 0 2 2 2 1 2 2 3 1 1 0 2 0 2 1 1 1 0 3 1 0 2 1 0 2 1 1 0 3 1 2 0 1 2 3 0 0 7 0 0 1 0 2 1 1 3 0 2 1 1 0 1 1 0 1 3 1 0 1 1 0 1 8 4 1 0 0 1 0 0 1 3 0 0 0 1 0 1 3 0 1 6 2 1 1 0 0 3 2 0 0 3 0 3 3 2
1 0 0 0 0 0 1 1 0 0 0 0 0 0 0 0 0 0 1 0 0 0 1 0 1 0 1 0 0 0 0 1 0 0 1 0 0 0 1 0 0 1 0 1 0 1 0 2 0 0 0 0 0 0 1 1 0 0 0 0 1 0 0 2 0 0 0 1 0 1 0 0 0 0 0 0 0 2 1 0 0 0 0 1 0 0 0 0 0 0 2 0 0 1 0 0 0 1 0 1 0 1 0 0 0 0 0 0 0 0 0 0 1 1 0 0 0 0 1 0 1 0 0 0 0 0 0 0 0 0 0 0 0 0 0 0 1 0 0 1 0 0 0 2 1 1 0 0 0 0 1 0 0 0 0 0 0 0 1 0 0 0 0 0 0 0 0 0 0 0 0 0 0 0 0 0 0 0 0 0 0 0 0 0 2 0 0 0 0 0 0 0 0 0 1 0 1 1 1 0 0 0 1 0 0 0 0 0 0 1 0 1 0 0 0 0 0 0 0 0 0 0 0 0 0 0 0 0 0 0 1 0 0 0 0 0 0 0 1 0 1 1 1 1 0 0 0 0 0 0 0 0 0 0 0 0 0 1 0 0 1 0 0 0 0 0 0 0 0 0 0 0 1 1 0 1 0 0 1 0 0 0 0 0 0 0 0 1 0 1 1 0 0 0 0 0 0 0 1 0
0 0 1 0 0 0 1 0 1 0 0 0 0 0 0 0 0 0 1 0 0 0 0 0 0 0 0 0 0 1 1 0 0 0 0 0 2 0 0 0 0 0 1 1 1 0 0 0 0 1 0 0 0 0 0 1 0 0 0 0 0 0 1 0 0 0 3 0 0 0 0 0 0 1 0 0 0 0 0 0 0 0 0 0 0 0 0 0 0 0 0 1 0 1 0 0 0 0 0 0 0 0 0 1 0 0 0 1 0 0 0 0 0 1 0 1 0 0 1 0 0 0 0 0 0 0 1 0 0 0 0 0 0 0 0 0 1 0 0 0 0 0 0 0 0 0 0 0 0 0 0 0 0 0 0 0 0 0 0 2 0 0 0 1 0 0 0 1 0 0 1 0 0 0 0 0 0 0 0 0 0 1 0 0 0 1 0 0 0 0 0 0 1 0 0 0 0 0 0 0 0 0 0 0 0 0 1 0 0 0 1 0 0 0 0 1 0 0 0 0 0 0 1 0 0 1 0 0 0 0 0 0 0 0 0 0 0 0 0 0 0 2 0 0 0 0 0 0 0 0 0 0 0 0 0 0 0 1 0 0 0 0 0 0 0 0 0 0 0 0 0 1 0 0 0 1 0 0 0 0 0 0 0 0 0 0 0 1 0 1 1 0 0 0 1 0 0 1 1 0
1 0 0 0 1 0 0 0 0 0 1 0 0 0 0 0 0 0 0 0 0 0 1 0 0 0 0 0 0 1 0 0 0 0 0 0 0 0 0 0 1 0 0 0 0 0 1 0 0 0 0 0 0 0 0 2 0 0 0 0 0 0 1 0 0 0 0 0 0 1 0 0 0 0 0 0 0 0 0 0 0 0 0 0 0 0 0 0 0 0 0 0 0 0 0 0 0 0 0 0 1 0 1 0 0 1 0 0 0 0 0 0 0 0 0 0 0 0 0 0 0 0 0 0 0 0 1 0 0 0 0 0 0 0 0 3 1 0 0 0 0 0 0 0 0 0 0 0 0 0 1 0 0 0 0 0 0 0 0 1 0 0 0 0 0 0 0 0 0 0 0 0 0 0 0 0 0 0 0 0 0 0 0 0 0 0 0 0 0 0 1 0 0 0 0 1 0 0 1 0 0 1 0 0 1 0 0 0 0 0 0 0 0 0 0 0 0 0 0 0 0 0 0 0 0 0 0 0 0 0 0 0 0 0 0 1 0 0 0 0 1 0 0 1 0 0 0 0 0 0 0 0 0 0 0 0 0 0 0 0 0 0 0 0 0 1 1 0 0 0 0 0 0 1 0 0 0 0 0 0 0 0 0 0 0 0 0 1 0 0 0 0 0 0 1 0 0 0 0 0
1 0 1 0 5 0 0 0 2 0 1 0 0 0 0 0 0 1 0 0 5 0 1 0 0 0 0 0 1 0 0 1 1 1 0 0 0 0 0 0 0 0 2 2 0 0 0 4 0 1 1 0 0 0 0 2 0 0 0 1 0 2 0 2 0 0 0 5 3 0 0 1 1 2 1 0 0 1 2 0 0 0 1 0 0 0 2 0 2 0 1 0 0 0 3 0 0 0 1 2 2 0 5 1 0 0 1 0 0 0 1 0 1 0 2 0 0 0 0 0 0 0 1 0 0 0 1 0 0 0 0 0 0 0 0 3 1 0 0 0 0 0 0 0 2 0 0 0 0 0 0 0 0 4 1 0 0 0 1 0 0 1 0 3 0 0 1 0 0 0 0 0 0 0 1 3 0 3 0 0 0 0 0 0 0 0 0 0 0 0 1 0 0 2 2 0 2 0 0 0 0 0 2 1 0 0 0 1 0 0 0 0 1 0 0 1 0 0 0 0 0 0 0 0 0 0 0 2 0 1 0 0 0 1 0 0 0 1 1 0 1 1 1 2 0 0 0 1 0 0 0 0 0 0 0 1 0 0 0 2 0 0 0 3 0 1 0 2 0 0 0 1 0 0 1 1 0 1 0 1 4 0 1 0 0 0 0 1 0 0 1 1 1 1 0 0 3 0 0 2
0 0 0 0 0 0 0 1 0 1 1 1 0 0 0 0 0 0 1 0 0 0 0 0 0 0 0 0 1 0 0 2 0 0 1 0 1 1 0 0 0 2 0 1 1 1 2 0 1 0 0 3 2 0 1 0 0 0 0 0 1 0 1 0 0 0 1 0 2 0 0 0 0 0 1 0 0 0 0 0 0 2 0 1 1 0 1 0 2 0 0 0 0 0 1 0 0 0 0 0 2 1 0 0 0 0 0 0 1 0 0 0 0 0 1 0 0 0 1 0 1 0 0 1 0 0 2 0 0 0 0 0 0 2 0 0 0 0 1 0 0 0 1 0 0 1 1 0 0 0 0 0 1 0 1 0 0 1 0 0 0 0 0 1 3 0 1 1 0 0 0 0 0 0 0 0 1 0 0 0 0 1 0 0 0 0 1 0 0 0 0 1 1 0 0 0 1 0 4 0 2 0 1 1 0 0 1 0 0 0 0 0 0 0 0 0 0 0 0 0 0 0 0 0 0 0 0 1 0 0 3 0 0 0 0 0 0 1 0 0 1 0 1 0 0 0 0 0 0 0 0 0 0 0 0 0 1 1 0 1 0 0 0 1 0 1 3 0 0 0 0 1 1 0 1 0 1 0 0 2 1 0 0 1 1 0 0 0 0 0 0 0 1 1 0 0 0 2 0 0
2 0 2 1 1 0 0 2 0 2 0 1 0 1 0 0 0 0 0 0 1 0 0 0 0 0 0 1 0 0 3 0 0 1 0 0 1 1 3 1 0 0 0 0 0 0 0 1 2 0 0 0 1 0 2 4 0 0 1 6 0 0 0 1 0 1 0 1 0 0 0 0 0 0 0 0 0 0 1 0 0 1 2 0 1 0 0 2 0 0 1 0 1 1 0 0 0 0 2 0 1 0 0 1 0 0 0 2 1 0 0 0 0 0 3 0 0 0 0 0 0 0 0 0 0 0 0 0 0 1 1 1 0 0 0 0 0 0 0 0 0 1 0 0 0 0 0 0 1 0 1 0 0 3 0 0 0 0 3 0 0 0 1 0 0 2 1 0 0 0 0 0 0 0 0 1 0 0 0 0 0 1 0 0 1 1 0 0 1 1 0 3 0 0 2 0 3 1 1 0 0 1 1 0 0 0 0 0 0 0 1 1 0 1 0 0 0 2 0 0 0 0 0 1 0 0 0 0 0 0 1 0 0 1 0 1 0 2 0 0 0 1 0 0 0 2 0 1 0 1 1 2 0 0 0 0 1 0 0 0 0 0 0 2 0 2 0 0 0 0 1 0 0 1 1 0 0 0 0 0 2 0 0 1 0 0 0 0 0 0 0 0 0 0 0 0 0 0 0 2
1 1 0 3 2 2 1 0 0 0 1 1 0 0 0 1 0 1 3 3 0 0 2 2 1 0 0 0 3 1 4 0 3 1 1 0 1 3 3 1 0 2 1 1 4 5 1 6 2 1 0 1 0 1 2 1 2 0 4 2 0 0 1 5 2 0 4 4 2 0 0 0 1 1 0 0 0 0 1 2 3 1 0 0 0 4 5 0 0 0 2 0 3 1 1 1 0 0 0 3 1 1 6 3 3 2 1 6 2 0 1 1 3 5 4 1 0 0 1 0 1 0 3 1 1 0 1 1 2 0 1 0 1 2 1 3 1 3 0 0 1 4 0 1 1 3 0 0 2 0 3 0 0 1 3 1 0 0 3 4 1 1 1 0 4 0 1 1 0 1 3 1 1 2 1 1 1 1 0 0 1 2 1 0 1 0 1 0 0 0 2 0 2 0 0 0 0 1 3 0 1 1 2 0 0 2 1 1 4 2 2 2 1 2 1 1 1 1 1 1 0 5 2 1 0 1 2 0 1 0 3 0 1 3 0 1 1 0 1 1 3 2 3 1 2 4 0 4 1 1 0 3 1 0 0 2 2 2 0 4 0 0 0 0 0 1 2 4 0 0 0 0 0 1 2 3 0 1 4 3 3 0 1 0 3 5 1 1 2 3 2 1 4 1 0 0 5 1 1 0
0 0 0 0 1 0 2 0 0 0 0 0 0 0 2 0 0 3 0 0 0 1 2 0 2 0 1 0 0 0 0 0 0 0 0 0 1 0 2 1 0 0 1 0 1 0 1 0 2 0 1 1 0 1 0 0 0 1 1 4 0 1 0 1 0 0 0 3 0 0 0 0 1 0 3 0 0 0 0 0 0 1 0 0 0 0 0 0 0 0 0 0 0 0 0 0 0 1 0 1 1 0 0 1 0 4 2 0 1 0 0 0 0 2 1 0 0 0 1 1 0 0 0 0 0 0 0 0 1 0 0 0 0 0 0 1 2 0 0 1 1 0 1 4 1 2 0 0 0 0 0 0 2 0 0 0 0 0 0 2 0 1 2 0 1 0 0 1 0 0 0 0 0 0 0 0 1 0 0 1 0 3 0 0 1 1 0 0 2 0 2 0 1 0 0 3 2 0 0 0 0 0 0 0 0 0 0 0 0 0 0 0 0 1 0 0 1 2 0 0 1 0 3 0 0 0 0 0 1 0 0 1 1 0 0 0 0 0 0 1 1 0 1 0 0 0 1 0 0 1 0 0 0 0 0 0 0 0 0 0 0 0 0 1 0 0 5 0 1 0 0 0 0 0 3 1 2 0 0 0 0 0 0 1 0 0 1 0 1 2 0 1 2 0 0 0 0 0 0 3
0 0 0 0 0 0 0 0 1 0 0 0 0 0 0 0 0 0 0 0 0 0 1 0 0 0 0 0 0 0 1 0 0 0 0 0 0 0 0 0 0 0 0 0 0 0 0 0 0 0 0 0 0 0 0 0 0 1 0 0 0 0 0 0 0 0 0 0 0 0 0 0 0 0 0 0 0 0 0 0 0 0 0 0 0 0 0 0 0 0 0 0 0 0 0 0 0 0 1 0 0 0 1 0 0 1 0 0 0 0 1 0 0 0 0 0 0 0 0 0 0 0 1 0 0 0 0 0 0 0 0 0 0 0 0 0 2 0 0 0 0 0 0 0 0 0 0 0 0 0 0 0 0 1 0 0 0 0 0 0 0 0 0 0 0 0 0 0 0 0 0 0 0 0 0 1 1 0 0 0 0 0 0 0 0 0 0 0 0 0 0 0 0 1 0 0 0 0 0 0 0 0 0 0 0 0 0 0 0 0 0 0 0 0 0 0 0 0 0 0 0 0 0 0 1 0 0 0 0 0 0 0 0 0 0 1 0 0 0 0 0 3 0 0 0 0 0 0 0 0 0 0 0 0 0 0 0 0 0 0 0 0 0 0 0 0 0 0 0 0 0 0 0 0 1 0 0 0 0 0 0 0 0 0 0 0 0 0 0 0 0 0 0 0 0 0 0 0 2 0
0 1 0 0 0 0 0 0 0 0 0 0 0 0 0 0 0 0 1 0 0 0 0 0 0 0 0 0 0 0 0 0 0 0 0 0 0 0 0 0 0 0 0 0 0 0 0 0 0 1 0 0 0 1 2 0 0 0 0 1 0 0 0 0 0 1 0 0 0 0 0 0 0 0 0 0 0 0 0 0 0 0 1 0 0 0 0 0 0 0 0 0 0 0 0 0 0 0 0 0 0 0 0 0 1 0 0 0 0 0 0 0 0 0 0 0 0 0 1 0 0 0 1 0 0 0 0 0 0 0 1 0 0 0 0 0 0 0 0 0 0 0 0 0 0 0 0 0 0 0 0 0 0 0 0 0 0 0 1 0 0 0 0 0 1 0 0 0 0 0 0 0 0 0 0 1 0 0 0 1 0 0 0 0 0 0 0 0 0 1 0 1 0 0 0 0 0 0 0 0 0 0 1 0 0 0 0 0 0 0 0 0 0 0 0 0 0 0 1 0 0 1 0 1 0 0 0 0 0 0 0 0 0 0 0 0 0 0 0 0 0 0 0 0 0 0 0 0 0 0 0 0 0 0 0 0 0 0 0 0 0 0 0 0 0 0 0 0 0 0 0 0 0 0 0 0 0 0 1 0 0 0 0 0 0 2 0 0 0 0 0 1 0 2 0 0 0 0 0 0
0 11 8 37 0 8 10 7 7 25 43 27 2 2 3 10 1 7 21 40 6 2 17 20 6 0 12 1 22 7 13 4 0 2 5 1 12 6 3 2 5 19 25 38 13 56 7 42 13 19 13 31 9 3 37 16 7 8 10 0 7 28 70 35 4 3 43 5 13 11 0 5 25 1 2 10 3 17 9 20 15 37 3 17 1 42 21 26 13 3 0 15 4 17 6 4 10 0 2 8 9 1 6 1 18 6 5 16 39 0 2 4 1 26 2 3 1 8 7 13 0 4 4 5 20 1 19 0 8 1 23 5 2 21 3 9 13 26 8 7 2 4 0 17 10 62 4 6 5 1 12 3 19 7 11 1 1 0 0 8 6 17 5 11 23 0 6 0 10 15 44 3 1 2 9 12 5 8 7 6 4 23 20 0 0 6 11 3 10 6 8 5 11 25 4 0 18 14 2 0 40 4 11 11 5 2 5 11 12 6 21 6 29 4 1 48 3 22 3 1 8 3 3 22 1 7 8 4 25 8 6 33 20 31 2 1 1 18 12 22 18 5 16 10 1 3 7 5 0 22 17 48 8 3 1 5 8 1 9 25 21 1 1 43 11 8 8 18 2 0 4 0 10 29 13 24 5 3 13 16 4 4 31 1 29 32 4 20 5 16 5 47 10 15 12 14 8 11 34 6
0 0 0 0 1 0 2 0 0 0 0 1 0 0 1 0 0 0 1 0 0 0 0 0 1 0 0 0 0 0 1 0 0 0 1 1 1 0 0 0 1 0 0 0 0 0 0 0 0 0 0 0 0 0 0 0 0 0 0 1 0 0 1 1 1 0 0 0 0 0 0 0 0 1 0 0 0 0 0 0 0 1 0 0 0 0 0 0 0 0 0 0 0 0 0 0 0 0 2 0 0 0 0 1 0 1 2 0 0 0 0 0 0 0 0 0 0 0 0 0 0 0 0 2 0 0 0 0 0 0 0 0 0 2 0 0 0 1 0 1 0 0 0 1 1 0 0 0 0 0 0 0 1 1 0 0 0 0 0 0 0 0 0 0 0 0 0 0 1 0 0 0 0 1 0 1 0 0 1 0 0 0 0 0 0 0 0 0 0 0 0 0 0 0 0 0 1 0 0 0 0 0 0 0 0 0 0 0 0 0 0 1 0 0 0 2 0 0 1 0 0 0 1 0 0 0 0 0 2 0 0 0 1 0 0 0 0 1 0 0 0 0 0 0 0 0 0 0 1 0 0 0 0 0 0 0 0 0 0 1 0 0 0 0 0 0 1 0 0 0 0 0 0 0 0 0 0 0 0 0 0 0 0 0 0 0 0 0 0 0 1 0 0 0 0 0 0 0 0 1
0 0 0 0 0 0 0 0 0 0 0 0 0 0 0 0 0 0 0 0 0 0 0 0 0 0 0 0 0 0 0 0 0 0 1 0 0 0 0 0 0 0 1 0 0 0 0 0 0 0 0 0 0 0 0 0 0 0 0 0 0 0 0 0 0 0 0 0 0 0 0 0 0 0 0 0 0 0 0 0 1 0 0 0 0 0 0 0 0 0 0 0 0 0 0 0 0 0 0 0 0 0 0 0 0 0 0 0 0 0 0 0 0 0 0 0 0 0 0 0 0 0 0 0 0 0 0 0 0 1 0 0 0 0 0 0 0 0 1 0 0 0 0 0 0 0 0 0 0 0 0 0 0 0 0 0 0 0 0 0 0 0 0 0 0 0 0 0 0 0 0 0 0 0 0 0 0 0 0 0 0 0 0 0 0 0 0 0 0 0 0 0 0 0 0 0 0 0 0 0 0 0 0 0 0 0 0 0 0 0 0 0 0 0 0 0 0 0 0 0 0 0 0 0 0 0 0 0 0 0 0 0 0 0 0 0 0 0 0 0 0 0 0 0 0 0 0 0 0 0 0 0 0 0 0 0 0 0 0 0 0 0 0 0 0 0 0 0 0 0 0 0 0 0 0 0 0 0 0 0 0 0 0 0 0 0 0 0 0 0 0 0 0 0 0 0 0 0 0 0
1 0 0 2 0 1 1 1 1 0 0 0 1 1 1 0 0 0 1 1 2 0 2 0 0 0 0 0 1 1 1 0 1 4 3 0 0 0 2 0 0 0 1 1 1 2 1 1 0 1 0 1 1 1 0 1 1 0 0 1 1 1 2 3 0 2 0 3 1 0 1 0 0 0 2 0 0 1 1 2 0 0 1 2 0 1 0 1 0 0 2 0 0 1 0 0 0 1 1 0 0 1 0 2 0 1 0 0 0 1 0 0 0 0 2 0 0 0 0 0 0 1 0 0 1 0 2 2 0 0 0 0 0 2 0 1 0 0 1 1 0 0 0 1 0 0 0 1 0 0 2 0 0 3 0 0 1 0 2 2 0 0 0 0 1 0 0 0 0 1 2 0 0 1 0 0 2 1 0 0 0 0 1 0 0 1 2 1 1 0 2 0 2 2 0 2 0 1 1 0 0 1 1 1 1 1 0 0 0 1 0 0 2 3 0 2 0 1 0 0 0 0 3 0 0 2 0 0 2 0 0 2 0 0 3 0 2 0 1 2 2 1 1 0 0 2 0 0 1 2 0 1 0 0 0 2 1 0 1 1 0 0 0 1 0 1 1 2 0 0 0 1 1 2 0 0 0 0 1 0 1 1 1 1 1 3 1 0 0 0 0 4 0 0 2 0 0 0 1 1
0 2 2 1 0 1 2 0 0 1 1 0 1 0 0 0 0 2 0 1 0 3 0 2 0 0 0 1 0 1 2 0 0 1 0 0 1 0 0 0 0 0 0 0 0 0 1 2 0 0 0 0 3 0 0 3 2 0 0 0 0 2 0 0 2 0 1 0 2 0 0 0 4 1 0 0 1 2 1 0 1 0 0 0 0 1 0 0 2 0 0 2 0 0 0 0 0 0 0 3 0 0 1 1 0 1 0 0 1 0 0 0 0 0 4 1 0 0 0 0 0 0 1 0 0 0 1 0 0 0 0 0 2 0 1 1 0 0 0 1 0 1 0 1 0 2 0 0 1 0 2 0 0 2 0 0 0 0 2 0 0 1 1 0 1 0 0 0 2 1 1 0 0 2 0 0 1 1 0 0 1 1 3 0 0 0 0 0 0 0 2 0 0 0 0 0 1 0 0 0 0 1 6 1 0 0 0 0 0 1 0 0 0 1 0 0 0 0 0 0 2 2 0 2 1 2 1 0 0 1 0 0 5 0 0 0 1 0 0 1 5 2 0 1 0 1 0 0 0 1 0 0 0 1 0 0 3 0 2 0 3 0 1 1 0 0 2 1 1 0 0 0 0 0 3 2 1 1 0 3 0 0 0 0 1 0 0 0 0 0 2 1 1 0 0 1 0 0 0 0
0 0 2 1 0 0 1 0 0 1 0 1 0 0 0 0 0 0 0 0 0 1 0 0 0 0 0 1 1 0 1 0 0 0 0 0 0 1 0 0 1 0 1 0 0 0 1 0 1 0 0 0 1 0 0 3 0 0 1 0 0 0 2 0 0 0 1 0 2 0 0 0 0 0 0 0 0 0 0 0 0 0 0 0 0 0 0 2 0 0 0 1 1 0 0 0 0 1 1 1 0 0 0 0 0 0 0 0 0 0 0 0 0 0 1 0 0 0 1 0 0 0 1 2 1 0 0 0 0 0 1 1 1 0 0 1 0 0 1 1 2 0 0 1 0 1 0 0 1 0 0 1 1 0 0 0 0 0 0 0 0 0 0 1 0 0 0 1 1 0 0 0 0 0 0 1 0 1 0 0 0 0 2 0 0 0 0 0 0 0 0 0 0 0 0 1 0 0 1 0 0 0 1 0 0 0 0 0 0 1 2 2 0 0 0 1 1 0 2 0 0 0 0 0 0 0 0 0 1 0 1 0 0 1 0 0 0 0 0 0 1 0 1 1 0 1 0 0 1 0 0 0 0 0 0 0 0 0 0 0 0 0 1 0 0 1 0 2 1 0 1 0 0 0 3 1 0 1 0 0 1 0 1 0 0 1 0 0 0 2 0 0 1 0 0 0 0 0 0 1
0 0 0 0 0 0 0 0 0 0 0 0 0 0 0 0 0 0 0 0 0 0 0 0 0 0 0 0 0 0 0 0 0 0 0 0 0 0 0 0 0 0 0 0 0 0 0 0 0 0 0 0 0 0 0 0 0 0 0 0 1 0 0 0 0 0 0 0 1 0 0 0 0 0 0 0 0 0 0 0 0 0 0 0 0 0 0 0 0 0 0 0 0 0 0 0 0 0 0 0 0 0 0 0 0 0 0 0 0 0 0 1 0 0 0 0 0 0 0 0 0 0 0 0 0 0 0 0 0 0 0 0 0 0 0 0 0 0 0 0 0 0 0 0 0 0 0 0 0 0 0 0 0 0 0 0 0 0 0 0 0 0 0 0 0 0 0 0 0 0 0 0 0 0 0 0 0 0 0 0 0 0 0 0 0 0 0 0 0 0 0 0 0 0 0 0 0 0 0 0 0 0 0 0 0 0 0 0 0 0 0 0 0 0 0 0 0 0 0 1 0 0 0 0 0 0 0 0 0 0 0 0 0 0 0 0 0 0 0 0 0 0 0 0 0 0 1 0 0 0 0 0 0 0 0 0 0 0 0 0 0 0 0 0 0 0 0 0 0 0 0 0 0 0 0 0 0 0 0 0 0 0 0 1 0 0 0 0 0 0 0 0 0 0 0 0 0 0 0 0
0 0 0 0 0 0 1 1 0 0 0 0 0 0 0 1 0 0 0 1 0 0 0 0 0 0 1 0 0 0 0 0 0 0 0 0 0 1 0 0 1 0 1 0 0 0 0 0 0 0 0 1 1 0 0 0 0 0 1 0 0 0 0 0 0 0 0 0 0 0 0 0 1 0 0 0 0 0 0 0 1 0 0 0 0 0 0 0 0 0 0 0 0 0 1 0 0 0 0 0 1 0 3 0 0 0 0 0 1 0 1 0 0 0 0 0 0 0 0 0 0 0 0 0 0 0 0 1 0 0 0 0 0 0 0 0 0 0 0 1 0 0 0 0 0 0 0 0 0 0 0 0 0 0 1 1 0 0 1 2 0 0 0 0 0 0 0 1 0 0 0 0 0 0 0 1 0 1 0 0 0 0 1 0 0 1 0 0 0 0 0 0 0 0 0 0 0 1 0 0 0 0 0 0 0 1 0 0 0 0 0 0 0 1 0 0 0 0 0 0 0 0 0 0 0 1 0 0 0 0 0 0 0 0 0 0 0 1 1 0 0 0 0 0 0 1 0 0 0 0 0 0 0 0 0 0 0 1 0 0 0 0 0 1 0 0 0 0 0 0 0 0 1 0 0 0 1 0 0 0 0 0 0 0 1 0 0 0 0 0 0 0 0 0 0 0 0 0 0 0
6 1 6 2 4 1 4 1 4 3 8 6 0 2 2 1 0 1 3 6 2 3 3 2 2 1 5 3 7 4 7 4 2 2 3 0 4 3 5 3 1 2 8 5 1 4 4 10 4 3 3 5 7 4 4 5 7 1 10 7 1 9 8 6 1 4 10 5 9 1 0 0 7 1 3 3 2 4 4 2 4 3 3 2 2 2 5 4 3 0 4 6 2 5 3 3 1 0 3 7 3 3 7 3 0 5 8 6 5 0 2 0 1 9 9 5 0 0 1 1 3 1 4 2 3 1 4 3 1 1 1 3 2 4 2 5 3 0 6 4 0 1 7 7 3 6 0 3 0 1 7 1 4 7 1 5 0 2 8 4 3 6 1 5 4 1 1 7 4 1 1 0 1 0 5 4 3 4 1 1 1 7 8 0 3 3 1 0 2 1 9 3 4 7 1 2 14 2 4 1 4 2 2 4 0 6 3 2 2 1 5 5 2 8 0 6 3 6 6 1 5 1 6 1 4 2 3 2 4 2 3 4 3 2 1 6 1 4 6 3 2 13 6 2 0 3 3 2 1 1 1 3 1 1 1 2 3 2 1 7 2 1 1 3 3 3 5 5 1 1 2 1 8 2 3 8 3 1 18 1 6 1 5 5 2 10 1 3 2 7 3 6 9 2 1 5 3 2 11 3
0 0 1 0 5 0 4 5 2 4 3 2 0 0 0 2 0 1 3 1 4 2 2 2 3 0 3 2 4 0 1 3 1 4 2 0 1 1 3 1 2 1 3 1 0 4 0 8 1 1 2 1 3 0 2 4 3 0 4 1 1 3 3 1 0 3 5 3 0 2 0 0 2 1 1 1 7 0 2 0 0 1 0 1 1 0 0 2 2 1 6 3 2 3 4 1 1 0 5 1 3 2 1 2 0 0 3 1 1 0 0 1 1 3 1 1 1 0 0 0 1 0 4 0 2 1 2 2 0 1 2 0 1 5 0 2 1 2 1 3 1 3 1 2 0 1 0 0 1 0 0 3 3 2 1 3 1 0 3 4 4 1 0 4 1 0 1 4 4 1 1 0 1 0 1 7 0 2 1 2 2 2 3 0 1 2 4 1 0 0 2 2 1 1 2 2 3 6 5 0 0 2 4 2 0 2 1 1 2 3 0 0 1 3 0 3 0 2 0 1 1 1 3 2 0 4 0 1 3 2 2 2 1 4 1 4 0 1 3 2 5 3 1 2 0 2 1 2 0 1 0 0 0 0 1 2 1 0 0 3 1 0 0 1 2 1 0 3 1 0 1 2 0 0 5 1 1 0 3 4 1 1 3 0 4 3 0 2 2 1 5 1 1 1 0 1 3 2 8 0
0 1 1 1 1 0 2 0 1 0 2 1 0 0 1 0 0 0 0 3 0 0 0 0 1 0 0 1 5 2 0 2 0 0 0 0 0 0 0 1 0 0 1 3 2 0 1 1 0 2 2 2 0 1 2 4 2 0 3 0 0 1 0 2 2 2 2 1 1 0 0 0 0 2 1 0 0 0 0 1 1 0 1 2 2 0 3 1 0 0 1 0 0 0 1 1 0 0 3 1 0 0 1 0 0 0 1 1 0 0 0 0 0 0 0 3 0 0 0 0 2 1 0 0 0 0 1 0 0 0 0 2 0 0 0 0 0 0 0 2 1 2 0 1 1 2 0 0 0 0 2 1 0 0 0 1 0 0 4 1 0 1 0 1 1 0 1 2 1 0 1 0 0 0 0 0 3 2 1 1 2 2 0 0 0 0 3 0 0 0 0 1 0 1 1 0 1 1 1 0 1 1 3 0 0 1 0 0 1 2 0 0 1 1 0 0 1 2 0 0 0 0 2 2 0 1 0 0 3 1 1 1 1 1 0 0 0 0 0 0 0 5 2 2 0 1 0 1 0 0 0 0 2 0 0 0 2 0 1 2 0 1 0 0 1 0 2 1 0 0 1 0 1 1 0 0 1 0 1 0 0 0 2 0 1 1 0 1 0 2 0 1 0 1 1 0 1 1 0 0
0 0 0 0 0 1 0 1 0 0 0 0 0 0 0 0 1 0 1 2 0 0 0 0 0 0 0 0 1 0 0 0 0 0 0 0 0 0 0 1 0 0 1 0 0 1 0 0 0 0 1 0 0 0 0 0 1 0 0 0 0 1 0 1 0 0 1 1 0 1 0 0 0 0 0 1 0 1 0 0 0 1 0 0 0 1 0 0 0 0 0 0 0 0 1 0 0 0 0 0 0 1 0 2 0 0 0 1 1 0 0 0 0 1 0 0 0 0 0 2 0 0 1 0 0 0 0 0 0 0 0 0 0 0 1 2 0 0 0 0 0 0 0 0 0 0 0 0 0 0 0 0 0 0 0 0 0 0 0 0 1 0 0 1 1 0 0 0 0 1 0 0 0 0 0 0 2 0 0 0 0 0 0 0 0 1 0 0 1 0 0 0 0 0 0 0 0 1 1 0 0 1 0 0 0 0 0 0 0 0 0 0 0 0 1 0 0 0 0 0 0 0 2 0 0 0 0 0 1 0 1 0 0 0 0 0 0 2 0 0 1 0 0 0 0 0 2 0 1 0 0 0 1 0 0 0 0 0 0 0 0 0 0 0 0 1 0 0 0 0 0 0 1 1 1 0 0 0 0 0 1 0 0 0 0 1 0 0 0 1 0 1 0 0 0 0 1 0 1 0
3 0 4 1 7 0 2 5 0 1 1 4 1 0 1 3 0 1 4 2 2 2 1 2 3 0 2 0 2 1 0 2 0 1 1 1 2 3 3 1 1 1 3 0 3 2 2 4 3 0 2 1 4 2 2 5 2 1 2 3 1 1 0 5 0 0 4 0 8 2 1 0 3 1 0 0 1 1 3 2 2 1 1 4 1 1 0 1 1 1 3 0 0 1 2 1 2 1 1 1 0 1 1 1 0 3 1 2 1 1 4 0 1 0 1 3 0 1 1 0 1 0 2 1 1 0 3 0 0 1 0 0 0 1 2 3 1 0 2 2 3 1 0 4 1 1 0 2 1 1 5 1 3 3 2 1 0 2 0 1 2 0 0 1 3 1 4 4 4 1 2 1 1 0 1 5 1 5 2 0 0 0 4 0 1 0 2 0 4 1 2 4 1 0 1 3 4 2 1 0 0 0 3 0 0 3 0 0 0 2 3 1 3 4 0 1 2 1 1 1 0 1 5 1 1 1 1 1 2 1 0 1 0 2 0 2 0 4 2 4 0 4 1 3 0 1 0 2 0 1 0 0 0 0 1 1 6 3 0 6 0 1 0 1 2 3 1 3 1 0 0 2 3 1 5 1 0 0 0 4 1 0 1 1 2 3 0 3 1 2 4 5 3 4 1 0 1 1 3 1
1 0 2 0 2 0 0 1 0 1 1 2 1 0 1 0 0 0 1 0 1 1 1 2 0 0 2 0 3 1 4 0 0 0 3 1 2 0 1 0 2 0 1 0 1 1 2 3 0 3 1 0 2 0 1 3 4 0 2 1 0 2 1 4 2 0 2 3 1 2 0 1 1 3 0 0 1 1 2 0 2 6 0 0 0 1 8 0 0 0 3 0 0 1 1 0 1 1 1 4 2 0 3 3 0 1 4 0 4 0 2 0 1 1 2 1 0 0 0 0 0 1 0 1 4 0 1 1 2 2 0 1 1 0 2 5 1 0 3 1 0 0 1 4 1 1 0 1 0 0 1 1 1 0 0 0 0 0 1 3 0 1 0 1 0 0 0 1 3 2 0 0 1 0 0 3 1 3 0 1 1 0 2 0 2 0 1 0 0 0 0 3 1 1 0 2 1 0 3 0 0 0 0 4 0 0 0 1 1 1 0 0 0 2 0 0 0 0 0 1 0 2 6 0 1 0 0 1 3 0 4 1 3 0 0 0 0 1 2 1 1 0 2 1 0 1 1 0 1 2 0 1 0 0 0 1 2 5 0 2 0 0 0 0 1 0 1 0 1 0 1 0 0 2 1 2 0 0 3 0 0 1 2 1 2 1 1 1 0 2 1 0 2 0 5 0 1 5 1 0
0 0 0 0 0 0 0 1 0 0 0 0 0 0 0 0 0 0 0 0 0 0 0 1 0 0 0 0 0 0 0 0 0 0 0 0 0 0 0 0 0 0 0 0 0 0 0 0 0 0 0 0 0 0 0 0 0 1 0 0 0 0 0 0 0 0 0 1 1 0 0 0 0 0 0 0 0 0 0 0 0 0 0 0 0 0 0 0 0 0 0 0 0 0 0 0 0 0 0 0 0 0 0 0 0 0 0 0 0 0 0 0 0 0 0 0 0 0 0 0 0 0 0 0 0 0 0 0 0 0 0 0 0 0 0 0 0 0 0 0 0 0 0 0 0 0 0 0 0 0 0 0 0 0 0 0 0 0 0 0 0 0 0 0 0 0 0 0 0 0 0 0 0 0 0 0 0 0 0 0 0 0 0 0 0 0 0 0 0 0 0 0 0 0 0 0 0 0 0 0 0 0 1 0 0 0 0 0 0 0 0 0 0 0 0 0 0 0 0 0 0 0 0 0 0 0 0 0 0 0 0 0 0 0 0 0 0 0 0 0 1 0 0 0 0 0 0 0 0 0 0 0 0 0 0 0 0 0 0 0 0 0 0 0 0 0 0 0 0 0 0 0 1 0 0 0 0 0 0 0 0 0 0 0 0 0 0 0 0 0 0 0 0 0 0 0 0 0 0 0
7 0 5 1 2 4 2 4 1 2 1 5 0 1 1 1 0 3 1 9 0 2 1 2 3 0 3 2 4 4 5 2 0 12 2 0 2 2 2 1 2 2 8 0 3 4 6 8 3 4 2 3 2 5 6 3 5 3 5 5 6 3 2 8 2 1 1 4 5 2 0 0 2 1 1 4 1 1 5 0 2 4 3 4 1 3 7 7 1 1 4 3 2 4 7 2 1 1 3 1 2 1 7 6 1 4 2 4 7 0 2 1 0 4 3 2 0 0 1 2 0 0 3 2 2 1 3 0 2 1 2 0 0 1 3 6 1 1 4 6 0 4 4 2 5 4 0 0 4 1 2 2 6 1 4 2 1 1 6 2 1 3 1 2 10 1 1 0 3 2 3 1 3 0 0 3 2 0 6 0 0 3 8 0 1 1 1 2 1 3 5 2 6 6 4 3 3 3 3 0 4 2 5 2 1 2 2 2 2 2 1 4 0 3 0 1 2 4 4 0 2 0 4 2 1 1 1 2 2 1 4 5 1 1 0 5 0 4 6 1 5 4 1 3 0 2 4 3 2 1 0 3 4 0 0 3 0 1 1 5 2 0 1 1 2 3 6 2 3 0 3 4 1 1 2 4 1 2 0 2 3 4 4 3 7 2 1 2 0 1 2 5 10 2 0 2 4 0 1 0
0 0 0 0 0 0 0 0 0 0 0 0 0 0 0 0 0 0 0 0 0 0 0 0 0 0 0 0 0 0 0 0 0 0 0 0 0 0 0 0 0 0 0 0 0 0 0 0 0 0 0 0 0 0 0 0 0 0 0 0 1 0 0 0 0 0 0 0 0 0 0 0 0 0 0 0 0 0 0 0 0 0 0 0 0 0 0 0 0 0 1 0 0 0 0 0 0 0 0 0 0 0 0 0 0 0 0 1 0 0 0 0 0 0 0 0 0 0 0 0 0 0 0 0 0 0 0 0 0 0 0 0 1 0 0 0 1 0 0 0 0 0 0 0 0 0 0 0 0 0 0 0 0 0 0 0 0 0 0 0 0 0 0 0 0 0 0 0 0 0 0 0 0 0 0 1 0 0 0 0 0 0 0 0 0 0 0 0 0 0 0 0 0 0 0 1 0 0 0 0 0 0 0 0 0 0 0 0 0 0 0 0 0 0 0 0 0 0 0 0 0 0 0 0 0 0 0 0 0 0 0 0 0 0 0 0 0 0 0 0 0 0 0 0 0 0 0 0 0 0 0 0 0 0 0 0 0 0 0 0 0 0 0 1 0 0 0 0 0 0 0 0 0 0 0 0 0 0 0 0 0 0 0 0 0 0 0 0 0 0 0 0 0 0 0 0 0 0 0 0
0 0 0 1 0 0 0 0 0 1 0 2 0 0 0 0 0 0 2 1 2 0 0 0 1 0 0 0 3 1 0 2 0 1 0 0 1 0 0 0 0 0 0 0 1 1 0 0 0 1 0 0 0 0 0 0 0 0 0 0 1 1 1 0 0 0 1 0 0 0 0 0 2 0 0 0 0 0 0 1 1 0 0 0 0 0 0 1 0 0 0 1 1 0 0 0 0 0 3 1 0 0 0 0 0 2 0 0 1 0 0 0 0 0 1 2 0 0 0 0 0 1 0 0 3 0 0 0 0 1 0 1 0 0 0 0 1 0 1 0 0 1 0 1 0 0 0 0 1 1 1 1 0 1 0 0 0 0 0 0 1 0 0 0 0 0 0 0 0 1 0 0 0 0 0 1 0 1 0 0 0 0 0 0 0 0 0 1 0 0 0 1 0 0 2 2 0 0 0 0 0 1 0 0 0 2 1 0 0 0 0 0 0 0 0 0 0 0 0 0 1 0 0 0 1 1 0 0 1 2 1 0 1 0 0 0 0 0 1 0 0 0 0 2 1 0 0 0 0 0 0 0 0 0 0 0 0 1 0 2 0 0 0 0 1 2 1 1 0 0 0 0 4 0 2 1 1 0 0 0 1 2 0 0 1 0 0 0 0 0 1 1 0 0 0 0 0 0 1 0
0 0 1 1 1 0 4 2 3 2 2 1 0 1 3 1 1 3 0 4 0 3 6 2 1 0 1 0 3 3 1 0 0 1 6 0 0 3 4 0 2 1 3 0 0 0 1 1 1 0 0 0 2 1 2 9 3 1 0 6 4 2 0 2 2 0 2 2 6 1 0 0 1 3 1 0 1 3 5 1 1 1 1 0 0 1 2 2 1 0 4 1 0 0 0 5 0 0 1 1 2 3 12 5 0 5 1 2 1 0 1 1 0 1 2 5 0 0 2 0 0 0 4 1 2 1 2 1 8 3 3 1 0 0 0 4 4 5 1 4 3 0 1 0 0 2 0 0 1 0 1 1 0 1 1 4 0 1 2 0 1 2 1 0 2 1 0 0 6 1 2 1 0 3 0 6 4 1 3 2 0 6 4 0 0 1 6 0 0 0 8 3 3 3 1 2 3 2 0 0 1 1 2 3 0 0 0 0 0 2 6 0 0 2 0 0 0 0 0 1 3 0 2 2 1 0 1 3 3 1 2 2 0 1 0 1 2 3 0 1 0 1 1 1 0 1 2 0 0 0 1 5 2 0 0 1 1 0 0 5 3 0 0 0 0 0 3 2 0 0 0 1 0 0 2 1 0 6 1 1 0 0 1 2 3 3 2 1 1 3 6 2 2 1 0 0 1 3 3 1
0 0 2 0 0 1 0 0 0 0 0 0 0 0 0 0 1 0 0 0 0 3 1 0 0 0 0 0 0 0 1 1 2 0 0 0 2 0 0 1 0 0 0 0 0 0 0 2 0 0 0 0 1 0 1 0 0 0 0 0 0 0 0 0 0 0 4 2 1 0 0 1 0 0 0 0 0 0 0 0 0 0 0 0 0 0 2 2 0 0 1 0 0 1 0 1 0 0 1 0 0 0 0 0 0 1 0 0 0 0 0 0 0 0 0 0 0 0 2 0 0 0 2 0 0 0 0 0 0 0 0 0 0 0 0 0 0 2 2 1 0 0 1 2 0 0 0 0 0 1 0 0 0 0 0 0 0 0 1 1 0 0 0 0 0 0 0 0 0 0 0 0 0 0 0 0 0 1 0 1 0 0 2 0 0 0 0 0 1 0 0 2 0 0 0 0 1 1 0 0 0 0 0 0 0 0 0 0 0 0 0 0 0 2 0 0 0 2 0 0 0 0 1 0 1 1 0 0 0 0 1 0 1 0 0 1 1 0 1 0 0 1 0 1 0 0 0 1 0 0 0 0 0 0 0 0 0 0 0 0 0 0 1 0 0 0 0 0 0 0 0 0 0 0 1 0 1 0 0 0 0 0 0 0 0 1 0 0 0 0 0 0 0 0 0 0 0 0 3 0
1 0 1 2 1 0 5 1 0 4 3 2 0 1 1 0 0 4 3 0 1 1 3 3 0 0 0 3 1 4 0 1 0 2 1 0 3 3 1 2 0 3 0 3 4 0 0 3 0 0 2 0 2 3 1 3 1 2 1 0 0 1 1 1 0 1 5 0 1 0 0 0 3 0 2 0 2 1 1 2 0 2 0 0 3 3 1 2 2 0 2 1 1 0 1 0 0 0 0 1 0 1 4 3 1 2 1 2 1 0 0 0 0 6 2 0 0 0 1 2 0 1 1 5 2 0 2 2 0 3 0 0 0 0 1 2 3 1 2 7 3 0 3 6 1 0 0 1 0 0 1 1 1 1 0 2 2 0 6 0 0 0 0 0 1 0 1 0 3 2 2 0 0 1 1 0 0 0 0 0 2 1 3 0 0 4 0 0 2 0 0 3 2 0 1 2 2 1 2 0 0 0 2 0 0 5 0 1 0 1 0 0 0 0 0 1 3 3 2 0 2 6 1 3 1 0 1 1 7 0 0 4 3 0 1 0 1 4 0 0 3 1 1 2 0 0 0 1 0 0 0 0 3 0 1 8 1 0 1 1 0 0 0 0 3 0 4 2 0 0 0 1 2 3 6 2 1 1 2 1 0 0 1 1 0 3 0 3 0 4 1 1 0 0 0 0 0 3 8 0
1 0 0 0 0 0 1 2 2 0 2 2 0 1 0 0 0 0 2 4 1 0 0 0 0 0 0 2 2 1 0 2 0 0 6 0 3 0 1 0 1 3 0 0 1 0 0 1 2 6 0 0 0 1 3 5 0 1 1 1 1 0 1 1 0 0 3 4 0 0 0 0 2 0 0 0 1 0 1 0 1 0 0 0 1 4 6 2 0 0 2 6 2 3 1 0 0 0 2 0 1 2 2 1 0 1 0 1 0 0 0 3 1 4 3 1 0 0 3 1 0 0 0 3 2 1 0 0 0 0 0 0 1 1 0 5 4 0 0 0 1 3 0 1 1 0 0 1 2 0 2 0 0 1 3 0 0 0 2 1 1 0 0 0 1 0 1 0 1 0 3 0 0 0 3 0 1 0 0 0 2 2 1 0 2 1 0 1 2 1 6 4 0 0 1 0 1 0 2 1 1 2 0 2 0 3 0 0 1 1 1 0 1 2 0 0 0 1 0 0 0 1 1 2 2 1 1 3 1 0 0 0 0 1 0 0 0 0 0 0 2 1 0 0 1 1 0 0 0 0 0 1 1 0 0 0 2 1 0 0 1 0 0 0 1 0 2 1 1 0 0 1 2 1 2 3 3 2 0 0 1 0 1 1 0 1 0 1 1 0 3 2 8 1 1 0 1 2 2 0
2 0 0 0 0 1 1 0 0 1 0 1 0 0 0 0 0 0 1 0 0 0 1 0 0 0 0 0 1 0 0 1 2 1 0 0 0 2 1 1 0 0 2 0 0 0 3 1 2 1 0 0 2 1 1 2 1 0 0 1 0 2 2 0 1 0 3 0 0 1 1 0 0 0 1 1 0 1 0 0 0 1 0 0 0 1 1 0 3 0 0 0 0 0 1 1 0 1 0 1 0 0 2 0 0 0 1 0 1 0 0 0 0 0 3 1 0 0 0 0 0 0 2 0 0 0 0 0 0 0 0 0 0 0 0 0 0 0 0 1 0 1 2 0 0 0 0 0 0 0 0 0 0 0 2 0 0 0 0 0 0 1 0 1 0 0 1 0 0 0 2 0 0 2 0 0 0 0 0 0 0 0 0 0 0 0 0 0 0 0 1 2 0 1 1 1 1 3 0 0 0 1 2 1 0 0 0 0 0 0 1 0 1 0 0 0 0 1 1 0 0 0 1 1 0 2 0 0 2 0 0 0 3 2 0 0 2 0 1 0 1 0 0 0 0 0 1 0 1 0 0 2 1 0 0 0 1 2 0 0 0 0 0 2 0 0 1 0 2 0 0 0 0 0 0 0 0 0 3 0 0 1 0 0 0 1 0 1 0 4 1 0 1 0 1 1 1 1 1 0
4 2 4 2 1 5 3 7 3 2 5 2 0 0 0 2 0 7 4 3 3 1 3 3 4 0 1 2 4 9 0 5 0 2 2 0 2 1 2 0 2 3 6 1 5 1 2 4 4 2 4 3 7 7 3 5 3 1 6 2 4 3 6 3 2 2 3 5 3 1 1 1 3 2 5 0 1 4 6 2 3 1 1 5 3 3 2 3 0 1 4 0 2 6 1 1 1 1 1 2 3 2 7 2 0 3 6 6 5 0 0 2 0 1 2 3 0 0 0 3 1 1 5 1 2 2 2 0 1 1 3 0 1 2 1 2 2 0 4 2 2 1 3 6 3 4 0 0 3 0 2 1 3 4 4 2 1 0 12 2 1 1 0 4 0 1 2 2 1 4 0 1 1 2 0 2 2 1 5 4 0 0 6 0 3 2 3 0 2 3 3 2 4 4 1 0 4 2 2 0 1 7 3 2 1 2 2 2 1 2 5 1 1 3 0 5 0 2 4 2 2 0 2 3 3 0 3 3 1 2 4 2 2 3 0 3 3 4 3 1 3 7 8 4 1 3 2 0 2 2 1 2 0 0 0 3 1 1 0 3 1 0 1 5 1 2 6 4 2 0 1 0 3 1 7 4 0 0 2 2 1 0 4 5 6 1 1 0 0 0 2 2 2 2 3 2 1 1 4 3
1 0 0 0 0 0 0 0 0 0 0 1 0 0 0 1 0 0 0 0 1 0 1 0 0 0 0 0 2 1 3 0 0 0 2 0 2 0 0 0 0 1 0 0 0 1 0 3 2 0 0 0 0 0 1 2 0 0 0 1 1 2 3 1 0 0 1 0 2 1 0 0 3 0 0 0 1 0 0 1 1 0 0 0 0 0 1 2 0 0 0 2 0 3 0 0 1 1 2 1 0 0 2 0 0 2 0 0 0 0 0 0 1 3 0 0 0 1 1 0 0 0 0 0 1 1 2 0 0 0 0 0 0 0 1 0 1 1 3 1 0 1 1 0 0 0 0 0 0 0 0 1 0 0 1 0 0 0 0 0 0 0 1 1 0 0 0 3 2 1 1 0 0 0 0 5 1 1 0 0 0 0 1 0 1 0 1 0 0 0 0 0 0 0 0 2 0 0 1 0 0 0 0 1 0 0 0 0 0 2 0 1 0 0 0 0 0 0 1 0 0 0 1 0 0 2 0 1 1 0 2 0 0 0 0 0 0 0 1 1 1 1 2 1 0 1 0 0 0 0 0 3 0 1 0 2 0 0 0 1 0 0 1 1 2 1 4 1 0 0 1 0 0 0 4 3 0 0 0 1 0 1 1 1 0 1 0 1 0 0 3 0 0 0 0 0 0 0 0 1
1 0 4 0 0 0 0 0 0 1 1 0 1 0 3 0 0 0 0 0 0 0 0 2 2 0 1 0 0 0 1 1 0 0 1 0 1 0 3 1 0 0 0 1 2 2 0 1 0 0 0 3 1 0 0 1 1 0 0 6 0 1 1 0 0 1 0 5 0 0 0 1 1 1 1 0 1 0 0 0 0 1 0 1 0 6 0 2 1 0 1 0 0 2 3 0 0 1 0 3 0 2 1 0 0 2 0 0 1 0 0 0 0 1 2 1 1 0 1 2 0 1 2 1 0 0 2 2 0 3 1 1 1 0 1 1 2 0 0 3 0 2 0 4 0 1 0 0 1 0 1 4 1 0 1 1 0 0 0 0 0 1 0 1 0 0 0 0 0 1 2 1 0 0 1 0 0 1 0 0 0 0 0 0 1 0 0 0 1 0 1 1 1 0 0 0 2 2 4 0 0 2 1 1 1 1 0 1 0 1 1 0 1 1 0 1 0 4 0 0 1 1 1 0 0 2 2 1 0 0 4 0 1 0 0 0 0 3 0 2 1 1 1 0 0 0 0 0 0 0 0 1 1 0 0 2 2 0 0 2 0 0 0 0 0 1 0 1 0 0 1 0 0 0 0 1 0 0 2 3 1 0 1 0 3 2 0 1 0 1 1 0 0 0 0 0 0 1 2 0
1 3 1 1 0 1 1 1 2 2 1 1 0 0 0 1 0 1 0 1 1 2 0 1 1 0 2 1 2 2 2 4 0 1 1 0 1 0 0 0 0 0 1 2 5 2 0 1 2 1 0 0 1 1 2 1 1 2 2 2 1 1 2 2 1 1 2 1 1 1 0 1 2 1 0 0 2 1 0 2 0 0 0 0 0 3 0 0 2 0 0 1 0 4 3 0 0 0 5 0 0 1 0 0 0 4 1 2 1 0 1 0 1 2 1 2 1 0 0 1 0 0 1 1 3 0 0 2 0 2 0 2 0 0 0 2 1 0 2 2 0 1 3 2 0 1 0 2 2 0 1 0 1 1 2 0 0 1 2 0 2 2 0 0 2 0 0 2 0 2 0 0 0 2 0 0 1 2 1 2 0 2 1 0 0 0 0 0 0 0 3 3 3 0 4 0 1 1 2 0 0 1 3 1 0 1 0 0 0 1 0 0 2 2 0 1 1 1 0 0 0 1 3 1 1 1 2 0 2 2 3 1 2 2 0 1 1 0 0 0 2 2 0 2 0 1 1 2 1 0 1 3 0 0 0 1 0 0 0 1 0 0 2 0 0 1 4 1 1 0 0 0 2 2 2 2 3 1 1 2 0 0 1 2 0 1 0 0 2 0 2 3 1 0 0 0 1 1 3 1
0 1 1 0 1 0 0 0 0 0 1 0 0 1 0 0 0 0 0 1 1 0 1 1 4 0 0 0 0 0 0 0 0 0 0 0 0 0 2 0 0 0 0 0 0 1 0 2 0 0 1 0 1 0 1 0 0 0 0 0 0 0 0 0 1 0 0 0 0 0 0 0 0 0 0 0 1 2 0 1 1 0 0 0 0 0 0 0 0 0 0 0 0 3 1 0 0 0 0 0 0 0 0 0 0 0 0 0 3 0 0 0 0 1 1 0 0 0 1 0 0 0 0 0 0 0 0 0 0 0 0 0 3 0 0 0 0 0 0 0 0 3 0 0 1 0 0 1 0 0 0 0 0 0 0 0 0 0 1 0 1 0 0 2 0 0 0 1 0 1 2 0 0 0 0 2 0 0 0 0 0 0 0 0 0 0 0 0 0 0 1 0 0 0 0 0 0 0 2 0 0 0 0 1 0 2 0 1 0 0 1 0 0 0 0 0 0 0 0 0 0 0 4 0 0 0 0 0 0 0 0 0 0 0 0 0 0 0 0 0 2 0 1 0 0 0 1 0 2 0 0 1 0 0 0 0 0 0 0 0 0 0 0 0 1 0 0 0 0 0 0 0 0 0 0 0 0 0 0 0 0 0 0 0 1 0 0 0 0 0 0 0 0 0 0 0 0 0 0 0
3 0 0 0 1 0 0 1 0 1 0 0 0 0 0 2 1 1 1 0 1 1 0 0 0 0 0 0 0 0 0 0 0 2 1 0 1 0 2 0 0 1 0 0 0 3 0 0 2 0 1 1 0 0 1 1 2 0 1 1 1 2 2 0 1 0 1 0 3 0 0 0 1 1 0 0 0 0 1 0 0 1 0 2 0 1 0 0 0 0 1 0 0 0 3 0 0 0 0 2 0 0 1 0 0 2 0 3 0 0 1 0 1 2 2 0 0 0 0 2 0 0 2 0 1 1 1 1 0 0 0 1 0 0 0 0 5 1 2 1 1 0 0 1 0 1 0 1 0 0 2 0 0 0 2 1 0 0 2 0 0 0 0 1 4 0 0 0 0 2 0 1 0 0 0 0 1 1 1 0 0 1 3 0 0 2 0 0 1 0 1 0 0 1 0 0 2 2 0 1 0 0 1 1 0 0 0 0 0 0 0 0 0 2 0 0 1 2 0 0 1 0 0 1 0 2 1 2 1 1 2 0 0 0 0 3 0 1 0 0 1 0 1 0 0 0 0 1 2 0 2 0 0 0 0 1 0 0 0 1 0 0 0 0 0 2 0 0 0 0 0 0 0 0 1 0 0 0 0 1 1 0 0 2 0 1 0 0 0 3 1 3 1 0 1 0 2 0 1 2
0 0 1 1 1 0 0 0 1 0 1 0 1 0 0 0 0 0 0 1 0 1 2 1 1 0 1 0 0 1 1 0 0 0 1 0 0 0 2 0 0 1 0 1 0 2 0 1 0 2 0 0 0 0 0 3 5 0 3 0 0 0 1 0 1 0 1 0 1 0 0 1 0 1 1 0 2 1 0 0 0 2 0 0 0 2 2 1 0 0 2 0 0 1 1 0 1 0 1 2 0 0 1 0 0 1 1 0 1 0 0 0 0 0 0 0 0 1 3 0 0 1 2 0 0 0 1 0 1 0 1 0 0 0 0 0 0 0 0 0 0 0 0 1 0 0 0 0 1 0 2 0 0 0 1 0 0 0 1 0 0 0 0 0 0 0 0 0 0 0 0 0 0 0 0 5 0 0 0 1 0 1 1 0 0 0 0 0 1 2 0 1 0 0 0 0 0 1 2 0 0 1 0 0 0 1 1 1 0 1 2 0 0 0 0 0 1 2 1 0 0 0 0 1 0 0 0 0 1 0 0 0 0 1 0 0 0 2 1 0 1 1 0 1 0 0 0 0 0 1 0 0 0 0 0 0 0 0 0 0 0 0 1 0 0 1 3 0 0 0 2 0 0 0 3 3 0 0 0 0 1 0 1 0 1 0 0 2 0 0 0 1 2 0 1 0 1 0 3 0
1 0 0 1 0 0 0 0 0 1 2 1 0 0 0 2 0 0 1 0 0 1 0 1 0 0 1 0 1 1 1 0 0 0 0 0 0 0 0 0 1 2 0 1 0 0 0 1 1 1 1 0 2 0 0 1 0 1 1 2 1 1 1 0 0 0 2 0 0 2 0 0 0 0 0 0 1 0 0 0 0 0 0 1 0 3 0 0 0 0 2 0 0 0 2 0 0 0 0 1 0 1 2 1 1 0 0 0 1 0 0 0 0 0 1 0 0 0 0 0 0 0 0 0 0 0 3 0 0 1 0 0 0 0 0 0 0 0 0 0 1 2 0 0 1 1 0 1 0 0 0 0 1 1 0 2 0 0 0 1 0 0 1 2 0 0 0 0 0 0 0 0 1 3 1 0 0 0 0 1 0 0 2 0 1 0 0 0 0 0 0 0 0 2 2 0 0 3 2 0 0 0 0 0 0 0 0 0 1 0 0 0 1 1 0 0 0 0 0 1 1 0 1 0 0 2 3 1 1 0 0 1 0 0 0 1 0 2 0 0 0 0 1 0 0 0 1 0 0 0 0 0 1 0 0 0 0 1 1 0 0 0 0 2 0 0 0 1 0 0 1 1 1 1 1 0 0 0 0 2 0 0 1 2 1 0 0 0 0 0 0 1 0 0 0 0 1 1 0 0
2 2 6 1 8 3 2 3 2 5 4 5 0 1 1 2 0 0 4 11 5 1 1 1 7 0 3 5 5 3 5 2 2 3 4 0 1 0 5 1 1 3 5 0 1 1 1 2 1 3 1 1 3 4 3 4 5 0 5 1 5 2 7 3 2 3 7 6 5 3 1 1 5 0 4 1 3 4 5 0 3 3 1 5 1 4 6 8 3 0 2 0 4 4 5 2 0 2 4 2 3 2 5 2 1 2 2 4 4 1 2 1 2 4 10 0 1 0 2 2 0 1 1 2 4 1 2 2 2 2 1 1 0 2 3 2 2 6 1 2 1 4 5 5 4 3 1 3 2 0 6 1 2 1 5 1 0 0 8 4 1 1 0 2 7 0 3 6 4 3 0 0 3 1 0 2 1 3 3 4 5 3 3 0 6 3 2 2 5 3 4 2 4 2 2 1 2 2 4 0 0 7 9 4 1 4 1 2 2 0 2 2 0 3 0 0 1 6 2 0 2 0 5 2 2 2 1 0 1 1 3 3 4 1 3 5 0 4 2 4 4 8 2 5 0 1 1 2 2 0 0 5 3 0 1 3 1 4 2 7 2 1 2 2 3 1 3 1 2 0 0 4 3 3 6 6 3 0 2 5 4 2 4 3 2 3 0 5 3 4 7 1 4 0 3 2 0 3 4 1
0 0 0 0 1 0 0 0 1 0 0 0 0 0 0 0 0 0 0 1 1 0 0 0 0 0 0 1 0 0 0 0 0 0 0 0 0 0 0 0 0 1 1 0 0 0 0 0 0 1 1 0 0 0 0 0 0 0 1 0 1 0 0 0 0 1 0 0 0 0 0 0 0 0 0 0 0 1 0 0 0 0 0 0 0 0 0 0 0 0 0 0 0 0 0 0 1 1 0 0 0 0 0 0 1 0 0 0 0 0 0 0 0 0 0 0 0 0 0 0 0 0 0 0 0 1 0 0 0 0 0 0 0 0 0 0 0 0 0 0 0 0 0 0 0 0 0 0 0 0 0 0 0 1 0 0 0 1 0 0 0 0 0 2 0 0 0 0 0 0 0 0 1 1 0 1 0 0 0 0 0 0 0 0 0 0 0 0 0 0 0 0 1 0 0 0 0 0 0 0 1 1 0 0 0 0 0 0 0 0 0 0 0 0 0 0 0 0 0 0 0 0 1 0 0 0 0 0 0 0 0 0 1 0 0 0 0 0 0 2 0 0 0 1 1 0 0 0 0 0 0 0 2 0 0 0 0 0 0 0 0 0 0 0 0 2 0 0 0 0 0 0 0 0 0 0 0 0 0 1 0 0 0 0 0 0 0 0 0 1 2 0 0 0 0 0 0 0 0 1
7 3 12 6 2 3 5 14 4 5 10 7 4 0 8 1 2 3 14 15 12 9 13 7 12 0 17 10 15 9 12 12 3 13 6 2 8 9 5 9 4 5 17 5 9 9 5 14 6 7 12 6 8 11 10 14 10 0 8 24 6 8 18 15 9 5 6 22 14 9 0 2 15 5 5 3 7 6 2 6 13 5 3 8 7 7 7 12 4 1 8 7 7 8 14 5 1 4 14 8 3 8 12 10 4 10 8 6 7 1 6 3 11 7 7 5 0 2 9 6 1 2 10 8 9 3 8 12 3 3 2 4 2 10 4 8 7 10 9 10 7 2 2 13 3 7 0 8 3 0 11 1 8 5 10 3 3 1 19 4 5 10 3 5 10 5 7 7 8 6 7 2 7 4 4 4 11 9 6 8 10 4 19 0 12 8 11 1 9 5 16 11 5 4 6 7 10 15 10 1 9 8 6 12 1 10 4 2 3 14 8 4 1 5 1 1 1 12 5 2 13 4 11 4 5 5 9 5 15 4 9 7 5 6 2 15 5 9 1 12 6 12 9 6 1 8 3 4 5 4 0 8 2 4 3 0 6 5 1 12 2 1 3 8 8 8 17 8 4 1 7 6 7 9 14 23 8 7 9 8 7 4 9 9 5 11 3 10 5 16 11 9 8 7 5 5 9 6 6 6
5 2 4 4 4 2 4 1 0 1 4 5 0 2 1 3 0 0 0 6 3 1 3 1 0 0 4 2 3 1 2 5 1 3 5 0 3 4 2 1 0 2 5 0 1 1 3 5 0 2 1 3 4 5 3 1 2 1 2 2 0 3 3 6 5 1 6 3 2 1 0 1 0 0 2 1 1 0 0 3 1 3 0 6 0 3 3 4 3 2 1 3 2 2 1 1 0 0 3 2 0 0 7 1 0 1 1 4 3 0 1 0 0 2 4 3 0 0 1 2 0 3 2 2 0 4 2 0 0 4 2 2 0 2 0 1 0 7 2 5 0 1 1 3 1 2 0 1 2 0 4 3 5 3 5 2 0 0 3 1 1 1 0 4 2 1 0 3 4 3 1 0 0 1 1 2 2 0 1 3 0 2 4 0 0 1 2 1 3 4 7 2 2 1 3 2 5 2 2 0 2 0 3 4 0 4 0 1 3 3 1 1 1 1 0 0 1 5 3 0 1 1 5 2 1 0 0 2 4 1 7 1 4 2 0 8 1 1 3 3 1 3 0 2 0 6 1 0 2 1 0 5 2 0 0 1 1 2 0 1 3 0 0 5 1 1 6 0 3 0 0 1 3 3 6 3 1 1 5 3 2 1 3 1 1 3 1 2 0 2 6 0 1 0 0 0 2 3 3 1
8 2 2 4 2 6 3 2 1 4 18 4 2 0 2 1 3 3 2 6 5 3 3 2 4 0 5 15 4 6 6 8 3 9 3 1 8 6 6 0 4 5 5 8 5 5 7 7 2 12 6 1 4 5 6 19 7 3 5 8 3 7 8 8 2 2 10 4 7 1 0 2 0 3 5 0 2 4 0 1 1 8 2 2 4 6 12 6 6 1 6 7 7 3 6 5 0 2 8 5 4 8 4 0 1 3 9 4 3 0 3 0 2 5 3 1 2 2 4 2 1 2 3 5 5 4 6 2 3 9 3 4 6 5 1 3 4 5 5 3 1 8 3 9 6 10 1 0 5 1 8 2 3 1 2 5 0 0 11 4 1 3 0 3 7 1 4 9 5 2 2 2 0 7 5 9 4 6 3 4 0 3 5 0 7 1 1 1 10 1 9 4 8 2 1 4 11 3 13 0 2 3 4 9 2 4 1 2 4 14 3 1 3 6 2 5 2 1 4 2 6 3 8 3 5 4 0 2 14 0 3 5 4 6 0 5 3 6 3 4 2 10 6 8 0 8 4 9 1 5 2 3 1 0 0 4 5 5 1 6 1 0 1 10 7 10 8 8 3 0 1 2 9 6 13 7 2 5 8 2 0 1 18 1 2 9 2 13 1 10 2 2 9 6 0 1 3 5 4 5
3 0 0 0 0 0 0 0 0 0 0 4 0 0 1 0 0 0 0 0 0 0 0 0 0 0 0 0 1 0 0 0 0 1 0 0 0 0 1 0 0 0 0 0 0 0 0 1 0 0 0 1 0 0 2 1 2 0 0 1 0 0 3 0 0 0 1 0 0 0 1 0 0 0 0 0 2 0 0 0 2 0 0 1 0 0 0 1 0 0 0 2 0 0 0 0 0 1 0 0 1 0 0 0 0 0 0 0 1 0 1 0 0 0 5 0 1 0 0 0 0 0 0 1 0 0 3 0 0 0 1 0 0 0 0 2 0 0 1 0 0 0 0 1 0 0 0 0 0 0 0 0 0 0 3 0 0 0 0 0 1 0 0 0 2 0 0 0 0 0 0 0 0 0 2 0 0 0 0 2 1 0 0 0 1 0 0 0 1 0 0 2 0 1 0 0 0 2 0 0 0 0 0 2 0 0 0 0 0 1 1 0 0 0 0 0 0 0 0 0 0 0 0 0 0 1 0 0 0 1 0 0 1 0 0 0 0 0 0 0 3 0 1 0 0 0 0 0 0 0 0 0 2 0 1 2 0 0 0 0 0 0 0 1 0 1 0 0 1 0 0 0 0 2 2 1 0 0 0 0 3 0 0 1 0 0 0 1 0 0 0 0 1 0 0 0 0 5 1 1
0 2 1 1 0 0 0 2 0 0 1 0 0 0 0 0 0 0 1 2 1 0 0 1 1 0 0 0 0 2 0 0 0 0 1 0 0 1 0 0 0 2 1 0 1 1 0 0 1 0 0 0 1 0 0 0 1 0 2 0 0 0 1 2 0 0 1 0 0 1 0 0 0 0 2 0 0 0 0 0 0 0 0 0 0 0 0 1 0 0 1 1 0 3 0 1 0 0 0 2 0 1 0 0 0 0 0 1 0 0 0 0 1 1 3 0 0 0 1 0 0 0 0 1 2 0 0 0 0 0 0 0 0 0 0 0 0 0 1 1 0 1 0 1 0 0 0 0 2 0 0 1 0 1 1 0 0 0 1 1 0 0 1 0 2 0 1 2 2 0 0 0 1 4 0 0 1 0 0 0 0 0 1 0 0 0 0 0 1 0 2 0 0 0 0 1 0 2 0 0 2 0 1 0 0 0 0 0 0 2 0 0 0 0 0 0 0 2 0 1 2 1 2 0 0 0 0 0 1 0 1 1 0 0 0 0 0 0 1 0 1 0 0 0 0 0 0 1 1 1 0 0 1 0 1 2 0 0 0 2 0 0 0 2 0 0 1 1 2 0 0 1 0 2 0 0 0 2 3 1 1 0 1 0 0 1 1 2 1 0 1 0 0 0 0 0 0 0 0 0
1 1 5 0 1 1 4 0 0 3 2 2 0 0 0 2 0 1 0 1 1 1 3 0 1 1 1 0 3 3 4 1 1 1 0 0 3 2 1 2 0 1 1 2 1 1 0 4 0 2 1 1 0 2 3 1 1 1 0 3 0 1 4 3 1 1 4 4 1 0 0 1 1 1 2 1 4 2 0 3 2 0 0 5 0 2 3 2 1 1 2 3 3 1 4 0 1 2 6 2 2 1 3 0 1 0 0 2 2 0 1 3 0 1 2 1 0 0 1 0 0 0 0 3 2 1 0 2 3 2 2 2 0 1 1 4 1 3 0 1 1 2 3 1 2 1 0 4 1 0 4 0 0 1 2 1 0 0 3 2 0 0 0 0 4 1 0 2 1 1 4 1 0 3 1 2 3 5 0 1 0 2 0 0 0 2 1 0 1 2 2 1 1 4 0 0 1 1 2 0 1 0 1 2 0 4 3 3 0 1 3 0 0 4 0 0 0 2 1 0 0 1 8 1 0 3 2 1 6 0 1 2 2 2 2 3 2 1 1 7 1 3 1 3 0 0 1 0 2 0 0 4 0 0 0 1 1 2 0 2 1 0 0 5 3 0 7 1 1 0 0 0 1 0 1 3 1 0 0 2 1 0 1 1 0 2 0 1 1 0 3 0 1 2 2 1 0 3 0 1
0 1 3 0 1 0 0 2 0 0 4 1 0 1 0 0 1 1 0 2 1 0 0 0 2 0 0 0 1 0 2 0 1 0 1 0 0 0 0 0 0 0 1 1 3 0 0 1 0 1 1 2 2 1 3 1 1 0 2 0 0 0 1 2 0 0 1 2 0 0 0 1 0 0 0 2 3 0 0 0 0 0 0 1 0 0 2 0 0 0 1 1 1 1 2 0 0 0 0 1 0 0 1 0 1 1 1 0 0 0 0 0 1 2 1 1 0 1 1 0 0 0 1 1 2 0 1 0 0 0 0 1 0 0 1 0 1 0 1 0 1 0 2 1 1 1 0 0 1 0 1 2 1 1 1 0 0 0 0 0 0 2 0 1 1 0 0 1 0 1 1 0 1 0 0 2 1 1 0 0 0 1 0 1 1 0 0 0 1 0 0 0 0 0 1 1 1 0 1 0 0 0 0 0 0 0 0 0 0 0 0 0 0 1 0 0 0 0 0 0 0 0 1 0 1 0 0 1 0 0 0 0 0 0 0 0 0 0 0 0 0 0 1 1 0 1 0 0 0 0 1 2 1 0 0 1 0 2 1 0 0 0 2 0 0 0 1 2 1 0 0 1 1 1 2 1 1 0 0 0 0 0 2 2 1 0 0 1 1 1 0 0 1 0 1 0 1 0 2 0
0 0 0 0 0 0 0 0 1 0 0 0 1 0 0 1 0 1 0 0 0 0 0 0 0 0 0 0 0 0 0 0 0 1 1 0 0 0 0 0 0 1 0 0 1 0 0 1 0 0 0 0 1 0 0 0 0 0 0 0 0 0 0 0 0 0 0 0 0 0 0 0 0 0 1 0 1 0 1 0 0 0 0 0 0 1 0 2 0 0 0 0 0 0 1 0 0 0 0 0 0 0 0 1 0 0 1 1 0 0 0 0 0 1 0 1 0 0 2 0 0 1 0 1 0 0 0 0 0 1 0 0 1 0 0 0 1 0 0 0 0 0 0 0 0 0 0 0 0 0 1 0 0 0 0 0 0 0 2 0 0 1 0 0 0 0 0 0 0 0 0 0 0 0 0 0 1 1 0 0 0 1 0 0 1 1 1 0 1 0 1 0 0 0 0 0 0 1 0 0 0 0 0 0 0 0 0 0 0 0 0 0 0 0 0 0 0 0 0 0 0 0 0 0 1 0 1 0 0 0 0 0 0 0 0 0 0 2 1 0 0 0 0 0 0 0 0 1 0 0 0 2 0 0 0 2 1 0 0 0 0 0 0 0 2 0 2 1 0 0 0 0 0 0 0 0 0 0 0 0 0 0 0 0 0 0 0 0 0 1 1 0 2 0 0 0 0 0 2 0
3 1 4 2 8 4 2 4 0 3 5 5 0 0 4 1 0 2 3 4 1 2 3 2 4 0 5 3 8 5 4 1 1 8 7 0 5 2 1 1 5 8 3 7 1 4 1 4 5 3 3 2 5 1 4 8 5 1 4 1 5 3 9 5 3 1 6 4 5 2 1 2 2 3 7 2 2 8 5 2 4 6 0 4 1 3 7 6 6 0 3 0 1 6 5 0 3 2 3 2 2 0 6 5 2 5 3 1 3 0 0 2 4 4 9 5 0 1 3 4 1 1 4 2 11 3 4 2 4 2 5 1 0 6 1 7 4 5 1 1 6 5 1 8 4 3 0 7 4 0 6 5 7 6 4 1 0 1 11 8 5 3 2 4 6 2 1 7 0 2 3 0 1 3 0 2 9 4 2 4 4 3 3 0 3 7 3 2 6 4 8 2 9 4 4 0 5 5 10 0 1 1 5 0 1 1 2 3 2 3 3 1 0 2 1 3 2 3 1 1 1 3 4 2 1 3 1 7 7 2 8 3 2 6 1 3 1 0 5 6 1 4 0 3 1 2 1 1 0 6 1 4 2 3 2 4 4 7 1 3 0 2 1 5 1 4 6 2 1 0 0 0 6 2 6 5 0 2 5 2 7 1 7 5 1 6 1 4 1 4 7 4 11 0 3 2 3 1 5 5
0 0 0 0 0 0 0 0 0 1 0 0 0 0 0 0 0 0 0 0 0 0 0 0 0 0 0 0 0 0 0 0 0 0 0 0 0 0 0 0 0 0 0 0 0 0 0 0 0 0 0 0 0 0 0 0 1 0 0 0 0 0 0 0 0 0 0 0 0 0 0 0 0 0 0 0 0 0 0 0 0 0 0 0 0 0 0 0 0 0 0 0 0 0 0 0 0 0 0 0 0 0 0 0 0 0 0 0 0 0 0 0 0 0 0 0 0 0 0 0 0 0 0 0 0 0 0 0 0 0 1 0 0 0 0 0 0 0 0 0 0 0 0 0 0 0 0 0 0 0 0 0 0 0 0 0 0 0 1 0 0 0 0 0 0 0 0 0 0 0 0 0 0 0 0 0 0 0 0 0 0 0 0 0 0 0 0 0 0 0 0 0 0 0 0 0 0 0 0 0 0 0 0 0 0 0 0 0 0 0 0 1 0 0 0 0 0 0 0 0 0 0 0 0 0 0 0 0 0 0 0 0 0 0 1 0 0 0 0 0 0 1 0 0 0 0 0 0 0 0 0 0 0 0 0 0 0 0 0 0 0 0 0 0 0 0 0 0 1 0 0 0 0 0 0 0 0 0 0 0 0 0 0 0 0 0 0 0 0 0 0 0 0 0 0 0 0 0 0 0
2 3 3 2 3 1 1 3 1 1 6 3 0 1 2 0 2 6 7 5 1 2 1 6 8 0 4 0 3 1 2 2 1 0 0 0 4 3 2 0 5 5 2 1 5 6 5 6 1 0 0 4 5 1 7 8 5 2 11 7 2 5 0 13 4 5 6 6 3 4 0 1 3 6 4 4 0 4 1 3 4 3 0 3 2 5 4 0 1 0 7 4 3 3 6 4 0 3 4 7 3 6 11 3 3 3 5 1 4 1 2 3 2 5 4 8 1 1 1 2 3 0 4 2 3 3 2 1 4 1 3 2 0 2 1 1 1 1 2 3 5 1 4 6 0 1 0 2 2 0 5 2 1 4 6 4 0 0 1 4 2 5 1 7 11 1 2 3 3 2 5 0 1 5 0 1 1 4 0 3 1 2 5 0 2 1 4 1 2 6 4 4 1 2 5 2 6 6 4 1 0 5 10 11 1 4 2 2 2 2 7 2 7 5 1 2 1 4 2 4 1 1 11 6 4 2 2 2 2 1 5 1 1 9 0 3 2 0 3 1 5 7 1 5 1 2 0 0 2 3 1 6 6 0 0 2 1 5 1 4 1 0 2 4 3 3 7 8 2 0 4 2 1 3 4 2 2 3 1 2 5 0 7 2 1 1 1 2 0 2 3 1 4 1 1 4 4 1 6 0
15 10 12 6 12 4 11 14 12 5 23 25 5 0 17 11 3 2 6 25 11 7 9 10 20 1 15 13 12 3 14 21 3 9 14 0 10 6 6 3 2 11 17 8 12 11 14 19 14 3 9 7 28 19 16 22 14 9 21 14 12 19 46 29 3 5 16 17 19 12 1 3 15 2 9 6 5 13 14 2 5 6 3 11 8 16 21 15 24 4 14 10 12 23 11 7 8 6 8 33 5 23 15 8 5 7 14 16 13 1 11 2 6 23 11 6 1 3 5 5 6 2 10 6 25 12 26 2 6 10 6 9 8 10 4 1 11 20 12 10 10 7 17 24 7 8 1 8 3 1 26 12 18 13 22 17 1 3 14 13 6 8 4 6 47 5 4 19 10 11 6 2 1 9 7 11 8 14 10 12 7 11 11 1 14 3 18 3 11 12 12 16 6 9 12 6 10 9 13 3 9 15 23 12 4 14 3 5 10 16 12 8 13 6 5 21 8 6 6 7 11 1 14 12 4 9 5 8 12 7 18 12 7 12 6 22 5 16 12 7 12 21 14 8 2 18 7 14 8 5 4 12 8 4 2 19 5 13 1 15 3 1 3 18 6 7 25 15 10 0 8 8 10 8 20 22 9 2 17 12 12 9 24 18 14 15 2 18 7 18 11 15 14 9 8 14 9 10 20 9
0 0 0 0 3 0 0 4 0 2 0 4 0 0 1 5 0 0 0 0 0 0 1 0 2 0 1 0 2 0 0 2 0 0 0 0 2 1 3 0 0 0 0 0 1 0 0 0 0 2 1 0 0 5 0 0 0 0 0 0 0 1 6 0 0 0 6 1 2 0 0 0 0 0 2 0 2 0 2 0 2 0 0 0 0 0 0 0 0 0 0 7 0 0 3 0 0 0 1 0 0 0 4 0 0 0 0 0 1 0 2 0 0 0 1 0 0 0 0 0 0 4 0 1 0 0 2 0 0 0 0 1 2 0 0 0 0 3 2 1 0 0 4 0 0 0 0 0 0 0 0 1 4 1 0 0 0 0 0 0 0 1 0 2 3 0 0 0 0 0 0 0 0 0 0 0 2 0 0 0 0 0 2 0 2 0 0 0 0 0 0 0 0 0 0 1 0 1 0 0 1 0 0 0 0 0 1 0 0 1 1 1 0 2 0 0 1 2 0 0 0 3 0 0 1 1 0 0 0 0 0 1 0 0 0 0 0 0 0 0 0 2 0 0 0 0 0 0 0 0 0 2 0 0 0 0 2 3 0 0 0 0 0 0 0 0 0 0 0 0 0 0 0 0 2 0 4 0 2 0 3 0 0 0 0 0 0 0 1 0 2 0 0 1 0 0 0 0 4 1
0 0 0 0 0 1 0 0 0 0 1 4 0 0 1 0 0 0 0 0 1 0 1 0 0 0 0 0 3 1 2 0 0 1 1 0 2 0 0 0 0 0 0 1 0 0 1 3 0 0 0 2 1 0 0 0 2 0 0 0 0 1 0 0 1 0 0 0 0 1 0 0 0 2 2 0 0 1 0 0 0 1 0 0 0 0 4 1 0 0 1 0 0 1 4 0 0 1 0 0 0 0 2 0 0 1 1 0 0 1 0 0 1 0 0 0 2 0 0 0 0 0 0 0 1 1 1 0 0 0 0 0 0 0 0 0 1 0 0 0 1 0 1 0 0 0 0 0 0 0 2 0 1 0 0 0 0 0 0 0 0 0 0 3 1 0 1 1 1 0 2 0 0 0 0 1 0 1 0 0 0 0 1 0 1 0 0 0 0 0 1 0 1 0 0 2 2 0 0 0 0 0 1 0 1 0 0 1 0 0 0 0 0 0 0 1 0 0 0 0 0 0 0 0 0 1 0 1 0 0 0 2 0 1 0 0 2 2 0 0 0 0 0 2 0 1 0 0 0 0 1 1 1 0 0 1 0 1 0 0 1 0 0 1 0 0 2 0 0 0 0 0 0 0 0 1 0 0 1 0 1 0 1 1 1 0 0 0 0 0 1 0 0 0 0 0 0 0 2 0
5 2 1 1 2 0 0 0 0 0 2 0 1 0 1 2 1 0 0 0 0 0 0 0 0 0 0 0 0 0 0 0 1 0 1 0 0 0 1 0 0 1 3 1 0 0 0 0 0 0 0 1 0 0 1 0 0 2 0 1 0 0 0 0 0 0 1 0 0 0 0 1 1 0 0 0 0 0 0 0 0 1 0 0 0 2 0 0 1 0 1 0 0 0 2 1 0 0 1 0 0 1 1 3 0 0 0 0 0 0 0 1 0 0 0 0 0 0 0 0 0 0 0 1 1 0 1 0 0 1 0 1 0 1 0 4 1 0 0 2 0 0 0 0 0 0 0 0 0 0 1 0 0 0 0 0 0 0 2 0 0 0 0 1 0 0 0 0 0 1 0 0 0 0 1 3 0 2 0 1 0 0 0 0 0 0 0 0 0 0 0 0 1 0 0 0 0 0 0 0 3 0 2 0 0 0 0 1 0 0 0 0 1 1 0 0 0 0 0 1 0 0 0 2 0 0 0 1 0 0 0 0 0 1 0 0 0 0 0 0 1 2 0 1 0 0 0 0 1 0 0 2 1 0 0 2 2 0 0 0 0 0 1 0 0 2 1 0 0 0 0 0 0 0 0 1 0 0 1 0 1 0 0 0 0 0 0 0 0 0 1 0 1 0 0 0 1 0 0 0
2 0 3 0 3 1 0 1 1 0 7 3 0 0 0 3 1 3 0 1 1 2 3 3 0 0 3 0 0 3 5 5 3 1 3 1 4 2 6 1 4 0 9 5 7 6 8 2 2 2 2 4 1 12 0 5 2 1 10 4 1 0 4 3 2 3 1 5 3 2 0 0 6 1 3 1 7 4 4 1 2 4 0 3 2 3 12 3 3 0 6 2 2 1 7 0 0 5 3 2 2 5 3 2 0 6 2 2 2 1 2 1 3 2 0 2 0 1 3 1 1 2 0 1 4 0 5 1 3 0 1 1 3 2 0 6 2 2 1 2 0 0 2 5 2 12 1 4 2 0 2 3 4 1 1 0 0 0 5 6 2 0 0 1 5 0 2 3 4 3 3 0 0 2 0 9 3 0 3 0 0 3 3 0 0 4 4 1 2 2 2 1 3 0 6 2 1 7 1 0 0 1 5 0 0 4 0 4 6 2 0 2 1 4 1 0 2 5 3 0 1 2 6 3 2 2 1 2 4 2 7 8 1 7 1 5 1 1 2 7 1 6 7 4 0 2 3 2 2 4 0 1 0 2 1 6 2 1 0 3 0 2 1 0 0 3 5 2 1 0 0 0 0 0 1 6 6 1 7 4 1 2 5 3 3 6 0 5 3 1 2 10 3 0 1 0 2 3 1 4
0 0 1 0 2 1 0 0 0 0 1 2 0 0 2 0 0 1 2 0 1 2 3 0 1 0 0 0 0 1 0 1 0 1 0 0 0 2 2 1 1 0 0 0 0 1 0 2 1 1 1 1 0 0 0 0 0 0 0 0 1 1 0 0 0 0 2 1 1 0 0 0 0 0 1 0 0 1 0 0 0 0 0 0 0 2 0 1 0 0 1 0 0 0 0 0 0 2 1 1 0 0 0 1 0 0 0 1 1 0 0 1 1 0 0 0 0 0 1 1 0 1 2 0 0 0 0 0 0 0 1 0 1 1 1 0 0 1 1 0 1 2 0 1 0 0 0 0 0 0 1 0 2 0 1 1 0 1 0 0 1 0 0 1 5 1 1 0 2 0 1 0 1 3 0 0 0 2 1 1 0 0 0 0 0 0 0 1 1 0 0 0 1 0 0 2 0 0 0 0 1 0 1 1 0 0 0 0 0 0 1 1 0 1 0 0 0 1 0 1 1 1 0 1 0 1 0 0 0 0 1 1 4 0 0 2 0 0 0 0 0 1 0 0 0 0 0 0 1 0 0 0 1 0 0 0 1 0 0 1 0 0 0 0 2 1 2 1 0 0 1 1 1 0 0 1 1 0 0 0 1 0 0 0 1 0 0 4 1 0 0 0 0 0 1 0 2 0 0 1
0 0 0 0 0 0 0 1 0 1 0 0 0 0 1 0 0 0 0 0 0 0 0 0 0 0 0 0 0 0 0 0 0 0 0 0 0 0 1 1 0 0 0 1 0 1 0 0 0 0 0 0 0 0 0 0 0 0 0 0 0 0 0 0 0 0 0 0 0 0 0 0 0 0 0 0 0 0 1 0 0 0 0 0 0 0 0 0 0 0 0 0 0 0 0 0 0 0 0 0 0 0 1 0 0 0 0 0 0 0 1 0 0 0 0 0 0 0 0 1 0 0 0 0 0 0 1 0 0 0 0 0 0 0 0 0 0 0 0 0 0 0 0 0 0 0 0 0 0 0 0 0 0 0 0 0 0 0 0 0 0 0 0 0 0 0 0 0 0 0 0 0 0 0 0 0 0 0 0 0 0 0 0 0 0 0 0 0 0 0 0 0 0 0 0 0 0 0 0 0 0 0 0 0 0 0 0 0 0 0 0 0 0 0 0 0 0 0 0 0 0 1 0 0 0 0 0 0 1 0 0 0 0 0 0 0 0 1 0 0 0 0 0 0 0 0 0 0 0 0 0 0 0 0 0 0 0 0 0 0 0 0 0 0 0 0 0 0 0 0 0 0 0 0 0 0 0 0 0 0 0 0 0 0 0 0 0 0 0 0 1 0 0 0 0 0 0 0 0 0
0 0 0 0 0 0 0 0 0 0 0 0 0 0 0 0 0 0 0 0 0 0 0 0 0 0 0 0 0 0 0 0 0 0 0 0 0 0 0 0 0 0 1 0 0 0 0 1 0 0 0 0 0 0 0 0 0 0 0 0 3 0 0 2 0 0 0 0 0 0 0 0 0 0 0 0 0 0 0 0 0 0 0 0 0 0 0 1 0 0 0 0 0 1 0 0 0 0 0 0 0 0 0 0 0 0 0 0 0 0 0 0 0 0 0 0 1 0 0 0 0 0 0 0 0 0 0 0 0 0 1 0 0 1 0 1 0 0 0 0 0 0 0 0 0 0 0 0 0 0 0 0 0 0 0 0 0 0 0 0 0 0 0 2 1 0 0 0 0 0 0 0 0 0 0 0 0 0 0 0 0 0 0 0 0 0 0 0 1 0 0 0 0 0 0 0 0 0 0 0 0 0 0 1 0 1 0 0 0 0 0 0 0 0 0 0 0 0 0 0 0 0 0 0 0 1 0 1 1 0 0 0 0 0 1 0 0 1 0 0 0 0 0 0 0 0 0 0 0 0 0 0 0 0 0 0 0 0 0 0 0 0 0 0 0 0 0 1 0 0 0 1 0 0 0 0 0 0 0 0 0 0 0 0 0 0 1 0 0 0 0 0 0 0 0 0 1 0 2 0
1 2 1 0 5 0 0 0 0 1 0 0 0 0 0 1 0 1 0 4 0 1 2 0 0 0 0 0 4 0 1 0 0 2 0 0 0 1 0 0 0 0 7 3 0 0 1 1 0 3 4 1 2 0 1 3 0 0 3 2 1 0 0 2 0 0 0 5 3 0 0 0 0 0 0 0 1 3 4 1 0 0 0 0 0 0 2 2 0 0 0 3 0 1 3 0 0 4 0 4 0 0 1 0 0 4 0 0 3 0 1 0 2 0 2 0 0 0 0 0 2 3 2 0 3 0 0 1 0 0 0 0 0 0 2 0 0 0 0 0 1 0 1 0 0 2 0 0 0 0 2 2 4 0 3 1 0 0 3 1 1 0 0 0 0 1 3 0 0 0 1 0 1 1 0 1 2 0 0 0 4 0 7 0 1 1 2 2 0 4 0 0 0 1 0 0 1 2 2 1 0 0 1 0 0 3 1 0 0 2 0 0 0 2 2 0 1 1 0 1 0 0 0 0 2 0 2 1 0 0 0 0 0 0 0 1 0 1 2 1 1 0 1 1 0 0 0 1 0 0 0 0 0 3 0 1 2 1 0 1 1 0 0 0 5 0 0 4 1 0 0 3 0 0 0 0 1 0 1 2 0 0 3 0 0 4 0 7 0 1 0 0 2 2 0 1 0 0 2 0
2 1 2 2 0 2 1 3 2 0 0 0 0 1 1 1 0 1 2 1 0 1 1 6 3 0 0 0 1 0 1 2 2 3 0 0 1 2 3 3 2 2 3 1 4 5 1 1 2 4 2 1 2 2 0 4 3 1 2 1 1 0 5 3 1 2 4 3 2 0 0 0 2 1 0 2 1 2 2 0 2 1 0 2 0 3 0 2 0 0 1 2 0 1 1 0 1 0 0 2 1 2 4 2 1 2 0 2 5 1 0 0 2 2 1 0 1 0 2 1 0 0 1 0 0 0 1 3 0 2 0 2 1 2 2 2 1 1 5 2 3 4 0 2 2 5 1 0 1 0 4 1 3 2 0 1 0 0 2 0 0 1 0 0 1 0 1 1 1 4 6 0 0 1 2 1 1 2 5 4 0 1 1 0 1 2 1 1 4 2 2 1 0 3 4 0 5 6 0 0 0 1 3 3 0 3 0 0 1 0 3 2 4 1 0 0 1 3 5 2 3 0 5 1 0 2 1 1 3 2 1 3 0 2 0 2 0 3 3 1 2 1 0 6 0 4 0 1 2 1 0 0 0 0 0 6 1 1 1 2 0 0 0 2 0 1 0 2 1 0 0 0 4 1 1 2 0 1 1 2 2 1 2 1 2 2 0 0 2 1 0 1 1 0 2 0 1 0 4 1
25 10 18 6 22 19 21 15 13 9 28 15 1 1 9 11 6 10 26 38 22 12 16 14 14 1 24 3 27 14 27 19 11 28 13 1 27 18 30 11 10 15 23 12 25 36 16 23 11 27 19 22 26 20 41 35 23 4 24 25 13 35 22 31 15 8 41 28 55 8 2 5 22 16 9 9 12 16 15 5 15 22 4 16 13 17 23 28 14 1 21 28 13 18 23 12 8 7 17 20 9 15 26 15 4 13 16 18 15 3 13 11 6 24 21 20 2 8 23 12 5 4 16 12 26 4 35 8 9 14 15 4 10 16 5 17 24 27 25 22 35 16 14 29 16 21 3 18 10 0 36 10 18 12 18 22 9 3 33 12 17 18 5 9 30 5 17 22 25 18 9 5 12 20 7 21 26 14 10 10 8 16 21 0 17 15 8 5 16 16 31 22 18 26 14 18 26 29 32 3 17 12 29 23 1 22 3 7 13 17 20 13 11 13 2 10 7 18 14 5 12 10 28 15 6 27 19 14 25 8 26 20 27 21 2 24 8 18 7 24 13 30 26 21 6 15 5 10 6 21 9 14 11 6 0 25 32 26 5 37 6 5 3 18 15 13 29 18 12 1 13 11 25 16 26 31 6 9 16 18 15 12 27 18 12 16 7 24 6 24 13 20 21 17 9 12 19 26 34 17
0 0 0 0 0 0 0 0 0 0 0 0 0 0 0 0 0 0 0 0 0 0 0 0 0 0 0 0 0 0 0 0 0 0 0 0 0 0 0 0 0 0 2 0 0 0 0 0 0 0 0 0 0 0 0 0 0 0 0 0 0 0 0 0 0 0 0 0 0 0 0 1 0 0 0 0 0 0 0 0 0 0 0 0 0 0 0 0 0 0 0 0 0 0 0 0 0 0 0 0 0 0 0 0 0 0 0 0 0 0 0 0 0 0 0 0 0 0 0 0 0 0 0 0 0 0 0 0 0 0 0 0 0 0 0 0 0 0 0 0 0 0 0 0 0 0 0 0 0 0 0 0 0 0 0 0 0 0 0 0 0 0 0 0 0 0 0 0 0 0 0 0 0 0 0 1 0 0 0 0 0 0 0 0 0 0 0 0 0 0 0 0 0 0 0 0 0 0 0 0 0 0 0 0 0 0 0 0 0 0 0 0 0 0 0 0 0 0 0 0 0 0 0 0 0 0 0 0 0 0 0 0 0 0 0 0 0 0 0 0 0 0 0 0 0 0 0 0 0 0 0 0 0 0 0 0 0 0 0 0 0 0 0 0 0 0 0 0 0 0 0 0 0 0 0 0 0 1 0 0 0 0 0 2 0 0 0 0 0 0 0 0 0 0 0 0 0 0 0 0
1 0 1 1 0 0 0 1 1 0 0 1 2 0 2 5 0 0 0 2 0 0 0 0 2 0 0 1 1 0 0 2 1 1 2 0 1 1 1 0 0 1 1 2 2 3 0 0 0 0 0 0 1 1 0 2 1 0 2 2 0 0 1 2 0 0 0 1 2 1 0 0 0 0 3 1 2 0 1 0 1 2 0 0 0 1 0 1 0 0 0 0 0 0 1 1 0 0 2 0 0 0 0 0 1 0 0 4 1 0 1 2 0 2 4 0 0 1 1 0 0 0 0 0 0 0 2 0 0 1 2 2 0 0 1 2 1 0 2 1 2 1 1 0 0 3 2 0 1 0 0 3 1 0 0 1 0 0 3 2 0 0 0 0 0 0 1 2 2 0 0 0 1 3 0 3 0 2 1 1 0 0 2 0 0 0 3 0 1 0 0 0 0 6 0 1 2 0 0 1 1 0 3 1 0 0 0 0 0 0 2 2 0 0 0 0 2 3 0 0 1 0 0 1 1 0 0 0 3 0 0 1 0 0 0 0 1 0 0 3 3 1 0 1 0 1 5 0 0 3 0 0 0 0 0 0 0 0 0 0 0 0 0 0 1 1 0 0 1 0 0 0 2 0 3 3 1 1 1 2 0 0 2 0 1 1 1 0 0 3 3 3 0 0 0 0 0 0 2 1
1 0 0 0 0 1 0 0 0 0 0 0 0 0 0 0 1 0 0 0 1 0 0 0 0 0 0 0 0 1 0 1 0 0 0 0 1 0 0 0 0 0 0 0 0 0 0 0 0 0 0 0 0 0 0 1 0 0 0 0 1 0 0 0 0 0 1 1 0 0 0 0 0 0 0 0 0 0 0 0 0 0 0 0 0 1 0 1 1 0 0 0 0 0 0 0 0 0 0 0 0 0 0 0 0 0 0 0 0 0 0 0 0 0 0 0 0 0 0 0 0 0 1 0 0 0 0 0 1 0 0 0 0 0 0 0 0 0 0 0 0 0 0 0 0 0 0 0 1 0 0 0 1 0 0 0 0 0 1 0 0 0 0 0 1 0 0 0 0 0 0 0 0 0 0 0 0 1 0 0 0 0 0 0 0 1 0 0 0 0 0 0 0 0 0 0 0 1 0 0 0 0 0 0 0 0 0 0 0 1 0 0 0 0 0 0 0 0 0 0 0 0 0 1 0 0 0 0 0 1 0 0 0 0 0 3 0 1 0 0 0 0 0 0 0 0 0 0 0 1 0 0 0 0 0 0 0 0 0 0 0 0 0 0 0 1 0 1 1 0 0 0 0 0 0 1 0 0 0 0 0 0 2 0 0 0 0 0 0 0 0 0 0 1 0 0 0 0 0 0
1 2 1 0 0 0 2 2 4 2 3 1 1 0 1 1 0 6 3 3 2 1 1 3 1 0 2 1 2 0 1 1 0 3 1 1 1 1 2 1 0 2 2 0 0 5 4 1 5 0 0 2 4 1 0 1 4 0 0 2 0 2 5 0 5 0 3 0 0 0 0 0 4 0 2 0 1 0 2 0 0 2 0 3 2 2 5 0 0 0 6 1 1 3 4 1 0 3 1 0 0 0 2 0 0 0 1 4 4 0 0 2 0 10 1 3 0 0 2 0 0 0 1 1 1 1 2 0 0 2 1 0 2 0 0 2 1 0 1 2 1 1 0 3 0 3 0 0 0 0 2 0 2 2 1 1 0 1 1 2 2 1 0 2 3 1 0 1 0 2 0 1 1 1 2 3 0 5 1 2 1 1 3 0 2 0 2 0 0 0 1 1 1 0 1 0 0 0 1 0 1 0 1 2 0 5 1 2 2 1 1 0 0 2 0 0 0 0 5 0 2 1 3 0 1 0 1 1 0 2 2 1 2 1 0 0 0 2 2 1 1 0 3 0 0 4 0 1 0 0 0 0 2 0 0 0 0 0 0 4 1 1 0 1 2 2 5 1 2 0 4 0 3 2 1 2 0 3 0 4 2 1 1 1 1 2 1 0 1 2 1 1 3 3 0 1 2 2 3 1
4 4 5 7 2 7 1 2 7 5 5 6 0 0 2 1 0 2 3 5 1 1 0 3 3 1 0 4 4 2 1 2 0 1 2 0 3 3 1 3 3 1 6 2 5 9 4 3 2 4 1 3 5 2 11 5 2 0 8 3 1 1 11 6 2 3 3 13 2 5 0 0 3 2 5 1 2 0 4 3 6 1 0 6 0 1 3 6 3 0 1 2 1 5 4 0 1 5 1 6 2 5 2 3 3 5 2 3 5 0 1 2 1 2 2 0 0 0 1 1 1 2 3 4 0 1 2 1 2 6 1 1 4 2 0 7 6 3 5 2 4 3 3 2 0 7 0 1 1 0 5 4 1 3 10 2 1 1 3 9 1 1 0 7 3 3 2 5 8 2 5 0 3 3 1 4 3 3 0 4 5 2 4 0 0 2 6 1 4 3 11 4 3 0 3 1 3 4 5 2 6 0 8 2 0 4 3 2 4 2 3 2 2 0 1 1 2 3 0 4 6 0 10 2 2 2 1 2 5 3 4 1 5 3 0 8 1 0 0 0 5 2 2 4 2 1 2 1 0 7 1 4 5 0 1 3 2 6 0 3 1 0 0 4 0 3 8 2 2 0 3 0 7 0 5 0 0 0 3 4 2 2 6 6 2 4 2 5 1 7 6 3 5 3 0 1 1 0 4 1
0 0 0 0 0 0 1 0 0 1 0 0 0 0 0 0 0 0 0 0 0 0 0 0 1 0 1 0 0 0 0 0 0 0 0 0 0 0 0 0 0 0 0 0 1 0 0 0 0 0 0 0 0 0 0 2 2 0 1 0 0 0 0 0 0 0 0 1 0 0 0 0 0 0 1 0 1 0 0 0 0 0 0 0 0 0 2 0 0 0 0 0 0 0 1 0 0 0 1 0 0 0 0 0 0 1 0 1 0 0 0 0 0 0 0 0 0 0 0 1 0 0 0 0 0 0 1 0 0 0 0 0 2 1 0 0 0 0 1 2 0 1 0 0 0 0 0 0 0 0 0 0 0 0 0 0 0 0 0 1 0 1 0 0 1 0 1 0 0 0 0 0 0 1 0 0 0 0 0 0 1 0 0 0 1 0 0 0 0 0 0 0 0 0 0 0 0 0 0 0 0 0 0 0 0 1 0 0 0 0 0 0 0 1 1 0 0 0 0 0 0 0 1 0 0 0 0 0 0 0 0 0 0 0 0 0 0 0 0 0 0 0 0 0 0 0 0 0 0 0 0 0 0 0 0 0 0 0 1 0 0 0 0 1 0 0 0 0 0 0 0 0 0 0 0 0 0 0 0 0 0 0 0 0 0 0 0 0 0 0 0 1 0 0 0 0 0 0 1 0
0 0 0 0 0 0 0 1 2 0 0 0 0 0 0 0 0 0 0 1 0 0 0 0 0 0 0 0 0 0 0 0 0 0 0 0 0 0 0 0 0 0 0 0 0 0 0 0 0 0 0 0 0 0 0 0 0 0 0 0 0 0 0 0 0 0 0 0 0 0 0 0 0 0 0 0 0 0 0 0 0 0 0 0 0 0 0 0 0 0 0 0 0 1 0 0 0 0 0 0 0 0 0 0 0 0 0 0 0 0 0 0 0 0 1 0 0 0 0 0 0 0 0 0 0 0 0 0 0 1 0 0 0 0 0 2 1 0 0 0 0 0 0 0 0 0 0 1 0 0 0 0 0 0 0 0 0 0 0 0 0 0 0 0 1 0 0 0 0 0 0 0 0 0 0 0 0 0 1 0 0 0 0 0 0 0 0 1 0 0 0 0 0 0 0 0 2 0 0 0 0 0 0 0 0 0 0 0 0 0 0 0 0 0 0 0 0 0 0 0 0 0 0 0 0 0 0 0 0 0 0 0 0 0 0 0 0 0 0 0 0 0 0 0 0 0 0 0 0 0 0 0 2 0 0 0 0 0 0 0 0 0 0 0 0 0 0 0 0 0 0 0 0 0 0 0 0 0 0 0 0 0 0 0 0 0 0 0 0 0 0 0 0 0 0 0 0 0 0 0
0 0 0 0 1 0 0 0 0 0 0 0 0 0 0 0 0 0 0 0 0 0 0 0 0 0 0 0 0 0 0 0 0 0 0 0 0 0 0 0 1 0 0 0 0 0 0 0 0 0 0 0 0 0 0 0 0 0 0 0 0 0 0 0 0 0 0 0 0 0 0 0 0 0 0 0 0 0 0 0 0 0 0 0 0 0 0 0 0 0 0 0 0 0 0 0 0 0 0 0 0 0 0 0 0 0 0 0 0 0 0 0 0 0 0 0 0 0 0 0 0 0 0 0 0 0 0 0 0 0 0 0 0 0 0 1 0 0 0 0 0 0 0 0 0 0 0 0 0 0 0 0 0 0 0 0 0 0 0 0 0 0 0 0 0 0 0 0 0 0 0 0 0 0 0 0 0 0 0 0 0 0 0 0 0 0 0 0 0 0 0 0 0 0 0 0 0 0 0 0 0 1 0 0 0 0 0 0 0 0 0 0 0 0 0 0 0 0 0 0 0 0 0 0 0 0 0 0 0 0 0 0 0 0 0 0 0 0 0 0 0 0 0 0 0 0 0 0 0 0 0 0 0 0 0 0 0 0 0 0 0 0 0 0 0 0 0 0 0 0 0 0 0 0 0 0 0 0 0 0 0 0 0 0 0 0 0 0 0 0 0 0 0 0 0 0 0 0 0 0
170 68 238 107 109 102 95 159 90 93 239 146 33 35 123 88 28 80 121 219 121 98 148 86 153 2 132 58 204 127 185 148 99 179 125 27 83 118 173 78 97 155 241 129 158 241 94 255 115 136 161 141 192 111 225 153 244 54 211 183 96 170 217 202 89 103 284 281 205 88 11 49 182 87 66 60 109 89 109 56 119 99 43 90 50 173 176 80 58 11 73 114 111 128 175 69 25 50 103 190 104 123 203 42 58 153 93 92 186 18 79 37 46 138 186 102 16 36 99 71 44 37 80 58 129 50 68 64 92 83 91 65 42 153 81 190 166 106 136 211 135 122 124 181 69 144 11 80 115 10 194 89 141 112 130 74 25 32 254 90 83 102 43 110 127 56 69 154 180 75 125 37 49 129 61 161 108 143 43 102 90 139 201 1 128 137 100 20 167 50 228 147 150 181 78 102 227 165 119 16 119 70 173 164 11 153 51 73 95 124 141 121 96 115 28 86 26 160 76 44 46 57 131 116 64 152 118 68 182 77 203 108 176 139 52 101 50 159 105 128 191 276 68 178 26 51 37 97 37 112 40 146 72 30 31 107 100 148 52 224 44 5 43 100 61 60 257 163 105 5 76 99 135 109 105 225 78 46 152 99 122 44 105 103 156 171 49 127 64 195 90 168 174 94 96 68 145 83 202 92
0 0 0 0 0 0 0 0 0 0 0 0 0 0 0 0 1 0 0 0 1 0 0 0 0 0 0 0 1 0 0 0 0 0 0 0 0 0 1 0 0 1 0 0 1 0 0 0 0 0 0 0 0 0 0 0 0 0 1 0 0 1 2 0 0 0 0 0 1 0 0 0 0 0 0 0 0 0 0 0 0 0 0 0 0 0 0 0 0 0 0 0 0 0 0 0 0 0 0 0 0 0 0 0 0 0 0 0 0 0 0 1 0 0 0 0 0 0 1 0 0 0 0 0 0 0 0 0 0 0 0 1 0 0 0 0 0 0 0 0 0 0 0 0 0 1 0 0 0 0 0 0 0 1 0 0 0 0 0 0 0 0 0 0 0 0 0 0 0 0 0 0 0 0 0 1 0 0 0 0 0 0 0 0 0 0 1 0 0 0 0 0 0 0 0 0 1 0 0 0 0 0 0 0 0 2 0 1 0 0 0 0 0 0 0 0 0 0 0 0 1 0 1 0 1 0 0 0 1 0 0 0 0 0 0 0 1 1 0 0 0 0 0 0 0 0 0 0 1 0 0 0 0 0 0 0 0 0 0 0 0 0 0 1 0 0 0 0 0 0 0 0 0 0 0 1 0 0 0 0 0 0 0 1 0 0 0 1 0 0 0 0 0 0 0 0 0 0 0 0
0 1 1 1 0 0 0 1 1 3 5 2 0 0 0 0 0 1 0 8 0 0 0 2 2 0 1 1 2 1 2 4 2 0 2 0 0 0 0 1 0 3 4 0 4 0 2 0 1 1 0 5 1 0 1 0 1 1 3 1 3 4 0 2 2 0 0 8 4 0 0 0 0 10 0 0 0 3 1 0 0 4 0 2 0 2 4 0 0 1 1 0 1 1 4 0 0 0 1 0 0 2 2 0 2 2 3 0 0 0 0 1 0 1 4 0 0 0 0 1 0 1 1 5 0 0 5 0 1 0 0 0 1 2 0 2 0 0 1 6 0 1 0 3 0 6 0 1 4 0 1 0 2 0 2 5 0 0 2 1 1 1 0 0 0 2 0 3 1 0 1 0 1 1 1 0 1 6 1 1 1 1 0 0 3 3 0 4 0 2 3 1 0 0 0 0 1 0 1 0 0 2 0 0 0 1 1 1 0 4 1 0 0 0 0 2 2 2 0 0 1 1 3 4 1 2 0 1 2 2 2 1 3 1 1 0 0 0 0 2 0 0 7 2 1 0 2 0 0 0 0 1 7 0 0 1 1 0 0 2 0 0 0 2 0 0 0 1 0 0 0 1 0 0 4 5 0 0 4 0 0 0 4 0 1 6 1 1 0 1 2 1 1 2 2 1 2 1 5 2
0 1 0 1 1 0 0 0 0 0 0 0 0 0 0 0 1 0 1 1 0 1 0 0 0 0 1 0 0 0 1 0 0 2 0 0 0 0 0 0 0 0 1 0 1 1 0 0 1 1 1 0 1 0 0 2 1 0 0 1 0 2 0 0 1 0 0 0 0 0 0 0 0 0 0 0 0 0 1 0 0 0 0 0 1 0 2 1 0 0 1 0 0 0 0 0 0 0 0 0 0 0 0 0 0 1 1 0 1 0 1 0 0 1 3 0 0 0 0 0 0 0 0 0 0 0 2 1 1 1 0 0 0 2 0 1 1 0 2 1 1 0 0 0 1 0 0 0 0 1 1 0 0 0 0 1 0 0 0 0 1 0 0 1 1 0 0 0 0 0 0 0 0 0 0 3 0 1 0 0 0 0 0 0 0 1 2 0 0 0 0 0 0 1 1 1 0 0 0 0 0 0 0 0 0 1 0 0 0 2 0 1 3 0 0 0 0 0 0 0 0 0 0 0 0 0 0 0 0 0 0 1 0 0 0 0 0 1 0 0 1 0 2 0 0 0 0 0 0 2 0 0 0 0 1 0 2 0 0 0 0 0 0 1 1 0 0 1 0 0 0 1 1 1 0 0 0 0 0 1 1 0 0 1 1 0 0 2 0 0 0 0 0 0 0 0 1 0 1 0
1 1 0 1 3 0 1 1 1 1 0 0 1 1 3 0 0 0 0 1 0 0 1 0 0 0 0 1 1 0 2 1 0 1 0 0 1 1 4 0 0 2 0 2 2 4 0 0 1 0 0 1 1 0 1 1 1 0 0 0 1 0 0 2 1 0 3 0 3 0 0 0 1 0 2 1 0 1 1 1 0 1 0 0 0 1 1 0 0 0 0 0 1 2 1 0 0 0 1 1 1 1 1 2 0 1 1 0 0 0 1 0 0 1 0 2 0 0 0 0 1 1 1 0 0 0 0 0 2 0 1 1 1 1 0 1 2 0 1 1 0 2 0 1 3 2 0 3 0 0 1 0 1 1 0 2 1 2 3 2 3 0 0 2 1 0 3 0 0 0 0 1 0 0 1 0 2 1 0 0 2 1 1 1 1 0 3 0 0 0 3 0 2 1 0 1 2 0 0 0 0 0 0 0 0 3 0 2 0 1 0 0 0 2 0 0 0 3 0 0 0 0 2 1 0 1 0 0 1 0 1 1 0 1 0 2 1 1 0 0 0 3 2 2 0 0 0 0 0 0 0 1 2 1 0 1 0 0 1 1 0 0 0 0 2 1 1 0 0 0 0 1 0 1 1 2 0 0 1 0 0 1 1 1 1 2 0 1 1 0 0 0 1 1 0 0 2 0 1 0
0 0 0 0 1 0 0 0 0 0 0 0 0 0 0 0 0 0 0 0 0 0 0 0 0 0 0 0 0 0 0 0 0 1 0 0 0 0 0 0 0 0 0 1 0 0 0 0 0 0 0 0 0 0 0 1 0 0 0 0 0 0 0 0 0 0 0 1 0 0 0 0 0 0 0 0 0 0 0 0 0 0 0 0 0 0 0 0 1 0 0 0 0 0 0 0 0 0 0 0 0 0 0 0 0 0 0 0 0 0 0 0 0 0 0 0 0 0 0 0 0 0 0 0 0 0 0 0 0 0 0 0 0 0 0 0 0 0 0 0 0 0 0 0 0 0 0 0 0 0 0 0 0 0 0 0 0 0 0 0 0 0 0 0 1 0 0 0 0 0 0 0 0 0 0 0 0 0 0 0 0 0 0 0 0 0 0 0 0 0 0 0 0 0 0 0 1 0 0 0 0 0 0 0 0 0 0 0 0 0 0 0 0 0 0 0 0 0 0 0 0 0 0 0 0 0 0 2 0 0 0 0 0 0 0 0 0 0 0 0 0 0 0 1 0 0 0 0 0 0 0 0 0 0 0 0 0 0 0 0 0 0 0 0 0 0 0 0 0 0 0 0 0 0 0 1 0 0 0 0 0 0 0 0 1 0 0 0 0 0 0 0 2 1 0 0 0 0 0 0
0 1 3 2 1 0 0 1 1 1 0 0 1 0 0 1 0 0 2 2 0 2 1 1 2 0 2 2 2 1 0 0 1 1 1 0 0 2 3 1 0 1 1 1 3 0 4 1 0 2 1 1 0 3 1 4 0 0 4 1 0 2 2 0 0 0 0 2 2 0 0 2 2 1 0 1 0 0 0 0 1 4 0 0 1 1 1 0 1 0 2 1 0 0 2 2 1 0 1 1 0 0 0 1 1 0 0 1 3 0 1 1 0 2 2 0 0 0 1 0 0 1 2 0 0 0 5 0 1 0 0 0 0 1 0 5 0 0 0 1 1 2 1 0 1 2 0 0 0 0 0 2 1 3 3 0 0 0 3 1 3 0 0 0 0 0 0 0 2 1 0 0 0 0 0 1 1 0 1 0 0 0 0 0 1 1 2 1 6 2 1 2 0 3 1 2 2 0 4 0 0 0 0 0 0 0 0 0 1 2 0 1 0 0 0 0 0 1 0 0 0 0 0 3 1 0 0 0 5 0 1 0 0 2 0 0 0 0 1 0 2 1 0 1 1 2 0 3 1 1 0 0 1 0 1 2 1 2 0 0 0 0 1 2 1 1 1 0 2 0 1 1 2 1 2 4 0 0 3 2 2 0 3 1 0 3 1 0 0 0 2 1 0 0 0 1 0 0 1 0
0 0 0 0 0 0 0 0 1 0 3 0 0 0 0 0 0 0 0 0 0 0 0 0 0 0 0 0 0 0 0 0 0 0 0 0 0 0 0 0 0 0 2 0 0 0 0 6 0 0 0 0 0 0 0 0 0 0 0 0 0 2 0 0 0 0 0 2 0 0 0 0 0 0 0 0 0 0 0 0 0 8 0 0 0 0 0 0 0 0 0 0 0 0 0 0 0 0 0 0 0 0 0 0 0 0 0 0 1 0 0 0 0 0 0 0 0 0 0 0 0 0 0 0 0 0 0 1 0 0 0 0 0 0 0 0 0 0 0 0 0 0 0 5 0 0 0 0 0 0 2 3 0 0 0 0 0 0 0 0 4 0 0 0 0 0 0 0 0 0 0 0 0 0 1 0 0 0 0 0 0 0 0 0 1 0 0 0 0 0 0 0 0 0 0 0 0 0 0 0 0 0 0 0 0 0 0 0 0 0 0 0 0 0 0 0 0 0 0 0 0 0 1 0 0 0 1 0 0 0 0 0 0 1 0 0 0 0 0 0 0 0 0 0 0 0 0 0 0 0 0 0 0 0 0 0 0 0 0 0 0 0 0 0 0 2 0 0 0 0 0 1 0 0 0 0 0 0 0 0 0 0 0 0 0 0 0 0 0 0 0 0 0 0 0 0 0 0 7 0
0 0 0 0 1 0 1 0 0 0 1 0 0 0 0 0 1 0 0 0 0 0 0 0 0 0 0 0 0 0 0 0 0 0 0 0 0 0 0 0 1 0 1 0 0 1 0 0 0 0 1 0 1 0 0 0 0 0 0 0 1 0 0 0 0 1 0 0 0 0 0 0 0 0 0 0 0 0 0 2 0 0 0 0 0 0 0 0 0 0 0 0 0 1 0 0 0 0 0 0 0 0 0 0 0 0 2 0 0 0 0 0 0 0 0 0 0 0 0 0 0 0 1 0 0 0 1 0 0 0 0 0 0 1 0 1 0 0 0 0 0 0 0 1 0 0 0 0 0 0 2 1 0 0 0 0 0 0 0 0 0 0 0 0 1 0 0 0 0 1 0 0 0 0 0 0 0 0 0 0 0 0 1 0 1 0 0 0 0 0 0 0 1 0 0 0 0 0 0 0 0 0 0 0 0 0 0 0 0 0 0 0 0 0 0 0 0 0 1 1 0 0 0 0 1 0 1 0 0 0 0 0 0 0 0 1 0 0 0 0 0 0 0 0 0 2 0 0 0 0 0 0 0 0 0 0 1 0 0 0 0 0 0 0 0 0 0 0 0 0 0 0 0 0 0 1 0 0 0 0 0 0 0 0 0 0 1 0 0 0 0 0 0 0 0 0 0 0 1 0
0 0 0 0 0 0 0 0 0 0 0 0 0 0 0 0 0 0 0 0 0 0 0 0 1 0 0 0 0 0 0 0 0 0 0 0 0 0 0 0 0 0 0 0 0 0 0 0 0 0 0 0 0 0 0 1 0 0 0 0 0 0 0 0 0 0 0 0 0 0 0 0 0 0 0 0 0 0 0 0 0 0 0 0 0 0 0 0 0 0 0 0 0 0 0 0 0 0 0 0 0 0 0 0 0 0 0 0 0 0 0 0 0 0 0 0 0 0 0 0 0 0 0 0 0 0 0 0 0 0 0 0 0 0 0 0 0 0 1 0 0 0 0 1 0 0 0 0 0 0 0 0 0 0 0 0 0 0 0 0 0 0 0 0 0 0 0 0 0 0 0 0 0 0 0 0 0 0 0 0 0 0 0 0 0 0 0 0 0 0 0 0 0 0 0 0 0 0 0 0 0 0 0 0 0 0 0 0 0 0 0 0 0 0 0 0 0 0 0 0 0 0 0 0 0 0 0 0 0 0 0 0 0 0 0 0 0 0 0 0 0 0 0 0 0 0 0 0 0 0 0 0 0 0 0 0 0 0 0 0 0 0 0 0 0 0 0 0 0 0 0 0 0 0 0 0 0 0 0 0 0 0 0 0 0 0 0 0 0 0 0 0 0 0 0 0 0 0 0 0
8 1 7 2 5 4 5 3 4 2 2 2 2 1 2 2 0 4 2 5 5 1 5 5 4 0 5 2 3 5 7 5 3 9 5 1 3 1 10 4 3 6 17 0 6 7 2 6 4 6 1 5 5 9 14 6 0 1 7 7 3 2 12 4 2 5 11 5 6 8 0 2 5 4 4 2 0 5 2 1 0 8 0 1 2 6 4 1 6 1 5 4 2 9 16 0 1 4 5 7 5 2 6 2 1 6 2 6 4 0 2 0 2 7 4 2 0 1 0 2 2 1 4 1 2 2 2 4 4 1 2 2 4 4 2 5 5 5 3 3 4 2 3 0 3 5 0 4 4 0 4 1 1 4 3 5 0 2 11 5 2 3 3 6 2 0 3 6 6 1 2 1 3 6 3 4 6 5 3 0 2 4 6 0 6 3 4 0 8 1 4 12 7 3 5 5 4 6 8 2 4 2 6 4 2 4 2 3 1 4 5 3 3 6 1 0 1 3 4 3 1 2 8 5 5 5 2 6 10 2 5 3 4 5 0 3 3 2 5 2 2 3 4 7 3 4 1 0 4 2 2 2 3 0 2 2 3 6 1 9 2 1 1 2 2 3 10 7 2 0 4 5 5 5 2 10 1 5 4 3 0 1 4 2 3 10 4 4 2 9 6 1 4 4 1 2 5 2 10 0
1 0 2 0 1 1 2 3 1 1 2 3 1 1 2 1 0 0 1 5 1 4 0 2 3 0 3 0 1 2 2 2 5 2 2 0 4 1 1 2 3 1 2 0 1 0 3 5 5 0 2 1 2 2 4 3 1 1 3 4 0 1 6 2 0 1 0 3 2 2 1 1 8 0 2 2 1 3 1 1 3 0 1 0 1 3 6 6 4 0 1 0 4 1 4 2 0 0 1 2 1 1 4 4 0 1 1 1 0 1 0 0 0 1 6 1 0 0 0 1 1 2 2 1 1 0 4 1 1 1 1 0 2 3 1 2 0 0 1 3 4 1 1 4 0 0 0 0 4 0 6 0 0 1 2 1 1 0 3 0 1 0 0 3 3 1 1 1 1 0 3 1 4 0 1 2 4 2 0 0 1 1 3 0 3 2 2 1 2 1 2 4 2 1 1 2 4 2 4 0 3 2 5 0 0 1 1 4 0 2 1 1 2 1 0 2 1 2 3 0 2 1 1 1 1 2 2 1 2 0 3 1 2 4 1 4 1 1 3 0 1 3 3 2 0 3 2 1 2 0 0 0 2 0 1 2 0 1 1 2 1 0 0 1 0 4 1 3 2 0 0 3 2 1 8 5 1 0 1 3 1 0 2 2 4 3 0 1 1 1 2 2 3 0 0 0 0 2 5 1
0 0 0 0 3 0 0 0 0 0 0 0 0 0 1 0 0 0 0 0 1 0 1 0 0 0 0 0 0 0 0 0 0 0 0 0 0 0 0 0 0 0 1 0 0 0 0 0 0 0 0 0 0 0 0 1 0 0 0 1 0 0 0 0 0 0 0 0 1 0 0 0 0 0 0 0 0 0 1 0 0 0 0 1 1 0 1 0 0 0 2 0 0 0 0 0 0 0 0 0 0 1 0 0 1 0 0 4 0 0 0 0 0 0 0 0 0 0 0 0 0 0 0 1 0 0 0 0 0 1 0 0 0 0 0 0 0 0 0 0 0 0 0 0 0 0 0 0 0 0 0 0 0 0 0 0 0 0 1 1 0 0 0 1 0 0 0 0 0 0 1 0 0 0 0 0 0 0 0 0 0 0 0 0 0 0 0 0 0 0 0 0 1 0 0 0 0 0 0 0 0 0 0 1 0 0 0 0 0 0 0 0 0 0 0 0 0 2 0 0 0 0 0 0 0 0 0 0 0 0 0 0 0 0 0 0 0 0 0 0 0 1 0 0 0 0 0 0 0 0 0 0 0 0 0 0 0 1 0 0 0 0 0 0 0 0 0 1 0 0 0 1 0 1 0 0 0 0 0 0 0 0 0 0 0 0 0 0 0 0 0 0 0 0 0 0 0 0 1 0
10 0 7 5 1 4 4 7 5 8 10 2 0 1 8 2 0 1 10 11 5 9 4 4 2 0 1 7 9 2 3 5 3 7 11 2 9 1 9 2 4 4 9 2 5 3 3 2 1 8 5 2 9 5 8 6 7 4 5 5 3 4 7 7 4 2 6 17 8 3 1 3 9 2 10 0 5 7 1 4 8 5 1 3 4 5 6 6 5 1 11 1 3 8 6 4 0 2 5 6 4 6 4 5 2 4 4 3 8 0 4 0 2 12 3 0 1 0 3 2 4 2 5 1 1 3 6 3 4 7 3 2 4 3 3 2 1 5 3 6 4 0 4 3 0 4 1 6 3 1 8 2 2 2 4 4 0 0 7 2 0 2 0 7 6 0 4 9 8 2 7 0 3 2 0 4 3 8 3 7 3 3 5 0 3 6 5 1 3 4 13 4 3 4 3 11 4 2 7 1 3 5 5 7 1 1 1 4 3 4 8 4 1 4 1 2 2 6 2 0 3 2 11 3 1 5 5 5 8 1 6 3 12 3 1 9 3 4 1 7 5 9 8 0 3 8 3 5 2 8 1 5 4 1 3 3 3 2 1 8 3 1 0 4 4 6 7 8 3 0 5 2 4 6 6 9 5 3 2 7 4 5 7 5 9 5 2 6 2 9 5 7 8 5 1 2 4 6 7 7
0 0 0 0 0 0 0 0 0 0 0 0 0 0 0 0 0 0 0 0 0 1 1 0 0 0 0 0 0 0 0 0 0 0 0 0 0 0 0 0 0 0 0 0 0 0 0 0 0 0 1 0 0 0 0 0 1 0 1 0 0 1 0 0 0 0 0 1 0 0 0 0 0 0 0 0 0 0 0 0 0 0 0 0 0 0 1 0 0 0 0 0 1 0 0 0 0 0 0 0 0 0 0 0 0 0 0 0 0 0 0 0 0 0 0 0 0 0 0 0 0 0 0 0 0 0 0 0 0 0 0 0 0 0 1 0 0 0 0 0 0 0 0 0 0 0 0 0 0 0 0 0 0 0 0 0 0 0 0 0 0 0 0 0 0 0 1 0 0 0 0 0 0 0 0 0 0 0 0 0 0 0 0 0 0 0 0 0 0 0 0 0 0 0 0 0 0 0 1 0 0 0 0 0 0 0 0 0 0 0 0 0 0 0 0 1 0 0 0 0 0 0 0 0 0 0 0 0 0 0 1 0 1 0 0 0 0 0 0 0 1 0 0 0 0 0 0 0 0 0 0 0 0 0 0 0 0 0 0 0 0 0 0 1 0 1 1 0 0 0 0 0 0 0 0 0 0 2 0 0 1 0 0 0 0 0 0 1 1 0 0 0 0 1 0 0 0 0 0 0
0 0 1 0 0 0 0 0 1 0 0 0 0 0 0 0 0 0 1 0 0 0 0 0 0 0 0 0 0 0 0 0 0 0 0 0 0 0 0 0 0 0 0 0 0 0 0 1 0 0 0 0 0 1 0 0 0 0 0 1 0 0 1 1 0 0 0 0 1 0 0 0 0 0 0 0 0 0 0 0 0 0 0 1 0 0 0 0 0 1 0 0 0 0 0 0 0 0 0 0 0 1 1 0 0 0 1 0 0 0 0 0 1 1 0 0 0 0 0 1 0 0 0 0 0 0 1 0 0 0 0 0 0 0 0 0 0 1 0 0 0 0 0 1 0 0 0 0 0 0 0 0 0 0 0 1 0 0 0 0 0 0 0 1 1 0 0 0 2 1 0 0 1 0 0 0 0 0 0 1 0 0 0 0 0 0 1 0 0 0 0 0 0 0 0 0 0 1 0 0 0 0 0 0 0 0 0 0 1 0 0 0 0 0 0 0 0 0 0 0 0 1 1 0 0 0 1 0 0 0 1 0 0 0 0 0 0 0 0 0 0 0 0 1 0 0 0 0 0 0 0 0 0 1 0 0 0 0 0 0 0 0 0 0 0 0 0 0 0 0 0 0 0 1 0 0 0 0 0 0 0 0 0 0 0 0 0 0 0 1 0 0 0 0 0 0 0 0 0 0
0 1 0 3 4 2 0 0 3 1 1 0 1 0 0 0 0 0 0 1 0 0 4 2 2 0 1 2 1 0 1 0 1 2 2 0 0 1 2 0 2 1 0 3 1 1 0 3 0 2 0 1 0 2 1 2 0 3 0 0 0 1 5 3 0 0 2 1 3 1 0 1 0 1 1 0 3 0 3 1 4 2 0 2 0 4 2 0 0 0 1 0 2 1 5 0 0 0 3 3 0 3 0 3 2 1 0 1 2 1 1 0 0 2 8 0 0 1 2 0 1 0 2 2 1 1 1 0 0 1 4 1 1 3 2 2 1 0 1 1 0 1 0 1 0 4 0 0 0 0 0 1 0 0 0 0 0 0 1 1 4 5 0 0 6 2 0 2 1 0 4 0 3 0 2 0 1 1 0 1 2 1 2 0 0 1 0 0 1 0 1 3 2 1 0 2 2 2 4 0 1 1 1 1 1 4 0 1 1 0 0 1 1 0 0 0 0 2 3 2 0 2 0 3 1 0 1 0 2 0 4 2 1 1 0 2 0 1 1 1 0 1 1 2 0 0 0 1 0 0 0 2 0 0 1 0 0 3 0 1 0 0 0 1 0 0 0 3 0 0 0 0 0 0 1 0 0 1 0 1 0 1 0 1 0 0 0 5 0 3 0 1 2 0 2 0 1 0 1 0
0 0 0 0 1 1 0 0 0 0 1 0 0 0 0 0 0 0 1 0 2 0 0 0 0 0 0 0 0 1 1 0 0 0 0 0 0 0 0 0 0 1 0 1 0 0 0 0 0 0 0 0 0 1 2 0 2 0 0 0 0 2 0 0 0 0 0 1 1 0 0 0 0 1 0 1 0 0 0 0 1 0 0 0 0 0 0 0 0 1 0 1 1 1 0 0 0 0 1 1 1 0 1 1 0 0 1 0 0 0 1 0 0 0 2 1 0 0 0 0 0 2 1 1 0 0 0 1 1 0 0 1 0 0 0 0 1 0 0 0 1 0 0 1 0 0 0 0 0 0 2 0 0 0 2 0 0 0 1 1 0 0 0 1 0 2 0 1 2 0 0 0 0 1 0 0 1 0 0 1 1 0 1 0 0 1 0 0 1 0 0 0 1 0 1 0 0 0 0 0 1 0 0 2 1 1 0 0 0 0 1 1 0 0 0 0 0 0 0 0 0 0 1 0 0 1 0 1 0 0 1 0 0 3 0 1 0 1 1 1 1 0 0 0 0 0 0 0 0 0 0 0 0 0 0 0 0 2 0 2 0 0 0 0 0 0 0 0 0 0 0 0 1 1 1 1 0 0 1 0 0 1 0 0 0 2 0 0 0 0 0 1 0 0 0 1 0 1 0 1
0 1 1 0 0 1 0 0 1 1 1 0 0 0 0 0 0 0 0 0 0 0 0 0 0 0 1 0 0 0 1 3 0 1 0 1 0 1 0 0 4 1 1 2 0 1 0 0 1 0 0 0 0 0 2 1 0 0 0 2 0 1 0 1 0 0 1 3 3 1 0 0 1 0 1 0 2 0 0 1 0 2 0 1 0 1 0 0 2 0 0 1 0 2 2 2 0 0 0 0 2 2 1 0 0 0 1 0 1 0 0 0 0 1 2 1 1 0 0 0 0 0 0 1 0 1 0 0 1 0 0 0 1 0 0 1 0 0 1 2 1 0 2 0 1 0 0 1 1 0 0 2 0 1 1 0 0 0 4 0 1 2 0 1 0 0 0 1 1 1 0 0 0 2 1 0 1 3 1 1 0 0 3 0 0 0 1 0 1 1 0 0 0 0 0 2 1 2 4 0 1 1 0 1 0 0 0 0 0 1 0 2 0 0 0 0 0 0 0 0 1 0 0 1 1 0 0 0 1 0 0 3 0 0 0 2 1 0 0 0 0 0 0 3 2 2 0 2 0 1 1 0 0 1 0 1 1 0 0 1 0 0 0 0 1 0 1 0 0 0 1 1 0 1 4 1 1 0 3 0 0 0 2 0 0 1 0 0 0 0 0 1 0 0 0 0 0 1 1 0
0 0 0 1 1 1 1 0 0 0 0 0 0 0 2 0 1 0 0 0 0 1 1 1 1 0 0 1 1 1 0 1 0 0 2 1 1 1 2 1 0 1 1 0 1 3 2 5 2 2 1 1 2 2 4 2 3 1 2 1 0 1 1 1 1 0 3 3 2 0 0 0 0 0 1 0 1 1 1 0 0 1 1 1 1 3 1 3 0 0 4 0 1 0 0 0 1 0 3 1 1 1 3 0 0 3 2 5 0 0 0 0 0 2 0 3 0 0 1 1 1 0 0 0 0 1 1 0 0 1 1 1 0 1 1 3 0 0 2 2 4 2 2 4 0 0 0 1 0 0 2 1 3 1 1 0 0 0 1 1 2 0 0 1 3 0 1 2 2 0 3 0 0 0 0 0 0 1 2 1 0 1 1 0 2 1 0 1 0 2 0 1 1 0 3 1 2 2 1 0 0 0 0 0 0 0 1 1 0 0 1 1 0 0 0 1 0 1 0 0 0 0 1 1 0 1 0 2 2 0 3 0 2 2 0 1 0 2 0 2 0 1 1 1 0 3 0 0 0 1 0 1 2 1 1 1 1 1 0 2 0 1 0 0 1 0 2 2 1 0 2 0 2 0 2 4 1 0 2 1 1 1 0 0 2 0 2 1 1 1 0 1 4 0 0 2 3 0 2 0
0 0 0 0 0 0 0 0 0 0 0 1 0 0 0 1 0 0 0 0 1 0 0 0 0 0 0 0 0 0 0 0 0 0 0 0 0 0 1 0 0 0 0 0 0 0 0 0 0 0 0 0 0 0 0 1 1 0 0 0 0 0 0 0 0 0 0 2 0 0 0 0 0 0 1 0 0 0 1 0 0 0 0 0 0 0 1 0 0 0 0 0 1 0 0 0 0 0 0 0 0 0 0 0 0 0 0 0 0 0 1 0 0 0 0 0 0 0 0 0 0 0 0 1 0 0 0 0 1 0 0 0 0 0 0 0 0 0 0 0 0 0 0 0 0 1 0 1 0 0 0 0 0 1 0 1 0 0 0 0 0 0 0 0 0 0 0 0 0 0 0 0 0 0 0 0 0 0 0 1 0 0 0 0 2 0 0 0 0 0 0 0 0 0 0 0 0 0 0 0 0 0 0 0 0 1 1 3 0 1 0 1 0 0 1 0 0 0 0 0 0 1 0 0 0 0 0 1 0 0 0 0 0 0 0 0 0 0 0 0 1 0 0 0 0 0 0 0 0 0 0 0 0 0 0 0 0 0 0 0 0 0 0 0 0 0 0 0 0 0 0 0 0 0 1 0 1 0 1 0 1 0 0 0 0 0 0 0 0 0 0 0 1 2 0 0 0 0 0 1
0 0 0 0 0 0 0 0 1 0 0 0 0 0 0 0 0 0 0 0 0 0 0 0 0 0 0 0 0 0 0 0 0 0 0 0 0 0 0 0 0 0 0 1 1 1 0 0 0 0 0 0 0 0 0 0 0 0 0 0 0 0 0 0 0 0 0 0 0 0 0 0 0 0 0 0 0 0 0 0 0 1 0 0 0 0 1 0 0 0 0 0 0 0 0 0 0 0 0 0 0 0 0 0 1 0 0 0 0 0 0 0 0 0 0 0 0 0 0 0 0 0 0 0 1 0 0 0 0 0 0 0 0 0 0 0 0 0 0 0 0 0 0 0 0 0 0 0 0 0 0 0 0 1 0 0 0 0 0 0 0 0 0 0 0 0 0 0 0 0 0 0 0 0 0 0 0 0 0 0 0 0 0 0 0 0 2 0 0 0 0 0 0 0 0 0 0 0 0 0 0 0 1 0 0 0 0 0 0 0 0 0 1 0 0 0 0 0 0 0 0 0 0 0 0 0 0 0 0 0 0 0 0 0 0 0 0 0 0 0 0 0 0 0 0 0 0 0 0 0 0 0 0 0 0 0 0 0 0 0 0 0 0 0 0 0 1 0 0 0 0 0 0 0 0 0 0 0 0 1 0 0 0 1 0 0 0 1 0 0 0 0 0 0 0 0 0 0 0 0
0 0 1 0 0 1 1 0 0 0 9 3 0 0 5 0 0 0 3 0 0 4 0 1 0 0 0 3 0 0 0 0 2 0 0 1 12 0 7 0 1 0 10 2 0 2 0 2 0 2 1 0 2 5 0 1 10 0 0 0 1 0 1 0 0 0 2 0 0 0 0 0 1 0 0 1 0 0 1 0 6 0 0 5 0 3 0 0 0 1 0 3 0 0 1 3 0 0 0 8 1 0 0 0 3 1 0 0 0 0 0 3 0 0 0 6 0 0 0 0 0 0 2 1 1 0 0 0 0 0 1 0 1 0 3 2 3 0 1 1 0 2 0 0 0 0 1 1 2 0 0 1 0 1 0 3 0 1 1 0 0 1 0 7 1 0 0 0 0 5 8 0 1 2 2 1 0 3 1 0 0 0 1 0 0 5 0 0 0 2 0 1 1 0 3 1 1 0 1 1 0 0 1 1 0 1 0 0 0 0 0 1 0 0 0 0 0 0 0 0 0 0 0 2 2 0 2 0 0 2 0 0 2 0 0 0 0 0 1 2 0 0 0 1 0 0 0 0 1 2 0 0 0 0 0 0 0 0 0 0 1 0 0 0 6 0 0 0 1 0 0 0 0 6 0 7 0 0 0 0 0 1 0 1 1 2 0 0 0 4 0 9 3 2 1 0 0 1 0 0
0 0 0 0 0 0 0 0 0 0 0 0 0 0 0 0 0 0 0 0 0 1 0 0 0 0 0 0 1 0 0 0 0 0 0 0 0 0 0 0 0 0 0 0 0 0 0 0 0 0 0 0 0 1 0 1 0 0 0 0 0 0 0 0 0 0 0 0 0 0 0 0 0 0 0 0 0 0 0 1 0 1 0 0 0 0 0 0 0 0 0 0 0 0 0 0 0 0 0 0 0 0 0 1 0 0 0 1 0 0 0 0 0 0 0 0 0 0 0 0 0 0 0 0 0 0 0 0 0 0 1 0 0 0 0 1 0 0 0 0 0 0 0 0 0 0 0 0 0 0 0 0 0 2 0 0 0 0 0 0 0 0 0 0 0 0 0 0 0 0 0 0 1 0 0 0 0 0 0 1 0 0 0 0 0 0 0 0 0 0 0 0 0 0 0 0 0 0 0 0 0 0 0 0 0 0 0 0 1 0 0 0 0 0 0 0 0 0 0 0 0 0 0 0 0 0 0 0 0 0 0 0 1 0 0 1 0 0 0 0 0 0 0 0 0 0 1 0 0 0 0 0 0 0 0 0 0 0 0 0 0 0 0 0 0 0 0 0 0 0 0 0 0 0 0 0 0 0 0 0 0 0 0 0 0 0 0 0 0 1 0 0 0 0 0 0 0 0 0 0
0 0 3 1 1 2 5 2 2 0 3 1 2 0 2 1 0 0 1 7 0 1 0 1 1 0 2 1 3 3 5 1 1 3 4 0 2 3 1 1 2 0 3 0 1 4 3 5 1 1 2 1 2 2 2 2 3 0 2 6 1 1 3 3 1 1 8 1 2 1 0 0 2 0 1 0 2 0 1 3 1 2 0 2 1 3 5 0 2 0 8 2 1 2 2 2 0 1 0 4 0 1 2 2 0 3 2 0 3 0 2 0 0 3 0 0 0 2 2 1 0 0 2 1 2 0 1 0 1 4 3 1 0 4 0 3 4 1 0 2 0 3 4 7 0 0 0 2 1 0 6 1 1 1 0 1 1 0 2 1 0 0 2 1 1 1 2 1 2 1 2 0 1 1 1 5 0 6 0 0 2 1 3 0 3 0 1 1 1 2 4 3 3 1 2 2 1 1 1 1 1 1 3 3 0 1 0 2 2 2 5 1 1 2 1 1 1 1 2 1 2 1 3 0 0 1 1 0 0 0 4 2 1 0 2 2 2 0 2 1 4 2 2 1 2 0 0 0 0 0 0 4 3 1 1 1 1 1 1 6 0 0 1 1 1 1 1 0 1 0 0 0 3 3 1 3 2 1 0 2 1 0 3 3 2 5 1 2 0 2 1 5 2 0 1 1 0 2 0 1
1 1 4 2 1 1 1 3 0 0 2 4 2 0 0 1 0 1 2 4 0 0 2 1 4 0 0 0 5 1 1 0 0 2 3 0 3 3 3 0 0 1 1 0 0 2 1 1 0 3 1 0 4 3 0 3 3 0 2 2 0 2 0 1 3 1 4 3 1 2 0 1 0 0 3 0 0 0 1 1 0 0 2 2 0 1 1 1 3 1 0 3 1 0 1 2 0 3 2 3 3 0 1 0 1 0 0 3 1 1 0 0 2 1 0 0 0 0 2 0 0 2 1 0 1 0 4 0 2 1 0 0 1 3 0 2 0 2 0 1 2 2 3 3 0 0 0 2 0 0 2 4 3 1 0 2 2 0 3 2 1 0 0 1 2 0 3 3 3 1 1 0 0 2 0 6 2 1 1 0 1 2 1 0 2 3 4 0 1 2 2 3 0 1 0 2 1 3 0 0 1 1 2 2 0 0 2 0 0 2 0 1 1 1 0 0 0 1 0 0 1 1 2 3 0 1 0 0 5 1 2 2 0 1 0 2 0 3 1 0 1 2 3 1 0 0 0 1 0 1 0 5 1 0 0 2 1 2 0 3 0 0 0 2 1 0 0 3 1 0 0 0 0 0 2 1 1 0 2 0 1 0 3 0 1 0 1 0 0 2 2 3 0 2 0 1 1 2 1 0
0 0 0 0 1 0 0 0 0 0 0 0 0 0 0 0 0 0 0 0 0 0 0 0 1 0 1 0 2 0 0 0 0 0 0 0 0 0 0 0 0 0 0 0 2 0 0 0 0 0 0 0 0 1 0 0 0 0 0 0 0 0 0 0 0 0 0 1 1 0 0 0 0 0 0 0 0 0 0 0 0 0 0 0 0 0 0 0 0 0 0 0 0 0 1 0 0 0 0 0 0 0 1 0 0 0 0 0 0 0 0 0 0 0 0 0 0 0 0 0 0 0 0 0 0 0 0 0 0 1 0 0 0 0 0 2 0 0 0 0 0 0 0 0 0 0 0 0 0 0 1 1 0 0 0 0 0 0 0 0 0 0 0 0 0 0 0 0 0 0 0 0 0 0 0 1 0 0 0 0 0 0 0 0 0 0 0 0 0 0 0 0 0 0 0 0 0 0 0 0 0 0 0 0 0 0 0 0 0 0 0 0 0 0 0 0 0 1 0 0 0 0 1 0 0 0 0 0 0 0 0 0 1 0 0 0 0 0 0 0 0 0 0 0 0 0 0 0 0 1 0 0 0 0 0 0 0 0 0 0 0 0 0 0 0 0 0 0 0 0 0 0 0 0 0 0 0 0 0 0 0 0 0 0 0 0 0 0 0 0 0 0 0 0 0 0 0 1 0 0
0 0 0 0 1 1 1 0 1 0 2 0 0 0 0 1 0 1 0 0 0 0 0 0 0 0 0 0 0 0 0 0 0 1 1 0 0 2 0 0 0 0 0 1 0 1 0 0 0 0 0 0 1 0 3 0 0 0 2 1 0 2 0 2 1 0 0 2 0 0 0 0 2 0 0 1 1 0 0 0 1 1 0 0 0 2 0 1 1 0 0 0 0 1 0 0 0 0 0 1 2 0 3 0 0 0 0 0 1 0 0 1 1 1 0 0 0 0 0 1 0 0 1 0 0 1 0 0 0 0 0 0 0 1 1 0 0 0 1 0 0 0 0 1 0 1 0 0 0 0 0 0 0 0 2 0 0 0 1 0 0 0 0 2 0 0 2 1 1 0 0 1 0 0 0 0 0 0 0 0 0 0 0 0 0 1 0 0 0 0 3 1 0 0 0 0 0 0 1 0 1 0 1 0 0 0 0 0 1 0 0 0 0 0 0 0 0 1 0 0 0 0 0 0 0 0 0 0 0 0 0 0 0 0 1 0 0 0 0 2 0 0 0 2 0 0 0 0 1 0 0 0 0 0 0 0 0 3 0 0 0 0 0 0 0 1 0 0 0 0 0 1 0 0 0 0 0 0 0 0 0 0 0 0 0 0 0 2 0 0 1 0 1 0 0 0 0 0 3 0
0 0 0 0 0 0 0 0 0 0 0 0 0 0 0 0 0 0 1 0 0 0 0 0 0 0 0 0 0 0 0 0 0 0 0 0 0 0 0 0 0 0 0 0 0 0 0 0 0 0 0 1 0 0 0 1 0 0 0 0 1 0 0 0 0 0 1 0 0 0 0 0 0 0 0 0 0 0 0 0 0 0 0 0 0 0 0 0 0 0 0 0 0 0 0 0 0 0 0 1 1 0 1 0 0 0 0 0 0 0 0 0 0 0 0 0 0 0 0 0 0 0 0 0 0 0 0 0 0 0 0 0 0 0 0 0 0 0 0 0 0 0 0 0 0 0 0 0 0 0 0 0 0 0 0 0 0 0 0 0 1 0 0 2 0 0 0 0 0 0 0 0 0 0 0 0 0 0 0 0 0 1 0 0 0 0 1 0 0 0 0 0 0 0 0 0 0 0 0 0 0 0 0 0 0 0 0 0 0 0 0 0 0 0 0 0 0 0 0 0 0 0 0 0 0 0 0 0 0 0 0 0 1 0 0 0 0 0 0 0 0 0 0 0 0 1 0 1 1 0 0 0 0 0 0 0 0 0 0 0 0 0 0 0 0 0 1 0 0 0 1 0 0 0 0 0 0 0 0 0 0 0 0 0 0 0 0 0 0 0 0 0 0 0 0 0 0 0 0 0
0 0 1 1 0 0 0 1 1 0 0 0 0 0 0 0 0 0 0 0 0 0 0 0 0 0 1 1 0 0 0 2 0 0 0 0 0 0 0 0 0 0 0 0 0 0 0 0 2 0 0 0 0 0 1 1 0 0 0 0 0 0 0 0 0 0 3 0 0 0 0 0 0 0 0 1 0 0 0 0 1 1 0 0 2 0 0 1 0 0 1 0 1 0 0 1 0 1 1 0 0 0 0 0 0 0 0 0 0 0 0 0 1 0 0 1 0 0 1 0 0 0 0 0 1 0 0 0 0 0 0 0 0 0 0 0 0 0 0 0 0 0 0 0 0 0 0 1 0 0 0 0 0 0 0 0 0 0 1 0 0 0 0 1 0 0 0 3 0 0 0 0 0 0 0 0 0 0 0 1 1 0 0 0 0 0 0 0 0 0 2 0 0 2 0 0 0 0 0 0 1 0 1 0 0 1 0 0 0 0 0 0 0 0 0 1 1 0 0 1 0 0 0 0 0 0 0 0 1 0 0 0 0 0 0 0 0 0 0 0 0 0 0 0 0 0 0 0 0 1 0 0 0 0 0 0 1 0 0 1 0 0 0 0 0 0 2 0 0 0 0 1 0 1 0 0 0 0 1 1 0 0 0 1 0 0 0 0 0 0 0 0 0 0 1 0 0 1 0 1
1 0 1 0 0 2 2 1 2 0 2 1 0 0 0 1 0 1 1 0 1 2 0 0 1 0 2 0 2 2 0 1 0 1 0 0 0 0 0 0 2 2 2 0 1 0 1 0 1 1 0 0 0 3 0 3 0 1 1 2 0 0 0 4 0 0 2 0 1 2 0 0 1 1 0 1 0 1 0 1 0 0 0 1 1 1 3 2 3 0 0 1 1 2 3 1 0 0 0 2 1 1 1 0 0 0 0 0 0 0 0 1 0 2 2 0 0 0 0 1 0 0 2 0 1 0 1 0 0 0 0 1 0 3 0 2 2 0 1 0 0 0 2 1 0 2 0 0 0 0 4 1 0 1 1 0 0 0 1 1 0 0 0 0 1 0 0 0 5 0 1 0 1 1 0 2 1 0 0 0 1 0 1 0 3 0 0 0 2 0 0 1 1 0 1 1 3 0 1 0 1 3 2 1 0 0 0 0 0 0 1 3 0 0 0 1 0 2 1 0 2 0 0 0 0 0 1 2 3 0 0 0 1 0 0 1 1 1 2 0 1 0 1 0 0 1 0 0 0 0 0 0 1 0 0 0 3 1 0 1 1 1 0 2 1 1 3 0 1 0 0 2 0 1 0 2 0 1 2 2 1 0 1 1 1 2 0 0 0 0 5 3 1 0 0 0 0 2 1 0
0 0 0 0 0 0 0 1 0 0 0 0 0 0 0 0 0 0 0 0 0 1 0 0 0 0 0 0 0 0 0 0 0 1 0 0 0 0 0 0 0 0 0 0 0 0 0 0 0 0 0 0 0 0 0 0 0 0 0 0 0 0 0 0 0 0 0 0 0 0 0 0 1 0 0 0 0 0 0 0 0 0 0 0 0 0 0 0 0 0 0 0 0 0 0 0 0 0 1 0 0 0 0 0 0 0 0 0 0 0 0 0 0 0 0 0 0 0 1 0 0 0 0 0 0 1 0 0 0 0 0 0 0 0 0 0 0 0 0 0 0 0 0 0 0 0 0 0 0 0 0 0 0 0 0 0 0 0 0 0 0 0 0 0 0 0 0 0 0 0 0 0 0 0 0 0 0 0 0 0 0 0 0 0 0 0 0 0 0 0 0 0 0 0 0 0 1 0 1 0 0 0 0 0 0 0 0 0 0 0 0 0 0 0 0 0 0 0 0 0 0 1 0 0 0 0 0 0 0 0 0 0 0 0 0 1 0 0 0 0 0 0 0 0 0 0 0 0 1 0 0 0 0 0 0 0 0 0 0 0 0 0 0 0 0 0 1 0 0 0 0 0 0 0 0 0 0 0 0 0 0 0 0 0 0 0 0 0 0 0 1 0 0 0 0 0 0 1 0 1
0 0 3 0 0 0 0 0 0 0 0 0 0 0 3 0 0 0 0 0 0 0 3 0 0 0 0 0 0 5 0 0 0 0 0 0 0 0 0 0 1 6 0 0 0 1 0 0 0 0 0 0 0 0 0 0 0 0 0 0 0 0 0 0 0 0 0 0 0 0 0 0 0 0 0 0 0 0 2 0 0 0 0 0 0 0 0 0 0 0 0 0 0 0 0 0 0 0 0 0 0 0 6 0 0 1 0 0 9 0 0 0 0 0 0 1 1 0 0 0 0 0 0 0 0 0 0 0 0 0 0 0 1 0 0 0 0 0 0 0 1 0 0 0 1 0 0 0 0 0 0 0 0 0 0 0 0 0 0 0 0 0 0 0 0 0 0 0 0 1 0 0 0 0 0 0 0 0 0 0 0 0 0 0 0 0 0 0 0 0 0 0 0 0 0 0 0 0 1 0 0 0 0 0 0 0 0 0 0 0 0 0 0 0 0 0 0 0 0 0 0 1 5 0 0 0 0 0 0 0 0 0 0 0 0 0 0 0 0 0 0 0 0 0 0 0 0 0 1 0 0 0 0 0 0 0 0 0 0 0 0 0 0 0 2 0 0 0 0 0 0 0 0 0 0 0 0 0 0 0 0 0 1 0 0 0 0 1 0 0 0 0 2 2 0 0 0 0 0 0
3 1 0 1 0 2 2 1 0 2 1 1 0 0 0 0 0 0 0 1 1 2 3 0 0 0 3 0 1 1 0 5 0 1 5 0 2 0 0 0 0 2 0 0 1 3 2 1 1 0 0 1 3 0 0 2 1 0 0 1 1 1 1 4 0 0 1 4 1 0 0 1 1 3 1 1 1 1 3 0 0 0 0 0 0 3 0 4 0 1 2 1 2 0 1 0 0 0 0 2 0 1 2 3 2 0 0 3 2 0 1 0 1 1 4 1 0 1 0 2 0 2 2 0 1 0 3 0 0 1 1 0 0 0 0 1 2 0 2 0 0 1 3 1 0 3 0 2 0 0 0 0 0 2 0 0 1 0 5 1 3 0 1 0 0 0 1 6 1 0 0 1 0 1 1 2 0 2 2 0 0 1 0 0 3 1 1 0 4 0 0 4 0 3 0 1 0 5 0 0 3 1 9 1 0 3 0 0 0 1 0 0 0 1 0 0 1 0 2 0 1 0 1 1 1 1 2 0 0 0 0 2 2 0 1 2 1 0 0 2 2 0 1 1 0 0 0 0 2 1 0 0 3 0 0 2 0 0 1 2 0 0 0 2 1 1 0 2 0 0 1 2 0 0 9 1 1 0 0 0 1 1 0 1 3 1 0 1 2 0 1 1 3 0 0 0 0 0 1 0
0 0 0 0 0 0 0 0 0 0 0 0 0 0 1 0 0 1 0 0 1 0 0 0 0 0 0 0 0 0 1 0 0 0 1 0 0 0 0 0 0 0 0 0 0 0 0 1 1 1 1 1 2 0 0 0 1 0 1 2 0 0 1 0 0 0 1 0 0 0 0 0 0 0 0 0 0 0 1 0 0 2 0 0 0 1 1 0 0 0 0 0 0 0 1 0 0 0 0 0 0 0 1 0 0 1 2 0 1 0 0 0 0 0 1 0 0 0 0 1 1 0 0 1 0 0 0 0 0 0 0 0 0 0 0 0 0 0 1 0 0 1 0 0 0 1 0 0 0 0 0 0 0 0 0 0 0 0 0 0 0 0 0 0 1 0 0 1 0 0 0 0 0 0 0 0 1 2 0 0 0 0 0 0 1 0 0 1 0 0 1 1 1 1 0 1 3 1 0 0 0 0 0 1 0 1 1 0 0 0 4 0 0 0 0 0 0 0 1 0 0 0 0 0 0 0 0 0 0 1 1 1 1 2 0 1 0 0 0 0 0 1 1 0 0 0 1 0 0 1 2 0 0 0 0 2 1 0 0 1 0 0 0 0 1 2 0 1 1 0 1 1 1 0 0 2 0 0 1 1 0 1 0 0 3 0 0 0 0 0 0 0 0 0 1 0 0 0 0 0
3 2 3 2 1 1 1 1 2 1 7 2 2 0 1 2 0 2 3 3 5 0 1 1 3 0 2 1 0 3 3 3 0 3 4 0 0 0 0 1 1 3 0 1 1 1 0 10 2 2 5 1 3 2 7 2 3 0 3 7 0 2 7 6 1 0 3 8 7 0 0 0 1 2 1 3 1 1 3 2 0 0 0 2 0 5 4 2 3 0 0 0 1 5 1 1 2 2 3 4 3 4 4 1 2 0 2 3 3 0 3 0 1 3 3 4 1 0 1 3 0 0 2 1 0 1 0 0 2 1 1 0 2 0 0 2 4 2 0 4 1 2 1 5 1 2 0 0 2 1 3 1 1 2 1 4 1 0 9 2 4 1 0 2 7 1 0 2 6 2 1 2 1 1 0 5 2 2 0 1 2 2 0 0 3 1 0 0 3 0 3 1 3 1 1 6 5 3 7 0 5 1 1 1 1 3 0 0 2 0 4 1 1 4 0 2 2 3 1 1 2 1 0 2 2 0 3 2 3 3 3 6 1 1 0 3 0 2 1 5 4 4 4 2 0 0 0 2 1 0 0 2 1 0 1 3 0 4 0 1 1 0 1 3 1 1 2 2 0 0 0 0 0 0 1 3 1 3 0 2 0 1 4 1 0 1 0 0 1 2 1 4 3 1 1 1 2 3 8 2
0 0 1 0 0 0 1 0 1 0 0 0 0 0 0 0 0 0 0 0 1 0 0 0 0 0 0 0 0 0 0 0 0 0 0 0 0 0 1 0 0 0 0 0 0 0 1 0 0 0 0 0 0 1 0 0 0 0 1 0 1 0 1 1 0 0 0 0 0 0 0 0 0 0 0 0 0 0 0 0 0 0 0 0 0 1 0 0 0 0 0 0 0 0 0 0 0 1 0 0 0 0 2 0 0 1 0 0 0 0 0 0 1 0 0 0 0 0 0 0 0 0 0 0 0 0 0 0 0 0 0 0 0 0 0 1 0 1 1 1 0 0 0 0 0 0 0 0 0 0 0 0 0 0 0 0 0 0 0 0 0 0 0 0 0 0 0 0 2 0 0 0 0 1 0 0 0 0 0 0 0 0 0 0 0 0 0 0 0 0 0 0 0 0 0 0 0 1 0 0 0 0 1 0 0 0 0 0 1 0 0 0 0 0 0 0 0 0 0 0 0 1 1 1 0 0 0 1 0 0 0 1 0 0 0 1 0 0 1 1 0 0 1 0 0 0 0 0 0 0 0 0 1 0 0 0 0 0 0 0 0 0 0 0 0 0 1 0 0 0 0 0 1 2 1 1 0 0 1 0 0 0 0 1 0 0 0 0 0 1 0 0 1 0 0 0 0 1 1 0
0 0 0 0 0 0 0 0 0 0 0 0 0 0 0 0 0 0 0 1 0 0 0 0 0 0 0 0 0 0 0 0 0 0 0 0 0 0 0 0 0 0 0 0 0 0 0 0 0 1 0 0 0 0 0 0 0 0 0 0 0 1 0 0 0 0 0 1 0 0 0 0 1 0 0 0 0 0 0 0 0 0 0 0 0 0 0 0 0 0 0 0 0 0 0 0 0 0 0 0 0 0 0 1 0 0 0 0 0 0 0 0 0 0 0 0 0 0 0 0 0 0 0 0 0 0 0 0 0 0 0 0 0 0 0 0 0 0 0 0 0 0 0 0 0 0 0 0 0 0 0 0 0 0 1 0 0 0 1 0 0 0 0 0 0 0 0 1 0 0 0 0 0 0 0 0 0 0 0 0 0 0 0 0 0 0 0 0 0 0 0 0 0 0 0 0 0 0 0 0 0 0 2 0 0 0 0 0 0 0 0 0 0 0 0 0 0 0 0 0 0 0 0 0 0 0 0 0 1 0 0 0 0 0 0 0 0 0 0 0 0 1 0 0 0 0 0 0 1 0 0 0 0 0 0 0 0 0 0 1 0 0 0 0 0 0 0 1 0 0 0 0 0 0 0 0 0 0 0 0 0 0 0 0 0 0 0 0 0 0 0 0 0 0 0 0 0 0 0 0
0 0 0 0 1 0 0 0 0 0 0 1 0 0 0 0 0 0 0 0 0 0 0 0 0 0 0 0 0 0 0 0 0 0 0 0 0 0 1 0 0 0 0 0 0 0 0 1 0 0 0 0 0 0 0 0 0 0 0 0 0 0 0 0 0 0 0 0 0 0 0 0 1 0 0 0 0 0 0 0 0 0 0 0 0 0 0 0 0 0 0 0 0 0 0 0 0 0 0 0 0 0 0 1 0 0 0 0 0 0 0 0 0 0 0 1 0 0 0 0 0 0 0 0 0 0 0 0 0 0 0 0 0 0 0 0 0 0 0 0 0 0 0 0 0 0 0 1 0 0 0 0 0 0 0 0 0 0 0 0 0 1 0 0 0 0 1 1 0 0 0 0 0 0 0 0 0 0 0 0 0 0 0 0 0 0 0 0 0 0 0 0 0 0 1 0 1 0 1 0 0 0 0 0 0 0 0 0 0 0 0 0 0 0 0 0 0 0 0 0 0 0 0 0 0 0 1 0 1 0 0 1 0 0 0 0 0 0 0 0 0 0 0 0 0 0 0 0 0 0 0 0 0 0 0 1 0 0 0 0 0 0 0 0 0 0 0 0 0 0 0 0 0 0 0 0 0 0 0 1 0 0 0 0 0 0 0 0 0 0 0 0 0 0 0 0 0 0 1 0
3 1 0 0 0 0 0 0 2 0 1 1 0 0 0 0 0 0 0 0 1 0 0 0 0 0 0 0 1 0 0 0 1 0 0 0 1 0 1 0 0 1 0 0 1 0 1 3 0 0 0 1 0 0 1 0 1 0 1 0 1 0 0 2 0 0 2 2 0 0 0 0 0 0 0 0 0 0 1 0 0 0 0 0 0 0 0 1 0 0 0 0 0 0 0 0 0 1 0 0 0 1 0 0 0 0 2 0 0 0 2 0 0 0 0 0 0 0 0 0 0 0 2 0 2 1 0 0 0 1 0 0 0 1 0 0 1 2 0 0 0 0 1 1 0 1 0 0 0 0 0 0 0 0 1 0 0 0 0 0 0 0 0 0 0 0 2 0 0 0 0 0 0 0 1 0 1 0 0 0 0 0 0 0 0 0 1 0 0 0 2 0 0 1 0 1 0 0 0 0 0 1 0 0 0 1 0 3 0 2 0 0 0 0 0 1 0 1 0 0 0 0 1 1 0 1 0 0 0 0 0 0 1 0 0 3 0 0 1 0 0 1 0 0 0 0 0 0 0 1 0 0 1 0 0 0 0 0 0 0 0 0 0 1 0 1 1 0 0 0 0 0 0 0 0 0 2 0 0 0 0 0 2 1 0 0 0 2 0 0 1 0 1 0 1 1 0 2 1 0
0 0 0 0 0 3 0 0 0 0 0 0 0 0 0 0 0 0 0 0 0 0 0 0 0 0 0 0 0 0 0 0 0 0 0 0 0 0 0 0 0 0 0 0 0 0 1 2 1 0 0 0 1 0 0 1 0 1 0 0 0 0 0 0 0 0 0 1 0 0 1 0 0 0 0 0 0 0 0 0 0 0 0 0 0 0 0 0 0 0 0 0 0 0 0 0 0 0 0 2 0 1 0 1 0 0 0 0 0 0 0 0 0 0 0 0 0 1 0 0 0 0 1 0 0 0 0 0 0 0 0 0 0 1 0 1 0 0 0 1 1 0 2 0 0 1 0 0 0 0 0 0 0 0 0 1 0 0 1 0 2 0 0 0 1 0 0 0 0 0 0 0 0 0 0 0 0 0 0 3 0 0 0 0 0 0 0 0 0 0 0 0 1 0 0 0 1 0 1 0 0 0 0 0 0 0 0 0 0 0 0 0 0 0 0 0 0 0 0 0 0 0 0 0 0 2 0 1 0 0 0 0 0 1 0 0 0 0 0 0 0 0 0 0 0 0 0 0 0 0 0 0 0 0 0 0 0 2 0 0 0 0 0 0 0 0 0 0 0 0 0 0 0 0 1 0 0 0 0 0 0 0 0 0 1 0 0 0 0 0 0 0 0 0 0 0 0 0 0 0
1 0 0 0 1 0 1 0 0 0 2 0 0 0 0 0 0 0 0 1 2 0 0 1 0 0 1 0 1 0 0 3 0 0 1 0 0 1 2 0 1 0 1 1 0 0 0 1 0 1 1 0 1 1 0 0 3 0 0 0 0 1 1 3 0 0 1 1 1 0 0 0 0 1 1 0 0 1 0 0 1 1 0 0 0 1 1 0 0 0 0 0 1 1 1 1 0 0 0 1 0 0 1 0 0 0 2 0 0 0 0 0 0 3 0 1 0 0 0 0 0 0 1 0 0 0 0 0 1 1 0 0 0 1 0 1 0 0 0 1 0 0 0 1 0 2 0 2 0 0 1 0 0 1 0 1 0 1 4 0 0 1 1 0 1 0 0 0 0 1 0 0 0 0 1 0 1 1 0 1 0 0 0 0 1 0 0 0 0 0 1 0 1 1 1 0 2 0 1 0 0 0 0 2 0 0 0 1 0 0 0 0 1 0 1 0 0 0 2 0 2 0 0 0 0 0 1 1 0 1 1 1 1 0 0 0 0 1 0 0 1 0 0 0 0 1 1 1 0 1 0 1 0 0 1 1 1 0 0 0 0 0 0 0 1 0 0 0 0 0 0 0 1 0 1 0 1 0 3 2 0 0 1 1 0 1 0 2 0 0 0 0 0 0 0 0 1 1 4 1
0 0 0 0 0 0 0 0 0 1 2 0 0 0 0 0 0 0 0 0 0 1 2 0 0 0 0 0 0 0 1 0 0 0 0 0 0 1 0 0 0 0 0 0 0 0 0 1 0 0 0 0 0 0 1 1 1 1 0 0 0 0 0 0 0 0 0 1 0 0 0 0 0 0 0 0 1 0 0 0 0 0 0 0 0 1 0 1 0 0 0 1 0 1 0 0 0 0 0 0 0 1 0 1 0 0 0 0 0 0 0 0 0 0 1 0 0 0 0 0 0 0 1 0 1 0 0 0 0 1 0 0 0 0 0 2 0 0 0 0 1 0 1 0 0 0 0 0 0 0 1 0 0 0 0 0 0 0 2 0 0 0 0 0 1 0 0 1 0 0 0 0 0 0 0 0 0 0 0 0 1 0 1 0 0 0 1 0 2 0 1 1 0 0 0 0 0 0 0 0 0 0 0 0 0 0 0 0 0 0 1 0 0 0 0 0 0 0 0 0 2 0 0 0 0 0 0 0 0 0 0 0 1 0 0 0 0 0 0 0 0 0 0 1 0 1 0 0 0 0 0 1 0 0 0 0 0 0 0 0 0 0 0 0 2 0 0 0 0 0 0 1 0 0 1 0 0 0 0 1 0 0 2 0 1 0 1 0 0 3 0 0 3 1 0 1 1 0 0 0
2 5 4 0 1 1 4 3 0 1 0 2 1 0 3 2 0 3 0 4 0 3 0 5 2 0 2 2 2 0 3 1 0 2 2 2 1 1 1 0 1 4 0 3 6 3 1 3 1 3 2 2 2 4 3 1 3 0 4 1 2 3 2 6 1 3 2 6 0 2 0 0 2 0 2 1 2 0 1 2 0 2 1 1 1 7 4 3 0 0 0 2 0 1 4 0 2 1 0 4 0 9 2 4 0 1 1 2 4 0 1 0 0 1 9 1 0 0 1 2 1 0 0 0 3 0 5 0 0 2 1 1 1 3 0 4 0 0 1 2 2 3 2 1 0 8 1 0 1 0 2 6 2 3 0 3 0 1 5 1 2 5 0 4 14 2 3 2 3 1 2 0 1 2 2 3 3 5 0 4 1 2 4 0 1 3 2 0 0 3 1 1 3 2 1 2 6 1 5 0 3 1 5 2 0 2 1 0 1 1 0 2 2 1 0 2 0 7 2 1 3 0 2 1 0 4 2 2 2 0 4 0 1 1 0 1 3 3 0 3 8 4 4 2 0 2 0 0 0 1 0 6 1 0 1 1 0 1 3 2 2 0 0 0 1 2 2 3 2 0 1 5 3 3 4 2 0 2 1 5 1 1 1 1 2 3 2 4 0 4 3 3 3 2 1 1 2 4 2 2
0 2 0 0 0 0 1 0 1 0 2 0 0 0 3 0 0 0 0 0 0 1 0 1 0 0 1 0 1 0 0 2 0 2 0 0 0 0 2 1 0 0 0 0 4 1 1 1 0 1 1 0 0 0 1 0 0 0 0 1 1 0 2 0 0 0 2 2 1 2 0 0 0 0 1 0 1 0 2 2 0 1 0 0 0 4 0 0 0 0 0 0 2 0 3 1 0 1 2 1 0 0 1 0 0 0 2 0 0 0 0 0 0 1 1 0 0 0 0 0 1 0 0 0 1 0 0 0 0 0 1 1 0 1 0 2 0 0 1 0 0 0 1 1 1 0 0 0 1 0 1 1 1 1 0 1 0 0 0 0 0 1 0 1 0 0 0 0 0 0 0 0 1 0 0 1 0 0 0 1 0 0 3 0 0 0 1 0 1 0 0 5 0 0 0 1 3 0 0 0 0 1 2 0 0 0 0 0 1 1 0 1 0 1 0 0 1 0 0 0 1 1 1 0 1 0 0 1 0 1 1 0 0 0 0 2 0 0 2 0 0 1 3 3 0 1 0 0 0 1 0 1 2 0 0 0 1 0 0 1 0 0 0 2 1 0 0 0 1 0 0 0 0 0 3 0 1 0 1 0 0 0 3 1 1 0 0 0 0 1 0 1 0 1 0 0 0 0 0 0
0 0 1 1 1 1 0 0 0 1 0 0 0 0 1 0 0 0 0 0 1 0 0 2 0 0 0 0 0 1 1 1 0 2 0 0 1 0 0 0 0 0 1 0 1 0 0 2 0 0 0 1 2 1 3 1 0 0 3 2 1 2 0 0 1 0 2 0 0 2 0 1 2 0 0 1 0 0 1 1 0 1 0 1 0 1 0 2 1 0 1 0 0 0 0 1 0 1 2 1 1 0 2 0 0 0 1 3 0 0 0 0 0 0 1 0 0 0 0 0 0 0 0 0 0 1 4 0 0 0 0 0 0 1 0 1 0 0 0 0 0 0 0 0 0 1 1 0 1 0 0 0 1 1 0 1 0 0 1 1 0 0 0 2 2 0 0 0 1 0 0 0 0 0 0 0 0 1 2 0 0 0 1 0 0 0 0 0 1 1 1 2 0 0 0 1 1 1 0 0 0 0 2 0 0 0 0 0 0 0 1 1 1 1 0 0 0 1 0 0 0 0 2 0 0 0 1 0 3 0 1 2 0 0 0 1 0 2 0 0 1 1 0 0 0 2 0 1 0 0 1 0 0 0 0 1 1 0 0 0 0 0 0 1 0 0 1 0 0 0 0 0 2 1 3 1 0 0 0 1 5 0 1 2 1 0 0 1 0 3 1 1 1 0 1 0 0 0 1 0
0 1 1 0 0 0 0 0 0 0 0 0 0 0 0 0 0 0 0 0 0 0 0 0 0 0 0 0 0 0 0 0 0 0 0 0 0 0 0 0 0 0 1 0 0 0 0 0 0 0 0 0 0 0 0 0 1 0 0 0 0 0 0 0 0 0 0 0 0 0 0 0 0 0 0 0 0 0 0 0 0 0 0 0 0 0 0 0 0 0 0 0 0 0 0 0 0 0 0 0 0 0 0 0 0 0 0 0 0 0 0 0 0 0 0 0 0 0 0 0 0 0 0 0 0 0 0 0 0 0 0 0 0 0 0 0 0 0 0 0 0 0 0 2 0 0 0 0 0 0 0 0 0 0 0 0 0 0 0 0 0 0 0 0 0 0 0 0 0 0 0 0 0 0 0 1 0 0 0 0 0 0 0 0 0 0 0 0 0 0 0 0 0 0 0 0 0 0 0 0 0 0 0 0 0 0 0 0 0 0 0 0 0 0 0 0 0 0 0 1 0 0 0 0 0 0 0 0 0 0 0 0 0 0 0 0 0 0 0 0 0 0 0 0 0 0 0 0 0 0 0 0 0 0 0 0 0 0 0 0 0 0 0 0 0 0 0 0 0 0 0 0 0 0 0 0 0 0 0 0 0 0 0 0 0 0 0 1 0 0 0 0 0 0 0 0 0 0 0 0
7 3 7 1 5 1 4 2 1 0 6 5 1 0 7 1 0 2 5 6 5 2 4 5 3 0 3 1 5 3 7 5 2 2 4 1 5 7 11 1 5 7 7 6 3 4 3 7 8 4 2 2 7 9 4 13 8 0 11 10 0 1 10 6 5 5 10 4 9 3 0 0 4 0 5 3 3 4 3 2 6 3 0 6 4 7 13 5 4 1 9 3 2 3 9 2 1 2 5 1 4 3 9 6 2 3 1 5 6 0 7 0 1 12 6 5 0 3 3 1 0 1 1 3 4 2 6 1 9 3 2 4 2 5 2 3 2 1 3 3 5 5 7 7 3 5 0 2 2 0 5 1 7 5 6 3 2 2 4 2 0 1 1 1 6 2 1 3 5 5 3 3 1 5 3 5 5 3 3 5 6 3 11 0 2 3 1 2 2 1 14 4 3 4 1 4 4 4 7 0 2 4 5 6 0 6 1 2 4 4 4 4 6 5 1 1 2 7 2 0 2 2 7 6 3 4 4 3 12 1 6 3 7 9 3 8 2 0 0 4 5 14 4 6 0 4 1 2 3 3 5 4 1 1 0 4 3 10 2 4 0 0 0 1 6 2 7 2 5 0 3 6 4 2 5 8 4 3 11 4 2 2 4 5 3 10 0 10 2 4 3 18 8 4 7 1 2 0 7 1
3 2 1 1 2 2 3 2 3 1 2 3 0 3 0 3 0 0 0 3 7 2 0 4 2 0 4 1 5 3 7 1 3 4 6 0 5 1 2 1 3 2 2 0 2 2 1 5 0 3 3 0 7 6 2 4 4 2 1 0 0 2 2 5 3 1 3 3 3 1 2 1 2 2 3 2 4 0 3 1 5 3 2 1 0 1 4 6 1 0 5 1 0 5 5 0 0 1 3 3 3 0 6 5 1 2 2 6 3 0 2 1 0 4 2 4 0 1 1 1 2 0 3 2 6 1 8 1 1 3 2 0 0 4 2 3 2 1 1 5 3 0 1 6 1 7 0 0 2 0 4 4 0 3 3 3 1 0 3 0 1 1 2 6 1 1 1 1 4 3 3 5 1 1 6 4 0 2 1 4 1 7 8 0 3 2 1 1 0 5 2 3 2 1 1 0 1 3 2 0 0 1 3 1 0 4 2 0 1 1 2 1 1 2 1 3 1 2 1 1 3 0 2 3 0 2 1 3 2 0 2 2 0 2 0 5 1 1 4 4 2 4 5 1 0 3 4 1 0 2 3 6 0 0 1 2 0 4 0 3 0 0 2 5 2 6 4 1 1 0 4 1 2 1 3 6 0 0 2 5 0 1 2 2 3 7 1 0 2 2 3 9 1 1 1 2 1 1 4 1
1 1 5 0 1 2 3 3 0 1 5 3 0 0 1 0 0 2 1 6 2 0 1 0 0 0 3 3 2 0 2 0 0 1 3 0 2 5 1 2 1 6 8 0 1 6 1 2 5 2 0 2 5 4 2 6 2 1 1 2 0 3 2 1 2 2 6 2 3 3 0 1 1 0 1 0 0 5 1 0 1 2 0 1 3 5 2 3 1 0 3 3 1 2 2 1 2 1 2 5 2 4 2 1 1 1 2 1 2 0 3 0 0 2 5 3 0 1 1 1 2 1 0 3 2 1 1 1 1 0 1 2 1 3 0 2 1 0 2 3 2 2 3 1 1 4 1 2 3 0 4 3 0 0 3 1 0 1 4 0 1 1 2 1 3 0 4 1 3 2 1 0 0 1 1 1 0 3 2 1 1 3 2 0 0 0 2 1 2 1 3 0 0 0 2 1 3 0 1 0 0 1 1 7 0 1 2 3 1 1 2 3 4 1 0 1 0 5 0 0 2 1 1 1 0 2 2 0 2 1 3 3 2 1 0 2 0 0 0 0 3 6 6 5 0 2 0 0 1 3 1 2 1 1 1 3 2 2 1 2 0 0 0 0 1 1 1 2 1 0 1 0 1 2 1 1 3 1 4 1 1 1 1 1 4 3 2 6 0 4 1 4 4 3 3 3 2 2 2 0
2 1 6 0 2 0 1 0 1 0 2 2 0 0 3 0 0 2 2 1 0 1 2 3 3 0 3 1 1 0 3 2 1 0 1 0 1 2 2 2 1 0 2 1 0 2 4 2 1 0 1 1 5 3 0 0 0 0 3 2 1 6 10 6 1 1 4 2 2 1 0 0 2 1 3 1 0 3 3 0 2 7 0 2 0 2 2 0 0 0 2 2 2 1 3 2 0 2 4 5 1 2 3 2 1 1 0 3 4 1 2 0 1 4 3 0 0 0 2 1 1 0 4 2 0 1 0 1 2 2 0 0 1 1 0 3 4 0 0 0 1 0 2 3 0 1 0 0 0 0 0 0 1 3 2 2 0 0 5 2 0 1 0 0 2 1 0 3 3 2 0 2 1 2 1 1 3 5 0 0 1 1 3 0 0 0 2 1 1 0 2 2 3 0 1 1 3 1 3 2 2 1 1 5 1 4 0 2 0 0 1 1 2 1 0 2 0 1 1 1 0 0 2 3 1 2 0 2 3 0 2 3 0 0 0 0 0 2 0 3 1 3 5 1 1 2 3 1 2 2 1 2 1 0 0 1 3 1 0 4 0 0 1 1 1 0 4 2 1 0 2 1 1 1 4 1 0 1 1 2 1 3 1 2 0 0 1 2 0 1 1 2 3 1 0 2 0 1 3 0
0 0 0 1 2 2 1 1 0 0 0 0 0 1 2 1 1 1 0 0 0 0 0 0 3 0 0 0 0 2 0 1 1 1 0 0 0 0 0 1 0 1 1 0 1 0 1 0 1 0 1 0 1 1 0 1 0 1 1 1 0 0 1 0 1 0 0 1 1 1 1 0 0 3 1 0 3 1 0 1 1 0 4 0 2 1 2 4 1 0 1 1 0 0 0 0 0 0 0 2 2 1 1 0 0 3 1 1 0 0 0 0 0 0 0 0 0 0 0 1 1 0 2 0 0 2 0 0 1 4 0 1 1 1 0 1 0 0 1 1 1 0 2 0 0 0 0 0 2 0 2 0 1 2 1 0 0 1 0 1 0 2 2 2 1 0 3 0 1 1 1 0 0 0 2 2 0 0 0 1 1 1 1 0 4 0 0 0 1 1 1 0 2 2 0 1 1 0 1 0 1 0 0 0 0 3 0 0 0 1 0 1 1 0 0 0 0 0 1 0 0 0 0 1 1 0 2 0 1 0 1 0 0 1 0 1 0 0 1 0 3 1 0 1 0 0 2 1 0 0 1 0 1 0 0 0 1 1 0 1 0 0 0 0 1 1 2 4 0 0 0 0 0 2 2 0 2 0 1 2 1 2 0 0 0 0 0 0 0 2 2 0 0 1 1 0 2 0 0 0
4 0 1 0 3 1 0 0 0 2 4 0 1 1 0 1 0 1 3 3 0 0 3 0 3 0 2 1 1 1 1 1 0 0 3 0 0 0 1 0 0 0 5 1 3 0 2 1 0 1 0 0 1 0 1 1 3 0 0 1 0 2 2 1 1 1 0 0 0 0 0 0 0 0 1 0 0 0 2 0 2 3 0 0 1 1 1 0 0 1 3 0 1 1 3 0 2 0 0 2 3 1 1 0 1 2 1 1 1 0 0 0 0 1 0 2 0 0 0 1 0 0 1 0 1 0 2 0 0 2 3 1 0 3 1 0 3 0 1 2 1 0 1 1 1 2 0 0 2 0 1 2 4 2 1 2 0 1 0 1 0 2 0 0 1 0 0 1 1 0 1 0 0 0 1 4 2 2 0 2 0 0 1 0 1 0 0 0 3 1 2 2 1 0 0 1 1 1 1 0 0 0 0 0 0 0 0 1 2 2 0 4 1 1 0 0 0 0 1 0 0 0 2 0 0 2 0 4 5 1 0 2 1 0 1 3 1 3 0 2 1 1 2 2 0 1 2 0 0 0 0 3 0 1 0 0 0 5 0 1 1 0 0 4 0 1 1 1 0 0 1 1 1 1 3 3 3 1 1 1 0 0 1 1 3 1 0 0 1 2 0 3 0 0 0 0 0 1 1 0
4 1 3 4 3 1 1 2 2 0 1 0 1 2 1 2 1 2 0 4 2 0 2 6 3 0 4 1 5 3 1 0 0 5 1 0 0 0 7 3 3 5 6 0 1 1 2 6 2 4 3 1 1 1 5 3 5 2 2 9 1 4 3 0 2 1 0 5 2 0 0 1 0 1 3 1 2 1 0 2 1 2 2 4 3 7 1 4 2 0 8 5 4 4 6 0 4 2 6 0 1 3 5 4 5 1 2 1 6 0 1 1 1 7 4 3 0 1 3 1 0 1 5 3 5 3 3 0 3 3 0 2 5 5 2 6 1 3 0 8 3 2 5 3 0 4 0 8 3 0 4 5 1 1 1 4 0 0 11 4 3 1 0 7 4 0 1 4 3 2 0 0 1 1 1 10 3 1 2 2 2 2 5 0 3 4 0 1 1 0 1 3 4 4 3 2 12 6 4 2 2 0 7 5 0 0 0 0 0 0 3 2 0 2 1 1 1 2 1 0 3 2 1 2 2 1 1 0 1 3 0 3 1 4 0 5 1 1 7 6 4 2 7 6 0 1 0 4 2 2 0 4 3 1 0 6 2 4 1 3 3 1 0 1 3 0 2 3 2 0 2 1 5 4 7 9 2 1 2 3 3 0 5 3 1 2 0 1 1 3 3 8 3 7 4 1 3 2 9 3
0 0 1 0 0 1 1 0 0 1 0 0 0 0 0 0 0 1 1 2 0 0 0 0 1 0 1 0 1 0 1 0 0 0 1 0 0 1 2 0 0 1 1 0 1 0 0 1 0 1 0 0 1 1 0 0 1 1 2 0 0 0 1 0 0 0 4 0 0 1 0 0 1 1 0 1 2 0 0 0 1 1 0 0 0 1 0 1 1 0 0 1 0 0 0 0 1 0 1 1 1 0 2 0 0 0 1 0 0 0 0 0 0 1 0 0 0 0 0 0 0 0 1 0 1 0 0 0 0 0 0 1 0 1 0 2 0 1 0 0 0 0 2 0 1 0 0 0 0 0 0 1 1 1 0 2 0 1 2 1 0 1 0 1 2 0 1 0 1 0 0 0 0 0 0 1 1 0 0 0 0 0 1 0 1 0 1 0 1 0 3 1 0 1 0 0 0 0 0 0 1 1 1 0 0 0 1 0 0 1 0 0 0 1 0 0 0 0 0 0 0 0 1 0 1 1 1 0 0 0 1 0 1 0 0 1 0 0 1 0 1 1 1 0 1 0 1 1 1 0 0 0 0 0 0 0 0 1 0 2 0 0 0 2 0 3 1 0 0 0 1 1 0 0 0 1 1 0 1 2 0 0 0 0 1 1 0 1 0 1 2 2 2 0 1 0 0 0 0 0
0 0 0 3 0 1 1 1 0 1 5 2 0 0 1 0 1 2 0 2 0 1 4 0 1 0 0 0 2 0 1 1 0 1 2 0 0 0 1 0 0 0 1 1 2 0 1 1 1 0 0 1 1 0 1 3 0 0 2 1 1 1 3 1 1 2 2 2 1 1 0 0 2 1 1 0 1 3 0 1 0 2 0 1 0 2 2 2 0 0 0 0 1 4 0 1 0 0 0 1 2 4 1 1 0 2 2 1 1 0 0 0 0 2 2 1 0 2 1 0 1 1 4 0 1 0 1 0 0 0 1 0 0 0 1 1 1 3 3 4 0 0 3 1 0 2 0 2 0 0 7 0 0 2 0 0 0 0 0 0 1 1 0 1 2 1 0 1 1 1 0 0 1 0 0 1 2 0 1 1 0 1 1 0 1 0 1 0 2 0 0 0 2 0 0 0 2 1 2 0 1 1 1 1 0 1 1 0 0 0 0 3 0 1 0 2 0 0 0 0 0 0 2 2 2 2 0 2 1 1 3 2 1 0 1 1 0 2 1 0 1 2 1 0 1 0 0 2 1 0 0 0 1 0 0 0 1 0 0 4 0 1 1 1 3 1 1 1 0 0 1 1 1 3 1 3 1 2 2 1 0 0 4 2 1 0 0 4 0 5 4 0 0 1 1 1 1 1 0 3
1 0 0 0 1 0 0 0 0 0 0 0 1 0 0 1 0 0 0 3 0 0 0 0 0 1 0 1 1 1 1 0 0 1 0 0 0 0 0 0 0 0 0 1 1 1 0 0 0 0 1 0 1 0 2 0 0 1 0 0 1 1 0 1 1 0 1 0 1 0 0 0 0 0 0 0 0 0 0 0 0 0 0 0 0 0 0 2 0 0 0 0 0 0 0 0 0 0 0 1 0 0 0 1 0 0 0 1 0 0 0 0 0 0 0 0 0 0 0 0 0 0 0 0 0 0 0 0 0 0 0 0 1 1 0 0 0 0 1 0 0 0 0 1 1 0 1 0 0 1 1 1 0 1 0 1 0 0 1 1 0 3 0 0 1 0 0 1 1 0 0 0 0 0 0 0 0 0 0 0 0 1 0 0 2 0 0 0 0 0 0 0 0 0 0 0 0 1 0 0 1 0 1 0 1 0 0 0 1 0 0 0 1 1 0 0 0 0 0 0 1 0 0 0 0 0 0 0 0 0 1 0 1 0 0 0 0 1 1 0 0 1 0 0 0 0 0 0 0 0 0 0 0 1 0 1 0 0 0 0 0 0 0 0 1 0 0 1 0 0 0 0 0 0 0 0 0 0 0 0 1 0 1 1 0 1 0 0 0 1 0 0 0 0 0 0 0 0 0 0
4 2 0 0 1 0 1 1 0 1 0 1 0 0 3 0 0 0 0 3 0 1 0 1 0 0 4 0 1 0 0 3 0 1 1 0 5 2 2 0 0 2 4 1 0 1 0 5 0 0 0 1 2 0 4 1 2 1 2 3 0 1 2 0 2 0 1 3 3 0 1 1 0 1 0 0 0 0 3 0 3 4 1 1 0 6 0 0 1 1 2 1 1 2 1 3 1 0 1 5 3 1 1 1 0 1 1 7 1 0 1 0 2 4 0 0 0 0 0 1 0 0 1 4 1 0 6 0 0 1 0 0 0 1 0 1 3 0 0 1 0 0 2 0 0 1 0 2 0 1 3 1 0 2 0 4 0 1 3 0 1 2 1 0 1 0 1 2 0 2 1 0 1 0 0 0 0 1 2 2 1 0 0 0 5 2 0 1 7 2 5 3 2 2 1 2 1 1 0 0 0 3 0 1 0 5 2 0 0 2 1 1 0 0 0 1 1 0 0 2 1 0 0 2 0 1 0 3 0 1 3 2 1 3 0 1 1 2 2 1 3 1 1 0 1 1 3 1 3 0 0 1 2 0 0 0 0 1 0 1 0 0 0 0 2 0 2 2 2 0 1 0 0 1 3 1 0 0 0 2 1 0 4 0 1 4 0 0 0 2 1 2 0 1 0 0 3 0 1 2
3 1 6 6 5 1 3 2 2 2 7 3 2 0 2 3 2 4 5 5 7 4 4 5 6 0 1 2 9 2 2 12 1 1 3 0 1 2 9 2 0 1 6 5 7 6 4 4 3 3 4 1 7 7 11 5 5 2 11 4 0 0 7 2 1 2 5 5 2 3 0 3 9 2 4 2 9 5 3 2 6 5 1 4 2 8 3 3 4 0 7 2 2 4 9 3 1 7 5 4 2 4 4 1 0 3 3 4 3 1 1 1 3 9 7 3 0 0 5 3 3 1 3 1 3 1 5 3 1 2 2 1 0 2 0 7 8 3 2 7 3 4 2 4 2 2 0 7 1 1 6 3 5 6 2 3 1 0 4 2 3 2 2 4 2 2 2 2 4 0 3 2 0 0 4 2 4 1 3 2 1 1 6 0 3 3 2 0 10 4 13 2 3 6 3 2 4 7 9 2 1 3 3 2 1 5 0 2 3 4 6 3 1 4 1 2 0 2 6 0 6 3 1 2 2 2 1 1 3 4 4 3 5 3 1 7 4 2 4 2 2 4 4 4 1 5 3 2 0 4 3 3 3 1 1 2 1 4 2 5 0 3 0 2 3 4 7 6 2 0 0 1 0 1 10 7 2 1 2 4 5 2 4 6 0 9 1 5 0 3 7 2 0 2 2 7 6 9 5 3
0 0 0 0 0 0 0 0 0 0 0 0 0 0 0 0 0 1 0 2 1 0 0 0 0 0 1 0 0 0 0 0 0 1 0 1 0 0 0 0 0 0 0 1 0 0 2 0 0 0 0 0 2 1 0 0 1 0 0 0 0 0 0 0 0 0 0 0 0 0 0 0 1 1 0 0 0 0 1 0 1 0 0 0 0 1 0 0 1 0 1 0 0 0 1 0 0 1 1 0 0 1 1 0 0 1 0 0 0 0 0 0 0 0 0 0 0 0 1 1 0 0 1 0 0 0 1 0 0 0 1 1 0 0 0 0 0 0 1 1 1 1 1 1 0 0 0 0 0 0 0 0 0 1 1 0 0 0 3 0 0 0 0 0 0 0 1 0 0 0 0 0 0 0 0 0 0 2 0 0 1 0 1 1 0 1 0 0 1 1 0 0 0 1 0 1 1 0 2 0 1 0 0 0 0 3 0 0 1 0 2 0 0 0 1 0 1 0 0 0 0 0 0 0 0 0 1 0 0 0 0 0 0 0 0 0 0 0 0 0 0 2 4 0 0 0 2 0 0 0 1 0 0 0 0 1 1 1 1 1 1 0 0 0 0 1 0 1 0 0 0 0 0 0 1 1 0 1 0 0 0 2 0 0 0 2 0 1 0 1 1 0 0 0 0 0 2 0 2 1
1 0 0 0 1 1 0 1 0 0 0 0 1 0 0 0 0 0 2 0 2 0 1 0 0 0 2 0 1 1 2 0 0 0 1 0 0 3 2 0 1 1 3 3 0 2 1 1 1 0 0 2 0 0 2 0 1 0 0 2 0 0 0 1 2 0 0 0 1 0 0 0 3 0 0 0 0 0 0 1 0 1 2 2 3 0 2 1 1 0 3 0 0 0 1 1 0 0 2 1 0 0 0 0 1 1 0 0 1 0 3 0 0 0 0 0 0 1 1 3 1 1 2 0 0 0 2 0 1 0 0 0 0 1 0 1 1 2 2 2 0 1 1 3 2 0 0 1 2 0 0 0 0 0 0 0 0 0 1 0 0 0 0 2 0 0 0 0 0 0 2 0 0 2 1 1 0 0 2 0 1 0 0 0 0 1 0 0 0 0 3 0 1 4 0 0 0 1 2 0 0 0 0 1 0 0 0 1 0 1 1 1 0 0 0 0 0 0 0 0 0 1 1 0 1 1 0 0 0 1 2 1 1 1 0 2 0 2 0 1 1 0 0 1 0 0 0 0 0 0 0 0 0 0 1 1 2 0 1 2 0 0 0 1 0 1 2 2 1 0 1 0 1 0 1 0 0 2 1 1 0 0 3 0 0 1 0 2 1 0 0 1 0 0 0 0 1 0 2 0
0 0 1 1 3 1 0 0 0 1 0 1 0 0 0 1 0 1 0 0 0 0 0 0 0 0 3 0 0 2 0 0 0 0 0 0 0 0 1 1 0 1 1 0 0 2 0 0 0 1 0 0 3 0 1 1 1 0 1 0 0 3 0 0 0 1 1 0 0 0 0 0 1 0 0 0 1 1 0 0 0 1 0 1 1 1 2 1 0 0 0 1 0 0 0 0 0 0 0 2 0 1 0 0 0 0 0 0 0 0 0 1 1 0 2 0 0 1 1 0 1 0 0 1 1 0 0 0 0 0 0 1 0 0 0 0 1 0 0 2 0 0 1 0 0 0 0 0 0 0 0 0 0 2 2 0 0 0 1 0 1 0 0 0 1 1 0 1 0 0 0 0 1 0 0 0 0 0 0 0 0 0 0 0 1 1 2 0 1 0 0 2 0 0 0 0 0 0 0 0 0 0 2 1 0 0 0 0 0 0 0 2 1 0 0 0 1 0 1 1 1 0 0 0 0 2 0 0 0 1 0 0 0 0 0 0 0 0 1 1 0 1 0 1 0 0 0 0 0 1 0 0 0 0 1 1 1 0 0 0 0 0 0 2 0 1 2 1 1 0 0 0 0 0 0 0 0 0 1 0 0 0 0 0 0 1 0 1 0 0 0 1 1 0 0 0 0 1 1 0
3 1 5 6 3 1 6 2 3 4 5 2 1 0 4 4 0 1 1 1 6 0 4 4 3 0 3 2 10 3 3 9 1 2 4 2 7 2 6 2 6 7 7 1 1 6 8 7 7 5 6 3 6 3 4 14 5 0 4 8 1 6 9 8 4 1 10 9 3 1 0 2 2 1 0 2 1 4 1 4 4 3 0 0 1 2 1 3 3 3 7 0 1 3 7 8 2 1 3 3 4 1 6 3 3 2 3 2 6 1 2 2 2 5 8 1 0 1 6 2 1 0 2 2 1 5 4 1 3 5 3 1 0 4 2 8 5 6 1 7 5 6 4 4 1 4 0 3 0 0 5 1 5 4 4 6 0 0 5 3 2 4 0 1 7 2 2 3 2 2 3 2 1 2 0 7 4 3 1 0 4 3 10 0 3 1 3 1 4 0 8 6 5 3 2 2 3 2 2 1 0 2 2 5 0 1 2 2 4 5 4 5 4 3 0 1 2 13 1 2 1 1 2 4 1 4 2 5 4 2 6 5 4 6 0 4 1 4 2 6 3 9 6 5 1 3 1 0 2 6 1 1 1 1 1 4 1 6 2 3 1 0 0 3 4 5 7 5 1 0 2 2 3 4 7 6 2 3 4 3 6 0 6 3 3 3 0 7 3 1 8 7 7 0 2 2 4 4 10 1
0 5 1 0 3 0 0 1 2 0 1 0 2 0 0 0 0 1 1 1 1 1 0 0 2 0 2 0 1 1 0 1 0 2 0 3 1 3 2 1 0 1 0 0 0 0 1 1 1 1 1 1 2 1 1 4 1 0 0 0 1 0 0 1 1 1 2 1 1 1 0 0 0 1 0 1 0 2 0 0 3 2 1 1 0 1 0 0 1 0 3 0 0 0 0 0 0 0 0 0 0 1 0 1 0 0 0 0 0 0 1 0 1 0 1 0 0 0 1 0 1 0 1 0 1 0 0 1 0 1 0 0 2 0 0 2 0 0 0 1 0 0 0 2 2 1 0 0 1 0 0 0 1 1 1 0 0 0 1 1 3 0 0 1 2 2 0 1 1 0 0 0 1 0 0 1 0 1 3 1 0 0 2 0 1 0 0 0 0 0 1 0 0 1 0 1 1 0 0 0 0 0 3 0 1 3 1 0 0 0 1 0 3 0 0 0 0 1 0 1 0 1 0 0 0 1 1 1 1 0 0 1 0 1 0 3 0 3 0 0 0 3 1 1 0 1 0 0 0 0 0 0 1 1 1 0 0 1 0 3 0 0 0 2 4 0 1 1 0 0 1 0 2 2 0 2 0 1 0 0 0 0 0 0 0 0 2 0 0 3 1 0 1 0 0 0 1 1 0 1
0 1 0 0 0 0 0 0 0 0 0 0 0 0 0 0 0 0 0 0 0 0 0 0 0 0 0 0 0 0 0 0 0 0 0 0 0 0 0 0 0 0 0 0 0 0 0 0 0 0 0 0 0 0 0 0 0 0 0 0 0 0 0 0 0 0 0 0 0 0 0 0 0 0 0 0 0 0 0 0 0 0 0 0 0 0 0 0 0 0 0 0 0 0 0 0 0 0 0 1 0 0 0 0 0 0 0 0 0 0 0 0 0 0 0 0 0 0 0 0 0 0 0 0 0 0 0 0 0 0 0 0 0 0 0 0 0 0 0 0 0 0 0 0 0 0 0 0 0 0 0 0 0 0 0 0 0 0 0 0 0 0 0 0 0 0 0 2 0 0 0 0 0 0 0 0 0 0 0 0 0 0 0 0 0 0 0 0 0 0 0 0 0 0 0 0 0 0 0 0 0 0 0 0 0 0 0 0 0 0 0 0 0 0 0 0 0 0 0 0 0 0 0 0 0 0 0 0 0 0 0 0 0 0 0 0 0 0 0 0 0 0 0 1 0 0 0 0 0 0 0 0 0 0 0 0 0 0 0 0 0 0 0 0 0 0 1 0 0 0 0 0 0 0 0 0 0 0 1 0 0 0 0 0 0 0 0 0 0 0 0 0 0 0 0 0 0 0 0 0
0 1 1 0 0 1 0 1 0 0 1 0 0 0 0 1 0 0 1 1 0 0 0 0 0 0 0 0 1 0 3 2 0 1 0 0 0 0 0 0 0 0 2 0 0 0 0 0 0 1 0 0 1 0 0 2 1 0 0 1 0 0 0 0 0 2 0 0 0 0 0 1 0 0 0 0 0 0 1 0 0 0 0 0 0 0 0 0 0 0 0 0 0 2 0 0 0 0 0 0 0 0 0 0 0 0 0 0 0 0 0 0 1 0 0 1 1 0 0 0 0 0 0 0 0 0 1 0 0 0 0 0 1 1 0 0 0 0 0 0 1 1 0 1 0 1 0 0 0 0 1 2 1 0 0 1 0 0 1 0 0 0 0 0 0 0 0 0 0 0 0 1 0 0 0 1 0 0 0 1 0 0 2 0 0 0 0 0 0 0 0 0 0 0 0 0 1 0 0 0 0 0 0 0 0 1 0 1 0 0 0 0 1 1 0 0 0 0 0 0 0 0 0 0 0 1 0 0 0 0 0 0 0 0 0 0 0 1 0 0 0 0 0 0 0 0 0 0 0 0 0 0 0 0 0 0 0 0 0 0 0 0 0 0 0 0 1 0 0 0 0 1 0 0 1 1 1 0 0 0 2 0 0 0 0 1 0 0 1 0 0 2 0 0 0 0 0 1 1 0
1 0 1 0 1 1 2 2 0 1 2 0 2 1 5 0 0 0 1 5 0 1 4 1 1 0 2 0 2 1 1 2 0 2 1 1 1 1 3 2 0 3 2 0 1 3 3 2 1 1 3 0 0 0 3 0 2 0 2 4 2 0 1 3 3 0 3 2 1 1 0 1 0 0 1 1 0 1 0 1 1 2 1 0 0 1 3 0 0 0 2 2 1 2 4 1 0 1 1 0 2 2 1 2 1 3 0 2 4 0 0 0 0 3 1 1 1 0 2 2 1 0 2 2 1 1 2 1 0 1 2 0 0 3 1 3 0 0 1 4 4 3 0 0 0 1 0 0 0 1 1 1 2 0 0 2 1 0 3 1 0 1 0 3 6 0 1 1 2 3 3 0 0 0 0 2 3 3 0 2 3 2 4 0 0 2 0 0 0 3 1 1 0 1 1 2 0 3 1 0 2 3 2 2 0 0 0 2 1 1 3 0 2 0 1 1 0 1 1 0 2 0 5 1 0 2 6 0 0 0 2 2 2 3 0 1 0 2 0 2 2 2 1 2 1 4 0 2 0 1 0 2 2 0 0 3 1 2 1 4 1 0 1 1 0 4 2 0 0 0 1 1 1 1 1 4 0 0 1 1 0 3 4 1 2 2 1 1 1 6 1 1 2 0 0 0 2 2 2 1
2 1 0 2 3 2 1 2 1 1 1 3 0 0 0 1 2 1 1 2 2 0 0 0 0 0 1 1 1 3 1 0 0 1 1 0 1 1 2 1 2 0 2 0 2 1 0 1 1 1 0 1 2 1 0 3 0 0 1 3 0 2 1 1 1 1 1 4 1 1 0 0 0 0 2 1 0 0 1 0 0 0 0 0 2 3 0 0 2 0 0 0 0 3 1 0 1 3 1 0 0 1 2 0 1 1 1 2 0 0 2 1 0 1 3 1 1 0 1 3 0 0 1 1 3 1 0 1 0 0 1 0 5 2 0 1 0 0 0 0 5 0 0 0 0 1 0 0 0 0 2 0 0 0 0 0 0 0 1 0 0 0 0 1 1 1 1 1 1 0 0 1 0 2 0 0 3 4 0 1 1 2 1 0 0 0 1 1 0 0 4 2 0 1 1 3 5 5 0 0 0 2 0 0 0 1 0 0 2 1 1 0 1 0 0 1 0 3 1 0 1 1 2 2 0 0 1 0 0 2 2 0 2 4 1 0 0 3 3 2 3 2 0 1 0 2 0 0 0 0 0 1 1 0 1 1 0 0 0 0 0 0 1 2 2 0 4 2 0 0 0 0 2 0 3 1 0 1 0 3 0 1 3 0 1 0 0 2 1 0 1 4 0 0 2 0 0 0 4 1
0 2 2 1 0 1 0 2 1 0 2 0 1 0 2 1 0 1 1 9 0 2 4 1 1 1 1 1 3 2 1 2 0 0 2 1 1 1 3 2 2 1 3 1 2 3 0 0 0 1 3 1 1 1 1 4 3 1 2 1 0 0 2 2 0 1 4 3 0 0 0 1 0 0 2 0 1 0 0 2 0 2 0 0 2 0 1 1 2 0 0 1 1 1 1 2 0 0 0 0 0 2 2 0 2 1 0 3 3 0 0 1 1 2 1 1 0 1 1 0 0 0 1 2 5 1 1 2 1 2 0 1 3 0 2 2 3 3 3 6 1 0 0 2 0 3 1 2 0 0 0 1 1 0 2 0 0 2 2 2 0 0 0 1 5 0 0 1 2 1 0 0 0 2 1 2 3 1 0 0 3 0 4 0 1 1 0 1 0 0 1 1 1 0 0 0 0 0 1 1 0 0 9 4 0 7 1 0 0 0 2 1 1 1 1 1 1 2 1 0 0 2 3 0 1 1 5 3 0 0 1 2 0 0 2 1 0 0 2 0 0 3 0 1 2 1 1 0 0 0 1 4 0 1 0 0 0 1 0 4 0 0 0 1 4 2 4 6 0 0 0 0 4 0 5 4 0 0 3 5 4 0 1 1 0 4 1 4 2 0 1 3 6 2 0 0 1 0 1 1
1 0 0 0 0 0 0 0 2 0 0 1 0 0 1 0 0 0 0 3 2 2 0 1 0 0 0 1 2 0 1 0 0 0 0 0 0 0 3 0 0 0 0 2 1 2 1 1 0 0 1 1 0 2 2 1 1 0 1 1 0 0 1 0 2 0 4 1 2 1 0 0 0 4 1 0 1 0 0 2 0 0 0 2 0 0 1 0 2 0 6 2 1 1 0 1 0 0 1 1 0 0 2 0 1 0 1 1 0 0 1 0 0 0 2 1 0 0 0 0 0 0 0 0 0 0 2 0 0 0 0 0 0 1 0 1 1 0 1 1 0 0 0 0 0 0 0 0 1 0 1 0 0 1 0 1 0 0 1 0 2 0 0 0 0 1 0 0 2 1 3 1 0 1 0 0 2 0 0 0 0 1 0 0 0 0 1 0 0 0 1 0 0 1 1 1 1 1 2 0 2 0 0 0 0 1 0 0 0 0 0 0 0 1 0 0 0 0 0 1 1 1 2 0 0 0 0 0 0 0 0 0 1 0 1 1 0 2 2 0 0 3 0 2 0 2 0 2 0 0 0 1 1 0 0 0 0 1 0 1 0 0 0 2 0 0 1 1 1 0 0 0 3 0 2 0 0 1 1 0 0 2 1 0 0 0 1 1 0 4 0 0 3 0 0 0 3 0 0 0
2 2 5 0 0 1 4 2 2 5 0 5 0 1 3 2 0 3 1 7 2 0 3 3 3 0 2 2 3 0 7 1 0 0 1 1 1 1 0 1 5 2 11 1 5 3 0 4 0 0 1 3 2 1 3 4 5 1 5 1 2 2 5 7 1 1 5 4 1 1 0 0 1 2 0 0 0 3 0 2 6 5 2 1 0 4 4 3 3 0 4 1 4 3 4 1 1 1 2 4 1 3 0 1 0 1 3 3 2 0 2 0 3 7 2 3 0 0 0 1 0 1 0 5 8 1 2 3 0 4 2 2 0 1 0 0 4 1 4 5 1 3 5 6 0 2 0 0 2 1 2 2 3 1 6 2 0 0 4 0 2 1 0 3 7 0 2 3 5 2 1 2 0 0 1 3 0 2 4 1 0 2 1 0 0 1 1 1 2 3 8 3 5 3 2 2 2 1 2 0 1 1 3 2 0 0 0 3 0 3 1 2 0 1 0 0 0 6 0 0 1 0 3 3 2 2 2 4 3 0 2 1 3 6 2 8 0 5 4 4 4 2 4 5 1 3 1 2 0 2 2 0 1 0 2 2 0 1 3 6 3 0 0 0 3 4 3 3 0 1 2 1 1 4 4 2 0 5 2 9 2 2 1 1 2 1 2 1 2 2 0 3 3 3 0 1 2 2 8 3
0 0 0 0 0 0 1 1 0 0 0 0 0 0 0 0 0 0 0 1 0 0 0 0 1 0 0 2 0 0 0 0 0 0 1 0 0 0 0 0 0 0 0 0 0 0 0 0 0 0 0 0 0 0 1 1 1 0 0 0 0 0 0 0 1 0 0 0 0 0 0 0 0 1 0 0 0 0 0 0 0 0 0 1 0 0 0 0 0 0 0 0 0 0 0 0 0 1 0 0 0 0 0 0 0 0 0 1 0 0 0 0 0 0 0 0 0 0 1 0 0 0 0 0 0 1 1 0 0 0 0 0 0 1 0 0 0 0 0 1 0 1 0 0 0 0 0 0 0 0 0 0 0 0 0 0 0 0 1 1 0 1 0 0 1 0 0 1 0 0 2 0 0 0 0 1 0 0 0 0 0 0 0 0 0 0 0 0 0 0 1 0 0 0 0 0 1 0 0 0 0 1 2 0 0 0 0 1 0 0 0 1 0 0 0 0 0 0 1 0 1 0 0 0 0 1 1 0 0 0 0 0 0 0 0 1 0 0 0 0 0 1 0 0 0 0 0 0 0 0 0 0 0 0 0 0 0 0 0 1 0 0 0 1 0 0 0 1 0 0 0 0 0 0 0 2 0 0 0 0 0 0 3 0 1 0 0 0 0 0 0 0 0 0 0 0 1 0 0 0
3 0 0 0 0 1 0 2 0 0 0 4 0 0 6 0 0 0 0 0 0 1 0 1 1 0 0 0 1 1 4 0 0 0 1 0 1 2 3 0 0 1 6 1 2 0 0 3 4 2 0 1 0 1 3 2 0 0 4 0 0 1 0 4 1 0 3 4 4 0 0 0 1 1 0 1 2 0 0 1 0 2 0 2 0 2 6 0 0 0 4 0 2 1 2 0 0 3 1 1 0 0 3 2 1 4 0 0 0 2 1 0 0 0 0 0 0 0 2 0 1 0 2 0 1 0 2 1 1 0 0 0 0 3 0 0 2 1 1 0 0 0 1 2 1 0 0 3 1 0 2 1 1 1 0 4 0 0 3 1 1 0 2 2 0 0 0 1 2 0 0 0 0 1 0 1 1 5 0 0 1 1 1 0 2 1 1 1 3 1 5 2 3 1 1 0 1 2 0 0 2 0 0 2 0 1 1 2 0 2 0 1 1 0 0 0 3 3 2 0 1 1 0 2 1 5 1 1 4 0 1 0 0 0 1 2 0 1 2 1 0 2 4 2 0 5 0 0 2 0 1 0 1 0 0 0 0 4 1 3 0 0 0 0 2 0 1 0 1 0 0 1 0 1 3 2 3 0 4 2 1 0 0 1 0 0 1 3 3 1 0 3 1 1 0 1 0 0 0 1
1 0 2 0 0 0 1 0 0 0 0 1 0 0 2 1 0 1 0 0 0 0 0 1 1 0 0 0 1 1 0 0 0 1 0 0 0 1 0 0 1 1 0 1 1 1 0 1 0 0 0 0 0 0 0 1 0 0 0 3 0 0 0 0 0 0 2 0 0 0 0 0 0 1 0 0 0 1 0 0 0 2 0 0 0 0 1 0 0 0 2 0 0 0 1 0 1 0 0 0 0 0 0 1 0 1 0 0 2 0 0 0 1 1 1 1 0 0 1 0 0 0 1 0 1 0 0 0 0 0 0 0 0 0 0 0 0 0 1 0 0 1 1 0 0 1 0 0 0 0 0 0 0 0 0 1 0 0 1 0 0 0 0 0 0 0 0 2 1 0 0 0 0 1 0 0 0 0 0 1 1 0 0 0 0 0 0 0 0 0 1 0 0 0 0 0 2 0 0 0 0 0 2 0 0 0 0 0 0 0 0 0 0 1 0 0 0 2 0 0 0 0 0 0 0 4 1 1 0 0 0 0 0 0 0 1 0 0 0 3 0 1 0 1 1 2 0 1 0 1 0 0 0 0 0 0 1 0 0 1 0 0 0 0 0 1 1 0 0 0 0 0 1 0 0 1 0 0 0 1 0 0 0 0 1 0 0 0 0 0 0 0 0 0 0 0 0 1 0 0
0 0 0 0 0 1 0 0 0 0 0 0 0 0 1 0 0 0 0 0 0 0 0 1 0 0 0 0 1 0 0 0 0 0 0 0 0 0 0 0 0 0 0 0 0 0 0 0 0 0 0 0 0 0 0 1 0 0 0 1 0 1 0 0 0 1 0 0 1 0 0 0 0 0 0 0 1 0 0 0 0 0 0 0 0 0 0 0 0 0 0 0 0 0 0 0 0 0 0 0 0 0 0 0 0 0 0 0 0 0 0 0 0 0 0 0 0 0 0 0 0 0 0 0 0 0 0 0 0 0 0 0 0 0 0 0 0 0 0 0 0 1 0 0 0 0 0 0 0 0 0 0 0 0 0 0 0 0 0 0 0 0 0 0 0 0 0 0 0 0 0 0 0 0 0 0 0 0 0 0 0 0 0 0 0 0 0 0 1 0 0 0 0 0 0 0 0 0 0 0 1 0 0 0 0 0 0 0 0 0 0 0 0 0 0 0 0 0 0 0 0 0 0 0 0 0 0 0 0 0 0 0 0 0 0 0 0 0 0 0 0 0 0 0 0 0 0 0 0 0 0 0 0 0 0 0 0 0 0 0 0 0 0 0 0 0 0 0 0 0 0 0 0 0 1 0 0 0 0 0 0 0 0 0 0 0 0 0 0 0 0 0 0 0 0 0 0 0 0 0
0 0 0 0 0 0 0 0 0 0 0 0 0 0 0 0 0 0 0 0 0 0 0 0 0 0 0 0 0 0 0 0 0 0 0 0 0 0 0 0 0 0 0 0 1 0 0 0 0 0 0 0 0 0 0 0 0 0 0 0 0 0 0 0 0 0 0 0 0 0 0 0 0 0 0 0 0 0 0 0 0 0 0 0 0 0 0 0 1 0 0 0 0 0 0 0 0 0 0 0 0 0 0 0 0 0 0 0 0 0 0 0 0 0 1 0 0 0 0 0 0 0 0 0 0 0 0 0 0 0 0 0 0 0 0 0 0 0 0 0 0 0 0 0 0 0 0 0 0 0 0 0 0 0 0 0 0 0 0 0 0 0 0 0 0 0 0 0 0 0 0 0 0 0 0 0 0 0 0 0 0 0 0 0 0 0 0 0 0 0 0 0 0 0 0 0 0 0 0 0 0 0 0 0 0 0 0 0 0 0 0 0 0 0 0 0 1 0 0 0 0 0 0 0 0 0 0 0 1 0 0 0 1 0 0 0 0 0 0 0 0 0 0 0 0 0 0 0 0 0 0 0 0 0 0 0 0 0 0 0 0 0 0 0 0 0 0 0 0 0 0 0 0 0 0 0 0 0 0 0 0 0 0 0 0 0 0 0 0 0 0 0 0 0 0 0 0 0 0 0
6 2 0 0 6 0 2 3 0 1 2 2 0 0 1 0 0 0 2 2 5 3 3 2 1 1 2 1 3 2 2 0 0 1 1 0 3 1 3 0 2 2 5 2 4 2 1 4 0 2 1 1 2 3 3 6 2 2 7 2 0 4 3 1 0 1 4 1 3 2 1 0 3 2 3 2 1 3 0 5 0 4 1 2 0 6 1 2 2 0 2 1 1 5 2 1 0 1 3 0 2 3 6 2 1 1 3 3 0 0 1 1 1 1 2 1 0 0 4 0 2 0 2 2 3 1 8 0 1 3 2 3 0 3 2 2 5 1 0 2 2 4 3 3 1 2 0 4 3 0 7 1 2 1 0 0 0 0 3 4 1 0 1 0 4 0 2 2 1 1 3 0 1 1 1 3 1 3 1 0 2 0 1 0 2 2 5 3 0 1 1 1 2 3 0 0 3 3 3 0 2 1 3 0 1 2 0 1 1 0 1 4 1 2 1 1 2 3 0 0 2 1 0 2 2 2 0 3 1 0 4 2 2 4 2 0 2 0 0 3 2 1 1 1 0 1 1 1 1 2 0 2 0 0 0 2 4 0 0 4 1 0 0 2 2 3 1 1 1 0 0 1 3 1 4 2 2 1 2 3 0 2 2 1 2 2 0 4 2 3 1 1 2 1 3 1 3 3 3 2
2 3 7 4 1 1 3 4 3 0 5 12 1 0 8 2 0 5 4 9 5 5 6 2 2 0 8 3 6 4 7 1 2 1 6 0 8 8 5 3 4 4 5 5 2 2 1 2 7 11 2 3 3 7 9 10 9 1 4 6 1 1 6 8 4 0 16 6 8 2 0 1 6 6 8 3 1 4 3 2 1 2 1 3 1 4 2 7 2 0 9 4 5 8 4 2 2 1 7 4 4 0 10 2 2 0 1 5 8 0 1 0 3 16 5 5 0 0 4 2 5 6 3 5 0 0 5 2 4 3 1 0 4 4 8 6 7 4 3 8 1 6 8 7 5 6 0 4 2 1 6 2 4 3 8 5 1 2 16 6 5 2 1 4 10 0 0 10 5 2 3 1 1 6 0 2 6 4 4 1 1 2 4 0 8 4 3 0 6 4 4 3 3 2 5 5 5 6 11 0 1 6 4 2 1 1 3 1 2 1 4 3 2 7 1 5 1 4 1 2 6 6 8 4 1 7 3 2 3 1 8 5 4 9 2 9 0 7 0 7 11 9 9 2 2 3 1 3 1 4 0 6 6 1 0 5 6 6 0 2 2 1 0 5 3 3 7 1 0 0 1 3 1 2 10 8 2 6 4 6 4 2 7 1 4 5 0 2 0 0 8 3 4 3 2 2 5 7 7 0
0 0 1 0 1 0 0 0 0 0 0 0 0 0 0 0 0 0 0 0 0 0 1 0 0 0 0 0 0 0 0 0 0 1 0 0 0 0 0 0 0 0 0 2 0 0 0 0 0 0 1 0 0 0 0 0 0 0 1 0 0 0 0 0 0 0 0 0 2 1 0 0 0 0 0 0 0 0 2 0 0 0 0 2 0 0 0 0 0 0 0 0 0 0 0 0 0 0 0 0 0 0 0 0 0 0 0 0 0 0 0 0 0 0 0 0 0 0 0 0 0 0 0 0 0 0 0 0 0 0 0 1 0 0 0 0 0 0 0 1 0 0 0 2 1 1 0 1 0 0 0 0 1 0 0 0 0 0 0 0 0 0 0 0 0 0 0 0 0 0 0 0 0 0 0 0 0 0 0 0 0 0 0 0 1 0 0 0 1 0 0 0 0 0 2 0 0 1 0 0 0 0 0 0 0 0 0 0 0 0 1 0 0 0 0 0 0 2 0 0 0 0 0 0 0 0 0 0 0 0 1 0 0 0 0 0 0 0 0 1 0 0 1 0 0 0 1 0 1 0 0 0 0 0 2 1 0 1 1 0 0 0 0 0 0 0 0 0 0 0 0 0 0 0 0 1 0 0 0 0 0 0 1 0 0 0 0 0 0 0 0 0 0 0 0 1 0 0 0 1
1 0 0 0 0 0 0 0 0 0 0 2 0 0 0 0 0 0 0 0 0 0 0 0 0 0 0 0 0 0 0 0 0 3 0 0 0 0 0 0 0 0 2 0 0 0 2 0 1 0 0 1 0 0 0 0 0 0 0 0 0 0 0 1 0 0 0 0 1 1 0 0 0 1 0 0 0 0 0 0 0 0 0 0 0 0 1 0 0 0 1 1 0 2 0 1 0 0 0 1 1 0 0 0 1 0 1 0 1 0 1 0 0 0 2 0 0 0 0 0 0 0 0 0 0 0 0 0 1 0 0 0 0 1 0 0 0 0 0 1 2 1 1 1 0 1 0 0 0 0 0 0 0 0 0 0 0 0 2 0 0 0 0 0 0 0 0 0 0 0 0 0 0 0 1 0 1 0 0 0 0 2 0 0 1 0 0 0 0 0 1 0 0 0 0 0 2 1 0 0 1 0 0 0 0 0 0 0 0 0 0 0 0 0 0 1 0 0 1 0 0 0 1 0 0 0 0 0 1 0 0 0 2 0 0 0 0 0 1 0 0 0 0 1 0 2 0 0 1 2 0 0 0 0 0 0 1 0 1 0 0 0 0 0 0 0 2 2 0 0 0 0 0 0 0 2 0 0 0 0 0 0 1 1 0 1 0 0 0 0 0 0 0 1 0 1 0 1 0 0
0 0 1 0 0 0 0 0 0 0 0 0 0 0 0 0 0 0 1 0 0 0 0 1 0 0 0 0 0 0 0 0 1 0 0 0 0 0 0 0 0 1 1 0 0 1 0 1 0 0 0 0 0 0 1 0 0 0 0 0 0 0 0 2 0 0 1 1 1 0 0 0 0 0 0 0 1 1 0 0 0 0 0 0 0 0 1 1 1 0 1 2 2 0 1 0 0 0 1 0 0 1 0 0 1 0 0 1 1 0 0 1 0 0 1 0 0 0 0 0 0 0 0 0 0 0 0 0 0 0 0 0 0 0 0 0 0 0 1 0 0 0 1 0 0 0 0 0 0 0 1 0 0 0 0 1 0 0 1 0 0 0 0 0 0 0 0 1 0 1 0 0 0 0 0 0 0 0 0 0 0 1 0 0 0 0 0 0 0 0 0 0 2 0 2 0 0 0 1 0 0 0 1 0 0 0 0 0 0 0 0 0 1 0 0 0 1 0 0 0 0 0 0 0 0 0 0 0 0 0 0 0 1 2 0 0 0 1 1 0 0 0 0 0 0 0 0 0 0 0 0 1 0 0 0 0 0 0 0 0 1 0 0 0 1 0 0 0 0 0 0 0 0 2 0 2 0 0 0 0 0 0 0 1 0 0 0 0 0 0 0 0 0 0 0 0 0 0 1 0
0 0 0 0 0 0 0 0 0 0 0 0 0 0 0 0 0 0 0 0 0 0 0 0 0 0 0 0 0 0 0 0 0 0 0 0 0 1 0 0 0 0 0 0 0 1 0 0 0 0 0 0 0 0 0 0 0 0 0 0 0 0 0 0 0 0 0 0 0 0 0 0 1 0 0 0 0 0 0 0 0 0 1 0 0 0 0 0 0 0 0 0 0 1 0 0 0 0 0 0 0 0 0 0 0 0 0 0 0 0 0 0 0 0 2 0 0 0 0 0 0 0 0 0 0 0 0 0 0 0 0 0 0 0 0 0 0 1 0 0 0 0 0 0 0 0 0 0 0 0 0 0 0 0 0 0 0 0 0 0 0 0 0 0 0 0 0 0 0 0 0 0 0 0 0 0 0 0 0 0 0 0 0 0 0 0 0 0 0 0 0 0 0 0 0 0 1 0 0 0 0 0 0 0 0 0 0 0 0 0 0 0 0 0 0 0 0 0 0 0 0 0 0 2 0 0 0 0 0 0 0 0 0 0 0 0 0 0 0 0 0 0 0 0 0 0 0 0 0 0 0 0 0 0 0 0 0 0 0 0 0 0 0 0 1 0 0 0 0 0 0 0 0 0 0 0 0 0 0 0 0 0 0 0 0 0 0 0 0 0 0 0 0 0 0 0 0 0 0 0
10 4 14 12 16 9 14 20 6 4 21 15 3 3 13 10 2 1 4 13 9 10 6 3 5 1 7 11 7 5 15 13 6 10 20 4 9 10 6 1 4 9 26 4 12 12 5 10 22 16 14 4 16 21 16 31 19 3 23 33 6 13 12 21 11 7 33 25 12 7 1 3 18 9 18 11 10 9 7 10 14 7 8 8 2 12 21 7 32 0 1 11 14 11 6 9 2 2 15 22 1 13 37 5 5 10 7 15 7 1 9 2 11 50 14 12 1 1 6 14 2 1 11 15 1 3 3 2 3 17 5 12 5 19 7 9 5 14 13 32 15 8 7 22 8 10 1 9 5 0 15 8 17 10 14 11 0 6 4 22 1 5 2 7 36 5 8 5 16 6 12 0 2 4 2 4 14 14 4 13 9 15 25 0 18 2 6 0 0 20 28 3 15 14 2 14 12 21 7 0 9 22 20 23 0 4 3 4 9 31 18 3 4 2 3 6 23 18 4 5 4 6 21 10 7 3 5 16 16 1 21 14 9 22 9 20 4 14 4 6 4 25 21 22 0 11 3 7 3 5 1 33 3 0 2 5 6 9 1 15 3 3 2 17 12 7 15 2 2 1 5 8 8 45 7 11 8 7 26 10 19 5 20 15 13 9 6 9 7 7 11 12 26 9 9 8 12 21 30 4
1 1 3 0 0 1 0 0 0 0 0 1 0 0 1 1 0 0 0 1 0 0 0 0 0 0 0 0 1 3 1 0 0 1 1 0 0 0 3 0 1 0 0 0 0 3 2 3 1 0 0 0 0 0 0 2 0 0 0 1 0 1 0 2 2 0 0 0 1 1 0 0 0 0 0 2 1 0 0 1 1 0 0 0 0 1 1 1 0 0 1 0 1 0 1 0 0 1 1 1 2 2 1 1 0 1 1 0 2 0 0 0 1 0 2 1 0 0 1 0 0 0 0 1 0 2 1 1 0 0 0 0 1 0 0 0 0 0 1 2 1 0 2 0 0 2 0 1 0 0 1 0 0 2 1 0 0 1 1 0 1 1 1 1 3 1 0 0 3 2 0 0 1 0 0 0 0 1 1 0 0 1 0 0 0 1 1 0 0 0 1 1 0 0 0 2 1 1 0 0 0 1 2 0 0 0 0 0 0 0 1 0 2 1 0 0 0 1 0 1 0 1 1 0 0 0 0 0 0 0 0 2 0 0 0 1 0 1 0 0 0 1 1 1 1 1 0 1 0 0 0 0 0 0 0 0 0 1 0 0 0 0 0 1 0 1 2 0 0 0 0 0 1 2 0 2 1 0 0 0 0 0 0 0 0 1 0 0 0 2 1 0 1 0 2 0 0 0 1 0
0 0 0 0 0 0 0 0 0 0 0 0 0 0 0 0 0 0 0 0 1 0 0 0 0 0 0 0 0 0 0 0 0 0 0 0 0 0 0 0 0 0 0 0 0 0 0 0 0 0 0 0 0 0 0 0 0 0 0 0 0 0 0 0 0 0 0 0 0 0 0 0 0 0 0 0 0 0 0 0 0 0 0 0 0 0 0 0 0 0 0 0 0 0 1 0 0 0 0 0 0 0 0 0 0 0 0 0 0 0 0 0 0 0 0 0 0 0 0 0 0 0 0 0 0 0 0 0 0 0 0 0 0 0 0 0 0 0 0 0 0 0 0 0 0 0 0 0 0 0 0 0 0 0 0 0 0 0 0 0 0 0 0 0 0 0 0 0 0 0 0 0 0 0 0 0 0 0 0 0 0 0 0 0 0 0 0 0 0 0 0 0 0 0 0 0 0 0 0 0 0 0 0 0 0 0 0 0 0 0 0 0 0 0 0 0 1 0 0 0 0 0 0 0 0 0 0 0 0 0 0 0 0 0 0 0 0 0 0 0 0 1 0 0 0 0 0 0 0 0 0 0 0 0 0 0 0 0 1 0 0 0 0 0 1 0 0 0 0 0 0 0 0 0 0 0 0 0 0 0 0 0 0 0 0 0 0 0 0 0 0 0 0 0 0 0 0 0 0 0
2 3 2 0 1 0 1 1 2 3 5 2 0 0 1 1 0 4 2 2 2 1 2 0 0 0 8 1 0 1 1 1 0 3 1 0 3 3 3 1 2 4 0 1 0 0 1 5 1 2 4 0 5 7 0 2 2 0 7 7 3 0 4 6 1 2 0 2 7 1 0 0 1 0 1 0 2 2 0 1 0 3 1 0 2 5 3 1 0 1 2 0 2 3 1 0 0 0 0 3 1 2 0 2 0 2 1 1 1 2 3 1 0 1 5 0 2 1 2 2 0 0 1 1 2 2 4 0 1 0 0 0 0 1 4 0 0 1 3 3 1 6 0 0 0 2 0 6 8 0 3 0 2 0 0 1 0 1 9 0 1 1 0 2 11 0 1 4 0 1 2 0 1 1 0 2 0 1 2 2 0 1 1 0 2 1 1 1 0 0 6 2 2 0 1 2 2 3 3 0 2 1 2 3 0 0 1 1 1 0 3 2 2 2 1 3 0 2 4 0 3 0 0 4 4 3 0 1 9 2 1 4 5 0 0 0 0 1 0 2 0 9 0 2 0 1 1 0 1 3 0 8 0 1 0 1 2 0 0 0 2 1 1 0 0 2 1 0 1 0 1 2 1 0 3 8 1 1 4 0 0 0 1 1 1 1 0 2 0 1 2 2 4 0 2 1 2 2 2 1
0 0 0 0 0 0 0 0 0 0 0 0 0 0 0 0 0 0 0 1 0 0 0 0 0 0 0 0 0 0 0 0 0 0 0 0 0 0 0 0 0 0 0 0 0 0 0 0 0 0 0 0 0 0 0 0 0 0 0 0 0 0 0 0 0 0 0 0 0 0 0 0 0 0 0 0 0 0 0 0 0 0 0 0 0 0 0 0 0 0 0 0 0 0 0 0 0 0 0 0 0 0 0 0 0 0 0 1 0 0 0 0 0 0 0 0 0 0 0 0 0 0 0 0 0 0 0 0 0 0 0 0 0 0 0 1 0 0 1 0 0 0 0 0 0 0 0 0 0 0 0 1 0 0 0 0 0 0 0 0 0 0 1 0 0 0 0 0 0 0 0 0 0 0 0 1 0 0 0 0 0 0 0 0 1 0 0 0 0 0 0 0 1 0 0 0 1 0 0 0 0 0 0 0 0 0 0 0 0 0 0 0 0 0 0 0 0 0 0 0 1 0 0 0 1 0 0 0 0 0 1 0 0 0 0 0 0 0 0 0 0 0 0 0 0 2 0 0 0 0 0 0 0 0 0 0 0 0 0 0 0 0 0 0 1 0 1 0 0 0 0 0 0 0 0 0 0 0 0 0 0 0 0 0 0 0 0 0 0 0 0 0 0 0 0 0 1 0 0 0
0 0 0 0 0 1 0 0 0 0 0 0 0 0 0 0 0 0 0 0 0 0 0 0 0 0 0 0 0 0 0 0 0 0 0 0 0 0 0 0 0 0 0 0 0 0 0 0 0 0 0 0 0 1 0 0 0 0 1 1 0 0 0 1 1 0 1 0 1 0 0 0 0 0 0 0 0 0 0 1 0 0 0 0 0 1 2 0 0 0 0 0 0 0 0 1 0 0 1 1 0 0 1 1 0 1 0 0 1 0 0 1 0 0 0 0 0 1 0 0 0 0 0 1 1 0 0 0 0 2 0 0 0 0 0 0 1 0 0 1 0 0 0 0 0 0 0 0 0 0 1 0 0 0 0 1 0 0 2 0 0 0 0 0 1 0 0 1 2 0 1 0 0 1 0 1 0 0 0 0 0 0 0 0 1 0 1 0 0 0 0 0 0 0 0 0 0 0 0 0 0 0 0 0 0 1 1 0 0 0 0 0 0 0 0 0 0 0 0 0 0 0 1 0 1 0 0 1 1 0 0 0 0 0 0 0 0 0 0 0 0 0 0 0 0 1 0 0 0 0 0 0 0 0 0 0 0 0 0 0 0 0 0 0 0 0 0 0 0 1 0 0 0 0 0 1 0 0 4 0 0 1 0 0 0 0 0 0 0 0 0 0 0 0 0 0 2 1 1 1
1 1 3 1 2 1 3 2 1 2 4 2 0 1 3 2 0 1 3 4 2 4 4 1 4 0 2 2 3 1 1 1 0 1 2 0 1 2 1 0 0 4 5 0 1 4 3 3 5 2 1 2 6 4 3 5 2 0 1 2 1 2 4 3 2 1 3 3 4 0 0 0 2 3 1 1 3 2 0 1 0 1 0 0 0 4 3 1 0 0 3 0 2 0 2 0 0 0 2 3 1 0 2 2 1 1 1 2 3 1 0 0 1 3 3 2 0 1 3 3 1 0 3 1 1 2 1 3 0 1 2 2 0 1 2 3 0 0 2 6 2 1 1 1 1 2 0 1 0 1 0 1 0 1 1 2 0 0 3 2 2 2 1 2 3 1 1 2 4 2 0 2 2 4 1 1 0 3 2 3 1 0 2 0 2 2 0 1 3 3 6 1 3 2 0 2 4 1 6 1 1 2 4 1 0 3 0 1 2 1 3 3 3 1 0 3 1 2 0 1 2 3 3 0 0 3 1 0 2 2 6 1 3 1 0 4 2 4 1 0 0 2 2 5 0 3 0 1 3 1 1 1 1 0 1 1 0 4 1 2 1 1 0 1 2 1 2 2 5 0 0 2 3 0 4 3 1 0 7 2 0 3 0 2 1 1 0 6 1 4 2 2 1 1 1 0 3 2 3 2
6 0 2 1 3 1 2 0 1 1 0 3 0 0 2 0 0 0 4 4 0 1 0 0 2 0 0 1 2 1 0 3 1 1 0 0 1 0 1 2 1 0 4 3 0 5 0 2 0 0 1 0 2 0 2 1 2 1 2 7 2 0 3 2 3 0 1 2 2 0 0 0 2 0 0 0 1 1 1 0 4 3 0 3 1 1 0 2 2 0 1 0 1 1 2 0 1 1 0 1 2 3 3 3 0 0 2 3 0 0 0 1 1 3 4 2 1 0 1 1 0 1 1 7 1 2 0 0 2 2 0 3 1 1 0 7 6 1 2 4 2 0 0 0 0 0 2 1 2 0 1 2 2 0 1 1 0 0 1 4 4 2 0 1 2 0 0 0 2 2 1 0 0 0 0 1 3 1 0 0 1 0 3 0 2 1 1 0 0 1 0 1 0 1 0 0 0 2 1 0 4 0 4 1 0 1 0 1 0 1 1 2 0 0 0 1 0 2 0 0 2 0 4 1 0 0 1 1 5 1 2 2 3 1 0 4 1 0 1 2 0 6 0 0 0 0 0 0 1 0 0 0 0 0 0 2 2 3 0 2 0 0 0 1 0 0 5 0 0 0 1 0 0 0 0 4 0 2 1 0 0 2 1 2 1 1 0 5 2 2 2 2 1 0 0 1 1 1 2 1
0 3 4 2 1 0 0 1 1 1 2 0 0 0 0 0 0 0 0 1 0 3 1 0 0 0 1 0 0 0 1 2 0 0 1 0 0 0 2 0 1 0 2 0 0 3 0 0 5 0 0 0 3 0 0 2 1 0 0 0 0 0 2 1 2 1 0 1 0 0 0 0 0 0 1 0 0 1 0 0 0 0 0 1 0 3 2 2 0 0 4 0 0 0 0 2 1 2 1 0 0 0 0 1 0 0 1 0 0 1 0 0 0 0 0 0 0 0 0 0 0 0 4 1 0 0 0 0 0 0 0 0 1 0 0 1 0 1 2 1 2 0 0 0 1 2 0 0 0 1 1 0 1 0 1 0 0 0 0 0 0 0 0 0 0 0 0 2 5 0 1 1 0 2 1 0 0 0 0 2 1 1 0 0 2 0 0 0 0 0 0 2 0 0 0 0 1 1 1 0 2 2 1 1 0 2 0 0 0 0 0 1 1 5 0 1 0 0 1 0 3 0 2 1 0 1 0 0 0 0 0 1 1 0 0 0 0 0 0 1 2 1 1 0 0 0 0 1 0 2 0 0 1 0 0 0 0 0 1 0 0 0 0 1 1 0 0 0 0 0 1 0 0 1 1 0 0 0 0 4 0 0 0 0 1 1 2 1 0 4 1 1 4 1 0 1 0 3 2 0
0 0 0 0 0 0 0 0 0 0 0 1 0 0 0 0 0 0 0 0 0 0 0 0 0 0 0 0 0 0 0 0 0 0 0 0 0 0 0 0 0 0 2 0 0 0 0 0 0 1 0 0 0 0 2 0 0 0 0 0 0 0 1 0 0 0 0 0 0 0 0 0 0 0 1 0 0 0 0 0 0 0 0 0 0 0 0 0 0 0 0 0 0 0 0 0 0 0 0 0 0 0 0 1 0 0 0 0 2 0 0 0 1 0 0 0 0 0 0 0 0 0 0 1 1 1 0 0 0 0 0 0 0 0 0 1 0 0 0 0 0 0 0 0 0 0 0 0 0 0 0 0 0 1 0 0 0 0 0 0 0 0 0 0 0 0 0 1 0 0 0 0 0 0 0 1 1 0 0 0 0 0 1 0 0 0 0 0 0 0 1 0 0 0 0 0 1 1 0 0 0 0 0 2 0 0 0 0 0 0 0 0 0 1 0 0 0 0 1 0 0 0 1 0 0 0 0 0 0 0 0 0 0 0 0 1 0 0 0 0 0 0 0 0 0 0 0 0 0 0 0 0 0 0 0 0 0 1 0 0 0 0 0 0 0 0 0 0 0 0 2 1 0 0 0 0 0 0 0 0 0 0 0 0 0 0 0 0 0 1 0 0 0 0 0 0 0 1 0 0
0 0 1 2 0 0 1 2 0 1 3 2 0 1 2 1 0 0 1 2 1 0 1 1 1 0 3 2 3 1 0 0 1 1 0 0 3 2 1 1 3 1 0 0 1 2 2 3 2 1 0 0 0 1 1 4 1 0 3 1 2 2 2 1 1 0 3 3 1 1 0 1 1 4 1 0 2 0 0 0 0 0 0 0 1 2 0 3 0 0 1 0 0 3 2 0 3 0 1 0 2 0 1 1 1 1 4 2 3 1 0 0 0 2 4 1 0 1 1 1 0 0 1 1 1 0 3 3 0 3 1 0 1 1 0 3 2 0 0 2 1 1 3 0 2 2 0 0 1 0 0 2 2 1 1 0 0 1 2 1 0 1 0 1 1 0 0 0 0 0 0 0 0 0 0 2 1 0 0 0 2 1 0 0 1 1 0 0 2 2 2 1 2 0 0 0 4 1 1 0 0 0 0 1 0 1 0 0 1 2 1 0 2 2 0 0 1 0 1 1 1 0 1 1 1 2 1 1 3 0 1 2 1 1 0 2 1 1 0 2 2 1 3 3 0 0 0 0 0 2 0 3 0 1 0 1 2 4 0 2 0 0 2 0 0 1 2 0 2 0 2 2 0 1 1 2 2 1 1 1 1 0 1 2 0 1 1 2 1 6 2 5 0 0 1 1 0 0 0 3
0 0 1 0 0 0 3 0 0 2 0 0 0 0 1 0 0 1 1 1 1 0 0 0 0 0 1 0 1 0 3 1 0 0 0 0 1 1 0 0 2 1 1 1 2 2 0 1 0 2 0 1 0 1 0 3 1 0 0 0 0 0 0 0 0 0 0 0 2 0 0 2 0 2 1 0 1 0 0 0 0 0 1 0 0 0 0 4 0 0 0 1 0 0 2 0 0 2 0 1 2 0 1 0 0 0 0 1 0 0 0 0 0 2 2 0 0 0 0 0 0 1 1 1 0 0 0 2 0 1 0 0 0 0 0 2 0 0 0 1 0 0 0 0 2 0 0 0 0 0 1 0 0 0 0 0 0 0 2 0 0 0 0 0 0 0 0 2 0 0 1 0 0 1 0 0 1 1 0 0 1 0 0 0 1 0 0 0 0 0 1 1 0 1 0 0 1 1 2 0 1 0 1 1 0 2 0 0 0 0 0 1 0 0 0 0 1 0 0 0 1 0 0 0 0 0 0 0 1 0 1 1 0 1 1 0 0 0 0 1 0 1 0 0 0 0 0 0 0 0 0 1 0 0 0 0 0 1 0 1 0 1 0 0 1 1 0 0 0 0 0 0 1 0 0 4 0 0 0 0 0 0 1 0 1 0 0 1 0 0 1 0 1 0 1 0 1 0 1 0
1 0 0 0 0 0 0 0 0 0 0 0 0 0 0 0 0 0 0 0 0 0 0 0 0 0 0 0 0 0 0 0 0 0 0 0 0 0 0 0 0 0 0 0 0 0 0 0 0 0 0 1 0 0 0 0 0 0 0 0 0 0 0 0 0 0 0 1 0 0 0 0 0 0 0 0 0 0 0 0 0 1 0 0 0 0 0 0 0 0 0 0 0 0 0 0 0 0 0 0 0 0 0 0 0 0 0 0 0 0 0 0 0 0 0 0 0 0 0 0 0 0 0 0 0 0 0 0 0 0 0 0 0 0 0 0 0 0 0 0 0 0 0 0 0 1 0 0 0 0 0 0 0 0 0 0 0 0 0 0 0 0 0 0 0 0 0 1 0 0 0 0 0 0 0 0 0 1 0 0 0 0 0 0 1 0 0 0 0 0 0 0 0 0 0 0 0 2 0 0 0 0 2 0 0 0 0 0 0 0 0 0 0 0 0 0 0 0 0 0 0 0 0 0 0 0 0 0 0 0 0 0 0 0 0 0 0 0 0 0 0 0 0 2 0 0 0 0 0 1 0 0 0 0 0 0 0 1 0 0 0 0 0 0 0 0 0 0 0 0 0 0 0 0 0 0 0 0 3 0 1 0 1 0 0 0 0 0 0 0 0 0 0 0 0 0 0 0 0 0
0 0 0 1 1 0 0 0 0 0 0 1 0 0 0 0 0 0 1 0 0 0 0 1 0 0 0 0 0 0 1 0 0 0 0 0 0 0 0 0 0 0 0 0 0 0 0 0 0 0 1 0 0 0 1 0 1 0 1 0 0 0 0 0 0 0 1 0 2 0 0 0 0 0 0 0 0 0 0 0 0 1 0 1 0 0 1 1 0 0 0 0 1 0 0 0 0 0 0 0 0 0 0 0 0 0 1 0 0 0 0 0 0 0 1 2 0 0 0 0 0 0 0 0 0 0 0 0 0 0 0 0 1 0 0 1 0 0 0 1 0 0 0 0 0 0 0 0 0 0 1 0 0 1 0 0 0 0 0 0 0 0 0 0 1 0 0 0 0 0 0 0 0 0 0 1 1 0 0 0 0 0 0 0 0 0 0 0 0 0 0 0 1 0 0 0 0 0 0 0 0 0 1 0 0 0 0 0 0 0 0 0 0 0 0 0 0 1 0 0 0 0 1 0 0 0 0 1 1 0 1 0 0 1 0 1 0 0 0 1 0 0 0 1 0 1 0 0 0 0 0 0 0 0 0 1 1 0 0 0 0 0 0 0 0 0 0 0 0 0 0 0 0 0 0 0 0 0 2 0 0 0 0 0 0 1 0 0 0 0 0 0 0 0 0 0 0 0 0 0
0 0 0 0 0 0 0 0 0 0 0 0 0 0 0 0 0 0 0 0 0 1 0 0 0 0 0 0 0 0 0 0 0 0 0 0 0 0 0 0 0 0 0 0 0 0 0 0 0 0 0 1 0 0 0 0 0 0 0 0 0 0 0 0 0 0 1 0 0 0 0 0 0 0 0 0 0 0 0 0 0 0 0 0 0 0 0 0 0 0 0 0 0 0 0 0 0 0 0 0 0 0 0 0 0 0 0 0 0 0 0 1 0 0 0 0 0 0 0 0 0 0 0 0 0 0 0 0 0 0 0 0 0 0 0 0 0 0 0 0 1 0 0 0 0 0 0 0 0 0 0 0 0 0 1 0 0 0 1 0 0 0 0 0 0 0 0 0 0 0 0 0 0 0 0 0 0 0 0 0 0 0 0 0 0 0 0 0 0 0 0 0 0 0 0 0 0 0 0 0 0 0 0 0 0 0 0 0 0 1 0 0 0 0 0 0 0 0 0 0 0 0 0 0 0 0 0 0 0 0 0 0 0 0 0 0 0 0 0 0 0 0 0 1 0 0 0 0 0 0 0 0 0 0 0 0 0 0 0 0 0 0 0 0 0 0 0 0 0 0 0 0 0 0 0 0 0 0 0 0 0 0 0 0 0 0 0 0 0 0 1 0 0 0 0 0 0 0 0 0
7 9 8 4 2 0 8 4 4 3 3 9 1 0 6 4 1 3 3 17 6 0 0 12 6 0 3 1 12 4 4 4 2 4 4 1 4 0 12 2 2 7 18 1 3 1 2 5 6 11 5 1 6 13 7 0 2 3 5 10 0 3 7 13 9 1 10 5 8 4 0 0 9 2 0 0 8 1 2 3 2 6 1 6 2 6 7 10 1 1 2 3 2 5 1 1 2 0 1 1 6 1 6 6 0 1 2 16 11 1 0 1 1 11 4 0 1 0 2 3 0 3 8 0 5 1 7 1 1 5 3 1 4 4 3 13 4 1 4 5 7 3 1 2 4 3 0 2 2 0 1 2 7 5 1 6 0 1 8 0 2 4 6 8 16 2 1 3 6 11 4 1 3 0 1 10 2 7 2 0 0 3 2 0 9 3 8 0 4 0 8 7 4 3 0 4 9 0 10 2 0 1 5 12 0 12 0 1 5 4 9 3 7 2 1 4 6 2 4 2 6 0 7 4 4 1 3 2 15 1 4 4 6 4 2 1 0 3 4 3 2 11 3 7 0 8 2 0 5 4 0 5 5 0 0 4 4 8 1 15 0 1 2 1 4 6 5 6 4 0 5 2 2 3 4 5 1 1 6 2 3 1 11 1 4 11 0 10 2 6 5 10 3 1 2 2 4 2 6 5
0 0 0 0 1 0 0 0 0 0 0 0 0 0 0 0 0 0 0 0 0 0 0 0 2 0 0 0 0 0 0 0 0 0 0 0 0 0 0 0 0 0 0 0 0 0 0 1 0 0 0 0 0 0 0 0 0 0 0 0 0 0 0 0 0 0 0 0 0 0 0 0 0 0 0 0 0 0 0 0 0 0 0 0 0 0 0 0 0 0 2 0 0 0 3 0 0 0 0 0 0 0 0 0 0 0 0 0 0 0 0 0 0 0 0 0 0 0 2 0 0 0 0 0 0 0 0 0 0 0 0 0 0 0 0 0 0 0 0 0 0 0 0 0 1 0 0 0 0 0 0 0 0 0 0 0 0 0 0 0 0 0 0 0 0 0 0 0 0 0 0 0 0 0 0 0 0 0 2 0 0 0 0 0 0 0 0 0 0 0 0 0 0 1 0 0 0 0 0 0 0 0 0 0 0 0 0 0 0 0 2 0 0 0 0 0 0 0 0 0 0 0 0 2 0 0 0 0 0 0 0 0 1 0 0 0 1 0 0 0 0 0 0 0 0 0 0 0 0 0 0 1 0 0 0 0 0 0 0 0 0 0 0 0 0 0 0 0 0 0 0 0 3 0 0 0 0 0 0 0 0 0 0 0 0 0 0 0 0 0 0 0 0 0 0 0 0 0 0 0
1 0 2 0 0 0 2 0 0 0 1 0 0 0 0 0 0 0 0 3 1 0 3 3 2 0 0 0 0 0 4 0 1 0 0 0 0 0 0 0 0 1 0 2 0 2 1 2 0 0 0 0 0 1 0 1 1 0 0 0 0 2 3 0 0 0 0 0 2 0 0 0 0 0 0 0 0 3 0 0 0 0 0 0 1 0 1 1 1 0 1 1 0 1 2 0 0 1 3 0 0 0 1 1 0 0 1 0 0 0 0 0 0 0 1 0 0 0 1 1 0 0 0 1 0 0 1 0 0 0 0 1 1 5 0 1 1 1 0 0 0 0 1 1 1 0 0 3 0 0 2 0 1 0 0 1 1 1 3 0 0 0 1 0 0 0 0 0 1 1 0 0 0 0 0 0 0 1 0 0 0 0 0 0 1 0 0 0 2 0 2 1 1 0 0 1 1 0 0 0 1 1 0 1 0 1 0 0 2 0 0 0 0 0 0 0 1 1 1 1 2 1 3 0 0 1 0 0 0 0 2 0 1 0 0 1 1 0 0 3 2 1 1 0 0 0 1 1 0 0 2 0 3 0 0 0 0 0 0 1 1 0 0 1 0 0 2 0 0 0 0 0 1 0 2 0 0 0 1 1 0 1 1 0 0 0 0 4 0 0 1 2 3 0 0 0 2 0 0 0
0 0 0 0 0 0 0 0 0 0 0 0 0 0 0 0 0 1 1 0 1 2 0 0 0 0 0 0 0 0 0 0 0 0 1 0 0 0 0 0 0 0 1 1 0 0 0 0 1 0 0 1 0 0 0 0 0 0 0 0 0 0 0 0 0 0 0 0 0 0 0 1 1 0 2 0 0 0 0 0 1 0 0 0 0 0 0 1 0 0 0 0 0 0 0 0 0 0 0 0 1 0 0 0 0 0 0 2 0 0 0 1 0 1 0 0 0 0 0 0 0 0 0 0 0 0 0 0 0 0 0 0 0 0 0 0 0 0 0 0 0 0 1 0 0 0 0 0 0 0 0 0 1 0 0 1 0 0 0 0 0 1 0 0 1 0 0 0 0 0 0 1 0 0 0 0 0 1 0 0 0 0 0 0 0 0 0 0 0 0 2 0 0 0 0 0 1 0 3 0 0 0 0 0 0 0 0 0 0 1 0 0 0 1 0 0 0 1 0 0 1 0 0 0 0 0 0 1 0 1 0 0 0 0 0 0 0 1 0 0 0 1 0 1 0 0 0 0 0 0 0 0 0 0 0 0 0 0 0 0 0 0 0 0 0 0 0 0 0 0 0 0 0 0 0 0 0 2 0 0 0 0 0 1 0 0 1 0 0 0 0 0 0 0 0 0 0 0 2 0
0 0 0 1 0 0 0 0 0 0 0 0 0 0 0 0 2 0 0 0 0 1 0 0 0 0 0 0 0 0 0 0 0 0 0 0 0 0 0 0 0 0 0 0 0 1 0 0 0 0 0 0 0 0 0 0 0 0 0 1 0 0 0 0 0 0 0 1 0 0 0 0 0 0 0 0 0 0 0 0 0 0 0 0 0 0 0 0 0 0 0 0 0 0 2 0 0 0 0 0 0 1 0 0 0 0 1 0 0 0 0 0 0 0 0 0 1 0 0 0 0 0 0 0 0 0 0 0 0 0 1 0 0 0 0 0 0 0 0 1 0 0 0 0 0 0 0 0 0 0 0 0 0 0 0 0 0 0 0 1 0 0 0 0 1 0 0 0 0 0 2 0 0 0 0 0 0 0 0 0 0 0 0 0 0 0 0 0 0 0 0 0 0 0 0 0 0 0 0 0 0 0 1 0 0 0 0 0 0 0 0 0 0 0 0 0 0 0 0 0 0 0 0 0 0 0 0 0 0 0 0 0 0 0 0 0 0 0 0 0 0 0 0 0 0 0 0 0 0 0 0 0 0 0 0 0 0 0 0 0 0 0 0 0 0 0 1 0 0 0 0 0 0 0 0 0 0 1 0 0 0 0 0 1 0 0 0 0 0 0 0 0 0 0 0 0 0 0 0 0
1 6 2 2 2 1 0 0 2 0 4 4 0 0 0 1 0 0 3 4 1 0 2 3 3 0 2 1 2 1 2 4 1 4 2 0 1 3 3 1 3 1 3 1 1 2 0 6 0 0 1 3 3 1 1 7 2 1 4 1 4 4 2 4 1 0 8 4 7 2 0 0 3 0 0 0 2 1 2 0 5 1 3 4 2 3 2 1 1 0 3 3 3 1 4 2 2 0 1 3 2 3 5 0 1 0 1 3 0 1 0 0 0 2 2 2 1 1 0 1 2 2 1 0 0 1 4 1 0 0 2 2 2 0 1 3 4 2 3 3 4 2 3 3 2 2 0 1 2 0 3 1 0 3 0 2 1 0 7 1 3 0 1 0 3 0 0 3 3 1 1 0 1 0 0 3 0 8 2 0 1 0 2 0 0 1 2 0 1 0 4 4 0 2 2 1 1 0 4 2 0 1 3 5 0 5 1 0 1 2 1 2 0 0 0 1 0 0 2 0 0 1 3 2 2 3 1 2 2 1 2 0 2 1 1 3 4 2 3 1 4 3 4 0 0 0 2 1 3 1 3 1 1 0 0 1 1 5 1 3 0 0 0 3 4 2 3 3 0 0 2 1 7 1 4 4 3 2 0 0 2 0 3 3 2 2 1 1 0 3 2 1 2 7 4 2 2 0 5 1
0 1 1 0 1 0 1 2 0 1 2 5 0 0 2 5 0 3 0 4 0 0 2 2 0 0 2 0 2 1 1 1 0 0 2 0 1 0 5 0 1 8 0 0 1 1 0 2 0 2 0 1 2 0 0 1 4 0 1 1 2 0 0 5 0 1 3 3 5 1 0 0 1 0 0 1 0 1 3 1 1 0 0 2 0 0 1 1 2 0 3 0 0 2 4 0 0 1 2 1 0 3 0 0 1 0 2 3 0 0 0 0 0 2 0 1 0 0 1 1 0 0 1 1 2 1 3 0 0 0 1 0 1 2 0 2 2 2 1 0 0 1 2 1 3 3 0 7 1 0 2 2 1 1 1 0 1 0 2 3 2 2 0 0 2 1 0 2 0 0 0 0 0 3 0 1 0 1 0 0 0 1 2 0 0 0 1 0 2 0 0 1 1 2 1 1 3 1 7 0 1 1 1 0 0 0 1 2 1 0 0 0 0 1 1 2 2 0 3 1 0 0 1 0 2 0 2 1 2 1 1 0 2 0 1 1 2 2 1 1 1 4 1 1 0 3 0 1 1 1 0 2 1 0 0 2 1 0 1 1 0 0 0 3 0 4 2 0 1 0 0 0 0 1 3 0 0 0 2 1 0 0 6 0 0 0 0 1 0 0 1 3 1 0 0 1 0 0 3 0
3 2 3 1 2 0 1 2 0 3 2 0 0 0 2 0 0 1 0 2 2 2 1 0 2 0 2 0 3 2 3 0 1 4 0 0 2 0 0 1 0 2 1 1 0 7 0 1 0 2 1 1 0 1 0 1 5 0 2 1 2 0 5 1 2 0 10 3 0 1 0 0 9 2 0 1 1 1 0 0 0 2 1 3 0 0 0 1 0 1 4 0 4 0 0 3 0 2 0 0 0 2 0 1 2 1 2 2 0 0 1 1 1 0 1 1 2 0 3 2 0 1 0 2 3 0 1 2 0 1 5 0 1 0 0 0 3 0 1 4 2 0 0 5 1 0 1 0 0 0 1 0 3 4 0 0 0 0 2 1 1 3 0 0 1 0 1 2 3 1 1 0 0 1 0 1 0 1 2 5 0 0 2 0 1 1 0 1 2 0 3 2 1 4 0 1 2 4 3 0 1 1 1 3 0 2 0 0 0 1 3 0 2 2 1 1 0 0 0 0 0 3 1 0 1 3 3 0 3 0 1 1 2 2 1 2 3 0 1 2 0 1 1 0 0 0 1 0 1 0 1 1 0 0 1 2 0 2 0 5 1 0 0 0 1 0 1 0 0 0 0 1 0 2 1 3 3 1 2 2 0 0 2 2 1 2 0 1 0 1 1 0 1 2 0 0 2 1 6 1
0 0 1 0 0 0 2 1 0 0 0 0 0 0 0 1 0 0 0 0 0 1 0 0 0 0 0 0 0 1 0 0 0 0 1 0 1 1 0 0 0 0 1 1 1 0 2 1 0 1 1 0 1 1 0 1 0 1 1 0 1 2 2 0 0 0 1 0 2 0 0 1 0 1 1 0 0 0 0 0 1 0 0 1 1 0 1 0 0 1 1 2 0 1 0 0 0 0 2 2 1 1 0 0 0 1 0 0 0 0 0 0 0 2 1 0 0 1 1 0 0 0 1 0 1 0 0 0 0 1 0 0 1 0 0 0 3 1 0 0 0 0 1 1 0 0 0 1 0 0 0 0 0 1 0 0 0 0 0 1 1 0 0 0 1 0 0 0 0 1 0 0 1 0 1 0 0 0 0 1 0 1 0 0 0 0 1 0 2 0 0 0 0 0 0 0 1 1 1 0 0 1 5 0 0 3 0 1 0 1 1 0 0 0 0 0 0 1 1 0 1 1 1 1 0 1 1 1 3 0 0 2 1 0 0 0 0 0 0 1 0 1 0 0 0 0 0 1 0 1 0 0 3 0 0 0 1 0 0 1 0 0 1 0 0 0 2 0 1 0 0 0 1 1 2 1 1 3 0 3 0 0 0 2 1 1 0 2 0 1 0 1 3 0 1 0 2 0 0 1
0 0 0 0 0 0 0 0 0 0 0 0 0 0 0 0 0 0 0 0 0 0 0 0 1 1 0 0 0 0 0 0 0 0 0 0 0 0 0 0 0 0 0 0 1 0 0 0 0 0 0 0 0 0 0 0 0 0 0 0 0 0 0 0 0 0 0 0 0 0 0 0 0 0 0 0 0 0 0 0 0 0 0 0 0 0 2 0 0 0 0 0 0 0 0 0 0 0 0 0 0 0 0 0 0 0 0 0 0 0 0 0 0 0 0 0 0 0 0 0 0 0 0 0 0 0 0 0 0 0 0 0 0 0 0 0 0 0 0 0 0 0 0 0 0 0 0 0 0 0 0 0 0 0 0 0 0 0 0 0 0 0 0 0 0 0 0 0 0 0 0 0 0 0 0 0 0 0 0 0 0 0 0 0 0 0 0 0 1 0 0 0 0 0 0 0 0 0 0 0 2 0 0 0 0 0 1 0 0 0 0 0 0 0 0 0 0 0 0 0 0 0 0 0 0 0 0 0 0 0 0 0 0 0 0 0 0 0 0 0 0 0 0 0 0 0 0 0 0 0 0 0 0 0 0 0 0 0 0 0 0 0 0 0 0 0 0 0 0 0 0 0 0 0 0 0 0 0 0 0 0 0 0 0 0 0 0 0 0 0 0 0 0 0 0 0 0 0 0 0
0 0 0 0 0 0 0 0 0 0 1 0 0 0 0 1 0 0 0 0 0 1 0 1 0 0 0 0 0 0 0 0 0 0 1 0 0 0 0 0 0 0 2 1 0 1 0 0 0 0 0 0 0 0 0 0 0 0 0 0 0 1 0 0 0 1 0 0 0 0 0 0 0 0 0 0 0 0 0 1 0 0 0 0 0 0 0 0 1 0 0 0 1 1 1 0 0 0 1 0 0 0 0 0 0 0 0 0 0 0 0 0 0 0 1 0 0 1 0 1 0 1 1 0 0 0 0 0 1 0 1 0 0 0 0 1 0 0 1 1 0 1 0 0 0 1 0 0 0 0 0 0 1 0 0 1 0 0 0 1 0 0 0 0 0 0 0 0 0 0 1 0 0 1 0 0 1 1 1 2 0 0 0 0 0 0 1 0 0 0 0 0 1 0 0 0 1 0 0 0 0 0 0 0 0 0 0 0 0 0 1 1 0 0 0 0 0 1 0 0 0 0 0 0 1 0 0 0 0 0 0 0 0 0 0 1 0 0 1 0 0 0 0 0 0 0 0 0 0 1 0 0 0 0 0 0 1 0 1 2 0 0 0 1 1 0 0 0 0 0 2 1 0 2 1 0 1 0 0 1 1 1 0 0 0 2 0 0 0 1 0 0 0 1 0 0 0 0 1 0
0 0 0 0 1 0 0 0 0 0 0 0 0 0 0 0 0 0 0 0 0 0 0 0 0 0 0 0 0 0 0 0 0 0 0 0 0 0 0 0 0 0 2 0 0 1 2 0 0 0 0 0 0 0 0 0 8 0 0 0 0 0 0 0 0 0 0 0 0 0 0 0 0 0 0 0 0 0 0 1 4 0 0 0 0 1 0 0 0 0 0 0 0 0 8 0 2 1 0 0 3 0 0 1 0 0 0 0 0 0 0 0 0 0 0 4 0 0 0 0 0 1 0 0 1 0 0 0 0 0 0 0 0 0 0 0 3 0 0 0 0 0 1 0 0 0 0 0 0 0 0 0 1 0 0 0 0 0 0 0 0 0 0 0 4 0 0 0 0 0 1 0 0 0 0 0 0 0 1 0 0 0 0 0 0 0 0 0 0 0 0 0 0 0 0 0 0 0 0 0 0 0 0 0 0 0 0 0 0 0 0 0 0 0 0 0 0 0 0 0 0 0 0 0 0 0 0 1 0 0 0 0 0 1 0 1 0 0 0 0 0 0 0 0 0 0 0 0 0 0 0 0 0 0 0 0 0 0 0 0 0 0 0 0 0 0 0 0 0 0 0 0 0 0 0 0 0 0 1 0 0 0 0 0 0 2 0 0 0 0 0 0 0 0 0 0 0 0 0 0
0 2 0 0 1 0 2 1 1 2 0 7 0 0 0 2 0 0 1 0 0 2 2 1 0 0 5 1 2 1 2 0 0 1 0 1 2 0 2 2 1 0 0 2 2 3 0 2 0 2 0 0 0 1 2 4 0 1 0 2 1 0 0 2 0 0 2 0 0 1 0 0 4 1 2 3 0 0 3 0 0 2 1 3 0 2 4 0 1 0 1 0 1 1 2 1 0 1 0 1 1 0 2 0 1 4 0 0 0 0 1 0 0 1 1 1 0 1 0 0 0 0 1 0 1 0 1 0 1 1 0 0 1 0 0 1 0 0 0 0 0 1 1 0 0 0 1 0 1 0 0 0 2 0 0 1 1 0 5 0 3 0 0 0 1 0 0 2 1 0 2 0 0 0 0 4 0 1 0 0 2 2 6 0 3 2 0 1 2 2 4 2 2 0 2 3 2 2 4 0 0 0 0 0 1 0 0 1 1 0 0 0 0 0 0 0 2 3 1 0 1 1 1 1 1 0 0 4 1 0 2 3 1 2 0 0 1 2 3 1 1 5 2 0 1 0 1 0 0 0 0 1 2 1 0 3 4 1 0 0 0 0 0 2 1 1 0 1 0 0 2 1 2 2 1 1 0 1 1 2 0 1 1 1 0 1 0 2 0 0 0 1 1 2 0 0 3 1 0 4
0 0 1 0 0 0 2 0 0 0 0 0 0 0 0 0 0 0 1 0 0 0 0 0 0 0 0 0 0 0 0 0 0 0 0 0 0 0 0 0 0 1 1 0 0 0 0 0 0 0 1 0 0 0 0 0 0 0 0 0 0 0 0 1 1 0 0 2 0 1 0 0 0 0 0 0 0 0 1 0 0 0 0 0 0 0 0 1 0 0 0 0 0 0 0 0 0 1 0 0 0 1 1 0 0 0 0 0 0 0 0 0 0 0 0 0 0 0 0 0 0 0 1 1 0 0 0 0 0 0 0 0 0 1 0 0 1 0 0 0 0 0 0 0 0 1 0 0 0 0 0 0 0 1 0 0 0 1 0 0 1 0 0 0 0 0 1 1 0 1 1 0 0 0 0 0 0 0 0 0 0 0 0 0 1 0 1 0 0 0 0 0 0 0 0 0 0 0 0 0 0 0 0 0 0 0 0 0 0 0 0 0 0 0 0 0 0 0 0 0 1 0 1 0 0 1 0 1 0 0 0 1 0 0 0 0 0 1 0 0 0 0 0 0 0 0 0 0 0 0 0 0 0 0 0 0 0 0 0 0 0 0 0 0 0 0 0 0 0 0 0 0 0 0 0 0 0 0 0 0 0 0 1 0 0 0 0 1 0 1 0 0 0 0 0 0 2 0 1 0
0 0 2 1 0 0 0 0 0 0 3 2 0 0 3 0 0 1 0 0 0 0 1 0 0 0 0 1 0 2 3 0 1 1 0 0 0 0 1 1 0 1 1 0 2 1 0 0 0 1 0 0 1 3 0 3 0 0 0 0 0 0 1 2 0 0 0 2 1 0 0 0 1 1 1 0 0 0 1 1 0 0 0 0 1 1 0 0 0 0 0 4 1 0 1 0 0 0 0 0 0 2 1 0 2 0 0 0 0 0 0 0 0 1 1 1 0 0 0 0 0 0 0 0 0 0 0 0 0 0 1 0 0 0 0 0 0 0 0 0 0 0 0 2 1 1 0 0 0 0 0 0 0 1 1 0 0 1 0 0 0 1 0 0 1 0 1 0 0 0 0 1 0 0 0 1 0 1 0 0 1 0 0 0 0 1 0 0 1 0 1 0 0 0 0 0 2 0 3 0 1 0 2 1 0 2 0 0 0 1 0 0 0 1 0 1 0 1 1 0 0 0 3 0 0 0 0 0 1 0 0 0 0 0 0 1 0 1 3 0 1 0 0 1 0 0 0 1 1 1 0 0 0 0 0 0 1 0 0 0 1 0 0 5 1 0 1 0 3 0 1 0 1 0 0 0 0 0 1 0 1 0 2 0 0 0 0 0 0 0 2 0 1 2 0 0 0 1 2 0
0 0 0 0 0 0 1 2 0 0 0 0 0 0 1 0 0 0 1 1 0 0 0 0 0 0 1 0 1 0 0 0 0 1 0 0 0 1 2 1 1 1 1 1 0 0 1 0 0 2 0 0 1 1 1 1 0 0 1 0 1 0 2 0 2 1 1 2 1 1 0 0 0 0 2 0 0 0 0 1 0 0 1 1 2 1 1 0 0 0 0 0 0 0 0 0 0 0 1 2 1 0 2 1 0 0 1 1 0 0 0 0 1 3 1 2 0 0 1 1 1 0 0 0 1 0 0 0 0 1 0 1 0 1 2 1 0 0 0 2 0 1 1 0 1 2 0 0 0 0 0 2 0 1 1 2 0 0 2 0 0 0 0 0 0 1 0 3 0 1 0 0 0 1 0 2 2 0 0 1 0 1 0 0 2 1 0 0 1 0 0 1 0 1 0 0 0 0 0 0 2 0 1 0 0 0 0 0 0 0 0 1 0 1 0 0 1 1 0 0 1 0 0 1 1 0 0 0 1 0 1 0 0 1 0 0 0 0 0 0 0 0 1 2 0 0 1 0 1 5 0 0 0 2 0 0 0 1 2 0 0 0 0 0 1 0 3 0 2 0 0 0 0 0 1 2 0 0 0 0 1 0 1 0 0 1 0 1 0 1 1 1 0 0 0 1 0 0 1 0
2 0 1 0 1 1 1 2 1 0 0 2 0 0 2 2 0 1 0 3 0 1 1 0 1 1 1 1 0 0 2 4 1 2 1 0 1 0 2 0 0 0 0 0 0 0 1 1 0 2 1 2 3 3 2 0 0 0 3 0 0 2 0 1 2 3 0 2 1 1 0 0 1 1 0 0 3 2 1 0 0 3 0 1 0 0 1 2 1 0 3 0 1 0 0 0 1 0 1 4 0 0 1 0 0 3 0 1 1 0 1 0 1 1 1 0 0 0 1 0 1 0 1 1 0 0 1 0 2 0 0 0 0 0 2 3 1 1 1 0 0 1 1 0 1 4 0 1 0 0 0 0 1 1 1 1 0 0 4 1 0 0 0 0 1 0 0 0 2 2 0 0 1 1 0 5 0 1 0 0 1 1 2 0 0 0 0 0 0 1 1 1 1 0 2 0 1 1 2 0 1 0 3 0 0 0 0 0 1 0 1 1 1 1 1 0 0 0 0 0 0 2 1 1 0 0 0 1 2 2 0 3 1 1 1 2 1 0 0 1 0 2 1 2 0 0 0 1 1 0 0 3 0 1 0 2 1 5 0 0 0 0 0 3 0 0 2 2 1 0 0 0 1 0 0 3 0 0 0 0 0 0 1 1 1 1 0 5 0 0 0 1 1 0 0 1 0 1 1 0
4 1 1 4 1 3 4 2 2 4 7 4 0 0 4 3 0 0 4 5 2 3 3 1 3 0 11 1 9 3 7 4 0 3 2 0 4 0 7 6 5 7 2 2 1 8 4 6 1 3 7 5 6 5 4 6 4 2 9 3 4 5 3 9 1 0 3 4 9 1 1 2 7 2 2 5 2 2 5 1 7 4 1 8 2 8 8 9 1 1 2 2 2 7 4 4 1 0 4 8 3 1 3 3 2 1 4 3 1 0 3 1 0 7 2 2 0 1 3 3 0 1 3 4 0 2 6 4 0 2 3 2 3 4 3 2 2 6 2 5 2 6 4 3 3 6 0 1 2 0 7 0 4 5 3 4 0 0 4 4 5 4 3 4 17 0 0 7 6 2 4 0 0 2 1 4 2 8 2 4 3 2 6 0 7 5 4 1 0 2 4 4 5 2 5 1 5 11 4 0 3 0 8 8 0 5 0 5 2 1 9 1 1 7 1 1 0 4 2 0 2 2 3 4 1 3 1 1 6 1 4 7 1 3 0 1 0 8 3 8 4 2 5 5 0 4 2 0 0 4 2 3 0 0 3 5 3 5 0 18 0 3 5 4 3 8 7 2 3 0 0 2 2 2 8 7 1 0 4 4 3 3 2 4 6 7 3 2 1 0 4 5 5 3 5 7 4 7 7 1
3 0 2 0 0 0 3 0 0 1 0 0 0 0 0 1 0 0 0 0 0 2 0 1 0 0 1 1 1 0 1 0 0 1 1 0 0 2 2 0 0 0 0 1 3 1 0 0 0 0 1 1 0 0 5 0 2 0 1 1 0 0 0 2 0 1 1 0 1 1 0 1 1 0 0 0 0 1 0 1 1 4 1 0 0 1 0 0 0 0 1 2 0 0 0 0 0 0 2 1 1 0 0 1 0 0 0 0 0 0 0 0 0 3 0 0 0 0 1 0 1 0 0 0 0 1 0 0 0 1 0 2 0 0 0 2 2 0 0 0 2 1 1 2 0 2 0 0 1 1 0 0 0 1 1 0 0 0 0 0 1 1 0 0 0 0 0 0 1 1 0 0 0 0 0 0 0 0 0 0 0 0 0 0 1 1 0 0 0 1 0 0 1 0 1 0 0 1 0 0 0 0 6 2 0 0 0 0 0 1 0 1 0 1 0 2 1 0 0 0 1 1 0 0 0 1 0 0 0 0 4 0 0 1 0 0 0 3 0 0 0 2 2 0 0 1 0 1 1 0 0 0 2 0 0 0 0 2 0 0 0 0 0 0 1 0 1 2 2 0 0 1 0 3 1 0 0 0 2 1 1 0 0 2 1 0 0 3 0 0 0 0 0 0 0 0 0 0 0 1
0 1 0 0 1 0 0 0 0 0 0 0 0 1 0 0 0 0 0 0 0 0 0 0 1 0 0 0 0 1 0 1 1 0 0 0 0 1 0 0 0 0 0 0 0 0 0 1 0 0 1 0 0 0 0 0 0 0 0 0 0 0 1 0 0 0 1 0 2 0 0 0 0 0 1 0 0 0 0 1 0 0 0 0 0 2 0 0 0 0 0 0 1 0 0 0 0 0 0 0 0 0 1 0 0 0 0 0 0 0 0 0 0 0 0 0 0 0 0 0 0 0 0 1 0 0 0 0 1 0 0 0 0 0 0 0 0 1 0 1 0 0 1 0 0 0 0 0 0 0 0 0 0 0 1 0 0 0 0 0 0 0 0 0 0 0 0 0 0 0 0 0 1 0 0 0 1 0 0 0 0 0 2 0 0 0 0 0 1 0 0 0 0 0 0 1 0 0 0 0 0 0 1 0 1 0 1 0 0 0 0 0 0 0 0 1 0 1 0 0 0 0 0 0 0 0 0 0 0 0 2 0 0 0 0 0 0 0 0 0 1 1 0 0 0 0 1 0 0 0 0 0 0 0 0 2 0 0 0 0 0 0 0 0 1 0 0 0 1 0 0 0 0 0 1 0 0 0 0 1 0 1 0 1 0 0 0 0 0 0 2 0 0 1 0 0 0 0 0 0
0 0 0 0 0 0 0 0 0 0 0 0 0 1 0 0 0 0 0 0 0 0 0 0 0 0 0 0 0 0 0 0 0 0 0 0 1 0 0 0 0 0 1 0 0 0 0 0 0 0 0 1 0 0 0 0 1 0 0 0 0 0 0 0 0 0 0 0 0 0 0 0 0 0 0 0 0 0 0 0 0 0 0 0 0 0 0 0 0 0 0 0 0 0 0 0 0 0 0 1 0 0 0 0 0 0 0 0 0 0 0 0 0 0 0 0 0 0 0 0 0 0 0 0 0 0 0 0 0 0 0 0 0 0 0 0 0 0 0 0 0 0 0 0 0 0 0 1 0 0 0 0 0 0 0 0 0 0 0 0 0 0 0 0 0 0 0 0 0 0 0 0 0 0 0 0 0 0 0 0 0 0 0 0 0 0 0 0 0 0 0 0 0 0 0 0 0 0 0 0 0 0 0 0 0 0 0 0 1 0 0 0 0 0 0 0 0 1 0 0 0 0 0 0 0 0 0 0 0 0 0 0 0 0 0 0 0 0 1 0 0 0 0 0 0 0 0 0 0 0 0 0 0 0 0 1 0 0 0 0 0 0 0 0 0 0 0 0 0 0 0 0 0 0 0 0 0 0 0 0 0 0 0 0 0 0 0 0 0 0 0 0 0 0 0 0 0 0 0 0
1 1 5 1 2 1 1 2 1 1 0 1 0 0 1 1 0 0 6 6 0 1 1 2 3 0 4 3 1 2 0 2 0 3 2 0 2 3 3 1 1 2 3 3 2 2 3 4 1 1 1 0 3 1 2 3 4 1 3 1 2 4 0 4 1 2 2 0 1 0 1 1 0 1 1 0 1 2 3 1 2 3 0 2 0 4 3 3 2 0 1 2 0 1 0 2 0 0 0 2 3 1 2 1 0 3 1 1 0 0 1 0 2 0 2 0 0 1 0 1 0 0 3 2 3 2 4 1 3 3 2 3 0 3 1 2 2 0 3 0 3 0 0 5 2 1 0 1 0 0 1 1 0 4 0 3 0 0 6 2 1 4 0 0 5 1 0 6 2 2 0 1 1 2 1 5 1 3 1 0 4 3 3 0 2 1 4 0 3 0 6 4 2 2 2 0 1 0 3 0 0 1 6 5 0 3 0 2 2 1 1 1 4 1 2 1 0 1 0 0 0 1 6 2 1 5 1 3 4 0 3 0 3 2 1 1 0 2 2 1 1 4 0 2 0 0 0 2 1 0 0 1 2 1 0 4 0 2 1 6 0 0 0 2 0 4 2 4 2 0 0 0 4 2 6 2 3 0 1 0 2 0 1 1 0 1 1 4 1 5 0 2 2 0 2 0 3 0 5 0
0 0 1 1 3 2 0 0 0 0 0 7 3 0 0 0 1 0 0 0 2 0 1 0 0 1 0 0 0 1 0 1 1 2 6 0 2 0 0 0 0 0 0 4 3 0 0 0 0 8 1 1 3 1 5 8 0 1 8 0 2 0 9 2 0 6 0 0 0 0 0 1 0 0 0 0 0 0 0 7 0 0 2 0 0 0 0 8 0 1 0 1 2 6 8 0 0 0 4 0 0 2 0 0 0 0 0 7 0 0 1 0 0 0 0 0 3 0 0 0 0 1 4 0 6 0 7 0 3 0 3 3 0 0 2 7 6 3 3 0 2 4 2 6 0 0 0 0 0 0 3 5 4 0 4 0 0 0 8 0 7 0 0 0 11 0 0 3 3 3 3 0 0 0 0 0 0 0 5 0 2 0 5 0 0 0 0 0 0 0 0 10 0 8 3 1 12 0 0 0 0 2 12 0 0 0 3 0 0 0 6 8 0 0 0 0 0 0 4 0 0 2 0 0 1 0 4 1 7 0 0 0 4 0 3 0 0 0 0 5 5 0 0 6 0 0 1 0 0 0 0 5 0 0 0 10 1 6 1 0 0 0 0 4 0 0 0 5 0 0 0 0 1 5 8 0 0 1 0 0 0 4 1 4 3 0 1 3 1 7 0 0 0 0 0 0 0 0 1 0
0 0 0 0 0 0 0 0 0 0 0 0 0 0 1 0 1 0 0 0 0 1 0 0 0 0 0 0 0 0 1 0 0 0 0 0 0 0 1 0 0 0 0 0 0 0 0 0 0 0 0 1 0 0 0 1 1 0 0 1 1 0 0 1 0 0 0 0 0 0 0 0 0 1 0 0 0 0 0 0 0 0 0 0 0 0 1 0 0 0 0 0 0 0 0 0 0 0 0 0 0 0 1 1 0 1 0 0 0 0 0 0 0 0 0 0 0 0 0 0 0 0 2 1 0 0 0 0 0 0 0 0 0 0 0 0 0 0 0 0 1 0 0 0 0 0 0 0 1 0 0 0 0 0 0 1 0 0 0 1 0 0 0 0 1 0 1 0 0 0 0 0 0 0 0 0 0 0 0 0 0 0 0 0 0 0 0 0 0 0 0 0 0 1 0 0 0 0 0 0 0 0 0 0 0 1 1 0 0 1 0 0 0 0 0 0 0 0 0 0 1 0 0 0 0 0 0 0 0 1 2 0 0 0 0 0 0 1 0 0 0 3 0 0 1 0 0 0 0 1 0 0 0 0 0 0 0 1 1 1 0 0 0 0 0 0 0 0 0 0 1 0 0 2 0 0 0 0 0 0 0 1 0 2 0 0 0 0 1 0 0 0 1 0 0 0 0 0 0 0
0 0 0 0 0 0 0 0 0 0 0 0 0 0 0 0 0 0 0 0 0 0 0 0 0 0 0 0 0 0 0 2 0 0 0 0 0 0 0 0 0 0 0 0 0 0 0 0 0 0 0 0 0 0 1 0 0 0 0 0 0 0 0 0 0 0 0 0 0 0 0 0 0 0 0 0 0 0 0 1 0 0 0 0 0 1 0 0 0 0 0 0 0 0 0 0 0 0 0 0 0 0 1 0 0 0 0 0 0 0 1 0 0 0 0 0 0 0 0 0 0 0 0 0 0 0 0 0 0 0 0 0 0 0 0 0 0 0 0 0 0 0 0 0 0 0 0 0 0 0 0 0 0 0 0 0 1 0 0 0 0 0 0 0 0 0 0 0 0 0 0 0 0 0 0 0 0 0 0 0 0 0 0 0 0 0 0 0 0 0 0 0 0 0 0 0 0 0 0 0 0 1 0 0 0 0 2 0 0 0 0 0 0 0 0 0 0 0 0 0 0 0 0 0 0 0 1 0 0 0 0 0 0 0 0 1 0 0 0 0 0 0 0 0 0 0 0 0 0 0 0 0 0 0 0 0 0 0 0 0 0 0 0 0 0 0 0 0 0 0 0 0 0 0 0 1 0 0 0 0 0 0 0 0 0 0 0 0 0 0 0 0 0 0 0 0 0 0 0 0
0 0 3 1 4 0 0 1 0 0 1 2 0 0 0 1 0 0 1 1 1 0 4 1 1 0 1 1 1 1 2 3 0 0 1 0 1 2 4 1 1 4 2 0 2 1 1 3 1 1 1 1 4 1 2 2 2 1 3 2 0 2 2 1 0 0 3 4 2 1 0 0 0 0 1 2 1 2 2 0 3 1 1 0 0 4 1 1 0 0 0 0 1 1 0 2 0 2 0 1 0 5 4 1 0 1 0 0 1 0 0 0 0 1 5 2 0 1 1 0 0 1 2 1 5 3 3 0 0 1 0 1 0 2 0 2 1 4 0 0 0 2 0 1 0 1 0 3 0 0 6 1 0 1 1 0 0 0 2 1 0 1 0 1 1 0 0 0 1 0 2 0 2 1 2 1 0 3 1 0 1 1 0 0 1 0 1 0 1 2 0 0 0 1 1 0 1 1 0 0 0 0 1 2 0 1 0 2 0 0 4 2 0 1 1 0 0 2 0 0 1 0 1 0 2 4 0 0 1 0 0 0 1 2 0 1 1 1 2 0 1 3 0 3 0 3 0 0 2 1 0 2 2 1 0 0 3 2 0 0 0 0 0 6 0 4 2 1 0 0 1 0 5 0 3 1 2 0 3 2 1 1 4 1 4 0 0 2 0 1 1 1 1 0 1 1 5 0 2 1
11 5 15 6 16 7 4 11 1 10 12 19 5 0 10 8 1 3 13 34 17 7 10 4 7 1 6 4 11 5 13 11 3 5 11 2 11 8 19 2 2 8 16 8 17 20 10 14 5 7 5 9 12 12 20 15 6 4 7 19 7 15 9 12 3 8 12 4 21 9 3 2 9 6 9 7 3 7 9 12 3 12 1 7 5 19 6 14 5 0 14 10 5 4 10 1 1 6 7 18 10 6 12 6 3 6 10 7 6 4 5 5 7 8 13 8 3 3 14 5 4 5 6 8 7 0 16 4 2 1 6 6 5 9 4 15 6 8 6 7 5 6 14 18 6 4 0 14 8 0 6 6 5 9 10 8 3 0 27 7 11 3 7 5 24 3 4 11 15 5 6 4 4 6 6 10 3 3 5 3 5 6 14 0 9 8 8 1 9 8 13 9 8 3 5 7 13 2 12 1 7 4 13 4 0 6 0 2 2 12 12 10 7 1 1 4 3 14 3 7 5 6 9 5 5 5 13 3 9 1 15 4 10 6 1 17 6 10 4 10 7 14 18 8 3 4 3 7 4 4 4 9 6 3 4 9 4 9 2 8 7 1 1 4 4 8 12 15 9 0 3 10 10 7 19 22 4 4 4 5 4 5 10 9 12 13 3 9 7 11 8 15 14 6 9 3 8 6 22 4
0 0 0 0 0 0 0 0 0 0 0 0 0 0 0 0 0 0 0 0 0 0 0 0 0 0 1 0 0 0 0 0 0 0 0 0 0 0 1 0 0 0 0 0 0 0 0 0 0 0 0 0 0 0 0 0 0 0 0 0 0 1 0 0 0 0 0 0 0 0 0 0 0 0 0 0 0 0 0 0 0 0 0 0 0 0 0 0 0 0 0 0 1 0 1 0 0 0 1 0 1 0 0 0 0 0 0 0 0 0 1 0 0 0 0 0 0 0 0 1 0 0 0 0 0 0 0 0 0 1 1 0 0 0 0 0 0 0 0 0 0 0 0 0 0 0 0 0 0 0 0 0 0 0 0 0 0 0 0 0 0 0 0 0 0 0 0 0 0 0 0 0 0 0 0 0 0 0 0 1 0 0 0 0 0 0 0 0 0 0 0 0 0 0 0 0 0 0 0 0 0 0 1 0 0 0 0 0 0 0 0 0 0 1 0 0 0 0 0 0 0 0 0 0 0 0 0 0 1 0 0 0 0 0 0 0 0 0 0 0 0 0 0 0 0 1 0 0 0 0 0 0 1 0 0 0 0 0 0 0 0 0 0 0 0 0 0 0 0 0 0 0 0 0 1 0 0 0 0 0 0 0 0 0 0 1 0 0 0 0 0 0 0 0 0 0 0 0 0 0
0 0 0 0 0 0 0 0 0 0 0 0 0 0 0 0 0 0 0 0 0 0 0 0 0 0 0 0 0 0 0 0 0 0 0 0 0 0 0 0 0 0 0 0 0 0 0 0 0 0 0 0 0 0 1 0 0 0 0 0 0 0 0 0 0 0 0 0 0 0 0 0 0 0 0 0 0 0 0 0 0 0 0 0 0 1 0 0 0 0 0 0 0 0 0 0 0 0 0 0 0 0 0 0 0 0 0 0 0 0 0 0 0 0 0 0 0 0 0 0 0 0 0 0 0 0 0 0 0 0 0 0 1 0 0 0 0 0 0 0 0 0 0 0 0 0 0 0 0 0 0 0 0 0 0 0 0 0 3 1 0 0 0 0 0 0 0 0 0 0 0 0 0 0 0 0 0 0 0 0 0 0 0 0 0 0 1 0 0 0 0 0 0 0 0 0 0 0 0 0 0 0 0 1 0 0 0 0 0 0 0 0 0 0 0 0 0 0 0 0 0 0 0 0 0 0 0 0 0 0 0 1 0 0 0 0 0 0 0 0 0 0 0 0 0 0 0 0 0 0 0 0 0 0 0 0 0 0 0 0 0 0 0 0 0 0 0 0 0 0 0 0 0 0 0 0 0 0 0 0 1 0 0 0 0 0 0 0 0 0 0 2 0 0 0 0 0 0 0 0
0 1 1 1 0 0 1 2 0 1 1 1 0 0 0 0 0 0 3 1 1 1 0 0 1 0 3 0 3 3 1 1 0 3 2 0 1 3 3 1 0 1 1 0 0 5 3 1 2 2 0 1 2 1 3 1 1 1 1 1 0 3 1 2 1 1 2 2 1 0 0 0 1 1 1 1 2 1 0 1 0 2 0 1 0 1 1 0 1 0 3 1 1 0 1 0 0 1 0 0 3 1 4 0 0 1 0 0 5 0 1 0 1 2 2 0 0 2 0 0 0 1 3 2 2 0 2 1 0 0 0 0 0 1 1 3 0 0 0 1 1 0 0 1 2 1 0 0 1 0 2 3 1 1 1 1 1 0 8 1 1 2 0 1 2 0 0 3 2 1 1 0 2 0 0 1 0 1 0 2 2 2 3 0 3 1 2 1 0 0 4 0 0 1 0 0 1 2 1 0 1 1 4 2 0 1 0 0 0 0 1 0 0 1 2 2 0 1 0 0 1 0 1 0 1 3 1 1 1 0 1 1 3 1 0 3 1 1 0 2 1 2 0 5 0 0 2 1 1 0 0 1 0 0 0 0 0 0 1 4 0 0 0 0 0 2 1 0 1 0 1 0 2 3 2 3 2 2 1 1 4 0 2 1 0 0 2 4 0 2 3 1 1 0 4 1 0 1 2 0
0 0 0 0 1 0 0 0 0 0 0 0 0 0 0 0 0 1 0 1 0 1 0 0 0 2 0 0 0 0 0 2 0 0 2 0 1 1 0 0 0 2 1 0 2 1 0 1 2 2 0 0 0 0 2 2 0 0 0 2 1 0 0 3 1 1 0 0 1 1 0 0 1 1 1 0 0 0 0 0 0 1 0 2 0 1 0 0 0 0 1 0 0 0 2 0 0 1 1 1 0 1 0 0 0 0 0 0 1 0 0 0 0 0 0 0 0 0 0 0 0 0 1 0 0 1 1 2 0 1 0 1 1 0 1 0 2 0 1 5 0 0 0 0 0 2 1 0 0 0 1 1 1 0 0 1 0 0 3 0 1 0 0 1 2 0 0 1 0 0 1 0 0 1 0 0 1 1 0 0 1 3 0 0 1 0 0 0 0 0 1 0 0 0 0 1 0 2 2 0 0 1 2 2 0 1 1 0 2 0 2 1 0 0 0 1 0 1 0 0 0 1 1 1 0 0 0 0 0 1 0 0 1 0 0 0 0 0 1 1 0 0 2 0 0 0 0 0 1 0 0 0 0 0 0 0 0 0 0 1 0 0 0 0 0 0 1 1 0 0 0 2 2 1 1 4 0 1 0 0 3 0 3 0 0 2 0 1 0 2 0 1 0 0 2 0 2 3 1 1
0 0 0 2 0 0 0 0 0 0 0 2 0 1 0 1 0 0 1 4 1 1 1 1 0 0 4 1 0 0 0 2 0 0 1 0 0 0 1 0 1 0 1 1 0 1 0 1 0 2 0 0 1 0 3 2 1 0 0 2 2 0 1 3 2 0 1 2 2 2 0 0 0 1 1 0 1 1 0 3 1 0 0 0 0 1 2 1 1 0 2 0 2 0 0 0 1 2 1 2 2 1 0 1 0 0 0 1 1 0 0 0 0 3 1 1 0 0 0 1 1 0 2 0 1 0 2 0 1 3 2 1 1 2 1 2 1 0 1 3 1 0 1 0 1 1 0 1 0 0 2 1 0 0 2 3 0 0 1 1 2 1 0 0 3 0 0 2 2 0 0 0 0 1 1 1 1 0 0 0 2 2 2 0 1 0 0 0 0 0 0 1 0 0 2 1 3 6 2 0 1 1 0 1 0 0 0 0 1 0 0 0 1 0 1 0 2 1 0 1 1 0 0 0 1 1 0 0 1 0 3 1 1 0 0 2 0 1 0 0 2 1 2 2 0 1 0 0 0 0 0 1 0 0 0 1 0 0 1 2 1 0 0 0 0 0 2 0 1 0 4 1 1 1 4 3 0 1 1 1 0 1 3 1 0 1 1 0 0 0 0 1 1 0 3 0 0 0 0 0
0 0 0 0 0 1 0 0 0 1 0 0 0 0 0 0 0 0 0 0 0 0 0 0 0 0 0 0 1 0 0 0 0 0 0 0 0 0 0 0 0 0 1 0 0 0 0 0 0 0 0 0 0 0 0 0 0 0 0 0 0 0 0 0 0 0 0 0 0 0 0 0 1 0 0 0 0 0 0 0 0 0 0 0 0 0 0 0 0 0 1 0 0 0 0 0 0 0 0 0 0 0 0 0 0 0 0 0 0 1 0 0 0 2 0 0 0 0 0 0 0 0 0 0 0 0 0 0 0 0 0 0 0 0 0 2 0 0 0 0 0 0 0 5 0 0 0 0 0 0 0 0 0 0 0 1 0 0 0 0 0 0 0 0 0 0 0 0 0 0 0 1 0 1 0 0 0 0 0 1 0 0 0 0 0 0 0 0 0 0 0 0 0 0 0 0 0 2 0 0 0 6 0 0 0 0 0 0 0 0 0 0 0 0 0 0 0 0 0 0 0 1 0 0 0 0 0 0 0 0 0 0 0 0 0 0 0 0 0 0 0 0 1 0 0 0 0 0 0 0 0 0 0 0 0 0 0 0 0 0 0 0 0 4 0 0 0 0 0 0 0 1 1 0 0 0 0 0 0 2 1 0 0 0 0 0 0 0 0 0 0 0 0 0 0 0 0 0 0 0
1 1 0 0 0 1 0 0 0 0 0 0 0 0 0 0 0 0 1 1 0 0 0 0 0 0 0 0 0 0 0 0 2 0 0 0 0 0 0 0 0 0 1 0 0 0 0 0 0 0 0 0 0 0 0 0 0 0 0 1 0 0 0 0 0 0 0 0 1 0 0 0 0 0 1 0 0 0 1 0 0 0 0 0 0 0 0 0 0 0 0 1 0 0 0 0 0 1 0 0 0 0 0 0 0 0 0 0 0 0 0 0 0 0 0 0 0 0 0 0 0 0 0 0 0 0 0 0 0 1 0 0 0 0 0 0 1 0 0 0 0 1 0 0 0 0 0 0 0 0 0 0 1 0 0 0 0 0 1 0 0 0 0 0 0 0 0 0 0 0 0 0 0 1 0 0 0 0 0 0 0 0 0 0 1 0 0 0 1 0 0 0 0 0 0 0 0 0 0 0 0 0 0 0 0 0 0 0 0 0 0 0 0 0 0 0 0 0 0 0 0 0 0 0 0 0 0 0 0 0 0 0 0 0 0 0 0 0 0 0 0 0 0 1 0 0 0 0 0 0 0 0 0 0 0 0 0 0 0 0 0 0 0 0 0 1 1 0 0 0 0 0 0 0 0 2 0 0 1 0 0 0 1 0 0 0 0 0 0 0 0 0 2 0 0 1 0 0 0 0
0 0 0 0 0 0 0 0 0 0 0 0 0 0 0 0 0 0 0 0 0 0 0 0 0 0 0 0 0 0 0 0 0 0 0 0 0 0 0 0 0 0 0 0 0 0 0 0 0 0 0 0 1 0 0 0 0 0 1 0 0 0 0 0 0 0 0 0 0 0 0 0 0 0 0 0 0 0 0 0 0 0 0 0 0 0 0 0 0 0 0 0 0 0 0 0 0 0 0 0 0 0 0 0 0 0 0 0 1 0 0 0 0 0 0 0 0 0 0 0 0 0 0 0 0 0 0 0 0 0 0 0 0 0 0 0 0 0 0 0 0 0 0 0 0 0 0 0 0 0 0 0 0 0 0 0 0 0 0 0 0 0 0 0 0 0 0 0 0 0 0 0 0 0 0 0 0 0 0 0 0 0 0 0 0 0 0 0 0 0 0 0 0 0 0 0 0 0 0 0 0 0 0 0 0 0 0 0 0 0 0 0 0 0 0 0 0 0 0 0 0 0 0 0 0 0 0 0 0 0 0 0 0 0 0 0 0 0 0 0 0 0 0 0 0 0 0 0 0 0 0 0 0 0 0 0 1 0 0 0 0 0 0 0 0 0 0 0 0 0 0 0 0 0 0 0 0 0 0 0 0 0 0 0 0 0 0 0 0 0 0 0 0 0 0 0 0 0 0 0
0 0 1 0 0 2 0 1 1 1 1 5 0 0 1 0 0 0 3 1 0 2 0 1 0 0 0 2 1 1 0 1 2 0 2 0 0 4 0 0 0 1 2 0 0 2 0 6 1 0 4 3 0 1 2 1 2 0 2 1 1 0 4 1 2 0 2 0 1 0 0 1 3 2 0 0 0 0 0 0 2 1 0 0 0 2 1 0 0 0 0 1 0 0 0 1 0 0 1 2 2 1 1 1 1 1 0 0 1 0 0 0 0 0 3 1 0 0 0 0 0 0 2 1 0 1 0 0 0 2 2 0 0 1 0 5 1 0 1 5 0 0 0 1 0 1 1 0 2 0 4 1 2 2 0 0 0 0 0 0 0 1 0 0 0 0 1 0 0 0 1 0 0 2 0 0 0 0 0 0 0 1 2 0 0 0 0 0 0 0 0 2 0 1 0 3 2 0 3 0 1 0 2 2 0 1 0 0 0 1 1 2 0 1 1 0 1 2 0 0 2 0 0 1 1 0 1 0 1 0 2 1 0 0 0 1 0 3 0 1 0 2 1 0 0 0 0 0 1 0 0 1 1 0 0 0 1 1 0 1 0 0 0 2 0 0 1 0 1 0 0 0 2 0 1 2 0 1 2 3 2 0 1 1 0 0 0 3 2 2 3 1 0 1 0 2 1 0 1 1
0 0 0 0 0 0 0 0 0 0 1 1 0 1 0 0 0 0 0 0 1 0 0 0 0 0 0 0 0 0 1 0 0 0 0 0 0 1 0 0 0 0 2 0 1 1 0 0 0 0 0 0 0 0 2 1 0 0 0 0 0 0 0 1 0 1 1 0 1 1 0 0 1 1 0 0 1 0 0 0 0 0 0 1 1 1 0 1 0 0 0 0 0 0 1 0 0 0 0 0 0 1 1 1 0 0 0 1 0 0 0 1 0 0 2 0 0 0 1 0 0 0 0 0 0 0 0 0 0 0 0 0 0 1 0 1 0 0 0 0 0 0 0 2 0 0 0 0 0 0 0 1 0 0 1 0 0 0 1 0 1 1 0 0 0 0 0 0 0 0 0 0 0 0 0 1 0 1 0 0 1 0 0 0 0 0 0 0 1 0 0 0 0 0 1 1 2 1 0 0 0 0 0 0 0 0 0 0 0 0 0 0 0 0 0 0 0 1 0 0 1 0 0 0 0 0 0 0 0 0 0 1 0 0 0 0 1 1 0 0 0 0 1 0 0 2 0 0 0 0 0 0 0 0 0 0 0 2 0 0 0 0 0 0 0 1 0 0 0 0 0 0 0 1 1 1 0 0 0 0 0 0 0 0 0 1 0 0 0 2 0 0 1 1 1 0 0 1 1 0
0 0 0 0 1 1 0 0 0 1 1 0 0 0 0 0 0 0 0 0 1 0 1 1 0 0 2 2 0 0 1 0 0 2 0 0 0 1 1 0 0 0 0 0 0 1 0 1 0 0 0 0 1 0 1 2 0 0 0 0 0 0 1 2 1 0 1 0 2 0 0 0 0 0 0 0 0 0 0 1 0 2 1 1 1 1 0 0 1 0 2 0 0 1 0 0 0 0 0 1 1 0 3 1 0 1 0 2 0 0 0 0 0 1 3 0 0 0 0 0 0 0 1 0 2 0 0 2 2 0 0 0 0 0 1 1 2 0 1 0 0 0 1 0 0 1 0 0 1 0 0 2 0 1 0 0 0 0 1 0 0 1 0 0 1 1 1 1 1 0 0 0 0 0 0 0 1 1 1 0 0 1 0 0 0 0 0 0 1 0 0 1 0 1 0 0 0 1 0 0 0 1 0 1 0 1 0 0 0 0 0 0 2 0 0 2 0 0 0 0 0 0 0 1 0 0 2 2 0 1 0 1 0 0 0 0 0 0 0 3 0 2 0 0 0 1 0 1 0 0 0 0 0 0 0 0 0 1 0 3 0 0 2 3 0 0 0 1 0 0 0 0 0 1 0 3 0 0 2 1 0 0 0 0 3 2 0 1 1 1 0 0 0 0 1 0 1 1 0 1
1 0 0 0 1 0 1 1 0 0 3 0 0 0 3 1 0 0 2 2 0 2 2 2 1 0 1 0 3 2 0 3 0 0 0 0 2 5 1 0 0 0 2 1 0 0 3 0 0 0 0 1 1 0 0 1 0 1 0 0 0 0 0 4 0 2 1 0 0 1 0 1 6 1 0 1 0 0 1 0 3 0 0 0 2 0 0 0 0 0 0 0 0 0 2 0 1 0 0 0 2 0 2 0 0 0 0 0 0 0 1 0 0 1 1 3 0 0 1 2 1 0 3 0 0 0 2 0 0 0 0 0 0 0 4 2 0 2 2 0 0 0 0 0 0 1 0 0 0 0 1 0 0 1 2 0 0 0 1 2 1 0 1 1 2 0 0 2 2 0 1 0 1 1 0 2 1 0 0 0 0 0 0 0 1 0 1 1 0 1 0 0 1 0 0 1 0 2 2 0 1 0 2 0 0 0 0 0 1 4 0 3 0 0 0 0 1 0 0 1 0 0 0 0 0 0 0 1 1 0 1 0 0 0 0 0 0 0 2 1 0 0 4 2 0 1 0 0 0 0 0 0 2 0 1 0 0 1 2 4 0 0 0 1 0 0 3 0 0 0 1 1 1 0 3 3 0 0 0 2 1 0 2 0 0 0 0 0 0 0 1 1 2 1 1 0 0 0 0 0
0 1 0 0 0 0 0 0 0 1 0 0 0 0 1 0 0 0 2 0 1 0 0 0 0 0 1 0 0 0 1 0 0 0 0 0 0 0 0 0 0 0 0 0 0 0 0 0 0 0 0 0 0 0 0 2 0 0 0 0 0 1 1 0 0 2 0 0 1 0 0 0 0 0 0 0 0 0 0 0 0 0 0 1 0 0 0 0 0 0 0 0 0 0 0 1 0 0 0 0 0 1 0 0 0 1 1 1 0 0 0 0 0 0 0 0 0 0 1 1 0 1 0 2 0 0 0 0 0 0 0 0 0 0 0 0 1 0 0 0 0 0 0 0 1 0 0 0 0 0 1 0 0 0 0 0 0 0 0 1 0 1 0 0 0 0 0 2 2 0 1 0 0 0 0 0 0 1 0 0 1 0 0 0 1 0 0 0 0 0 1 0 2 0 1 0 2 0 0 0 2 0 0 0 0 2 0 0 0 0 0 0 0 0 0 0 2 0 0 0 1 0 0 0 0 0 0 1 0 0 0 1 0 0 0 0 0 0 0 0 0 0 0 2 0 0 0 0 0 0 1 0 0 0 0 0 1 0 0 0 0 0 0 0 0 1 0 2 0 0 0 0 0 0 1 2 0 1 0 0 0 1 0 0 0 0 0 1 1 0 0 0 0 0 0 0 0 0 1 0
1 0 1 0 0 0 1 2 0 1 0 1 0 0 2 0 0 1 1 0 0 1 0 0 3 0 1 0 2 0 0 0 2 2 0 0 1 2 1 0 1 0 2 0 0 2 3 2 0 0 2 0 0 2 3 1 2 0 8 1 0 0 2 0 0 0 0 4 0 0 0 0 0 1 3 1 0 2 0 0 0 1 0 1 0 1 0 0 1 0 0 0 0 0 1 0 0 1 1 1 2 0 2 1 0 0 0 1 0 0 1 0 1 2 2 0 0 0 0 0 0 0 1 0 1 1 1 2 1 0 0 0 0 1 0 0 2 1 2 1 0 0 2 0 1 5 0 0 4 0 0 0 0 1 0 0 0 0 1 0 0 0 0 0 2 0 1 1 1 0 1 0 0 0 0 1 1 2 1 0 0 1 0 0 1 1 0 0 1 0 2 1 0 1 1 1 0 0 1 0 1 1 0 0 0 0 0 0 0 0 1 1 0 1 0 0 1 1 2 1 1 0 0 0 0 2 0 2 1 0 1 0 1 0 0 0 1 0 1 0 0 3 1 4 0 0 0 0 0 1 0 0 1 0 0 1 0 2 1 1 0 0 1 0 2 0 0 0 0 0 1 0 0 0 1 2 2 0 1 0 0 0 1 2 3 0 1 1 0 2 1 1 0 0 0 0 1 1 1 0
0 0 0 1 1 1 0 0 1 0 0 0 0 0 0 2 0 0 0 0 0 1 0 1 1 0 0 0 1 0 0 2 0 2 0 1 0 0 3 0 0 1 0 0 0 1 0 2 0 1 0 1 1 0 2 2 2 1 2 0 1 1 1 0 0 0 0 1 1 1 0 0 0 0 0 0 1 0 1 0 0 1 0 2 0 1 1 0 0 0 3 2 0 2 0 0 0 0 0 1 0 0 2 1 0 0 1 1 0 0 0 1 0 2 2 0 0 1 1 0 0 0 2 1 0 0 4 0 0 1 0 0 0 0 0 1 1 0 1 2 1 1 1 0 0 2 0 0 1 0 1 0 0 0 1 1 1 1 1 0 0 0 0 1 3 0 1 1 0 0 0 0 0 1 0 0 1 1 0 2 0 2 2 0 2 1 1 0 0 0 0 0 0 1 0 1 2 0 2 0 1 1 0 5 0 1 0 0 0 1 0 0 0 1 0 2 1 1 0 0 0 1 2 0 0 0 0 0 0 0 1 1 1 0 0 0 0 1 0 0 0 1 0 3 0 0 0 2 0 1 0 0 0 0 0 2 0 1 0 0 0 0 0 0 2 0 0 3 0 0 0 0 1 1 1 2 0 0 2 0 2 0 0 0 1 0 0 0 0 0 0 0 0 1 0 3 0 1 1 0
0 0 0 0 0 0 0 0 0 0 0 0 0 0 1 1 0 0 0 0 0 0 1 1 1 0 1 1 1 1 1 0 0 1 0 0 1 1 0 0 0 0 0 0 2 1 2 0 1 1 0 2 0 0 1 0 0 0 0 1 0 0 1 1 2 0 1 1 0 0 0 0 0 0 0 0 0 0 3 0 0 0 1 1 0 2 0 0 0 0 0 0 0 1 0 1 0 1 1 1 0 0 0 2 0 1 0 0 0 1 0 0 0 0 0 0 0 0 0 0 0 0 3 0 0 1 2 0 1 0 0 1 0 0 0 1 0 1 0 1 0 0 0 1 0 0 0 0 0 0 0 0 1 0 0 0 0 1 1 3 1 3 0 7 0 0 1 2 0 0 0 0 0 0 0 0 1 1 0 0 0 0 0 0 0 0 0 0 0 0 0 1 0 0 0 0 2 0 0 0 2 0 0 0 0 1 0 0 0 2 0 0 0 0 0 1 0 0 0 0 0 0 1 0 1 1 0 1 0 0 1 0 0 0 0 4 0 0 0 0 0 0 0 1 0 0 0 1 0 0 0 1 0 0 1 1 0 0 0 0 0 0 0 0 0 1 2 0 0 0 1 1 0 0 1 1 0 0 0 0 2 0 0 1 0 0 0 0 0 0 0 0 0 0 0 0 0 0 0 0
2 2 4 0 2 2 2 3 0 4 2 2 1 0 4 0 0 3 2 4 0 4 1 2 4 0 3 0 6 1 0 5 2 5 3 0 3 3 4 1 4 3 9 5 5 5 2 3 1 3 5 7 4 1 3 2 3 0 2 1 2 4 8 4 2 1 6 7 4 1 0 2 1 0 2 1 1 2 0 2 2 5 0 1 4 7 5 4 2 0 2 1 0 1 5 4 1 1 4 1 1 1 2 3 1 4 3 3 7 1 0 2 2 4 4 2 1 0 2 3 1 0 2 2 4 1 2 1 1 1 1 2 1 3 1 8 3 3 5 3 2 6 5 6 2 2 0 3 0 0 1 1 2 1 4 3 0 1 2 2 0 2 0 4 5 1 3 3 3 0 4 1 1 2 2 6 0 2 3 1 0 2 5 0 1 6 2 1 1 1 5 7 0 1 3 4 1 1 1 1 2 7 5 6 1 6 0 1 0 3 5 3 1 5 2 1 1 3 2 0 1 3 7 1 0 4 1 0 6 1 3 3 5 1 0 1 1 3 1 3 6 11 5 2 1 3 0 4 0 0 0 7 1 0 1 6 2 4 2 1 2 0 1 1 2 3 3 8 1 0 0 1 2 2 4 0 1 1 1 0 0 1 2 4 7 3 1 8 2 0 1 3 2 1 1 2 4 0 5 1
0 0 4 0 0 1 1 0 0 0 1 0 0 0 0 1 0 1 0 2 0 0 0 2 0 0 1 1 1 1 0 0 0 0 0 0 0 0 3 0 0 1 4 0 0 1 0 0 1 2 0 0 2 2 1 1 2 1 1 1 0 0 0 0 1 0 1 2 0 0 0 0 2 0 0 0 0 0 0 0 0 0 1 0 0 1 0 1 1 0 3 0 1 3 0 0 0 0 1 0 0 0 0 0 0 1 1 0 0 0 0 0 1 2 0 0 0 0 0 0 2 0 0 1 0 0 1 0 0 0 1 2 0 1 0 1 1 0 0 1 0 0 0 1 0 2 0 2 0 0 0 0 0 2 1 1 0 1 2 0 0 3 0 0 1 0 0 3 0 0 1 0 0 0 0 0 0 0 0 1 2 0 0 1 0 2 0 0 0 0 2 0 1 0 0 1 1 0 0 0 2 0 1 0 0 0 1 2 1 1 0 3 0 2 0 0 0 0 0 1 1 0 3 1 0 1 1 1 0 0 0 0 1 1 0 1 0 0 0 0 2 1 2 0 0 1 1 2 0 1 0 1 0 0 0 2 1 0 0 0 1 0 0 1 0 1 1 0 2 0 1 0 1 2 0 2 2 0 0 0 2 0 0 0 1 2 0 0 0 0 1 0 0 1 0 0 0 0 1 0
0 0 0 0 0 0 0 0 0 0 0 0 0 0 0 0 0 0 0 0 0 0 0 0 0 0 0 0 0 0 0 0 0 0 0 0 0 0 0 0 0 0 0 0 0 0 0 0 0 0 0 0 0 1 1 0 0 0 0 0 0 0 1 0 0 0 0 0 0 0 0 0 0 0 0 0 0 0 0 0 0 0 0 0 0 0 0 0 0 0 0 0 0 0 0 0 0 0 0 0 0 0 0 0 0 0 0 0 0 0 0 0 0 0 0 0 0 0 0 0 0 0 0 0 0 0 0 0 0 0 0 0 0 0 0 0 0 0 0 0 0 0 0 1 0 0 0 0 0 0 0 0 0 0 0 0 0 0 0 0 0 0 0 0 0 0 0 0 0 0 0 0 0 0 0 0 0 0 0 0 0 0 0 0 0 0 0 0 0 0 0 0 0 0 0 0 0 0 0 0 0 0 0 0 0 0 0 0 0 0 0 0 0 0 0 0 0 0 0 0 0 0 0 0 0 0 0 0 0 0 0 0 0 0 0 0 0 0 0 0 0 0 0 0 0 0 0 0 0 0 1 0 0 0 0 0 0 0 0 0 0 0 0 1 0 0 0 0 0 0 0 0 0 1 0 0 0 1 0 0 0 0 0 0 0 0 0 0 0 0 0 0 0 0 0 0 0 0 0 0
0 0 1 0 0 0 0 0 2 2 2 4 0 0 2 0 0 0 1 0 1 2 0 0 1 0 0 1 1 0 0 0 3 0 1 0 1 1 0 3 1 2 6 1 1 0 1 1 0 1 1 1 0 0 2 3 2 0 0 1 2 0 2 0 1 0 1 1 0 0 1 0 0 0 0 0 1 4 2 0 0 0 0 1 0 0 0 0 0 0 1 0 0 2 0 0 0 0 0 4 0 2 3 2 0 0 0 0 1 0 0 0 1 1 1 4 0 0 0 0 0 1 2 1 1 0 5 1 0 0 0 1 0 0 0 1 0 0 0 1 1 2 0 3 0 2 0 0 1 0 0 1 0 0 0 2 0 0 1 0 0 0 0 0 1 0 0 0 5 0 3 0 0 1 2 0 1 0 0 0 0 0 0 0 0 1 1 0 1 0 0 0 0 2 1 0 0 0 0 0 0 0 4 2 0 2 0 1 0 0 0 0 1 1 0 0 1 1 0 0 0 0 0 1 0 4 0 1 3 0 2 0 0 2 1 0 0 0 2 0 2 0 0 1 0 2 0 1 0 1 0 2 0 0 0 0 0 1 0 0 0 0 0 3 0 0 0 0 1 0 0 0 0 0 0 0 1 1 0 2 2 0 0 1 0 0 2 3 1 0 1 3 0 3 0 0 0 1 0 0
0 0 1 0 0 0 0 1 0 0 1 1 0 0 1 1 0 1 0 0 3 0 0 0 1 0 0 0 1 1 1 0 0 2 0 0 0 2 2 0 0 0 0 2 0 1 0 0 0 0 0 0 0 3 2 0 2 0 1 0 0 0 1 1 0 0 0 0 1 0 0 0 0 1 1 0 0 0 0 0 0 1 1 0 2 0 0 1 0 0 0 0 0 1 2 0 0 0 0 0 2 0 0 0 0 2 1 0 0 0 1 0 1 0 2 1 0 0 1 0 0 0 0 1 1 0 1 0 3 0 1 0 0 0 0 1 0 0 2 1 0 1 0 0 0 1 0 0 2 0 0 0 0 0 1 0 0 0 0 2 0 1 0 0 2 0 0 4 2 0 0 0 0 1 0 2 2 1 0 2 0 0 0 0 0 0 1 0 0 0 0 0 1 0 0 0 1 3 0 0 0 0 1 0 0 0 0 0 0 3 1 1 0 0 1 1 0 0 0 0 0 0 0 0 0 2 1 0 3 0 1 0 0 2 0 0 0 0 0 1 0 0 0 2 0 0 0 1 0 1 0 0 0 1 0 0 0 2 0 0 0 0 0 0 0 0 1 0 0 0 0 1 2 0 0 0 0 0 0 2 1 0 0 0 0 0 0 1 0 2 0 0 1 0 0 0 3 0 2 0
0 0 0 0 1 0 0 0 0 0 0 0 0 0 0 0 0 0 1 0 2 0 0 0 0 0 0 0 1 0 1 0 0 0 0 0 0 0 0 0 0 0 0 0 0 1 1 1 1 0 1 0 1 0 1 0 0 0 2 0 0 1 0 0 1 1 0 0 0 1 0 0 0 0 0 0 0 1 0 1 0 1 0 0 1 0 0 0 0 1 0 0 2 1 1 0 0 1 2 0 0 0 0 0 0 0 0 2 1 0 0 0 0 0 1 0 0 1 1 0 0 0 0 0 0 0 0 0 0 0 0 1 0 0 0 0 0 1 2 1 0 0 0 0 0 0 0 2 0 0 0 0 0 1 1 0 0 0 0 0 0 0 0 0 1 0 0 1 1 1 0 0 0 1 0 0 1 0 0 1 1 0 0 0 0 0 0 0 0 0 0 0 0 0 0 1 0 0 0 0 1 1 0 0 0 0 0 0 0 1 0 0 0 0 0 0 0 1 0 0 0 0 1 0 0 0 0 0 0 0 1 0 0 0 0 0 0 1 0 1 1 0 0 0 0 0 0 0 0 1 0 0 2 0 0 2 0 0 0 1 0 0 0 0 0 0 2 0 1 0 0 0 1 0 1 0 0 0 0 0 0 0 0 0 1 0 0 0 1 3 0 0 1 0 2 0 0 0 0 0
0 0 0 0 0 0 0 0 0 0 0 1 0 0 0 0 0 0 0 0 0 0 0 0 0 0 0 0 0 0 0 0 0 0 0 0 0 0 0 0 0 0 0 1 0 0 0 0 0 0 0 0 1 0 1 0 0 0 1 0 1 0 0 0 1 1 0 1 1 1 0 0 0 0 0 0 0 0 0 0 0 0 0 1 0 0 0 0 0 0 0 0 0 0 1 0 0 0 0 0 1 0 0 1 1 0 0 0 0 0 0 0 0 0 0 0 0 0 0 0 0 0 0 0 0 0 0 0 0 0 1 0 0 0 0 0 0 0 0 0 0 1 0 0 0 0 0 0 0 0 0 0 0 0 0 0 0 0 1 0 0 2 0 0 0 0 0 0 0 0 0 0 0 0 0 0 0 0 0 0 0 0 0 0 0 0 0 0 0 0 0 0 0 0 0 0 0 1 0 0 0 0 1 0 0 0 0 0 0 0 0 0 0 0 0 0 0 0 0 0 0 0 0 0 0 0 0 0 1 0 0 0 1 0 0 0 0 0 0 0 2 0 1 0 0 0 0 0 0 0 0 0 0 0 0 0 0 0 0 0 0 0 0 0 0 0 0 0 0 0 0 0 0 0 0 0 0 0 0 0 0 0 1 0 0 0 0 0 1 0 0 0 0 0 0 0 0 0 0 0
0 0 1 2 1 1 3 0 1 0 0 3 0 0 0 2 0 0 0 0 2 0 2 3 1 0 0 2 0 1 2 1 0 0 5 0 2 1 1 1 2 3 2 4 1 2 3 2 2 1 1 1 3 2 3 7 1 1 3 1 0 1 1 2 0 0 7 2 1 2 0 0 3 1 1 3 1 5 1 0 2 0 1 0 0 2 4 0 1 0 3 1 0 3 1 0 0 1 2 1 2 0 3 0 1 2 1 2 2 0 1 0 0 5 1 2 0 0 0 0 0 0 1 3 1 4 0 0 0 2 3 0 2 2 3 7 1 1 1 2 0 1 3 3 1 2 0 3 0 0 1 0 2 3 1 1 0 0 1 4 1 1 0 1 0 1 0 6 2 1 1 0 0 1 2 0 0 0 2 0 0 0 0 0 2 0 0 0 2 1 1 0 3 0 1 1 1 1 1 0 1 1 1 1 0 1 0 0 2 0 1 2 0 2 1 1 0 0 0 1 0 0 0 2 3 0 2 1 0 0 0 0 1 2 1 4 0 0 1 0 1 3 3 1 0 0 0 2 1 3 0 2 0 0 1 0 1 1 0 0 2 0 0 0 1 1 2 2 0 0 0 1 2 1 2 1 1 0 2 3 1 0 3 0 0 0 1 0 1 1 1 4 3 1 3 1 0 1 1 0
1 0 0 1 0 0 1 0 0 0 1 2 0 0 0 0 0 0 2 0 1 0 0 1 0 0 1 0 0 0 0 0 0 1 0 0 0 1 0 0 1 0 2 0 1 1 1 0 1 0 1 2 0 0 1 1 1 0 1 1 0 1 0 0 0 0 0 0 0 0 0 0 0 0 0 0 1 0 1 1 1 0 0 0 0 1 0 1 0 0 1 1 2 1 0 0 0 0 0 1 2 0 0 0 0 1 1 0 3 0 0 0 0 1 0 0 0 0 0 0 0 0 0 1 0 0 0 0 0 1 0 0 0 0 0 1 1 0 0 0 1 0 0 0 1 2 0 0 0 0 3 0 0 1 0 0 0 0 1 0 1 0 0 0 0 0 1 1 1 0 0 1 0 0 0 0 0 1 0 0 2 1 1 0 0 0 0 1 2 0 0 2 2 0 0 0 1 0 0 0 0 0 1 0 0 1 1 0 0 0 0 2 0 0 0 1 0 0 0 0 0 0 0 0 0 2 0 1 1 0 1 1 0 0 0 2 0 1 1 1 0 1 0 0 0 1 0 0 0 2 0 0 0 0 0 0 1 1 1 1 0 0 0 1 0 2 0 0 0 0 1 1 0 1 1 0 0 0 0 1 0 0 0 1 3 0 1 3 0 0 1 0 1 0 0 0 0 0 0 2
0 0 0 0 1 1 1 1 0 0 0 1 0 0 1 0 0 0 1 1 2 1 0 0 0 0 1 0 0 0 1 0 0 1 0 0 1 0 1 0 0 0 0 0 0 0 1 0 0 2 1 1 1 1 1 0 1 0 0 0 0 2 0 1 0 0 2 1 2 0 0 0 2 0 1 0 0 1 1 0 0 0 0 0 0 0 0 1 0 1 1 0 0 0 1 0 0 1 4 1 0 0 1 0 0 0 0 2 1 0 0 3 0 1 0 0 0 0 1 0 0 0 1 0 0 0 2 0 1 1 0 0 0 0 2 0 1 0 0 1 0 0 0 2 0 0 0 0 1 0 0 0 0 0 0 0 0 0 0 1 1 0 0 0 1 0 0 0 1 0 0 0 1 1 2 1 0 5 2 0 0 0 0 0 1 0 0 0 1 1 0 0 0 2 1 0 2 0 3 0 0 0 1 0 0 2 0 0 0 1 1 0 0 1 0 0 0 1 0 0 0 1 1 1 4 1 1 0 0 0 1 1 0 0 1 0 0 0 0 1 0 1 2 1 0 0 0 0 0 0 0 1 0 0 0 1 0 1 0 1 0 0 0 0 1 2 0 2 0 0 0 0 0 1 0 1 0 0 0 0 0 0 0 0 0 2 0 0 0 1 0 1 0 0 0 0 1 0 0 0
4 0 5 0 2 1 4 3 1 1 0 2 1 0 4 1 0 0 1 2 1 1 2 1 1 0 4 0 1 1 1 0 0 0 0 0 0 0 2 0 0 3 4 0 4 3 2 1 1 2 3 1 2 3 1 4 2 0 0 2 0 1 2 4 1 1 3 4 3 2 0 0 0 0 2 1 0 1 0 3 2 1 0 2 0 2 1 0 0 0 2 2 2 1 1 1 0 0 1 2 0 1 2 3 1 2 2 0 2 0 0 1 1 4 0 2 1 1 0 2 0 0 0 0 1 2 3 2 2 1 1 2 0 2 2 0 1 1 2 3 1 1 1 3 0 0 0 0 5 0 0 1 0 1 3 2 0 0 0 0 2 1 1 0 4 0 0 4 3 0 1 0 2 1 1 2 1 0 1 0 0 0 4 0 4 2 1 0 0 0 4 1 1 2 1 1 2 2 3 0 1 0 1 2 0 0 0 0 1 2 1 0 1 2 0 1 3 1 2 1 2 2 2 1 1 2 1 2 2 0 2 0 2 0 1 4 0 0 0 0 0 0 4 2 0 2 0 1 1 2 0 0 2 0 0 4 0 3 0 0 0 0 0 2 0 2 3 2 1 0 1 0 3 1 0 6 1 0 2 0 1 0 0 0 2 1 0 1 0 2 3 1 5 1 0 0 5 1 4 0
0 1 0 1 1 0 1 0 0 0 1 0 0 0 0 0 0 0 1 3 0 1 0 1 2 0 1 1 1 1 2 0 0 1 0 0 0 1 1 0 0 0 1 3 0 0 1 0 0 4 1 1 1 0 1 0 0 1 1 4 0 1 0 1 1 1 0 1 1 0 0 0 0 0 0 0 0 0 0 0 1 0 0 2 0 1 2 0 1 0 1 1 2 0 0 0 0 0 0 1 1 0 1 0 0 0 1 1 0 0 0 0 1 3 0 0 0 1 1 1 0 0 0 1 0 0 0 0 0 3 0 1 0 1 1 0 0 0 0 1 0 1 0 1 0 0 0 2 2 0 1 0 1 1 1 0 0 0 1 0 1 0 0 1 1 0 0 0 2 0 1 0 0 0 0 2 1 0 0 0 0 0 2 0 0 0 0 0 1 0 0 0 1 1 2 0 1 1 0 0 0 1 0 2 1 0 0 1 1 0 3 1 0 1 0 0 1 1 0 0 1 0 2 1 0 0 0 1 0 0 2 0 0 0 0 0 1 0 1 1 2 1 0 0 0 0 0 0 0 1 0 0 0 0 0 0 0 1 0 0 0 0 0 0 0 1 2 3 0 0 0 1 3 0 0 0 1 0 1 0 0 0 0 0 1 1 0 2 0 2 2 1 0 0 1 1 1 1 3 0
3 1 4 3 1 2 0 2 2 3 1 2 1 2 5 1 0 2 2 5 2 2 2 1 1 1 2 2 4 1 4 2 0 1 2 0 2 1 2 2 1 2 5 0 2 4 0 2 0 3 2 0 6 4 1 7 1 0 6 3 0 2 7 0 0 1 4 2 5 0 0 1 3 5 1 0 0 0 1 0 1 3 0 4 0 2 3 7 3 0 2 0 3 2 3 1 1 0 3 4 2 0 2 2 1 1 0 0 0 0 1 0 1 1 2 1 0 2 2 2 1 2 0 2 3 0 4 1 0 1 1 3 1 4 0 4 1 1 0 4 2 2 3 1 0 1 0 1 3 0 8 0 4 2 3 2 1 0 3 0 0 0 0 3 6 1 1 1 0 0 3 0 0 3 1 0 0 5 3 1 0 4 2 0 4 0 2 0 3 2 2 3 1 2 1 0 3 1 5 0 1 2 2 1 0 3 0 2 1 1 1 2 2 1 0 0 2 3 0 1 4 0 0 2 3 3 1 1 1 1 7 1 1 4 0 1 2 0 1 7 3 4 5 3 0 1 0 2 2 5 0 2 2 0 1 1 5 3 0 0 0 0 0 3 1 1 3 3 1 0 0 1 1 1 6 3 0 0 2 5 3 0 1 4 2 4 1 0 0 1 3 2 2 1 1 3 1 4 5 0
2 0 10 3 5 3 4 2 5 4 7 1 0 0 2 1 3 0 6 7 3 2 1 5 6 1 6 1 7 0 6 2 0 1 6 2 1 1 6 1 0 3 5 1 2 4 4 3 2 4 5 0 1 5 3 6 7 1 5 6 0 2 4 5 1 2 5 7 4 2 0 1 6 4 2 3 3 0 3 1 0 3 2 0 3 2 5 4 2 0 6 5 2 1 3 2 0 1 5 3 1 5 4 5 1 3 2 4 3 0 1 1 0 6 1 3 0 2 0 2 1 1 3 1 2 2 11 1 1 5 1 1 1 1 2 5 1 2 0 1 3 1 4 2 1 2 0 2 2 0 7 0 2 3 5 3 0 1 6 2 3 1 2 2 1 1 3 6 2 3 4 0 0 2 1 6 3 3 2 0 1 1 6 0 3 4 2 0 0 3 5 0 2 2 1 3 10 3 5 1 1 1 4 4 0 9 0 2 2 5 2 2 5 0 0 1 0 3 0 1 2 1 1 1 1 0 2 4 7 1 8 1 2 7 1 3 0 2 3 2 4 4 4 4 0 3 1 0 0 3 1 1 3 0 1 1 0 5 0 4 1 0 0 1 0 1 3 3 4 0 0 1 3 2 6 9 2 5 3 1 2 1 3 2 1 3 1 2 0 6 3 3 2 2 1 2 4 4 9 1
0 1 0 0 0 0 0 0 0 0 0 0 0 0 0 0 1 0 0 0 0 0 0 0 0 0 0 0 0 0 0 1 0 0 0 0 0 0 3 0 0 0 1 0 0 1 0 0 0 0 0 0 0 0 0 1 0 0 0 0 1 0 1 0 0 0 0 0 0 0 0 1 0 0 0 1 0 1 0 0 0 0 0 0 0 0 0 0 0 0 0 0 0 0 0 0 0 0 0 0 0 0 0 1 0 0 0 0 0 0 0 0 0 0 0 0 0 0 0 0 0 1 0 0 0 0 0 0 0 1 0 0 1 0 0 0 0 3 0 0 1 0 1 0 0 0 0 0 0 0 0 0 0 0 0 0 0 0 0 0 0 0 0 0 0 0 0 0 0 0 0 0 1 0 1 1 0 0 0 1 0 0 1 0 1 0 0 0 0 0 1 0 0 0 0 0 0 0 0 0 0 0 0 0 0 0 1 0 0 0 0 0 0 0 0 0 0 0 0 0 0 0 0 0 0 0 0 0 0 0 0 0 1 0 0 0 0 0 1 0 0 0 0 1 0 0 0 0 0 0 0 0 0 0 0 0 0 0 0 0 0 0 0 0 0 0 1 0 0 0 0 0 0 0 0 0 0 0 0 0 0 0 0 0 0 0 2 0 1 0 0 0 0 0 0 0 0 0 0 0
0 0 1 0 1 0 1 0 0 0 0 0 0 0 0 0 0 0 0 1 0 0 1 0 1 0 0 1 1 1 1 0 0 0 0 0 0 0 0 1 2 0 1 0 2 0 0 0 0 0 0 0 0 0 1 0 0 0 0 0 0 0 1 0 1 0 1 0 1 1 0 0 0 0 0 0 0 0 1 0 0 0 0 0 0 0 0 1 1 0 1 1 0 1 1 0 0 0 2 0 0 1 0 0 0 0 0 0 0 0 0 0 1 0 0 0 0 0 0 0 0 0 0 0 0 0 1 0 1 0 0 0 0 1 0 0 0 0 1 0 0 0 0 3 0 0 0 0 0 0 1 0 1 1 1 0 1 0 0 0 1 0 0 0 0 0 0 0 0 1 0 0 1 1 0 1 0 0 0 0 0 0 1 0 0 0 1 0 1 0 1 0 0 0 2 0 2 1 0 0 0 0 0 0 0 0 0 0 0 0 1 0 1 0 0 0 0 1 0 0 0 0 1 0 0 0 0 0 0 0 0 0 0 0 0 0 0 0 0 0 1 0 0 0 0 0 0 0 0 1 0 0 0 0 0 0 0 0 0 2 0 0 0 0 1 0 0 0 0 0 0 0 0 0 0 2 0 0 1 1 0 0 1 0 2 0 0 1 0 0 1 0 0 0 0 0 0 1 0 0
4 1 4 0 0 0 1 2 3 4 2 1 0 0 1 1 0 2 1 1 1 1 2 0 1 0 2 0 2 0 0 0 0 1 4 0 1 0 0 2 1 2 9 3 1 0 1 2 1 4 0 1 1 1 7 2 3 0 1 4 1 1 4 2 0 0 2 3 3 0 0 1 2 4 1 0 0 0 1 0 0 5 0 2 3 3 5 4 1 0 4 1 2 5 2 1 1 0 2 1 1 1 2 1 0 2 3 1 1 0 1 1 2 2 2 2 0 0 0 2 0 1 3 1 0 0 1 3 2 0 1 1 1 4 0 0 0 0 2 2 2 1 1 2 1 1 1 1 1 0 4 0 2 1 3 2 0 1 2 1 0 0 1 2 4 0 1 6 1 1 0 0 0 1 1 4 0 3 1 1 2 2 3 0 2 1 1 0 2 0 3 0 2 1 0 1 0 5 3 0 2 1 2 3 0 2 1 1 0 1 2 2 0 1 0 0 2 2 3 1 0 2 1 1 0 4 4 1 0 2 1 1 4 0 2 0 1 1 1 3 1 2 4 0 0 2 0 0 0 0 0 0 2 0 0 5 0 2 0 5 3 0 1 4 1 1 2 0 1 0 0 1 1 3 1 4 0 0 0 4 2 2 3 2 3 3 0 1 0 2 2 0 1 1 2 3 2 1 4 3
1 1 3 1 3 3 2 2 3 0 1 3 1 0 4 0 0 1 1 1 2 1 2 2 2 0 4 3 2 4 0 2 1 3 0 0 2 3 3 3 0 4 1 1 1 1 3 5 0 4 3 2 2 2 3 0 5 2 3 1 2 4 3 5 2 0 2 6 3 0 0 1 1 0 1 1 2 1 1 1 0 9 0 1 0 4 2 2 0 0 5 1 3 0 3 1 2 0 0 3 3 6 2 2 0 0 1 3 4 0 3 1 0 4 4 0 0 1 3 1 0 0 4 1 4 1 5 1 1 1 1 0 2 3 0 7 4 3 0 5 0 1 4 2 2 3 0 2 2 0 3 2 1 1 3 2 0 3 5 4 5 3 0 3 5 0 2 5 4 2 3 1 2 1 2 3 1 5 3 2 2 0 4 0 3 4 0 1 2 5 8 3 6 3 0 1 4 1 5 0 3 2 2 3 0 1 1 0 0 3 3 3 3 1 1 1 1 4 1 0 3 1 4 1 1 3 5 0 3 1 6 2 4 3 1 2 1 5 0 3 5 3 2 3 0 2 1 1 1 0 0 1 2 0 0 1 1 0 1 5 0 0 0 1 4 3 2 5 1 0 1 2 3 2 5 3 2 0 3 2 1 1 3 1 2 1 1 6 4 4 4 2 3 2 0 1 3 4 5 2
1 7 17 1 1 0 3 0 4 0 3 3 0 1 1 0 0 2 2 13 0 1 3 7 3 0 10 0 5 0 4 4 4 1 7 0 2 3 0 2 3 5 9 2 8 4 0 4 1 7 0 0 0 0 2 4 2 0 11 3 1 5 11 3 7 3 17 1 0 0 0 1 4 5 1 0 0 3 2 0 4 2 0 1 0 14 5 2 0 0 1 1 1 3 2 0 3 0 3 1 6 5 3 5 0 2 1 5 3 0 2 1 2 4 2 2 2 0 3 0 1 2 5 3 3 4 5 0 0 1 0 1 3 2 1 0 0 0 3 4 2 0 0 3 1 1 1 0 4 0 1 4 2 3 7 1 0 0 3 1 2 7 0 5 0 1 5 4 0 7 3 0 1 0 3 7 2 2 0 3 0 3 2 0 4 3 1 0 3 1 20 1 5 2 4 0 2 0 3 0 2 0 1 2 1 3 1 0 0 0 4 0 3 9 0 0 0 0 3 1 3 2 3 0 1 7 3 1 5 5 3 3 11 3 1 1 0 3 2 3 2 0 2 0 0 5 1 4 0 2 0 1 0 1 3 12 1 0 1 3 1 0 0 3 1 2 8 2 0 0 1 0 2 6 8 1 1 3 5 0 11 3 2 0 0 1 0 3 3 0 1 0 0 2 0 1 0 4 3 2
0 1 0 0 2 1 0 1 4 3 2 0 0 0 0 3 0 0 1 1 2 3 0 0 2 0 1 2 1 2 3 2 0 0 0 0 0 1 1 1 0 0 0 3 0 0 1 1 0 3 1 1 4 2 4 4 2 0 0 3 0 1 5 5 0 0 3 0 2 0 0 1 0 1 1 0 1 0 1 0 1 1 0 1 1 0 1 4 1 0 4 1 1 1 2 1 0 0 2 1 2 0 1 1 0 1 1 1 1 0 0 0 2 2 3 0 0 0 1 0 1 0 4 1 3 0 1 1 0 2 0 1 1 0 0 1 1 3 2 2 1 2 1 2 0 1 0 0 0 0 2 2 0 1 0 2 0 0 3 0 1 0 0 2 0 2 2 2 1 1 2 0 0 1 0 0 0 1 0 1 0 1 1 0 1 1 1 0 2 1 2 4 3 1 2 2 0 0 2 0 1 2 0 2 1 0 3 1 1 2 2 2 1 2 1 0 1 3 0 0 0 1 4 0 1 1 2 1 1 0 4 0 2 1 1 0 2 0 0 1 0 0 0 2 0 2 0 1 1 1 1 3 2 1 0 1 2 0 1 2 0 0 0 0 0 1 2 1 1 0 1 4 1 0 4 0 1 2 2 4 0 0 1 0 1 2 1 1 1 0 0 0 0 0 0 1 1 3 1 1
1 0 0 0 1 0 0 0 0 0 1 2 1 0 0 0 0 0 1 1 1 0 0 1 0 0 2 0 1 1 2 0 0 1 0 0 0 0 1 0 0 0 1 2 0 0 0 3 0 0 0 0 0 1 2 1 0 0 1 0 0 0 1 1 0 0 1 3 1 0 0 0 1 0 1 0 0 1 1 0 0 2 0 0 0 2 0 0 1 0 1 0 1 0 1 0 0 0 1 0 0 0 0 1 0 1 0 1 0 0 0 0 0 0 0 0 0 0 0 0 0 0 1 0 1 0 2 0 1 0 1 1 0 0 0 2 1 1 2 0 1 0 1 1 1 0 0 0 0 0 1 0 2 0 2 1 0 0 2 0 1 0 0 1 2 0 0 0 1 2 0 0 0 0 0 0 0 1 0 0 0 1 1 0 0 2 0 0 1 0 2 1 0 1 2 0 1 0 2 0 1 2 2 2 0 0 0 0 0 0 1 0 0 0 0 0 1 0 1 0 0 0 3 0 0 0 1 0 5 0 1 0 0 0 0 2 1 0 0 0 0 0 1 2 0 0 0 1 2 0 0 0 0 0 1 1 0 2 0 0 1 0 0 0 1 0 0 1 0 0 0 1 0 0 3 0 0 0 1 0 0 0 0 1 2 0 1 0 0 0 1 0 0 0 0 1 0 1 0 1
1 0 0 0 0 0 0 0 1 0 0 0 0 0 0 0 0 0 0 0 0 0 0 0 0 0 1 0 0 0 0 0 0 0 0 0 0 0 0 0 0 2 0 0 0 0 0 1 0 0 0 0 0 0 0 0 0 0 0 0 0 0 0 0 1 0 0 1 0 0 0 0 0 0 0 0 0 0 1 0 0 0 0 0 0 0 1 1 0 0 0 0 0 0 1 0 0 0 0 0 0 0 0 0 0 0 0 0 0 0 0 0 0 0 0 0 0 0 0 0 0 0 0 0 0 0 0 0 0 0 1 1 0 0 0 1 0 0 0 0 0 0 0 1 0 0 0 0 0 0 0 0 0 0 0 0 0 0 0 0 0 0 0 0 0 0 0 1 1 0 0 0 0 0 0 0 0 0 0 0 0 0 0 0 0 0 0 0 0 0 1 1 0 0 0 0 0 0 0 0 0 0 0 0 0 0 0 0 0 1 0 0 0 0 1 0 0 0 0 0 0 2 0 0 1 0 0 1 0 0 0 1 0 0 0 0 0 0 0 0 0 0 0 0 0 0 0 0 0 0 0 0 0 0 0 1 0 0 0 0 0 0 0 0 0 0 1 0 0 0 0 0 0 0 0 1 1 0 0 0 0 0 1 1 1 1 0 0 0 0 0 0 0 0 0 0 0 0 0 0
0 1 0 0 0 0 1 2 0 0 0 0 0 0 0 1 0 0 0 0 0 0 0 0 0 0 1 0 1 1 2 0 0 1 0 1 0 0 0 0 0 0 1 0 0 0 1 0 0 0 0 0 0 0 0 0 0 0 0 1 0 0 0 0 0 0 0 0 1 0 0 0 0 0 1 0 1 0 0 0 0 0 0 0 0 0 0 2 0 0 1 1 0 0 1 0 0 0 0 1 0 0 0 0 1 0 2 2 0 0 1 0 0 0 1 1 0 1 0 0 0 0 0 0 0 1 0 0 0 0 0 0 0 0 0 0 1 0 1 0 1 0 0 1 0 0 0 1 1 0 2 0 1 0 0 0 0 0 0 2 0 0 0 0 0 0 0 1 0 1 0 0 0 0 0 0 0 0 0 0 0 0 0 0 1 0 0 0 2 0 0 0 0 1 1 0 0 0 0 0 0 0 1 0 0 1 0 0 0 0 0 0 0 0 0 0 0 0 0 0 0 0 3 1 2 1 0 0 1 1 0 0 1 1 0 0 0 0 0 0 0 0 0 0 0 0 0 0 1 1 0 0 0 0 0 0 0 0 0 0 0 0 0 0 0 1 0 0 0 0 0 0 0 0 0 1 0 2 0 0 1 0 0 0 1 0 0 1 0 1 0 0 0 0 0 0 1 0 0 0
1 0 0 0 1 0 0 0 0 0 0 2 0 0 0 0 0 0 0 0 0 0 0 0 0 0 1 0 0 0 0 0 0 0 0 0 0 0 0 0 0 0 1 0 0 0 0 1 0 0 1 1 1 0 0 0 0 0 0 1 0 0 1 1 0 1 0 0 0 0 0 0 0 0 0 0 0 1 0 0 1 0 0 0 0 1 1 0 0 0 1 0 0 0 0 0 0 0 0 0 0 0 0 0 0 1 0 0 0 0 0 0 0 0 0 0 0 0 1 0 0 0 0 0 0 0 0 0 0 0 0 0 0 0 0 0 0 0 0 0 1 0 0 0 1 1 0 0 0 0 0 0 2 0 0 0 0 0 1 0 0 0 0 0 0 0 0 1 0 0 0 0 0 1 0 0 0 1 0 0 0 1 1 0 0 0 0 0 2 0 0 0 0 0 0 0 1 0 0 0 0 1 1 0 0 0 0 0 0 1 1 1 0 0 0 1 1 2 1 1 1 0 0 0 0 0 0 0 1 0 0 0 0 1 0 1 0 0 0 0 0 1 1 0 0 0 0 1 2 0 0 0 0 1 0 0 0 0 1 0 0 0 0 0 0 0 1 0 0 0 0 0 0 1 1 1 0 0 0 0 1 0 1 1 0 0 0 0 0 1 0 2 0 0 0 0 0 0 1 0
0 0 0 0 0 0 0 0 0 0 1 0 0 0 0 0 0 0 0 0 0 0 0 0 0 0 0 0 0 0 0 0 0 0 0 0 1 0 0 0 0 0 1 0 2 0 0 0 0 0 0 0 0 0 0 0 1 0 0 0 1 0 0 0 0 0 0 1 0 0 0 0 0 0 0 0 0 0 0 0 0 0 0 0 0 0 0 0 0 0 1 0 0 1 0 0 0 0 0 0 0 0 0 0 0 0 0 0 0 0 0 1 0 1 0 0 0 0 0 0 0 0 0 0 0 0 0 0 0 0 0 0 0 0 0 0 0 0 0 0 0 0 1 0 0 1 0 0 0 0 0 0 0 0 0 0 0 0 0 0 0 0 0 0 0 0 0 0 0 0 0 0 0 0 0 0 0 1 0 0 0 0 0 0 0 0 1 0 0 0 0 0 0 0 0 1 0 0 0 0 0 0 1 0 0 0 0 1 0 0 0 0 0 1 0 0 0 0 0 0 0 0 0 0 0 0 0 1 0 0 0 0 0 0 0 0 0 0 0 0 0 1 0 0 0 0 0 0 0 0 0 0 0 0 0 0 0 0 0 0 0 0 0 0 0 0 0 0 0 0 0 0 0 0 0 0 0 0 0 0 0 0 0 1 0 0 0 1 0 0 0 0 1 1 0 0 0 0 0 0
1 1 3 2 1 1 1 6 3 3 2 4 1 1 4 0 0 1 1 0 5 0 0 1 2 0 2 0 4 3 1 1 5 2 1 0 3 0 0 1 4 0 1 1 2 3 3 4 2 3 3 2 7 0 1 5 4 1 2 5 2 0 5 6 0 3 4 2 1 5 0 1 2 1 2 0 1 0 0 1 2 2 0 1 1 2 2 1 4 1 5 3 0 3 3 1 3 2 1 7 2 5 3 0 0 5 0 1 3 1 5 1 0 5 3 1 0 0 0 0 2 0 2 3 0 2 5 5 1 3 2 2 0 3 0 4 0 1 3 3 0 2 4 3 2 2 0 1 3 0 2 0 0 2 6 3 0 0 10 4 0 2 1 4 4 0 1 1 0 1 4 0 0 2 2 3 3 2 0 1 1 2 4 0 0 3 8 0 1 0 3 4 4 0 1 3 2 0 3 0 1 0 0 1 0 0 1 1 1 2 1 1 0 2 1 1 0 0 0 1 2 0 3 2 0 1 1 3 3 1 5 4 5 2 1 4 1 0 0 2 0 4 3 4 1 2 3 2 0 0 1 1 1 1 0 0 1 2 0 5 0 3 0 1 1 1 4 0 1 0 0 2 3 2 5 3 1 0 6 3 2 4 5 0 1 1 1 6 1 2 2 3 1 3 1 0 3 1 7 0
3 2 2 1 0 2 2 3 0 1 0 3 0 1 1 0 0 1 0 3 5 0 2 1 0 0 4 0 4 2 2 1 3 4 2 0 4 0 1 0 2 5 3 1 2 2 0 3 2 2 3 2 3 2 1 7 1 1 3 0 1 3 2 4 1 2 2 3 4 1 0 0 5 3 2 1 1 2 1 1 0 2 0 4 1 3 1 2 3 1 2 0 2 1 3 0 1 1 2 1 6 2 4 1 1 2 4 1 1 1 0 1 1 4 0 0 0 0 1 0 0 1 2 3 2 2 6 0 1 0 3 2 0 0 0 4 1 0 4 4 1 0 3 6 2 3 0 1 2 0 5 2 3 2 2 6 0 0 8 3 2 1 1 2 3 1 0 2 4 3 0 0 1 1 0 9 2 2 1 0 0 2 4 0 0 0 0 0 5 2 1 4 0 1 4 3 6 5 2 1 0 0 2 3 1 0 1 1 1 2 6 3 2 0 0 2 2 2 1 3 1 0 4 2 0 3 4 2 3 1 4 2 3 1 0 2 0 2 4 2 1 3 3 1 0 3 4 2 3 2 1 2 2 0 1 3 1 1 2 5 0 0 1 0 2 3 1 7 3 0 0 1 1 2 5 5 1 3 1 3 2 0 4 2 1 1 1 0 1 2 2 3 2 0 1 1 5 1 1 1
0 0 1 0 0 0 0 0 1 0 0 0 0 0 0 0 0 0 0 0 0 0 0 0 0 0 0 0 0 0 0 0 0 1 0 0 0 0 0 0 0 0 1 0 0 0 0 0 0 1 0 0 0 0 1 0 0 0 0 0 0 0 1 0 0 0 0 0 0 0 0 0 0 0 0 0 0 0 0 0 0 0 0 0 0 0 0 0 0 0 0 0 0 0 0 0 0 0 0 0 0 0 0 0 0 0 0 0 0 0 0 0 0 0 0 0 0 0 0 0 0 0 0 0 0 0 0 0 0 0 0 0 0 0 0 0 0 0 0 0 0 0 0 0 0 0 0 0 0 0 1 1 0 0 0 0 0 0 0 0 0 0 0 0 0 0 0 0 0 0 0 0 0 0 0 0 0 0 0 0 0 0 0 0 0 0 0 0 0 0 0 0 0 0 0 0 0 0 0 0 0 0 0 0 0 0 0 0 0 0 0 0 0 0 0 0 0 0 0 0 0 0 0 0 0 0 1 0 0 0 0 0 0 0 0 0 0 0 0 0 0 0 0 0 0 0 0 0 0 0 0 0 0 0 0 0 0 1 0 0 0 0 1 0 0 0 0 0 0 0 0 0 0 0 0 0 0 0 0 0 0 0 0 0 0 1 0 0 0 0 0 0 0 0 0 0 0 0 0 0
0 1 0 0 2 0 0 0 0 2 0 0 0 0 0 2 0 0 2 0 0 0 1 0 0 0 0 0 0 1 1 0 0 0 1 0 0 0 4 0 0 0 2 0 1 0 0 1 0 0 1 1 1 0 0 2 1 0 0 0 0 0 0 1 0 0 0 2 0 0 0 0 0 0 0 0 0 0 0 0 0 0 0 0 0 1 1 0 1 0 0 0 0 0 0 0 2 0 0 1 0 0 1 0 0 0 0 0 0 0 4 0 0 0 0 0 0 0 1 0 0 0 0 0 0 0 0 0 0 0 2 0 0 0 0 0 0 0 0 1 0 0 0 0 0 1 0 0 0 0 0 0 0 0 0 0 0 0 0 0 0 0 0 0 2 0 0 0 0 1 0 0 0 0 1 0 0 0 0 0 0 3 0 0 1 0 0 0 0 0 0 0 0 0 0 0 0 0 1 0 0 0 0 1 0 0 0 0 0 1 3 0 0 0 0 0 0 0 0 0 0 0 1 1 0 0 0 0 0 0 1 0 1 0 0 0 0 0 0 0 1 1 0 0 0 1 0 0 0 0 0 0 1 0 0 0 0 1 0 0 0 0 0 0 1 0 0 0 0 0 1 0 1 0 0 0 0 0 2 0 1 1 1 0 2 0 0 0 0 2 0 0 1 0 0 0 0 0 0 0
17 13 10 3 6 4 11 26 8 6 5 41 1 4 6 5 4 9 10 26 17 10 10 9 9 2 5 7 32 5 13 8 5 10 16 1 30 7 11 4 3 17 24 14 8 31 14 11 19 8 3 13 20 10 12 12 3 3 24 2 17 12 62 23 12 6 22 24 22 4 1 1 3 9 13 20 6 10 5 8 3 8 6 7 5 6 18 15 9 1 7 16 2 13 19 7 5 6 10 43 8 9 10 33 6 22 10 5 10 1 13 1 2 2 4 6 11 6 5 7 5 9 5 11 6 5 19 3 12 9 13 10 3 22 16 11 6 20 10 18 3 11 6 36 8 29 1 2 11 1 21 3 14 4 15 24 0 1 11 8 14 18 15 10 56 7 9 34 13 2 8 3 7 14 3 24 17 8 5 7 0 1 12 1 7 7 13 2 8 2 8 10 13 14 7 4 58 12 13 3 2 8 30 57 6 8 2 6 12 18 9 5 8 9 1 8 2 20 2 4 15 3 13 6 6 30 9 11 27 3 4 6 19 6 4 14 3 20 10 9 12 9 9 36 1 8 5 3 6 8 3 8 7 1 4 4 3 4 0 21 7 1 2 12 7 18 50 19 2 0 8 17 15 17 46 10 6 3 8 18 12 10 23 12 13 4 4 11 3 10 3 19 9 10 7 5 10 18 11 5
0 0 0 0 1 1 2 1 1 0 0 0 1 0 1 0 0 0 1 1 0 1 0 0 1 0 1 0 3 0 2 2 0 1 0 0 0 2 1 0 0 1 1 0 1 1 0 3 0 2 0 0 0 1 1 1 0 2 0 4 1 0 1 0 0 0 0 0 5 0 0 1 2 1 0 0 2 0 1 1 0 0 0 0 0 2 0 0 0 0 1 0 0 0 3 0 0 1 0 1 0 0 0 0 1 0 0 0 2 0 1 0 1 0 0 1 0 1 0 0 0 1 2 1 1 0 0 1 0 0 0 0 2 1 0 1 0 0 1 0 0 0 3 1 0 2 0 0 1 0 4 1 0 0 1 0 0 1 1 0 0 0 0 1 1 1 0 0 0 0 0 0 1 0 0 0 1 0 0 0 1 0 4 0 0 0 0 1 0 1 5 1 0 1 0 0 6 1 2 0 0 1 1 0 0 0 0 1 2 0 2 0 1 0 0 0 0 0 0 0 0 1 1 0 0 1 1 0 1 0 2 0 1 1 0 0 0 0 0 2 0 1 1 2 0 0 0 2 0 0 0 1 1 0 0 0 2 1 0 1 0 1 0 1 1 1 1 3 0 0 0 3 1 0 2 1 1 2 1 0 0 0 0 0 2 0 0 1 0 0 0 0 0 0 0 0 0 1 0 0
2 1 5 0 1 1 4 1 0 0 0 3 1 0 1 1 0 3 2 0 0 4 1 1 1 0 0 1 1 0 3 2 1 2 2 0 1 1 1 0 0 0 3 0 1 2 0 2 1 0 0 1 3 2 1 1 2 2 3 1 1 2 6 1 1 0 1 1 1 1 0 0 0 0 2 0 2 0 0 0 0 2 1 1 0 2 2 1 1 0 2 1 1 1 1 1 0 3 1 1 2 3 3 0 0 1 1 1 2 0 1 2 1 1 3 0 0 0 0 2 0 0 1 0 1 0 5 0 2 0 0 0 1 1 0 3 1 3 1 2 0 1 0 2 1 4 1 0 0 0 3 1 1 1 0 1 1 0 2 0 1 0 1 1 0 1 0 2 1 2 1 0 0 0 0 1 2 0 0 0 0 2 4 0 3 2 3 1 2 2 5 1 2 2 2 0 1 0 3 0 0 1 1 2 0 0 0 0 0 3 2 0 0 1 0 0 0 1 1 0 1 0 2 1 0 1 0 1 2 0 1 1 2 1 1 3 1 1 1 1 0 1 3 1 0 2 0 1 0 1 0 1 0 0 0 0 1 2 0 1 1 0 0 1 0 0 2 2 0 1 1 0 0 2 4 2 1 1 1 1 0 2 4 0 1 2 0 0 0 2 2 1 0 1 0 1 2 1 0 2
2 0 1 0 0 0 0 0 0 0 0 0 0 0 0 0 0 0 1 0 0 0 0 0 0 0 0 0 0 0 0 0 0 0 0 0 0 1 0 0 1 1 0 0 0 2 0 0 0 0 0 0 0 0 0 0 0 0 1 0 0 0 0 0 0 0 0 0 0 0 0 0 0 0 1 0 0 0 0 0 0 0 0 0 0 0 0 0 0 0 1 0 0 0 1 0 1 0 0 0 0 0 0 0 0 0 0 0 0 0 0 0 0 1 0 0 0 0 1 0 0 0 0 0 0 0 0 0 0 0 0 0 0 0 1 1 0 1 0 0 0 0 0 0 0 0 0 0 0 0 0 0 0 0 0 0 0 0 0 0 0 0 0 0 0 0 0 0 0 0 0 0 0 0 0 0 0 0 1 0 0 0 2 0 0 0 0 0 0 0 0 0 1 0 1 0 0 0 0 0 0 0 0 0 0 0 0 0 0 0 0 0 0 0 0 0 0 0 0 0 0 0 1 1 0 0 0 0 0 0 0 1 0 1 0 0 0 0 0 0 1 0 0 0 0 0 0 0 0 0 0 0 0 0 0 0 2 0 0 0 0 0 0 0 0 0 1 0 0 0 0 0 0 0 0 2 0 0 0 0 0 0 0 0 0 0 0 0 0 0 0 0 0 0 0 0 0 0 0 0
0 1 0 0 2 1 1 0 0 0 0 1 0 0 0 0 0 0 0 1 0 1 0 1 1 0 0 0 0 0 0 2 0 0 2 0 0 0 0 2 0 0 0 0 1 1 1 0 0 0 0 0 0 0 0 0 2 0 0 1 1 0 1 1 1 0 1 1 0 0 0 0 1 0 0 0 0 0 0 0 1 1 0 3 0 2 0 0 0 0 0 1 0 0 1 0 0 0 0 0 0 1 0 0 0 0 0 0 0 0 0 1 0 1 1 0 0 0 1 1 0 0 0 0 0 0 0 0 0 0 0 0 0 0 0 0 0 0 1 0 0 1 2 0 0 1 0 0 0 0 0 0 0 1 0 0 1 0 0 0 0 2 0 1 0 0 0 0 1 0 0 0 0 0 1 0 0 0 0 0 1 0 0 0 0 0 0 0 3 0 1 0 0 0 1 1 0 0 2 0 0 0 0 0 0 0 0 0 0 0 0 0 0 0 0 0 0 0 1 0 0 1 1 0 0 0 0 0 1 0 0 0 1 1 0 0 0 0 0 0 0 1 0 0 0 0 1 1 0 0 0 1 0 0 0 0 1 2 0 0 0 0 0 2 0 0 1 1 0 0 0 0 0 1 1 1 0 0 0 1 0 0 1 0 1 1 0 0 0 0 0 0 0 1 0 0 0 0 0 0
0 0 0 0 0 0 0 0 0 0 0 0 0 0 0 0 0 0 0 0 1 0 0 0 0 0 0 0 0 0 1 0 0 0 0 0 0 0 1 0 0 0 1 0 0 0 0 0 0 2 0 0 0 0 0 0 0 0 0 0 0 0 0 0 0 0 0 0 0 0 0 0 0 0 0 0 0 0 0 0 0 0 0 0 0 0 0 0 0 0 0 0 0 0 1 0 0 0 0 0 0 0 1 0 0 0 0 0 0 0 0 0 0 0 0 0 0 0 0 0 0 0 0 0 0 1 0 0 0 0 0 0 0 0 0 0 0 0 0 0 0 0 0 0 0 0 0 0 0 0 0 0 0 0 0 0 0 0 0 0 0 0 0 0 0 0 0 0 0 0 0 0 0 0 0 1 0 0 0 0 0 0 0 0 0 0 0 0 0 0 0 0 0 0 0 0 1 0 0 0 0 0 0 0 0 0 0 0 0 0 0 0 0 0 0 0 0 0 0 0 0 0 0 0 0 0 0 0 0 1 0 0 0 0 0 0 0 0 0 0 0 0 0 0 0 0 0 0 0 0 0 0 0 0 0 0 0 0 0 0 0 0 0 0 0 0 0 0 0 0 0 0 0 0 0 0 0 0 0 0 0 0 0 0 0 0 0 0 0 0 0 0 0 0 0 1 0 0 0 0
0 0 0 1 0 0 0 1 0 0 2 0 0 0 0 3 0 0 0 0 2 0 0 0 0 0 0 0 1 0 0 0 0 0 0 0 0 0 0 1 1 0 1 0 0 1 2 0 0 0 0 1 0 1 1 0 0 0 1 0 0 0 0 0 0 1 1 0 0 0 0 0 0 0 0 0 0 0 1 0 1 0 0 0 1 0 0 1 0 0 2 0 0 0 0 1 0 1 1 1 0 0 1 0 0 1 0 0 1 0 0 0 0 0 0 0 0 0 0 0 1 0 0 1 0 0 1 0 0 0 0 0 0 4 0 2 0 0 2 0 0 0 0 0 0 0 0 0 0 0 3 0 0 1 0 3 0 0 1 0 0 0 0 0 0 0 1 1 1 1 0 0 1 0 0 0 0 0 0 2 0 0 0 0 0 0 0 0 1 0 0 2 0 0 0 0 0 0 0 0 1 0 0 2 0 1 1 0 0 3 0 1 1 0 0 0 0 0 0 0 0 1 0 2 0 0 0 0 0 0 0 0 0 1 0 0 1 1 0 0 0 0 1 0 0 0 0 1 0 0 1 2 0 0 0 0 0 1 0 0 0 0 0 0 0 1 0 0 1 0 0 1 1 1 0 2 0 0 0 1 0 0 0 0 0 0 0 0 0 0 0 1 0 0 0 0 0 3 0 0
0 0 0 0 0 0 0 0 0 0 0 0 0 0 0 0 0 0 0 0 0 0 0 0 0 0 0 0 0 0 0 0 0 1 0 0 0 0 0 0 0 0 0 0 0 0 0 0 0 1 0 0 0 0 0 0 0 0 0 0 0 0 0 0 0 0 0 0 0 0 0 0 0 0 0 0 0 0 0 0 0 0 0 0 0 0 0 0 0 0 0 0 0 0 0 0 0 0 0 0 0 1 0 0 0 0 0 0 0 0 0 0 0 0 0 0 0 0 0 0 0 0 0 0 0 0 0 0 0 0 0 0 0 0 0 0 0 0 0 1 1 0 0 0 0 0 0 0 0 0 0 0 0 0 0 0 0 0 0 0 0 0 0 0 0 0 0 0 0 0 0 0 0 0 0 0 0 0 0 0 0 0 0 0 1 0 0 0 0 1 0 0 0 0 0 0 0 0 0 0 1 0 0 0 0 0 0 0 0 0 0 1 0 0 0 1 0 0 0 0 1 0 0 0 0 0 0 0 0 1 0 0 0 0 0 0 0 0 0 0 0 0 0 0 0 0 0 0 0 0 0 0 0 0 0 0 0 0 0 0 0 1 0 0 0 1 0 0 0 0 0 0 0 0 1 0 0 0 1 1 0 0 0 1 0 2 0 0 0 0 1 0 0 0 0 0 0 0 0 0
0 0 0 0 0 1 0 0 0 0 0 0 0 0 0 0 0 0 1 0 0 1 0 1 0 0 0 0 0 0 0 0 0 0 0 0 1 1 0 0 0 1 0 0 0 0 0 0 0 0 0 1 0 0 0 1 0 0 0 0 0 0 0 0 0 0 0 0 1 0 0 0 0 0 0 0 0 0 0 0 0 0 0 0 0 0 0 0 0 0 0 0 0 0 0 0 0 0 0 0 0 0 0 0 0 0 0 0 0 0 0 0 0 0 0 0 0 0 0 0 0 0 0 1 1 0 0 0 0 0 0 0 0 0 1 0 0 0 0 0 0 1 0 0 0 0 0 1 0 0 0 0 0 0 0 0 0 0 0 0 0 0 0 0 0 0 0 0 0 0 0 0 0 0 0 1 0 0 0 0 0 0 0 0 0 0 0 0 1 0 0 0 0 0 0 0 1 0 1 0 0 0 1 1 0 0 0 0 0 0 0 0 0 1 0 0 0 0 0 0 0 1 0 0 0 0 0 0 0 0 0 0 0 0 1 0 0 0 0 0 0 0 0 0 0 0 0 0 0 0 0 0 0 0 0 0 1 1 0 0 0 0 0 0 0 0 0 0 0 0 0 0 0 0 0 0 0 0 0 0 0 0 0 0 0 0 0 0 0 1 0 0 0 0 0 0 2 0 0 0
2 0 0 3 5 2 5 9 2 3 6 2 0 0 0 0 0 1 3 1 2 5 1 0 5 0 5 0 0 1 10 18 2 0 0 1 1 0 3 4 0 2 0 1 6 9 2 1 3 2 0 3 3 20 5 1 5 2 27 0 1 1 6 12 0 0 16 0 0 6 0 0 1 1 5 0 3 3 2 5 3 8 0 3 0 1 5 4 5 0 2 3 2 0 10 3 0 0 0 5 0 8 12 0 0 2 3 3 1 1 0 2 2 4 1 1 0 0 2 5 0 0 1 0 3 3 6 0 1 2 0 1 2 0 4 4 2 11 12 5 0 2 7 5 0 4 0 2 0 0 4 1 3 8 10 0 2 0 5 0 2 3 2 4 17 0 1 4 0 3 0 0 2 0 2 11 1 7 5 3 1 1 2 0 1 0 9 1 0 0 1 6 1 0 3 3 0 0 4 0 4 0 8 0 1 4 4 0 1 2 0 3 3 1 0 1 3 9 0 1 5 1 1 2 0 4 4 2 5 1 9 2 0 5 0 0 1 0 0 2 5 7 6 19 1 0 0 1 2 9 0 4 4 3 1 2 0 1 0 4 0 0 2 0 3 0 0 1 0 0 5 2 12 0 0 10 3 0 0 1 1 0 2 0 2 5 1 0 3 1 1 15 8 1 1 2 5 0 10 2
0 0 0 0 2 0 0 0 0 0 0 1 0 0 0 0 0 0 0 1 0 0 0 0 0 0 1 0 0 0 1 0 0 1 0 0 0 0 0 0 0 0 0 0 1 0 0 0 0 1 0 0 0 0 1 0 0 0 0 0 0 0 0 1 0 0 1 0 0 0 0 2 0 2 0 0 1 0 0 0 0 0 0 0 0 0 0 0 0 0 0 0 0 0 0 0 0 0 0 0 0 0 0 0 0 0 0 0 1 0 0 0 0 0 0 0 0 0 0 0 0 0 2 0 0 0 0 0 0 0 1 0 0 0 0 0 0 0 0 0 1 0 0 2 0 0 0 1 0 0 0 0 2 1 0 0 0 0 0 0 0 0 0 1 0 0 0 0 0 0 0 0 2 0 0 0 0 0 0 0 0 0 0 0 1 0 1 0 0 1 0 0 0 0 0 1 0 0 1 0 0 0 0 0 0 1 0 0 0 0 1 0 0 1 0 0 0 0 0 0 0 0 0 0 0 0 0 0 0 0 0 0 1 1 0 0 0 0 0 0 0 0 1 1 0 0 0 0 0 0 0 0 0 0 0 0 0 0 0 0 0 0 0 1 0 1 0 0 1 0 0 0 0 2 1 2 1 0 0 0 0 1 0 0 0 1 0 0 0 0 0 0 0 0 0 0 0 1 0 1
5 2 4 2 4 2 2 2 1 4 1 2 0 2 1 0 0 0 1 7 1 0 2 0 0 0 3 0 3 1 1 1 0 3 2 0 4 0 3 0 1 0 1 0 3 1 1 4 2 3 2 1 11 2 5 2 5 2 2 1 1 1 2 2 2 1 4 2 6 0 0 0 1 0 5 2 0 0 3 1 5 1 0 2 2 2 1 1 0 0 2 0 4 6 4 0 0 1 1 7 0 3 2 0 0 1 1 4 3 0 0 0 2 6 3 4 0 2 0 2 0 0 1 1 2 0 4 0 1 0 1 0 3 0 1 0 4 2 0 1 4 0 1 2 0 1 0 6 0 0 0 0 1 1 0 4 1 0 2 4 1 3 3 1 4 0 0 4 2 5 6 1 0 4 2 0 3 1 7 0 0 3 2 0 2 1 3 0 0 0 0 0 1 3 0 1 4 0 1 0 2 3 2 0 0 3 3 2 1 1 2 1 1 0 0 0 0 2 0 0 3 3 14 0 0 1 0 3 2 1 1 0 1 0 1 1 0 3 0 3 5 2 0 0 1 1 2 2 1 4 0 0 1 0 0 1 1 2 2 2 0 1 0 1 1 2 1 2 0 0 1 1 1 0 8 5 3 0 3 1 0 2 4 4 1 3 0 1 0 3 3 2 2 0 3 1 1 2 3 0
0 0 0 1 0 0 0 0 0 0 0 0 0 0 0 0 0 0 0 0 0 0 0 1 0 0 3 0 0 0 0 0 1 0 0 0 0 0 0 0 0 0 0 0 1 0 0 1 0 1 0 0 0 0 0 1 0 0 0 0 0 0 0 0 0 0 0 0 0 0 0 0 0 0 0 0 1 0 0 0 0 0 0 0 0 0 0 0 0 0 0 0 0 0 1 0 0 0 0 0 0 1 0 0 0 1 0 0 0 0 0 0 0 0 0 0 0 0 0 0 0 0 0 0 0 0 0 0 0 0 0 0 0 1 0 0 0 0 0 0 0 0 0 0 0 0 0 0 0 0 0 0 0 0 0 0 0 0 0 0 0 0 0 0 0 0 0 0 0 0 0 0 0 0 0 0 0 0 0 0 0 0 0 0 0 0 0 0 0 1 0 1 0 0 0 0 0 1 0 0 0 0 0 0 0 0 0 0 0 0 0 1 0 0 0 0 0 0 0 0 0 0 0 0 0 0 0 0 0 0 1 0 1 1 0 1 0 0 0 1 0 1 0 0 0 0 0 0 0 1 0 0 0 1 1 0 0 0 0 0 0 0 0 0 0 0 0 1 0 0 0 0 0 0 0 0 0 0 0 0 0 0 1 0 0 1 0 0 0 0 0 0 0 0 0 0 0 0 1 0
0 0 1 0 0 0 0 0 0 0 0 3 0 0 0 1 0 0 0 0 0 0 0 0 0 0 0 0 0 0 0 0 0 1 1 0 0 1 1 0 0 0 0 0 0 1 0 0 1 0 0 1 0 0 0 0 0 0 0 0 0 1 1 0 0 0 0 1 0 0 0 0 0 0 0 0 0 1 0 0 0 0 0 0 0 1 0 0 0 0 1 0 1 0 1 0 0 0 1 1 0 1 0 0 0 0 0 1 0 0 0 0 0 0 0 0 0 0 0 0 0 0 0 0 0 0 1 0 0 0 0 0 1 0 0 0 0 0 1 0 0 1 1 0 0 0 0 0 0 0 0 0 0 0 0 0 0 0 0 0 0 0 0 0 0 0 0 1 1 1 0 0 0 0 1 1 0 0 2 0 0 0 1 0 0 0 0 0 0 1 1 0 0 0 0 0 0 1 0 0 0 0 0 0 0 0 0 0 0 0 0 1 0 0 0 0 0 1 0 0 0 0 0 0 0 0 0 0 0 0 0 0 0 0 0 0 0 0 1 0 0 0 0 0 0 0 0 1 0 0 0 0 0 0 0 0 0 0 0 0 0 0 0 0 0 0 0 2 0 0 0 0 0 0 0 0 0 1 1 0 0 0 3 0 0 0 0 0 0 1 0 0 0 0 1 0 0 0 1 0
7 0 3 0 2 1 1 1 2 1 0 5 0 0 0 0 0 0 1 2 1 1 2 1 5 0 2 1 4 1 0 1 2 0 1 0 1 0 0 0 0 1 1 0 1 0 1 2 3 0 2 0 1 3 2 0 2 0 1 0 0 2 1 1 0 2 0 2 1 2 0 1 0 0 3 0 0 1 0 0 1 0 0 1 1 2 3 1 0 0 5 0 2 0 1 0 0 0 3 0 0 5 6 1 0 2 0 0 1 0 0 0 0 1 2 0 0 0 0 1 0 0 2 0 2 0 2 0 1 0 2 0 4 0 0 1 2 3 1 0 3 1 1 0 2 0 0 2 3 0 0 0 0 1 0 0 0 0 4 1 1 0 0 0 0 0 0 1 0 3 2 0 1 2 0 3 0 2 0 1 1 2 1 0 0 2 2 0 2 2 1 5 1 0 0 0 2 2 0 1 0 0 3 1 0 2 0 0 0 1 0 0 1 2 0 2 1 3 0 0 2 0 2 1 1 0 4 1 0 0 0 1 1 2 1 0 0 1 1 0 2 1 2 0 0 0 0 0 0 0 0 0 0 0 0 1 0 0 1 0 0 1 1 1 1 0 1 2 0 0 1 2 2 1 0 0 0 1 1 1 2 0 0 1 2 0 0 0 2 9 0 0 0 1 0 0 3 2 3 1
2 0 3 0 1 0 0 0 1 0 0 2 0 1 0 0 0 0 2 1 0 0 1 0 1 0 2 1 0 0 1 2 0 0 1 0 0 0 2 0 2 1 0 0 0 0 0 0 1 1 2 1 0 1 0 1 1 1 0 0 2 0 0 0 1 1 2 0 2 0 1 0 0 0 0 1 0 0 0 0 0 0 0 1 3 1 0 1 0 0 0 0 0 1 1 0 0 0 0 0 0 2 3 0 0 0 0 0 2 0 0 0 1 0 0 2 0 0 1 1 0 0 0 0 0 0 1 0 0 0 0 0 0 2 0 0 0 0 0 1 0 0 0 1 0 1 0 1 0 0 2 2 0 0 0 0 0 1 0 2 0 0 0 1 0 0 0 0 0 0 1 0 0 2 0 0 0 1 3 0 0 0 1 0 0 0 1 0 0 0 0 2 0 2 0 0 0 0 0 0 0 2 1 0 0 1 1 2 1 0 1 0 1 0 0 1 0 3 1 0 0 1 3 1 0 0 0 0 1 0 0 1 1 0 0 0 0 0 0 0 1 0 3 0 0 1 0 0 0 0 0 2 1 1 0 1 0 0 1 0 1 0 1 2 2 0 2 0 0 0 0 0 0 0 0 1 2 0 1 1 3 1 0 1 1 0 0 1 0 1 1 0 1 0 0 0 0 1 2 0
3 1 3 2 1 2 2 1 0 0 1 2 2 1 1 2 1 0 2 3 5 4 3 0 2 0 4 2 4 1 5 2 0 2 2 0 7 3 3 0 2 5 2 4 1 2 3 1 3 2 2 1 3 2 6 2 2 1 4 3 1 1 2 2 1 1 3 0 2 1 1 1 1 2 1 1 2 1 1 3 1 2 0 4 0 3 2 7 2 0 4 3 2 0 3 1 2 0 1 7 5 1 5 1 1 6 2 3 2 1 2 0 1 3 2 1 0 2 1 3 0 1 1 3 2 2 6 0 0 3 4 1 1 3 0 2 0 3 1 4 2 0 4 2 2 1 0 0 1 1 5 0 2 0 2 2 0 1 2 4 1 3 2 1 7 0 1 2 1 4 1 2 1 3 1 1 2 2 5 4 1 0 5 0 2 3 4 0 1 4 0 1 1 2 3 1 2 3 2 0 1 0 6 3 0 3 2 3 1 2 0 0 5 2 0 0 0 1 3 2 2 1 0 2 0 4 1 0 4 0 2 3 1 3 0 5 1 2 3 5 6 4 1 4 1 4 1 2 0 2 0 2 6 1 0 0 4 2 1 4 1 0 0 3 1 3 4 4 0 0 3 2 2 2 2 1 1 2 2 2 3 0 3 1 1 3 0 3 3 2 1 1 1 3 1 0 3 0 4 1
0 0 0 0 0 0 0 0 0 1 0 0 0 0 1 0 0 0 0 0 0 0 0 0 0 0 1 0 0 0 0 0 1 0 0 0 0 0 0 0 0 0 0 0 1 0 1 1 0 0 0 0 0 1 0 0 0 0 0 0 0 0 0 0 0 0 0 0 0 0 0 0 0 0 0 0 0 0 0 0 0 0 0 0 0 0 0 0 0 0 0 0 0 0 0 0 0 0 0 0 0 0 0 0 0 0 0 0 0 0 0 0 0 0 0 0 0 0 0 0 0 0 0 0 0 0 0 0 0 0 0 1 0 0 0 0 0 0 0 0 0 0 0 0 0 0 0 0 0 0 1 0 0 0 0 0 0 0 0 0 0 0 0 1 0 0 1 0 0 0 1 0 0 0 0 0 0 0 0 0 0 1 0 0 0 0 0 0 0 0 0 0 0 0 0 1 0 0 0 0 0 0 0 2 0 0 0 0 0 0 0 0 0 0 0 1 0 0 0 0 0 0 0 0 0 1 0 0 0 0 0 0 0 0 0 0 0 0 0 0 1 0 1 0 0 0 0 0 0 0 0 0 0 0 0 0 2 0 0 1 0 0 0 0 0 0 0 0 0 0 0 0 0 0 0 0 0 0 0 0 0 0 0 0 0 2 0 0 0 0 0 0 0 0 0 0 0 0 0 0
1 1 2 0 0 0 2 0 2 0 0 2 0 1 0 0 1 0 0 3 2 0 2 1 2 0 1 0 0 1 1 0 0 0 0 0 0 1 1 0 0 0 1 1 0 2 0 0 0 0 2 0 0 0 3 2 2 0 2 3 0 1 0 0 0 0 3 1 3 0 0 1 1 0 1 1 1 2 0 0 0 0 0 0 0 1 1 1 0 0 1 0 1 0 0 0 1 0 1 0 0 0 1 1 0 1 1 1 0 1 0 0 2 3 0 1 0 1 0 0 1 0 0 0 1 0 1 0 0 1 3 0 0 1 0 1 0 3 2 1 1 0 1 1 0 2 0 0 1 0 1 0 0 1 2 1 0 0 1 0 1 0 0 0 0 0 0 0 1 1 2 0 1 1 0 2 0 0 0 0 0 1 0 0 1 0 0 0 2 0 1 0 0 2 3 0 1 0 0 0 0 0 0 0 0 1 0 1 0 0 1 0 0 2 0 0 0 1 0 0 0 0 0 0 0 0 0 1 0 0 0 1 1 1 1 0 1 0 1 2 0 1 0 1 0 1 0 0 0 2 1 0 0 0 0 0 0 2 0 2 1 0 0 1 0 0 0 0 0 1 0 0 0 2 1 1 0 1 1 1 3 0 3 2 0 0 0 2 0 2 0 0 0 1 0 1 1 0 2 0
2 3 1 0 1 0 0 0 0 0 0 0 0 0 0 0 0 1 0 5 0 0 0 0 0 0 1 0 2 0 3 1 0 0 0 1 0 0 0 0 0 0 1 0 1 0 0 1 2 2 2 0 1 0 3 1 7 0 0 0 0 1 0 0 0 0 2 0 0 0 0 0 3 0 0 2 0 1 0 0 0 3 1 0 0 7 0 0 1 1 0 2 2 0 1 1 0 0 0 4 1 0 0 0 1 0 0 1 0 0 1 0 0 0 0 0 0 0 1 0 1 0 3 0 1 0 0 0 0 1 1 0 3 0 0 3 0 0 4 3 0 3 2 0 0 5 0 0 1 0 0 0 2 0 1 0 0 1 2 6 0 0 0 0 0 0 0 0 3 2 1 1 0 0 1 1 1 1 0 0 0 4 7 0 0 2 0 2 1 0 2 1 0 2 0 1 0 0 6 0 1 2 0 3 0 1 0 0 0 0 0 0 2 1 1 0 0 0 0 1 0 2 0 4 0 2 0 0 0 0 1 3 1 0 0 1 0 2 4 1 1 0 3 0 1 2 1 0 0 0 0 5 0 0 0 2 0 1 1 4 0 0 0 0 0 0 1 0 0 0 0 0 0 0 0 0 0 0 0 1 8 0 0 2 1 3 0 3 0 4 0 0 0 0 2 0 2 0 0 2
2 0 0 0 0 1 1 1 0 0 0 0 0 0 0 1 0 0 2 0 0 1 0 0 1 0 2 1 0 1 0 0 1 1 1 0 2 3 0 0 1 0 1 1 0 0 0 1 0 1 0 0 1 0 3 1 0 3 0 3 0 0 2 2 0 0 1 3 5 1 0 0 0 1 2 0 1 0 2 0 2 1 0 0 0 1 2 2 0 0 1 0 1 1 0 2 0 1 2 1 0 0 2 0 0 0 0 2 0 0 0 0 0 0 1 0 1 0 0 2 0 2 1 0 0 0 0 0 0 0 0 0 1 0 0 4 0 1 0 2 1 0 1 2 1 0 0 1 0 0 0 1 2 0 0 0 0 0 1 0 0 0 0 1 4 0 0 1 0 2 0 0 0 1 0 0 0 0 1 1 1 0 0 0 0 0 1 0 0 0 0 2 1 0 0 0 0 2 1 0 0 0 0 0 0 0 0 0 1 0 2 0 0 0 0 1 0 0 0 0 0 1 0 1 0 0 1 0 1 0 3 0 2 2 0 0 0 1 0 0 2 3 1 1 0 0 0 0 1 1 0 2 1 0 0 0 1 1 0 0 0 0 0 0 1 0 0 0 1 0 0 0 0 0 1 1 2 0 1 1 0 3 0 1 0 4 0 0 0 0 0 1 1 0 0 0 0 0 2 1
0 0 0 0 0 0 0 0 0 0 0 0 0 0 0 0 0 0 0 0 0 0 0 0 0 0 0 0 0 0 1 0 0 0 0 0 0 0 0 0 0 0 1 0 0 0 0 0 0 0 0 0 0 0 0 0 0 0 0 0 0 0 0 0 0 1 0 1 0 0 0 0 0 0 0 0 0 1 0 0 0 0 0 0 1 2 0 1 0 0 2 0 0 0 0 0 0 0 0 0 0 0 0 0 0 0 0 0 0 0 0 0 0 0 0 0 0 0 0 0 0 0 0 0 0 0 1 1 0 0 0 0 1 0 0 0 0 0 0 0 0 1 1 0 0 0 0 0 0 0 1 0 0 0 0 0 0 0 0 0 0 0 0 0 0 0 0 0 1 0 0 0 0 0 0 0 0 0 0 0 0 0 1 0 0 0 0 0 0 0 0 0 0 0 0 0 1 0 0 0 0 0 1 0 0 0 0 0 0 0 0 0 0 0 0 0 0 0 0 0 0 0 0 0 0 0 1 0 0 0 1 0 0 1 0 0 0 1 0 0 0 0 0 0 0 0 0 0 1 1 0 0 0 0 0 0 0 0 0 0 0 0 0 0 0 0 0 0 0 0 0 0 0 0 0 0 1 0 0 0 0 0 1 0 0 0 0 0 0 0 0 0 0 0 0 0 0 0 0 0
0 0 1 0 1 0 2 0 1 1 0 0 0 0 1 0 0 0 0 1 0 0 0 0 0 0 1 0 0 0 0 2 0 0 0 0 0 0 1 0 1 1 0 0 3 0 0 1 0 0 0 0 0 2 0 3 0 0 0 0 0 0 3 0 0 0 0 0 0 0 0 0 0 0 1 0 0 1 0 0 0 1 0 0 0 0 0 0 0 0 0 0 1 0 1 1 0 0 0 0 0 0 0 0 1 0 0 0 1 0 0 0 0 2 0 0 0 0 0 0 0 0 0 0 0 0 0 0 0 0 0 1 0 0 0 0 0 0 0 0 0 0 0 0 0 2 0 1 0 0 1 1 0 1 3 0 0 0 0 3 0 0 0 0 1 0 0 2 0 1 0 0 0 0 1 0 0 0 0 0 0 0 0 0 0 1 0 0 0 0 0 0 0 1 0 0 0 0 1 0 2 0 1 0 0 0 0 0 0 0 0 0 0 0 0 0 0 0 0 0 0 0 2 0 0 0 0 0 0 0 2 2 1 1 0 1 1 0 0 0 1 0 0 0 0 2 1 0 0 1 0 0 0 0 0 0 0 2 0 1 0 0 0 0 0 0 0 1 0 0 0 1 0 0 1 0 0 0 0 0 0 0 0 1 0 0 0 0 0 0 0 0 0 1 0 0 0 2 0 1
1 0 0 0 1 0 0 0 0 0 0 0 0 0 0 1 0 0 0 1 1 1 0 0 0 0 0 0 1 0 0 0 0 0 0 0 0 0 0 0 0 0 1 0 0 1 0 0 0 0 2 0 0 0 0 0 0 0 1 1 0 0 2 0 0 1 0 0 0 0 0 0 1 0 0 0 0 0 1 0 0 0 0 2 0 0 1 0 0 0 0 0 0 0 1 0 0 0 1 0 1 1 0 0 0 0 0 0 0 0 0 0 0 0 0 1 0 0 0 0 0 0 0 0 0 0 1 1 0 0 0 0 0 1 0 0 1 0 0 0 0 0 1 0 0 0 0 1 1 0 2 0 0 2 2 0 0 0 1 0 0 0 0 0 1 0 0 0 0 0 0 0 0 0 0 0 0 0 0 0 0 1 0 0 0 1 1 0 1 0 2 0 0 0 2 0 1 1 3 1 1 0 0 1 0 0 0 0 0 0 0 0 1 0 0 2 0 0 0 1 0 0 1 0 0 0 0 1 0 0 0 1 1 0 0 0 0 0 0 1 1 0 0 0 0 1 0 0 0 0 0 0 0 0 0 0 0 0 0 0 0 0 0 0 0 1 0 0 0 0 0 1 0 1 0 0 0 0 0 0 1 0 0 1 1 0 0 1 0 0 1 1 1 0 0 0 1 1 0 0
0 0 2 0 1 0 0 2 0 0 0 2 0 0 3 2 0 2 1 2 0 1 3 0 2 0 2 0 5 0 0 1 3 2 0 0 2 3 2 0 1 0 0 1 2 3 0 3 3 0 0 2 2 0 2 3 4 0 0 1 0 0 1 2 1 1 0 3 1 0 0 0 1 2 0 0 0 1 1 0 2 1 0 3 0 1 3 0 0 0 5 0 1 0 0 2 0 1 2 0 0 1 1 1 0 1 0 3 0 0 0 2 0 0 5 2 0 0 0 2 0 1 1 2 1 0 1 2 0 0 0 0 0 1 0 3 1 0 1 3 1 0 2 1 0 1 0 0 0 0 2 1 0 2 2 1 0 0 1 3 0 1 0 0 2 1 0 0 1 0 0 0 0 0 1 1 3 5 0 4 1 1 3 0 0 3 0 1 1 3 6 0 3 0 1 1 2 1 4 0 3 3 2 1 0 0 1 0 0 2 1 4 1 3 0 1 1 0 0 0 0 1 1 0 1 1 0 1 3 1 0 1 1 1 0 2 3 0 0 2 2 2 0 2 0 4 0 2 1 0 0 0 1 0 0 1 0 0 0 3 0 0 1 2 0 1 5 1 1 0 0 1 1 3 1 2 0 0 1 2 1 0 0 3 0 0 0 1 0 0 2 2 0 2 0 1 1 2 1 0
1 1 1 0 0 2 0 0 0 0 0 0 1 0 1 0 0 0 0 0 0 1 0 0 0 0 0 0 1 0 0 0 0 0 0 0 0 0 0 0 0 0 0 0 1 0 0 0 0 0 0 0 0 0 0 0 0 0 1 0 0 0 1 0 0 1 0 0 0 0 0 0 0 0 0 0 0 0 0 0 0 0 0 0 1 1 1 0 0 0 0 0 0 0 0 0 0 0 1 0 0 0 0 0 0 0 0 0 0 0 0 0 0 0 0 0 0 0 0 0 0 0 0 0 0 0 0 0 0 0 0 0 0 0 0 0 1 0 0 0 0 0 0 0 0 0 0 0 1 0 0 0 0 0 1 0 0 0 0 0 0 0 0 0 0 0 0 1 0 0 0 1 0 0 0 0 0 0 0 0 0 0 0 0 0 0 0 0 0 0 0 0 1 1 0 0 0 0 0 0 0 0 0 0 0 0 0 0 0 2 0 0 0 1 0 1 0 0 0 0 0 0 0 0 0 0 0 0 0 0 0 0 0 0 0 1 0 0 0 0 0 0 1 0 0 0 0 0 0 0 0 1 0 0 0 0 0 0 0 0 0 0 0 0 0 1 0 0 0 0 0 0 0 0 0 0 0 0 0 0 0 0 0 0 0 1 0 1 0 0 0 0 1 0 0 0 0 0 1 0
0 1 0 1 0 2 1 2 0 0 0 1 0 1 1 0 0 0 0 0 1 0 0 0 0 0 2 0 0 0 1 0 1 1 0 0 1 0 1 0 0 0 1 0 1 0 0 0 0 1 0 1 0 0 0 0 0 0 0 1 0 1 0 0 0 0 1 0 1 0 0 0 1 2 0 0 0 0 0 0 0 2 1 0 0 1 0 1 0 0 0 0 0 0 1 0 1 0 0 0 1 0 0 2 0 0 0 0 1 0 0 0 0 0 0 0 0 0 1 0 0 0 0 1 0 0 0 0 0 0 0 1 0 0 0 1 0 0 0 0 3 0 0 0 0 1 0 0 0 0 0 0 2 1 1 0 0 0 0 0 0 1 0 0 3 0 0 1 0 0 0 1 0 0 0 0 1 1 1 0 0 1 0 0 0 0 0 0 0 0 0 0 0 1 0 0 0 0 0 0 0 0 0 1 0 0 0 0 0 0 0 0 2 0 0 1 0 0 0 0 0 0 3 0 0 0 0 0 0 2 0 0 2 0 0 0 1 0 0 0 0 0 0 0 0 0 0 0 0 0 1 0 2 0 0 0 0 0 0 0 0 0 0 0 0 0 1 0 0 0 0 0 0 0 2 0 1 0 0 1 0 1 0 1 0 0 0 0 0 0 0 0 0 0 1 0 0 0 0 0
1 0 2 2 0 0 0 1 0 0 1 0 0 0 0 1 0 1 0 1 2 0 2 0 0 0 0 0 1 0 1 0 0 2 0 0 0 0 0 1 0 1 1 0 1 0 0 2 0 2 0 3 2 0 0 1 0 0 2 0 0 1 1 1 0 1 0 2 0 0 0 0 2 1 1 0 0 2 0 0 0 0 0 1 0 1 0 2 2 0 0 0 0 1 1 0 0 0 1 1 1 0 2 0 1 0 1 0 0 0 1 0 0 0 2 0 0 0 1 0 0 1 1 1 1 0 0 0 0 0 0 1 0 0 0 1 0 0 0 0 0 1 1 0 0 0 0 0 1 0 0 1 0 0 0 1 0 0 3 1 0 0 0 1 1 0 0 1 1 0 2 0 0 0 0 2 0 0 0 0 0 1 1 0 1 0 0 0 0 2 0 0 0 1 0 0 0 0 0 0 0 0 0 2 1 1 0 1 0 1 0 0 1 1 0 0 0 0 0 0 0 0 1 1 1 0 0 0 0 0 0 0 1 0 0 2 0 0 0 0 1 0 1 2 0 0 0 0 0 0 1 0 1 0 0 0 0 0 0 0 0 0 0 3 1 1 1 0 0 0 0 0 0 0 0 0 0 0 0 2 4 0 1 0 0 2 1 0 0 1 2 0 0 1 0 1 0 1 0 2
0 1 2 0 0 0 0 0 0 0 1 1 0 0 1 0 0 1 1 0 2 0 1 1 0 0 1 1 0 1 2 0 1 1 1 0 0 1 1 0 0 0 2 0 0 0 0 2 0 0 0 0 0 1 3 1 1 1 0 0 0 1 0 2 2 0 1 3 1 1 0 0 0 1 0 0 0 1 0 0 1 1 0 0 0 1 1 4 0 0 0 2 2 0 1 1 0 1 0 0 0 1 1 1 0 0 1 1 0 0 0 0 0 0 2 0 0 0 0 0 1 0 1 2 1 0 2 0 0 0 0 0 0 0 0 9 1 0 1 0 1 0 2 1 0 1 0 1 0 0 2 0 0 0 1 0 0 0 3 3 1 0 0 0 0 0 1 2 0 0 0 0 0 1 0 1 0 0 0 0 0 1 2 0 1 2 0 0 1 0 2 0 2 1 1 0 0 1 1 0 1 1 0 2 0 0 0 0 0 0 0 0 0 0 0 0 0 0 1 1 0 0 1 0 0 1 0 1 5 0 1 1 0 0 0 1 0 0 0 0 0 0 1 1 0 2 0 2 1 0 0 1 0 0 0 0 1 1 0 2 0 0 0 0 0 1 1 0 0 0 0 1 0 0 1 0 1 0 2 0 0 0 1 0 1 1 0 3 0 0 2 0 0 1 0 1 2 2 2 0
2 0 0 0 0 0 0 0 1 0 1 0 0 0 0 0 0 0 0 0 1 0 1 0 0 0 2 0 1 0 0 0 0 0 0 0 2 0 1 0 0 0 0 0 0 2 0 0 0 0 0 0 0 0 0 0 0 0 1 2 3 0 0 0 2 1 1 2 2 0 0 1 0 0 0 0 0 0 1 1 2 2 0 1 0 0 0 1 0 0 0 1 0 0 2 0 0 1 0 0 0 1 1 0 0 1 0 0 0 0 2 0 0 0 0 0 0 0 1 0 0 0 0 0 2 0 0 1 2 0 1 0 0 0 0 0 0 0 0 1 0 0 0 2 0 0 0 0 0 0 0 0 1 1 1 0 0 0 2 0 1 1 0 0 1 0 1 1 1 1 0 0 0 0 1 0 1 0 0 0 0 1 0 0 0 0 0 0 1 0 1 0 0 1 0 1 0 1 0 0 0 0 1 0 0 0 0 1 0 0 0 0 0 0 0 0 1 1 0 0 0 0 0 0 0 0 0 0 0 0 1 2 0 0 0 1 0 1 0 0 0 0 0 0 0 1 1 0 0 0 0 0 1 0 0 0 0 1 0 0 0 0 0 0 0 1 0 0 0 0 0 2 0 0 1 0 1 0 0 0 0 0 0 0 3 1 0 0 1 1 0 1 0 0 0 0 1 2 0 0
0 1 0 0 0 0 2 2 0 1 0 0 0 0 0 2 0 1 1 2 0 0 1 0 0 0 0 0 1 0 1 0 1 0 2 0 1 0 1 0 0 0 2 0 1 0 0 1 1 1 1 0 1 0 0 2 1 0 1 1 0 0 1 1 0 0 1 1 1 0 0 1 0 0 0 0 1 0 0 0 0 0 0 1 1 0 1 0 2 1 1 1 0 1 0 1 0 0 2 0 0 0 2 0 0 0 1 0 0 0 0 0 1 0 2 0 0 0 3 0 0 1 1 0 1 0 0 0 0 1 1 0 0 1 0 1 0 0 0 1 1 0 1 0 0 0 0 2 1 0 2 1 1 0 2 0 0 0 0 1 0 0 0 0 2 0 1 0 0 0 1 0 0 1 1 1 1 1 1 0 1 1 0 0 2 0 1 0 1 0 0 1 2 2 1 0 1 0 1 0 0 0 0 0 0 1 1 2 0 1 0 0 0 0 0 0 0 7 1 1 2 2 2 0 0 0 0 0 0 1 0 1 1 0 0 1 0 0 1 3 0 1 0 0 0 0 0 1 0 0 0 0 2 0 0 0 0 2 0 1 0 0 1 0 1 1 2 1 2 0 0 0 0 0 1 2 1 0 0 1 1 0 0 0 3 2 0 1 0 0 0 2 2 0 1 1 2 1 2 0
2 0 0 0 0 0 0 0 0 3 1 3 0 0 1 2 0 0 2 4 0 0 0 0 0 0 1 0 0 1 0 0 0 0 1 1 2 0 0 0 0 0 3 0 2 0 0 0 0 1 0 1 3 1 1 2 0 0 1 1 1 2 1 0 1 1 10 2 1 1 0 1 0 0 0 1 1 0 0 0 0 0 0 0 2 1 0 1 3 0 0 0 0 0 2 2 2 0 0 0 1 1 0 0 0 0 0 0 0 0 0 0 0 4 2 0 1 3 1 0 0 1 0 0 0 0 5 1 0 0 0 0 0 0 2 2 0 2 0 1 0 3 0 2 0 3 0 0 0 0 2 2 1 0 0 1 0 0 1 2 1 1 0 1 0 0 0 2 1 1 1 0 1 0 0 5 0 0 0 0 1 1 2 0 2 2 0 0 0 0 1 1 0 1 0 1 0 0 0 0 0 2 3 1 0 0 0 0 0 2 0 4 0 0 0 1 1 0 0 0 0 1 0 0 1 0 2 0 0 0 0 0 0 1 0 2 0 1 0 1 0 4 1 2 1 1 0 1 0 1 0 1 0 0 0 0 1 0 0 1 0 0 0 0 1 0 0 1 0 0 0 1 0 1 1 0 0 1 1 1 0 0 0 3 0 0 0 1 0 4 0 2 1 1 0 0 0 1 0 1
2 2 6 5 8 1 2 1 1 3 4 8 1 0 2 3 0 1 2 6 3 5 2 3 4 0 4 4 4 2 4 0 0 2 3 1 4 1 5 1 2 3 0 1 1 4 0 3 0 0 1 2 8 7 10 9 6 0 10 0 4 6 3 5 2 0 8 3 3 2 0 0 1 0 4 0 5 2 1 2 2 3 0 3 1 1 4 3 4 1 3 0 7 2 6 0 0 0 1 3 0 2 0 1 4 0 0 3 3 0 1 1 1 7 1 0 1 0 1 0 0 1 2 1 2 3 2 2 2 3 1 0 3 0 2 10 7 1 0 5 2 4 5 4 1 7 0 1 0 0 6 0 3 3 4 1 0 1 3 5 0 1 0 2 8 1 2 3 1 0 4 0 2 5 2 0 2 6 1 2 1 4 1 0 2 0 2 0 9 3 0 4 4 2 2 2 4 1 2 0 7 1 2 0 0 1 0 0 0 3 3 3 2 2 0 0 2 5 2 0 4 2 3 1 2 3 0 0 2 2 4 4 2 5 1 2 0 5 3 2 3 5 3 0 2 4 0 2 1 3 1 2 1 0 3 2 0 1 0 1 1 0 1 1 2 1 2 1 0 0 0 3 4 1 6 5 1 0 3 5 0 1 5 0 2 8 2 5 1 3 2 6 3 5 5 2 2 1 4 1
5 0 2 2 3 0 1 0 3 1 0 1 3 0 1 0 2 0 1 5 0 2 0 2 1 0 4 0 2 2 3 0 1 1 3 0 3 3 3 0 1 0 2 1 7 3 1 1 1 1 0 1 2 0 3 5 2 0 3 0 0 1 1 1 0 2 5 3 4 1 0 0 1 3 3 0 1 1 3 0 1 1 2 2 0 2 1 1 1 0 4 0 0 1 0 2 0 0 0 1 1 0 1 1 0 2 0 2 2 0 0 2 0 2 2 1 0 0 1 0 0 0 0 2 2 1 1 0 2 1 2 1 0 2 0 1 3 0 2 4 2 0 1 0 0 0 0 1 1 0 2 1 3 2 1 1 0 1 6 2 2 0 1 1 0 0 0 7 2 1 2 2 1 2 1 3 1 1 0 0 0 2 4 0 3 1 0 0 1 0 1 2 1 0 1 1 3 3 2 0 2 0 1 2 1 1 0 0 0 1 0 0 0 1 0 0 0 0 1 1 2 1 1 1 2 2 1 1 4 1 0 2 2 4 1 1 0 2 0 2 3 1 1 1 0 1 1 0 0 3 2 0 4 0 0 2 2 1 1 3 1 0 1 4 0 0 1 3 1 0 1 3 2 0 3 6 2 0 1 1 1 1 0 0 3 2 0 0 0 2 1 2 2 0 1 3 4 1 3 1
4 0 4 2 2 2 4 1 1 0 5 6 0 0 5 1 1 0 3 7 6 3 5 2 6 1 4 1 9 3 5 1 1 3 7 1 2 3 3 1 3 2 4 1 3 2 3 5 4 2 3 1 3 6 7 4 8 1 2 4 6 2 2 2 4 2 4 2 4 3 0 0 6 3 1 2 1 2 5 2 0 2 1 5 3 3 2 2 3 0 0 4 3 2 7 2 1 2 3 4 4 2 4 1 1 2 4 3 5 0 1 2 1 5 4 3 0 0 3 1 1 0 1 0 5 2 2 1 2 1 0 1 1 1 1 3 5 4 3 2 5 0 2 9 2 2 1 2 4 0 3 2 3 2 1 2 0 0 5 2 1 3 1 1 7 0 1 0 2 3 1 1 0 2 1 3 3 6 2 1 5 2 4 0 6 1 3 0 3 0 4 4 4 3 0 2 7 3 3 1 2 0 2 0 0 5 1 0 0 2 4 3 3 2 1 1 1 4 1 1 4 2 6 3 4 2 2 4 3 0 4 4 1 3 1 4 1 6 5 0 2 4 3 6 0 3 1 0 0 3 0 3 0 0 0 4 2 5 0 10 1 0 0 1 3 8 4 3 1 0 0 1 3 3 6 9 0 0 7 0 4 2 3 1 2 5 1 7 1 2 4 0 7 5 2 3 1 1 5 1
0 0 0 0 0 0 0 0 0 0 0 0 0 0 0 0 0 0 0 0 0 0 0 0 0 0 0 0 0 0 0 0 0 0 0 0 0 0 0 0 0 0 1 0 0 0 0 1 0 0 0 0 0 0 0 0 0 0 0 0 0 0 0 0 0 0 0 1 0 0 0 0 0 0 0 0 0 0 0 0 0 1 0 0 0 2 0 0 0 0 0 0 0 0 1 0 0 0 0 0 0 0 0 0 0 0 0 0 0 0 0 0 0 0 0 0 0 0 0 0 0 0 1 0 0 0 0 0 0 0 0 0 0 0 0 0 0 1 0 0 0 0 0 1 0 1 0 0 0 0 0 0 0 0 0 0 0 0 1 0 0 1 0 0 0 0 0 0 0 0 0 0 0 0 0 0 0 0 0 0 0 0 0 0 0 0 0 0 0 0 0 0 0 0 0 1 0 0 0 0 0 0 0 0 0 1 0 0 0 0 0 0 0 0 0 0 0 0 0 0 0 0 0 0 0 0 0 0 0 0 0 0 0 0 0 0 0 0 0 0 0 0 0 0 0 0 0 0 0 0 0 0 0 0 0 0 0 0 0 0 0 0 0 0 0 0 0 0 0 0 0 0 0 0 0 0 0 0 0 0 0 0 0 0 0 0 0 0 0 0 0 0 0 0 0 0 0 0 0 0
0 0 1 0 0 0 1 0 0 0 1 1 0 0 0 0 0 0 0 1 0 0 0 0 0 0 0 0 0 0 1 1 0 0 0 0 0 0 0 0 0 0 0 0 0 0 0 0 0 0 0 0 0 0 0 1 0 0 0 0 0 0 1 0 0 0 0 0 1 0 0 0 0 0 0 0 0 0 0 0 0 0 0 0 0 0 0 1 0 0 0 0 0 0 0 0 0 0 0 0 0 0 0 0 0 0 0 0 0 0 0 0 0 0 0 1 0 0 1 0 0 0 0 0 0 0 0 0 0 0 0 0 0 0 0 0 0 0 0 0 0 0 1 0 0 1 0 0 0 0 0 0 0 0 0 0 1 0 0 0 0 0 0 0 1 0 0 0 0 0 0 0 0 0 0 1 0 1 0 0 2 0 0 0 0 0 0 0 0 0 0 0 0 0 0 0 0 0 1 0 0 1 1 1 0 0 0 2 0 0 0 0 0 0 0 0 0 1 0 0 0 0 0 0 0 0 0 0 0 1 1 0 0 0 0 0 0 1 0 0 0 0 0 0 0 0 0 1 0 0 0 0 0 0 0 0 0 0 0 0 1 0 0 0 0 0 0 0 0 0 0 0 0 0 0 0 0 0 0 0 0 0 0 0 1 1 0 0 0 0 0 0 0 0 0 0 0 0 0 0
0 0 0 0 0 0 0 0 0 0 0 0 0 0 0 0 0 1 0 1 0 1 0 0 0 0 1 0 2 2 0 1 0 0 0 0 0 0 0 0 0 0 0 0 0 1 0 0 0 0 1 0 0 0 0 1 0 0 0 0 0 0 0 0 0 0 0 1 0 0 0 0 0 0 0 0 0 1 0 0 0 0 0 0 1 0 0 0 0 0 0 0 0 0 0 0 0 0 0 1 0 0 1 0 0 0 0 0 1 0 0 0 0 0 0 0 0 0 0 0 0 0 0 0 0 0 0 0 0 0 0 0 0 0 0 0 0 0 0 1 0 0 0 0 0 1 0 0 0 0 0 0 0 0 0 0 0 0 1 0 0 0 0 1 0 0 0 0 1 0 1 0 0 0 0 1 1 0 0 0 0 0 0 0 0 0 0 0 0 0 1 0 0 1 0 0 1 0 0 1 2 0 0 1 0 0 0 0 0 0 0 0 0 0 0 0 0 0 0 0 0 0 0 1 0 0 0 0 0 0 0 0 0 0 0 0 0 1 0 0 0 0 0 0 0 0 0 0 1 0 0 0 0 0 0 0 0 0 0 0 0 0 0 0 1 0 1 0 0 0 0 0 0 0 0 0 0 0 0 0 1 0 2 0 0 0 0 0 0 0 0 0 0 1 0 0 0 0 2 0
0 0 2 0 1 0 0 1 0 0 1 0 0 0 0 0 0 0 0 0 0 1 0 1 2 0 0 0 1 0 2 0 0 0 0 0 0 1 1 0 0 1 1 2 2 0 2 0 0 0 0 1 0 0 1 0 0 0 0 1 0 2 0 0 0 0 1 2 0 1 0 0 3 1 1 0 1 1 0 0 0 1 0 1 0 1 1 0 1 1 0 2 0 0 0 0 0 0 0 2 1 1 2 1 0 0 0 1 1 0 0 0 1 0 1 0 0 0 1 0 0 1 0 0 2 0 0 1 0 1 0 0 0 0 0 0 0 0 0 0 0 0 2 0 0 1 0 0 0 0 2 0 2 0 0 0 0 0 0 2 0 0 0 0 1 1 0 0 2 0 0 0 0 1 0 0 0 0 1 0 0 0 0 0 1 0 0 0 1 1 1 0 0 0 0 0 0 1 0 0 0 0 2 0 0 0 0 0 0 0 0 0 1 0 0 0 0 0 0 0 1 0 0 0 0 0 0 1 2 0 0 0 0 0 0 0 0 0 0 0 1 1 1 2 0 2 0 0 0 1 0 0 1 0 0 0 0 0 0 1 0 0 0 0 1 0 2 0 2 0 0 0 0 0 1 0 0 0 0 1 0 0 2 1 1 0 0 2 0 1 1 0 0 0 0 1 0 0 3 0
0 0 0 0 0 0 0 2 0 1 0 1 0 0 0 0 0 0 0 0 1 0 0 0 0 0 0 1 0 1 0 0 0 0 0 0 0 0 0 0 0 0 1 0 0 2 0 1 0 0 0 0 0 0 1 0 0 0 0 0 1 1 0 0 0 0 1 0 0 0 0 0 0 0 1 0 1 0 0 0 0 0 0 0 0 0 1 0 0 0 0 0 0 0 1 0 0 1 0 0 0 0 0 0 0 1 0 0 1 0 1 0 0 1 0 2 0 0 0 0 0 0 0 0 0 0 1 1 0 0 0 0 0 0 0 0 0 2 0 0 1 1 0 0 0 0 0 0 0 0 0 0 0 0 1 0 0 0 0 0 0 0 0 0 0 0 0 0 1 0 0 0 0 0 0 0 0 0 0 0 0 0 1 0 0 0 0 0 1 0 0 0 0 1 0 0 0 0 0 0 0 0 0 0 0 0 0 0 0 0 0 0 0 0 0 0 0 0 0 0 0 0 0 0 0 0 0 0 1 0 0 1 0 0 0 0 0 0 0 0 1 0 0 0 0 0 0 0 0 0 0 0 0 0 0 0 0 0 0 0 0 0 0 0 0 1 1 1 0 0 0 0 0 0 0 1 0 0 0 0 0 0 0 1 0 0 0 1 0 0 0 0 0 0 0 0 1 0 0 0
0 1 0 1 0 0 2 0 0 0 0 1 0 0 0 0 0 1 0 0 0 2 0 1 1 1 1 1 0 1 3 1 2 1 1 0 1 0 2 0 1 3 0 0 0 1 0 0 4 0 0 0 0 0 1 2 1 2 0 2 0 1 0 2 3 0 2 1 2 1 0 1 2 0 2 0 0 2 0 1 1 1 0 1 0 2 2 0 1 0 1 0 0 0 2 0 0 0 2 1 0 1 0 0 2 0 0 0 0 1 0 0 1 0 0 0 0 0 0 0 0 0 0 2 0 0 1 0 0 1 0 0 0 0 1 6 0 0 1 4 1 0 0 0 3 2 0 0 0 0 1 1 0 4 0 0 0 0 0 0 0 1 1 0 1 0 0 1 2 0 1 0 0 1 0 2 0 3 0 0 0 0 1 0 1 2 0 0 1 0 0 0 1 0 0 0 0 1 0 0 0 1 3 0 0 0 0 0 1 0 2 1 0 0 0 0 0 0 0 0 0 0 2 1 0 1 0 1 1 1 0 0 2 0 2 0 0 0 0 0 0 2 0 1 0 0 0 1 0 0 1 0 1 0 0 1 0 1 0 2 0 0 0 0 0 0 1 0 1 0 0 0 0 0 1 2 0 1 0 0 0 1 0 1 1 1 1 1 0 0 1 1 2 1 1 0 0 0 1 0
0 0 0 0 1 0 2 1 2 1 1 1 0 0 0 0 0 0 0 1 1 0 1 2 2 0 1 0 0 0 2 2 0 0 0 0 2 2 1 2 0 0 2 1 2 1 0 0 0 1 3 0 1 0 0 1 1 0 1 2 0 0 2 1 1 0 2 0 1 0 0 1 0 0 1 0 0 0 0 1 0 2 0 0 0 2 3 0 2 0 0 0 0 2 0 0 0 0 1 0 1 2 3 1 2 1 1 0 0 0 0 0 0 2 1 1 1 0 0 1 0 0 0 0 0 0 0 0 1 2 2 0 0 1 0 0 1 1 0 0 1 0 0 4 1 5 0 2 1 0 1 1 0 2 0 1 1 0 0 0 1 1 0 1 2 0 0 2 1 1 1 0 0 0 0 0 0 1 2 2 0 1 3 0 0 0 0 0 0 1 0 0 1 0 1 0 1 0 0 0 0 1 1 0 0 0 0 0 1 1 0 1 0 0 0 1 0 4 0 1 0 0 3 5 0 0 0 2 1 0 0 0 1 0 0 2 1 1 0 0 1 1 1 0 0 0 1 0 0 2 0 1 0 0 0 0 0 0 0 4 0 0 0 2 4 0 0 0 0 0 1 0 0 0 0 2 1 1 1 0 1 0 1 0 1 0 0 0 0 0 1 2 1 1 0 0 0 1 2 1
0 0 0 1 1 0 0 1 0 0 0 1 0 0 0 0 0 0 0 1 0 0 0 0 0 0 1 0 0 1 0 3 0 0 0 0 0 0 1 0 1 0 0 0 0 2 0 1 0 0 1 1 0 0 1 0 2 1 1 0 0 0 0 1 0 0 1 0 0 0 0 0 0 0 0 0 0 0 0 0 0 0 0 0 0 1 0 0 0 0 0 0 2 1 1 0 0 0 0 0 0 1 0 0 0 0 0 0 0 0 0 0 0 0 1 0 0 0 0 0 0 0 0 0 0 0 1 0 1 0 0 0 0 1 0 0 0 1 0 0 0 0 0 1 0 1 0 0 0 0 0 0 0 1 0 0 0 0 0 0 0 1 0 0 0 0 0 0 0 0 0 0 0 1 0 0 0 0 0 0 0 0 0 0 0 0 0 0 0 0 0 2 0 0 0 0 1 0 1 0 0 0 1 1 0 0 0 0 0 0 0 0 1 1 0 0 0 0 0 0 0 0 1 0 0 0 0 0 0 0 0 0 2 0 0 0 0 0 0 0 0 0 0 0 0 0 0 0 0 0 0 0 0 0 0 0 0 0 0 1 0 0 0 0 0 0 0 0 0 0 1 0 0 0 1 0 0 0 0 0 0 0 1 1 0 0 1 0 0 0 0 1 0 0 2 0 0 2 0 0
0 0 0 0 0 0 0 0 0 0 0 0 0 0 1 0 0 0 0 0 0 0 0 0 1 0 0 0 0 0 0 0 1 0 0 0 0 0 0 0 0 1 0 0 0 0 0 0 0 0 0 0 0 0 0 0 0 0 0 0 0 0 0 0 0 0 0 0 0 0 0 0 0 0 0 0 0 0 0 0 0 0 0 0 0 0 0 0 0 0 0 0 0 0 0 0 0 0 0 0 0 0 0 0 0 0 0 0 0 0 0 0 0 0 1 0 0 0 0 0 0 0 0 0 0 0 0 0 0 0 0 0 0 0 0 0 0 1 0 0 0 0 0 0 0 0 0 0 0 0 0 0 1 0 0 0 0 0 2 0 0 0 0 0 0 1 0 0 0 0 0 0 0 0 0 0 0 0 0 0 0 0 0 0 0 0 0 0 0 0 0 0 0 0 0 0 0 0 0 0 0 0 0 0 0 1 0 0 0 0 1 0 0 0 0 1 0 0 0 1 0 0 0 0 0 0 0 0 0 0 0 0 0 0 0 0 0 0 0 0 0 1 0 0 0 0 0 0 0 0 0 0 0 0 0 3 0 0 0 0 0 0 0 0 0 0 0 1 0 0 0 0 0 0 0 0 0 0 0 0 0 0 0 0 0 0 0 0 0 0 0 0 0 0 0 0 0 0 0 0
1 0 1 1 0 1 0 0 0 2 2 1 0 0 0 0 0 0 1 0 0 0 0 1 2 0 0 0 0 0 1 1 0 0 0 0 0 0 0 0 0 1 0 0 0 1 0 1 0 0 1 0 0 0 0 0 0 0 0 0 0 0 0 0 0 1 0 0 0 0 0 0 1 0 0 0 0 0 0 0 0 0 0 0 0 0 0 0 0 1 0 1 0 1 0 0 0 0 0 0 0 0 0 0 0 0 0 1 0 0 0 0 0 0 0 0 0 0 0 0 0 0 0 0 0 0 0 0 0 1 1 1 0 0 2 0 0 1 0 0 0 0 0 0 0 0 0 0 2 1 0 0 0 0 0 0 0 0 0 1 0 0 0 0 0 0 1 0 1 0 0 0 0 0 0 1 0 0 0 0 0 1 0 0 2 0 0 1 0 0 1 0 0 0 0 1 2 0 1 0 0 1 0 0 0 0 0 0 0 0 0 0 0 1 0 0 0 2 0 0 0 1 0 0 0 1 0 1 1 0 0 0 0 0 0 0 0 0 0 1 0 0 0 0 0 0 0 0 0 1 0 0 1 0 0 1 0 0 0 1 0 0 0 0 0 0 1 0 0 0 0 0 0 0 0 0 0 1 0 0 2 0 1 0 0 0 0 1 0 0 0 0 0 0 1 1 0 0 1 0
1 1 5 0 0 0 1 2 0 2 0 1 0 1 0 0 1 0 0 3 1 0 0 0 2 0 0 0 1 2 2 0 0 2 0 0 0 1 0 0 0 0 1 1 0 0 0 1 0 2 1 0 1 0 2 3 0 0 0 0 0 1 1 1 1 2 2 0 0 0 0 0 0 0 2 0 1 1 0 0 0 4 0 1 0 0 1 1 0 0 1 0 0 1 0 0 0 1 1 0 1 1 0 0 0 1 0 0 4 0 2 1 2 0 0 1 0 0 0 1 0 0 0 1 2 0 0 0 0 0 0 0 2 0 0 1 1 0 0 0 1 0 1 1 1 0 0 0 1 0 0 0 1 1 0 1 0 0 2 1 0 2 0 0 2 0 0 2 0 0 4 0 0 1 0 1 0 0 2 0 0 0 0 0 1 1 1 0 0 0 1 1 1 0 0 2 0 0 0 1 1 1 0 0 0 0 0 0 0 0 1 0 1 0 0 0 1 0 1 0 0 0 0 4 0 0 0 0 1 2 0 1 7 1 0 0 0 1 0 0 1 1 0 0 0 0 0 0 1 1 0 1 0 0 0 0 1 0 0 1 0 0 0 0 0 0 0 0 1 0 0 1 0 0 3 1 0 0 0 1 0 1 0 0 1 0 0 3 0 0 0 0 0 0 0 0 2 0 3 0
0 0 1 0 0 0 1 1 0 0 0 0 0 0 0 0 0 1 0 1 0 0 0 1 1 0 0 0 0 0 0 0 0 0 0 0 1 1 0 1 1 2 0 0 1 0 0 1 0 5 1 0 0 0 1 1 1 0 0 0 0 0 1 0 0 0 1 0 0 1 0 1 2 0 1 0 0 0 0 1 0 1 0 0 0 0 2 0 0 0 0 0 1 0 0 0 0 0 0 1 0 0 0 0 0 0 2 0 0 0 0 0 2 0 4 0 0 0 0 0 0 0 0 0 0 1 1 1 0 0 0 0 0 0 0 0 0 0 0 0 0 0 1 0 0 0 0 0 0 0 0 0 0 0 0 0 0 0 0 0 0 0 0 0 1 0 0 0 0 0 0 0 0 0 0 2 0 0 1 0 0 0 0 0 0 0 0 0 0 0 3 0 0 2 0 0 1 0 0 0 0 1 2 0 0 0 0 0 0 0 1 0 0 1 0 0 0 0 0 0 0 0 0 0 1 0 0 0 0 0 0 0 1 0 0 1 0 0 1 0 2 2 0 1 0 1 0 0 1 0 0 0 0 0 0 0 0 0 0 0 0 0 0 0 0 0 0 1 0 0 0 0 2 0 0 0 0 0 0 0 0 0 0 1 1 0 1 0 0 0 0 0 1 1 0 0 0 0 1 0
9 0 7 1 8 1 2 6 4 8 13 15 0 0 1 8 1 2 5 10 5 5 8 7 2 1 1 1 18 0 8 5 3 0 7 1 5 1 1 5 6 10 15 6 7 0 2 9 0 4 3 3 10 4 4 11 2 0 1 7 3 4 8 5 1 3 5 3 1 1 0 0 2 3 0 4 5 4 0 1 12 1 2 6 2 1 1 1 7 0 4 2 1 2 9 0 1 2 4 13 4 2 5 6 0 3 3 11 0 0 1 0 0 4 10 3 3 4 0 4 5 1 2 1 1 2 3 5 3 3 3 5 1 6 1 8 8 2 6 16 4 4 4 9 5 2 1 0 8 0 5 0 0 0 1 3 0 1 6 2 10 5 1 0 16 2 2 8 4 1 5 1 0 8 4 7 0 4 7 0 2 2 7 0 18 6 0 0 5 0 7 7 5 7 7 5 7 5 11 0 0 4 3 4 3 5 4 4 5 0 8 4 3 3 1 1 0 1 0 2 4 2 3 5 1 7 3 2 4 0 10 0 10 1 2 1 0 9 3 9 2 14 2 11 2 10 1 3 1 2 2 6 4 1 0 8 5 1 1 11 1 1 4 3 1 10 11 4 0 0 3 1 2 1 2 7 4 1 2 3 11 2 8 2 2 11 0 1 2 4 5 1 16 3 1 0 0 5 1 0
0 0 0 0 0 0 0 0 0 0 0 0 0 0 0 0 0 0 0 1 0 0 0 2 0 0 0 1 0 0 0 0 0 1 0 0 0 0 0 0 0 0 0 0 0 0 0 0 1 0 0 1 1 0 0 0 0 0 0 0 0 0 1 2 1 0 0 0 0 0 0 0 0 0 0 0 0 0 0 0 0 1 0 0 0 1 0 0 1 0 0 0 0 0 0 0 1 0 1 0 0 0 0 1 0 0 0 0 0 0 1 0 0 0 0 0 0 0 0 1 0 0 0 1 0 0 0 0 0 0 0 0 0 0 0 1 0 0 0 1 0 0 0 0 0 0 0 0 0 0 1 0 0 0 0 0 0 0 1 0 1 0 0 0 0 1 0 0 0 0 0 0 0 0 0 0 0 0 0 0 0 0 0 0 0 0 0 0 0 0 0 1 0 0 0 0 0 0 0 0 0 0 0 0 0 0 0 0 0 0 0 0 0 0 0 0 0 0 2 0 0 0 0 1 0 0 0 0 0 0 0 1 0 0 0 0 0 0 0 0 1 0 0 0 0 0 0 0 0 1 0 0 0 0 0 0 1 0 0 0 0 0 0 0 0 0 0 0 0 0 0 0 0 0 1 0 0 0 0 0 0 0 0 0 0 1 0 0 0 0 0 0 0 0 0 0 0 0 0 0
1 1 2 0 1 0 0 0 0 1 3 1 0 0 1 0 0 0 0 0 1 0 1 0 1 0 0 0 1 1 1 1 0 1 0 0 0 0 0 1 2 0 0 0 2 0 1 0 1 1 1 5 1 0 0 1 6 0 1 1 0 1 1 0 1 0 2 1 3 1 0 0 1 1 2 0 0 2 1 1 0 0 0 2 0 3 3 2 1 0 0 0 3 0 3 0 0 0 0 1 2 1 2 0 0 0 0 2 2 0 0 0 0 1 3 2 0 0 0 0 0 0 0 0 0 0 1 0 0 0 0 0 2 3 0 2 0 0 0 3 0 2 1 0 0 0 0 0 2 0 1 0 3 1 0 1 0 0 2 0 1 0 0 2 0 0 0 1 1 0 0 1 0 0 0 1 0 1 0 0 1 0 2 0 0 0 0 0 1 1 0 1 0 0 1 1 1 3 1 0 2 0 0 1 1 0 1 1 0 1 2 3 0 1 0 1 0 1 0 0 1 3 0 1 0 0 3 0 1 0 0 0 1 0 1 2 0 1 0 2 3 2 1 2 0 1 0 0 0 1 1 0 0 1 0 0 0 0 0 1 0 0 0 2 0 1 0 0 0 0 0 0 0 0 0 2 1 0 4 1 1 0 0 1 0 2 0 0 0 0 1 0 1 0 1 0 0 0 1 2
1 1 0 1 0 0 0 2 1 0 1 1 0 0 0 0 0 0 1 2 1 1 0 0 0 0 1 0 0 1 1 2 0 0 0 0 1 2 1 0 0 0 0 0 0 1 1 0 1 0 0 0 0 0 0 0 1 0 0 2 0 1 1 1 0 2 1 0 0 0 0 0 0 1 0 0 0 0 0 0 0 0 0 1 0 0 1 0 0 0 1 0 0 0 1 1 0 0 0 0 2 1 0 5 0 0 0 0 2 0 0 0 1 0 2 1 0 0 0 0 1 1 0 0 1 0 0 0 0 0 0 0 0 0 0 0 0 0 0 0 0 0 1 0 0 1 0 0 1 0 0 0 0 0 1 0 0 1 1 0 0 2 0 0 0 1 0 0 0 0 3 0 0 0 1 2 0 4 0 0 0 0 0 0 1 0 1 0 2 0 1 0 0 0 1 1 2 0 1 0 0 0 1 2 0 1 1 0 0 1 0 1 0 1 0 0 0 1 0 0 0 1 2 0 0 0 2 2 0 0 2 1 2 0 0 0 1 0 1 0 0 2 1 2 0 2 0 0 0 0 0 0 1 0 0 1 0 0 0 1 1 0 0 1 1 0 1 0 0 0 0 0 0 0 0 0 0 0 1 0 0 0 1 2 0 3 0 1 0 0 0 2 1 1 0 0 0 1 0 0
0 0 0 0 0 0 0 0 0 0 0 1 0 0 0 0 0 0 0 0 0 0 0 0 0 0 0 0 0 0 0 0 0 0 0 0 0 0 0 0 0 0 0 1 0 0 0 0 0 0 0 0 0 0 0 0 0 0 0 0 0 0 0 0 0 0 0 1 0 0 0 0 1 0 0 0 0 0 0 0 0 0 0 0 0 0 0 0 0 0 0 1 0 0 0 0 0 0 0 0 0 0 0 0 0 0 0 1 0 0 0 0 0 0 0 0 0 0 0 0 0 0 0 0 1 0 0 0 0 0 0 0 1 0 0 0 0 0 0 0 0 0 0 0 0 0 0 0 0 0 0 0 0 0 0 0 0 0 1 0 0 0 0 0 0 0 0 0 0 0 0 0 0 0 0 0 0 0 0 0 0 0 0 0 0 0 0 0 0 0 0 0 0 0 0 0 0 0 0 0 0 0 0 0 0 0 0 0 0 0 0 0 0 0 0 0 0 0 0 0 0 0 0 0 0 0 0 0 0 0 1 0 0 0 0 0 0 0 0 0 0 0 0 0 0 0 0 0 0 0 0 0 0 0 0 0 1 0 0 0 0 0 0 0 0 0 0 0 0 0 0 0 1 0 0 0 1 0 0 0 0 0 0 0 0 0 0 0 0 0 0 0 0 0 0 0 0 0 0 0
3 1 2 1 1 1 0 1 2 0 1 2 0 0 1 0 0 1 0 0 5 0 1 2 0 0 3 0 1 2 0 1 0 0 1 0 3 0 1 0 0 0 4 0 2 2 0 3 0 1 0 1 0 1 1 1 1 1 2 1 0 0 1 1 4 0 2 0 1 0 0 0 0 1 0 1 1 0 2 1 1 0 0 1 0 1 0 0 1 1 2 0 1 1 0 1 0 0 1 4 2 3 1 0 0 0 0 2 0 0 0 0 0 1 3 0 0 0 1 2 0 0 0 0 0 0 0 0 0 1 0 1 0 1 0 0 1 0 1 0 1 0 0 1 1 1 0 0 1 0 1 0 0 0 5 1 0 0 0 0 1 0 0 0 0 1 0 1 1 0 0 0 0 1 0 1 0 1 1 1 1 1 1 0 2 0 2 0 1 2 1 0 0 0 1 0 2 2 3 0 0 0 3 0 0 1 1 1 0 1 0 0 2 0 0 1 1 0 2 0 0 0 4 0 0 2 1 0 2 1 3 1 1 0 0 0 0 0 1 0 2 0 0 3 0 1 0 0 0 0 0 0 0 0 1 1 1 0 0 3 0 0 1 0 1 1 1 2 1 0 0 1 2 5 2 1 0 0 0 0 0 0 4 3 0 1 0 0 0 0 2 1 1 1 1 0 5 1 1 1
0 1 3 0 4 3 2 0 1 0 3 1 0 0 0 0 0 0 0 0 3 0 1 2 1 0 0 0 1 1 1 1 0 3 1 0 5 0 2 0 0 0 1 0 1 0 0 0 0 0 0 2 0 0 0 4 1 1 1 0 0 1 1 0 0 1 2 3 6 0 0 0 0 0 0 1 0 0 0 1 3 2 0 0 0 2 1 0 0 0 0 3 2 0 1 0 2 0 2 2 0 0 0 0 0 0 2 0 1 0 1 0 0 2 1 1 1 0 0 0 0 1 3 2 0 1 2 1 2 0 1 0 1 1 2 0 0 0 3 2 1 1 0 2 0 0 0 0 0 0 6 0 2 0 2 0 0 0 2 1 0 1 2 1 2 0 0 2 0 1 0 0 2 1 0 3 0 0 0 1 2 0 3 0 1 0 0 0 1 0 1 2 0 1 1 1 1 0 0 0 0 0 0 2 0 0 1 2 0 0 0 2 1 2 0 0 1 1 1 0 1 0 1 0 1 0 1 0 3 0 1 0 0 1 0 1 0 0 2 0 0 3 1 2 0 2 0 0 1 1 0 0 0 0 1 0 0 3 0 1 0 0 0 2 6 0 1 1 1 0 0 1 3 2 0 1 0 0 1 1 0 0 3 2 1 1 0 0 1 0 0 0 1 0 2 1 0 1 2 2
1 1 0 0 0 0 0 0 1 1 1 1 0 0 1 0 0 0 0 0 0 0 0 0 3 0 1 1 0 0 0 1 0 0 2 0 4 1 1 0 0 1 1 0 0 1 0 1 1 0 1 0 1 1 0 0 1 2 0 1 1 2 1 0 0 0 2 2 2 0 0 0 0 0 0 0 1 0 2 1 0 1 0 1 1 1 0 0 0 0 0 0 0 0 0 0 0 0 0 0 0 1 0 1 0 0 0 0 0 1 0 0 0 1 0 2 0 0 0 1 0 1 0 0 0 0 2 0 0 0 0 0 0 0 0 0 0 0 0 0 0 0 0 0 0 0 0 0 0 0 0 0 2 0 0 0 0 1 2 0 1 0 0 1 0 1 0 0 1 1 0 0 1 0 1 0 0 0 0 0 2 0 0 0 1 0 0 0 0 0 2 0 0 1 0 0 2 0 0 0 0 0 0 0 0 0 1 2 1 0 0 0 0 0 0 0 0 1 0 0 0 0 1 0 0 1 0 1 0 0 1 1 4 0 0 0 0 2 0 1 0 1 0 0 0 1 0 0 0 0 0 0 0 0 0 0 0 0 0 2 0 0 0 0 0 1 1 0 1 0 0 1 1 0 0 0 0 0 1 1 2 1 0 0 0 1 0 0 0 0 0 0 0 0 0 0 1 1 0 0
1 0 0 0 2 0 0 1 2 1 0 1 0 1 2 2 1 1 1 3 0 1 0 0 1 0 4 2 0 0 0 0 2 1 0 1 0 1 1 0 1 3 1 2 1 2 2 0 0 1 2 0 0 1 0 9 2 0 0 0 2 2 0 3 2 1 0 4 2 1 0 0 1 0 3 2 0 0 0 0 1 3 2 0 0 0 1 2 2 1 0 0 1 0 2 0 1 1 0 4 0 0 0 2 0 0 1 0 0 0 3 0 0 0 3 2 0 0 0 0 0 0 1 0 1 3 0 0 0 0 0 0 0 0 1 0 1 0 2 0 0 0 2 0 0 0 0 0 1 1 1 0 2 2 2 0 0 0 0 0 0 1 0 0 0 0 1 5 0 0 1 0 1 0 0 0 0 3 0 0 2 1 0 0 0 4 2 0 0 0 1 1 0 7 0 0 0 3 2 1 1 0 0 0 0 1 0 0 1 0 0 1 0 1 0 0 1 0 0 0 0 0 0 0 2 0 0 0 1 0 0 0 0 0 0 0 0 1 0 1 3 4 2 3 0 0 0 2 2 0 0 0 0 0 0 1 3 0 0 0 0 0 0 1 0 1 0 0 0 0 2 0 0 0 5 1 0 1 2 1 0 3 1 2 0 0 0 0 0 0 0 0 0 0 2 0 0 3 0 0
2 0 1 1 3 3 2 0 2 1 3 1 0 0 0 1 0 1 1 5 0 0 0 0 1 0 4 0 4 0 1 0 0 1 3 0 0 0 4 1 0 0 5 1 2 2 2 0 0 2 1 0 1 5 1 2 2 1 0 2 0 2 1 4 2 0 3 3 1 1 0 0 0 1 1 1 0 1 2 0 2 3 2 1 1 1 2 2 1 0 3 0 2 2 5 1 0 0 0 1 0 2 4 0 1 0 1 2 1 0 0 1 0 4 5 1 0 0 0 1 1 1 3 2 3 1 2 1 2 0 0 0 0 1 1 1 0 3 1 1 0 0 0 1 0 2 0 1 0 0 1 1 2 4 1 1 0 0 1 2 0 1 0 4 2 0 0 0 2 0 1 0 0 0 0 4 1 0 1 0 2 4 4 0 0 1 1 1 2 1 2 1 0 3 0 0 4 0 1 0 3 0 1 1 0 1 1 1 0 2 3 1 2 2 1 2 0 0 0 2 1 1 5 0 1 2 1 2 2 1 2 3 2 1 0 0 0 3 2 0 1 5 1 2 0 0 1 2 0 1 0 0 0 0 1 1 2 0 1 2 1 1 0 3 1 0 1 1 0 0 1 2 1 0 3 2 2 0 2 0 1 0 1 1 3 1 0 6 1 0 2 1 0 2 0 2 0 1 1 0
1 0 3 1 1 1 4 1 2 3 2 0 0 2 0 1 0 1 4 0 3 1 2 1 0 0 2 0 3 1 3 2 0 2 1 0 1 1 3 1 0 1 3 2 5 3 1 3 0 3 2 1 5 0 2 3 3 0 3 3 2 4 4 3 1 1 5 3 4 1 0 1 1 0 1 0 0 0 2 1 2 1 0 1 0 4 1 1 2 0 2 2 5 2 1 0 3 4 3 2 1 2 2 1 0 2 0 0 3 0 2 3 2 4 3 4 0 1 3 1 0 1 4 0 2 0 1 1 0 2 1 1 1 2 1 1 4 3 1 0 2 3 0 3 0 3 0 0 0 0 6 0 2 3 0 1 0 1 4 1 3 2 1 1 1 3 0 0 2 3 0 1 0 5 2 3 4 0 0 1 1 3 4 0 2 1 3 0 2 1 1 2 2 5 3 0 4 1 2 0 1 1 6 2 0 1 0 2 0 3 2 1 1 2 0 0 0 0 0 0 2 0 2 0 0 0 0 1 0 1 2 1 3 0 1 0 3 2 0 1 3 4 0 2 1 2 2 1 0 1 1 1 1 0 1 1 1 6 0 4 1 0 0 2 1 0 3 3 1 0 0 3 3 2 2 0 1 0 3 4 2 1 4 0 1 1 0 2 1 2 3 2 5 0 0 1 3 5 3 0
8 0 4 1 1 6 2 2 1 2 38 3 0 0 3 7 0 3 1 2 5 0 6 0 5 1 0 0 14 4 1 9 7 6 3 1 7 1 9 0 1 6 0 11 10 4 5 5 0 8 6 3 14 19 9 0 1 0 2 4 0 5 3 4 6 1 4 3 9 0 0 1 8 0 0 2 1 0 1 1 3 0 0 1 2 16 12 2 2 1 0 1 4 3 2 2 0 1 1 44 5 1 1 2 1 0 1 3 4 0 7 3 1 11 1 2 2 3 1 1 4 6 0 6 2 0 20 6 0 11 1 3 16 0 0 21 5 8 4 2 13 10 4 4 5 2 0 1 1 0 10 2 3 1 1 8 0 0 16 5 6 0 3 10 8 0 0 25 2 1 5 2 9 5 2 6 0 5 4 3 6 4 7 1 5 1 5 1 0 0 1 0 4 4 1 1 13 4 5 0 1 3 16 0 0 6 1 4 3 2 14 3 13 12 1 10 0 2 0 0 5 7 2 3 0 6 3 7 26 2 2 2 2 4 0 0 4 10 0 11 0 3 6 0 0 0 8 0 1 3 5 9 5 0 1 1 13 0 1 1 1 2 0 2 3 5 1 0 0 0 0 12 9 2 9 14 2 3 9 7 5 0 6 8 4 1 6 4 7 3 5 2 3 5 2 3 1 7 22 0
0 1 1 0 0 0 3 1 1 0 3 2 0 0 0 1 0 1 1 2 0 1 0 0 0 0 1 1 2 1 3 1 1 1 0 0 0 2 2 1 1 1 0 0 4 1 0 1 0 0 1 0 1 1 1 3 2 1 1 1 1 1 2 1 1 0 1 4 0 1 0 0 1 2 0 0 1 2 2 0 2 0 0 2 1 1 2 4 1 0 3 1 0 0 0 0 0 0 2 1 1 1 2 1 0 1 1 2 0 0 0 0 0 0 0 0 0 0 1 0 2 0 0 1 0 1 1 0 0 2 0 0 1 0 0 2 0 0 0 2 2 1 2 0 1 2 0 0 0 0 1 1 0 2 2 1 0 0 0 1 1 0 0 1 1 1 0 0 1 1 1 0 1 1 0 4 0 1 0 3 1 2 3 0 1 1 0 0 2 2 0 1 2 0 0 1 1 0 1 0 0 1 0 0 0 1 0 1 1 0 1 0 0 3 0 0 1 1 2 0 0 0 3 0 0 0 0 1 0 0 1 0 3 0 1 1 0 0 1 1 1 3 1 2 0 1 0 0 0 3 0 0 0 0 0 2 1 0 0 3 0 0 0 0 1 4 1 1 1 0 1 0 2 0 6 3 0 0 2 1 0 1 0 1 1 0 0 0 1 2 2 1 0 1 0 0 3 3 3 0
1 0 0 0 0 0 1 0 0 0 0 0 0 0 0 1 0 0 0 1 0 0 0 0 0 0 0 0 0 0 0 0 0 0 0 0 0 0 0 0 0 1 0 0 0 1 1 0 0 0 0 1 1 0 0 0 0 0 0 0 1 1 0 0 0 0 0 0 0 0 0 0 0 0 0 0 0 0 0 0 1 0 0 0 0 0 2 0 0 0 0 0 0 0 0 0 0 0 0 1 0 0 0 0 0 0 0 0 0 0 0 0 0 0 0 0 0 0 0 1 0 0 0 0 0 0 0 0 0 0 0 0 0 0 0 0 0 0 0 0 0 0 0 0 0 0 0 0 0 0 0 0 0 0 0 0 0 0 0 0 0 0 0 0 2 0 0 1 1 0 1 0 0 0 0 0 0 0 0 0 0 0 0 0 1 0 1 0 0 0 0 0 0 0 0 0 0 0 0 0 0 0 0 0 0 0 0 0 0 0 0 0 0 0 0 0 0 0 0 0 0 0 0 0 0 0 0 0 1 0 0 0 0 0 0 0 1 0 0 2 0 0 0 0 0 0 0 0 0 0 0 0 0 0 0 0 0 0 0 0 0 0 0 0 0 1 0 0 0 0 0 0 0 0 0 0 0 0 0 1 3 0 0 0 0 1 0 2 0 0 0 0 0 0 0 0 0 0 0 0
0 0 0 0 0 2 2 1 0 0 1 0 0 0 0 0 0 0 1 5 2 0 0 0 0 0 0 1 2 0 0 0 0 1 0 0 1 0 2 0 0 1 2 1 0 1 0 0 0 0 1 0 0 0 0 2 1 0 0 2 0 0 0 0 0 0 0 1 0 0 0 0 2 0 1 1 0 0 0 0 0 2 0 0 0 1 0 0 1 0 0 0 1 0 1 0 1 0 0 1 0 0 0 1 0 0 0 0 0 0 0 1 0 0 0 0 0 0 0 1 0 1 0 0 1 1 0 0 0 1 0 0 0 0 0 1 0 0 0 1 0 0 0 0 1 1 0 0 1 0 0 0 1 3 1 0 0 0 0 2 0 0 0 3 0 0 0 1 0 0 0 0 0 0 1 0 1 0 0 0 0 0 1 0 0 2 0 0 1 0 0 0 0 0 2 3 0 1 1 0 0 0 0 0 0 1 0 0 0 0 0 1 0 1 0 0 1 3 1 0 0 0 1 1 0 1 0 0 1 0 1 1 1 0 0 1 0 1 0 0 3 3 1 0 1 0 0 0 0 1 0 0 0 0 0 0 1 0 0 2 0 0 0 0 0 2 1 0 1 0 1 0 0 0 2 0 1 0 1 0 1 0 0 3 0 1 0 1 0 2 0 1 0 1 0 0 0 0 0 0
4 3 3 2 2 2 5 3 3 1 2 4 1 0 2 1 0 2 5 4 2 2 1 5 5 0 2 0 4 1 0 2 1 3 0 1 2 1 4 1 5 6 4 2 1 4 1 6 0 2 3 1 3 4 4 1 10 1 3 4 5 4 6 6 0 2 5 2 5 3 0 0 4 2 2 1 4 1 1 1 1 4 1 1 2 5 1 1 1 0 4 2 3 2 1 0 1 1 3 5 4 2 3 4 1 4 6 8 3 0 2 0 2 3 6 1 0 1 1 0 1 0 3 0 3 2 2 2 3 2 3 2 0 3 3 2 1 0 4 1 5 1 2 3 4 5 0 0 1 2 6 0 3 3 1 4 0 0 7 0 4 5 3 2 4 1 0 2 4 2 2 0 1 3 2 5 1 4 1 0 2 2 3 0 0 1 1 1 1 4 4 6 1 2 0 4 2 3 1 1 2 1 1 4 0 2 0 3 1 2 0 5 0 3 0 1 0 3 1 1 4 3 6 2 0 2 2 1 4 2 3 5 4 2 0 4 2 1 1 3 4 10 4 4 0 6 0 1 4 4 0 6 1 0 0 0 4 3 0 6 0 1 1 1 3 2 0 2 0 0 0 2 4 1 5 2 1 1 4 4 3 0 10 2 0 5 0 1 0 4 3 0 3 1 3 3 6 4 2 1
2 0 0 0 0 0 0 0 1 0 0 0 0 0 0 0 0 0 0 0 0 1 0 0 0 0 3 0 0 0 0 0 0 1 0 0 0 0 0 0 1 0 0 1 0 1 0 0 0 0 1 0 2 1 0 1 0 0 0 0 0 0 0 0 0 0 2 1 1 0 0 0 0 0 0 0 0 1 0 0 0 0 0 0 0 0 0 0 0 0 0 0 0 1 1 0 0 0 0 0 0 1 1 0 0 1 1 0 1 0 0 1 0 0 1 0 0 0 2 0 0 0 1 0 0 1 1 0 0 0 0 0 0 0 1 0 0 2 1 0 1 1 1 0 0 0 0 0 0 0 0 1 0 0 0 1 0 0 2 0 0 1 0 0 0 0 0 1 0 0 0 0 0 0 0 1 0 1 0 0 0 0 0 0 0 0 0 0 0 0 0 0 0 0 0 1 1 0 0 1 0 0 0 0 0 1 1 0 0 0 1 0 0 0 0 0 1 1 1 0 1 0 1 0 0 0 0 0 0 0 0 0 0 0 0 0 0 0 1 0 0 1 0 0 0 1 0 0 0 0 0 0 0 0 0 1 0 0 0 2 0 0 1 0 0 0 0 0 0 0 2 0 0 0 0 1 0 0 0 0 0 0 0 0 1 0 0 2 0 0 0 0 0 0 1 0 3 0 2 0
2 2 3 2 0 1 2 1 2 0 0 0 1 0 1 0 0 0 1 1 0 2 0 2 0 0 1 0 0 1 3 1 0 4 1 0 0 0 0 1 2 0 1 1 0 4 0 1 1 0 1 0 0 1 3 0 3 0 2 1 0 0 0 2 2 1 5 4 1 0 0 0 2 0 0 1 0 3 1 0 1 1 1 4 0 2 0 0 0 0 1 1 0 0 1 0 0 0 1 1 2 0 2 1 1 1 1 5 1 0 0 1 1 4 0 1 0 0 1 0 1 0 0 0 0 0 2 0 0 1 1 0 1 0 2 2 0 1 3 2 1 0 0 3 0 0 0 0 1 0 4 0 1 3 0 1 0 0 0 2 2 4 0 1 2 1 0 2 0 3 3 0 0 1 0 0 2 0 2 0 0 1 0 0 0 1 1 0 1 0 1 1 1 2 0 2 2 1 0 0 0 0 3 1 1 1 1 2 4 1 1 1 0 1 0 0 0 0 2 0 1 1 3 0 0 0 3 1 1 2 2 3 1 1 2 6 0 1 1 2 0 1 2 0 0 0 0 0 0 1 0 0 0 0 0 0 4 1 0 3 0 1 0 0 1 0 3 0 0 0 3 2 1 0 1 1 1 0 3 2 1 0 0 0 1 1 0 3 0 1 0 1 0 0 0 0 2 2 2 0
0 0 1 0 1 0 0 0 0 0 0 0 1 0 0 0 0 0 0 0 0 0 0 0 0 0 0 0 0 0 0 0 0 0 0 0 0 0 0 0 0 0 0 0 0 2 0 0 0 0 0 0 0 0 0 0 0 0 0 0 0 0 0 0 1 0 0 0 0 0 0 0 0 0 0 0 1 0 0 0 0 0 0 0 0 0 0 0 0 0 0 0 0 0 0 0 0 0 0 0 0 0 0 0 1 0 0 0 0 0 0 0 0 0 0 0 0 0 0 0 0 0 0 0 0 0 0 0 0 0 0 0 0 0 0 0 0 0 0 0 0 0 0 0 0 0 0 0 0 0 0 0 0 0 0 0 0 0 0 0 0 0 0 0 0 0 0 0 0 0 0 0 0 0 0 0 0 0 0 0 0 0 1 0 0 0 0 0 0 0 0 0 0 0 0 0 0 0 0 0 0 0 1 0 0 0 0 0 0 0 0 0 0 0 0 0 0 0 0 0 0 0 0 0 0 0 0 0 0 0 0 0 0 0 0 0 0 0 0 0 0 0 0 0 0 0 0 0 0 0 0 0 0 0 0 0 0 0 0 0 0 0 0 0 0 0 0 1 0 0 0 0 0 0 0 1 1 0 0 0 1 0 0 0 0 0 0 1 0 0 0 0 0 0 0 0 0 0 1 0
0 1 0 0 0 0 1 0 0 0 0 0 0 0 0 0 0 0 1 0 1 0 1 0 1 0 1 0 0 0 1 0 1 0 0 1 0 0 0 0 1 0 2 1 1 0 0 1 0 1 2 1 0 3 0 2 3 0 0 0 0 0 0 1 0 1 0 3 0 0 0 0 0 0 0 1 0 0 0 0 1 0 0 0 0 0 0 0 0 0 3 0 0 0 1 0 0 0 0 0 0 0 0 2 0 0 0 1 2 0 0 0 0 0 2 0 1 0 1 0 0 0 0 0 0 0 0 1 0 0 0 0 0 0 0 0 0 0 0 0 0 3 3 0 0 0 0 0 0 0 0 2 1 0 0 0 1 0 0 0 0 0 0 0 1 0 1 0 0 1 0 0 0 2 0 1 0 1 0 0 1 0 0 0 0 0 0 0 0 0 0 0 1 1 0 1 0 0 2 0 0 0 0 0 0 0 0 3 0 2 1 1 0 0 0 0 1 0 0 0 0 0 0 1 0 0 0 0 0 0 0 0 0 0 1 0 0 0 1 0 2 1 0 0 0 0 0 0 0 1 0 0 0 0 0 0 0 0 0 0 0 0 0 0 0 0 1 0 0 0 0 0 0 0 0 0 0 0 0 1 1 0 1 0 0 1 0 1 0 0 2 0 0 2 0 0 0 0 0 0
0 0 5 1 3 0 1 0 2 1 0 1 2 0 1 0 0 1 2 3 4 1 0 2 2 0 1 3 1 0 3 2 0 2 0 0 2 0 1 0 1 1 5 0 2 0 3 3 3 2 1 3 0 0 1 3 0 1 3 3 1 2 0 1 1 1 4 3 0 1 0 0 2 2 2 0 0 2 0 1 0 1 0 1 0 0 1 0 0 0 1 0 1 0 3 0 1 0 0 2 1 2 0 1 0 1 0 3 2 0 0 2 1 1 2 0 0 0 0 1 0 0 0 0 1 1 0 0 1 0 1 0 0 1 0 1 0 2 2 2 4 0 1 2 1 2 0 1 1 0 1 0 0 1 4 2 0 0 5 0 0 0 0 1 2 0 0 3 0 0 0 2 0 1 0 1 0 1 0 0 2 2 1 0 0 0 2 0 1 0 2 2 4 0 2 1 1 0 2 0 0 0 1 3 0 1 1 1 3 0 1 1 0 1 0 0 0 2 1 0 1 0 3 2 1 1 0 0 2 0 1 2 0 4 0 1 1 1 0 0 1 1 1 0 0 2 0 1 0 1 0 1 0 0 0 2 2 2 0 0 0 1 0 0 4 1 5 2 0 0 0 0 2 0 0 2 2 0 2 1 0 0 0 0 0 2 1 1 0 1 2 2 2 1 1 0 0 1 0 0
3 2 0 0 1 1 1 0 0 1 1 0 0 0 1 0 0 0 2 3 0 1 0 0 2 0 5 1 0 0 4 1 1 3 2 0 1 1 1 0 0 1 6 2 2 0 3 3 0 1 0 3 0 1 4 1 0 1 2 3 1 1 0 2 1 1 1 2 2 0 0 1 3 0 0 1 1 2 0 1 0 0 0 0 3 3 1 2 0 0 4 1 0 2 2 1 1 0 2 0 0 2 1 1 1 0 3 0 2 0 0 0 2 0 1 3 0 1 1 1 0 0 2 0 0 2 2 1 0 0 0 0 2 2 0 1 2 2 8 3 1 2 0 2 0 3 0 1 0 0 1 1 1 0 2 1 0 0 0 0 0 2 0 0 5 0 0 3 3 0 2 1 0 0 0 1 3 1 0 0 3 1 6 0 4 0 0 0 3 2 1 1 4 1 2 0 0 0 0 0 1 0 1 1 1 1 0 0 1 4 0 0 0 1 0 0 1 0 1 0 2 0 1 0 0 1 0 1 4 0 4 1 1 0 0 0 0 1 0 3 0 2 2 1 0 2 0 0 0 0 1 0 1 1 0 2 2 4 2 5 0 0 0 4 2 2 4 4 0 0 0 0 1 1 1 4 2 0 2 2 0 0 5 0 0 0 0 2 1 3 2 0 2 2 1 4 3 0 2 0
3 1 3 2 5 0 2 3 1 0 1 3 0 0 1 0 0 0 0 2 1 1 2 3 2 0 2 2 2 2 3 9 0 0 2 1 3 1 2 0 2 1 5 0 1 0 2 3 4 3 0 1 1 1 1 5 4 2 2 5 0 1 1 1 1 4 2 2 3 0 1 1 1 1 4 2 1 1 1 0 3 3 1 1 2 0 1 1 0 0 6 1 1 3 3 2 0 3 1 2 4 3 4 1 0 0 1 1 1 1 2 0 0 2 4 2 0 0 1 1 0 0 2 2 8 1 2 1 3 0 1 0 1 3 1 2 2 3 3 1 2 2 1 1 2 4 0 3 0 1 2 0 2 3 2 1 0 0 4 0 0 2 0 0 3 3 0 1 2 2 0 1 0 1 0 2 4 1 1 2 1 0 3 0 0 1 4 0 1 1 1 3 1 4 2 4 0 3 1 0 0 0 4 2 0 5 1 2 2 0 0 1 3 0 0 2 1 1 0 1 0 0 10 2 0 1 0 1 0 0 5 1 0 1 0 5 3 2 2 3 6 0 1 2 1 3 0 4 0 1 0 1 1 0 1 2 2 3 0 3 1 0 0 1 4 5 3 2 2 0 2 1 3 0 6 2 3 0 1 1 0 1 1 1 1 4 1 3 0 1 4 3 1 0 1 2 0 2 3 1
1 0 1 1 0 0 0 1 0 0 1 0 0 0 0 1 0 0 0 0 3 0 0 0 2 1 0 0 0 0 0 0 0 1 0 1 0 0 0 1 0 2 0 1 0 0 0 0 0 2 1 0 0 0 2 3 1 0 0 3 0 0 0 0 0 0 2 4 0 0 0 0 1 0 1 0 0 0 1 0 1 0 0 0 0 4 1 0 1 0 1 0 1 1 0 1 0 0 0 1 0 0 2 1 0 1 0 0 3 0 1 0 1 2 0 0 0 1 1 0 1 1 2 0 0 1 0 0 0 0 0 0 0 0 0 0 0 1 0 1 0 2 0 0 0 0 0 0 0 0 1 0 1 0 0 1 0 0 0 0 1 0 1 0 2 0 0 3 0 0 3 0 0 0 2 1 0 0 0 0 0 0 0 0 0 0 0 0 1 0 1 0 1 0 0 0 1 2 2 1 0 0 1 1 0 0 0 0 0 0 0 0 1 0 1 0 0 1 0 0 1 0 1 1 0 0 2 0 1 0 2 0 0 0 0 0 0 0 2 0 0 3 1 1 1 0 0 0 0 0 0 0 0 0 1 1 0 0 0 0 0 0 0 0 0 0 0 4 0 0 0 0 0 1 0 0 0 0 0 4 0 0 0 0 1 0 0 0 1 1 2 0 0 1 0 0 0 1 0 0
0 0 0 0 0 0 0 0 0 1 0 0 0 0 0 0 0 0 0 0 0 1 0 0 0 0 0 1 0 0 0 0 0 0 0 0 0 0 0 0 0 0 0 0 0 0 1 1 0 0 0 0 0 0 0 0 0 0 0 0 0 0 0 1 0 0 0 0 0 0 0 0 0 0 0 0 0 0 0 0 0 0 0 0 0 0 1 0 0 0 0 0 0 0 1 0 0 0 1 0 0 0 0 0 0 1 1 0 0 0 0 0 0 0 1 1 0 0 0 0 0 0 0 0 0 0 0 0 0 1 1 0 0 0 0 0 0 0 0 0 0 0 0 0 0 0 0 0 0 0 1 0 0 0 0 0 0 0 0 0 0 0 0 1 0 0 0 0 0 0 0 0 0 0 0 0 1 0 0 0 0 0 0 0 0 0 0 0 0 0 0 0 0 0 0 0 0 0 1 0 0 0 1 0 0 0 0 0 1 0 0 0 0 0 0 0 0 0 0 0 1 0 0 0 0 0 1 0 0 1 0 0 0 0 0 0 0 1 1 1 1 0 0 0 0 0 0 0 0 0 0 0 0 0 0 0 0 0 0 0 0 1 0 1 0 0 0 0 0 0 0 0 0 0 0 0 0 0 0 0 0 0 0 0 0 0 0 2 0 0 0 0 0 0 0 0 0 0 0 0
4 0 0 0 0 2 0 1 0 1 0 0 0 0 1 0 0 0 0 0 0 0 0 0 0 0 0 0 0 0 0 0 0 0 0 0 0 0 0 0 0 0 0 2 0 0 0 0 0 1 0 0 0 0 0 0 0 0 0 2 0 0 1 0 0 0 2 0 0 0 0 0 0 1 0 0 0 0 0 0 0 0 0 0 0 0 0 0 0 0 0 0 2 0 0 0 0 0 2 0 1 0 0 1 1 2 0 1 0 0 0 0 0 2 0 0 0 0 5 0 0 0 1 1 0 0 0 0 0 0 0 0 1 0 0 0 2 0 0 0 0 2 0 1 0 0 0 0 0 0 0 0 0 0 0 0 0 0 0 0 0 0 0 0 4 0 0 1 0 0 0 0 0 0 0 0 0 0 0 0 0 0 0 0 0 0 0 0 0 0 0 0 0 0 0 0 0 0 0 1 0 0 0 0 1 0 0 1 0 0 0 0 0 0 1 0 0 0 0 0 0 0 0 0 0 0 0 0 0 0 0 1 0 0 0 0 0 0 0 0 0 0 0 2 0 0 0 0 0 0 1 0 0 0 0 1 0 1 0 0 0 0 0 0 1 2 2 0 0 0 0 0 0 0 0 1 0 0 0 0 0 0 0 0 0 1 0 0 0 0 0 0 0 0 0 0 0 0 3 0
0 0 0 0 0 0 0 0 0 0 0 0 0 0 0 0 0 0 0 0 0 0 2 0 0 0 0 0 0 0 2 0 0 0 0 0 0 0 0 0 0 2 1 0 0 0 0 0 0 0 0 0 0 0 0 0 0 0 2 1 0 0 0 2 0 0 0 0 2 0 0 0 0 0 0 0 0 0 0 0 0 0 0 0 1 0 0 0 0 0 2 0 1 1 0 0 0 0 0 0 0 0 0 0 0 3 0 0 0 0 0 0 0 0 0 0 0 0 0 0 0 0 1 0 0 0 0 0 0 0 0 0 0 0 0 0 0 0 0 0 0 0 0 0 0 0 0 0 0 0 1 0 0 0 0 0 0 0 1 1 0 0 0 1 2 0 0 0 0 0 0 0 0 0 0 0 0 0 0 0 0 0 0 0 0 0 0 0 0 0 0 0 1 0 0 0 1 0 0 0 1 0 0 0 0 0 0 0 0 0 0 0 0 0 0 0 0 0 0 0 0 0 0 0 0 0 0 0 0 0 0 0 0 1 0 0 0 0 0 1 0 0 0 0 0 0 0 0 0 0 0 0 0 0 0 0 0 0 0 0 0 1 0 0 0 0 0 0 0 0 0 0 0 0 0 0 0 0 0 0 0 0 0 0 0 0 0 0 0 0 0 0 0 0 0 0 0 0 0 0
0 0 0 0 0 0 0 0 0 0 0 0 0 0 0 0 0 0 0 0 0 0 0 0 0 0 0 0 0 0 1 0 0 0 0 0 0 0 0 0 0 0 0 0 0 0 0 0 0 0 0 1 0 0 0 0 0 0 0 0 0 0 0 0 0 0 0 0 0 0 0 0 0 0 0 0 0 0 0 0 0 0 0 0 0 0 0 0 0 0 0 0 0 0 1 0 0 0 0 0 0 0 0 0 0 0 0 0 0 0 0 0 0 0 0 0 0 0 0 0 1 0 0 0 0 0 0 0 0 0 0 0 0 0 0 0 0 0 0 0 0 0 0 0 0 0 0 0 0 0 0 0 0 0 0 0 0 0 0 0 0 0 0 0 0 0 0 1 0 0 0 0 0 0 0 0 0 0 0 0 0 0 0 0 0 0 0 0 0 0 0 0 0 0 0 1 0 0 0 0 0 0 0 0 0 0 0 0 0 0 0 0 0 0 0 0 0 0 0 0 0 0 1 0 0 0 0 0 0 0 0 0 0 0 0 0 0 0 0 0 0 0 0 0 0 0 0 0 0 0 0 0 0 0 0 0 0 0 0 0 0 0 0 0 0 0 0 0 0 0 0 0 0 0 0 0 0 0 0 0 0 0 0 0 0 0 0 0 0 0 0 0 0 0 0 0 0 0 0 0
0 0 0 0 1 0 1 0 0 0 0 0 0 0 0 0 0 0 0 0 0 1 0 0 0 0 1 0 0 0 1 0 0 0 0 0 0 0 0 1 1 0 0 0 0 0 0 0 1 0 0 0 0 0 0 1 0 0 0 1 0 0 0 0 0 1 0 0 0 0 0 0 0 0 0 0 0 1 0 0 0 1 1 0 1 0 0 0 0 0 0 0 0 0 0 0 0 0 0 0 0 0 0 0 0 0 1 1 0 0 1 0 1 0 0 1 0 0 0 0 0 0 0 0 0 0 0 0 0 1 0 0 0 1 0 0 0 0 0 0 1 1 0 0 0 0 0 0 0 1 0 0 1 0 0 0 0 0 1 1 0 1 0 0 0 0 1 0 0 0 0 0 0 0 0 0 0 0 0 0 0 1 0 0 2 0 0 1 0 0 0 1 0 0 0 0 1 0 1 0 0 0 0 1 0 0 0 0 0 1 0 0 1 0 0 1 0 0 0 0 0 0 0 0 0 0 0 0 0 0 3 0 0 0 0 1 2 1 0 0 0 0 1 0 0 0 0 0 0 0 0 0 0 0 0 0 0 0 0 0 0 1 0 0 0 1 0 2 1 0 0 0 1 0 0 0 0 0 0 0 0 0 0 0 0 0 0 0 0 0 0 0 0 1 1 1 0 0 1 0
0 0 0 0 0 0 0 0 0 0 0 0 0 0 0 0 0 0 0 0 0 0 0 0 0 0 0 0 0 0 0 1 0 0 0 0 0 0 0 0 0 0 0 0 0 0 0 0 0 0 0 0 0 0 0 1 0 0 0 0 1 0 0 0 0 0 0 0 0 0 0 0 0 0 0 0 0 0 0 0 0 0 0 0 0 0 0 0 0 0 0 0 0 0 0 0 0 0 0 0 0 0 0 0 0 0 0 0 0 0 0 0 0 0 0 0 0 0 0 0 0 0 0 0 0 0 0 0 0 0 0 0 0 0 0 0 0 0 0 0 0 0 0 0 0 0 0 0 0 0 0 0 0 0 0 0 0 0 0 0 0 0 0 0 0 0 0 0 0 0 1 0 0 0 0 0 0 0 0 0 0 0 0 0 0 0 0 0 0 0 0 0 0 0 0 0 0 0 1 0 0 0 0 0 0 0 0 0 0 0 0 0 0 0 0 0 0 0 0 0 0 0 0 0 0 0 0 0 0 0 0 0 0 0 0 0 0 0 0 0 0 0 0 0 0 0 0 0 0 0 0 0 0 0 0 0 0 0 0 0 0 0 0 0 0 0 0 0 0 0 0 0 0 0 0 0 0 0 0 0 0 0 0 0 0 0 0 0 0 0 0 0 0 0 0 0 0 1 0 0
0 0 1 0 1 1 0 0 0 0 0 1 0 0 1 0 0 0 0 0 0 0 0 1 0 0 0 0 0 0 0 1 2 0 0 0 3 1 0 0 0 1 0 0 0 0 1 0 0 0 1 0 0 1 0 0 0 0 0 0 0 1 0 0 0 0 1 0 0 0 0 0 0 0 0 0 1 0 0 0 0 0 0 1 0 1 0 0 0 0 0 1 1 1 0 0 0 0 0 1 0 0 0 0 1 0 0 1 0 0 0 0 1 1 0 0 0 0 0 0 0 0 0 0 0 2 0 0 1 0 0 1 0 1 0 0 0 1 0 0 0 0 1 2 0 0 0 0 0 0 1 0 0 0 2 0 0 0 0 0 0 0 0 0 0 0 0 2 1 0 0 0 0 0 1 0 1 0 0 0 0 0 1 0 0 0 1 0 0 1 1 1 0 0 0 0 1 3 0 0 0 0 0 1 0 0 0 0 0 0 0 0 0 1 0 0 0 0 0 1 1 1 0 0 0 0 0 0 3 0 0 0 0 1 0 0 0 0 0 0 0 0 0 0 1 0 0 0 0 0 0 0 0 0 0 1 0 0 0 1 1 0 0 1 0 0 0 1 0 0 0 0 0 1 2 0 1 0 0 0 0 0 0 0 0 0 0 0 0 0 0 0 1 0 0 0 0 1 0 0
0 0 0 0 2 0 0 0 0 0 0 1 1 0 0 0 0 0 0 0 0 0 0 0 0 0 0 0 0 0 0 0 0 3 1 0 0 0 0 0 0 0 0 1 1 1 0 0 0 0 0 0 1 0 1 2 0 0 0 1 0 0 0 2 0 0 1 1 0 0 0 0 0 0 0 0 0 2 0 0 1 0 0 0 0 1 0 0 1 0 0 0 0 0 1 1 0 0 0 0 2 1 0 1 0 0 0 0 1 0 0 0 0 1 0 0 0 0 0 0 0 0 0 0 0 1 0 0 0 0 0 0 0 0 0 0 0 0 0 0 0 0 0 1 0 1 0 0 2 0 1 0 0 1 1 1 1 0 1 0 0 0 0 1 0 0 0 1 1 0 0 0 0 0 0 0 1 1 0 0 0 0 0 0 0 0 2 0 0 0 0 0 0 0 0 0 0 0 1 0 0 0 0 0 0 0 1 0 0 0 0 0 0 0 0 0 0 1 0 0 0 0 0 0 0 0 1 0 1 0 0 1 2 0 0 1 0 0 0 0 0 1 1 0 0 1 0 0 0 0 0 0 0 0 0 0 0 0 0 0 0 0 0 0 0 0 0 2 0 0 0 0 0 0 0 3 0 1 1 0 1 0 0 0 1 0 0 0 0 0 1 0 2 0 0 0 0 0 0 0
0 0 0 0 0 0 0 0 0 0 1 1 0 0 0 0 0 0 1 0 0 0 0 0 0 0 1 0 0 0 0 0 0 0 0 0 0 0 0 0 0 0 0 0 0 0 0 0 0 0 0 0 0 0 0 0 0 0 0 0 0 0 0 0 0 0 0 0 0 1 0 0 0 0 0 0 0 0 0 0 0 0 0 1 0 0 0 0 0 0 0 0 0 0 2 0 0 0 0 0 0 0 0 0 0 0 0 0 2 0 0 0 0 0 0 0 0 0 0 1 0 0 0 0 0 0 0 0 0 0 0 0 0 0 0 0 0 0 0 0 0 0 0 0 0 0 0 0 0 0 0 0 0 0 1 0 0 0 0 0 0 0 0 0 0 0 0 0 0 0 0 0 0 0 0 0 1 0 0 0 0 0 0 0 0 0 0 0 0 0 0 0 0 0 0 0 2 2 1 0 0 0 0 1 0 0 0 0 0 1 0 0 0 0 0 0 0 0 0 0 0 0 0 0 0 0 0 0 0 0 0 0 0 0 0 0 0 0 0 0 0 0 0 0 0 0 0 0 0 0 0 0 0 0 0 0 0 0 0 0 0 0 0 1 0 0 0 0 0 0 0 0 0 0 1 0 0 0 0 0 0 0 0 0 0 0 0 0 0 0 0 0 0 0 0 0 0 0 0 0
2 0 4 0 0 0 2 1 0 2 1 0 0 0 0 2 1 0 0 0 0 0 0 1 2 0 2 0 0 1 2 1 0 2 1 0 0 1 1 0 0 1 3 0 0 1 1 4 0 1 1 0 1 0 1 2 3 2 0 2 0 0 2 0 0 0 1 1 0 0 0 0 4 1 0 1 1 0 1 0 1 1 0 0 0 1 1 0 1 0 0 0 0 4 1 0 0 0 0 4 0 0 1 0 0 0 0 2 0 0 0 1 0 0 0 0 0 0 1 0 1 0 0 1 0 0 0 0 0 0 1 1 0 1 0 3 0 0 0 2 0 1 2 3 2 2 0 1 0 0 2 1 1 2 0 1 0 1 3 0 2 0 0 1 0 0 0 1 1 0 4 0 0 2 0 0 0 0 0 2 0 1 0 0 2 0 0 0 0 2 1 3 1 1 1 1 6 1 2 1 0 0 2 0 0 1 0 1 0 0 1 0 0 0 1 1 0 0 0 0 0 0 2 1 0 1 1 0 0 0 1 0 2 1 0 4 1 2 1 2 0 0 3 1 0 0 0 0 0 0 0 1 2 0 0 1 0 1 0 0 0 0 1 0 1 0 1 1 0 0 0 0 1 1 2 1 0 0 0 1 0 0 2 0 0 0 0 0 0 0 1 1 1 0 1 0 1 1 0 0
2 1 1 2 0 1 0 1 1 4 1 2 0 1 1 2 0 1 1 2 3 0 2 1 2 0 0 1 2 0 3 2 0 0 4 0 0 1 4 0 1 1 0 2 0 2 3 3 1 2 2 0 2 1 2 1 3 0 0 2 1 2 8 0 2 0 2 2 3 1 0 0 0 1 1 0 3 5 3 0 3 0 0 4 2 4 4 2 1 0 0 3 1 2 1 2 1 0 2 1 2 1 0 5 0 0 2 4 1 2 0 0 1 1 2 0 0 0 0 1 1 0 1 0 0 1 2 1 2 3 2 1 0 5 2 1 1 1 4 2 1 1 1 0 2 1 0 3 1 0 5 4 0 2 1 0 1 0 3 0 1 1 0 1 3 0 2 4 3 2 0 2 1 0 0 6 4 1 1 4 1 0 3 0 1 2 1 0 0 0 2 3 4 2 1 2 1 3 1 0 1 3 3 2 1 2 1 0 0 0 4 2 2 2 1 0 0 2 1 1 1 4 10 0 1 5 0 3 2 3 5 2 0 0 1 5 0 1 1 4 3 3 2 7 0 8 0 1 0 0 0 3 0 1 0 0 0 0 0 1 1 0 0 3 0 0 1 4 0 0 1 2 3 2 7 8 1 0 4 1 1 2 5 1 2 3 0 1 2 4 3 1 1 2 0 1 0 0 2 2
0 0 1 0 0 0 0 0 0 0 0 0 0 0 0 0 0 0 0 0 0 0 0 0 0 0 0 0 0 1 0 0 0 0 0 0 0 0 0 0 0 0 0 0 0 0 0 0 0 0 0 0 0 0 0 0 0 0 0 1 0 0 0 1 0 0 0 0 0 0 0 0 0 0 0 0 0 0 0 0 0 0 0 0 0 0 0 0 0 0 1 0 0 0 0 0 0 0 0 0 0 0 0 0 0 0 0 0 0 0 0 0 0 0 0 0 0 0 0 0 0 0 0 0 0 0 0 0 0 0 0 0 0 0 0 1 0 0 0 0 0 0 0 0 0 0 0 0 0 0 0 0 0 0 2 0 0 0 0 0 0 0 0 0 0 0 0 1 0 0 0 0 0 0 0 0 0 0 0 0 0 0 1 0 0 0 0 0 1 0 1 0 0 0 0 0 0 0 0 0 0 0 1 1 0 0 0 0 0 0 0 0 0 0 0 0 0 0 0 0 0 0 0 0 0 0 0 0 0 0 0 0 0 0 0 0 0 0 0 0 0 1 0 0 0 0 0 0 0 0 0 0 0 0 0 0 0 2 0 0 0 0 0 0 0 0 0 0 0 0 0 0 0 0 0 0 0 0 1 0 0 0 0 0 0 0 0 0 0 0 0 0 0 0 0 0 0 0 0 1
3 0 0 1 4 0 2 1 2 2 1 0 1 0 1 0 0 0 2 3 0 1 1 1 1 0 3 0 1 1 1 0 1 1 2 1 1 0 3 1 0 4 2 0 2 4 0 0 1 3 1 1 1 4 1 3 2 0 2 2 3 2 3 0 0 1 5 3 1 0 0 0 3 0 2 1 1 0 1 0 0 1 0 2 0 1 4 2 0 0 2 1 0 2 0 2 0 0 2 0 0 1 0 1 0 0 1 6 1 0 0 0 0 0 2 1 0 1 2 2 0 1 6 0 3 0 0 0 1 0 1 0 0 1 1 1 0 2 0 1 1 1 0 2 2 1 0 0 0 0 1 0 2 1 0 1 1 0 4 2 1 1 0 1 4 1 0 0 1 1 0 0 0 0 1 2 1 1 1 1 2 4 0 0 0 1 1 0 0 1 1 0 2 3 5 1 0 0 1 0 0 2 2 1 0 1 1 2 0 3 1 0 2 1 0 2 0 1 3 0 2 1 1 2 0 2 2 2 1 1 3 3 3 3 0 3 0 2 1 0 0 0 4 0 0 1 0 0 1 3 0 3 1 0 0 0 1 2 0 1 0 1 0 2 1 2 1 3 1 0 0 1 0 1 2 0 2 0 2 1 2 0 1 5 2 2 0 1 1 0 1 1 1 0 1 2 0 0 3 1
0 0 4 0 0 0 2 0 2 3 0 3 0 0 3 2 1 0 2 4 3 1 3 0 2 0 1 1 7 4 0 4 0 2 2 0 2 0 1 0 0 1 8 1 6 2 1 4 4 2 0 0 1 3 1 0 5 0 7 1 2 5 4 6 1 1 2 0 6 0 0 0 0 0 2 0 0 0 1 3 0 1 2 0 0 4 2 1 0 0 7 0 3 4 4 0 1 0 1 4 0 1 0 1 1 3 1 3 2 0 1 1 0 3 8 0 1 0 4 0 1 2 1 1 1 2 2 1 3 2 1 0 2 1 0 7 1 2 5 6 5 1 3 6 1 4 0 1 3 0 4 2 2 0 4 9 0 0 10 2 3 2 1 5 5 0 0 4 3 2 2 2 0 3 6 2 2 1 2 2 0 1 2 0 1 3 9 0 3 2 5 2 5 3 1 0 4 2 3 0 3 0 4 3 0 0 2 1 0 1 0 1 1 0 0 1 1 1 1 1 1 1 3 1 1 1 1 1 5 0 5 1 3 1 0 0 0 1 4 2 2 2 2 0 2 4 2 0 2 2 1 1 3 0 1 0 1 4 1 5 1 0 0 3 1 3 1 3 1 0 0 5 0 4 9 2 1 1 6 7 3 0 1 1 3 1 0 2 2 1 3 4 4 3 1 0 1 1 2 3
2 0 1 1 2 0 3 1 2 1 0 0 0 1 2 3 0 2 3 1 2 0 2 1 1 0 2 1 0 1 3 2 0 3 4 0 4 0 1 0 1 1 4 2 1 1 2 0 1 1 0 2 2 4 2 2 1 0 3 1 0 3 4 3 2 0 4 2 2 1 0 1 2 1 2 0 2 3 0 0 1 3 0 1 1 5 1 3 2 0 3 1 0 1 1 0 1 0 1 0 0 1 2 1 0 2 1 5 1 0 0 1 1 1 0 0 0 0 0 1 1 0 1 1 2 0 1 1 1 1 0 0 0 1 0 2 2 2 1 2 3 1 0 0 3 3 0 2 1 0 3 0 0 1 4 1 0 0 3 1 1 0 1 1 1 0 1 1 2 0 2 0 0 0 0 3 0 2 0 0 0 0 2 0 2 0 0 0 1 1 4 1 1 0 1 2 1 1 3 0 2 0 2 0 0 3 0 1 1 2 5 0 2 2 0 0 2 2 2 1 1 1 2 3 2 1 0 1 3 1 2 2 3 2 2 0 0 2 2 1 3 2 0 1 0 2 0 2 0 1 1 1 2 0 0 0 1 1 0 4 0 0 0 2 2 1 1 2 2 0 1 0 3 2 3 0 1 0 0 1 1 0 3 1 0 1 0 1 2 2 1 1 3 1 0 1 3 1 7 3
0 1 1 0 2 2 1 1 0 0 1 1 1 0 1 0 0 0 1 2 1 0 1 0 1 0 0 0 2 0 2 2 1 2 2 0 1 3 1 0 0 1 3 1 2 0 1 3 2 3 1 0 0 2 2 2 1 0 0 1 1 2 0 1 1 1 0 1 2 1 0 0 3 0 0 1 0 1 1 1 2 4 0 1 2 1 1 2 0 0 0 1 1 1 0 0 0 1 0 0 1 1 2 2 0 3 2 3 2 0 1 0 0 2 1 0 0 0 0 0 0 0 1 0 1 1 0 0 0 0 1 2 1 0 2 2 0 2 1 2 0 0 0 3 0 1 0 0 0 0 2 1 1 1 2 0 0 0 2 1 0 2 0 0 1 0 1 2 1 0 0 0 1 2 0 1 1 2 1 4 0 1 2 0 1 0 0 1 1 0 0 0 0 1 0 1 2 3 1 0 0 0 1 1 1 1 2 0 0 0 2 0 0 0 0 0 0 1 0 2 0 1 1 1 0 1 1 0 2 1 1 0 0 1 0 1 2 1 0 1 2 0 0 1 0 0 0 0 2 0 1 1 2 0 0 2 0 0 0 1 0 1 0 1 1 1 1 1 0 0 0 1 0 2 5 2 1 0 0 1 0 0 0 2 1 0 0 0 0 2 0 0 0 0 1 2 2 1 0 2
2 0 0 0 1 0 1 0 0 0 1 4 0 0 0 0 0 0 0 1 0 0 0 1 1 0 1 1 0 0 1 0 1 5 2 0 2 1 1 0 0 0 2 2 0 2 0 4 0 0 0 0 0 0 0 0 1 1 0 1 0 2 1 1 0 0 1 0 0 0 0 1 0 0 1 0 0 1 0 0 0 0 0 0 1 0 0 0 0 0 0 0 0 1 1 2 0 0 1 1 0 0 0 0 0 3 0 1 1 0 1 0 0 1 0 2 0 0 0 0 0 0 0 2 1 0 0 0 1 1 1 0 1 0 0 0 0 0 0 2 0 0 0 0 0 0 0 1 0 0 2 2 0 1 1 0 0 0 0 1 0 0 0 0 0 0 0 1 0 0 0 0 0 1 0 2 1 2 0 0 2 1 2 0 2 1 0 0 1 0 1 2 1 0 0 0 4 1 1 0 0 1 0 1 0 0 1 0 0 0 0 0 0 0 0 1 0 0 2 0 0 0 2 2 1 0 0 0 1 1 1 2 0 0 0 0 1 1 1 0 2 0 1 1 0 1 0 0 0 1 0 0 1 0 0 0 0 2 0 3 0 0 0 2 0 1 1 0 1 0 1 0 1 1 1 1 0 0 0 0 1 0 2 0 0 1 0 1 0 0 1 1 0 1 1 0 1 0 1 0
1 0 0 1 2 0 0 1 1 2 2 1 2 0 2 0 0 2 3 1 1 0 2 0 4 0 3 1 2 1 1 3 1 4 3 0 0 0 4 0 1 5 5 1 3 4 2 6 2 1 1 0 3 1 2 2 2 0 1 2 1 2 3 1 0 1 5 2 0 1 0 0 2 0 2 3 2 0 2 0 1 2 1 4 0 0 6 2 0 1 1 0 0 1 2 0 1 0 0 2 0 2 2 2 0 0 1 1 4 0 0 0 1 1 4 1 0 0 0 1 1 0 1 0 0 0 0 0 2 1 1 0 1 1 0 4 1 0 1 1 0 1 1 3 1 0 0 0 1 0 3 0 3 2 1 2 1 0 3 2 0 1 1 0 3 0 0 1 1 1 2 1 0 2 0 2 1 3 3 0 0 3 4 0 0 1 0 0 0 1 5 4 1 2 0 0 2 0 2 0 0 0 4 3 0 3 2 1 0 1 1 0 2 0 0 0 0 0 0 0 4 1 2 2 2 0 3 1 5 0 3 2 1 1 1 1 0 1 0 0 2 2 1 2 1 0 0 0 0 0 1 3 1 0 2 0 2 1 1 2 1 0 0 2 1 1 1 2 0 0 1 3 0 4 1 5 0 0 2 1 0 1 2 0 4 3 0 1 1 1 0 0 0 2 0 2 3 0 5 0
2 1 2 0 1 1 0 1 0 0 1 1 0 0 0 0 0 2 4 2 0 0 0 1 0 0 1 0 0 0 0 0 1 2 2 0 1 1 0 1 0 0 4 2 2 0 1 1 1 1 0 0 1 1 3 1 5 0 0 1 0 0 1 1 0 1 3 1 1 0 0 0 1 0 0 0 3 0 1 0 0 2 0 2 0 4 0 2 2 0 0 0 1 1 1 0 0 0 1 4 1 1 1 0 0 0 0 3 1 0 0 2 1 7 1 0 0 1 2 1 0 0 1 2 1 0 0 0 0 0 0 1 0 2 2 0 0 3 1 1 0 0 3 1 2 5 0 0 0 0 1 1 2 0 0 2 0 0 1 0 0 0 0 0 0 0 3 1 1 1 1 0 0 1 0 6 2 2 0 0 1 0 0 0 0 0 0 0 0 0 2 0 0 0 2 0 0 1 0 0 0 1 2 0 1 1 0 1 1 0 1 0 0 1 0 1 0 2 0 1 0 4 2 1 2 1 1 0 1 0 1 0 0 2 1 2 1 1 2 1 0 1 0 0 0 2 1 0 0 1 0 1 0 0 0 1 2 3 0 1 0 0 0 1 0 1 2 1 0 0 0 4 0 1 0 2 1 0 0 0 2 0 0 0 1 3 0 0 1 3 1 1 1 1 1 2 3 2 1 2
1 0 2 2 1 0 0 3 0 1 1 0 0 0 5 0 0 1 1 3 2 0 1 2 1 0 1 0 0 0 1 0 0 2 3 0 3 2 1 1 2 2 2 1 3 6 5 3 1 0 2 1 0 1 1 2 2 0 1 2 0 0 2 3 0 2 6 1 1 3 0 0 2 1 0 0 0 1 2 2 1 0 0 4 1 4 1 1 0 0 0 1 0 0 4 0 0 2 2 2 3 1 2 0 2 1 1 2 2 0 1 0 0 2 1 1 0 0 1 0 1 0 0 2 0 0 3 0 0 0 2 1 1 0 0 3 1 1 2 0 1 0 3 1 0 0 0 2 2 0 0 0 1 4 0 1 1 0 6 3 2 0 1 3 0 0 0 0 1 1 1 0 0 1 0 2 1 2 0 1 1 1 3 0 2 0 0 0 2 1 5 1 0 1 1 0 0 0 2 1 3 0 0 5 0 4 0 1 0 1 3 0 0 4 0 1 1 0 0 0 0 0 0 0 0 1 1 2 3 1 5 1 1 0 0 2 1 0 2 2 0 1 2 1 1 0 0 2 0 0 2 1 0 0 0 1 1 1 1 1 0 1 1 2 0 1 3 1 1 0 2 0 2 4 1 3 1 1 0 0 1 0 3 0 1 4 0 2 1 1 0 0 2 0 4 0 2 3 5 0
0 0 2 0 0 0 0 1 0 0 0 0 0 0 0 0 0 0 0 0 0 0 0 0 0 0 1 0 0 0 0 0 0 1 0 0 0 0 0 0 0 0 0 0 0 1 0 0 0 0 0 3 1 0 1 0 0 0 0 0 1 0 0 1 0 0 0 1 0 0 0 0 0 0 0 0 1 0 0 0 0 0 0 0 0 0 0 0 0 0 0 0 0 0 0 0 0 0 0 0 0 0 0 0 0 0 0 2 0 0 0 0 0 0 2 0 0 1 0 0 0 0 0 0 0 0 1 0 0 0 0 0 0 0 0 0 0 0 0 2 0 0 0 0 0 0 0 0 0 0 0 0 0 0 0 1 0 0 0 0 0 0 0 0 0 0 0 0 0 0 0 0 0 0 0 1 0 0 0 0 0 0 0 0 0 0 0 0 0 0 0 0 0 0 0 0 0 0 0 0 0 0 0 0 0 0 1 0 0 0 0 0 0 0 0 1 0 2 0 0 0 0 0 0 0 0 0 0 0 0 0 0 0 0 0 0 0 0 0 0 0 0 0 0 0 1 0 0 0 0 0 0 1 0 0 0 1 0 0 1 0 0 0 0 0 0 0 0 0 0 0 0 0 0 0 0 0 0 0 1 0 0 0 0 0 0 0 0 0 0 0 0 0 0 0 0 0 0 0 0
3 3 2 0 3 1 2 5 0 1 6 4 0 2 4 3 0 0 6 1 6 4 7 1 1 0 2 2 0 2 6 1 1 1 2 0 4 0 7 2 3 2 2 6 2 2 1 3 6 2 0 0 7 3 2 3 10 1 10 3 8 4 1 4 2 1 7 4 4 5 0 2 2 0 1 1 2 2 2 3 2 2 0 2 1 4 8 3 6 2 5 1 2 5 8 3 2 0 3 3 2 0 4 1 1 4 4 4 4 1 1 1 2 7 5 2 1 1 2 2 1 0 3 1 3 1 3 2 2 2 2 2 0 3 1 4 7 2 1 0 2 2 4 2 0 3 0 1 0 0 2 2 6 7 1 1 0 1 9 3 0 1 0 2 6 3 3 6 6 3 2 1 0 3 3 10 6 2 1 5 1 1 7 0 8 2 2 0 6 2 5 5 4 1 3 3 4 4 5 0 2 1 2 5 0 6 1 1 2 6 3 5 5 2 0 4 2 3 1 0 4 1 4 1 0 3 1 4 3 1 5 2 5 0 0 3 1 4 2 3 0 2 4 4 0 2 0 1 1 1 1 3 1 0 1 2 1 2 0 7 1 5 1 2 4 2 6 4 5 0 3 1 9 3 5 6 4 1 2 2 6 3 3 1 3 5 0 5 0 5 5 0 6 2 1 2 6 2 7 0
0 0 0 0 0 0 0 0 0 1 0 0 0 0 0 1 0 0 0 2 0 0 0 0 0 0 2 0 0 0 0 0 0 2 1 0 0 0 0 2 0 1 5 0 1 2 0 0 0 1 1 1 0 0 0 1 1 0 1 0 1 1 0 1 1 1 1 1 1 1 0 1 0 1 0 1 0 0 0 0 0 0 0 0 0 0 1 2 0 0 0 0 0 0 0 1 1 0 1 1 1 2 1 0 0 1 1 1 2 0 0 0 1 1 3 1 1 0 0 0 1 0 2 0 0 0 2 0 1 1 0 0 0 0 0 0 1 0 0 0 0 0 0 1 1 1 1 1 0 0 1 0 1 0 0 3 0 1 1 0 0 2 1 0 1 0 0 1 1 2 0 0 0 2 0 1 0 0 0 0 0 0 0 0 0 0 0 0 0 0 0 0 0 1 3 0 0 2 0 0 1 0 0 1 0 0 0 1 0 0 0 1 0 0 0 1 0 0 1 0 0 0 0 0 0 1 0 0 2 0 0 0 0 0 0 0 0 0 0 0 2 3 0 0 0 0 0 0 0 0 0 2 1 0 0 1 0 2 0 0 1 0 0 0 0 1 0 0 0 0 1 1 0 1 2 0 0 2 0 1 1 0 0 0 0 0 1 0 0 0 2 0 3 0 0 0 1 2 0 0
1 0 0 0 1 0 0 0 0 0 1 0 0 0 0 0 0 0 0 0 0 0 0 0 0 0 0 0 1 1 0 0 0 1 0 0 0 0 1 0 0 0 0 0 1 0 1 1 0 0 0 1 0 0 0 0 1 1 0 0 0 0 1 0 0 0 0 0 0 2 0 0 0 0 1 0 0 0 0 0 0 0 0 0 0 0 0 1 0 0 2 0 0 0 1 0 0 0 0 1 0 0 0 0 0 0 0 0 0 0 0 0 0 0 0 0 0 0 1 0 1 0 0 1 0 0 0 0 0 0 0 0 0 1 1 1 0 1 0 0 1 0 0 0 0 0 0 0 0 1 0 0 0 0 0 0 0 0 0 0 0 0 0 0 1 0 1 0 0 1 0 1 0 1 0 1 1 0 1 1 1 0 0 0 0 1 0 1 0 0 2 0 0 0 1 0 0 0 1 0 0 0 0 0 0 0 0 0 0 0 0 0 0 0 0 1 0 0 0 0 0 0 0 0 0 0 0 0 0 0 0 1 0 0 0 1 0 0 1 0 0 0 0 0 0 2 0 0 0 0 0 0 0 0 0 0 0 0 0 0 0 0 0 0 0 0 0 0 0 0 0 0 0 0 0 0 0 0 2 0 0 0 0 0 0 3 0 0 0 0 0 0 0 0 1 0 0 0 0 0
0 0 1 1 1 0 0 1 0 1 1 1 1 0 2 1 0 0 1 2 1 2 2 0 0 0 2 1 0 0 1 1 0 0 1 1 1 2 1 0 0 2 1 2 0 1 1 0 0 0 0 1 1 3 4 1 3 1 4 1 0 3 0 0 0 0 5 0 1 0 0 0 1 1 1 0 0 0 0 1 0 0 2 2 0 3 8 3 1 0 7 2 0 2 2 1 1 0 2 3 1 0 3 2 0 1 2 2 0 2 2 0 0 0 3 0 0 0 0 0 0 0 1 0 0 0 0 1 2 0 0 0 1 2 2 0 1 2 0 1 1 1 0 1 0 0 0 2 1 0 0 0 0 1 0 1 1 1 4 1 1 1 0 0 8 0 0 0 0 1 0 0 2 0 0 2 1 3 1 1 1 2 2 0 1 2 1 0 0 2 1 0 1 3 0 1 0 3 0 0 1 1 0 1 1 2 0 1 1 1 3 0 1 1 0 1 1 1 0 0 0 0 0 1 2 1 0 1 0 0 0 3 1 0 0 3 0 0 0 0 0 2 0 0 0 2 0 1 0 2 0 3 1 0 0 1 2 1 0 4 0 0 0 1 0 0 1 1 2 0 0 1 0 1 0 4 0 1 1 2 0 1 0 0 0 0 1 1 0 2 0 0 1 1 0 1 2 1 0 0
1 0 0 1 0 0 0 0 0 0 3 0 0 0 1 0 0 0 0 0 0 0 0 0 0 0 0 0 0 0 0 0 0 0 0 0 0 0 0 0 0 0 0 0 0 0 0 0 1 0 0 0 0 0 0 0 1 0 0 0 0 0 0 0 0 0 0 3 0 0 0 0 0 0 0 0 0 0 0 0 0 0 0 0 0 0 0 1 1 0 0 0 0 0 0 0 0 0 0 0 0 0 0 0 0 0 0 0 1 0 0 0 0 0 0 0 0 0 0 0 0 1 0 0 2 0 0 0 0 0 0 0 0 0 0 0 0 0 0 0 0 0 0 0 0 0 0 1 0 0 0 0 0 0 0 0 0 0 1 1 0 0 0 0 0 0 0 0 0 0 0 0 0 1 0 0 0 0 0 0 0 0 0 0 0 0 0 0 0 0 0 0 0 0 1 0 2 0 0 0 0 0 1 0 0 0 0 0 0 0 0 1 0 0 0 0 0 0 0 0 0 0 0 0 0 0 0 0 0 0 0 0 0 0 0 0 0 0 0 0 0 0 0 0 0 0 0 0 0 0 0 1 0 0 0 0 0 0 0 0 0 0 0 0 0 0 0 0 0 0 0 0 0 1 0 0 0 0 1 0 0 0 0 0 1 0 0 1 0 0 0 0 0 0 0 0 0 0 2 0
0 0 1 1 0 0 3 1 0 0 1 1 0 0 0 0 0 0 1 2 2 0 0 1 0 0 1 0 0 1 0 1 0 2 1 0 2 1 3 0 0 0 1 1 2 3 0 1 2 0 0 1 0 0 0 4 2 0 1 1 0 0 2 0 0 1 0 2 1 0 0 0 1 0 0 0 1 0 1 0 0 0 1 0 2 1 1 2 0 0 0 0 0 3 3 0 0 0 0 0 0 1 0 1 0 1 1 0 0 0 0 0 1 3 3 0 0 1 0 0 0 1 1 0 0 1 2 0 0 0 0 0 0 0 0 2 2 0 0 1 2 1 0 0 0 3 0 1 1 0 1 1 1 1 0 0 0 0 1 1 0 2 0 0 1 0 1 0 1 1 1 0 0 0 0 1 0 0 2 0 0 0 1 0 1 2 0 0 0 1 3 2 0 0 0 0 0 0 3 0 1 0 0 2 0 2 0 0 2 1 2 0 1 0 0 0 2 0 0 0 0 2 2 2 0 0 1 1 1 1 1 1 0 2 0 0 0 1 0 0 0 0 1 3 0 2 0 0 2 0 0 2 1 0 0 0 0 2 0 1 0 0 1 1 0 2 1 0 0 0 0 0 2 1 5 0 0 0 3 0 0 0 0 0 0 3 0 1 0 0 0 1 0 1 1 0 1 1 1 0
3 0 5 2 3 2 1 0 6 0 2 4 0 0 3 0 0 1 0 1 1 3 3 3 2 0 1 1 4 0 2 1 1 0 3 1 1 2 6 0 2 0 2 2 1 3 3 3 0 1 4 2 2 7 5 1 8 1 3 2 2 0 3 3 0 0 1 3 3 0 0 0 0 1 0 2 2 0 3 0 2 4 0 2 1 1 3 2 1 0 5 3 2 1 0 0 1 0 1 2 0 2 15 3 0 4 2 3 2 0 0 0 1 2 3 1 0 0 1 2 1 0 1 2 1 0 2 0 2 3 2 1 1 3 0 1 1 1 1 6 3 2 1 1 1 2 0 0 1 0 2 1 2 1 1 0 0 0 3 0 0 0 0 0 3 1 0 2 0 0 1 1 2 0 0 1 5 3 2 1 2 1 1 0 0 3 3 1 2 2 0 1 1 0 0 0 1 2 3 0 0 0 5 1 0 0 0 1 1 0 0 0 0 1 0 0 0 3 3 0 2 0 2 2 1 1 2 1 1 0 5 1 3 3 1 2 1 1 0 1 2 1 0 4 1 2 0 2 1 7 0 2 1 1 0 0 1 0 0 8 0 0 1 2 1 0 1 1 1 0 1 3 0 0 8 2 0 3 6 0 2 1 1 1 2 4 0 1 0 0 3 2 3 0 0 1 1 2 4 0
0 0 0 0 0 0 0 0 0 0 0 0 0 0 0 0 0 0 0 0 0 0 0 0 0 0 0 0 0 0 0 0 0 0 0 0 0 0 0 0 0 0 1 0 0 0 0 0 0 0 0 0 0 0 0 0 0 0 0 1 0 0 0 0 0 0 0 0 0 0 0 0 0 0 0 0 0 0 0 0 0 0 0 0 0 0 0 0 0 0 1 0 0 0 0 0 0 0 0 0 0 0 0 0 0 0 0 0 0 0 0 0 0 0 0 0 0 0 0 0 0 0 0 0 0 0 0 0 0 0 0 0 0 1 0 0 0 0 0 1 0 0 0 0 0 0 0 0 0 0 0 0 1 0 0 0 0 0 0 0 0 0 0 0 1 0 0 0 0 0 0 0 0 0 0 0 0 0 0 0 0 0 0 0 0 0 0 0 0 0 0 0 0 0 0 0 0 0 1 0 0 0 0 0 0 0 0 0 0 0 0 0 0 0 0 0 0 0 0 0 0 0 0 0 0 0 0 0 0 0 0 0 0 0 0 0 0 0 0 0 0 0 0 0 0 0 0 0 0 0 0 0 0 0 0 0 0 0 0 0 0 0 0 0 0 1 0 0 0 0 0 0 0 0 0 0 0 0 0 0 0 1 0 0 0 0 0 0 0 0 0 0 0 0 0 0 0 0 0 0
0 0 1 1 0 0 1 0 0 1 2 0 1 0 2 0 0 0 0 3 2 0 1 0 1 0 1 0 0 0 2 0 0 1 0 0 0 1 0 1 0 1 0 2 0 1 0 1 0 0 1 0 0 1 2 1 1 0 2 0 0 1 0 0 0 1 2 1 0 1 0 1 0 0 1 1 0 0 0 0 0 2 0 0 0 0 0 1 0 0 1 0 0 0 0 0 0 0 0 1 2 1 0 0 0 0 1 0 0 0 0 0 0 1 2 0 0 0 0 1 0 0 1 0 1 1 0 1 0 0 1 0 0 0 0 0 0 0 0 0 1 0 0 0 0 0 0 1 0 0 0 0 1 0 0 2 0 0 0 0 2 2 0 0 0 0 0 0 2 0 0 0 1 2 1 1 1 1 0 0 0 0 3 0 0 0 0 1 0 0 0 0 0 0 0 0 1 0 1 0 0 0 1 1 0 0 0 0 0 2 0 0 0 1 1 0 0 0 0 0 0 0 0 1 0 1 2 0 0 1 0 0 0 4 0 2 0 1 2 0 0 0 2 0 0 1 0 0 1 0 0 0 0 0 0 0 0 1 0 0 0 0 0 1 0 0 0 0 0 0 0 1 0 0 1 2 0 1 1 1 1 0 1 0 0 1 0 0 0 0 0 0 4 1 0 0 0 1 0 1
0 0 9 2 3 0 1 0 0 1 3 1 0 1 3 3 0 0 5 9 5 0 5 1 1 0 0 4 8 1 0 1 1 3 4 0 2 2 3 3 0 4 6 4 3 0 0 6 5 3 2 4 2 5 6 3 1 0 4 7 0 1 0 7 1 1 1 7 8 1 0 4 2 5 2 2 1 5 1 2 0 5 0 0 0 4 2 0 1 0 5 3 3 4 3 1 3 0 2 6 4 2 8 5 2 2 1 0 1 2 0 0 3 5 4 1 0 0 0 4 0 1 2 2 10 0 0 0 1 2 2 0 1 3 5 7 3 2 3 0 3 4 5 3 3 4 0 3 0 0 12 0 2 2 3 2 1 2 12 1 5 5 0 3 4 0 1 5 1 0 6 0 0 0 1 0 0 0 0 2 1 3 13 0 1 1 4 2 4 3 0 2 4 0 2 1 9 0 7 2 2 4 3 0 2 3 2 1 0 2 3 0 2 2 0 3 3 4 1 1 1 4 7 5 0 1 0 6 4 4 9 2 4 3 0 5 4 6 3 0 1 7 1 5 0 4 0 0 0 6 0 0 1 0 0 2 4 0 2 1 0 0 0 2 6 2 2 0 1 0 0 5 4 5 0 0 1 0 3 7 4 0 2 6 2 6 0 2 2 1 4 8 5 1 1 0 5 1 0 0
0 0 1 0 0 0 0 0 0 0 0 0 0 0 1 0 0 0 0 0 1 0 0 1 0 0 0 1 1 0 0 0 0 0 0 0 0 0 1 0 0 0 0 0 0 0 0 0 0 0 0 0 0 0 0 0 0 0 0 0 0 0 0 0 0 0 0 0 0 0 0 0 0 0 0 0 0 1 0 0 0 0 0 0 0 0 0 0 0 0 1 0 0 0 0 2 0 0 0 0 1 0 0 0 0 0 0 0 0 0 0 0 0 0 2 0 0 1 0 0 0 0 0 0 0 0 0 0 1 0 0 0 0 0 0 0 0 0 0 0 0 0 0 0 1 0 0 0 0 0 0 0 0 1 0 0 0 0 0 0 0 0 0 0 1 0 0 0 0 0 0 0 0 0 0 0 0 0 0 1 0 0 0 0 0 0 0 0 1 0 0 0 0 0 0 0 0 0 0 0 0 0 0 0 0 0 0 0 0 0 1 0 0 0 0 0 0 0 0 0 0 0 0 0 0 0 0 0 0 0 0 0 0 0 0 0 0 0 0 1 0 0 0 0 0 0 1 0 0 0 0 0 0 0 0 0 0 0 0 0 0 0 0 0 0 0 0 0 0 0 0 0 0 0 0 0 0 0 1 0 0 1 0 0 0 0 0 0 0 0 0 0 0 0 0 0 0 0 0 0
0 0 2 0 3 2 2 0 0 1 0 0 0 0 4 0 0 1 2 2 2 0 1 0 1 0 0 0 3 0 0 0 1 1 1 1 2 0 1 1 0 2 2 2 0 0 0 1 1 0 0 1 5 0 1 2 4 0 0 2 2 2 2 1 0 1 5 1 2 2 0 0 0 0 0 0 0 3 1 1 0 0 0 0 1 0 1 0 0 0 0 0 2 0 0 0 0 1 0 0 0 1 3 1 0 2 2 0 0 0 0 0 1 1 1 1 0 0 2 0 1 0 1 0 1 0 1 0 0 0 0 0 2 1 3 0 0 2 1 2 2 0 1 2 0 0 0 0 1 0 1 0 2 1 0 0 1 0 1 0 0 0 0 1 3 0 0 2 1 0 1 0 1 2 1 5 1 0 2 2 2 1 0 0 1 1 0 0 0 1 2 0 0 2 0 0 2 0 0 1 1 0 2 1 0 1 1 0 2 1 0 0 2 0 0 1 0 2 1 1 1 0 4 1 1 0 0 1 3 1 6 0 2 1 0 0 0 2 0 0 4 1 1 0 0 0 1 0 0 1 0 0 1 0 1 1 1 1 0 0 0 0 0 0 0 0 1 0 0 0 0 0 2 0 1 4 0 0 3 0 2 0 1 1 0 1 0 1 0 0 1 4 0 0 0 1 4 2 1 1
1 1 1 0 0 0 1 0 0 0 1 1 0 0 2 0 0 0 0 0 2 1 0 1 0 0 0 0 2 2 0 0 0 1 0 0 1 3 0 0 0 1 0 1 0 1 0 0 0 3 0 0 0 1 1 0 0 0 2 0 0 1 1 2 3 0 1 2 0 1 0 1 0 0 1 0 0 2 0 0 0 0 0 0 2 1 0 1 0 0 0 0 0 3 0 1 0 0 0 0 0 1 1 0 0 0 0 0 2 0 0 0 1 1 0 0 0 0 1 0 0 0 0 0 1 1 2 0 1 0 0 0 0 0 0 3 1 0 0 0 0 0 2 0 0 0 0 0 1 0 1 2 1 0 0 0 1 0 1 0 1 2 0 2 0 0 0 2 0 0 1 0 1 0 0 0 0 0 0 1 0 0 2 0 0 0 0 0 0 0 1 1 0 0 0 1 0 0 0 0 0 0 1 1 0 0 0 0 0 1 0 1 0 0 1 0 0 0 0 0 0 0 0 1 0 0 0 1 0 0 2 1 2 0 1 0 0 0 0 0 0 0 1 2 0 1 2 0 0 0 0 0 0 0 1 1 0 1 1 0 0 0 0 1 2 1 0 0 0 0 0 0 0 0 0 4 0 0 0 0 0 0 0 1 0 1 0 0 0 0 0 1 1 0 1 0 0 1 0 0
0 0 0 0 0 0 0 0 0 0 0 0 0 0 0 0 0 0 1 0 0 0 0 0 0 0 0 0 0 0 0 0 0 0 0 0 0 0 0 0 0 0 0 0 0 0 0 0 0 0 0 0 0 0 0 0 0 0 0 0 0 2 0 0 0 0 0 0 0 0 0 0 0 0 0 0 0 0 0 0 0 0 0 0 0 0 0 0 0 0 0 0 0 0 0 0 0 0 0 0 0 0 0 0 0 0 0 0 0 0 0 0 0 0 0 0 0 0 0 0 0 0 0 0 0 0 0 0 0 0 0 0 1 0 0 0 0 0 0 0 0 0 0 0 0 0 0 0 0 0 1 0 0 0 0 0 1 0 0 0 0 0 0 0 0 1 0 0 0 0 0 0 0 0 0 0 0 0 0 0 0 0 0 0 0 0 0 0 0 0 0 0 0 1 0 0 0 0 0 0 1 0 0 0 0 0 0 0 0 0 0 0 0 0 0 0 0 0 0 0 0 0 0 0 0 0 0 0 0 0 0 0 0 0 0 0 0 0 0 0 0 0 0 0 0 0 0 0 0 0 0 0 0 0 0 0 0 0 0 0 0 0 0 0 0 0 0 0 0 0 0 0 0 0 0 0 0 0 0 0 0 0 0 0 0 0 0 0 0 0 0 0 0 0 0 0 0 0 0 0
2 2 8 2 0 4 2 3 2 9 3 1 3 1 5 1 0 4 6 9 6 4 3 4 5 0 5 0 4 3 0 4 3 2 5 2 6 1 9 1 0 4 4 8 8 6 2 5 6 3 4 3 4 5 8 3 11 3 10 3 2 8 3 5 5 3 3 5 7 3 1 4 3 3 2 2 4 4 9 1 8 3 1 2 5 3 8 5 3 1 5 5 3 4 11 1 0 1 5 4 2 3 6 6 1 5 3 5 8 0 3 4 0 4 8 3 1 1 2 0 3 0 6 1 3 1 11 2 2 2 2 2 1 7 4 4 8 6 6 8 5 3 4 3 4 9 1 3 3 2 6 2 6 7 5 4 0 1 13 5 2 4 2 5 5 2 0 5 11 4 5 2 5 6 1 7 4 3 3 5 3 0 4 0 2 2 1 0 1 4 17 3 5 6 3 5 5 0 8 2 11 2 10 4 1 6 3 5 2 6 2 2 5 1 1 3 3 5 4 1 6 1 6 6 2 1 0 3 4 3 8 2 9 1 0 3 1 3 0 3 4 5 5 9 0 9 2 8 1 4 4 5 0 0 0 3 0 1 1 8 2 1 1 4 0 9 6 6 6 0 2 2 4 4 7 8 2 1 4 3 3 3 6 8 2 6 3 4 7 8 6 9 7 4 5 4 8 3 8 3
2 0 1 1 1 1 1 2 0 2 2 0 0 1 1 2 0 1 1 0 2 1 1 1 1 0 2 0 2 0 2 1 4 1 3 0 1 0 1 0 1 2 0 1 2 0 0 3 0 0 2 2 0 2 1 6 0 0 1 0 0 0 1 1 2 1 3 2 1 0 0 1 2 1 0 0 3 0 1 0 1 2 0 2 1 1 4 0 1 0 0 2 1 1 2 0 0 0 2 0 0 0 1 0 0 0 2 2 0 0 0 1 1 0 2 0 0 1 0 0 0 0 1 0 2 1 1 0 0 2 1 0 0 1 0 0 0 0 0 0 2 1 2 2 0 3 0 1 0 0 1 0 0 3 2 1 0 0 0 1 0 1 1 0 0 0 1 1 2 1 1 1 0 0 0 0 0 2 0 1 2 1 1 0 1 0 2 0 2 1 4 0 0 0 0 0 3 0 1 0 1 0 2 3 0 1 1 3 1 3 0 0 1 0 0 0 1 1 0 0 1 0 0 0 2 2 2 0 0 1 0 1 0 0 0 0 1 1 2 2 1 0 1 1 1 0 0 0 0 1 0 0 0 0 0 1 1 0 1 1 0 0 0 3 0 1 1 2 0 0 0 0 1 0 3 0 1 0 0 1 0 1 1 2 0 2 1 0 0 0 1 0 1 2 1 1 0 1 2 1
0 0 0 0 0 0 0 0 0 0 0 0 0 0 0 0 0 0 0 0 0 0 1 0 0 0 0 0 0 0 0 0 0 0 0 0 0 0 0 0 0 0 0 0 0 0 0 2 0 1 0 0 0 0 0 0 0 0 0 1 0 0 0 0 0 0 0 0 0 0 0 0 0 0 0 0 0 0 0 0 0 0 0 0 0 0 0 0 0 0 0 0 0 0 0 0 0 0 0 0 0 0 0 0 0 1 0 0 0 0 0 0 0 0 0 0 0 0 0 0 0 0 0 0 0 0 1 0 0 0 0 0 0 0 0 0 0 0 0 0 2 0 0 0 0 0 0 0 0 0 0 0 0 0 0 0 0 0 0 0 0 0 0 0 0 0 0 0 0 0 0 0 0 0 0 0 0 0 0 0 0 0 0 0 0 0 0 0 0 0 0 0 0 0 0 0 0 0 0 0 0 0 0 1 0 0 0 0 0 0 0 0 0 0 0 0 0 0 0 0 0 0 0 0 0 0 0 0 1 0 0 0 0 0 0 0 0 0 0 0 0 0 0 0 0 0 0 0 0 0 0 0 0 0 0 0 0 0 0 0 0 0 0 0 0 0 0 0 0 0 0 0 0 0 1 0 0 0 0 0 0 0 0 0 0 0 0 0 0 0 1 0 0 0 0 0 0 0 0 0
3 0 0 0 0 0 0 1 0 0 0 0 0 0 0 0 0 0 0 0 0 0 0 0 0 0 1 0 0 0 0 0 0 0 1 0 0 0 0 0 0 0 0 0 0 0 1 0 0 0 0 0 0 0 0 0 0 0 0 0 0 0 0 0 0 0 0 1 0 0 0 1 0 0 0 0 0 0 0 0 0 0 0 0 0 0 0 0 0 0 2 0 0 0 1 0 0 0 0 0 0 0 0 0 0 0 0 0 0 0 0 0 0 0 0 0 0 0 0 0 0 0 0 0 0 0 0 0 0 0 0 0 0 0 0 0 1 0 0 0 0 0 0 1 0 0 0 0 0 0 0 0 0 0 0 0 0 0 0 0 0 0 0 1 1 0 0 0 1 0 0 0 0 0 0 0 0 0 0 0 0 0 0 0 0 0 0 0 0 0 0 0 0 0 0 0 0 0 0 0 0 0 1 0 0 0 0 0 0 0 0 0 0 0 0 0 0 0 0 0 0 0 0 0 0 0 0 0 0 0 0 0 0 0 0 0 0 0 0 1 1 0 0 0 0 0 0 0 2 0 0 0 0 1 0 0 0 0 0 0 0 0 0 0 0 0 0 0 0 0 0 0 0 0 0 0 0 0 0 0 0 0 0 0 0 0 0 0 0 0 0 1 0 0 0 0 1 0 0 0
1 0 4 1 0 0 1 2 2 2 3 5 1 1 1 2 0 2 6 6 5 2 1 2 4 0 6 2 4 0 4 2 1 4 4 0 0 4 4 0 1 1 6 0 3 3 3 4 0 7 0 0 6 2 2 9 2 0 4 4 2 6 2 4 3 0 3 5 4 3 0 0 2 0 0 1 1 0 0 3 2 2 0 3 1 1 3 5 0 0 2 2 3 1 3 1 0 1 1 2 2 0 2 1 4 3 1 2 1 1 0 1 4 6 7 1 0 0 2 1 5 0 2 3 1 1 4 4 3 2 1 0 1 1 0 6 3 2 0 3 1 0 1 2 2 2 0 3 1 1 7 1 6 4 3 3 0 1 4 1 1 4 1 4 3 0 4 6 4 3 0 1 1 3 0 1 2 1 1 0 3 6 6 0 1 2 3 1 2 3 5 2 0 1 0 2 3 6 1 1 0 2 8 3 1 3 1 0 4 1 1 1 4 2 0 1 1 2 0 0 1 1 5 1 0 3 1 5 8 1 3 4 3 2 0 4 2 5 2 0 5 4 3 6 2 2 1 2 1 2 1 1 2 0 1 2 2 2 2 5 0 1 1 1 2 1 1 1 2 0 0 4 3 3 0 6 2 2 1 4 3 0 5 1 2 4 2 7 1 3 2 6 5 1 1 2 4 0 7 1
5 1 3 3 4 6 5 3 7 2 2 1 2 2 1 0 0 1 2 8 10 8 2 2 3 0 2 0 9 5 0 0 4 6 3 0 3 5 2 0 2 3 5 2 5 5 7 5 1 11 2 4 3 4 8 7 2 5 7 4 4 6 4 10 1 0 7 6 10 1 0 1 2 1 1 2 3 1 0 3 5 3 3 4 1 7 4 9 1 1 1 6 6 3 4 2 2 1 6 3 2 1 6 4 1 4 3 3 4 1 2 1 6 3 3 2 0 0 5 1 2 0 5 1 5 2 7 1 1 3 4 2 4 4 0 7 6 4 2 6 5 4 2 8 1 6 0 4 2 0 5 2 8 8 3 6 1 1 7 4 2 3 1 7 6 1 3 1 3 2 2 0 2 2 2 5 2 1 0 2 1 3 6 0 4 4 1 2 3 0 4 2 3 5 3 0 5 7 6 0 3 1 5 7 2 1 2 0 1 4 6 2 1 6 0 1 1 3 5 2 4 1 8 3 3 3 0 2 0 2 1 2 3 10 0 3 2 6 8 1 6 12 2 3 1 8 1 4 1 1 1 2 7 0 0 2 3 1 1 3 1 1 0 3 9 7 4 6 1 0 1 5 9 8 9 3 2 4 2 7 4 1 5 2 4 4 1 5 3 9 4 4 4 2 1 1 5 2 4 1
1 0 2 3 0 0 3 0 0 1 3 1 1 1 0 0 0 1 1 0 3 1 3 1 2 0 0 0 0 1 1 2 0 1 3 0 1 0 4 1 4 3 3 1 4 0 2 1 1 0 0 0 1 1 2 2 4 2 3 3 0 0 1 2 4 0 3 1 0 1 0 0 0 1 0 0 0 1 5 2 0 1 1 2 0 3 1 5 2 0 2 1 0 1 2 1 1 0 1 2 2 1 0 1 2 0 0 2 2 0 0 0 0 6 0 0 0 0 0 3 1 0 0 2 1 0 3 1 1 0 1 0 3 0 0 2 1 0 3 2 0 1 2 2 1 5 0 0 1 0 1 1 0 2 2 1 1 0 3 4 1 0 0 6 3 0 0 2 5 0 3 0 1 2 3 4 1 2 2 0 3 2 2 0 0 2 1 1 0 2 6 3 1 1 1 1 0 5 1 2 0 1 2 1 0 2 3 1 1 1 1 0 0 2 0 2 1 2 2 2 0 1 2 1 0 0 2 1 4 1 2 0 0 2 0 4 0 2 4 2 0 0 1 1 0 0 0 1 1 1 1 3 2 0 1 1 1 0 0 0 0 0 0 0 1 2 1 1 0 0 1 2 0 0 3 4 1 0 1 1 2 0 2 1 2 3 0 0 0 0 1 2 0 2 0 2 0 2 2 3
2 0 1 0 1 0 0 0 0 0 1 0 0 0 1 0 0 0 0 0 1 0 0 0 0 0 0 0 0 0 0 0 0 0 0 0 0 1 0 0 0 0 0 1 1 0 0 0 0 0 0 0 0 2 1 0 0 0 0 3 0 1 0 0 0 0 3 0 0 1 0 0 1 0 0 0 0 0 0 0 0 1 0 0 0 2 0 0 0 0 1 0 0 1 0 0 0 0 0 0 0 1 0 0 0 0 1 0 0 0 0 0 0 0 2 0 0 0 0 0 0 0 0 1 0 0 0 1 0 0 0 0 0 0 0 0 0 0 0 1 0 0 0 0 0 0 0 0 0 0 0 1 0 0 0 0 0 0 1 1 0 0 0 0 0 0 0 0 0 0 0 0 0 0 0 0 0 0 0 0 0 0 0 0 0 0 0 0 0 1 0 0 0 1 0 0 0 0 0 0 0 0 0 0 0 0 0 0 0 0 0 0 0 0 0 1 1 0 1 0 1 0 0 0 0 0 0 0 0 0 0 0 1 1 0 0 0 0 0 0 1 0 0 0 0 1 0 0 0 0 0 0 0 0 0 0 0 1 0 0 0 0 0 0 0 0 0 1 0 0 0 0 0 0 1 0 0 0 0 0 0 0 1 0 0 1 0 1 0 1 1 3 1 2 0 0 0 0 1 0
0 0 1 1 0 0 1 0 0 0 0 1 1 0 0 0 0 0 1 3 0 0 0 0 0 0 0 0 0 0 0 0 0 1 1 0 0 0 0 0 0 0 0 0 0 0 0 0 0 0 0 1 0 0 0 1 0 0 0 1 0 1 0 1 0 0 1 0 2 1 0 0 1 2 0 0 0 0 0 0 0 0 0 1 0 1 0 1 0 0 0 1 0 1 0 0 0 0 0 0 0 0 1 1 0 0 0 0 0 0 0 0 0 1 2 0 0 0 0 1 0 0 0 0 0 0 0 0 0 0 1 0 0 0 0 0 1 0 2 0 1 0 0 0 0 1 0 0 2 0 0 1 0 0 0 0 0 0 0 0 0 1 0 1 0 0 0 0 3 0 0 0 0 0 0 0 0 0 0 0 0 0 0 0 1 1 0 0 0 0 0 0 0 0 0 0 0 0 0 0 0 0 0 0 0 0 0 0 1 0 0 0 0 0 0 0 1 0 0 0 0 0 0 2 0 0 0 0 1 0 0 0 0 0 0 0 0 1 0 0 0 0 0 0 0 0 0 0 0 0 0 1 0 0 1 0 1 0 0 0 0 0 0 0 1 0 1 0 2 0 0 0 0 0 0 1 0 0 0 0 0 0 0 0 0 0 0 0 1 0 0 0 0 0 0 0 1 1 1 0
6 1 3 1 4 0 1 2 2 2 2 2 0 3 2 1 1 2 4 1 6 0 1 1 1 1 4 0 0 2 3 2 1 4 4 0 3 1 2 1 1 2 10 2 4 2 0 2 2 2 5 0 2 2 4 4 1 2 3 3 0 4 4 4 0 4 1 3 2 3 0 1 1 0 1 2 3 3 3 1 4 2 2 0 3 1 1 1 0 0 2 2 4 0 3 0 0 1 5 0 2 3 5 1 1 0 0 1 3 0 0 0 2 2 2 1 0 1 1 1 0 0 1 1 4 1 4 1 1 3 0 1 0 5 1 2 1 3 1 2 0 1 3 0 1 2 0 0 0 0 2 0 1 4 2 1 0 0 4 3 1 0 2 1 0 0 2 5 1 3 2 0 2 1 2 6 2 1 0 2 3 2 0 0 1 1 3 0 5 0 0 2 1 2 0 0 2 1 0 0 0 0 4 5 0 3 0 0 1 2 2 2 0 1 0 0 0 5 2 2 1 3 4 1 0 3 0 3 3 3 0 5 2 8 0 1 0 1 2 3 5 1 3 3 1 1 0 0 0 1 2 0 4 0 0 2 3 4 0 3 0 0 0 3 1 1 10 1 0 0 1 0 3 4 4 2 0 0 1 1 2 1 7 0 4 1 1 3 0 1 4 3 2 0 2 1 2 1 7 2
0 0 0 0 0 0 0 0 0 0 0 0 0 0 0 0 0 0 0 0 0 0 0 0 0 0 0 0 0 0 0 0 0 0 0 0 1 0 0 0 0 0 0 0 0 0 0 0 0 0 0 0 0 0 0 0 0 0 0 0 0 0 0 1 0 0 1 0 0 0 0 1 0 0 1 0 0 0 0 0 0 0 0 0 0 0 0 0 0 0 0 0 2 0 0 0 0 0 0 0 0 0 0 0 0 0 0 0 0 0 0 0 0 0 0 0 0 0 0 0 0 0 0 1 0 0 1 0 1 0 0 0 0 0 0 1 0 0 0 0 0 0 1 0 0 0 0 0 0 0 0 0 0 0 0 1 0 0 0 0 0 0 0 1 0 0 0 0 0 0 0 0 0 0 0 0 1 0 0 0 0 0 0 0 0 0 0 0 0 0 0 0 0 0 1 0 0 0 0 0 0 0 1 0 0 1 0 0 0 1 0 0 1 0 0 0 0 0 0 0 0 0 0 0 0 0 0 0 0 0 0 0 0 0 0 1 0 1 0 0 2 0 0 0 0 0 0 0 0 0 0 0 0 0 0 1 0 0 0 0 0 0 0 0 1 0 0 0 0 0 0 0 0 0 0 0 0 0 0 0 0 0 0 1 0 0 0 0 1 0 0 0 0 0 0 0 2 0 0 0
2 2 9 5 2 4 4 3 7 2 1 3 1 1 3 2 0 1 11 6 1 2 4 2 6 0 4 2 8 5 9 6 2 4 4 0 4 1 6 2 0 10 5 4 10 5 4 7 3 6 6 2 7 5 4 5 7 0 9 4 2 9 6 5 1 1 7 4 10 1 0 1 6 2 3 3 4 4 3 2 4 2 1 4 0 6 7 6 6 2 1 5 5 5 11 5 1 1 8 3 3 4 8 5 5 3 2 6 7 0 1 0 3 6 6 3 0 1 6 3 2 0 4 3 2 1 5 1 4 7 1 4 2 5 5 6 7 2 5 9 2 7 3 5 4 12 0 0 2 0 1 4 2 3 4 6 0 2 7 3 0 3 2 3 2 3 0 5 3 1 3 1 1 5 2 7 5 0 0 3 4 5 8 0 4 2 4 0 5 5 6 1 5 6 3 2 2 4 6 0 0 7 4 2 0 2 1 0 2 2 5 4 3 3 1 2 3 3 3 1 2 0 8 2 3 4 2 3 3 3 8 5 5 5 0 4 0 4 3 3 3 0 6 3 0 3 2 1 1 3 1 5 4 1 1 2 3 4 4 7 7 2 2 3 6 6 6 3 5 0 1 2 1 6 7 5 4 5 7 5 4 2 5 5 3 3 2 5 1 3 6 5 6 4 0 5 1 4 3 4
1 1 0 0 1 0 0 2 0 0 0 1 0 0 0 0 1 2 0 2 0 0 2 1 2 0 1 0 2 2 1 3 2 0 2 0 2 1 5 0 0 1 1 1 1 0 0 4 1 5 1 1 4 1 2 2 2 0 4 0 2 0 2 4 0 2 1 0 5 1 0 1 3 0 1 0 0 3 1 0 3 1 0 1 2 2 5 4 0 0 1 0 1 1 2 0 0 2 1 3 0 1 2 2 1 1 0 3 4 1 1 1 0 0 0 0 0 0 1 0 1 0 2 0 0 3 3 1 0 1 0 0 1 3 0 2 2 1 3 1 1 1 1 2 0 3 0 0 0 0 2 1 2 1 2 2 0 0 0 0 1 1 1 1 2 1 1 0 0 0 0 0 0 0 0 1 0 2 1 1 0 2 4 0 4 1 0 1 1 0 3 2 1 1 0 4 1 1 0 0 0 3 2 1 0 5 0 0 1 0 4 0 3 3 0 1 1 0 0 3 1 0 2 0 1 1 2 0 1 3 2 4 0 0 0 1 1 1 1 0 3 6 5 2 1 2 0 0 0 1 0 1 0 2 1 3 1 2 0 0 2 2 0 0 1 3 2 4 2 0 2 0 1 1 3 2 1 1 4 0 1 2 2 2 2 0 0 4 2 1 1 3 2 0 0 1 1 0 4 0
0 0 2 0 1 0 0 0 0 0 0 0 0 0 0 1 0 0 0 0 0 0 0 0 0 0 0 0 0 1 0 0 0 0 0 0 0 0 1 1 0 0 0 0 0 1 0 0 0 0 0 0 0 0 0 1 0 0 0 0 0 0 0 0 0 0 0 0 0 0 0 0 1 0 0 0 0 0 0 0 0 1 0 0 0 0 0 0 0 0 0 0 0 0 0 0 0 0 0 0 0 0 0 0 0 1 1 0 0 0 0 0 1 0 1 0 0 0 1 0 0 0 0 0 0 0 0 0 0 0 0 0 0 0 0 0 0 0 0 0 0 0 0 0 0 2 0 0 0 0 0 0 0 0 0 0 0 0 0 0 1 0 1 0 1 0 0 0 0 0 1 0 0 0 0 0 0 0 0 1 0 0 0 0 0 0 0 0 2 0 0 0 0 1 0 0 0 0 1 0 0 0 0 0 0 0 0 2 1 0 0 0 0 0 0 0 0 0 0 0 1 0 1 0 0 0 0 1 1 0 0 0 0 1 0 0 0 0 0 0 0 0 0 0 0 0 0 0 0 0 0 0 0 0 0 1 0 0 0 0 0 0 0 0 0 0 0 0 0 0 1 0 0 0 0 1 0 0 0 0 0 0 0 0 0 1 0 0 1 0 0 0 0 0 0 1 0 0 0 0
3 0 1 0 0 1 0 1 0 0 1 1 0 0 1 0 0 0 3 1 0 0 0 1 2 0 2 0 0 1 0 0 0 0 2 0 1 2 1 0 0 2 0 0 1 0 0 0 0 0 0 1 3 1 0 0 0 0 2 1 0 0 0 0 0 0 0 2 4 0 0 1 0 0 2 0 2 1 0 0 2 1 0 0 0 1 2 1 2 0 4 0 0 1 2 0 0 0 0 0 0 2 0 0 0 0 1 0 1 0 0 1 0 0 2 0 0 0 1 0 1 0 0 0 0 0 0 0 0 1 0 1 1 1 0 0 2 1 0 1 0 0 0 0 0 0 0 0 1 0 1 0 0 1 1 0 0 1 2 0 0 0 0 1 2 0 0 1 0 0 0 0 0 0 0 1 1 0 0 0 1 0 1 0 0 0 0 0 0 0 1 0 2 0 0 1 0 0 0 0 0 0 0 0 0 3 0 0 0 0 0 0 1 2 0 0 0 0 0 0 0 1 0 0 1 1 1 0 0 0 1 1 1 1 1 1 0 3 0 0 0 0 0 1 0 3 1 1 0 3 0 0 0 0 0 0 0 1 0 4 0 0 0 0 0 1 0 0 0 0 0 0 2 0 0 0 0 0 0 1 2 0 3 0 0 2 0 1 0 0 2 0 0 3 3 0 0 1 0 1
5 3 2 1 5 2 8 2 1 2 3 2 0 1 3 0 0 1 1 3 4 0 0 1 0 0 3 1 4 2 6 1 1 1 1 2 0 0 6 0 0 1 4 5 8 2 3 1 2 4 3 2 0 3 1 2 3 0 3 4 3 2 2 4 2 0 4 5 3 4 0 2 4 2 2 0 1 1 0 1 1 3 2 3 4 1 2 6 1 0 5 2 2 1 0 0 0 1 0 4 0 1 4 8 3 5 2 4 1 0 2 0 2 2 4 2 0 0 3 3 0 2 2 0 5 0 4 0 1 1 0 2 3 3 0 5 7 1 3 5 3 1 1 0 2 1 0 4 4 1 2 0 3 3 2 1 0 0 2 4 0 2 0 3 5 0 0 4 0 1 0 1 2 1 0 3 1 2 3 0 3 3 5 0 1 4 0 0 0 1 6 4 4 1 0 3 6 1 2 0 3 5 8 3 0 3 0 1 2 5 4 3 0 1 0 2 1 2 3 0 5 1 3 1 1 0 0 0 4 1 3 5 0 0 0 2 1 5 1 5 6 4 8 1 1 3 1 1 0 2 0 2 1 0 0 1 0 1 0 2 0 0 2 4 2 3 2 4 3 1 0 4 0 1 6 5 2 1 0 1 3 3 1 2 4 1 0 6 1 1 3 2 3 3 0 2 2 5 0 1
0 0 0 1 0 0 0 0 0 1 0 0 0 0 0 1 0 0 0 0 0 0 0 0 0 0 0 1 0 0 2 0 0 0 0 0 0 0 0 0 0 0 0 0 0 0 0 0 0 0 0 1 0 0 1 0 0 0 0 1 0 0 0 0 0 0 0 0 0 0 0 0 0 0 0 0 0 0 0 0 0 0 0 1 0 2 0 1 0 0 0 0 0 0 1 0 0 0 0 0 0 0 0 0 0 0 0 0 0 0 0 0 0 0 1 0 0 0 0 0 0 0 0 0 0 0 0 0 0 1 0 0 2 0 0 6 0 1 0 0 0 0 0 0 0 0 0 0 0 0 0 0 0 0 0 0 0 0 1 0 0 0 0 0 0 0 0 0 0 0 0 0 0 0 0 0 0 0 4 0 0 0 0 0 0 0 1 0 0 0 0 0 0 0 0 0 0 0 0 0 0 0 0 0 0 0 0 0 0 0 0 0 0 0 0 0 0 0 3 0 0 0 0 0 0 0 0 0 0 0 2 0 0 2 0 0 0 0 0 0 0 0 0 0 0 0 0 0 1 0 1 0 0 0 0 0 0 0 0 0 0 0 0 0 0 0 0 0 0 0 0 0 0 0 2 1 0 0 0 0 1 0 0 0 0 1 0 0 0 1 0 0 0 0 0 0 0 0 5 1
1 0 1 0 0 0 0 0 0 0 1 0 0 0 1 0 0 1 0 0 0 0 0 0 0 0 1 0 1 0 0 0 1 0 0 0 0 0 0 0 0 0 0 0 0 0 0 0 1 0 0 1 1 1 0 0 0 0 0 0 0 0 2 1 1 0 1 0 0 0 0 0 0 0 0 2 0 0 0 0 0 0 0 0 0 0 0 1 0 0 0 0 0 1 0 0 0 0 0 0 0 0 0 0 0 0 1 1 1 0 0 0 0 0 1 0 0 0 0 0 0 0 1 0 0 0 0 0 0 0 0 0 0 0 0 0 1 0 0 0 0 0 0 0 0 0 0 1 0 0 0 0 0 0 1 0 0 0 1 0 0 0 0 1 0 1 1 0 0 0 0 0 0 0 0 0 0 0 0 0 0 0 0 0 0 0 0 0 0 0 0 0 0 0 0 0 1 0 1 0 0 0 1 1 0 0 0 0 0 0 0 0 0 1 0 1 0 0 0 0 0 0 0 0 0 0 0 0 1 0 0 0 0 1 0 0 0 0 0 0 0 0 0 0 0 0 0 0 0 0 0 0 0 0 0 0 0 1 0 1 0 0 0 0 0 0 1 0 0 0 0 0 0 0 1 2 0 0 0 0 0 0 0 1 1 0 0 0 0 0 0 0 0 0 0 0 0 0 0 0
0 0 0 2 0 0 0 0 0 0 0 0 0 0 0 0 0 0 0 1 0 0 1 0 0 0 0 0 0 0 0 1 0 2 0 0 1 1 0 0 0 0 1 0 2 0 1 2 0 0 0 0 0 1 0 1 0 0 0 0 1 2 0 0 1 0 1 2 1 0 0 0 0 0 0 1 0 0 0 0 0 0 0 0 0 0 0 0 0 0 0 0 0 0 0 0 0 0 0 0 1 0 0 0 0 1 1 0 1 0 1 0 1 0 1 1 0 1 1 0 0 0 1 1 1 0 0 0 0 0 0 0 0 3 0 1 0 0 1 1 0 3 0 0 0 0 0 0 0 0 0 0 0 1 0 0 0 0 0 0 0 0 0 0 0 0 1 0 0 0 1 0 1 1 0 0 1 0 0 0 0 0 0 0 0 0 0 0 0 0 1 0 0 0 0 1 1 0 2 0 0 0 0 0 0 0 0 0 0 1 1 0 0 1 0 0 0 0 0 0 0 0 0 0 0 0 0 0 0 1 1 0 0 0 0 1 0 0 0 0 0 0 0 0 0 0 0 0 0 0 0 0 1 0 0 0 0 0 0 1 0 0 0 0 0 0 1 0 0 0 0 0 0 1 1 2 0 0 0 0 0 0 0 1 0 0 1 0 0 0 1 0 2 0 0 0 0 3 0 0
0 0 0 0 0 2 2 3 0 0 0 0 1 0 1 0 0 0 0 0 0 0 0 0 1 0 0 0 1 2 0 1 1 0 0 0 1 0 0 1 1 0 0 0 0 0 2 0 0 1 0 0 0 2 0 0 0 0 0 0 0 0 0 2 2 0 0 1 2 0 0 0 0 1 0 0 0 0 0 0 2 1 1 0 1 1 0 1 0 0 1 0 1 0 2 0 0 1 0 1 1 1 0 0 0 2 0 1 2 0 0 0 0 2 0 0 0 0 1 0 0 0 0 0 0 0 0 0 0 0 0 0 0 0 0 2 0 0 0 1 0 1 1 2 2 0 0 0 0 0 1 0 0 0 0 1 0 1 0 0 0 0 0 0 0 0 0 1 0 1 0 0 0 1 0 0 0 0 0 0 2 1 0 0 0 0 0 0 1 0 1 1 0 0 0 1 2 0 1 0 0 0 0 0 0 0 1 1 0 0 0 0 0 2 0 1 0 0 0 0 0 0 1 4 0 0 0 0 0 0 0 1 0 3 0 2 0 2 0 1 0 2 0 2 0 1 0 0 0 0 0 1 0 0 0 0 1 2 1 0 1 0 0 0 0 0 1 0 0 0 0 1 0 1 0 0 2 1 0 1 0 1 1 1 0 3 0 1 0 0 3 0 0 0 0 0 1 0 1 0
0 0 1 0 0 0 0 0 0 0 0 0 0 0 0 0 0 0 0 0 0 0 0 0 0 0 0 0 0 1 0 0 0 0 0 1 0 0 0 0 0 0 0 0 0 0 1 0 0 1 0 0 0 0 0 0 0 0 0 0 0 0 1 0 0 0 0 0 0 0 0 0 0 0 0 0 0 0 0 0 0 0 0 0 0 0 0 0 0 0 1 0 0 1 1 0 0 0 0 1 0 0 0 0 1 0 0 0 0 0 0 0 0 0 0 0 0 0 0 0 0 0 0 0 0 0 1 0 0 0 0 0 0 0 0 0 0 0 0 0 0 0 0 0 1 0 0 0 1 0 0 0 0 0 0 0 0 0 0 0 0 0 0 0 0 0 0 0 1 0 0 0 0 0 0 0 0 0 0 0 0 0 0 0 0 0 0 0 0 0 0 0 0 0 0 0 0 0 0 0 0 0 1 0 0 0 0 0 0 0 0 0 0 0 0 0 0 0 0 0 0 0 0 0 0 0 0 0 0 0 0 0 0 1 0 0 0 0 0 0 0 0 0 0 0 0 0 0 0 0 0 0 0 0 0 0 0 0 0 0 0 0 0 0 0 0 0 0 0 0 1 0 0 0 1 0 0 0 0 0 0 0 0 0 0 0 0 0 0 0 1 0 0 1 0 0 0 0 0 0
0 3 0 0 1 1 1 0 1 1 1 1 0 0 1 2 0 1 1 1 1 1 1 2 0 0 2 2 2 1 0 2 2 2 0 0 2 0 0 0 1 2 7 1 1 0 0 2 0 0 1 3 1 0 1 3 1 0 1 1 0 3 0 2 0 0 2 0 3 1 0 0 0 1 0 3 0 0 0 1 2 1 0 1 0 1 1 1 4 0 2 1 1 1 2 0 1 0 0 3 2 3 1 2 1 0 0 0 5 1 0 0 0 0 0 0 0 0 0 0 0 1 1 0 1 2 0 1 0 1 2 2 1 3 1 3 0 2 0 1 2 2 1 0 1 0 0 2 3 0 1 0 1 2 0 1 0 1 2 1 4 0 0 4 1 0 0 1 0 1 2 1 0 1 1 1 1 3 1 2 0 0 0 0 0 1 1 0 2 2 0 0 2 2 2 2 1 0 3 0 0 0 0 0 0 0 1 1 0 1 0 0 0 3 0 0 1 2 2 0 1 2 0 0 0 0 0 3 0 0 3 2 1 0 1 3 0 0 0 2 4 6 2 2 0 2 1 1 0 0 0 1 1 0 1 0 5 0 1 6 0 0 0 0 0 0 1 0 0 0 0 0 0 0 4 0 1 0 0 0 1 0 2 0 3 3 0 0 0 2 1 0 1 1 0 1 4 2 2 0
1 1 1 0 1 0 1 1 2 0 1 1 0 1 0 2 0 1 1 0 1 1 0 0 0 0 6 0 2 1 1 2 1 1 3 0 2 1 0 0 1 1 0 1 0 2 0 3 0 2 0 1 0 0 0 2 0 1 0 2 0 1 0 1 1 1 1 0 0 2 0 0 2 1 1 2 0 0 2 0 3 0 0 0 0 1 1 2 0 0 1 0 1 3 2 2 0 0 1 0 0 0 2 0 0 0 0 1 2 0 1 0 0 0 1 0 0 0 1 2 0 0 1 2 0 1 1 0 1 0 0 0 0 0 0 1 0 1 0 1 0 1 0 0 0 2 0 3 0 0 1 0 2 3 1 0 0 0 3 0 1 0 0 2 0 0 1 0 0 0 1 0 1 0 2 1 2 1 0 0 0 1 3 0 1 1 0 2 3 1 0 0 2 0 2 0 2 1 0 0 0 0 1 3 0 0 0 0 0 0 2 0 0 0 0 0 0 2 0 0 0 0 1 0 0 2 1 0 0 1 3 0 1 0 0 3 0 1 1 1 0 1 0 0 1 0 0 0 0 2 0 0 3 0 0 0 0 1 0 1 0 0 0 0 3 2 0 0 1 0 2 0 2 3 5 1 0 0 2 0 0 0 4 2 0 0 0 3 0 1 1 0 0 0 0 1 0 1 6 0
6 0 2 1 2 0 3 4 1 0 4 2 0 0 2 0 0 0 3 3 2 0 3 2 4 0 3 0 1 2 3 6 0 7 2 0 3 2 4 1 2 1 0 0 5 1 2 4 0 3 3 4 2 4 3 4 5 2 0 3 1 2 3 1 1 2 0 0 4 0 1 1 3 3 1 1 1 4 0 1 1 1 4 1 1 1 2 2 6 0 2 4 0 2 3 2 0 0 2 0 1 1 0 2 2 1 1 2 3 0 1 0 2 4 2 1 0 1 2 2 1 2 0 2 2 0 1 0 1 2 0 1 3 2 0 4 0 4 3 4 2 2 2 4 2 2 0 0 0 0 6 0 1 2 1 3 2 0 1 2 2 0 0 0 2 0 0 1 3 5 1 2 0 0 3 0 1 1 1 2 0 1 5 0 2 1 4 0 2 1 2 1 4 0 0 1 2 1 5 1 0 1 1 2 1 4 1 1 3 2 1 2 2 1 0 0 0 2 1 0 2 2 3 0 0 2 0 2 2 0 3 1 2 1 2 1 0 0 1 0 0 3 3 2 2 0 2 2 1 2 0 1 2 1 0 1 2 2 0 2 0 0 0 2 1 2 0 4 1 0 0 3 0 0 2 4 2 1 2 0 0 0 1 0 2 3 0 4 2 4 3 1 1 0 0 2 1 3 5 1
1 1 1 0 1 1 1 2 0 2 1 0 0 0 1 0 0 0 0 2 0 1 2 0 1 0 3 0 1 1 0 1 0 0 1 0 0 0 0 0 0 2 0 0 0 1 0 2 0 3 0 0 1 0 2 2 2 1 2 0 0 0 1 2 0 0 4 3 0 1 0 0 0 0 1 0 0 0 0 3 0 1 0 0 0 1 2 2 0 0 0 0 1 0 0 0 0 1 0 0 1 0 0 0 0 0 0 2 0 0 0 0 1 1 2 0 0 0 1 1 0 0 0 0 0 0 3 1 0 2 0 0 1 0 0 0 2 2 0 1 0 0 0 1 0 2 0 2 0 0 0 0 0 1 1 0 0 0 2 1 1 0 0 0 1 0 1 5 0 0 0 0 1 2 0 0 1 0 0 1 2 0 0 0 0 0 1 0 0 0 1 4 2 0 0 0 2 0 0 0 0 0 1 1 0 2 0 0 0 1 1 0 0 0 0 1 0 2 0 0 3 0 0 0 0 1 1 0 0 0 1 1 2 0 0 1 0 1 1 0 0 0 2 0 0 0 1 1 0 1 0 1 0 0 2 0 0 0 0 1 0 0 0 1 1 0 4 1 0 0 0 0 1 0 0 1 2 0 1 0 1 0 1 0 1 3 0 1 0 1 4 1 0 1 1 0 1 0 0 0
0 0 0 0 0 0 0 0 0 0 0 1 0 0 0 0 0 0 0 0 0 0 0 0 0 0 0 0 0 0 0 0 0 0 0 0 0 0 0 0 0 1 0 0 0 0 0 0 0 0 0 0 0 0 1 0 0 0 0 0 0 0 0 0 0 0 0 0 0 0 0 0 0 0 0 0 0 0 0 0 0 0 0 0 0 0 0 0 0 0 0 0 0 0 0 0 0 0 0 0 0 0 0 0 0 0 0 0 0 0 0 0 0 0 0 0 0 0 0 0 1 0 0 0 0 0 0 0 0 0 0 0 0 0 0 0 0 0 0 0 0 0 0 0 0 1 0 0 0 0 0 0 0 0 1 0 0 0 0 0 0 0 0 0 1 0 0 0 0 0 1 0 0 0 0 0 0 0 0 0 0 0 0 0 0 0 0 0 0 0 0 1 0 0 0 0 0 0 0 0 0 0 0 0 0 1 0 0 0 0 1 0 0 0 0 0 0 1 0 0 0 0 0 0 0 0 0 0 0 0 0 0 0 0 0 1 0 0 0 0 0 1 0 0 0 0 0 0 0 1 0 0 0 1 0 0 0 0 0 0 0 0 0 0 0 0 0 0 0 0 0 0 0 0 0 0 0 0 0 0 0 0 0 0 0 0 0 0 0 0 0 0 0 0 0 0 0 0 1 0
4 1 0 1 4 3 0 5 1 3 4 4 0 3 1 0 0 1 1 2 4 4 3 2 3 0 2 4 6 1 3 2 2 0 4 1 1 2 4 0 0 2 7 4 4 5 4 3 1 4 1 1 2 5 2 3 3 0 11 7 1 2 8 1 4 1 6 8 4 2 0 0 0 2 1 0 2 3 2 1 2 2 1 5 3 3 1 0 2 1 6 2 3 4 6 3 0 1 2 6 1 3 0 1 0 2 2 6 3 1 1 0 0 4 5 1 0 2 1 2 1 0 4 3 3 0 5 2 1 5 0 0 2 4 1 3 5 2 4 2 0 2 2 4 1 5 0 1 3 0 4 0 4 1 1 2 0 0 9 3 4 3 2 3 7 0 4 2 6 2 6 0 1 0 1 2 5 3 4 4 4 3 5 0 3 1 1 0 2 3 2 7 1 0 2 0 5 1 6 0 0 2 5 2 0 3 1 1 4 5 4 4 2 2 2 1 2 4 2 0 2 0 3 1 3 5 3 1 2 1 4 8 6 1 1 5 1 5 2 2 4 2 1 3 0 3 2 6 0 1 1 4 1 0 0 0 3 6 0 2 0 0 0 1 3 5 2 1 0 0 2 1 2 1 7 6 3 2 3 4 2 0 3 3 5 1 0 1 0 5 5 2 6 1 3 1 5 5 2 0
0 0 1 1 0 0 0 1 0 0 1 1 1 0 0 0 0 0 0 0 0 0 0 0 0 0 0 0 0 0 1 0 0 0 0 0 0 1 0 0 0 0 1 0 0 0 0 1 0 0 0 0 0 0 0 0 0 0 0 1 1 0 1 0 0 1 0 1 1 0 0 0 0 0 0 0 1 0 0 0 0 0 0 1 0 0 1 1 0 0 0 1 0 1 0 0 0 0 0 0 0 0 2 0 0 1 0 0 1 0 1 0 0 0 0 0 0 0 1 0 0 0 0 0 0 0 1 0 0 0 0 0 0 0 0 0 0 0 0 1 0 0 0 0 1 0 0 0 0 0 0 0 0 0 0 1 0 0 0 0 0 0 1 1 1 0 0 1 0 0 0 0 0 0 0 1 0 1 2 1 0 0 0 0 0 0 1 0 0 0 1 0 0 1 0 0 1 0 0 0 0 1 0 1 0 0 0 0 0 0 0 0 0 0 0 0 0 1 0 1 0 1 0 0 0 1 0 0 0 0 0 0 0 0 0 1 0 0 0 0 0 0 0 2 0 0 0 0 0 3 0 1 0 0 0 0 0 0 1 1 0 0 0 0 0 1 0 0 0 0 1 0 0 0 2 1 0 0 0 1 0 0 0 0 1 0 1 0 0 0 1 1 0 0 0 3 0 0 1 1
0 0 0 0 1 0 0 0 0 0 0 0 0 0 0 0 0 0 3 0 0 0 0 0 0 0 0 0 0 0 0 0 0 0 1 0 0 0 0 0 0 0 0 0 0 0 0 0 0 1 0 0 0 1 0 0 0 0 1 0 0 1 0 0 0 0 0 0 0 0 0 0 0 0 1 0 0 1 1 0 0 1 0 0 1 0 0 1 0 0 0 0 0 0 1 1 0 0 0 0 0 0 0 0 1 1 0 0 0 0 0 0 0 0 0 0 0 0 0 0 0 0 0 0 0 0 0 0 0 0 0 0 0 0 0 0 0 0 0 0 1 0 0 2 0 0 0 1 0 0 0 0 0 0 0 0 0 0 2 0 0 0 0 0 0 0 0 0 0 0 1 0 2 0 0 0 0 0 0 0 0 0 0 0 0 0 0 0 0 1 0 0 0 0 0 0 0 0 0 0 0 0 0 0 0 0 0 1 0 0 0 0 0 0 0 0 0 0 0 0 1 1 1 0 0 0 0 0 0 0 0 0 0 0 0 3 0 0 0 0 0 0 0 0 0 0 0 3 0 0 0 0 0 0 0 0 0 0 0 2 0 0 0 0 0 0 0 0 0 0 0 0 0 0 1 1 0 0 1 2 0 0 1 0 0 0 0 0 0 0 0 0 0 0 0 0 0 0 0 0
0 0 0 0 0 0 0 0 0 0 0 0 0 0 0 0 0 0 0 0 0 0 0 0 0 0 0 0 0 0 0 0 0 0 0 0 0 0 0 0 0 0 0 0 0 0 0 0 0 0 0 0 0 0 0 0 0 0 0 0 0 0 0 0 0 0 0 0 0 0 0 0 0 0 0 0 0 0 0 0 0 0 0 0 0 0 0 0 0 0 1 0 0 0 0 0 0 0 0 0 0 0 0 0 0 0 0 1 0 0 0 0 0 0 0 0 0 0 0 0 0 0 0 0 0 0 0 0 1 0 0 1 0 2 0 0 0 0 0 0 0 0 0 0 0 0 0 0 0 0 0 0 0 0 0 0 0 0 0 0 0 0 0 0 0 0 0 0 0 1 0 0 0 0 0 0 0 0 0 0 0 0 0 0 0 0 0 0 0 0 0 0 0 0 0 0 0 0 0 0 0 0 0 0 0 0 0 0 0 0 0 0 0 0 1 0 0 0 0 0 0 0 0 0 0 0 0 0 0 0 0 0 0 0 0 0 0 0 0 0 0 0 0 0 0 0 0 0 0 0 0 0 0 0 0 0 0 0 0 0 0 0 0 0 0 0 0 0 0 0 0 0 0 0 0 0 0 0 0 0 0 0 0 0 0 0 0 0 0 0 0 0 0 0 0 0 0 0 0 0
3 0 2 0 0 0 0 1 0 0 0 0 1 0 0 0 0 0 1 1 1 0 1 0 0 0 0 0 3 0 0 0 0 0 0 0 0 0 1 0 3 1 0 0 0 5 0 0 2 0 3 1 0 1 0 0 0 0 0 0 0 1 0 0 1 0 0 0 1 0 0 0 2 1 0 0 1 0 0 0 1 0 0 0 1 0 1 0 2 0 1 0 1 1 2 0 0 1 1 1 1 1 0 1 0 0 0 1 0 0 0 1 0 1 1 0 0 0 0 0 0 0 0 0 1 0 1 0 0 0 0 0 0 0 1 1 1 0 0 2 1 2 1 0 0 1 0 0 0 0 4 0 0 0 2 0 0 0 0 0 1 0 0 0 2 0 0 3 0 0 2 1 0 0 1 0 1 0 0 1 1 0 0 0 0 0 0 0 0 0 0 3 0 0 1 0 0 1 1 0 0 0 0 1 1 2 0 0 1 0 0 0 0 0 1 0 0 2 0 0 1 0 2 0 0 1 0 1 1 1 0 1 1 0 0 0 0 0 3 0 0 3 2 0 0 0 0 1 0 0 0 1 1 1 0 2 1 0 0 0 0 0 0 1 1 0 1 1 0 0 2 0 4 1 1 0 1 0 2 0 1 1 0 1 1 0 1 1 0 0 4 1 0 0 0 1 1 0 1 0
1 1 0 0 2 2 2 2 0 1 1 0 0 1 0 0 0 0 0 3 0 1 0 2 3 0 3 1 0 0 0 1 0 1 1 0 2 2 1 0 2 0 1 0 1 2 0 1 0 0 0 0 1 1 0 6 1 0 2 1 1 1 0 5 2 1 2 3 1 0 0 1 1 1 1 0 0 0 0 0 0 0 0 1 1 1 1 1 1 0 1 0 1 1 1 0 0 1 2 1 0 1 4 2 0 1 0 0 1 0 0 0 0 0 2 1 0 0 0 1 1 0 1 0 0 2 1 0 0 0 0 1 0 1 0 3 0 1 2 1 2 1 1 1 2 2 0 2 1 0 1 0 1 0 0 0 0 0 1 1 1 0 2 2 4 0 0 1 1 3 0 0 1 2 0 1 2 3 0 2 0 0 2 0 0 0 3 0 1 2 2 1 1 1 1 1 0 2 1 0 0 0 0 3 0 0 1 0 0 1 0 1 1 1 3 1 1 2 0 1 2 0 0 0 1 0 0 1 0 0 3 0 3 0 1 4 1 1 1 0 0 1 2 2 2 2 1 0 0 0 0 3 3 0 1 1 0 1 0 3 0 0 0 0 1 0 0 0 0 0 0 2 3 1 1 0 0 0 0 1 1 0 3 2 0 1 0 0 0 0 3 2 0 1 1 1 1 0 1 0
0 0 0 0 1 0 0 0 0 0 0 0 0 0 0 0 0 0 0 0 0 0 1 0 0 0 0 0 0 0 2 0 0 0 0 0 0 0 0 0 0 0 0 0 0 0 0 0 0 0 0 0 0 0 0 1 0 0 0 0 0 0 0 0 0 0 0 0 0 0 0 0 0 0 0 0 0 0 0 0 0 0 0 0 0 0 0 0 0 0 0 1 0 0 0 0 0 0 0 0 0 0 1 0 0 0 0 0 0 0 0 0 0 0 0 0 0 0 0 0 0 0 0 0 0 0 0 0 0 0 0 0 0 0 0 1 0 0 0 0 0 0 0 0 0 0 0 0 0 0 0 0 0 0 0 0 0 0 0 0 1 0 0 0 0 0 0 0 2 0 0 0 0 0 0 0 0 0 0 0 0 0 0 0 0 0 0 0 0 1 0 0 1 0 1 0 0 0 0 0 0 0 0 0 0 0 0 0 0 0 0 0 0 0 0 0 0 0 0 0 0 0 0 0 0 0 0 0 0 0 0 0 0 0 0 0 0 0 0 0 1 0 0 0 0 0 0 0 0 0 0 0 0 0 0 0 0 0 0 0 0 0 0 1 0 0 0 0 0 0 0 0 0 0 0 0 0 0 0 0 0 0 0 0 0 0 0 0 0 0 0 0 0 0 0 0 1 0 0 0
1 0 0 0 0 0 0 0 0 0 0 1 0 0 0 1 0 0 0 7 2 0 2 1 0 0 0 0 4 3 1 0 0 2 0 1 1 1 2 1 1 0 5 0 2 2 1 0 0 1 0 2 3 0 0 2 3 0 1 0 2 0 1 2 2 0 3 0 0 1 0 0 1 1 0 1 0 0 3 0 0 0 0 2 0 0 2 1 0 0 0 0 0 1 0 0 0 0 0 0 0 2 0 5 0 0 2 7 2 0 0 0 0 2 1 0 0 0 0 0 0 0 2 0 1 1 0 0 0 0 0 0 0 0 1 2 0 1 1 1 1 0 0 1 0 0 0 1 0 1 0 0 0 0 0 2 0 0 1 0 2 0 0 0 3 0 0 2 0 4 2 0 0 0 0 1 0 0 1 1 0 1 2 0 3 0 1 1 2 0 0 0 1 0 0 1 2 0 1 1 1 0 5 1 0 3 0 5 0 1 0 0 0 0 0 0 0 1 0 1 0 0 2 0 0 1 0 1 1 0 1 0 0 1 0 0 1 1 1 2 0 1 0 3 0 3 1 0 0 1 0 0 0 0 0 0 1 0 0 0 0 1 0 0 2 2 0 0 0 0 0 0 1 0 1 2 0 1 1 0 1 0 0 1 1 1 0 1 0 0 0 0 1 0 0 0 0 1 1 0
14 2 2 4 4 5 6 5 4 4 5 6 4 1 4 3 2 1 5 8 6 2 9 3 6 0 6 9 10 6 14 2 1 3 5 2 4 4 4 2 6 8 3 5 4 6 5 8 3 3 3 6 6 5 8 9 10 2 13 13 5 5 6 12 1 2 6 9 7 4 0 1 4 5 4 2 7 9 3 3 9 5 2 1 3 11 6 11 8 0 9 1 7 9 8 7 1 1 10 6 3 9 6 1 2 6 4 14 5 3 3 2 1 11 6 4 2 1 1 2 3 2 10 3 5 3 4 4 1 4 1 2 1 7 5 9 2 5 4 10 3 9 6 4 7 4 0 1 7 0 12 6 7 6 5 6 2 1 6 6 2 4 1 5 15 1 3 5 6 1 3 1 2 0 2 4 2 5 2 3 2 10 15 0 1 6 7 1 9 12 11 4 3 5 4 4 11 11 7 0 3 6 9 7 1 12 0 1 5 2 8 16 4 5 0 4 1 13 3 3 5 6 15 2 4 5 2 5 8 4 10 3 5 4 1 8 2 6 7 7 3 15 6 4 2 1 3 2 1 11 2 10 4 1 4 1 5 6 4 7 3 4 2 5 6 6 7 2 0 0 2 2 7 3 3 5 1 6 5 4 3 3 12 3 5 6 4 2 3 7 6 4 3 3 3 4 4 4 7 4
1 0 0 0 0 0 0 0 0 0 0 0 0 0 0 0 0 0 0 0 0 0 0 0 0 0 0 0 1 0 0 0 0 0 0 0 0 0 0 1 0 0 0 0 0 0 0 0 0 0 1 1 0 1 0 0 0 0 2 0 1 0 0 0 0 0 0 0 0 0 0 0 0 0 0 0 0 0 0 0 0 0 0 1 0 0 0 0 0 0 0 0 0 0 0 0 0 0 0 0 0 0 0 0 0 0 0 1 0 0 0 0 0 0 0 0 0 0 1 0 0 0 0 0 0 0 0 0 0 0 0 0 0 1 0 0 2 0 0 0 0 0 0 0 0 0 0 0 0 0 0 0 0 0 0 0 0 0 0 0 0 0 0 0 0 0 0 0 0 0 0 0 0 0 0 0 0 0 0 0 0 0 0 0 0 0 0 0 0 0 0 0 0 0 0 0 0 0 0 0 0 0 0 0 0 0 0 0 0 0 0 0 0 0 0 0 0 0 0 0 0 0 0 0 0 0 0 0 0 0 0 0 0 0 0 0 0 0 0 0 0 0 0 0 0 0 0 0 0 0 0 0 0 0 0 0 0 0 0 0 0 0 0 0 0 1 0 0 0 0 0 0 0 0 0 0 0 0 0 0 0 0 0 0 0 0 0 0 0 0 0 0 0 0 0 0 0 0 0 0
0 0 1 0 0 0 0 0 0 0 0 0 0 0 1 1 0 0 0 0 1 0 0 0 0 0 1 0 1 0 0 0 0 0 0 0 0 0 0 0 0 0 1 0 0 0 0 2 0 1 0 0 1 0 0 0 1 0 0 0 0 2 1 0 0 0 0 0 1 0 0 0 0 0 0 0 0 0 0 0 0 0 0 0 0 0 0 0 0 0 0 0 0 0 0 0 0 0 0 0 0 0 0 0 0 0 0 0 0 0 0 0 0 0 1 0 0 0 0 0 0 0 0 0 0 0 1 0 0 0 0 0 0 0 0 0 0 1 0 1 0 0 0 0 0 1 0 0 0 0 0 0 0 0 0 1 0 0 0 0 0 0 0 1 0 0 0 0 0 1 0 0 1 0 0 1 0 0 0 0 0 0 0 0 0 1 0 0 0 0 2 0 0 0 0 0 1 0 0 0 0 0 0 0 0 0 1 0 0 0 1 0 0 0 0 0 0 1 0 0 1 0 2 0 0 0 0 0 0 0 0 0 0 0 0 0 0 0 0 0 1 0 0 0 0 0 0 0 1 2 0 1 0 0 0 0 0 0 0 0 0 0 0 0 0 0 0 0 2 0 0 0 1 0 0 0 1 0 0 0 0 0 0 0 0 0 0 0 0 0 1 0 1 1 1 0 0 1 0 0
0 0 0 0 0 0 0 0 0 1 0 0 0 0 0 0 0 0 0 0 0 0 0 0 0 0 0 0 0 0 0 0 0 0 0 0 0 0 1 0 0 0 0 0 0 0 0 0 0 1 0 0 0 0 2 0 0 0 0 0 0 0 0 0 0 0 0 0 0 0 0 0 0 0 0 0 0 0 0 0 0 0 0 0 0 0 0 1 0 0 0 0 0 0 0 0 0 0 0 0 0 0 0 0 0 0 0 0 0 0 0 0 0 0 0 0 0 0 0 0 0 0 0 0 0 0 0 0 0 0 0 0 0 0 0 0 0 0 0 0 0 0 0 0 0 0 0 0 0 0 0 0 0 1 0 0 0 0 0 0 0 0 0 0 0 0 0 0 0 0 0 0 1 0 0 0 0 0 0 0 0 1 0 0 0 0 0 0 0 0 0 0 0 0 0 0 0 0 0 0 0 0 0 0 0 0 0 0 0 1 0 0 0 0 0 0 0 0 0 0 0 0 1 0 0 0 0 0 0 0 0 0 0 0 0 0 0 0 0 0 0 0 0 0 0 0 0 1 0 0 0 0 0 0 0 0 0 0 0 0 0 0 0 0 0 0 0 0 0 0 0 0 0 0 0 0 0 0 0 0 0 0 0 0 0 0 0 0 0 2 0 0 0 0 0 0 0 0 0 0
31 14 50 16 79 25 30 57 15 32 97 74 8 3 68 22 3 43 26 102 46 26 75 32 64 2 78 19 60 20 80 32 9 47 58 3 36 48 72 17 16 64 177 42 113 119 69 106 27 21 35 59 71 113 106 48 68 24 80 108 29 45 56 92 21 50 92 31 129 38 3 32 91 32 14 31 49 33 84 15 27 65 17 81 21 66 89 23 12 4 49 39 51 75 78 20 15 16 36 100 60 47 95 15 25 59 21 71 25 4 41 12 45 87 43 46 3 17 24 32 25 5 25 42 112 7 49 23 39 22 30 41 22 25 13 84 87 24 44 60 51 58 22 80 60 39 2 71 9 3 74 43 38 42 34 60 9 3 78 73 88 39 22 30 131 19 26 53 68 42 72 18 20 26 14 60 29 25 45 49 20 69 103 0 61 39 21 6 88 27 105 67 37 27 40 43 108 52 59 5 47 22 98 92 12 82 16 32 35 35 38 65 38 72 14 42 29 59 15 29 51 21 42 53 22 96 25 31 90 38 90 44 40 67 17 67 25 54 17 54 46 81 29 33 3 14 32 41 10 31 5 18 28 11 12 38 16 92 20 133 25 2 9 35 10 12 77 19 37 1 27 41 35 61 38 69 28 7 45 24 51 13 92 50 52 96 20 76 16 48 29 80 84 32 29 10 54 58 88 55
1 1 0 0 0 0 0 0 0 0 0 0 0 0 0 0 0 0 0 0 0 1 0 0 0 0 0 0 1 0 0 0 0 1 0 0 0 0 1 0 0 0 2 0 2 0 1 0 1 1 0 0 0 0 1 0 0 0 1 0 0 0 0 0 0 0 1 0 0 0 0 0 0 0 0 0 1 0 0 0 0 0 0 0 0 0 0 0 0 0 0 0 0 0 0 0 0 1 2 0 0 0 1 0 0 0 0 1 0 0 0 0 0 0 1 0 0 0 0 1 0 0 0 0 0 0 0 0 0 0 0 0 0 1 0 0 0 1 0 0 0 0 0 0 0 1 0 0 0 0 0 0 0 0 0 0 0 0 1 0 0 0 0 0 0 0 0 0 0 0 0 0 0 0 0 0 0 0 0 0 1 0 0 0 0 1 0 0 2 0 0 1 0 0 1 0 0 0 0 0 0 0 0 0 0 0 0 0 1 0 1 0 2 0 0 0 0 0 0 0 0 0 1 0 0 0 0 0 0 0 0 0 1 0 2 0 0 0 0 0 0 0 1 0 0 0 0 0 0 0 0 0 1 0 0 0 0 0 0 2 0 0 0 0 1 0 0 0 0 0 0 1 0 0 0 0 0 0 0 0 0 0 0 0 1 0 0 1 0 0 0 0 0 0 0 0 1 0 0 0
0 0 1 2 1 0 4 0 0 0 3 0 0 0 2 2 0 1 1 1 3 0 0 0 2 0 3 2 3 2 0 1 3 3 3 0 1 1 2 1 1 3 2 0 1 2 1 1 3 1 3 0 3 2 2 5 4 0 3 3 1 0 1 2 1 1 2 4 3 1 2 0 3 0 0 1 0 3 1 2 0 0 0 0 0 1 3 4 1 0 0 1 0 0 1 1 0 1 1 0 0 2 1 0 2 3 1 2 2 1 0 0 0 0 4 3 0 0 1 1 0 1 0 1 2 1 0 0 2 0 5 0 0 1 2 4 0 1 1 1 0 1 0 0 0 0 1 1 0 0 0 0 1 1 0 1 0 0 0 2 2 0 0 1 0 1 3 3 0 1 0 0 0 2 0 3 1 0 0 1 0 1 3 0 1 0 1 0 0 0 0 0 0 1 0 1 1 3 3 0 0 0 1 3 0 2 2 2 1 1 0 0 0 1 1 0 0 0 1 0 0 1 2 2 1 2 0 1 0 0 3 0 0 0 1 6 1 1 1 0 0 0 3 0 0 0 2 2 0 0 1 3 1 1 1 0 0 1 0 1 1 0 0 1 0 2 0 0 1 0 0 2 0 0 2 1 5 0 1 2 3 0 2 1 0 1 0 0 1 3 0 3 2 0 0 3 1 0 3 1
2 3 2 0 1 1 1 1 3 4 3 1 1 1 0 0 0 0 7 2 4 0 1 0 7 0 1 0 38 3 3 0 1 0 1 1 4 8 3 0 0 5 11 2 3 0 2 2 5 2 2 3 5 7 3 12 5 0 6 2 2 0 1 3 4 1 9 11 0 0 0 3 6 1 4 3 3 1 0 0 17 2 2 3 9 8 5 3 0 1 8 2 0 0 5 0 3 0 5 10 1 3 2 6 0 8 3 4 2 0 0 5 0 9 0 3 2 1 1 2 1 1 0 4 5 0 1 1 2 4 4 0 0 1 7 5 11 1 5 1 3 1 2 5 0 3 0 0 0 1 4 2 10 4 6 1 1 0 1 0 3 1 3 4 17 0 2 1 0 0 3 0 2 4 2 3 12 9 4 0 8 3 3 0 2 1 3 1 0 3 1 0 2 8 1 2 0 6 1 0 1 3 10 0 1 0 1 1 2 0 0 1 3 5 0 3 0 6 1 4 11 5 6 3 2 3 1 8 9 1 0 4 4 26 2 0 2 1 1 3 4 1 1 0 1 2 0 1 0 2 1 10 0 0 0 3 1 3 1 9 1 0 1 11 3 4 3 0 1 0 3 4 2 1 2 0 2 0 1 0 2 2 8 1 4 8 4 3 3 2 9 6 0 1 2 4 4 2 3 0
0 0 0 0 0 0 0 0 1 0 0 0 0 0 0 1 0 0 0 1 0 0 1 0 0 0 0 0 0 0 0 0 0 0 1 0 0 0 0 0 0 0 0 0 0 0 0 0 0 0 0 0 0 0 0 0 0 0 0 1 0 0 0 1 0 0 2 0 0 0 0 0 0 0 0 0 0 0 0 0 0 0 0 0 0 0 0 0 0 0 0 0 1 0 0 0 0 0 0 1 0 0 0 0 0 0 0 0 0 0 0 0 0 0 0 0 0 0 0 0 0 0 0 0 0 0 0 0 0 0 0 0 0 0 0 0 0 0 0 0 0 1 0 0 0 0 0 0 0 0 0 0 0 0 0 0 0 0 0 0 2 0 0 0 1 0 0 1 0 0 0 0 0 0 0 0 0 1 0 0 0 0 0 0 0 0 0 0 0 0 0 1 0 0 0 0 0 0 0 0 1 0 0 0 0 0 1 0 0 0 0 0 0 0 0 0 0 0 0 0 0 0 0 0 0 0 0 0 0 0 0 0 1 0 0 0 0 0 0 0 0 0 0 0 0 0 0 0 0 0 0 0 0 0 0 0 0 1 0 0 0 0 0 0 0 0 0 0 0 0 0 0 0 0 0 0 0 0 0 0 1 0 0 0 0 0 0 0 0 0 0 0 0 0 0 1 0 0 0 0
0 2 0 0 0 1 0 0 1 0 0 0 0 0 0 0 0 0 0 0 1 0 0 0 0 0 0 0 1 0 0 0 0 0 0 0 1 2 0 0 0 1 2 0 0 0 0 1 0 0 0 0 0 1 0 0 0 0 0 1 1 0 1 0 0 1 1 0 0 0 0 0 0 0 0 0 0 0 1 1 0 0 0 1 0 1 2 0 0 0 1 0 2 1 0 0 0 0 0 0 1 0 3 0 0 0 0 0 0 0 0 0 0 1 0 1 0 0 0 0 0 0 1 0 1 0 0 1 0 0 1 0 0 0 0 0 0 1 0 0 0 0 0 0 0 1 0 0 0 0 0 0 1 0 1 1 0 0 0 0 0 0 0 0 1 0 0 0 0 1 0 0 0 0 0 1 1 0 0 0 0 0 1 0 1 0 1 0 0 0 2 0 0 0 1 0 0 3 0 0 0 2 0 0 0 0 0 0 0 0 1 1 0 1 0 0 0 0 0 0 0 1 1 2 0 0 1 0 1 0 0 0 2 0 0 0 0 1 2 0 0 0 1 0 0 0 0 1 0 0 0 0 0 0 0 0 0 0 0 0 0 0 1 0 0 0 1 2 0 0 0 0 1 0 0 1 0 0 0 2 0 0 2 1 0 0 0 0 1 0 0 2 1 0 0 0 0 0 2 0
0 0 0 0 0 0 0 0 1 0 0 0 0 0 0 1 0 0 0 1 0 0 1 0 1 0 0 0 0 0 0 0 0 0 0 0 0 0 1 0 0 0 0 0 0 0 1 0 0 1 0 0 0 1 0 0 0 0 0 4 0 0 2 0 0 0 0 2 2 0 0 0 1 3 1 0 0 1 1 0 0 0 0 3 0 0 0 1 0 0 0 0 0 1 0 0 0 0 0 2 1 1 1 0 0 1 0 0 0 0 0 0 1 0 0 0 0 0 0 0 0 1 0 0 0 0 1 0 1 0 0 0 0 0 0 1 0 0 0 0 0 1 0 1 0 2 0 0 1 0 2 1 1 0 0 0 0 0 1 0 0 0 1 0 1 0 0 1 0 0 1 0 0 0 0 0 0 1 0 0 0 3 4 0 0 0 0 1 0 0 2 0 0 0 2 0 2 0 0 0 0 0 0 0 0 0 0 0 0 1 0 0 0 0 0 0 0 0 1 0 0 0 1 0 0 1 0 0 0 0 1 0 0 4 0 0 0 2 0 0 1 1 0 0 0 0 0 0 1 0 0 0 0 0 0 1 0 0 0 0 0 0 0 0 0 0 0 0 0 0 0 0 1 0 3 2 0 0 0 0 0 0 1 1 0 0 0 1 1 0 1 1 0 1 0 0 1 1 0 0
5 3 3 1 4 1 3 3 3 0 3 2 1 0 6 2 0 2 2 7 2 1 2 3 2 0 10 4 3 1 2 2 0 6 5 2 3 1 3 1 3 2 7 4 7 1 4 2 2 1 1 2 4 3 3 6 10 1 3 6 3 3 2 6 3 1 8 5 4 0 0 1 1 2 3 3 4 0 5 1 8 2 1 1 2 4 5 7 2 2 3 3 1 3 7 2 0 0 2 3 5 3 5 2 2 3 4 5 3 0 1 1 0 6 6 6 1 1 2 2 1 0 2 1 2 2 2 2 1 1 1 2 1 4 3 3 2 3 6 0 3 1 3 3 1 4 1 3 1 0 2 0 1 4 1 6 1 1 1 2 0 1 1 4 3 1 3 6 3 2 2 4 2 3 0 5 1 4 1 5 1 1 3 0 2 6 4 0 3 2 7 3 3 2 0 1 5 2 2 1 0 2 4 6 0 4 1 1 2 2 1 5 3 2 2 1 1 2 1 2 2 1 6 4 0 6 2 2 3 0 3 2 10 6 1 5 1 5 2 4 3 3 7 3 3 4 2 4 2 3 1 5 1 0 1 1 0 2 0 3 0 0 2 2 1 1 2 3 5 0 2 0 4 4 6 8 3 2 1 8 3 2 2 3 7 5 4 2 1 4 1 6 6 3 1 2 5 5 3 6
0 1 1 1 2 2 2 2 1 1 2 2 1 0 1 2 0 1 1 2 5 1 0 1 3 0 0 0 1 2 2 2 4 0 0 1 1 2 0 1 0 0 5 1 1 0 1 2 0 1 0 1 1 1 2 8 2 0 3 2 0 1 0 5 1 0 0 1 3 2 0 1 5 1 0 1 2 0 2 1 1 0 3 1 0 4 4 1 2 1 1 0 0 6 1 0 0 0 2 4 1 3 4 1 1 2 3 3 2 0 2 0 2 3 1 1 0 0 0 2 0 0 1 2 1 1 2 0 1 2 1 0 0 1 2 1 1 0 1 0 2 1 2 0 1 3 0 0 1 0 1 0 0 0 3 1 0 0 5 2 2 1 4 0 2 1 1 2 0 2 4 0 0 3 0 1 2 3 0 0 0 0 3 0 3 2 0 0 1 1 3 2 3 3 1 1 1 1 1 0 3 1 1 1 0 1 0 2 0 1 1 2 2 0 0 1 0 1 1 0 2 1 2 2 0 1 0 3 2 1 1 0 1 0 0 1 0 1 0 3 2 3 0 2 1 1 0 1 1 0 1 0 0 0 0 2 2 0 0 3 0 1 0 1 0 1 0 1 3 0 3 0 2 0 6 2 2 0 2 2 0 0 0 3 2 3 0 1 0 2 4 0 3 0 0 1 1 1 2 0
0 1 1 0 0 0 2 3 0 0 1 2 1 0 1 0 0 1 0 0 1 2 0 0 0 0 0 0 2 3 2 1 0 0 0 0 0 1 3 0 0 1 0 1 0 2 0 2 0 0 2 0 0 1 0 5 1 0 0 1 1 1 0 0 0 1 3 0 2 0 0 0 0 0 2 0 1 1 1 0 2 0 1 1 0 1 0 0 0 0 2 3 0 0 1 0 0 0 1 3 0 0 1 1 0 0 1 0 1 1 1 0 0 0 2 0 0 0 4 1 1 0 0 0 3 0 2 0 0 1 0 1 1 0 1 0 1 0 2 2 0 1 3 3 1 1 0 0 0 0 1 0 0 2 0 2 1 0 0 0 1 0 0 1 0 0 0 0 3 0 0 0 0 0 1 0 0 2 1 0 0 0 1 0 0 0 0 0 0 0 4 3 1 0 3 1 0 0 1 1 0 1 2 1 0 0 0 1 0 0 2 1 2 1 0 1 1 0 0 0 0 0 1 0 0 1 1 0 1 0 1 2 1 1 0 2 0 2 1 1 0 0 0 2 0 0 1 0 0 1 0 1 0 0 0 1 0 1 0 3 1 0 0 2 0 1 2 1 0 0 0 1 2 1 2 2 1 0 0 0 0 0 1 0 1 2 1 2 0 1 2 1 0 1 0 0 0 0 0 0
5 0 0 0 3 1 3 0 0 0 1 0 0 0 0 0 0 0 0 3 0 0 1 1 1 0 0 0 0 1 0 0 0 0 0 0 0 0 0 1 1 0 0 0 0 0 0 0 0 0 1 0 1 1 0 1 2 0 2 2 0 1 2 1 0 0 1 0 0 0 0 0 0 2 1 0 0 0 0 0 0 2 0 1 0 1 0 0 0 0 1 0 1 0 1 0 0 0 1 1 0 0 0 1 0 1 0 0 1 0 0 1 1 1 0 0 0 0 0 0 0 0 1 0 1 0 0 2 0 0 0 0 0 2 0 3 0 0 0 0 0 0 0 2 0 0 0 0 0 0 1 0 0 0 2 0 0 0 4 0 0 1 0 1 1 0 0 1 0 0 1 0 0 0 1 0 0 0 0 0 0 0 0 0 0 0 2 0 2 0 0 1 0 2 0 0 0 1 0 0 0 0 1 1 0 0 0 0 0 1 1 0 1 0 0 0 0 0 0 0 0 0 1 0 0 0 0 0 1 0 0 0 0 0 0 0 0 1 0 2 1 0 3 4 0 1 1 1 0 0 0 1 0 0 0 0 1 1 0 1 0 0 0 0 0 1 1 0 0 0 1 0 0 0 0 0 2 0 0 2 1 0 0 0 1 1 0 2 0 0 1 0 0 0 0 2 1 0 1 1
0 0 2 1 0 0 1 2 0 0 0 1 2 0 0 0 0 0 0 3 0 1 0 0 0 0 0 1 1 0 1 0 0 0 0 0 1 0 1 1 0 1 1 1 0 0 1 0 0 1 3 2 3 0 0 0 0 0 0 1 0 0 2 0 0 1 2 2 1 0 0 1 1 1 1 0 0 2 0 0 1 2 0 0 0 5 1 1 2 1 2 1 0 1 0 0 0 0 0 1 3 1 0 1 0 4 2 0 1 0 0 0 0 0 0 1 0 0 0 0 1 0 1 0 1 0 1 0 0 0 0 0 0 2 1 2 1 2 5 0 1 0 1 3 0 1 0 2 1 0 1 0 2 0 1 1 1 0 2 1 0 0 1 0 0 0 1 0 0 1 0 0 0 0 0 0 0 0 1 0 0 0 2 0 4 0 1 0 0 0 0 2 3 1 1 0 2 0 0 0 2 1 4 1 0 1 0 1 1 0 0 0 0 0 0 0 0 0 1 0 0 0 0 0 0 0 1 1 0 2 4 0 0 1 0 0 1 0 0 1 0 0 0 0 0 3 0 0 1 0 0 1 2 0 0 0 0 0 2 2 0 0 0 2 0 0 0 3 1 0 1 1 1 1 0 1 0 0 1 0 1 0 3 0 1 0 0 2 0 1 1 1 0 0 0 2 1 3 2 0
0 0 0 0 0 0 0 0 0 0 0 0 0 0 0 0 0 0 0 0 0 0 0 0 0 0 0 0 0 0 0 0 0 0 1 0 0 0 0 0 0 0 0 0 0 0 0 0 0 0 0 0 0 0 0 0 0 0 0 0 0 0 0 0 0 0 0 0 0 0 0 0 0 0 0 0 0 0 0 0 0 0 0 0 0 0 0 0 0 0 0 0 0 0 0 0 0 0 0 0 0 0 0 0 0 0 0 0 0 0 0 0 0 0 0 0 0 0 0 0 0 0 1 0 0 0 0 0 0 0 0 0 0 0 0 0 0 1 0 0 0 0 0 0 0 0 0 0 0 0 0 0 0 0 0 0 0 0 0 0 0 0 0 0 0 0 0 0 0 0 0 0 0 0 0 0 0 0 0 0 0 0 0 0 0 0 0 0 0 0 0 0 0 0 0 0 0 0 0 0 0 0 0 0 0 0 0 0 0 0 0 0 0 0 0 0 0 0 0 0 0 0 0 0 0 0 0 0 0 0 0 0 0 0 0 0 0 0 0 0 0 0 0 0 0 0 0 0 0 1 0 0 0 0 0 0 0 0 0 0 0 0 0 0 0 0 0 0 0 0 0 0 0 0 0 1 0 0 0 0 0 0 0 0 0 0 0 0 0 0 0 0 0 0 0 0 0 0 0 0
0 0 1 2 1 0 0 0 1 0 1 2 0 0 2 0 0 1 3 0 0 1 1 0 0 0 3 4 1 1 3 1 0 1 1 0 1 3 0 0 0 2 0 0 1 1 0 0 0 3 1 0 1 0 2 4 0 1 0 2 0 2 1 0 1 0 0 0 2 1 0 0 1 0 0 0 0 3 0 0 2 2 0 0 1 1 3 0 0 0 0 1 0 1 4 1 0 1 0 1 1 2 0 2 0 1 3 1 2 0 1 1 1 3 1 4 0 0 1 1 1 0 1 1 1 0 0 1 0 0 0 1 0 0 0 0 0 1 0 2 2 0 1 1 1 0 0 1 0 0 0 1 0 2 2 2 1 0 1 3 1 0 0 0 3 1 0 0 1 2 1 0 0 0 0 1 0 0 0 0 0 1 2 0 4 0 1 0 2 2 3 0 0 1 0 0 2 1 3 0 2 1 0 0 0 1 1 1 2 0 0 0 0 2 0 0 1 0 1 0 1 0 0 1 0 0 0 1 1 1 0 2 0 1 0 3 0 0 1 0 0 1 2 1 0 3 1 0 0 4 0 0 0 0 1 0 0 1 1 0 0 0 0 2 1 3 3 2 0 0 1 0 0 0 3 2 0 1 0 1 0 0 0 1 2 0 0 1 0 1 2 0 4 0 0 2 1 2 1 1
0 0 0 0 0 0 0 0 0 0 0 0 0 0 0 0 0 0 0 0 0 0 0 0 0 0 0 0 0 0 0 0 0 0 0 0 1 0 0 0 0 0 0 0 0 0 0 0 1 0 0 0 0 0 0 0 0 0 0 0 0 0 0 0 0 0 1 0 0 0 0 0 0 0 0 0 0 0 0 0 0 0 0 1 0 0 0 0 0 0 0 0 0 0 1 0 0 2 0 0 0 0 0 0 0 0 0 0 0 0 0 0 0 0 1 0 0 0 0 0 0 0 0 0 0 0 0 0 0 0 0 0 0 0 1 0 0 0 0 1 0 0 0 0 0 0 0 0 0 0 0 0 0 1 0 0 0 0 0 0 0 0 0 0 1 0 0 0 0 0 0 0 0 0 0 0 0 0 0 0 0 0 0 0 0 0 0 0 0 0 0 1 0 0 0 0 0 0 1 0 0 0 0 0 0 0 0 0 0 0 0 0 0 0 0 0 1 0 0 0 0 0 0 0 0 0 0 0 2 0 0 0 0 0 0 0 0 0 0 0 0 1 0 0 0 0 0 0 0 0 0 0 1 0 0 0 1 0 0 0 0 0 0 0 0 0 0 1 0 0 0 0 0 0 0 0 0 0 0 0 0 0 0 0 0 0 1 0 0 0 1 0 0 0 0 0 0 0 0 0
0 0 0 0 0 0 0 0 0 0 0 0 0 0 0 0 0 0 0 0 0 0 0 0 0 0 0 0 0 0 0 0 0 0 0 0 0 0 0 0 0 0 0 0 0 1 0 0 0 0 0 0 0 0 0 1 0 0 0 0 0 0 0 0 0 0 0 0 0 0 0 0 0 0 0 0 0 0 0 0 0 0 0 0 1 1 1 0 0 0 0 0 0 0 0 0 0 0 0 0 0 0 0 0 0 0 0 0 0 0 0 0 0 0 0 0 0 0 0 0 0 0 0 0 0 0 1 0 0 0 0 0 0 0 0 0 0 0 0 0 0 0 0 0 0 0 0 0 0 0 0 0 0 0 0 0 0 0 0 0 0 0 0 0 0 0 0 0 0 0 0 0 0 0 0 0 0 0 0 0 0 0 0 0 0 0 0 0 0 0 0 0 0 0 0 0 0 1 0 0 0 0 0 0 0 0 0 0 0 1 1 0 0 0 0 0 0 0 0 1 0 0 0 0 0 0 0 0 0 0 0 0 0 0 0 0 0 1 0 0 0 0 0 0 0 0 0 0 0 0 0 0 0 0 0 0 0 0 0 0 0 0 1 0 0 0 0 0 0 0 0 1 0 0 0 0 0 0 0 0 0 1 0 0 0 0 0 0 0 0 0 0 0 0 0 0 0 0 0 0
0 0 0 0 1 0 0 1 0 0 0 0 0 0 0 0 0 1 0 0 0 0 0 0 0 0 0 0 1 0 0 2 0 0 0 0 0 1 2 0 0 0 0 0 2 0 0 0 0 0 1 1 0 0 0 0 1 0 2 0 2 1 0 0 1 0 0 2 0 0 0 0 0 0 0 1 0 0 2 0 0 1 0 1 1 0 0 0 0 0 0 0 0 2 0 0 0 0 0 0 0 0 0 0 0 0 0 0 0 0 0 1 0 0 0 0 0 0 0 0 0 0 0 0 0 0 0 0 0 1 0 0 0 1 0 0 0 0 0 0 2 0 1 1 0 1 0 0 0 0 1 0 0 0 0 0 0 0 0 0 0 0 0 0 0 0 0 0 1 0 0 0 1 0 0 0 1 0 0 0 2 0 0 0 0 1 0 0 0 1 0 0 0 1 0 0 0 0 0 0 0 2 1 1 0 0 0 0 1 2 0 1 0 0 1 0 0 0 0 0 0 1 0 0 1 0 0 0 0 2 0 1 0 0 0 0 0 0 0 0 0 0 0 0 0 0 0 0 0 0 0 0 0 0 0 0 0 0 0 0 0 0 0 1 0 0 0 0 0 0 0 0 0 0 0 1 0 0 0 0 0 0 0 0 0 0 0 1 0 1 0 0 0 0 0 1 0 0 0 0
3 1 0 0 1 0 1 1 2 2 2 1 0 0 0 1 0 0 1 1 1 1 0 3 0 0 1 1 3 2 1 4 2 4 1 2 3 5 2 1 1 2 3 3 1 2 1 0 2 0 0 2 2 4 5 5 3 1 3 4 1 1 1 2 1 1 5 4 1 1 1 2 1 1 1 1 2 1 1 0 2 0 0 2 1 2 2 0 1 0 3 0 0 5 2 1 0 2 1 2 1 2 4 0 0 1 0 0 2 0 3 0 1 2 4 2 0 0 0 0 0 1 1 1 0 1 1 0 0 1 0 0 2 2 0 0 1 2 0 3 0 0 2 4 1 2 0 1 1 0 1 1 1 0 2 0 0 0 3 0 0 2 0 1 1 0 1 3 2 2 0 1 2 2 0 2 0 2 0 0 2 1 4 0 5 0 0 0 1 1 1 1 1 3 3 1 1 3 2 0 2 0 3 0 1 1 0 0 0 0 1 3 0 4 0 1 3 2 1 1 2 1 1 2 0 2 1 1 2 1 4 0 2 0 1 2 1 2 2 3 1 3 4 2 0 1 0 0 0 1 0 2 1 1 0 0 1 1 1 2 0 0 0 2 1 2 1 3 0 0 1 1 1 1 1 2 1 1 1 2 1 2 3 2 5 4 0 0 0 1 1 1 3 0 1 2 3 1 4 3
0 0 0 3 1 1 0 0 0 2 0 0 0 0 1 0 0 0 3 2 0 2 0 1 0 0 4 1 0 1 0 0 0 3 2 1 1 1 2 0 1 1 1 1 0 1 0 2 1 1 4 1 1 2 3 4 1 2 1 0 1 0 1 0 2 2 5 1 2 0 1 0 0 0 0 1 0 2 0 1 1 0 1 0 0 0 3 2 3 0 2 0 0 1 2 1 2 0 3 0 3 0 2 1 0 0 1 2 4 0 1 0 1 0 1 0 0 0 2 0 1 0 1 1 0 1 0 1 0 0 0 0 0 1 0 1 2 0 1 2 2 1 3 0 0 1 0 1 0 0 0 0 0 2 4 0 0 0 4 3 1 1 0 2 2 1 2 2 2 1 2 0 1 0 0 0 0 1 0 1 0 2 2 0 0 0 1 0 3 0 1 2 1 2 1 0 0 3 3 0 0 0 0 1 0 0 0 0 2 0 0 1 0 0 0 0 0 0 0 0 1 0 1 0 0 0 0 1 5 0 3 2 1 2 0 1 2 2 0 1 1 0 2 0 0 1 0 1 1 4 0 0 3 0 0 1 1 4 0 0 1 0 0 0 2 2 0 2 1 0 0 2 0 1 2 1 0 0 1 0 0 0 1 0 0 0 1 0 0 0 2 1 1 1 1 1 0 0 0 1
0 0 1 1 1 0 1 0 0 0 0 0 1 1 0 0 0 1 0 0 1 0 0 0 1 0 1 1 1 0 0 0 0 0 1 0 2 0 0 0 0 0 2 1 0 3 0 0 1 0 0 0 1 3 2 2 1 0 0 2 0 0 0 1 0 0 1 2 3 0 0 0 2 2 1 2 1 0 1 0 1 0 0 2 0 0 0 1 0 0 0 0 1 0 1 1 0 0 2 0 0 2 0 1 0 0 0 0 1 0 0 0 0 0 0 0 0 0 0 0 0 0 0 1 0 0 0 1 1 0 0 0 2 0 0 0 0 0 0 1 0 2 1 0 3 1 0 0 1 0 1 0 0 2 0 0 0 0 0 2 0 1 0 3 0 0 0 0 0 0 1 0 0 1 3 1 1 1 0 1 1 0 0 0 0 3 0 0 0 0 0 1 0 1 0 0 0 0 3 0 0 0 3 0 0 0 0 0 2 1 0 0 2 3 1 1 0 1 0 0 0 0 3 0 0 1 1 0 3 0 3 0 7 2 0 0 0 0 0 0 2 3 0 2 0 0 0 0 0 0 0 0 0 0 0 0 0 1 0 0 1 0 0 0 0 1 1 1 0 0 0 0 1 0 3 0 0 1 0 1 3 1 2 1 2 0 0 0 1 1 1 0 1 0 1 1 0 0 0 1
2 0 2 0 1 0 0 1 0 1 3 1 0 0 2 0 0 0 0 2 3 2 3 2 1 0 0 0 2 4 1 0 0 0 1 0 0 3 0 0 0 1 0 1 2 2 1 1 1 2 1 0 3 1 2 2 2 1 3 2 0 0 1 0 2 1 1 0 2 1 0 0 0 1 3 0 1 0 1 1 2 1 0 1 0 0 0 1 1 0 2 0 0 1 3 0 1 0 1 4 1 2 2 0 0 3 1 0 3 1 1 1 0 1 1 0 0 1 1 1 0 0 2 0 0 1 0 0 0 0 1 0 0 4 0 0 0 2 1 1 1 4 0 1 1 0 0 1 0 0 2 0 2 1 0 1 0 0 1 0 4 0 1 1 2 1 1 0 2 0 1 0 1 2 0 2 1 0 1 0 0 2 1 0 2 0 2 0 1 0 1 1 1 2 0 0 1 2 5 0 0 0 2 0 1 1 1 0 0 0 4 1 0 0 0 1 1 0 1 0 1 1 0 1 2 0 1 0 1 0 0 0 0 1 0 4 0 1 0 3 0 3 0 0 0 5 0 0 0 2 0 0 0 0 1 0 2 1 1 3 1 1 0 2 1 1 3 3 0 0 1 1 2 2 3 1 2 1 0 3 4 2 1 1 0 0 1 1 1 1 0 2 1 1 1 0 0 5 4 1
0 1 0 1 0 2 0 3 1 2 0 0 0 1 0 0 0 0 0 1 3 0 0 2 1 0 0 0 0 1 0 0 1 1 1 0 0 3 0 0 1 1 1 1 0 0 1 3 0 1 1 0 0 0 2 1 0 0 0 1 0 0 2 1 1 1 2 2 1 0 0 0 3 2 1 0 0 0 0 0 0 0 0 0 1 3 0 0 0 0 0 1 0 0 3 1 0 1 1 0 1 0 0 0 0 0 0 0 1 0 1 0 0 0 0 0 0 0 1 0 0 0 0 1 0 0 1 0 0 2 0 1 0 1 2 1 0 1 0 0 0 0 2 1 0 0 0 0 2 0 1 0 0 0 1 0 0 0 0 2 0 0 0 2 3 0 0 3 0 0 0 0 0 0 0 0 0 1 0 0 1 2 1 0 1 2 0 0 0 1 2 0 0 1 0 1 1 1 0 0 1 0 1 1 0 2 1 0 1 0 0 1 1 2 2 0 0 1 0 0 0 0 1 0 0 0 0 1 1 0 0 2 1 1 0 0 0 2 0 0 0 0 0 0 1 0 0 0 1 0 0 3 0 0 0 0 0 0 0 1 0 0 0 2 1 0 0 0 2 0 0 2 0 0 2 1 1 0 0 2 1 0 1 1 1 0 0 1 0 1 0 0 1 0 0 0 0 2 0 1
1 2 8 3 5 1 7 3 4 2 0 6 1 0 0 0 1 0 3 10 3 8 9 4 8 0 2 1 17 1 7 1 0 0 2 2 2 0 7 0 2 6 3 0 5 3 0 11 3 1 2 1 0 5 7 0 4 0 2 3 1 7 8 0 3 0 2 3 0 4 0 0 9 0 2 0 1 1 1 0 6 9 1 0 5 7 4 6 3 1 3 0 7 2 1 3 0 0 3 8 5 0 4 3 2 3 2 6 1 1 3 0 2 5 5 2 1 2 0 3 0 2 3 2 3 3 4 0 1 3 2 3 1 0 4 3 1 3 0 3 3 2 2 1 0 2 0 2 1 2 12 2 0 1 0 3 0 0 6 3 2 4 0 5 6 1 1 0 2 1 5 0 3 0 0 0 0 7 5 3 1 4 2 0 2 1 1 0 4 5 5 4 4 1 2 3 9 3 4 0 2 0 1 3 0 4 3 0 0 2 8 0 3 2 0 1 2 2 2 3 2 2 4 3 2 0 1 4 5 0 2 5 10 5 0 5 1 6 0 2 5 8 1 3 1 4 5 0 0 0 1 7 3 0 2 2 6 3 1 1 1 2 1 6 3 2 3 3 2 0 1 3 1 2 0 9 1 3 3 2 1 0 1 3 1 9 1 0 2 3 2 2 0 3 6 0 4 2 1 4
0 0 0 1 0 0 0 0 0 0 0 0 0 0 0 0 0 0 0 0 0 0 0 0 0 0 0 0 0 0 0 0 0 0 0 0 0 0 1 0 0 0 0 0 0 0 0 0 0 0 0 0 0 0 0 0 0 1 0 0 0 0 1 0 0 0 0 0 0 0 0 0 0 0 0 0 0 0 0 0 0 0 0 1 0 1 0 0 1 0 0 0 0 0 0 0 0 0 1 0 0 0 0 0 0 0 0 0 0 0 0 0 0 0 0 0 0 0 0 0 0 0 0 0 0 0 0 0 0 0 0 0 0 0 0 0 0 3 0 0 0 0 1 0 0 0 0 0 0 0 0 0 0 1 0 0 0 0 0 1 0 0 0 0 0 1 0 0 0 0 0 0 0 0 1 0 0 0 0 1 0 0 0 0 0 0 0 0 0 0 0 0 0 0 0 0 0 0 0 0 0 0 0 0 0 0 0 0 0 0 0 0 0 0 0 0 0 0 0 0 0 0 0 0 1 0 0 0 0 0 0 0 0 0 0 0 0 0 0 1 0 0 0 0 0 1 0 0 0 0 0 0 0 0 0 1 0 0 0 0 0 0 0 0 0 0 0 0 0 0 0 0 0 0 0 0 0 0 0 0 0 0 0 0 0 0 0 0 0 0 0 0 0 1 0 0 0 0 0 0
3 3 9 3 3 0 2 7 4 0 6 4 1 0 0 2 0 6 8 11 1 1 3 8 0 1 7 1 10 4 8 9 0 4 6 0 1 7 3 0 1 2 18 2 13 7 1 6 8 4 0 6 1 9 7 1 1 3 6 6 0 5 7 7 2 1 5 9 8 0 0 4 8 1 4 2 5 5 10 0 5 9 1 6 2 6 6 3 1 1 11 3 2 6 5 1 2 2 8 2 6 1 4 1 0 8 7 8 3 0 0 3 2 4 1 5 1 0 1 6 0 1 4 3 1 0 11 2 0 2 7 2 4 7 1 13 9 1 4 8 3 5 2 2 2 8 1 0 6 1 7 1 2 1 6 5 0 1 5 5 4 2 3 5 1 0 1 3 17 0 1 2 1 3 3 11 2 2 0 0 1 5 3 0 1 3 3 0 1 7 10 1 5 9 2 4 6 5 4 0 4 3 3 1 0 0 0 0 2 9 2 4 3 1 2 1 2 0 2 3 5 2 2 1 6 4 0 4 8 2 9 1 5 8 0 5 1 1 2 1 9 6 14 10 0 1 1 0 1 8 1 4 5 2 1 1 1 2 3 8 3 2 1 10 1 7 13 6 1 0 0 2 8 6 10 1 1 3 4 5 7 3 9 9 8 6 2 3 0 6 7 5 9 3 3 3 5 2 5 0
0 0 1 0 1 0 0 1 0 0 0 0 0 0 0 0 0 1 0 0 0 1 0 0 0 0 1 1 2 0 0 0 1 0 0 0 0 0 1 0 0 0 1 1 0 1 0 0 2 0 1 1 0 0 2 0 0 0 1 1 0 1 0 0 1 0 0 1 1 0 1 0 1 0 0 1 0 0 1 0 1 0 0 1 0 2 0 1 0 0 0 0 0 0 0 0 0 1 0 0 0 0 0 0 0 1 0 0 0 0 0 0 0 0 1 0 0 0 0 0 0 0 0 1 0 0 1 0 0 0 0 0 1 1 1 0 1 0 0 3 0 1 0 0 1 1 0 0 0 0 0 0 0 0 0 0 0 0 1 0 1 0 0 0 0 1 0 1 0 0 0 0 0 0 0 0 0 0 0 0 1 0 2 0 0 0 1 0 0 0 0 1 0 0 0 0 1 1 0 0 0 0 0 0 0 0 0 0 0 1 0 0 0 0 0 0 0 0 1 1 0 0 1 0 0 0 0 0 1 0 3 0 1 0 0 0 0 0 0 0 0 1 0 1 0 0 0 0 2 0 0 1 0 0 0 0 0 0 0 0 0 0 0 0 0 0 0 0 0 0 0 0 1 2 1 1 0 0 0 0 0 0 1 1 0 0 0 0 0 0 0 0 1 2 0 0 1 0 0 0
0 0 0 0 0 0 0 0 0 0 0 0 0 0 0 0 0 0 0 0 0 0 0 0 0 0 0 0 0 1 0 0 0 1 1 0 1 0 0 0 0 0 0 0 0 1 0 0 1 0 0 0 0 0 0 0 0 0 1 1 0 0 0 0 0 0 0 0 1 0 0 0 0 0 0 0 0 1 1 0 0 0 0 2 0 0 1 0 0 1 0 0 0 0 0 1 0 1 0 0 0 0 0 0 0 0 0 0 0 0 0 0 0 0 0 0 0 0 0 0 0 0 0 0 0 0 0 0 0 0 1 0 0 0 0 0 0 0 0 0 0 0 0 0 0 0 0 0 0 0 0 0 0 0 0 0 0 0 0 0 0 0 0 0 1 0 0 0 0 0 0 0 1 0 0 0 0 0 0 0 0 0 0 0 0 0 0 0 1 0 2 0 0 1 0 0 1 0 0 0 0 0 0 0 0 0 0 0 0 0 1 0 0 0 0 1 0 0 0 0 0 0 0 0 0 0 0 0 0 0 0 0 0 0 0 0 0 0 0 0 0 0 0 0 0 0 0 0 0 0 0 0 0 0 0 0 0 0 0 2 0 0 0 0 0 0 0 1 0 0 0 0 0 0 1 0 0 0 0 0 0 0 0 0 0 1 0 1 0 0 1 0 0 0 0 0 0 0 0 0
5 0 2 0 1 0 5 0 2 0 2 2 2 0 0 1 0 0 3 2 2 1 1 3 1 0 2 0 3 1 3 0 1 1 0 0 3 1 1 2 2 1 1 0 2 1 1 2 1 0 1 1 3 0 2 4 3 0 1 1 2 0 0 0 0 1 0 4 2 1 0 1 0 4 1 0 0 1 0 2 0 0 1 1 0 3 0 2 1 0 1 1 0 2 1 2 2 0 1 0 1 1 2 1 0 1 1 2 1 0 1 1 2 1 1 3 0 0 0 2 0 0 1 0 1 0 1 0 0 2 0 0 1 2 0 2 1 2 4 1 0 0 1 0 2 6 0 1 1 1 1 0 0 0 2 2 1 0 1 3 1 1 0 2 5 1 0 0 0 0 2 0 0 0 0 0 2 2 2 2 0 2 2 0 0 0 2 0 1 2 4 3 2 1 0 0 0 2 2 1 1 0 1 0 0 1 0 1 1 0 3 2 0 0 1 0 0 2 0 0 2 0 3 4 1 0 1 0 0 1 1 0 1 2 0 3 0 1 2 0 0 2 1 2 0 3 0 0 1 1 0 2 2 0 0 1 0 1 0 1 0 1 0 0 3 3 3 0 1 0 1 1 2 1 1 3 0 2 2 1 1 2 1 2 0 2 0 0 0 5 5 2 2 0 1 0 0 1 1 0
1 0 0 0 0 0 0 0 0 0 0 1 1 0 0 0 0 0 1 0 0 0 0 0 0 0 0 0 0 0 0 0 0 0 1 0 0 0 0 0 0 0 0 1 0 0 0 0 0 0 0 0 0 1 0 0 2 0 1 1 1 2 3 1 0 0 0 0 1 0 0 0 0 0 0 0 1 0 0 0 1 0 0 1 0 1 0 0 0 0 0 0 0 1 0 1 0 0 1 0 1 0 0 0 0 0 0 0 0 0 0 0 0 2 0 0 0 0 0 0 0 0 0 0 0 0 1 0 1 0 0 0 0 0 0 1 0 0 0 0 0 0 0 1 0 1 0 0 0 0 0 0 1 1 0 0 0 0 0 0 0 1 1 0 0 0 0 2 0 0 0 0 0 0 0 0 1 1 0 0 0 2 0 0 0 0 1 0 0 0 0 1 1 1 0 0 0 0 0 0 1 0 1 0 0 0 1 0 1 0 1 0 0 0 0 1 0 1 0 0 1 0 0 1 0 1 0 0 0 0 0 0 0 0 0 0 0 0 0 1 1 1 1 1 0 0 0 0 0 0 0 1 0 0 0 1 0 0 0 1 0 0 0 0 0 0 0 1 0 0 0 0 0 0 0 1 0 1 0 0 0 0 0 0 0 0 0 0 1 1 0 0 0 0 0 0 0 0 0 1
4 1 0 0 5 1 7 2 2 0 8 0 2 1 2 0 0 4 2 14 1 1 1 1 5 0 6 2 5 4 0 9 1 2 9 0 4 4 4 1 6 5 2 0 3 2 1 5 2 15 10 0 8 3 4 2 1 2 5 5 1 3 3 7 1 1 2 10 1 5 1 0 1 2 4 1 1 5 6 0 0 1 1 0 0 13 2 0 2 1 3 0 6 2 16 0 0 2 5 3 5 4 6 3 2 1 4 5 4 1 1 3 0 6 5 0 0 1 2 4 4 3 10 7 0 0 3 5 0 1 2 2 1 2 1 2 1 0 7 3 5 5 4 7 2 9 0 1 3 0 6 3 0 3 2 7 0 2 3 0 1 3 1 3 10 1 4 8 3 3 2 1 0 2 1 5 1 1 3 0 1 2 6 0 6 3 1 0 5 2 1 1 1 4 1 6 3 1 5 0 0 0 3 0 1 6 2 1 0 3 3 0 10 2 0 1 0 5 0 2 4 1 1 3 2 3 9 3 3 1 0 1 0 2 2 8 0 7 6 1 4 8 8 2 1 3 4 2 4 2 1 1 2 1 0 5 3 9 2 5 0 0 1 0 3 0 4 9 0 0 0 4 2 3 2 12 2 2 13 3 1 6 5 3 5 6 0 6 0 4 0 8 3 1 1 1 2 6 16 0
0 0 0 1 0 0 0 0 0 0 0 0 0 0 0 0 0 0 0 0 0 0 0 0 0 0 0 0 0 0 0 0 0 0 0 0 0 0 0 0 0 0 0 0 0 0 0 0 0 0 0 0 0 1 0 0 0 0 0 1 0 0 0 0 0 0 0 0 0 0 0 0 0 0 0 0 0 0 0 1 0 0 0 0 0 0 0 0 0 0 0 1 0 0 0 0 0 0 0 0 0 0 0 0 0 0 0 0 0 0 0 0 0 0 0 0 0 0 0 0 0 0 0 0 0 0 0 0 0 0 0 0 0 0 0 0 0 0 0 0 0 0 0 0 0 0 0 0 0 0 0 0 0 0 0 0 0 0 0 0 0 0 0 0 0 0 0 0 0 0 1 0 0 0 0 0 0 0 0 0 0 0 0 0 0 0 0 0 0 0 0 0 0 0 0 0 0 0 0 0 0 0 0 0 0 0 0 0 0 0 0 0 0 0 0 0 0 0 0 0 0 0 0 0 0 0 0 0 0 0 0 0 0 0 0 0 0 0 0 0 0 0 0 0 0 0 0 0 0 0 0 0 0 0 0 0 0 0 0 0 0 0 0 0 0 0 0 0 0 0 0 0 1 0 0 0 0 0 0 0 0 0 0 0 0 0 0 0 0 0 1 0 0 0 0 0 0 0 0 0
2 1 1 2 1 0 1 0 1 1 4 1 1 0 0 1 0 1 1 2 1 0 1 1 1 0 1 1 1 1 1 0 0 1 1 0 1 0 2 1 0 1 1 0 1 0 3 1 0 0 0 1 0 1 1 2 0 0 3 2 0 5 0 0 0 0 3 4 3 1 0 0 0 1 0 0 0 1 0 0 0 1 0 0 1 1 1 4 0 0 0 1 0 2 2 1 0 0 1 0 0 0 0 0 1 0 2 0 1 0 0 1 0 2 1 0 0 0 2 0 1 0 0 0 2 1 0 2 0 1 0 0 0 0 0 3 1 0 1 2 1 1 0 2 1 0 0 7 0 0 0 1 0 2 2 1 0 0 3 0 0 2 0 0 3 0 1 2 3 1 0 0 0 3 1 0 0 0 0 0 0 3 0 0 2 1 3 0 1 3 0 2 0 3 1 4 1 2 2 0 4 0 7 0 0 1 0 0 1 0 0 1 0 1 1 0 0 0 5 0 2 0 3 1 0 3 1 0 0 0 0 0 0 1 0 2 0 1 1 1 0 0 0 1 0 0 1 0 0 0 0 2 0 0 0 1 1 0 0 2 0 0 0 0 0 1 4 4 2 0 0 1 2 2 1 3 0 0 0 0 0 1 1 3 2 0 1 2 1 1 1 1 0 2 1 0 0 1 2 2
4 3 0 2 0 2 4 4 0 7 9 3 0 0 0 3 0 1 7 10 2 4 4 1 6 0 7 4 5 0 5 4 1 1 7 0 1 3 5 2 2 2 0 3 4 3 1 9 6 1 1 5 7 3 3 10 5 3 3 9 3 2 8 3 1 5 4 6 5 1 0 2 4 1 2 1 1 0 4 1 1 4 2 1 2 4 1 3 2 2 6 1 4 3 5 4 1 2 2 3 3 3 6 3 2 2 4 2 1 2 2 2 1 1 0 1 0 2 2 0 0 0 1 1 0 1 3 1 1 1 2 0 0 8 5 2 1 2 3 8 4 2 1 7 0 3 2 0 2 1 2 1 1 0 6 2 1 1 14 0 3 4 0 3 4 1 0 7 3 0 5 0 3 1 0 5 5 1 2 1 1 2 9 0 3 2 0 0 1 0 5 4 6 6 2 2 3 3 6 1 2 3 4 7 2 6 3 0 2 2 0 1 0 5 1 2 2 2 2 1 2 1 2 1 1 4 5 3 6 1 2 1 3 3 1 3 2 1 2 3 7 3 1 6 1 2 2 0 0 1 4 3 3 0 0 4 2 4 3 0 2 1 1 2 8 2 12 5 1 0 0 0 2 4 2 4 2 0 5 2 3 0 4 2 6 4 0 4 1 3 4 2 3 2 2 5 4 3 3 3
20 6 25 16 12 13 21 12 4 13 22 16 2 5 11 10 1 9 14 30 23 12 18 6 14 0 14 15 19 14 15 18 5 21 19 3 18 17 13 11 19 14 27 16 21 26 14 29 12 24 12 10 13 15 21 33 22 8 24 30 4 17 25 23 13 16 23 25 24 6 1 6 17 3 17 2 9 13 8 13 19 17 5 9 12 28 20 21 16 4 25 10 7 15 28 16 4 12 16 32 9 13 14 12 9 12 7 24 27 3 12 6 6 29 21 8 4 6 12 6 3 5 11 16 11 4 17 1 6 11 8 1 11 12 4 24 14 19 19 28 16 9 10 13 10 16 1 5 15 3 27 10 10 15 12 12 4 3 23 17 11 9 9 12 27 5 7 20 26 15 15 4 2 14 8 24 13 27 13 10 12 14 23 0 12 9 10 6 13 9 18 14 13 20 10 15 33 17 27 3 10 9 20 14 2 20 3 9 14 12 19 16 18 10 3 13 10 18 13 8 12 10 23 11 11 18 11 12 14 7 19 13 18 10 6 20 5 13 13 18 20 34 13 18 2 22 8 9 7 18 3 24 12 4 3 12 13 13 1 13 4 3 2 19 7 18 35 20 7 0 8 10 12 19 13 36 14 8 25 22 15 11 25 16 11 26 6 16 6 24 21 14 19 8 5 10 13 8 16 11
1 0 0 0 0 1 1 2 0 0 2 1 0 0 0 0 0 1 1 2 2 0 0 0 2 0 0 0 1 0 1 2 0 0 2 0 1 2 3 1 1 0 0 0 1 0 0 0 2 1 1 3 0 1 4 2 1 1 0 2 0 0 1 0 0 0 0 1 3 1 0 0 0 1 1 0 1 0 1 0 3 1 1 1 0 0 2 0 3 0 2 0 1 2 2 0 0 0 1 1 0 1 1 3 0 1 0 0 2 0 1 0 2 0 0 1 0 0 0 0 1 0 0 0 0 1 1 1 0 0 0 1 2 1 0 1 1 0 1 1 1 1 1 0 1 0 0 1 1 0 2 1 0 0 4 0 0 0 1 0 0 1 0 2 2 0 0 0 2 0 0 0 0 0 1 1 0 1 0 2 1 3 1 0 1 0 1 0 0 0 0 1 0 0 4 3 0 1 0 0 0 1 0 2 0 1 0 0 0 1 1 1 1 1 0 0 2 0 2 0 1 0 1 0 0 0 1 0 2 1 0 0 0 1 0 3 0 0 0 1 0 0 2 2 0 0 0 0 0 1 0 1 0 0 1 2 0 0 0 3 0 0 0 0 3 0 1 0 0 0 0 2 0 1 4 2 0 1 1 0 0 0 1 2 1 1 0 0 2 1 0 0 1 1 1 3 1 0 3 0
1 0 1 2 0 0 0 2 0 1 0 1 0 0 0 0 0 1 1 1 0 0 2 1 0 0 1 0 0 1 1 1 1 0 0 0 2 1 1 0 0 1 0 0 0 1 0 0 2 2 0 0 1 1 1 0 2 0 1 2 1 0 1 1 0 1 1 0 1 1 0 1 2 2 0 0 0 0 2 0 0 0 0 1 0 1 0 2 2 0 1 1 3 1 1 0 0 1 0 0 1 1 2 1 0 1 0 1 3 0 0 1 1 2 0 1 0 1 0 0 0 0 2 1 3 0 2 1 0 0 1 1 0 2 0 1 0 0 1 1 2 1 0 1 1 0 0 0 0 0 3 0 0 1 2 0 0 0 3 0 0 1 1 0 2 0 3 0 0 0 1 1 1 1 1 1 0 1 1 0 0 0 0 0 2 0 1 0 0 0 2 0 1 0 0 0 1 2 0 0 0 0 2 0 0 0 1 0 0 0 1 1 0 0 0 0 0 0 2 1 1 0 0 1 0 0 3 0 1 0 1 1 1 1 1 1 0 0 1 0 0 2 1 2 0 0 1 0 0 0 1 0 1 0 0 1 0 1 0 0 0 0 0 0 1 1 2 0 1 0 2 1 0 0 4 2 1 1 1 0 0 1 0 0 1 0 0 2 0 1 2 0 1 1 0 1 0 1 1 0
1 1 4 1 3 1 0 1 2 0 1 1 0 1 1 1 0 2 1 4 1 1 1 1 1 1 2 1 5 2 1 2 0 1 1 0 4 1 1 5 6 3 4 4 1 6 1 1 1 0 3 1 3 3 3 2 3 0 4 4 3 0 1 3 0 1 3 1 3 1 0 1 3 0 2 0 2 1 0 0 0 2 0 3 2 3 3 3 1 0 2 1 0 2 1 1 0 1 1 0 0 4 1 4 1 1 2 3 2 1 1 1 1 1 1 2 0 0 1 2 2 1 5 1 0 0 1 1 1 1 1 0 0 1 1 2 2 3 1 2 1 1 1 2 1 2 1 2 0 0 1 2 1 1 3 2 2 0 3 1 0 3 1 2 2 0 0 2 3 2 2 0 2 3 2 3 3 2 1 0 1 3 1 0 1 1 3 0 3 0 3 0 3 0 1 2 5 2 2 0 1 1 0 3 0 2 3 1 1 1 3 2 1 2 0 2 2 1 3 1 3 0 0 1 2 0 2 0 2 0 1 2 1 2 1 1 2 0 0 1 3 2 0 1 0 1 0 2 2 2 2 1 2 0 1 0 3 2 0 5 1 0 0 1 4 4 2 1 2 0 2 1 1 0 3 3 1 0 3 2 1 0 2 1 1 2 1 3 1 2 2 2 1 1 1 1 0 1 1 0
[truncated: 5,414,908 more chars]
