# Supplementary material for: Simulating multiple faceted variability in single cell RNA sequencing
Source: Nat Commun. 2019 Jun 13;10:2611. doi: 10.1038/s41467-019-10500-w (PMC6565723; doi:10.1038/s41467-019-10500-w)
Supplement: Supplementary file 4 — Source Data [file 41467_2019_10500_MOESM4_ESM.zip › Source_Data_forFigures/Figure4d/nonUMI_true_counts_simulated.txt]

cell_1 cell_2 cell_3 cell_4 cell_5 cell_6 cell_7 cell_8 cell_9 cell_10 cell_11 cell_12 cell_13 cell_14 cell_15 cell_16 cell_17 cell_18 cell_19 cell_20 cell_21 cell_22 cell_23 cell_24 cell_25 cell_26 cell_27 cell_28 cell_29 cell_30 cell_31 cell_32 cell_33 cell_34 cell_35 cell_36 cell_37 cell_38 cell_39 cell_40 cell_41 cell_42 cell_43 cell_44 cell_45 cell_46 cell_47 cell_48 cell_49 cell_50 cell_51 cell_52 cell_53 cell_54 cell_55 cell_56 cell_57 cell_58 cell_59 cell_60 cell_61 cell_62 cell_63 cell_64 cell_65 cell_66 cell_67 cell_68 cell_69 cell_70 cell_71 cell_72 cell_73 cell_74 cell_75 cell_76 cell_77 cell_78 cell_79 cell_80 cell_81 cell_82 cell_83 cell_84 cell_85 cell_86 cell_87 cell_88 cell_89 cell_90 cell_91 cell_92 cell_93 cell_94 cell_95 cell_96 cell_97 cell_98 cell_99 cell_100 cell_101 cell_102 cell_103 cell_104 cell_105 cell_106 cell_107 cell_108 cell_109 cell_110 cell_111 cell_112 cell_113 cell_114 cell_115 cell_116 cell_117 cell_118 cell_119 cell_120 cell_121 cell_122 cell_123 cell_124 cell_125 cell_126 cell_127 cell_128 cell_129 cell_130 cell_131 cell_132 cell_133 cell_134 cell_135 cell_136 cell_137 cell_138 cell_139 cell_140 cell_141 cell_142 cell_143 cell_144 cell_145 cell_146 cell_147 cell_148 cell_149 cell_150 cell_151 cell_152 cell_153 cell_154 cell_155 cell_156 cell_157 cell_158 cell_159 cell_160 cell_161 cell_162 cell_163 cell_164 cell_165 cell_166 cell_167 cell_168 cell_169 cell_170 cell_171 cell_172 cell_173 cell_174 cell_175 cell_176 cell_177 cell_178 cell_179 cell_180 cell_181 cell_182 cell_183 cell_184 cell_185 cell_186 cell_187 cell_188 cell_189 cell_190 cell_191 cell_192 cell_193 cell_194 cell_195 cell_196 cell_197 cell_198 cell_199 cell_200 cell_201 cell_202 cell_203 cell_204 cell_205 cell_206 cell_207 cell_208 cell_209 cell_210 cell_211 cell_212 cell_213 cell_214 cell_215 cell_216 cell_217 cell_218 cell_219 cell_220 cell_221 cell_222 cell_223 cell_224 cell_225 cell_226 cell_227 cell_228 cell_229 cell_230 cell_231 cell_232 cell_233 cell_234 cell_235 cell_236 cell_237 cell_238 cell_239 cell_240 cell_241 cell_242 cell_243 cell_244 cell_245 cell_246 cell_247 cell_248 cell_249 cell_250 cell_251 cell_252 cell_253 cell_254 cell_255 cell_256 cell_257 cell_258 cell_259 cell_260 cell_261 cell_262 cell_263 cell_264 cell_265 cell_266 cell_267 cell_268 cell_269 cell_270 cell_271 cell_272 cell_273 cell_274 cell_275 cell_276 cell_277 cell_278 cell_279 cell_280 cell_281 cell_282 cell_283 cell_284 cell_285 cell_286 cell_287 cell_288 cell_289 cell_290 cell_291 cell_292 cell_293 cell_294 cell_295 cell_296 cell_297 cell_298 cell_299 cell_300 cell_301 cell_302 cell_303 cell_304 cell_305 cell_306 cell_307 cell_308 cell_309 cell_310 cell_311 cell_312 cell_313 cell_314 cell_315 cell_316 cell_317 cell_318 cell_319 cell_320 cell_321 cell_322 cell_323 cell_324 cell_325 cell_326 cell_327 cell_328 cell_329 cell_330 cell_331 cell_332 cell_333 cell_334 cell_335 cell_336 cell_337 cell_338 cell_339 cell_340 cell_341 cell_342 cell_343 cell_344 cell_345 cell_346 cell_347 cell_348 cell_349 cell_350 cell_351 cell_352 cell_353 cell_354 cell_355 cell_356 cell_357 cell_358 cell_359 cell_360 cell_361 cell_362 cell_363 cell_364 cell_365 cell_366 cell_367 cell_368 cell_369 cell_370 cell_371 cell_372 cell_373 cell_374 cell_375 cell_376 cell_377 cell_378 cell_379 cell_380 cell_381 cell_382 cell_383 cell_384 cell_385 cell_386 cell_387 cell_388 cell_389 cell_390 cell_391 cell_392 cell_393 cell_394 cell_395 cell_396 cell_397 cell_398 cell_399 cell_400
4 14 8 1 8 13 1 5 8 0 4 2 10 7 3 1 3 0 9 3 10 5 5 18 8 3 6 7 4 5 5 0 5 5 4 1 6 12 5 9 2 2 3 7 3 2 12 9 6 3 3 5 0 7 6 7 6 18 3 5 5 2 2 1 7 7 8 8 4 2 3 0 4 4 9 6 7 5 8 2 8 4 7 1 11 2 4 7 8 7 4 6 3 1 8 9 4 11 6 5 0 4 7 3 7 3 11 7 4 4 2 3 5 2 3 3 4 14 6 4 4 1 8 12 6 9 7 10 5 8 4 6 4 7 7 0 8 10 1 4 13 0 6 1 2 3 4 8 5 9 3 9 4 6 10 7 4 6 3 3 4 5 0 13 3 6 0 8 5 1 8 3 8 4 3 5 10 9 6 10 4 10 7 11 2 11 14 5 3 1 3 12 4 3 2 5 3 3 6 10 4 6 7 6 3 8 8 12 7 10 9 0 3 3 2 1 1 6 3 11 2 5 3 7 0 2 3 12 5 9 3 2 3 13 3 3 6 10 4 2 4 9 3 1 4 3 9 15 6 16 12 9 3 4 5 6 9 4 2 2 10 2 5 2 8 18 3 9 5 4 5 14 2 10 7 5 1 3 7 9 3 11 4 6 4 4 2 5 13 4 5 12 7 7 8 7 1 4 2 4 7 5 3 8 15 11 3 7 2 3 3 13 11 8 2 2 2 8 7 3 3 4 1 2 5 6 4 5 10 3 12 3 1 2 4 4 9 8 9 2 3 5 7 1 5 8 4 4 3 2 8 9 6 16 7 1 5 3 9 5 1 3 8 7 6 5 10 6 9 12 3 14 2 7 1 12 4 8 5 6 3 1 2 5 13 4 4 2 4 0 4 2 9 1 1 9 5 3 14 4
0 0 1 0 0 0 0 3 2 2 0 0 0 0 0 2 0 0 1 9 1 2 4 0 4 0 0 2 0 1 0 1 0 0 0 0 2 0 0 0 0 10 1 0 0 0 41 0 4 0 1 0 0 0 0 0 3 1 2 2 0 0 0 0 0 0 1 0 0 2 0 0 0 13 0 42 0 15 0 0 1 0 0 1 8 5 1 0 0 0 0 0 0 0 0 0 7 0 1 0 4 0 0 0 0 0 29 1 4 0 1 0 0 9 4 0 0 0 9 0 6 18 0 5 1 0 1 0 1 0 6 0 0 0 0 1 0 1 9 0 1 7 0 1 14 4 0 0 0 4 0 0 0 0 3 0 0 0 0 0 9 6 0 0 0 1 4 1 0 0 0 0 1 0 3 28 0 1 0 14 24 1 0 2 0 1 0 0 3 0 1 0 0 0 0 0 1 1 0 2 3 0 3 1 0 0 0 5 0 0 8 3 0 4 0 0 26 0 10 5 0 0 0 0 0 0 16 1 1 0 0 0 8 1 0 0 5 0 0 0 0 1 4 0 0 0 33 0 0 0 0 0 0 0 31 0 0 0 0 0 0 0 6 8 7 1 0 0 0 0 4 0 0 0 0 6 3 0 0 0 0 1 2 0 0 0 5 0 0 5 7 0 4 5 0 18 0 0 4 0 0 1 0 0 0 0 18 0 0 0 1 3 10 0 0 5 8 0 0 0 0 0 1 0 0 0 0 3 0 0 0 12 0 9 0 0 13 0 0 11 11 13 0 5 7 0 7 0 0 0 9 0 0 0 0 0 0 0 0 0 0 0 0 0 0 0 0 1 0 0 8 0 1 0 0 0 0 0 0 0 2 0 0 1 0 0 0 4 0 4 0 3 1 0 0 0 4 4 0 0
4 8 5 10 9 3 8 5 9 3 3 4 4 13 8 7 6 5 8 6 8 4 0 6 7 1 7 2 8 4 6 2 12 4 11 9 5 3 2 4 13 2 0 5 4 5 4 5 2 5 8 3 4 3 6 9 4 11 6 4 10 4 1 2 2 6 10 7 7 9 4 2 8 10 2 8 3 7 16 3 3 4 4 8 3 4 4 15 5 6 3 8 4 6 4 3 4 6 9 9 1 6 6 2 6 6 4 2 5 6 9 3 9 3 4 3 13 7 4 13 4 2 5 4 11 10 6 8 3 1 2 1 7 10 3 1 2 5 1 9 9 6 4 1 15 5 6 9 5 0 5 13 4 6 7 5 11 3 6 3 4 5 7 7 8 6 5 0 9 8 4 4 3 4 3 2 8 6 10 5 6 4 2 4 5 13 3 7 2 7 7 4 10 3 4 14 3 1 4 3 8 4 1 2 12 5 1 6 3 7 0 2 0 12 5 1 7 12 4 4 3 3 7 11 0 2 3 7 10 9 5 5 3 8 7 2 5 7 6 10 3 6 1 5 6 3 4 0 7 2 3 7 5 7 5 1 8 6 3 11 4 3 5 13 4 8 5 5 4 3 6 2 3 6 1 2 12 6 5 7 4 8 8 4 5 9 6 2 1 2 7 0 2 4 8 4 10 6 6 5 13 6 6 3 5 2 11 5 3 6 10 1 3 5 3 6 6 13 2 2 7 6 6 9 8 3 4 4 3 1 9 11 6 7 15 2 6 6 4 8 8 6 10 4 0 1 4 9 3 5 4 9 2 7 3 6 6 1 2 2 6 1 7 3 5 8 4 3 4 7 5 5 3 1 3 5 3 9 5 3 3 12 1 4 5 4 9 5 10 6 9 8 11 6 5 7 7 8 17 4
1 8 5 20 2 29 11 25 12 19 15 7 8 10 20 10 14 5 31 15 23 0 5 7 7 11 2 26 16 5 7 6 3 9 1 6 10 27 12 19 10 7 13 23 11 5 8 18 10 27 13 8 18 8 14 13 3 27 20 12 14 3 7 33 14 21 33 8 19 5 9 3 13 14 6 7 11 15 3 5 10 14 12 22 9 3 6 9 6 31 1 2 7 7 10 16 10 16 9 20 3 20 1 24 16 12 20 5 14 3 3 36 10 25 25 20 12 12 6 27 0 1 15 6 19 18 12 16 20 9 3 29 17 24 8 12 10 5 11 46 16 28 14 11 17 12 20 2 19 9 6 21 25 5 2 7 13 35 8 4 7 7 4 8 44 16 31 16 7 6 21 13 20 26 6 22 21 7 7 11 3 16 3 12 14 3 9 21 4 23 5 13 9 6 5 8 18 4 7 2 15 0 7 5 2 29 7 8 2 3 1 23 20 16 7 2 20 5 11 7 10 14 10 27 17 9 12 18 4 27 7 4 16 12 20 10 12 48 17 9 3 9 8 15 9 18 14 15 6 6 12 18 7 16 15 9 13 9 22 7 20 2 6 7 9 7 6 1 2 24 14 24 25 5 7 19 6 11 18 7 3 11 6 23 27 9 22 22 16 1 10 12 22 6 12 7 27 7 16 38 20 15 14 4 7 20 10 4 0 11 20 16 14 22 11 12 7 6 14 9 36 3 7 12 10 10 10 14 5 11 27 4 10 22 6 9 27 20 3 16 23 12 13 38 6 15 3 20 29 8 37 29 6 3 16 17 25 5 22 9 3 15 7 9 16 16 4 21 21 2 9 12 4 12 14 24 12 13 5 3 2 17 2 25 18 9 6 3 14 23 2 7 7 14 25 18 4 11 4 2
56 61 95 84 52 62 78 67 61 56 80 63 48 46 50 62 49 45 49 70 51 47 66 49 65 55 50 76 53 98 49 70 58 40 48 54 55 44 70 51 75 57 99 56 50 66 43 50 65 59 47 42 62 59 60 64 73 73 67 43 51 57 71 59 64 50 90 63 54 57 72 59 87 50 55 68 66 45 45 69 52 54 47 56 54 97 51 36 75 59 75 61 47 61 51 58 54 61 80 65 66 37 61 64 60 44 73 61 70 85 63 46 58 64 69 54 48 76 90 75 53 51 54 53 81 51 62 41 62 55 89 57 43 67 51 61 44 64 66 52 73 66 66 60 52 27 83 56 84 58 55 65 56 59 47 63 66 62 62 62 45 58 66 72 48 68 48 57 71 57 48 78 43 48 61 65 45 43 56 73 46 60 67 51 70 62 80 55 48 62 46 66 62 60 56 45 60 78 58 59 58 48 49 67 68 67 59 58 60 43 60 61 76 51 63 68 66 45 71 69 90 67 70 91 60 60 57 41 55 44 68 60 66 34 68 55 49 50 47 59 58 57 71 96 65 64 70 43 50 52 53 78 62 51 63 71 55 54 66 66 57 67 60 42 67 46 64 69 62 61 47 80 63 78 85 43 64 68 45 109 58 65 63 60 42 42 40 51 49 59 61 59 54 91 69 53 48 36 55 48 40 63 53 47 52 57 48 64 70 61 52 44 57 53 48 44 72 72 62 61 72 42 65 44 54 66 49 53 44 67 59 77 52 76 63 60 30 62 62 80 59 52 77 66 69 69 47 58 52 82 50 85 84 35 75 52 63 62 74 81 50 60 71 89 59 81 61 85 81 64 51 108 46 61 73 74 61 77 57 62 77 41 60 63 77 86 78 73 39 59 45 74 81 73 37 57 60 51 65 59
0 1 26 14 0 23 0 36 24 1 0 1 20 39 1 0 3 0 12 0 27 0 27 0 3 0 0 34 39 37 0 0 11 1 0 44 2 4 0 0 0 1 53 43 40 37 44 0 17 37 7 1 1 8 30 2 47 0 0 4 0 39 1 1 0 3 1 0 4 23 9 50 13 28 10 43 4 0 7 3 27 40 57 0 0 0 29 0 0 0 26 0 0 45 14 2 5 0 0 0 0 2 6 0 2 0 10 1 0 35 3 0 1 40 0 6 0 0 20 19 0 26 25 0 4 0 30 0 0 0 29 1 0 1 2 26 30 2 0 16 10 0 27 0 23 2 25 0 38 22 6 0 0 21 0 7 12 8 9 0 0 38 5 51 0 0 47 40 45 0 3 2 0 36 6 22 2 15 3 28 0 5 13 1 19 0 0 0 0 30 4 1 0 0 24 16 1 0 34 10 0 10 5 2 0 14 1 3 0 22 1 2 19 0 2 28 0 4 44 27 14 0 2 0 0 0 0 0 0 0 10 43 0 23 2 0 2 0 2 1 0 0 27 0 0 0 0 0 0 0 0 0 7 0 1 15 11 0 31 0 26 0 34 6 0 46 30 35 40 0 18 31 0 1 0 18 1 0 15 41 0 0 0 11 2 25 11 19 0 25 1 1 18 7 5 6 0 27 0 25 0 0 1 20 0 0 0 1 38 12 27 21 33 0 2 0 1 9 1 15 0 9 24 1 13 0 5 6 0 0 0 7 15 53 2 44 17 5 0 22 17 14 7 14 0 8 19 37 0 6 38 37 2 11 0 4 24 6 2 0 0 2 7 0 9 2 0 0 8 0 0 0 1 44 17 11 35 9 0 0 8 0 36 0 0 0 0 0 0 3 0 0 0 0 4 0 0 5 0 1
11 11 16 12 16 11 23 16 9 14 9 10 26 15 10 12 10 26 15 17 11 18 17 10 18 14 15 12 12 17 10 14 15 11 15 3 5 18 14 16 17 12 24 12 15 18 15 16 11 18 11 9 10 32 12 7 11 16 10 17 14 5 8 10 9 13 3 8 14 18 17 17 14 17 13 17 4 11 10 8 15 12 6 17 10 7 9 12 14 21 22 21 19 16 15 20 19 14 11 7 13 17 9 20 8 12 20 8 10 9 9 16 13 14 22 27 12 8 13 11 12 12 17 12 7 13 10 15 16 11 11 14 11 14 30 14 17 10 17 18 17 19 17 6 15 29 11 17 20 22 20 13 21 16 6 12 15 9 10 20 16 15 21 6 14 8 13 13 8 13 30 24 17 24 17 17 13 13 19 21 20 13 14 16 11 17 15 10 7 21 13 8 16 13 22 8 14 10 13 13 10 15 5 15 8 12 11 15 17 17 16 14 12 16 19 15 12 24 10 17 13 15 12 15 16 19 20 14 14 18 11 11 9 9 8 15 12 10 18 13 15 6 3 14 9 7 6 32 17 17 12 10 20 13 14 15 20 15 6 20 10 9 18 22 4 19 12 9 11 12 22 8 25 12 8 12 7 21 15 9 15 8 17 20 22 8 10 16 18 5 8 22 15 16 18 17 9 13 15 19 12 19 18 8 13 10 21 16 20 20 12 5 17 22 11 7 13 19 11 15 14 14 11 6 18 13 8 21 12 18 14 9 16 11 14 11 25 18 10 22 24 15 10 14 6 16 23 10 18 12 21 13 8 12 9 7 12 10 6 11 18 10 12 19 23 14 17 12 12 13 8 23 26 9 17 8 19 17 9 14 20 15 14 11 9 22 19 14 27 12 29 11 10 13 7 8 18 8 14 19
3 6 15 9 8 11 4 4 12 12 9 15 3 9 8 8 9 17 11 6 15 4 14 12 11 1 5 3 4 7 12 1 8 21 25 7 9 2 10 4 13 13 16 10 4 4 16 7 27 5 0 3 2 16 8 3 3 8 5 4 1 14 9 13 0 25 1 11 8 9 3 10 8 11 7 18 24 10 5 16 12 11 18 18 2 5 13 2 11 7 20 5 14 14 12 11 17 9 1 7 12 10 3 18 3 17 9 0 9 2 1 3 2 13 20 1 26 1 10 14 1 9 4 6 3 12 10 3 1 8 15 16 1 13 13 2 17 2 20 23 14 1 5 4 6 9 11 6 3 23 5 1 11 25 11 14 18 32 6 1 15 8 7 11 7 4 13 7 9 3 2 17 10 9 10 6 6 12 11 26 9 9 7 23 13 6 9 7 6 3 10 30 21 6 13 20 3 13 8 3 2 12 4 7 6 0 10 13 6 4 10 11 10 13 18 5 8 8 1 24 7 5 3 0 8 9 3 19 9 23 6 18 8 8 10 18 3 6 11 12 7 10 2 14 18 12 2 13 1 16 22 1 1 9 7 7 3 12 12 11 8 11 7 3 5 1 9 12 29 8 2 6 10 9 1 18 15 13 5 3 10 8 12 5 10 1 13 12 12 2 6 15 12 11 39 16 31 2 0 4 1 6 16 2 9 7 0 14 14 14 4 1 10 8 6 5 7 2 11 8 23 5 5 4 4 2 11 9 7 8 13 7 2 21 8 8 15 23 14 7 4 10 5 17 13 0 18 2 2 1 6 15 23 8 5 3 3 4 7 16 3 11 6 5 21 17 1 14 9 5 5 22 7 20 6 3 17 11 7 9 9 11 6 7 9 2 6 13 14 8 12 9 20 14 19 14 17 8 14 13
6 8 8 2 2 6 7 2 0 5 5 2 2 11 6 0 15 7 4 2 3 8 1 1 3 4 11 8 4 6 12 2 7 6 8 11 6 6 2 5 14 2 3 1 1 0 6 2 11 9 9 5 2 6 9 6 6 1 2 4 1 12 6 1 7 6 2 1 14 2 13 8 5 5 1 4 2 5 3 11 2 3 2 4 7 3 5 9 1 0 7 2 3 4 4 5 4 6 4 7 4 3 3 1 6 0 13 4 0 4 2 3 6 2 8 10 4 4 8 4 3 1 2 7 6 1 0 3 8 3 5 1 3 2 7 11 4 2 9 1 3 1 3 0 10 3 1 1 1 5 2 9 8 3 5 2 1 6 4 8 3 4 8 9 0 5 7 7 9 3 7 5 6 5 3 8 4 0 2 2 12 1 5 2 7 3 2 8 3 1 13 7 4 1 14 10 8 4 4 3 4 1 3 10 13 5 7 8 1 7 12 2 9 5 5 1 0 7 1 5 0 8 1 11 2 1 1 1 2 2 1 9 7 8 2 6 4 4 3 2 11 6 1 4 3 4 5 4 0 1 12 4 3 1 1 2 5 2 5 6 2 9 2 2 3 4 3 2 1 2 6 4 0 5 3 2 6 13 5 0 5 0 5 4 3 3 2 6 3 2 4 0 4 1 5 3 4 6 5 1 3 5 4 3 2 2 5 5 6 2 3 5 4 4 2 1 5 1 2 4 0 4 7 6 3 0 0 2 5 4 4 0 1 2 6 5 7 0 10 8 4 8 3 2 4 2 7 3 7 4 3 5 0 1 6 2 3 3 7 13 5 10 2 10 2 4 1 2 5 1 5 5 1 3 2 1 5 11 8 9 0 3 0 6 3 8 9 1 3 6 4 9 1 1 0 6 3 1 1 8
6 3 3 0 0 0 5 0 0 0 0 0 15 1 21 0 10 0 0 5 0 0 0 11 0 1 1 2 3 1 1 3 0 7 0 0 0 8 0 5 1 0 0 1 3 7 0 0 0 0 0 2 0 0 0 0 0 0 4 0 1 0 0 0 8 0 3 7 3 0 0 6 1 1 8 0 19 4 0 0 2 13 7 0 0 2 3 10 0 1 2 0 0 0 0 35 1 0 0 0 0 12 1 2 6 0 0 0 0 8 0 0 1 0 0 0 10 5 0 2 0 0 4 7 5 0 2 1 0 25 0 18 1 0 0 0 0 0 1 2 2 0 0 0 0 0 0 1 13 0 9 0 0 0 0 2 0 0 0 8 0 2 0 50 4 0 0 0 0 0 0 0 2 0 1 0 9 14 17 0 14 2 4 5 0 2 0 0 4 3 0 2 0 1 0 0 7 0 24 0 0 1 4 3 8 0 0 0 1 2 0 1 0 1 18 9 15 0 0 0 0 8 0 2 8 0 0 0 1 0 1 3 1 6 2 4 0 0 16 0 1 0 0 1 1 1 0 7 0 0 0 0 0 12 0 9 0 1 5 1 1 0 0 0 1 0 3 0 1 0 9 0 1 0 5 0 0 0 7 0 0 0 4 0 0 0 2 5 0 0 0 0 0 0 0 0 17 0 0 0 0 0 0 0 0 0 4 0 0 0 5 1 0 0 2 4 0 0 10 0 4 0 0 6 0 0 2 5 1 6 0 20 0 0 0 1 1 0 4 7 0 0 3 14 4 2 0 1 0 1 0 1 4 0 6 0 8 0 0 0 0 0 0 7 1 0 2 0 0 0 0 2 1 8 0 0 3 1 0 0 0 0 3 4 3 0 0 3 2 0 0 5 1 0 5 2 2 0 0 1
16 6 12 12 7 11 31 10 7 10 37 13 17 12 9 17 29 7 4 9 15 10 24 10 7 12 13 2 6 26 8 17 8 5 9 8 29 31 8 9 3 7 8 4 9 22 19 11 0 17 10 14 3 14 7 12 12 18 13 3 5 17 11 32 15 10 7 14 9 12 32 3 25 5 4 19 25 1 11 15 16 16 14 13 14 20 15 8 33 9 20 13 2 21 10 14 11 18 15 11 4 0 18 9 19 12 4 5 15 13 10 21 10 12 26 14 7 9 12 15 3 29 4 13 9 8 8 15 21 7 5 9 14 6 24 11 13 31 8 10 31 20 17 5 11 9 16 15 5 7 7 11 15 3 25 8 23 4 25 0 12 3 12 1 6 8 9 11 8 8 10 32 12 17 7 21 9 7 11 4 3 7 9 4 7 24 6 17 4 8 14 17 11 7 3 21 11 17 12 13 14 13 6 22 13 2 21 1 9 12 5 8 17 22 8 7 12 5 12 4 10 11 10 11 13 11 7 3 12 3 25 13 2 7 19 7 15 14 27 21 4 6 11 26 6 2 5 5 4 35 19 7 23 24 23 7 8 4 6 29 3 8 26 12 21 15 12 17 10 13 7 6 7 11 2 24 13 13 4 10 14 4 6 19 8 26 10 9 10 11 2 7 15 26 28 14 12 18 10 6 10 15 12 2 24 10 8 4 24 3 10 18 15 14 6 14 3 10 5 24 0 20 13 20 20 15 31 5 13 13 10 11 11 5 9 9 18 16 24 35 8 2 6 8 4 5 5 3 0 15 12 17 15 15 4 14 21 18 14 13 15 26 22 13 25 4 21 7 8 7 12 10 15 12 9 10 9 21 12 7 3 7 9 20 4 2 11 9 11 14 5 16 4 6 7 6 6 4 10 15
11 5 19 7 9 2 0 9 11 23 0 37 9 3 2 7 4 2 20 5 19 7 12 16 2 6 2 22 15 11 9 2 2 6 10 25 26 11 4 16 2 0 10 5 4 3 10 5 10 22 7 0 3 11 5 11 7 16 5 4 5 0 4 8 2 22 2 10 11 17 14 12 5 9 9 8 25 14 12 2 15 0 23 0 5 13 2 9 1 4 4 3 7 0 14 4 1 16 7 0 2 9 2 8 0 5 6 5 6 2 1 10 25 11 9 4 0 15 2 10 0 11 5 27 10 11 0 2 5 14 3 4 8 1 3 4 17 11 5 6 14 3 15 3 14 5 5 15 7 0 8 4 10 0 1 10 16 10 3 6 21 3 9 5 0 30 7 0 10 18 2 22 17 8 7 0 10 36 15 1 0 11 1 23 20 6 9 13 3 11 14 1 1 5 2 0 1 2 11 5 11 11 2 1 8 9 15 19 8 14 14 5 7 9 4 9 9 4 3 5 27 6 1 5 7 10 4 8 13 6 19 0 11 2 4 7 0 8 4 12 4 6 19 16 16 3 8 18 2 6 0 2 4 5 0 7 7 4 2 6 0 23 6 15 3 29 0 22 3 0 6 9 4 11 13 0 10 10 11 14 15 19 1 5 7 0 3 1 1 9 5 7 16 4 5 1 7 2 5 17 3 12 9 1 8 8 0 4 6 3 7 12 2 12 6 6 1 0 15 11 8 10 10 10 5 7 2 11 9 16 8 2 6 9 3 3 5 3 0 11 2 3 12 4 17 2 13 13 3 7 12 9 25 6 4 5 1 5 11 3 9 1 4 4 11 24 6 0 9 17 8 3 13 11 3 2 5 7 6 3 15 1 13 5 4 3 7 1 9 4 8 21 7 13 18 14 9 2 0 9
0 0 0 0 0 0 0 0 0 0 0 0 0 0 0 0 0 0 0 0 0 0 0 0 0 0 0 0 0 0 8 0 0 0 0 0 0 0 0 0 0 0 0 0 0 0 0 0 0 1 3 1 0 0 0 0 0 1 0 0 0 11 0 1 1 1 0 0 0 0 0 0 0 0 0 0 0 0 0 0 0 0 0 0 0 0 0 0 0 0 0 0 0 0 0 4 0 0 0 0 0 0 0 0 0 0 0 0 0 0 0 0 1 0 0 0 0 0 0 0 0 0 0 0 0 0 0 1 0 0 0 0 0 0 0 0 0 0 0 0 0 0 0 0 0 0 0 0 0 1 0 0 3 9 0 0 8 0 0 0 0 0 0 0 0 0 0 0 0 0 0 0 0 0 0 10 0 0 0 0 0 0 0 0 0 0 0 0 0 0 0 0 0 0 0 0 0 3 0 0 0 0 0 0 0 0 0 0 0 0 0 0 0 0 0 0 0 0 52 0 48 0 0 8 0 1 0 0 0 0 0 0 0 0 0 0 0 0 0 2 1 0 4 0 0 0 0 0 0 11 0 0 0 0 3 0 0 0 0 0 0 25 1 0 2 0 0 0 0 0 0 0 0 0 8 0 0 0 0 0 0 0 0 0 0 0 7 0 0 0 0 0 2 0 0 0 0 0 0 2 7 0 0 0 0 0 0 0 0 29 0 1 0 0 0 0 0 5 0 0 0 0 0 0 0 0 0 0 0 0 0 0 0 0 0 0 0 0 0 0 0 0 0 0 0 0 0 0 0 0 0 0 0 0 0 0 0 0 0 0 0 0 0 0 0 0 0 0 0 0 0 0 0 0 0 0 0 0 0 0 0 1 0 0 0 0 0 0 0 0 0 0 0 0 0 0 0 0 0 1
3849 3199 5189 3475 4435 6254 2393 3931 4033 5010 5740 3751 3274 2514 3293 4793 9479 6748 2358 3444 5066 3289 3313 3039 4180 3104 3892 6238 6161 6031 5624 3180 7392 2429 3423 2467 3471 6133 4347 3582 6375 4889 4681 3462 2561 4603 2481 8194 5825 3046 3677 8516 2719 4964 3430 3802 2839 5468 2062 3862 2879 2505 7937 4547 2254 5534 5623 2222 5191 5822 6340 2530 5364 2478 4067 5141 4537 7236 7192 5734 4523 1297 2869 7238 5468 3929 2493 2480 2408 2193 3840 5843 3346 3431 2087 3071 4825 2901 2200 5617 4162 3639 4062 2643 2724 3297 3843 3691 5411 4059 3397 4254 4638 3765 2615 17059 4892 3616 3172 3484 4730 7902 3208 4077 3574 2358 6054 2759 2941 5479 4364 1967 3655 3229 3295 5809 4035 7331 4275 6841 3527 2862 4131 6597 2704 3360 2600 5973 4455 2713 3005 5094 6572 4255 3705 2949 3156 8572 3323 3501 5902 3672 3927 5707 2802 6429 3647 6359 4437 3011 4344 3796 2763 3864 5745 3294 3526 4117 3358 4569 3110 2812 4719 2730 3726 3539 6615 2658 5589 8140 5968 3448 5776 3202 7356 3314 3630 6812 3958 3564 1876 3952 8481 3242 9063 3030 5278 3813 4053 5684 4195 4146 4790 2502 2457 9473 1919 3394 3965 4733 4520 3332 7896 3183 3916 4307 2617 3413 3662 3246 9023 3456 4031 2849 5889 3236 4955 2308 3207 6040 4960 6609 6224 6025 7007 2453 3855 4655 2028 4930 5522 4024 2707 4819 4449 2646 5103 7868 1884 6042 3257 9485 6695 4084 3108 4550 7640 3060 4348 4023 4609 4647 2250 8066 4952 4484 3944 1999 3448 6150 4877 3943 2314 6055 3254 4891 5616 3748 4062 4011 3421 2957 7485 2514 3036 5233 4387 3878 4520 2338 5845 4908 3000 5024 2728 6799 7215 4907 6554 6890 2922 3598 4153 3648 3959 3196 5050 2379 2086 6774 3882 3683 3284 7883 4410 3313 4076 5017 3716 3875 1392 3511 3971 4009 2427 5991 2980 5160 5993 3041 1842 3447 6794 2383 3427 5233 3827 3947 4207 3379 1746 3646 8521 4871 3645 4171 4745 4447 3980 4141 3185 10113 8319 2716 8355 6309 2811 5238 3030 1834 2365 3737 2704 5961 4486 2375 2377 11203 3879 6068 4955 4537 6396 2811 6588 6049 10421 1624 2554 2346 7493 8490 2139 3099 4090 6623 3648 6485 5384 2679
20 12 16 7 18 14 4 14 9 11 29 40 4 22 7 17 24 27 15 20 13 10 5 8 9 19 21 9 4 14 13 19 25 28 20 26 24 17 3 10 6 12 21 15 27 7 13 10 15 6 17 49 7 5 5 20 20 5 19 7 5 39 5 22 16 18 18 28 7 17 21 27 24 12 10 24 20 10 33 4 16 26 18 4 9 18 11 16 3 24 20 12 15 12 22 8 26 21 8 3 10 16 24 11 14 11 9 10 0 10 10 21 21 2 22 4 35 28 19 7 15 10 17 12 11 13 12 10 14 5 7 18 11 19 11 15 12 9 11 30 5 11 16 25 6 10 22 5 25 13 13 16 20 8 19 12 16 17 20 25 19 10 16 17 3 1 6 35 11 3 17 6 20 15 22 18 11 11 12 2 40 14 18 34 9 4 19 16 4 17 18 21 14 5 30 18 19 24 13 23 17 12 19 8 20 7 9 22 15 25 11 11 9 11 21 18 29 16 10 8 27 17 7 27 21 18 23 31 12 14 31 24 12 22 25 25 13 13 11 11 32 17 18 33 10 23 16 13 23 11 30 9 12 13 17 26 11 6 24 13 14 16 38 24 4 12 13 9 21 20 6 20 21 7 23 6 38 19 5 11 16 16 6 8 17 17 22 9 22 13 13 18 9 13 20 11 29 7 7 57 9 12 6 4 17 44 16 18 10 21 5 17 5 9 15 13 41 6 10 18 17 8 35 10 4 20 17 9 15 17 32 18 18 4 8 10 7 11 29 9 2 19 31 16 10 24 12 27 13 22 5 10 13 10 13 29 21 9 14 4 11 9 16 24 27 13 18 25 20 14 31 30 13 23 6 31 11 13 9 3 11 3 8 1 27 23 9 12 13 37 4 12 10 7 23 18 7 26 17 13
35 22 40 39 33 3 32 11 16 34 40 15 29 22 28 18 27 9 29 20 24 13 20 25 36 5 29 20 35 43 32 16 36 26 22 16 30 29 35 25 5 3 17 42 15 6 36 38 14 26 31 13 24 23 18 26 17 12 32 26 28 16 6 13 25 33 35 27 0 27 38 15 39 18 44 23 32 29 46 17 14 10 18 32 22 17 30 33 18 39 34 30 36 29 35 35 8 16 40 17 27 18 34 24 37 14 10 16 9 26 10 18 22 13 8 39 0 23 15 18 23 22 27 17 11 35 16 12 8 32 0 26 28 16 15 33 20 43 9 29 42 28 17 5 2 6 29 25 41 15 37 0 7 12 29 21 29 28 39 48 26 43 15 18 39 46 24 21 34 46 32 30 11 10 39 10 26 26 25 28 39 26 36 30 35 27 20 24 7 26 46 8 28 34 37 11 20 37 56 8 27 4 29 51 31 10 23 12 37 4 42 10 23 30 22 39 39 34 25 15 52 18 30 27 16 49 5 4 25 29 40 0 12 41 5 26 31 11 2 36 38 32 1 15 33 22 12 46 40 8 21 18 49 15 14 24 25 16 21 34 18 34 32 36 28 38 0 37 8 28 36 23 22 34 29 11 33 16 17 24 1 19 23 28 28 37 11 28 10 5 21 33 44 30 0 12 27 0 46 41 36 43 20 8 27 15 29 30 3 30 36 42 27 12 33 42 29 32 20 36 43 21 24 20 16 25 32 15 22 5 35 25 33 43 25 35 11 34 16 30 35 12 30 21 34 52 15 34 31 5 36 10 33 13 45 41 1 33 23 28 37 30 28 32 38 30 4 18 12 14 27 38 23 13 35 19 27 34 22 28 31 39 38 15 23 52 6 10 27 27 18 33 22 1 15 27 22 30 33 38
5 0 3 0 2 0 3 19 2 3 8 1 13 2 1 0 11 3 12 4 5 0 6 0 0 6 0 0 7 7 15 0 2 0 0 6 0 4 5 14 0 16 1 3 14 8 10 6 10 8 0 16 8 5 3 5 0 2 0 0 2 14 2 0 13 0 4 0 10 7 13 19 13 0 10 5 8 0 7 1 0 0 6 8 0 1 0 2 0 0 0 0 0 2 1 8 0 0 1 3 0 10 0 14 8 5 15 0 3 2 0 17 4 0 4 5 0 2 0 5 0 9 2 0 12 2 4 0 18 7 0 18 3 0 4 0 6 24 0 0 1 8 2 0 1 8 3 14 0 1 4 1 0 9 23 0 0 0 5 3 4 0 0 0 2 0 3 0 13 1 9 1 0 3 0 1 12 18 0 2 4 6 1 7 0 0 14 4 0 4 24 4 10 0 1 9 0 11 16 0 6 0 0 2 0 5 7 2 0 4 3 1 1 1 0 0 3 1 0 0 14 1 0 13 37 15 0 8 10 0 7 8 4 11 2 6 0 0 26 6 0 0 8 1 0 6 0 9 3 2 3 0 22 3 1 5 15 1 2 2 0 4 4 4 1 10 0 6 0 3 10 2 0 0 3 1 2 3 1 5 21 0 1 0 9 0 3 18 1 16 8 2 2 10 7 11 3 11 1 1 3 19 5 0 0 0 11 4 10 12 2 1 9 2 2 5 22 1 6 1 40 1 21 1 9 11 24 14 3 1 0 11 0 15 3 1 0 6 12 7 0 7 3 0 1 1 3 17 3 0 10 1 0 4 0 13 2 0 25 17 5 5 1 0 19 4 10 3 5 2 0 6 0 28 0 15 1 14 9 12 1 2 0 2 0 5 11 0 8 10 7 7 9 11 3 2 3 0 3 2
11 16 2 3 1 14 0 1 17 2 3 4 6 8 9 9 17 19 4 1 20 15 0 8 9 13 12 6 10 9 4 38 2 8 10 2 6 7 5 12 11 16 0 10 24 4 7 4 15 20 11 13 0 2 3 6 7 5 7 12 1 1 4 22 12 8 4 1 3 3 18 5 1 1 0 7 27 16 2 6 0 0 27 16 12 13 11 19 7 4 0 15 10 18 8 11 15 6 3 11 1 13 8 8 15 20 3 2 4 8 1 6 18 18 4 20 3 0 13 3 1 9 2 13 5 15 4 4 12 11 2 32 0 0 3 25 3 2 7 8 49 17 2 3 26 5 5 14 16 25 12 3 7 11 2 15 11 3 9 1 19 7 7 21 11 1 13 3 6 5 10 2 3 7 3 10 17 3 3 7 9 7 1 5 22 5 8 0 1 3 5 8 1 5 1 5 10 5 2 11 12 1 11 21 10 2 4 14 1 23 3 28 3 22 18 13 19 9 10 0 2 1 11 5 19 9 4 8 6 1 3 1 4 8 0 10 2 12 4 1 0 14 14 10 0 21 0 12 13 1 3 2 2 3 2 21 19 8 25 7 20 7 13 12 16 10 8 8 12 10 18 0 9 4 2 24 6 18 5 22 3 1 11 0 18 3 7 9 2 1 7 5 12 23 8 25 40 7 6 15 2 1 3 5 13 4 15 11 0 14 0 13 5 15 2 7 6 14 9 40 18 10 30 17 8 2 7 2 15 0 9 19 16 10 14 14 11 12 7 0 5 18 5 7 20 10 13 9 24 1 6 6 1 2 13 8 3 5 1 7 5 5 9 1 10 5 37 8 10 1 5 15 4 5 6 7 1 7 1 4 1 10 25 12 7 11 9 16 1 31 2 7 3 19 34 28 4 7 24 14
0 0 0 0 0 0 0 0 1 0 0 0 0 0 0 0 0 0 0 0 0 0 2 0 0 0 4 3 0 0 0 0 0 0 0 0 0 0 0 0 0 0 0 0 0 0 0 0 0 0 0 0 0 0 0 0 0 0 0 3 0 0 0 0 0 0 0 0 0 0 6 0 0 0 0 0 0 0 9 0 0 0 0 0 0 0 0 0 1 0 0 0 0 0 0 0 0 0 0 0 0 0 0 0 0 0 0 0 0 0 0 0 0 0 0 0 0 0 0 0 0 0 0 0 0 0 0 0 0 0 0 0 0 0 0 0 0 0 0 0 0 0 0 0 0 24 0 0 2 0 0 0 0 0 0 0 0 0 0 0 0 0 0 0 0 0 0 0 0 0 0 0 0 0 0 0 0 0 0 0 0 0 0 0 0 1 0 0 0 0 0 0 0 0 0 0 0 0 0 0 0 0 0 3 0 0 0 0 0 0 0 0 0 0 0 0 0 0 0 0 0 0 1 0 0 0 0 0 0 5 0 0 0 0 0 0 0 0 0 0 0 0 0 0 3 0 0 0 0 0 0 0 0 0 0 0 0 0 0 0 0 0 0 0 0 0 0 0 0 0 0 6 0 0 0 0 0 0 1 0 0 0 0 0 0 0 0 0 0 4 0 0 0 0 0 0 0 0 0 0 3 0 0 0 0 0 10 0 0 0 0 0 0 0 0 0 0 0 0 0 3 0 0 0 0 0 0 0 0 0 0 0 0 0 0 0 0 0 0 0 0 0 0 0 5 0 0 0 0 0 10 1 0 0 0 0 0 0 0 0 0 0 0 0 0 0 0 6 0 2 0 0 0 0 0 2 20 0 0 0 0 0 0 0 0 0 0 0 0 0 0 0 0 0 10 0 0 0 0 0
6 3 9 1 6 5 6 2 0 2 9 0 3 4 3 14 10 0 4 4 5 11 12 2 3 2 24 2 1 3 0 0 6 5 0 9 8 3 7 7 13 2 5 7 3 3 14 0 2 2 1 2 4 2 7 7 1 1 6 4 12 0 8 4 4 12 4 2 2 0 0 2 4 4 7 2 6 3 0 9 4 1 3 0 3 6 3 4 1 4 3 3 2 14 2 5 2 3 9 6 1 2 9 0 11 7 1 16 2 2 1 3 4 6 5 2 6 1 5 9 5 8 5 3 2 6 7 3 2 1 1 6 1 6 3 3 4 13 3 3 4 1 1 11 5 2 2 6 1 4 1 2 2 5 0 3 2 4 9 0 4 5 5 7 2 3 4 3 0 2 0 8 2 1 1 1 1 7 3 0 2 2 2 1 9 3 2 5 4 2 4 0 1 4 9 1 1 2 7 2 4 5 4 2 14 4 3 2 0 5 7 10 7 5 1 1 1 1 4 5 4 4 3 6 1 0 2 2 0 0 3 2 2 9 5 0 2 4 1 4 6 0 13 4 5 2 2 3 5 1 0 1 3 2 1 6 6 3 1 1 7 2 5 8 0 1 6 2 3 0 1 6 3 1 1 3 1 0 2 10 4 10 6 4 0 6 9 3 2 6 4 1 3 11 10 2 2 3 1 0 1 1 11 9 3 1 3 3 0 1 3 4 3 2 7 2 10 2 0 6 2 7 1 2 5 0 4 5 3 0 4 2 2 8 0 4 2 6 3 4 2 0 10 5 4 5 2 2 0 1 4 2 1 8 1 6 1 1 2 5 3 1 2 0 0 5 1 5 3 4 2 0 9 5 1 2 5 0 3 5 7 8 0 6 8 5 6 1 10 9 0 2 18 0 9 2 1 7 3 1
0 0 0 3 0 0 0 2 0 0 0 0 5 0 0 20 0 1 3 0 0 1 0 8 20 0 0 8 0 0 0 0 1 0 0 0 1 0 0 3 0 4 0 7 0 0 0 0 1 0 0 0 0 0 0 0 16 0 0 0 0 0 0 0 0 0 0 0 0 0 0 0 0 0 1 0 0 0 0 0 0 0 0 0 0 0 1 0 0 4 0 0 3 8 5 0 0 0 0 0 0 0 0 0 0 0 0 0 0 0 0 0 0 0 0 0 0 0 0 0 0 2 0 3 0 0 0 0 0 1 0 0 6 1 0 0 0 1 0 0 0 0 0 0 0 2 0 0 0 1 0 1 0 0 0 1 0 2 0 0 0 7 0 0 1 3 0 0 0 0 0 1 0 0 0 17 0 0 0 0 0 0 0 0 0 0 0 0 0 1 0 0 0 1 0 0 0 0 0 0 0 0 0 0 0 0 0 0 8 0 0 0 0 0 0 0 0 0 0 0 0 0 0 0 0 1 4 0 0 0 0 0 0 0 0 0 3 0 0 3 0 0 0 0 0 1 0 0 0 0 0 0 0 0 0 0 1 0 6 5 0 21 0 0 0 0 3 0 0 0 6 0 0 0 0 0 2 0 0 0 0 0 0 0 0 0 1 0 0 0 0 1 0 0 0 0 0 0 1 0 0 0 0 0 0 0 0 0 0 1 0 1 0 0 0 0 0 0 0 0 0 0 3 0 0 0 0 0 0 0 8 0 0 0 0 10 0 0 0 0 0 0 0 0 0 0 0 0 0 0 0 0 0 0 0 0 0 0 0 0 0 0 0 0 0 0 0 0 2 0 0 1 0 0 0 0 0 0 0 0 0 0 0 0 0 0 0 1 0 0 41 0 0 0 0 0 0 0 4 5
22 18 15 15 22 12 25 12 26 25 17 23 26 18 11 15 15 12 41 26 16 19 13 17 21 28 11 18 20 10 19 26 8 14 26 23 30 34 26 26 29 34 22 24 21 43 23 19 22 38 17 11 18 21 14 11 17 14 14 27 14 11 19 15 15 36 10 16 33 32 19 28 19 35 11 25 18 19 11 22 18 22 24 16 36 22 23 23 27 23 28 14 18 22 25 14 17 12 15 19 15 21 33 13 11 20 36 27 17 12 9 10 14 10 29 22 18 11 22 14 14 17 20 11 16 12 20 40 13 15 22 27 33 29 23 19 21 14 17 16 17 10 13 20 26 22 35 17 19 20 28 10 30 22 10 19 34 23 22 25 15 21 22 19 32 19 21 12 8 24 19 32 23 25 16 23 20 11 18 22 20 17 11 17 39 33 27 15 18 12 28 7 12 21 15 25 15 21 11 25 22 36 20 21 16 15 9 26 18 15 12 10 18 18 25 15 45 24 21 28 11 17 19 18 18 14 24 19 14 19 21 27 17 15 7 22 15 18 21 18 23 9 14 21 13 16 24 19 24 21 26 22 17 12 14 23 24 10 44 16 21 5 15 43 16 19 11 14 17 32 30 20 21 18 13 15 16 17 11 10 26 23 32 38 31 15 14 19 36 13 11 23 24 19 38 14 20 14 15 15 21 10 28 26 30 28 14 22 12 21 16 20 17 28 13 18 6 14 35 15 10 30 17 27 16 15 21 24 17 15 20 19 16 11 32 18 41 21 10 29 23 32 18 16 14 25 17 15 17 16 29 22 22 18 17 11 15 13 21 20 32 4 12 15 20 25 37 18 17 23 13 22 30 20 26 19 23 21 14 21 20 43 41 26 18 15 13 17 41 12 22 8 21 21 23 19 26 24 20 18
103 77 80 102 109 57 95 60 70 85 85 82 69 72 57 112 78 92 76 115 58 71 93 60 73 96 46 74 76 105 86 78 82 75 92 86 75 118 72 78 89 81 128 74 82 69 47 80 66 64 56 73 68 66 96 80 63 92 85 82 97 61 53 71 63 122 77 108 57 82 108 66 98 110 54 99 68 75 59 64 61 109 102 100 120 64 65 72 83 52 88 73 103 118 102 61 85 108 96 67 94 93 75 88 46 65 82 93 44 109 58 115 86 91 88 72 87 59 54 68 78 88 58 98 115 83 94 64 71 66 96 92 76 80 80 95 61 78 85 92 66 54 119 90 68 67 110 73 66 77 63 69 68 87 87 113 71 80 77 80 70 112 77 60 82 73 58 85 78 76 69 56 94 70 70 101 60 59 74 86 81 63 82 86 89 72 100 62 101 53 67 110 75 92 70 132 71 57 63 64 78 62 71 65 71 95 52 64 93 67 77 54 76 101 64 81 129 93 104 70 139 139 69 89 87 65 63 71 76 60 80 57 78 57 92 72 80 59 77 110 57 83 57 77 101 55 59 111 93 92 169 77 78 57 64 108 83 74 96 72 108 81 81 72 60 90 72 98 115 90 59 109 149 42 84 87 74 86 99 72 69 67 60 110 89 102 74 73 65 94 102 82 93 109 55 74 77 64 58 56 47 110 70 59 95 106 93 113 93 80 67 58 52 81 67 85 78 62 100 56 80 58 61 88 61 68 50 104 96 64 97 91 69 106 78 56 112 115 70 78 98 77 54 78 80 68 63 64 75 66 69 107 64 62 77 58 83 59 94 100 78 81 60 61 84 84 60 120 66 123 84 114 46 77 79 60 113 72 71 76 80 82 81 46 67 79 105 87 107 73 107 69 55 60 86 99 84 65 70 70
110 112 155 139 58 155 50 76 129 44 214 156 165 101 111 116 127 54 73 61 44 68 30 44 34 198 146 53 109 76 125 87 98 94 218 122 176 77 93 243 176 45 63 74 97 122 136 124 30 72 68 74 60 110 58 113 123 45 90 125 73 50 89 82 116 98 72 117 32 171 109 166 84 108 306 142 50 84 189 164 69 31 100 115 70 138 80 44 155 63 23 110 104 172 155 192 36 47 206 196 73 224 172 131 234 111 98 211 163 58 124 87 228 100 39 339 96 97 72 55 29 37 70 124 186 268 125 72 81 30 73 130 190 182 166 188 96 57 94 77 58 134 93 62 178 106 109 89 108 96 76 118 114 73 42 65 109 170 78 169 102 123 154 36 151 138 166 79 151 78 120 113 79 112 68 77 53 108 89 27 198 124 64 223 65 147 125 132 140 133 106 102 144 127 149 82 145 108 96 130 125 111 176 55 149 76 85 19 133 185 145 32 45 79 106 127 45 201 131 166 158 151 158 93 129 123 115 114 131 110 169 86 193 74 85 128 102 42 106 65 99 107 100 153 137 82 69 60 89 200 226 153 105 46 79 123 57 111 105 269 98 119 72 114 82 115 103 30 57 161 160 43 156 120 593 119 100 232 224 99 152 128 101 196 50 96 96 171 53 221 132 48 51 136 146 91 110 168 88 49 90 97 260 93 93 117 38 184 89 100 123 91 69 105 125 151 184 36 173 77 87 177 53 189 74 35 107 87 86 59 133 163 106 136 136 109 130 65 123 130 262 52 112 99 110 47 98 107 118 156 189 58 175 118 159 106 169 131 19 71 118 73 123 88 133 56 184 49 94 107 65 126 64 79 174 43 42 118 157 107 92 263 20 80 111 81 184 112 120 135 80 108 249 142 38 87 172 180 151 72
13 13 14 6 9 8 22 24 9 22 15 33 23 17 30 7 13 12 12 30 10 12 8 14 0 6 17 18 30 12 22 10 14 7 13 8 64 20 16 19 4 26 18 13 4 30 5 6 46 18 38 19 4 15 19 10 14 26 19 28 27 32 29 29 26 8 3 31 7 4 12 21 20 32 34 31 30 7 55 15 35 14 37 9 30 29 22 30 25 8 29 4 19 17 22 32 16 34 11 3 16 34 43 9 6 6 33 30 10 25 2 31 9 32 17 11 11 45 1 26 13 6 33 13 41 33 25 27 5 27 28 11 49 25 25 10 21 3 22 18 34 28 23 33 44 14 31 16 3 52 25 19 6 9 7 22 18 44 1 20 12 62 34 11 13 33 29 13 4 46 10 16 5 5 22 21 6 10 3 17 28 14 4 38 15 29 17 20 19 26 32 5 44 13 29 23 11 5 15 25 5 6 18 17 23 14 13 3 25 16 21 39 8 11 16 9 45 5 19 11 9 1 19 18 30 13 7 14 18 27 16 25 17 16 30 19 19 22 11 1 7 17 34 19 23 37 22 12 9 20 17 20 8 25 11 21 33 14 26 12 23 36 34 4 37 5 21 23 2 22 24 3 26 30 43 17 8 18 14 18 8 43 26 18 20 7 18 12 40 3 12 5 14 16 25 53 14 40 11 14 3 18 12 15 11 31 31 13 36 25 14 12 26 24 22 12 5 16 9 13 23 3 31 6 9 1 11 4 14 12 21 15 36 5 13 38 4 20 7 21 29 18 6 22 12 38 32 10 4 22 40 41 12 29 20 23 26 20 27 15 4 5 4 11 20 15 8 13 40 10 2 27 22 14 15 36 12 21 4 15 25 36 15 18 20 4 2 27 36 21 22 12 8 1 1 16 15 10 9 12
0 0 3 2 0 3 0 5 0 0 0 0 3 1 1 0 3 0 0 1 0 0 0 0 1 3 1 4 4 0 2 1 2 4 0 2 1 2 1 0 0 0 1 0 1 0 2 1 0 0 1 0 0 1 4 1 1 0 1 0 0 0 0 0 0 0 1 0 1 3 2 0 2 0 0 2 0 3 0 0 3 0 1 1 0 0 0 1 3 1 0 0 3 0 0 2 1 1 0 1 0 3 1 0 0 0 1 2 0 0 1 1 0 2 0 0 1 0 0 0 1 2 0 0 2 1 0 0 0 2 1 0 0 1 1 4 1 0 1 2 0 0 0 1 0 0 1 1 3 1 0 4 1 0 2 2 2 0 1 1 0 3 2 1 0 1 0 1 3 3 1 0 1 3 2 0 2 1 0 2 0 0 3 1 1 0 2 0 1 0 0 2 2 0 0 0 1 0 2 0 1 3 2 3 1 1 1 3 0 1 8 2 1 1 0 2 0 0 1 0 5 1 2 1 0 4 2 2 2 0 0 0 2 0 1 0 3 0 1 1 3 0 0 0 2 0 1 1 0 1 1 0 1 1 1 4 5 2 0 1 0 3 3 1 0 2 2 0 2 0 1 5 0 2 0 1 0 1 0 1 0 0 0 2 0 1 0 0 0 1 1 0 0 0 0 1 0 0 0 1 0 0 0 0 3 0 2 0 1 1 0 1 1 1 1 1 0 1 1 1 1 3 2 0 1 2 2 1 0 0 1 0 1 0 0 3 4 3 0 4 1 0 0 0 0 1 3 0 0 2 1 0 0 2 4 1 2 0 1 1 3 1 1 1 0 0 1 0 1 0 1 0 2 2 0 3 2 0 0 0 4 2 0 0 0 2 2 1 2 0 0 0 0 0 1 2 0 1 0 3
0 2 10 5 2 13 0 0 5 0 0 0 1 0 0 0 0 2 4 0 0 1 10 0 0 0 7 0 0 5 2 0 0 0 1 0 7 2 5 4 0 0 0 4 0 0 5 0 3 0 1 1 0 0 4 12 0 0 3 0 2 2 0 0 0 3 5 1 0 1 0 1 5 0 0 0 3 7 1 0 16 0 0 1 6 3 1 5 0 0 0 0 2 12 1 4 2 2 3 0 0 2 0 0 1 0 8 0 6 0 1 0 0 3 0 1 0 0 2 1 0 3 0 1 9 2 0 0 0 4 0 0 1 3 0 0 2 0 3 2 0 3 2 2 6 0 1 0 3 1 11 0 2 2 0 0 0 4 4 0 0 0 0 2 1 2 3 1 2 1 0 0 0 1 0 6 4 1 0 1 1 6 3 0 0 3 4 6 0 0 5 2 8 1 0 2 1 1 1 13 0 0 1 0 17 1 1 1 2 4 1 2 4 0 5 9 2 0 12 1 5 2 0 0 4 0 5 1 2 2 1 0 0 4 0 1 2 0 0 7 2 1 0 0 0 5 1 0 0 0 0 4 11 6 1 4 0 2 2 6 0 3 0 5 1 2 2 1 4 0 3 1 0 6 0 0 0 1 1 2 0 2 2 0 2 4 4 0 2 0 0 0 4 2 10 0 0 3 4 0 0 0 4 6 3 5 0 1 0 2 2 4 2 3 0 3 0 1 0 0 5 7 4 0 0 0 0 1 0 6 1 4 1 4 2 5 2 2 2 0 4 9 0 0 3 0 8 0 0 0 4 0 0 2 3 1 0 0 0 3 0 0 1 0 7 2 13 5 2 4 2 0 2 1 2 1 5 3 2 0 6 6 0 8 0 0 12 4 2 0 1 3 2 4 2 2 3 0 0 0
109 110 77 114 95 99 98 121 148 63 99 89 77 76 118 103 79 103 95 122 96 89 128 76 91 117 95 73 95 124 72 107 82 89 71 88 85 87 121 139 82 106 111 147 151 88 60 76 90 104 105 107 109 125 80 96 112 80 123 119 106 99 98 95 80 121 80 81 111 80 124 98 108 116 82 75 95 133 117 82 105 94 125 127 82 105 66 83 65 112 109 127 144 94 100 97 97 181 108 111 122 79 102 146 94 67 66 131 138 91 110 88 92 102 118 66 106 119 88 118 122 83 121 82 83 101 94 136 85 62 91 116 108 85 115 65 102 92 101 67 103 96 116 90 93 120 108 140 105 97 97 106 64 118 68 116 115 100 99 103 79 82 108 116 80 81 107 103 97 113 70 80 150 146 91 80 116 80 159 98 122 110 145 92 94 101 74 84 92 132 82 82 112 141 108 90 69 90 97 108 141 113 83 99 84 129 98 107 99 89 117 106 84 103 111 97 99 97 89 64 64 121 69 89 117 97 128 94 93 127 96 80 119 113 93 108 80 125 110 77 56 86 91 83 72 77 103 75 82 69 91 108 88 96 79 85 106 99 109 112 60 71 100 90 112 89 139 71 112 104 89 123 130 65 60 92 110 93 100 96 116 101 96 117 98 86 87 78 119 104 100 108 75 109 103 81 101 76 141 118 116 87 128 106 86 60 111 125 109 92 94 71 96 71 122 84 72 87 79 57 90 132 93 90 88 133 82 108 100 102 121 94 112 134 112 107 93 97 86 82 105 144 113 136 83 122 104 64 82 124 102 78 77 97 92 102 91 96 98 119 93 100 69 81 111 93 75 102 134 82 165 119 82 99 121 119 123 84 65 94 75 105 109 85 87 106 105 118 97 100 78 90 99 96 100 63 111 58 72 107
5 2 1 17 11 6 0 18 8 14 2 2 8 3 7 4 8 7 0 14 9 1 1 3 3 1 0 1 10 2 1 11 5 4 2 4 12 14 5 4 2 7 11 17 4 19 2 8 1 7 6 3 7 4 2 7 2 11 13 0 3 18 0 2 6 7 11 3 2 6 0 7 7 1 2 7 0 7 7 0 1 15 6 4 3 0 8 10 7 0 13 5 6 3 5 2 12 1 12 8 1 0 2 8 5 9 6 4 3 5 1 8 18 4 7 9 8 4 2 14 11 1 7 0 4 6 16 10 1 1 1 4 2 3 1 10 8 13 1 3 2 0 13 4 0 9 3 1 0 12 11 1 6 0 14 3 2 1 2 1 5 3 16 5 0 2 5 5 1 7 0 1 8 16 2 5 2 3 4 1 15 1 3 2 16 5 11 9 7 5 4 6 17 8 2 15 0 3 7 21 1 16 0 1 0 1 4 3 6 4 0 0 6 8 11 1 6 5 13 5 0 0 17 8 11 2 16 13 0 0 12 7 8 3 6 3 1 3 0 11 15 20 4 13 2 4 1 3 6 0 11 11 1 2 2 0 10 10 11 4 14 3 10 25 3 2 7 2 2 0 3 8 11 5 1 0 4 6 2 3 1 9 4 0 31 3 10 4 21 0 3 1 5 4 4 1 2 11 6 0 2 2 4 3 3 2 2 5 3 8 8 2 0 5 1 3 13 0 11 8 1 0 16 0 2 7 0 5 5 0 2 7 4 4 2 1 18 3 25 1 2 11 5 1 8 2 5 13 8 0 6 7 3 1 1 7 15 4 0 1 0 10 5 2 1 4 6 9 2 3 4 2 2 0 0 0 1 17 5 0 1 9 2 2 9 4 5 1 9 0 1 9 1 1 6 6 5 0 1 3
1 0 3 0 1 1 0 2 2 4 0 0 2 1 3 0 0 2 0 5 4 0 3 1 3 3 1 2 0 2 1 0 4 3 1 0 0 1 0 0 1 4 0 1 0 2 2 0 2 0 2 0 2 1 0 1 0 3 1 1 1 2 2 0 1 2 0 1 2 2 1 2 1 0 0 0 0 1 2 0 0 5 5 1 1 0 0 2 1 1 2 0 5 1 6 0 1 0 1 2 6 0 0 1 0 0 0 0 0 0 1 0 6 0 1 3 6 4 0 1 0 3 0 0 0 1 4 1 0 0 1 0 1 0 0 0 1 3 0 0 0 1 0 1 0 2 0 1 3 2 0 3 2 1 3 2 5 0 0 2 0 0 3 1 2 1 2 0 1 0 0 0 1 1 1 3 0 1 0 2 0 0 1 1 0 5 0 0 4 2 0 1 0 1 0 2 0 0 6 0 0 0 3 0 0 1 1 4 0 0 3 1 3 0 0 8 3 4 0 0 2 2 0 1 8 1 1 0 0 9 2 1 0 1 4 1 2 0 1 1 0 1 3 0 1 4 5 0 2 1 1 2 1 1 0 1 0 0 0 2 0 2 0 0 2 0 0 0 1 0 1 0 0 5 0 0 2 4 0 0 0 0 1 1 1 2 1 1 6 0 4 0 0 0 1 3 1 0 1 13 1 0 2 6 0 2 1 3 1 4 0 0 0 0 2 3 0 4 2 3 1 0 0 2 2 2 0 3 1 1 2 0 1 4 1 0 2 4 5 1 2 0 4 0 1 1 0 0 1 1 1 4 0 2 0 0 0 0 0 1 1 1 1 1 2 5 0 8 2 0 7 4 2 0 1 2 0 3 1 1 2 0 12 3 1 0 0 1 2 3 2 0 0 2 2 1 0 0 1 4
282 318 273 416 245 293 379 248 163 145 108 316 210 159 268 147 99 233 200 254 99 215 206 234 165 315 184 193 234 475 279 95 171 218 135 140 259 271 197 158 218 197 249 299 174 118 138 268 194 184 181 273 176 262 223 258 114 242 255 341 336 210 196 195 255 246 149 211 222 212 381 150 140 345 201 342 212 402 180 220 293 272 158 406 124 115 104 162 189 227 264 259 256 204 297 143 250 386 462 222 220 395 104 237 201 185 217 165 280 270 225 439 114 140 267 261 160 177 293 245 283 335 212 232 264 154 248 194 260 150 193 282 386 220 308 123 268 163 282 302 207 278 247 353 269 232 285 284 258 275 144 384 230 324 245 300 381 131 180 311 196 324 370 59 279 278 165 291 280 84 169 225 222 24 240 266 128 162 202 226 182 325 163 167 231 132 266 251 198 237 153 278 205 312 143 317 329 221 232 285 67 203 75 223 302 235 171 266 251 81 205 126 205 349 153 233 180 180 350 205 373 375 220 322 175 308 184 194 304 275 251 161 244 126 246 254 218 224 344 261 171 237 87 206 195 394 207 264 222 255 674 179 292 162 213 312 248 170 337 115 203 362 161 162 137 269 246 221 318 349 226 194 445 192 404 201 179 81 294 218 183 264 230 215 283 197 262 283 158 216 347 196 239 273 108 308 175 183 341 266 187 333 199 88 207 305 237 362 290 390 251 273 212 227 131 190 227 196 267 186 237 71 147 259 198 236 161 261 183 182 218 336 62 278 198 250 257 320 291 214 174 175 149 241 281 296 333 128 161 58 245 105 45 254 203 193 232 323 263 345 210 251 201 153 124 196 118 287 153 291 168 403 156 215 371 220 360 213 170 195 164 190 154 161 203 168 245 279 227 198 292 317 246 131 246 336 157 176 219 180
132 113 114 109 97 129 155 154 71 102 106 113 83 117 132 59 92 87 93 84 92 60 81 79 130 106 77 117 103 126 69 94 102 105 77 92 108 132 107 109 86 112 79 93 92 82 86 104 109 67 74 112 123 95 111 112 97 91 119 78 103 99 86 157 104 78 94 101 84 75 114 78 108 90 98 76 130 114 76 124 111 70 99 111 84 72 108 120 109 81 88 95 80 85 67 107 126 95 138 120 120 97 71 78 75 125 73 92 89 112 112 91 102 138 95 115 122 108 118 94 84 110 105 117 62 109 130 82 98 106 85 82 83 89 52 99 82 146 78 139 82 135 87 93 104 91 102 116 75 95 113 85 132 118 137 112 62 87 117 85 90 80 76 92 84 91 95 87 144 69 91 106 76 99 83 85 108 107 145 105 91 108 82 65 98 72 74 74 69 132 114 100 152 144 92 93 99 89 84 69 75 88 124 79 140 97 129 69 99 116 88 103 120 95 130 94 76 80 91 62 81 95 75 108 94 81 82 99 149 88 120 98 72 135 105 81 102 77 74 166 65 101 144 113 112 120 133 90 72 86 90 132 104 95 86 107 80 106 64 76 129 138 112 75 102 71 82 89 100 79 96 104 102 96 87 100 93 106 125 96 69 70 62 93 90 102 105 98 83 114 117 108 85 102 71 84 76 102 104 88 107 98 57 80 101 78 118 110 88 119 71 97 69 88 107 105 97 89 138 79 111 64 130 69 113 85 119 119 95 102 76 120 101 88 103 63 80 127 148 98 64 112 129 77 70 107 63 104 63 104 82 94 93 84 94 112 138 83 89 76 75 121 112 95 92 116 68 72 87 83 83 68 68 97 109 103 68 80 160 74 131 78 89 120 103 78 97 84 75 112 141 108 114 70 107 144 76 100 67 112
10 20 19 22 19 15 51 16 16 26 15 16 22 43 10 14 24 12 6 26 18 19 37 26 9 20 1 14 28 23 9 29 5 45 22 12 22 29 26 41 24 38 12 33 15 27 24 21 23 20 31 16 38 10 25 35 24 12 30 24 16 33 15 22 18 14 6 17 40 13 32 9 15 2 19 27 21 2 9 18 21 23 5 30 7 4 21 11 22 19 20 40 31 29 28 33 13 33 6 4 34 4 30 41 7 7 21 8 26 17 11 34 18 6 26 17 16 27 15 12 32 28 30 18 29 19 26 37 18 20 29 18 13 15 22 8 36 26 18 8 15 14 28 17 17 11 11 24 23 10 27 23 12 36 20 13 27 12 4 20 33 21 55 32 37 25 30 4 25 15 41 14 11 6 22 11 23 26 26 18 14 25 31 38 21 2 7 29 14 35 8 21 12 64 14 16 11 18 19 27 35 28 8 24 17 24 30 28 25 12 40 13 10 9 36 25 18 17 5 8 32 18 6 23 14 26 3 26 33 30 16 31 39 7 21 36 17 13 10 10 8 17 34 22 10 34 30 29 7 15 25 54 23 29 4 12 7 13 5 17 14 22 46 16 30 10 27 15 20 4 15 29 32 30 24 5 26 3 14 6 37 30 20 33 28 5 19 21 38 19 6 29 9 8 7 4 28 16 35 38 48 36 16 5 6 14 7 27 26 12 23 9 6 19 23 15 15 22 13 6 20 4 18 10 13 33 24 6 23 25 12 4 19 30 10 39 7 9 16 34 6 10 10 27 21 31 23 18 29 31 25 20 5 18 46 10 3 8 28 27 10 37 19 30 35 10 8 26 22 16 6 13 26 4 33 10 16 15 28 23 13 29 20 16 9 12 0 31 12 9 17 21 18 32 19 7 22 22 6 32
96 170 110 92 166 131 101 85 190 146 98 106 146 121 180 128 139 87 141 153 151 127 95 129 118 140 123 112 160 118 131 165 212 124 106 168 71 107 151 141 98 120 112 144 136 111 145 133 114 195 135 107 122 170 98 134 124 116 106 184 128 95 122 171 117 166 143 115 103 122 119 109 104 117 210 149 163 177 119 191 62 94 178 190 130 126 124 116 115 119 106 103 103 89 132 102 121 130 100 125 117 156 147 106 129 88 92 157 96 89 146 117 121 105 95 143 118 140 129 104 138 120 125 58 113 113 160 112 109 142 120 207 123 55 106 117 99 148 126 135 131 124 96 94 159 98 81 118 107 113 122 93 143 162 128 92 112 87 100 122 120 139 143 132 128 144 183 132 111 131 159 117 193 105 98 119 115 132 197 95 144 138 93 103 137 130 131 103 144 156 94 163 129 119 125 172 143 162 155 115 162 117 169 122 157 92 131 176 148 101 175 140 141 90 196 141 116 84 158 122 118 124 174 92 129 142 153 141 157 145 91 96 133 144 139 113 142 114 153 132 149 140 173 151 128 122 181 183 137 137 140 163 94 128 137 117 159 162 131 126 133 158 162 185 136 140 124 143 119 186 142 123 93 104 161 97 136 133 146 121 106 115 126 167 142 132 169 194 99 108 139 115 122 94 107 80 146 138 163 105 186 129 138 137 135 176 130 145 98 133 119 110 114 100 105 134 129 113 98 125 208 106 109 154 97 142 120 138 150 87 99 93 143 164 123 122 71 89 116 124 170 151 94 86 110 134 87 158 96 102 101 89 92 147 112 162 99 125 120 131 128 144 126 82 154 100 136 82 89 146 153 109 79 147 178 124 110 118 90 129 148 120 127 100 51 96 129 99 131 77 116 142 136 94 123 107 184 121 174 107
8 9 1 15 8 1 0 6 2 0 1 19 4 1 3 6 39 30 19 8 39 2 0 12 0 26 2 1 0 4 0 16 1 2 0 0 1 0 6 19 16 0 5 0 9 18 7 29 1 1 1 0 4 1 13 2 2 4 8 2 6 17 1 7 17 17 0 15 1 7 12 1 0 2 27 13 5 4 32 0 1 5 2 4 2 35 10 4 33 4 7 4 5 8 5 20 3 2 7 0 3 14 66 2 1 11 2 15 0 0 5 7 5 12 1 2 14 5 1 7 17 1 3 17 30 0 3 1 1 6 25 5 2 0 5 37 3 4 2 0 0 20 4 6 0 1 1 0 0 10 1 2 0 5 0 8 0 17 23 45 19 21 12 1 2 0 7 20 4 7 58 1 9 1 1 5 6 10 0 0 3 22 2 8 3 13 74 33 19 5 0 5 16 6 19 3 2 0 0 7 17 9 16 2 14 2 3 4 3 23 12 3 0 3 7 21 0 21 0 12 20 3 4 3 5 4 9 0 5 0 15 4 6 3 0 10 6 3 2 1 1 0 32 69 12 14 0 18 2 9 104 11 7 1 1 5 7 0 2 176 12 8 0 17 6 3 6 10 9 5 7 45 3 13 13 4 9 15 22 8 12 3 0 0 11 4 39 0 2 33 9 1 13 3 0 11 6 4 4 4 0 3 61 7 27 3 4 2 54 33 14 6 17 20 3 9 22 0 7 3 0 31 12 2 5 4 3 5 4 2 13 3 12 10 11 0 0 0 5 24 1 11 0 0 0 2 2 5 7 13 3 21 23 1 0 18 0 0 11 3 4 0 2 2 10 3 6 9 5 4 2 0 1 28 0 7 3 1 0 44 6 6 8 1 16 6 8 0 11 1 13 23 2 7 4 3 2 54 10 1
9 8 10 14 18 7 12 16 13 13 15 17 15 13 11 10 10 9 9 9 6 12 11 10 12 6 5 8 14 8 17 7 11 10 4 7 5 14 9 9 9 11 15 12 14 16 16 11 11 11 10 21 11 10 4 8 11 9 12 11 12 9 10 5 10 19 9 6 13 9 7 12 11 20 7 14 4 12 12 10 6 11 9 8 19 10 7 12 12 10 11 14 6 12 5 7 9 13 18 10 9 3 14 9 14 12 14 4 11 7 7 11 14 7 15 6 18 6 17 10 16 12 15 19 14 10 5 4 13 7 13 10 7 4 15 18 12 14 4 10 10 12 12 7 7 12 11 11 14 12 15 9 7 14 14 11 12 16 8 12 15 9 13 14 14 11 8 13 5 7 10 16 11 8 10 17 11 6 11 11 18 8 4 14 8 10 15 13 16 12 9 12 6 9 7 12 12 10 12 16 4 9 13 17 15 12 8 15 8 5 7 11 16 10 11 14 7 11 10 14 9 7 19 16 6 5 10 5 11 10 14 7 8 7 10 8 18 7 8 7 14 12 12 18 9 11 10 6 11 6 7 10 10 11 7 13 12 6 12 9 6 13 13 19 9 14 15 13 9 16 13 6 12 8 9 11 13 11 15 9 10 12 16 5 13 10 12 11 15 9 9 20 11 9 7 10 7 8 13 18 13 13 11 14 8 5 17 12 10 16 10 12 6 8 7 9 12 10 7 12 10 15 17 6 12 9 12 7 12 10 5 12 17 4 5 11 12 7 11 13 13 8 14 10 13 10 11 9 10 7 3 13 4 4 4 12 13 12 14 10 9 16 11 12 6 11 12 11 14 14 11 11 6 10 14 15 19 7 3 7 15 2 9 13 7 17 14 17 14 9 19 13 9 7 7 11 9 6 2 10
7 4 3 5 3 0 7 3 6 5 6 2 5 4 1 4 7 8 12 4 2 7 4 7 8 7 4 3 8 2 7 9 6 7 5 3 2 2 3 9 4 7 2 3 1 8 7 2 6 1 4 5 4 6 3 5 3 8 7 4 2 8 1 7 6 0 4 1 6 8 1 1 5 3 5 4 5 8 2 3 3 9 4 7 9 10 5 4 1 13 1 1 4 7 7 5 9 4 3 3 6 6 4 4 2 1 3 2 3 3 12 3 3 7 12 4 10 5 3 2 6 5 2 3 5 0 2 11 4 1 7 7 5 6 3 2 0 4 6 10 3 5 7 3 5 6 0 5 3 6 8 0 4 5 1 2 9 5 9 3 9 7 0 5 5 5 7 6 7 8 9 3 7 9 10 3 7 1 2 3 6 5 5 6 3 8 4 0 1 14 4 6 9 5 4 5 6 3 5 5 3 3 0 0 1 4 2 9 5 2 8 5 5 2 3 7 3 2 1 7 3 3 8 2 3 4 7 9 5 6 4 6 3 2 10 7 1 1 0 6 6 6 7 3 8 6 8 0 1 0 3 4 6 6 5 2 8 8 6 1 8 2 5 6 3 4 5 4 2 6 0 1 5 8 5 2 11 7 4 4 2 14 1 6 5 3 8 1 7 11 2 5 2 8 9 5 3 4 11 3 2 7 0 4 5 8 7 5 2 7 3 4 4 4 3 6 4 2 8 5 2 4 3 3 7 8 10 4 7 6 6 8 3 2 5 6 2 6 4 4 6 6 7 6 5 0 10 1 6 2 2 7 4 6 7 2 9 9 2 8 4 4 3 8 5 1 4 5 5 0 11 10 4 7 8 5 9 3 6 5 4 5 9 3 2 7 6 9 8 7 5 6 6 13 6 6 5 2 9 4
0 5 9 0 2 3 0 0 0 8 1 0 0 1 2 1 4 2 1 5 2 1 4 0 3 0 1 2 3 3 0 0 0 2 0 1 4 1 26 0 1 0 0 0 1 2 0 0 0 0 0 0 0 3 0 4 3 4 1 2 6 8 2 0 12 7 2 0 6 1 7 3 2 0 0 1 0 3 7 1 0 0 0 0 0 2 3 3 0 0 0 0 0 1 0 0 0 1 3 4 4 0 5 0 5 9 0 0 0 0 0 0 2 0 3 2 9 0 4 4 10 0 2 7 7 1 1 4 11 0 0 0 3 0 22 6 9 0 0 0 1 3 0 0 5 27 3 0 0 1 0 1 0 0 5 0 1 3 1 0 0 0 0 0 6 3 3 2 3 0 0 0 1 9 1 0 0 7 3 0 6 1 2 3 0 5 1 0 3 2 0 0 2 0 6 0 8 5 0 3 1 0 8 5 0 0 0 11 2 8 0 4 0 1 0 2 0 2 0 6 0 1 10 0 1 0 1 2 6 3 5 0 1 0 5 2 1 4 0 13 0 0 2 2 2 0 0 0 1 3 1 0 3 5 8 1 0 3 15 1 0 0 5 0 0 9 11 11 0 9 0 0 0 0 0 3 3 0 0 12 0 3 0 0 1 0 1 0 0 3 2 0 3 0 12 3 3 0 19 14 4 2 0 5 0 1 0 0 7 0 0 0 1 0 2 0 7 1 8 1 3 11 12 0 4 1 0 5 0 0 6 3 2 1 6 1 1 1 1 2 0 0 9 3 0 0 4 0 1 0 0 0 2 1 13 3 2 0 3 0 2 1 3 0 1 2 4 2 0 21 3 5 4 4 1 0 1 4 0 8 6 1 7 1 0 0 0 0 3 1 8 0 5 5 1 4 4 0 4 0
8 4 6 2 3 4 2 3 6 3 5 7 3 8 5 6 2 5 5 7 4 5 0 3 4 11 11 10 3 2 0 4 13 3 7 5 4 6 6 3 5 6 7 4 1 4 0 5 5 6 2 9 7 4 3 6 8 5 4 2 4 5 6 6 12 7 7 6 10 5 5 3 7 11 6 5 6 0 5 6 3 2 3 8 3 3 7 9 9 5 5 6 5 6 7 5 2 1 3 2 3 6 4 9 9 6 1 3 7 4 12 9 4 2 11 6 3 7 4 6 4 6 8 5 1 5 4 3 0 3 5 2 8 5 7 1 12 4 9 10 6 5 6 4 4 2 9 6 2 5 3 3 7 0 8 5 8 13 1 7 3 6 1 3 3 8 4 12 6 6 3 2 2 8 2 5 8 6 2 7 8 3 12 6 2 6 5 5 4 2 8 9 8 5 1 4 7 1 6 2 6 6 4 6 10 8 1 4 2 11 4 4 6 3 8 3 11 10 2 7 7 8 4 9 4 5 5 3 5 4 4 5 7 1 4 9 1 10 7 5 6 3 3 12 6 4 3 7 6 3 1 1 4 7 9 3 11 1 8 4 7 8 3 3 3 9 3 7 2 4 2 1 9 6 6 2 10 9 5 3 1 3 6 2 5 7 2 1 1 10 5 2 7 5 3 6 2 2 8 7 5 10 4 4 7 4 2 12 2 6 2 2 3 3 7 3 7 2 7 7 4 5 3 6 3 7 7 6 5 7 4 10 6 4 8 4 4 3 4 10 10 3 6 10 9 0 9 4 10 6 2 6 5 5 10 5 5 10 9 3 3 10 7 10 4 5 9 5 9 7 4 4 9 3 7 8 5 6 5 5 4 7 5 1 5 4 4 5 11 8 2 6 11 5 6 4 2 8 9 9
131 157 141 60 131 98 141 109 211 70 109 152 76 91 82 79 90 74 90 100 106 86 29 18 97 76 57 132 60 72 73 160 92 97 26 86 47 42 86 105 97 64 84 131 159 69 77 122 88 93 115 165 69 72 46 46 106 99 140 132 114 82 73 136 68 132 95 103 69 77 146 67 158 43 73 42 67 142 82 93 58 217 92 103 65 85 96 77 61 75 103 134 105 78 157 79 14 127 91 47 135 142 57 115 113 73 90 139 109 110 164 107 63 86 62 129 40 246 77 119 53 78 105 176 98 176 203 53 112 100 128 110 117 101 124 41 89 101 99 124 121 195 95 62 117 155 167 140 81 169 79 54 148 189 69 116 71 137 123 68 51 101 98 91 80 73 102 106 90 112 68 57 125 139 90 22 175 54 279 147 213 4 116 104 96 130 107 109 47 241 143 113 135 96 115 80 81 75 86 127 96 106 77 74 75 59 84 84 91 55 75 94 39 99 179 73 81 91 94 48 54 127 74 30 140 89 148 153 47 81 123 63 54 97 39 101 148 68 40 98 85 78 122 167 65 105 121 178 25 35 108 122 47 120 63 97 132 107 83 49 88 166 105 102 45 94 123 77 97 173 90 177 78 55 90 66 94 127 67 45 96 41 63 177 116 68 130 82 100 97 147 76 97 115 80 150 95 33 149 169 120 121 137 86 120 100 145 124 95 103 90 164 103 103 106 157 89 109 112 62 133 60 69 22 99 93 37 49 96 78 102 212 120 101 144 57 127 34 220 119 87 80 126 58 49 101 47 6 95 76 84 123 99 65 137 102 136 70 101 101 81 111 59 63 76 93 64 114 104 105 102 94 68 82 115 202 71 113 128 108 117 32 149 106 102 130 78 114 87 119 104 98 119 120 92 136 165 86 101 146
10 7 18 13 5 8 5 9 7 14 4 8 20 10 7 4 12 18 15 6 17 16 7 15 15 8 17 18 14 7 15 10 10 10 14 8 13 13 10 10 11 10 6 11 7 10 7 12 14 13 16 11 11 7 15 14 19 12 8 9 8 10 15 13 7 10 12 16 6 16 5 18 16 11 11 16 2 11 9 3 14 19 12 7 6 11 8 16 16 13 17 4 1 8 25 13 10 11 4 11 10 9 7 13 8 12 19 6 12 8 10 16 14 15 12 11 5 12 14 26 8 5 10 4 8 19 4 11 11 11 6 12 11 27 9 16 11 6 14 18 9 4 6 4 17 3 11 12 14 2 8 22 13 8 12 7 19 10 12 10 8 12 15 6 10 13 16 8 9 10 11 9 12 8 17 9 16 16 16 4 5 8 8 15 15 13 10 24 14 8 15 5 12 6 9 12 3 14 20 14 7 9 9 15 17 8 8 7 11 6 15 11 11 4 8 10 11 20 8 15 12 12 11 18 5 9 6 11 10 16 16 7 13 18 6 13 16 10 11 17 7 17 4 10 13 11 10 9 12 8 13 14 12 11 6 7 4 14 10 5 6 21 8 7 9 9 11 17 20 2 9 8 10 9 10 5 2 7 21 10 10 7 15 4 14 11 12 17 10 6 11 11 9 12 18 0 14 7 8 7 10 9 3 6 9 17 6 6 12 10 15 9 14 15 14 7 14 9 7 13 9 7 9 7 9 11 7 5 10 14 18 7 28 8 13 10 15 10 10 8 17 13 13 17 17 9 6 21 2 5 21 17 22 13 5 19 18 14 10 12 15 9 10 11 8 10 8 11 18 25 5 10 11 3 8 9 13 6 17 7 8 6 13 15 6 8 11 16 6 18 13 8 8 13 5 12 10 9 13 13
11 3 9 2 0 7 7 3 9 14 4 9 8 4 8 31 7 6 3 5 9 19 4 3 2 2 4 9 7 5 8 21 15 5 9 7 4 15 6 4 16 5 2 7 7 3 12 3 2 11 2 2 35 3 13 24 15 3 4 8 1 3 3 2 3 6 5 13 1 7 3 7 2 7 12 8 4 8 7 2 5 3 8 25 8 1 8 1 13 10 2 6 5 5 0 4 7 26 2 9 22 3 8 9 2 6 5 5 10 10 9 13 9 1 0 5 9 6 4 8 11 14 2 5 8 6 4 7 5 7 12 2 8 3 6 10 4 5 15 5 12 6 6 9 1 4 5 6 8 6 5 4 3 9 6 1 9 12 12 4 17 11 6 7 4 1 19 5 0 14 9 10 5 18 4 6 6 19 10 14 1 3 4 1 19 2 2 2 35 9 10 9 3 6 1 12 11 7 4 21 2 5 11 6 3 19 3 4 12 5 9 4 6 7 10 5 5 3 5 10 6 3 9 16 3 5 7 5 2 14 1 6 9 7 11 6 9 6 4 2 5 17 1 5 17 2 16 6 4 8 1 3 12 10 10 3 10 9 3 2 3 11 6 4 8 6 12 7 7 3 3 13 6 10 1 2 2 14 6 12 7 5 23 6 6 10 7 11 2 0 13 4 7 11 4 6 7 7 5 6 20 6 16 8 4 6 6 4 13 3 9 4 20 10 5 0 3 9 0 5 5 8 16 6 6 4 6 6 1 2 6 0 3 5 1 2 4 2 1 6 15 12 9 7 1 4 3 11 6 8 8 2 13 8 10 4 4 8 3 5 2 4 7 11 6 11 4 12 6 7 6 2 2 8 6 6 4 1 6 0 2 9 7 3 5 3 13 8 6 2 7 11 2 10 2 3 9 8 4 5
0 0 0 0 0 1 0 0 0 0 0 0 0 0 0 1 0 0 1 0 0 0 0 0 0 0 1 0 1 0 0 0 0 0 1 0 0 0 0 0 0 0 0 0 0 1 0 0 0 0 0 0 0 0 0 0 0 0 0 0 0 0 0 0 0 0 0 1 0 0 1 0 0 0 0 0 0 0 0 0 0 0 0 0 0 0 0 1 1 0 0 0 0 0 0 0 0 0 0 0 0 0 0 0 0 0 0 0 0 0 0 0 0 1 0 1 0 0 0 1 0 0 0 0 0 0 0 0 0 0 0 0 0 0 0 1 1 0 0 0 0 0 0 0 0 0 1 0 0 0 0 0 0 1 0 0 1 0 0 0 0 0 0 0 0 0 0 0 0 0 0 0 2 5 5 1 0 0 0 0 0 0 0 0 1 0 0 0 0 0 0 0 2 0 0 0 0 0 0 0 0 0 0 1 0 0 0 0 0 0 1 0 0 0 0 0 0 0 0 0 0 0 0 2 1 0 0 0 0 0 0 0 0 0 0 0 0 0 0 0 0 0 0 0 0 0 0 0 0 0 2 1 0 0 0 0 2 0 0 0 0 0 0 1 0 2 0 0 0 0 0 0 0 0 0 0 0 0 0 1 0 0 0 0 0 0 0 0 0 0 0 0 3 0 0 0 0 2 0 1 2 0 0 0 0 0 0 0 0 0 0 0 0 1 0 0 0 1 0 0 0 2 0 0 1 0 0 0 0 0 1 0 0 1 0 0 1 0 0 0 2 2 0 0 0 0 0 1 0 0 0 0 0 0 0 0 1 0 1 0 0 0 0 0 0 0 2 1 3 1 0 0 2 0 1 0 1 0 0 4 0 0 0 0 1 1 0 0 0 0 0 0 1 0 0 0 0 1 0 0
28 14 29 13 15 38 37 8 24 9 11 18 21 14 19 0 20 31 40 34 37 30 36 27 26 7 9 31 26 27 21 31 27 26 8 7 9 35 19 21 25 11 25 36 20 25 6 28 22 33 2 18 8 9 31 31 16 18 20 15 47 26 20 35 30 0 16 15 28 21 37 38 38 24 16 21 24 6 27 23 18 9 39 24 26 25 0 39 39 6 14 31 3 21 2 23 21 4 22 7 29 32 5 28 29 25 39 15 24 5 23 27 14 16 16 25 29 42 2 7 16 29 19 26 39 27 24 12 37 36 36 20 2 21 2 13 17 27 20 29 22 27 9 25 17 44 28 11 23 24 37 23 22 26 3 29 26 26 27 8 5 22 31 5 26 20 48 23 33 22 24 32 24 19 22 11 8 8 33 36 24 13 12 15 2 2 13 29 46 41 26 19 7 6 35 22 22 20 19 22 30 10 33 18 29 21 16 16 12 24 27 26 40 33 27 22 28 15 11 16 35 27 36 45 28 26 43 25 31 7 32 18 32 26 12 24 22 20 19 13 9 23 29 26 38 38 13 36 16 7 18 19 33 27 22 8 20 27 21 36 25 22 38 25 13 1 26 15 26 23 25 19 25 27 27 32 27 40 18 24 28 14 18 17 26 18 31 18 21 22 4 12 22 29 30 7 33 28 4 20 38 27 35 24 30 18 0 39 25 28 9 31 20 21 5 27 1 30 4 10 33 27 35 17 38 28 26 34 3 4 29 5 18 25 25 13 8 14 21 20 38 33 21 12 20 27 9 30 42 36 23 30 28 15 31 0 28 19 36 22 20 37 21 31 25 20 22 19 13 29 1 29 18 23 14 4 29 12 17 21 22 42 36 20 27 2 31 12 10 33 16 28 39 39 20 21 29 24 31 8
21 17 5 27 10 23 28 20 32 12 6 10 31 20 15 13 16 31 11 17 20 9 30 6 11 23 19 7 22 16 8 23 23 27 9 18 15 24 14 12 15 3 0 39 10 13 6 8 16 59 8 5 7 15 16 21 15 9 4 19 30 1 6 8 27 26 17 12 11 1 14 3 5 7 40 28 8 24 26 23 23 46 23 32 19 4 18 13 8 25 11 27 3 11 35 6 10 8 7 18 20 31 34 11 30 4 20 26 20 20 36 5 8 8 21 18 18 7 11 4 19 16 4 4 30 34 19 29 9 6 5 37 10 10 20 25 20 15 32 14 25 10 21 11 16 11 19 35 16 14 17 5 15 13 30 32 17 9 39 11 46 34 24 26 25 13 21 25 13 37 16 13 45 24 9 6 10 14 21 30 4 11 18 14 28 40 30 12 5 12 32 12 8 7 25 13 7 23 36 29 17 34 17 9 22 19 1 23 17 3 19 20 18 10 10 19 37 3 24 19 11 13 2 11 17 23 18 13 1 9 22 29 3 32 17 25 2 27 35 11 17 16 20 11 38 15 26 12 32 20 16 18 26 28 8 17 17 30 14 29 15 11 4 6 7 20 27 23 6 31 25 16 4 34 9 10 19 27 13 13 15 15 11 8 15 28 35 5 8 3 26 17 8 12 3 2 26 29 10 4 22 27 35 25 13 18 14 10 6 18 6 7 15 50 15 26 15 12 26 31 13 17 21 2 11 17 16 10 3 32 38 31 21 23 14 17 13 4 17 16 9 17 19 40 10 18 40 36 47 18 7 26 7 22 13 42 3 24 41 14 12 7 34 21 9 6 15 17 28 19 24 22 20 10 15 17 31 16 28 6 10 1 26 16 23 13 22 20 13 8 21 34 12 24 32 23 9 4 2 12
70 91 112 78 103 77 130 142 103 98 83 142 84 64 145 85 60 91 101 96 120 88 150 113 100 72 115 65 74 85 104 175 108 80 109 69 115 74 129 86 137 100 166 158 107 93 77 91 108 126 86 102 118 102 86 85 90 51 109 121 81 110 77 107 82 128 72 92 103 71 102 126 87 113 84 72 84 145 119 150 81 115 114 99 71 128 108 123 102 68 73 90 74 103 86 92 70 104 94 101 85 93 129 152 92 96 67 132 170 86 104 93 116 105 96 72 64 93 127 153 117 82 142 110 74 97 84 145 91 81 79 93 115 117 92 87 130 117 95 82 105 70 72 75 133 96 100 137 113 114 122 119 99 125 104 90 112 114 73 82 76 141 123 106 100 62 105 67 83 157 70 95 129 127 68 86 117 167 157 111 136 91 121 64 99 140 85 56 95 99 79 94 79 130 110 113 82 87 92 104 140 124 62 98 93 113 75 97 126 81 178 160 89 104 105 63 71 109 87 98 79 68 70 89 87 82 110 106 91 185 85 111 89 115 76 81 90 110 147 68 65 90 108 97 84 119 103 67 98 91 54 105 79 99 81 64 111 99 100 70 72 43 83 73 107 79 78 72 94 100 90 86 98 106 99 82 78 120 111 77 126 121 148 128 102 60 59 166 88 91 97 141 75 78 112 100 94 124 94 126 80 113 76 90 135 96 69 83 109 62 97 106 98 83 80 74 76 104 89 73 90 123 113 94 82 163 76 115 83 88 110 71 79 104 109 151 137 66 73 103 129 126 100 107 75 103 107 69 87 88 95 47 89 128 100 93 46 73 83 89 126 128 68 51 85 89 128 126 142 107 113 65 146 132 95 125 92 65 87 68 97 77 95 123 105 89 71 115 129 72 67 70 116 115 84 80 112 72 98 121
12 5 13 14 6 16 9 14 22 16 14 19 11 19 26 26 12 18 5 10 16 14 15 15 21 3 26 7 6 4 25 4 22 9 9 13 17 18 13 13 13 9 17 17 2 1 7 26 9 6 14 23 14 4 12 10 16 7 18 7 17 18 19 15 11 20 20 26 5 3 8 10 18 31 7 10 5 13 6 21 3 13 9 19 10 7 5 16 9 29 16 3 2 17 5 11 4 3 18 26 16 23 17 13 20 17 0 50 15 9 12 16 9 18 2 11 3 34 14 24 5 16 8 12 15 4 4 5 4 38 5 20 11 15 13 14 5 34 10 6 3 23 11 10 4 4 21 16 15 13 32 24 18 7 10 34 20 3 5 8 8 16 9 2 23 19 16 2 12 6 26 4 9 16 14 10 16 9 7 21 17 6 40 8 14 10 11 18 17 16 13 17 8 9 12 14 11 33 15 9 12 24 14 7 9 29 11 18 11 14 24 6 22 6 23 10 21 25 27 23 13 15 18 36 11 11 23 24 26 8 7 22 24 12 5 14 8 10 10 9 7 27 2 10 4 2 15 12 8 10 9 27 12 17 19 4 18 15 7 7 16 12 3 25 8 20 12 21 21 7 7 7 20 5 11 19 2 35 16 19 26 22 19 8 21 15 14 21 11 5 18 31 20 23 19 12 8 12 9 18 25 21 10 11 12 7 14 8 2 20 30 8 3 14 4 17 24 10 10 10 27 2 8 13 36 13 17 15 1 15 24 13 3 31 21 15 15 4 32 5 14 27 4 22 8 19 5 4 32 15 17 0 11 11 15 9 21 28 15 10 12 16 23 16 28 13 8 13 10 14 12 15 22 12 5 13 24 14 8 11 15 5 7 9 3 18 36 9 3 21 12 21 9 12 23 12 4 21 15 29
11 12 21 17 22 26 14 25 19 27 25 16 18 24 21 14 34 21 21 18 20 22 20 22 19 15 22 18 34 38 40 23 35 23 17 30 21 13 22 28 14 36 24 18 25 26 9 37 32 24 36 27 12 23 25 21 18 24 20 30 24 20 30 21 17 29 42 29 31 25 34 34 33 24 22 32 23 23 30 17 41 17 19 18 24 24 20 21 31 34 34 39 22 31 15 24 12 17 32 11 22 13 11 20 22 32 26 35 21 45 19 17 20 20 23 21 42 21 26 16 30 33 13 39 28 27 16 26 33 13 22 23 34 39 31 12 32 15 17 18 18 17 11 23 14 29 23 29 32 25 19 16 17 27 13 18 39 24 21 17 26 20 15 34 25 20 15 28 11 15 12 31 16 13 20 20 26 18 29 20 31 20 20 22 12 25 38 17 21 25 23 18 24 15 21 14 20 18 21 9 28 31 17 28 21 23 21 18 14 20 19 15 14 25 21 16 20 16 19 13 18 16 31 24 23 19 22 19 16 24 31 31 17 13 20 16 22 19 12 20 23 21 12 32 17 31 24 11 17 12 16 24 17 30 23 17 16 14 28 14 21 21 8 11 23 27 26 25 34 36 25 26 23 19 28 22 11 9 21 41 14 18 56 33 22 23 30 19 27 13 11 13 13 18 27 23 15 20 18 25 19 23 23 33 36 32 24 11 32 19 33 22 36 27 24 10 15 23 25 33 13 21 25 33 12 15 23 37 28 8 12 21 20 18 15 12 32 34 24 23 23 22 23 27 21 35 11 23 14 17 18 15 33 21 20 26 24 26 19 39 14 27 18 21 28 28 32 19 18 16 19 40 27 24 29 18 31 36 19 17 23 24 19 13 20 30 19 37 23 25 21 25 18 30 21 22 31 30 12 24
9 25 18 5 33 14 31 8 7 18 25 27 34 26 5 11 46 17 4 19 18 23 4 17 18 18 18 7 49 42 19 12 13 15 50 15 34 8 24 20 23 33 16 19 13 0 5 16 49 12 12 13 24 16 3 3 12 11 18 41 5 20 13 32 60 26 32 25 16 8 9 30 25 22 14 13 7 6 17 36 25 22 19 27 13 27 25 3 27 41 40 10 13 30 21 9 14 26 22 30 56 2 15 3 27 28 7 8 14 20 6 30 15 9 10 14 14 15 12 21 21 11 11 29 9 33 48 7 11 52 34 31 56 5 26 11 12 31 20 39 15 5 20 14 23 9 12 74 26 20 26 35 12 20 41 21 15 19 14 11 36 8 41 13 31 41 25 6 14 7 8 6 5 72 16 14 20 25 22 10 23 21 13 29 28 4 6 30 41 33 8 17 31 28 32 19 51 32 17 31 20 11 9 30 11 6 12 32 17 53 37 15 6 4 25 42 14 26 10 32 11 40 11 31 14 20 22 11 32 10 35 1 57 37 17 19 24 34 11 11 16 25 21 34 4 3 26 14 34 7 18 9 16 11 10 52 14 27 19 30 10 34 56 19 12 26 12 22 41 46 21 6 8 25 34 21 36 16 5 9 10 24 7 11 9 14 21 22 11 27 37 33 35 26 30 6 13 35 7 37 12 9 8 31 9 43 21 22 32 28 20 11 2 29 20 21 0 7 14 43 28 24 24 42 7 30 21 26 11 71 25 22 33 17 5 3 6 8 22 21 55 9 36 23 40 52 45 33 22 17 13 20 10 15 14 24 1 18 12 8 13 24 37 11 15 3 30 38 13 11 30 28 25 27 24 35 20 20 37 28 62 16 9 8 2 3 37 16 27 16 13 43 33 4 16 4 34 27 9 57
25 22 18 18 29 17 6 28 31 13 8 28 31 41 13 11 13 14 22 19 6 21 11 61 14 17 33 8 15 32 15 20 12 44 27 24 16 34 27 5 31 39 10 9 22 14 8 4 21 28 44 53 12 25 50 9 18 14 18 64 36 46 32 32 15 52 18 18 24 22 36 34 21 29 33 19 9 15 20 19 28 25 28 30 8 18 10 11 26 9 4 34 23 49 20 30 23 24 8 34 29 28 17 41 27 26 23 41 55 15 36 17 44 27 38 49 32 22 12 58 30 10 60 56 16 18 22 12 13 13 15 20 25 29 16 10 29 15 18 10 31 41 8 20 36 22 20 41 14 20 24 15 31 21 44 17 33 14 17 37 18 22 12 33 46 21 48 18 14 13 10 46 32 25 17 15 6 45 8 23 28 21 19 18 27 40 35 36 30 19 22 15 19 18 51 29 27 22 5 11 37 22 17 13 30 47 16 17 47 21 19 24 21 20 16 10 40 17 20 23 19 31 18 25 30 50 25 21 14 37 6 12 57 31 36 23 39 36 20 17 25 7 15 43 64 75 42 11 26 26 20 50 19 38 25 47 15 10 55 23 15 29 17 22 14 15 42 20 24 57 31 24 23 19 32 45 15 2 26 20 26 17 49 10 36 21 16 31 24 15 31 15 20 45 47 42 32 51 26 25 5 8 25 38 14 21 21 19 48 30 22 26 7 23 17 29 29 62 21 15 33 72 52 41 41 7 32 27 39 16 59 20 52 11 46 12 24 18 37 12 43 34 10 14 22 8 17 31 31 34 20 24 14 10 14 36 17 47 34 25 24 25 15 7 13 13 27 11 36 47 13 50 51 13 39 34 36 45 35 30 20 35 9 12 31 19 13 14 40 35 7 25 59 38 25 14 21 34 53 18
0 6 4 1 3 6 2 1 0 0 2 9 8 2 7 6 1 2 2 3 15 2 6 13 4 0 3 0 3 1 3 5 4 8 6 9 6 7 7 2 18 15 1 13 3 5 0 4 14 2 5 0 4 4 3 4 3 2 4 8 5 8 13 3 4 17 8 3 1 14 7 0 4 0 8 9 2 1 2 4 13 5 8 14 4 4 1 1 3 12 7 9 6 2 9 4 4 2 3 4 11 6 2 7 10 1 0 4 2 2 0 1 4 3 0 6 5 4 9 0 3 5 2 12 3 9 5 3 5 2 1 2 4 4 9 9 6 2 4 9 4 0 6 3 16 8 2 4 2 5 9 3 12 6 0 6 7 1 2 6 12 1 5 8 0 1 4 1 5 5 4 8 1 0 1 2 5 8 4 7 2 8 2 4 12 2 10 1 13 0 10 5 3 4 8 2 8 1 9 0 0 1 5 5 1 3 1 3 4 0 3 2 1 12 3 2 5 5 3 1 4 3 4 2 5 5 3 8 0 12 3 4 8 2 3 12 6 2 2 0 12 4 6 3 8 2 1 9 1 6 4 2 7 7 6 10 1 2 2 1 4 1 12 3 4 13 13 13 7 4 5 2 7 0 14 4 7 4 7 4 4 12 5 1 7 4 7 1 2 5 18 8 3 3 4 6 7 0 7 1 1 9 2 6 2 7 9 6 0 3 5 5 12 2 1 5 10 8 11 5 9 11 2 6 1 11 0 4 6 0 19 4 7 6 9 4 0 1 6 0 13 3 4 5 4 8 9 9 10 3 3 2 2 3 3 7 13 3 3 0 12 8 5 11 9 1 3 4 3 8 8 8 1 3 8 9 7 1 0 3 2 11 7 8 0 1 1 3 0 9 0 0 8 9 6 9 0 4 6 0
0 29 2 2 11 10 3 1 11 2 25 18 8 8 17 18 4 0 5 3 0 1 2 3 5 2 7 17 6 6 4 0 3 1 2 14 6 7 18 14 3 3 7 3 13 7 17 1 0 0 6 9 14 8 10 12 16 4 9 3 11 10 0 0 1 6 6 2 13 14 3 6 18 1 12 15 8 2 4 15 0 0 6 41 14 13 3 0 0 10 2 10 9 6 1 28 0 0 0 0 7 2 22 7 5 14 4 21 2 3 0 11 12 9 0 0 3 13 0 1 4 11 4 2 38 7 0 0 6 4 8 11 20 12 2 4 15 0 0 4 1 1 10 10 0 12 9 4 8 8 5 14 2 5 4 3 2 11 23 2 0 13 10 21 7 3 7 6 2 1 2 10 0 3 3 2 1 12 2 2 1 1 0 12 7 11 3 0 12 22 9 1 16 19 0 8 0 4 12 3 15 8 16 0 2 7 6 2 11 9 19 3 3 13 10 6 9 1 13 6 4 2 3 4 26 2 3 0 10 3 7 20 13 11 4 7 15 0 9 2 0 4 7 0 0 9 2 6 1 15 3 13 6 11 3 7 3 27 9 4 10 1 2 4 2 11 14 0 6 32 1 6 7 0 1 9 4 14 0 3 3 0 3 0 6 1 2 1 0 1 3 8 3 1 11 16 12 4 8 7 6 0 3 0 0 0 2 10 1 26 4 11 5 3 1 3 9 1 7 3 14 0 0 0 4 10 2 8 0 3 3 1 6 3 0 28 2 4 0 6 19 10 3 9 4 32 7 15 1 5 0 3 6 0 18 17 14 4 3 1 4 0 3 20 15 0 1 10 9 2 4 26 16 10 2 2 19 0 4 0 6 0 0 4 0 3 5 6 0 14 0 28 8 17 3 11 2 0 3 4
58 48 59 70 66 73 74 58 59 64 67 54 45 56 50 61 30 41 61 51 48 51 69 77 63 56 40 63 59 49 44 51 54 51 71 43 37 60 64 51 76 64 34 42 48 63 69 68 50 53 24 65 52 60 47 64 63 63 50 60 58 59 80 71 50 60 55 44 61 52 59 46 57 62 68 55 65 51 85 78 64 67 29 56 62 62 23 47 60 61 47 57 35 74 60 69 42 60 61 63 68 58 74 47 45 68 60 75 58 53 42 52 48 57 54 88 63 56 52 74 41 52 47 72 58 58 55 55 61 77 62 79 50 45 65 49 31 57 41 44 52 43 56 40 64 45 49 45 60 55 54 85 55 66 50 45 35 65 66 34 44 60 40 49 66 54 42 53 42 61 85 68 63 64 46 79 44 49 69 75 62 36 63 60 55 52 72 54 68 70 81 34 54 57 36 40 47 54 68 64 91 45 12 53 47 55 56 50 58 35 50 61 54 35 54 32 64 71 57 64 68 48 53 58 65 45 58 64 46 55 58 46 52 65 54 44 55 32 65 49 42 58 67 63 40 46 48 57 58 69 54 60 70 69 47 64 73 69 59 94 55 63 72 67 54 62 57 63 41 48 64 67 71 72 69 71 57 59 50 65 61 63 49 61 79 53 40 54 35 54 65 46 62 73 70 51 59 50 51 38 37 44 70 39 53 62 67 67 37 58 44 67 56 68 52 38 74 52 53 50 35 49 41 37 50 55 64 41 72 65 84 51 77 63 77 65 43 67 44 77 79 46 58 54 47 52 57 84 55 65 75 91 24 85 49 22 64 29 52 56 36 64 71 59 68 64 63 64 45 64 56 62 60 59 85 56 55 94 53 46 76 36 31 59 63 64 92 55 54 33 52 51 71 84 30 44 68 52 72 64
1 3 0 1 0 2 0 0 1 0 0 0 3 0 1 0 0 1 1 0 7 2 0 0 0 2 2 1 0 0 6 0 0 1 0 0 4 5 3 0 1 1 0 2 3 2 2 1 0 0 4 0 0 0 0 3 1 0 0 0 3 3 1 2 1 0 1 2 0 0 3 2 1 3 0 0 0 6 1 3 1 5 0 3 0 0 0 0 3 2 1 4 0 3 2 1 0 1 5 6 0 7 1 2 2 5 13 4 1 1 0 3 1 1 1 0 1 0 0 0 1 3 1 0 1 0 7 1 2 6 0 2 4 1 0 7 1 0 5 1 0 0 0 1 1 1 3 1 2 1 2 2 2 1 2 2 1 1 1 3 0 0 0 2 5 0 2 2 2 0 0 0 0 0 3 5 0 1 0 2 1 1 0 1 5 5 2 0 7 4 2 1 0 3 1 1 3 4 4 1 2 0 2 4 0 0 1 6 0 1 4 2 1 3 1 2 4 2 2 2 5 0 0 0 1 1 1 1 0 0 1 1 0 2 0 0 0 2 0 0 1 0 2 0 0 0 2 3 1 1 0 0 0 3 0 2 0 0 3 6 1 0 1 0 0 4 0 2 0 0 6 1 1 1 2 0 2 1 0 0 1 0 0 3 0 1 0 0 0 0 0 0 5 10 0 2 2 1 1 0 0 1 3 4 2 1 0 4 0 0 0 0 0 3 0 0 5 0 4 1 0 1 0 3 0 0 0 4 1 2 11 2 1 2 1 6 0 1 4 2 0 0 0 1 9 2 2 1 3 2 3 7 2 6 3 0 3 0 0 0 5 1 0 2 0 4 1 1 1 3 1 2 1 5 0 1 1 0 0 8 2 1 0 3 0 2 2 0 1 1 1 5 1 4 2 0 0 3 3 0
20 5 3 4 12 10 1 12 6 3 4 2 16 11 14 2 7 5 7 6 2 4 16 16 9 7 4 4 3 13 7 20 12 3 1 14 2 4 5 3 3 2 2 1 0 4 4 3 2 13 4 3 6 5 3 3 0 4 6 10 10 1 15 4 1 17 5 18 7 15 8 10 3 3 2 3 7 9 7 1 2 2 24 4 6 0 3 3 5 17 6 10 2 11 2 4 8 17 12 4 15 9 12 4 18 6 0 8 3 17 1 2 9 9 4 15 1 0 21 1 7 4 9 4 2 14 15 14 4 4 10 6 10 16 7 1 13 8 7 10 7 9 0 4 33 10 12 9 8 0 0 4 16 12 12 11 0 11 7 5 4 9 1 5 12 10 1 8 19 13 11 6 9 17 2 1 7 5 0 6 16 9 1 12 2 20 15 8 5 6 7 6 5 0 3 9 4 6 6 3 22 12 19 1 4 23 14 10 2 18 4 8 1 6 1 2 11 3 8 1 16 18 10 2 14 14 11 11 15 17 2 8 17 5 1 4 6 11 20 6 16 9 0 1 2 20 20 12 5 0 6 16 9 19 7 13 1 21 15 10 17 5 2 8 14 1 7 20 1 9 6 14 7 4 19 1 5 17 1 3 5 7 6 9 0 2 15 2 12 5 3 2 2 8 21 7 5 6 21 7 6 0 4 11 13 1 2 22 5 5 6 13 6 20 4 19 5 2 4 4 3 18 1 9 0 8 11 1 19 2 12 9 12 2 5 0 11 2 5 13 10 7 29 23 14 9 1 4 1 4 5 5 15 2 5 8 0 3 15 7 13 5 6 6 12 8 11 7 8 9 0 5 5 1 11 6 15 4 5 3 14 3 10 5 2 8 16 17 11 1 28 20 11 6 15 4 17 6 17 6
10 13 12 15 7 14 7 11 10 14 14 7 12 15 43 7 7 8 23 12 30 22 50 23 3 8 31 5 15 14 7 11 21 6 7 8 27 5 24 6 5 15 11 6 18 6 63 0 26 2 19 17 22 10 14 3 12 3 12 5 0 3 8 11 31 15 3 10 6 21 5 21 0 9 36 7 21 20 10 8 18 3 5 16 7 33 10 11 11 6 31 18 5 11 32 0 35 9 11 36 20 23 16 8 11 12 15 11 19 16 1 17 10 11 28 8 37 18 0 2 7 25 17 9 16 18 9 29 3 2 15 20 1 0 9 1 14 34 4 8 15 10 2 8 11 6 19 0 3 14 14 20 6 12 4 10 12 17 11 5 7 4 10 14 20 7 3 0 6 10 19 13 10 11 10 21 7 11 8 12 16 0 0 20 43 19 10 13 1 11 14 25 10 26 19 30 2 4 9 14 42 12 4 24 16 20 17 8 14 6 38 18 22 18 5 2 5 43 11 26 37 5 1 20 33 9 8 9 26 12 7 2 5 10 15 8 6 33 8 18 5 3 21 17 53 3 23 13 20 18 5 18 7 2 23 12 5 10 0 16 5 4 13 3 17 12 20 23 21 5 23 28 22 25 14 8 16 9 27 15 12 27 7 13 34 5 6 35 6 25 20 1 9 9 30 4 21 20 4 8 25 1 8 5 5 23 7 23 9 19 19 26 14 11 20 16 27 1 23 16 6 26 7 9 20 26 7 1 17 5 41 10 5 24 19 13 24 7 4 10 16 0 9 2 2 22 8 7 24 10 4 27 34 16 0 9 10 10 34 5 6 9 7 11 12 14 5 1 11 28 8 1 6 24 23 5 8 2 8 10 14 19 18 10 9 4 2 10 13 4 5 3 55 12 2 17 33 13 35 19
69 86 75 92 96 68 120 106 113 99 79 102 97 111 80 111 82 96 102 121 85 84 103 100 120 105 90 112 83 96 111 94 120 108 94 103 100 110 104 79 97 107 114 108 89 110 89 109 118 88 93 108 85 70 82 93 94 119 93 102 121 84 109 83 87 120 79 115 110 89 96 95 95 92 66 103 113 114 89 114 108 117 110 99 127 90 88 119 74 81 75 103 110 65 115 97 100 109 93 92 116 84 108 83 99 86 128 99 108 91 99 88 71 96 89 76 115 73 106 77 110 91 103 96 102 91 94 108 89 88 101 103 88 100 96 99 114 78 107 114 93 90 82 125 102 85 112 122 103 78 129 92 81 81 108 104 103 95 102 91 85 121 112 98 89 118 96 97 76 94 76 85 108 111 84 126 98 100 101 103 87 115 84 86 112 101 83 112 96 116 88 112 103 104 112 84 94 111 105 87 104 100 107 89 101 107 128 142 108 85 108 97 111 100 109 95 121 90 91 90 88 89 115 95 113 86 110 108 122 89 86 94 91 106 100 95 100 115 114 108 101 125 76 98 131 97 94 110 93 83 93 77 86 97 109 88 139 93 95 99 92 81 85 90 68 93 118 110 98 84 94 90 93 103 79 75 97 68 94 79 90 103 106 101 93 86 96 84 93 76 116 87 99 103 86 105 76 108 149 107 90 80 89 116 80 84 100 93 73 107 100 105 94 84 116 94 103 171 98 83 111 77 108 108 80 85 69 95 103 93 90 93 81 116 77 96 75 93 108 90 87 105 98 100 90 105 106 78 83 78 89 81 86 101 85 84 71 94 91 120 134 102 74 110 82 103 116 128 107 104 93 97 105 96 91 153 97 102 92 106 104 90 107 95 99 120 107 79 76 73 103 80 93 96 98 112 69 97 84 93
12 14 1 8 10 3 9 0 4 9 10 5 14 5 10 5 13 2 3 15 4 5 10 12 14 6 2 4 2 8 9 6 4 2 9 8 13 6 25 12 7 12 4 2 19 6 4 14 3 3 18 4 7 11 1 3 8 6 3 8 6 4 7 5 8 7 3 14 6 5 7 4 0 1 1 8 4 11 17 26 2 14 8 16 7 14 6 7 7 8 9 2 9 5 9 9 10 10 4 6 1 6 11 13 9 15 6 7 15 5 5 12 14 15 5 5 7 10 0 4 3 15 4 5 17 17 8 6 4 14 12 12 3 0 9 8 6 13 9 2 3 5 9 0 3 5 7 8 12 6 10 3 7 7 4 13 6 15 3 11 8 8 9 16 9 4 16 2 10 18 24 4 3 19 8 5 10 9 9 7 9 9 10 15 12 13 17 1 11 12 13 12 6 5 11 4 4 11 16 22 32 4 7 19 4 16 2 21 8 3 14 5 8 8 3 4 7 4 2 12 6 10 10 8 4 8 19 9 10 13 6 9 31 4 10 11 11 1 6 2 8 13 8 7 7 0 15 8 3 8 6 7 4 8 7 6 12 19 7 24 9 11 4 16 13 11 9 1 12 12 12 7 11 16 0 13 6 19 4 5 28 17 3 8 8 9 4 0 13 10 17 7 13 1 23 8 5 4 1 6 23 5 17 12 9 4 3 13 9 8 11 11 3 6 2 8 11 4 6 11 10 8 5 0 5 19 2 1 9 3 25 12 9 7 1 9 11 5 5 4 16 2 4 3 12 10 5 9 10 5 6 14 9 4 10 14 1 7 7 4 2 8 13 4 11 12 2 4 12 11 3 6 6 3 4 7 12 4 8 16 19 4 8 4 13 6 4 8 10 7 1 13 17 10 2 7 7 12 12 8
0 0 0 0 0 0 1 0 0 1 0 0 0 0 0 0 0 0 0 1 0 0 0 0 0 0 0 5 0 0 0 1 0 0 0 0 0 0 0 0 0 0 0 0 1 0 0 0 0 0 0 0 0 0 3 0 0 2 0 0 0 0 0 0 0 0 0 0 1 0 0 0 0 0 0 4 0 0 0 0 0 0 0 0 0 0 2 0 0 0 0 0 0 0 0 0 0 0 0 0 0 0 0 0 0 0 0 0 0 0 0 0 0 0 0 0 0 0 0 0 0 1 0 0 0 0 0 0 0 0 0 0 0 0 0 0 0 0 0 0 0 4 0 0 0 0 0 0 0 0 0 0 0 0 0 1 0 0 0 0 0 0 0 0 0 0 0 0 0 0 0 0 0 0 0 0 0 0 0 0 0 0 1 0 0 0 0 1 0 0 1 0 1 1 0 0 0 0 1 0 0 0 0 0 0 0 0 0 0 1 1 2 0 0 0 0 0 0 0 0 0 0 0 0 0 0 0 0 0 0 0 0 0 0 0 0 0 0 0 0 0 0 0 0 0 0 0 0 0 3 0 0 0 0 0 0 1 0 3 0 0 0 0 0 0 1 0 0 0 0 0 0 0 0 0 0 0 0 0 0 0 0 0 0 0 0 0 0 1 0 0 0 0 0 0 0 0 0 0 0 0 0 1 0 0 0 0 2 0 0 0 2 0 0 0 0 0 0 0 0 0 0 0 0 0 0 1 0 0 0 0 0 0 0 0 0 0 0 0 0 0 0 0 0 0 1 0 2 0 0 0 0 0 0 1 0 0 0 0 0 0 0 0 0 0 0 0 0 0 0 0 0 0 0 0 2 0 0 0 0 0 0 0 1 0 0 0 0 0 0 0 0 1 0 0 0 0 0 0 0
2 6 4 3 4 1 0 5 4 2 4 2 0 0 0 2 11 0 4 2 1 3 6 8 2 5 1 1 10 4 4 1 2 6 10 1 3 0 4 2 1 1 0 1 3 1 5 4 0 4 5 1 0 0 1 1 3 1 4 3 1 4 0 1 2 1 2 3 1 1 4 3 2 6 2 5 1 2 0 5 8 0 4 2 0 1 2 1 0 1 2 5 1 1 0 0 2 1 3 3 2 3 4 2 7 1 1 4 2 2 0 1 2 2 1 1 2 5 6 0 0 2 7 1 3 2 0 2 1 2 1 1 2 1 1 2 0 5 4 2 3 4 2 1 5 0 7 1 0 3 8 0 3 3 0 1 2 2 0 4 4 1 3 5 1 0 0 0 0 4 5 1 4 0 4 0 1 12 4 2 1 8 4 1 1 2 5 6 1 1 2 1 2 3 3 6 3 2 5 0 3 8 3 11 2 1 3 0 4 2 0 1 3 1 4 3 2 4 0 1 4 0 1 2 1 6 0 0 8 5 0 1 3 4 4 1 3 4 5 0 1 7 0 0 2 6 1 2 0 7 0 0 3 3 3 4 2 7 3 0 3 8 1 5 1 3 2 4 1 6 8 3 3 1 0 0 0 0 6 1 3 2 0 3 0 4 1 6 3 1 1 3 3 1 4 4 4 2 5 2 2 1 1 5 2 1 1 0 1 3 3 2 0 1 1 11 3 0 3 4 4 3 2 1 1 5 3 0 0 2 3 2 0 2 2 2 5 1 4 0 4 2 2 4 2 3 3 4 3 0 6 2 4 1 3 5 0 0 2 7 9 4 5 9 1 5 0 0 1 2 0 2 0 2 5 1 3 0 7 0 2 1 4 4 4 3 0 0 2 4 1 1 0 5 1 3 12 1 3 4
2 10 8 18 18 14 0 3 1 9 11 9 7 9 3 3 2 7 2 8 2 25 22 3 1 6 7 13 11 0 9 10 5 12 1 25 25 12 7 12 17 1 5 9 14 9 14 0 11 3 10 11 5 20 28 16 9 2 15 4 5 8 7 5 16 10 23 4 4 1 3 4 10 7 6 20 1 4 9 9 2 2 1 0 7 20 4 5 7 26 7 4 17 8 8 6 10 10 0 12 3 7 0 3 7 5 6 5 17 9 12 8 21 0 19 3 4 18 3 11 7 4 14 11 11 7 6 10 7 5 9 9 5 7 2 4 6 6 9 10 11 17 1 14 21 7 3 5 0 5 4 8 11 7 7 13 6 10 11 3 8 8 0 14 13 6 2 8 14 2 20 16 10 5 3 4 10 17 12 9 11 7 8 6 5 5 11 3 5 3 13 11 10 15 8 10 13 4 11 5 9 2 11 14 7 3 12 9 10 2 10 12 14 4 23 3 4 13 18 17 2 14 4 6 7 5 20 11 9 10 3 6 13 2 6 18 1 12 7 10 1 10 8 3 5 18 15 4 14 5 8 1 15 4 17 18 6 7 10 16 6 4 7 2 44 9 20 21 1 5 3 3 6 6 4 12 7 8 8 3 6 9 5 2 14 14 8 7 15 12 10 4 0 17 2 13 10 8 6 2 3 2 14 5 19 5 6 8 1 5 7 12 8 18 6 10 10 13 7 12 13 12 13 12 5 9 10 15 21 5 5 7 8 15 5 5 16 7 13 9 14 5 13 7 5 2 22 23 20 19 4 12 4 11 16 7 9 4 13 17 13 2 7 6 5 7 6 2 13 6 9 13 5 3 2 8 14 0 10 8 2 6 1 2 26 7 4 17 6 7 8 8 38 11 7 7 15 11 5 23
25 53 27 47 48 40 42 42 43 75 52 38 27 36 29 14 36 35 32 48 46 10 42 20 48 44 20 53 58 48 39 40 22 31 20 22 23 33 17 25 42 8 3 33 53 87 23 26 33 31 65 35 40 34 39 54 33 58 53 46 43 31 45 28 6 41 71 54 62 18 64 30 34 23 38 14 10 40 78 28 9 34 10 9 42 29 22 43 27 32 1 36 38 4 27 21 28 40 34 76 46 29 28 21 29 58 8 42 25 29 55 57 29 31 31 40 75 57 11 66 44 47 30 42 25 33 22 51 49 23 58 46 47 30 25 43 50 59 50 40 35 49 43 12 13 54 66 32 23 45 33 34 6 32 46 24 49 54 82 43 72 50 37 6 51 6 48 13 70 59 69 60 24 90 25 30 23 15 27 51 61 39 39 61 38 58 29 12 65 63 30 48 53 35 25 59 32 17 18 57 40 34 47 48 25 24 22 66 42 40 45 35 26 47 40 46 5 8 67 11 20 32 50 79 37 41 50 85 46 22 35 35 20 27 34 19 56 61 21 23 67 48 16 51 46 25 13 10 15 38 28 37 19 42 41 31 25 30 45 36 46 38 19 13 40 38 15 37 66 34 13 23 26 37 49 37 35 10 17 63 31 68 1 6 59 25 35 49 59 73 59 32 39 17 33 71 34 39 30 25 38 16 11 27 62 45 36 8 71 41 26 43 45 57 36 51 57 39 30 66 58 46 36 33 55 30 44 33 62 29 74 31 51 59 13 35 41 31 61 22 45 55 23 38 59 25 38 67 27 49 40 30 61 34 72 42 20 29 55 48 30 45 49 28 22 71 27 40 2 49 31 40 22 33 14 16 29 30 21 43 24 4 61 52 67 11 20 28 40 72 60 45 27 29 18 16 98 36 59 24
0 0 0 0 0 0 0 0 0 0 0 0 0 0 0 0 1 0 0 0 0 3 0 0 0 0 0 0 0 0 0 0 0 0 1 0 0 0 0 0 0 0 0 0 0 0 0 0 0 0 0 0 0 0 0 0 0 1 1 0 0 0 0 0 1 0 0 0 0 0 0 0 0 0 0 0 0 0 0 0 0 0 0 0 0 0 0 0 0 0 0 0 0 0 0 0 0 0 0 0 0 1 0 0 0 0 0 0 0 0 0 0 0 0 0 0 0 0 0 0 0 0 0 0 0 0 0 0 0 0 0 0 0 0 0 0 0 0 0 0 0 0 0 0 0 0 0 0 0 0 0 0 0 0 0 5 0 0 0 0 0 0 0 0 0 0 0 0 0 0 0 0 0 1 0 0 0 0 0 0 0 0 0 0 0 1 0 0 0 0 0 0 0 0 0 0 1 0 0 0 0 0 0 0 0 0 0 0 0 3 0 0 0 0 0 0 0 0 0 0 0 0 0 0 0 0 0 0 0 0 0 0 0 0 0 0 0 0 0 0 0 0 0 0 0 0 0 0 0 0 0 2 0 0 0 1 0 0 0 0 0 0 1 0 0 0 0 0 0 0 0 0 0 0 0 0 0 0 0 0 0 0 0 0 0 0 0 0 0 0 0 0 1 2 0 0 0 0 0 0 2 0 2 0 0 0 0 0 0 0 0 0 0 0 0 0 0 1 1 0 0 0 0 0 0 0 0 0 0 0 0 0 0 0 0 0 2 0 0 0 0 0 0 0 0 0 0 0 0 1 0 0 0 0 0 0 0 1 0 0 0 1 0 0 0 0 0 0 0 0 0 0 0 0 0 0 0 0 0 0 0 0 0 0 3 0 0 0 0 0 0 0 0 0 0 0 0 0 0 0
8 9 4 3 5 0 19 14 10 6 6 14 14 23 7 11 7 2 4 19 12 7 17 9 13 16 19 8 11 11 6 2 8 13 7 8 2 1 14 9 13 11 25 15 7 6 13 4 3 12 3 13 10 1 6 11 9 4 9 13 8 8 15 10 17 9 9 8 1 3 14 5 6 8 17 10 5 16 19 4 8 4 4 4 13 7 3 16 7 9 8 2 12 14 9 9 6 6 12 13 18 15 5 7 7 7 3 12 9 10 5 6 17 12 7 17 22 19 1 5 4 11 15 11 7 4 11 15 2 13 11 7 11 10 4 6 8 9 20 7 12 19 5 13 3 12 5 15 13 3 20 11 3 5 7 15 0 14 3 4 20 8 7 9 3 12 4 21 7 14 13 9 13 7 14 17 12 2 4 4 9 11 6 13 8 5 18 8 10 15 17 2 13 15 4 7 6 6 8 2 14 9 16 8 7 10 4 2 17 13 4 7 9 3 14 11 19 10 6 14 10 13 12 9 3 17 9 22 11 8 23 5 6 8 14 10 12 16 10 7 0 2 18 8 10 4 12 17 5 18 7 14 5 10 1 12 11 6 9 9 5 11 7 21 1 6 8 6 9 6 4 11 5 11 8 6 13 16 5 12 8 13 6 14 15 1 11 4 15 16 10 6 6 11 11 6 7 12 8 1 2 12 3 6 18 8 9 11 10 10 12 10 7 8 10 15 21 3 5 6 9 1 8 17 17 9 5 19 11 8 15 5 18 4 7 8 16 3 9 8 3 9 11 14 8 6 8 13 11 4 12 5 15 3 13 18 1 4 11 7 11 8 11 12 13 7 12 8 2 11 10 3 12 6 9 9 4 18 10 11 16 0 8 4 2 8 7 10 16 11 10 14 9 14 4 7 11 4 6 5
12 8 19 29 10 19 4 25 8 13 13 18 7 21 15 20 25 23 14 10 11 13 11 24 25 18 25 24 24 20 16 11 20 15 14 17 15 21 2 23 19 16 0 2 6 7 20 20 11 8 11 15 6 7 8 21 7 11 4 9 14 11 16 13 6 14 2 12 7 10 10 17 12 19 5 18 15 14 17 13 16 5 5 14 10 8 7 9 33 10 23 9 13 18 16 20 9 7 12 12 14 12 5 7 13 20 25 17 8 13 14 17 24 9 9 13 17 8 11 25 12 3 3 6 2 13 15 16 9 5 8 7 13 21 7 12 6 26 11 8 29 17 14 9 12 12 11 13 10 17 28 7 5 14 16 11 11 6 15 8 17 24 10 18 16 25 4 9 10 8 14 17 8 6 12 16 7 25 14 4 20 17 10 12 7 13 15 14 15 6 18 24 16 19 9 11 8 26 7 19 8 5 14 10 18 18 18 17 9 19 9 11 13 12 15 14 7 6 10 7 12 5 20 12 9 5 6 27 18 8 17 31 11 8 12 16 27 14 7 19 16 14 6 11 19 15 17 15 8 15 24 16 17 22 12 29 17 21 8 3 8 6 7 20 12 9 20 8 23 17 11 17 12 25 10 35 1 13 18 11 10 27 2 8 28 8 10 7 15 20 9 22 24 8 6 11 16 4 8 6 7 11 16 9 13 29 14 21 8 15 9 11 4 6 10 4 31 9 19 25 34 7 9 12 28 15 14 22 22 7 28 15 2 9 18 17 11 25 22 9 22 7 13 12 16 21 15 21 12 4 1 18 6 10 21 9 20 9 16 16 9 25 29 9 5 25 20 22 30 13 14 12 5 15 10 18 10 21 13 20 19 9 19 14 11 5 22 13 20 37 5 11 19 8 17 13 7 8 14 13
65 127 155 53 104 87 32 49 115 53 64 41 110 50 36 64 58 33 76 80 12 116 59 29 87 78 38 57 121 86 32 25 28 77 110 21 52 51 182 31 41 45 69 43 27 88 5 5 120 60 26 131 54 37 210 40 154 6 34 5 79 16 75 61 121 56 71 68 49 42 61 2 41 67 5 39 38 114 53 45 33 90 77 340 16 44 11 78 7 22 60 17 14 42 106 112 68 88 57 82 48 6 52 74 70 35 40 23 257 101 35 54 88 102 49 14 154 56 85 77 9 38 243 60 57 218 11 40 18 58 35 80 24 66 44 58 42 54 71 27 72 273 26 29 44 34 53 85 30 66 7 83 50 34 59 31 28 15 114 42 25 62 44 52 38 59 28 47 24 23 48 24 56 15 98 78 64 95 97 110 45 40 59 18 173 35 18 95 24 65 96 52 108 38 92 45 67 6 30 73 78 19 30 19 75 53 40 22 90 37 90 118 67 139 23 23 22 82 50 38 26 99 3 134 23 26 44 49 43 43 39 63 63 32 36 183 77 260 50 55 5 108 119 50 82 88 92 69 2 53 73 27 10 1 30 295 19 17 36 66 37 69 120 49 81 22 143 52 44 40 4 90 112 15 86 13 93 73 66 78 73 8 7 40 6 14 16 38 59 65 95 33 45 142 9 4 69 24 26 80 30 24 265 11 25 15 25 39 56 102 114 29 38 83 23 52 49 90 40 9 21 94 47 10 23 104 15 42 34 146 192 38 113 127 92 102 33 46 101 69 19 10 12 135 58 64 113 89 52 41 57 257 25 200 111 17 52 161 68 105 39 32 52 44 19 39 38 13 142 225 91 8 52 9 67 95 67 34 4 59 54 35 52 39 17 29 43 50 75 96 40 108 95 88 92 169 55 30 63 81
209 210 142 169 184 116 133 92 53 42 49 175 213 135 146 142 140 115 177 147 148 167 80 93 82 211 134 232 256 167 195 152 215 68 108 201 236 211 216 105 84 169 110 87 121 116 109 179 113 82 134 283 169 118 205 227 142 189 143 216 215 54 144 183 187 127 237 156 167 179 277 136 82 102 136 58 115 111 166 176 123 97 206 166 160 368 158 170 103 123 118 169 101 111 47 111 141 127 146 174 219 143 42 75 43 189 136 170 175 76 78 162 276 90 80 242 150 146 113 183 122 236 81 125 115 148 122 84 58 211 37 98 135 148 111 238 121 180 69 140 108 188 104 103 140 138 92 77 152 105 122 159 133 228 222 89 80 70 183 133 99 102 175 179 201 43 156 130 211 76 130 107 102 99 184 206 111 170 119 106 162 153 110 76 172 69 120 89 152 123 175 139 116 186 188 93 162 204 119 176 120 118 309 66 284 158 113 68 108 93 133 147 207 127 82 140 106 123 64 108 133 154 53 58 271 61 122 140 205 160 177 67 181 144 179 119 119 79 110 185 71 76 231 149 226 203 194 160 47 115 204 148 70 107 165 75 144 129 61 93 87 109 160 171 199 105 75 74 176 144 116 176 148 184 144 180 158 231 278 121 116 136 100 158 135 99 191 214 150 214 144 162 127 151 73 115 204 78 133 95 219 113 30 35 115 97 112 182 68 92 121 104 123 93 117 70 61 175 123 142 180 104 127 134 132 194 188 135 115 171 46 129 128 147 157 129 112 111 147 83 95 125 320 39 108 105 118 150 144 176 39 66 109 152 85 140 183 102 199 108 149 159 133 84 176 143 158 100 176 105 66 130 129 237 157 188 80 101 165 130 155 96 111 216 89 26 79 77 76 88 66 155 80 172 104 211 144 157 123 194
4 0 0 0 0 0 0 14 2 0 0 0 0 0 0 8 0 0 8 3 3 7 3 0 1 4 1 1 0 0 0 0 1 0 0 1 0 3 0 1 0 0 3 0 33 0 0 0 0 0 0 0 0 0 1 0 0 0 11 0 0 0 0 0 0 0 4 0 0 0 2 2 0 4 0 0 3 1 0 0 1 0 1 2 1 2 0 0 0 0 0 3 0 0 0 0 0 4 0 0 0 0 1 13 0 0 8 2 0 0 0 1 0 3 0 0 0 0 0 0 0 0 0 0 0 0 0 0 0 0 0 4 0 0 0 29 14 0 0 0 0 1 0 0 0 0 0 0 0 0 0 1 1 0 0 0 0 4 4 2 0 0 0 0 0 0 0 0 0 5 0 9 0 3 0 0 0 0 10 0 0 0 0 0 0 0 0 0 0 0 0 0 34 0 0 0 2 3 0 0 0 0 0 3 0 1 2 0 0 0 0 0 0 0 0 0 0 0 0 0 0 3 0 0 0 0 2 15 13 0 0 0 0 1 0 0 1 3 1 0 0 0 0 0 0 0 0 10 1 0 0 0 0 4 0 0 0 0 0 8 0 0 1 0 0 0 0 0 0 0 3 0 10 0 0 15 0 0 0 0 0 2 0 0 0 0 0 0 0 0 0 0 5 5 0 0 0 0 10 0 0 0 1 0 2 0 1 0 15 5 0 0 6 0 6 0 0 0 19 0 0 0 0 0 0 1 0 0 0 0 0 0 19 0 0 0 2 0 0 3 1 0 0 0 0 20 0 50 0 0 2 11 0 0 0 0 0 0 0 0 0 0 0 0 0 0 0 0 0 0 0 0 0 0 0 0 0 0 0 1 0 0 0 0 1 0 0 0 0 0 2 0 0 0 0 6 0 0 3 0
140 117 186 125 152 166 65 186 122 187 115 152 199 102 234 216 137 205 72 129 134 106 120 152 267 160 152 224 128 157 186 191 397 133 176 176 169 299 144 66 205 115 344 194 65 203 208 103 188 70 90 168 309 200 225 152 136 102 150 309 131 119 158 86 242 202 96 138 169 242 76 130 171 230 116 137 135 41 169 347 273 116 123 384 294 158 189 203 128 111 94 114 174 146 100 151 186 72 68 493 190 57 166 119 151 47 161 158 254 203 99 124 291 286 112 299 80 72 258 185 228 232 178 57 149 94 134 107 74 351 196 171 201 142 170 190 147 124 237 93 56 161 142 252 147 147 173 217 100 88 124 229 303 121 253 290 171 158 132 89 138 100 167 151 124 108 156 135 193 113 89 232 207 294 217 86 160 332 120 80 63 183 166 153 176 145 64 154 230 194 197 290 156 78 482 181 286 98 82 126 124 176 161 223 122 165 150 49 100 262 316 153 195 124 176 356 31 216 185 73 160 131 230 262 199 100 83 239 201 151 101 214 205 134 341 180 60 184 131 109 37 244 222 84 154 208 190 166 100 180 144 112 140 185 94 187 171 255 66 115 176 82 168 247 134 109 197 59 162 62 174 279 158 248 180 494 110 154 59 129 223 185 83 140 133 173 107 151 94 197 192 207 161 99 112 171 163 193 145 75 149 156 185 108 114 267 155 240 77 231 107 122 213 285 186 115 148 144 182 153 151 298 147 203 169 186 235 149 94 358 151 103 138 208 201 311 131 168 144 159 65 230 95 111 200 305 239 144 190 112 80 146 202 190 165 130 155 207 179 132 99 245 294 219 94 174 182 175 133 157 208 127 206 208 123 169 99 151 200 151 394 242 128 421 217 133 145 131 217 316 171 356 153 145 174 270 178 132 34 153
0 0 0 0 0 0 3 0 0 0 2 3 0 0 0 0 0 1 0 2 0 0 0 0 0 2 0 3 1 0 0 1 0 0 0 0 3 0 0 1 0 0 0 0 0 4 0 0 0 0 0 0 0 0 0 0 0 0 0 0 0 1 0 0 0 0 0 1 2 0 0 0 1 0 1 0 1 0 0 0 1 2 0 1 0 0 0 0 0 0 0 0 2 0 1 0 0 0 0 1 0 0 0 0 0 1 0 0 0 0 0 0 0 1 0 0 0 0 0 0 0 0 0 0 1 0 0 0 0 0 1 0 1 0 0 0 0 0 0 0 0 1 0 1 0 0 1 0 0 0 0 0 0 0 0 0 0 2 0 0 1 0 0 0 0 0 0 2 0 0 0 0 0 0 0 0 0 1 0 0 0 0 0 0 0 0 1 0 0 0 0 0 2 0 0 0 0 0 0 0 0 0 0 0 0 0 0 0 0 0 2 0 0 0 0 0 1 0 0 0 0 1 0 0 0 0 0 0 0 0 0 0 0 0 0 0 0 0 8 0 0 0 0 0 0 0 0 1 0 0 0 0 1 0 0 0 0 3 0 0 0 0 0 0 0 0 0 1 0 0 0 0 0 0 0 0 0 0 0 0 0 0 0 0 0 0 0 0 0 0 0 0 0 0 0 0 0 0 0 0 2 0 1 1 3 0 0 0 1 0 0 0 1 1 0 1 0 0 0 0 0 0 0 0 0 2 0 0 0 0 0 0 0 0 0 1 0 0 1 0 0 0 0 0 0 0 2 0 0 0 0 0 1 0 0 0 0 0 0 0 0 0 0 0 0 0 0 0 0 2 0 0 0 0 0 1 0 0 0 0 0 0 0 0 0 0 0 0 0 0 0 0 0 0 0 0 0 0 0 1
9 3 4 18 14 17 16 9 14 1 11 14 4 6 10 3 13 4 5 7 9 7 10 8 13 9 5 5 15 14 6 15 23 4 5 12 8 13 18 19 4 5 14 15 4 14 5 12 13 16 8 11 3 11 6 8 2 8 9 10 18 10 11 13 5 7 2 2 12 12 11 8 16 2 8 0 20 12 16 1 8 23 17 5 2 18 6 16 10 10 1 17 9 10 5 21 6 7 17 1 16 4 12 13 10 6 3 17 12 30 4 13 6 3 13 8 14 1 3 13 7 16 1 7 8 5 1 4 18 6 22 8 15 4 11 4 7 1 6 10 16 22 7 7 9 1 17 6 15 4 11 8 10 8 9 4 10 6 12 2 2 31 5 5 20 6 2 21 18 20 6 7 12 11 10 32 4 3 14 9 14 4 17 7 32 18 10 10 2 5 7 5 6 6 23 12 10 13 3 8 3 16 14 18 8 10 3 6 19 9 6 13 11 1 14 12 9 11 11 16 7 8 3 10 11 12 13 10 6 10 2 12 14 10 9 15 7 14 19 16 13 1 8 10 4 6 9 15 15 17 4 8 18 6 18 8 7 21 4 11 8 16 3 14 10 5 14 7 8 11 8 6 8 3 4 19 13 8 2 14 17 8 11 5 6 21 3 7 7 11 12 13 10 10 7 11 7 11 12 5 16 14 6 9 11 2 17 5 6 3 2 12 11 5 15 11 1 4 17 10 8 5 9 11 3 16 12 6 13 7 14 2 4 1 9 10 14 14 4 8 7 27 7 8 8 11 9 8 11 17 13 14 6 6 22 5 10 7 23 14 22 6 11 11 4 15 2 13 7 3 8 3 9 16 4 2 16 3 17 11 10 15 7 10 7 8 10 7 2 9 11 12 7 5 7 5 10 10 11 18
2 9 3 9 8 13 2 3 8 10 8 8 18 5 9 14 2 2 2 9 6 13 7 1 3 14 5 6 2 4 20 9 4 2 22 1 7 1 0 6 1 5 8 3 10 5 24 5 9 1 29 11 3 10 9 8 9 7 8 12 5 10 11 14 15 7 13 16 5 3 1 9 4 5 6 4 5 6 10 1 8 21 12 5 8 8 22 9 5 11 2 8 14 13 17 7 14 4 3 7 3 9 1 2 0 11 8 9 16 4 12 3 15 4 3 3 15 5 2 4 12 8 5 7 3 13 3 8 2 11 16 9 9 8 16 17 18 20 16 5 9 2 6 8 13 2 5 2 2 3 19 5 7 16 10 14 9 6 4 3 9 3 7 6 8 1 14 16 6 12 4 3 4 4 20 7 3 4 14 5 11 1 10 4 4 2 5 7 8 16 9 9 3 3 14 12 4 4 0 18 8 6 9 4 4 5 4 13 12 8 2 5 1 1 3 5 2 10 2 9 1 9 1 6 15 8 4 7 9 6 0 6 3 7 14 5 8 7 19 8 19 4 8 11 17 13 7 1 4 15 5 6 10 7 4 13 3 7 11 2 20 11 2 18 7 4 6 4 13 5 9 10 11 8 4 26 5 9 9 7 10 2 8 3 8 7 10 6 7 4 3 5 5 7 8 6 12 14 5 3 12 5 4 5 10 7 2 8 9 6 11 11 7 5 6 9 12 0 4 13 9 7 7 7 1 4 24 13 7 20 10 4 20 6 4 2 10 9 6 7 11 7 5 3 11 8 8 1 7 11 0 1 2 9 14 15 5 7 13 11 5 4 3 3 5 10 6 13 12 9 8 5 2 11 9 2 8 4 14 7 10 6 5 15 8 11 5 6 3 21 11 4 6 8 3 9 10 7 6 2
117 69 57 136 82 100 124 137 84 82 84 56 71 105 116 70 95 87 65 50 99 73 86 76 89 82 88 37 77 125 91 103 86 86 64 106 78 102 111 74 115 102 136 119 64 73 70 113 83 84 88 108 130 93 89 112 120 105 115 81 125 64 73 70 74 119 131 84 57 80 98 104 137 84 81 77 126 85 83 126 137 55 94 122 82 83 84 88 93 94 64 81 82 76 56 121 90 90 112 103 110 75 85 89 86 50 118 83 63 108 107 83 101 91 134 64 57 91 96 100 117 93 94 85 109 78 86 110 96 131 139 76 89 78 66 75 92 106 103 97 90 68 91 93 68 77 146 105 95 76 81 100 63 66 81 103 88 110 104 87 129 79 78 107 103 121 106 117 125 90 98 92 61 85 92 88 88 80 96 75 81 144 102 72 111 77 122 79 128 112 88 86 65 78 82 100 72 115 100 90 76 52 80 147 92 111 95 87 83 100 123 94 132 89 64 121 76 85 114 67 122 76 123 107 130 93 111 82 81 96 99 57 123 62 108 91 146 69 81 124 36 103 122 106 101 112 79 78 77 67 73 85 77 103 97 71 118 70 72 88 36 77 118 64 85 101 97 109 83 76 84 108 102 141 106 139 100 29 56 149 76 84 68 85 49 66 104 85 104 75 93 69 74 130 79 84 93 76 100 72 115 113 115 88 78 57 87 116 119 97 66 57 121 104 69 72 108 93 66 90 95 114 153 87 109 129 96 122 65 114 90 83 65 103 88 131 38 109 101 95 74 110 113 86 130 111 89 77 102 160 45 70 112 85 98 84 102 114 112 119 97 114 81 120 107 94 103 135 107 83 114 112 85 86 52 89 102 88 73 130 127 34 86 86 129 121 148 99 45 97 90 112 131 78 92 82 91 57 40 75
16 7 13 19 2 16 28 25 10 19 19 11 18 26 7 10 15 13 11 2 9 14 17 13 12 7 10 7 10 17 12 10 16 6 8 32 31 7 12 10 21 15 21 15 19 17 18 16 16 13 19 4 19 5 15 11 3 7 6 8 11 23 11 11 4 14 8 15 22 14 16 11 11 15 11 22 22 13 18 22 16 17 16 7 17 21 16 32 16 24 11 13 21 21 10 24 18 9 9 5 15 13 11 13 8 24 10 10 8 20 8 11 8 21 15 18 6 13 19 12 14 14 11 9 17 8 24 15 13 21 7 19 13 18 6 18 27 19 10 5 15 12 32 18 11 12 15 7 1 18 15 12 16 13 4 4 20 17 16 18 6 15 14 16 22 8 14 8 16 13 26 20 15 9 18 21 9 13 16 6 9 16 11 5 8 20 16 18 7 10 9 12 17 18 29 19 20 13 11 17 2 17 29 12 18 13 26 18 5 8 5 15 6 15 12 13 19 14 9 9 11 12 9 21 19 14 11 23 29 23 8 40 8 23 17 4 16 19 12 14 16 8 21 12 6 7 10 9 8 10 9 16 11 14 14 28 13 9 13 5 19 9 14 18 17 10 15 15 11 10 19 14 19 15 8 28 21 18 31 11 13 10 6 12 16 9 10 18 12 21 15 17 9 15 16 8 4 12 14 10 15 6 28 8 26 24 11 7 14 3 8 14 15 14 19 7 13 36 26 10 15 4 9 11 7 9 20 13 6 31 17 9 15 8 24 19 17 4 17 20 14 9 18 16 17 22 13 8 21 22 21 8 4 29 10 11 23 15 8 20 5 9 3 27 18 21 13 14 10 15 13 11 19 17 21 23 14 19 12 8 11 23 26 16 11 12 4 18 9 14 11 9 18 6 14 18 16 10 11 17
6 7 7 6 2 10 11 1 5 3 7 5 8 12 3 8 6 10 10 10 3 7 8 5 7 2 11 10 5 6 8 5 7 0 2 12 10 8 8 8 8 16 2 2 6 4 9 3 2 2 8 15 4 15 4 1 5 14 5 9 9 1 5 8 3 7 8 7 20 5 5 7 2 5 2 9 5 8 3 13 2 5 3 4 3 2 7 1 10 4 10 7 6 12 9 3 5 10 4 5 8 8 3 7 10 8 2 5 10 2 4 9 11 4 8 3 19 6 5 13 14 7 6 6 5 7 9 8 8 10 8 4 3 10 12 3 10 5 5 7 11 10 5 11 6 3 6 6 1 3 9 11 3 14 4 13 7 8 2 7 1 9 5 6 4 10 9 5 4 2 3 12 8 8 4 4 5 3 6 9 10 6 6 11 7 6 8 7 5 0 13 2 11 7 3 17 11 10 4 2 3 7 3 7 5 3 13 5 11 4 2 12 11 10 7 7 4 4 4 6 10 2 4 10 4 5 5 15 3 10 5 7 4 8 6 7 5 8 7 3 5 5 3 6 9 6 4 6 17 3 3 5 5 1 5 7 7 9 10 12 6 11 4 9 1 5 8 7 7 4 4 7 8 3 9 13 6 3 7 4 6 14 13 6 6 2 4 6 8 12 4 6 3 4 8 13 7 4 11 7 10 2 7 10 5 2 4 5 12 7 4 2 15 5 5 3 8 4 5 13 7 14 8 11 8 7 3 7 8 5 15 5 2 1 5 9 8 11 6 0 9 13 6 6 7 3 6 1 4 5 11 5 2 4 5 7 5 8 9 7 11 6 4 7 4 9 6 14 7 5 5 10 8 7 4 3 2 10 4 4 5 6 8 6 6 10 9 2 9 6 8 5 4 2 2 5 7 12 7 6
17 50 26 33 33 26 26 11 69 33 14 9 53 15 32 29 27 40 31 21 48 30 28 34 16 38 24 27 16 18 54 35 14 28 38 15 28 21 21 20 28 54 43 43 10 40 21 29 9 20 12 87 9 18 12 10 16 45 13 31 36 17 77 24 43 26 48 49 13 46 72 45 48 31 27 14 19 56 15 47 25 16 50 49 45 43 17 31 19 26 19 71 24 24 22 11 16 18 43 20 36 25 8 7 12 30 30 32 59 46 25 18 32 1 4 37 41 14 32 19 39 20 20 90 56 33 35 42 55 7 26 19 47 10 18 61 27 7 11 10 9 26 27 17 27 15 20 34 21 26 13 46 15 52 25 22 39 22 17 50 13 23 10 59 30 19 20 19 33 45 36 10 48 14 5 14 35 27 62 56 12 29 23 24 63 54 55 26 19 54 10 12 15 14 14 16 26 18 43 13 13 24 42 11 16 14 40 32 25 4 21 28 48 17 20 32 28 23 27 34 44 15 26 19 31 42 32 20 4 32 19 39 42 12 13 22 24 32 61 45 23 51 15 43 67 11 35 27 23 35 60 42 10 23 19 33 36 40 16 42 43 22 25 5 24 31 24 43 37 26 33 39 20 15 4 25 23 12 37 34 34 29 20 28 20 42 38 17 28 29 12 14 23 26 43 13 31 16 43 21 48 28 26 39 17 20 30 74 34 44 10 29 45 23 15 8 15 22 43 41 21 22 24 56 30 27 18 16 30 23 13 15 35 19 9 66 20 34 38 11 20 15 46 31 26 42 31 16 37 19 19 23 8 42 22 34 22 12 41 59 13 8 6 6 41 22 15 30 13 26 12 27 28 33 27 15 20 31 22 19 22 34 44 8 12 22 18 12 17 12 49 85 26 42 47 83 31 29 43 11
2 2 6 1 7 4 5 6 3 1 1 0 11 15 5 4 4 4 7 5 12 6 1 5 4 9 0 8 3 6 2 2 11 11 3 0 7 3 6 1 2 7 3 2 1 2 1 7 4 4 5 6 1 7 3 2 2 1 4 5 9 2 0 7 5 4 1 2 2 6 10 2 1 7 0 14 3 4 9 0 0 4 1 4 9 3 1 5 4 1 0 3 4 4 5 1 2 7 6 1 2 4 1 1 3 2 4 0 4 5 6 7 3 1 5 1 5 4 7 0 3 3 3 6 7 7 1 7 0 5 5 5 1 4 1 6 3 0 8 1 7 2 3 0 5 5 5 1 3 1 0 6 7 2 1 0 5 2 6 5 8 5 12 3 7 11 3 3 5 2 1 6 4 4 6 7 3 3 6 6 6 7 6 0 1 4 1 3 4 8 6 4 4 7 7 3 0 7 2 7 6 7 1 4 1 3 4 9 2 10 7 6 8 2 1 3 5 6 5 4 7 5 2 3 2 11 1 1 9 4 0 6 1 11 6 3 3 2 2 2 9 11 0 3 1 6 8 7 3 3 7 4 2 2 5 3 3 5 5 7 4 7 6 5 1 10 7 6 1 1 7 7 4 8 3 10 4 0 6 2 8 5 2 5 2 1 10 5 4 3 4 2 1 5 3 3 2 1 0 3 10 1 8 6 10 9 3 4 6 1 1 3 8 1 2 7 4 1 9 2 1 2 4 4 4 6 8 5 3 2 6 2 1 7 2 2 4 10 3 4 0 4 1 6 6 4 4 1 4 4 12 3 2 0 7 5 0 4 5 6 1 3 5 8 3 3 4 8 6 3 3 4 6 4 1 4 3 0 8 4 3 8 1 7 10 2 1 0 14 2 9 1 4 5 4 1 4 0 10 2
1 4 0 2 1 1 1 0 0 3 1 8 0 4 0 1 1 0 0 0 0 0 1 1 0 0 0 0 2 0 1 5 1 0 0 1 4 0 0 3 0 0 3 0 3 1 3 0 0 3 5 0 1 0 0 1 0 1 1 1 0 1 6 1 1 2 3 0 1 0 3 2 6 1 6 0 5 0 0 2 3 0 0 1 0 0 1 0 0 1 0 0 6 1 2 0 4 1 2 0 3 1 1 4 0 1 4 3 0 0 0 2 0 0 2 0 1 0 4 0 4 1 1 1 0 0 3 1 1 6 1 0 0 3 0 0 2 2 0 1 3 10 0 5 3 1 0 0 1 7 2 0 0 1 0 3 2 0 1 0 3 1 0 6 1 0 1 0 0 1 4 0 1 0 0 0 0 1 1 1 2 1 0 1 0 0 0 2 4 1 0 0 3 0 2 0 0 1 3 0 0 0 2 0 0 1 0 1 2 3 2 2 1 3 0 0 0 0 0 3 1 1 3 0 1 1 1 0 0 0 0 2 1 2 0 2 0 0 0 5 1 0 2 3 0 0 1 0 2 1 0 2 0 6 0 1 6 3 0 3 0 0 1 1 0 0 6 1 0 4 1 1 3 1 0 2 0 0 1 0 2 3 5 0 3 0 0 1 1 0 2 0 5 1 2 0 0 1 1 4 3 0 0 3 0 3 7 4 1 0 1 1 3 0 0 1 1 0 1 0 1 1 1 0 5 1 0 1 3 0 0 1 1 5 1 0 0 0 0 2 0 1 1 1 0 1 3 0 1 5 4 1 0 0 0 0 1 0 0 0 2 0 2 1 3 0 0 1 3 0 0 4 1 0 0 1 0 1 2 2 1 0 0 1 1 0 0 0 7 0 0 0 0 0 2 0 5 1 1 0
0 4 3 4 3 3 1 1 2 4 2 3 4 2 0 1 0 1 5 5 5 9 2 7 9 0 7 4 3 0 4 2 2 0 0 8 11 2 2 3 1 0 3 7 1 0 4 3 0 5 2 1 1 0 1 6 3 16 1 2 0 3 3 7 3 3 2 1 7 2 4 2 0 2 2 2 5 4 10 0 8 13 0 0 0 2 2 0 4 2 1 2 4 2 3 6 4 4 7 2 1 4 0 6 4 6 11 7 0 1 1 5 2 7 1 1 4 3 3 10 3 4 1 1 4 2 7 0 9 1 2 6 8 3 1 2 5 6 0 1 3 1 6 1 6 6 7 2 4 5 0 11 1 0 4 1 0 0 2 1 0 3 8 1 5 4 1 1 1 4 6 5 2 0 6 4 0 5 0 3 3 0 0 14 0 3 6 0 11 6 1 4 4 1 0 2 5 0 4 2 0 2 3 2 7 0 3 6 1 0 0 8 2 0 2 4 1 0 5 3 2 2 9 9 2 1 2 9 1 4 12 5 1 3 0 0 1 0 4 0 2 4 3 1 3 3 0 0 0 0 6 5 1 13 5 4 1 5 8 9 0 11 4 2 0 2 6 4 2 4 3 2 4 7 4 6 4 9 9 2 4 2 3 4 6 0 8 1 3 1 4 3 0 1 3 5 5 4 2 5 8 0 7 5 0 0 3 1 5 1 2 5 1 2 3 0 5 3 4 3 4 1 2 2 1 1 1 6 5 8 0 3 2 0 1 3 3 2 3 0 0 4 2 1 8 5 7 1 7 2 10 5 0 1 3 1 7 2 1 11 7 2 3 3 1 10 1 2 5 0 4 7 3 0 8 2 3 6 2 3 1 0 1 1 1 0 0 0 0 0 1 5 0 1 0 0 1 2 7 3
0 0 3 5 1 1 1 0 1 3 2 0 3 4 1 1 1 0 0 0 1 0 0 2 2 3 1 0 0 0 3 2 0 0 0 3 0 3 0 0 2 1 0 0 0 1 1 1 0 0 0 0 1 0 0 2 4 2 2 0 4 3 5 1 2 3 4 0 0 5 4 3 4 1 1 3 2 1 0 0 0 0 1 1 4 0 0 2 3 0 0 1 0 0 1 0 0 0 2 2 0 3 0 2 3 3 0 0 2 0 0 1 0 0 2 0 1 3 1 1 2 1 0 6 1 1 0 3 0 1 0 2 1 0 2 1 0 1 0 1 2 1 1 0 0 0 2 0 0 1 0 2 0 1 0 0 0 1 0 2 1 0 2 0 7 0 4 0 3 1 1 0 2 2 4 3 1 0 1 5 2 0 1 0 3 3 0 2 0 0 0 0 2 0 0 0 0 0 1 1 0 0 1 0 1 0 0 2 2 2 0 0 0 0 0 0 0 0 2 0 2 1 1 2 1 3 0 0 0 0 2 2 4 3 0 0 0 1 0 5 1 1 0 5 1 1 1 1 0 0 0 2 0 0 0 0 2 0 2 0 0 2 2 0 0 1 0 1 1 3 0 0 0 3 0 3 0 0 0 1 0 1 4 0 0 2 5 3 2 0 0 0 1 1 3 0 0 2 0 0 0 0 6 2 3 1 3 3 1 0 0 0 0 1 0 1 0 1 0 1 0 0 2 0 0 0 0 1 0 1 0 0 1 2 1 1 0 4 0 1 0 1 1 0 1 0 0 0 1 0 0 4 0 1 1 1 6 0 4 1 3 2 3 0 1 4 0 0 1 3 0 1 0 1 2 1 2 1 1 0 0 3 2 0 1 1 3 0 1 1 0 3 1 0 0 1 2 1 0 5
0 10 1 0 1 0 3 4 0 5 3 0 5 4 2 2 0 2 0 0 0 4 0 2 0 0 0 2 0 0 0 0 2 1 4 8 5 0 0 0 13 7 13 6 2 18 0 0 1 1 0 9 0 0 0 8 0 5 5 0 0 6 3 1 1 0 0 1 1 0 2 0 1 0 1 1 6 2 4 0 0 3 1 0 1 0 9 0 0 2 0 1 4 0 0 6 0 0 1 0 4 12 0 3 0 0 3 0 3 0 3 0 0 0 2 0 0 2 0 0 4 12 0 2 4 1 6 0 2 1 2 1 5 3 0 0 1 2 1 4 0 0 0 3 0 4 1 2 3 2 0 2 0 1 4 0 0 6 2 11 4 0 11 2 0 3 4 1 0 4 0 0 1 0 5 19 3 1 0 3 2 3 1 11 2 2 0 0 1 0 0 10 11 0 0 0 11 0 1 0 0 4 0 4 0 1 2 0 1 4 0 0 0 0 0 0 2 13 0 0 0 0 1 0 7 1 2 0 0 9 2 12 0 0 0 1 7 0 0 0 0 8 3 0 0 0 1 0 0 0 10 0 0 6 4 0 4 0 0 10 5 3 0 0 5 2 0 3 0 0 11 1 5 9 0 1 0 2 0 1 0 15 0 9 3 0 2 6 0 0 6 0 1 0 0 5 0 7 2 0 0 1 2 3 0 6 1 0 0 0 2 0 0 2 6 0 0 1 2 1 0 5 3 1 0 3 1 0 2 0 2 0 1 0 13 1 0 2 7 0 0 0 5 0 5 0 2 2 1 0 0 0 0 0 1 2 5 0 0 3 0 6 1 0 1 5 0 5 0 1 0 4 4 2 0 1 3 16 0 1 0 0 1 0 2 2 0 0 3 0 1 0 1 0 0 5 2 8 0 0
81 75 52 52 52 39 75 65 58 49 44 51 44 57 62 59 59 70 49 87 39 61 55 35 48 62 38 52 51 64 39 61 52 87 37 79 43 64 63 64 70 52 62 52 55 52 52 56 57 72 66 53 103 46 75 46 51 54 69 66 79 49 50 54 54 85 39 50 60 40 50 49 27 53 54 59 52 50 43 62 65 63 80 43 52 56 58 68 39 61 52 40 67 50 66 59 60 76 34 56 65 33 50 73 46 48 69 62 45 66 67 62 34 57 51 43 42 35 48 45 43 60 41 40 71 53 40 78 47 60 34 67 58 59 64 61 48 54 73 44 67 47 57 81 88 25 54 35 52 29 49 66 50 39 52 68 81 46 36 61 45 51 66 38 75 51 68 60 60 83 53 58 78 62 41 76 44 53 38 16 56 65 61 48 108 49 44 58 80 48 32 53 45 50 51 73 45 53 54 57 39 55 57 45 65 65 51 65 30 35 51 47 55 85 64 55 91 49 47 48 59 52 43 68 37 59 49 60 56 64 46 44 59 59 66 57 76 77 51 64 68 49 52 50 76 74 30 32 62 33 60 54 76 37 55 72 45 55 72 50 65 36 64 59 61 62 64 55 55 43 42 67 83 58 54 74 70 54 33 27 70 50 41 41 36 58 46 56 45 47 55 61 56 79 34 36 68 36 52 63 40 87 60 60 72 52 56 83 70 89 35 51 53 75 57 62 36 63 61 49 85 70 75 73 60 63 29 43 43 97 54 28 47 77 35 60 29 52 39 48 48 71 44 56 63 76 58 43 61 77 74 30 41 57 54 62 56 41 71 56 81 45 75 66 61 70 49 88 74 59 102 48 72 60 55 79 46 47 51 53 55 49 68 48 29 35 52 62 71 60 45 41 60 53 107 70 42 38 47 53
0 40 0 0 2 0 18 0 3 13 62 55 8 0 9 0 22 2 0 1 5 0 16 0 0 39 2 5 5 0 0 29 1 30 52 3 6 0 5 0 39 0 0 0 0 0 15 0 0 6 0 11 0 11 4 0 1 0 0 0 7 10 0 0 0 0 0 0 0 0 1 1 0 20 14 0 1 33 0 0 0 0 4 0 0 3 0 10 0 5 0 0 0 0 0 9 0 0 0 0 0 1 0 8 0 2 0 0 12 0 2 2 0 0 0 0 15 0 34 3 3 0 0 0 0 1 11 0 0 0 0 0 11 0 55 27 0 0 19 0 18 0 31 0 0 0 0 0 0 3 0 2 0 33 0 6 0 0 11 86 0 0 0 25 0 81 40 0 0 0 0 0 1 1 0 0 0 0 0 0 0 9 7 0 0 17 22 1 6 59 3 2 1 2 0 0 32 0 0 0 0 0 0 0 0 32 0 1 0 1 0 0 0 0 0 0 0 0 0 0 3 17 0 6 0 0 0 0 1 13 1 0 6 48 0 42 1 9 0 0 3 0 13 2 0 0 19 0 3 0 21 1 2 0 0 0 0 0 0 5 3 0 31 0 1 0 0 0 0 0 50 0 0 0 0 0 0 0 20 54 0 0 0 0 0 0 0 0 43 0 0 0 0 6 25 16 16 0 0 8 0 0 33 0 0 6 0 0 0 2 5 0 1 1 0 26 0 0 0 0 0 7 0 2 0 0 0 0 0 72 0 36 0 1 0 0 1 0 4 2 0 0 0 0 3 0 0 10 0 7 0 0 2 0 2 0 3 0 47 0 0 1 45 2 0 0 0 0 0 0 2 0 0 4 0 0 48 48 1 0 4 0 0 0 7 3 0 67 4 0 0 13 0 11 1 4 0 0 0 0
1972 4132 4389 4670 3680 3817 4516 4532 4234 3952 3535 3944 3916 3033 3779 3259 3732 4079 1597 4430 3731 3753 1722 4251 3564 4354 2674 4261 4124 3539 4162 4980 4158 4560 3796 2883 3707 4048 3885 2901 4199 3414 2760 4048 3308 3692 4039 3857 4364 4247 1943 3652 3894 3409 4019 3797 3720 4349 4084 4001 3607 3517 4024 4455 3543 3492 2410 4021 2487 3395 3894 1861 4056 4916 3706 3508 3836 3360 3491 4360 4458 3678 4943 4698 3915 3464 4055 3612 4380 3955 3930 3685 3423 3697 4174 4293 4051 3941 2124 4278 3518 3673 3895 3888 4260 3988 3407 3251 4367 4059 3802 4100 4438 4478 1872 4326 3317 4428 4681 5002 3983 3944 5077 4411 3720 4133 4524 4030 4191 3805 3864 4279 3960 4832 4281 4905 4313 2516 3813 4638 3936 4274 2484 3587 4090 3763 4201 4639 3526 4953 4208 4676 4026 4300 4045 4150 3859 3811 3828 3316 3313 3122 2383 3983 975 3939 4016 3748 4144 4394 3510 1946 3981 4192 4331 4222 4824 4129 4685 3506 3480 3374 3943 3651 3395 4167 3644 4485 1955 3878 3902 4265 4869 3970 3921 3575 3653 2914 4139 4013 5076 3424 4371 3380 4422 3661 4365 4073 3865 3802 4151 4160 3957 3767 4576 4065 3686 2446 2522 4235 3776 3692 3513 4078 3854 3667 4432 4585 3693 2476 4397 4451 3412 4147 4258 3400 4198 4533 4389 3844 4147 2238 4725 4067 3335 4564 4291 3755 3922 4335 3757 3906 4159 4569 3810 3755 3988 4525 4204 3382 4218 4227 4076 4181 3336 2889 4276 3576 4066 3755 4364 4562 2335 4349 3730 3889 3965 4285 4054 3255 3814 3513 3522 4571 4265 3499 4589 2248 2818 4049 4026 4086 4346 3667 3932 4346 3667 4798 4202 4837 4488 3994 4055 3121 3632 4086 4494 3308 3747 3956 3419 3651 3533 4327 4557 4274 3723 3974 3742 4472 4355 4174 3863 3034 3458 4555 4009 3630 4221 4377 3968 4022 3870 4323 4476 4947 3429 4081 4225 4199 4160 4364 4386 3674 3399 4659 3445 3457 3687 3051 2660 3478 4083 4250 3853 4409 3748 3806 3795 2259 3450 4906 4163 4054 2895 3438 3689 4441 4741 3965 3626 3600 4456 3756 4059 4061 3912 4098 4347 3163 4648 3866 4054 4673 3133 3769 1658 4567 3106 4541 3844 3908 2395 4340 4564 4037 4145 3527 4371 3906
12 8 10 6 15 9 11 5 11 23 18 16 3 13 18 11 14 14 24 5 4 11 11 7 14 13 15 17 14 2 13 7 10 2 5 12 15 14 10 7 9 3 7 4 15 18 10 25 17 8 4 9 4 10 11 14 14 11 4 17 7 12 14 12 7 9 7 12 18 15 19 10 4 9 10 6 10 7 18 5 8 6 5 11 15 13 10 24 15 13 13 6 9 11 9 11 11 10 16 18 12 8 0 6 8 13 5 17 5 4 5 17 15 13 11 4 13 5 10 3 10 12 12 3 11 3 0 16 3 6 7 5 15 10 14 13 13 11 4 13 9 16 0 17 4 9 10 10 15 16 7 7 8 17 14 12 14 13 3 6 8 8 18 9 7 20 6 6 13 8 4 7 19 3 4 19 10 5 7 11 24 15 7 23 9 14 3 10 10 17 13 11 18 17 8 5 12 8 3 8 4 12 2 9 13 3 17 8 5 5 11 10 6 13 9 11 8 7 8 7 15 15 16 2 10 6 4 14 19 15 10 6 9 8 11 10 16 4 8 4 11 18 9 11 11 14 18 12 3 10 20 11 6 8 9 13 7 1 4 4 11 2 8 18 6 3 9 6 11 16 31 16 14 4 4 8 8 10 5 9 14 19 18 12 9 17 5 17 8 3 11 12 16 13 3 17 5 13 11 3 8 8 5 11 8 11 9 10 14 3 2 11 8 7 25 12 17 14 12 9 13 11 13 15 13 1 13 5 10 10 10 8 13 7 14 3 14 13 12 11 17 11 1 5 16 16 11 15 5 15 10 21 12 12 11 9 8 11 5 8 13 9 8 10 14 6 11 4 10 10 1 10 1 12 11 6 19 0 18 8 23 8 10 7 9 17 11 8 0 8 19 5 13 10 6 3 11 12 8 15
9 12 6 2 9 4 6 7 6 7 6 10 4 8 13 8 4 8 9 7 3 8 4 7 12 3 7 5 5 6 9 7 8 9 10 3 6 3 5 7 9 2 4 7 8 9 6 5 9 3 9 1 26 7 12 4 5 6 6 5 6 6 9 7 5 9 10 5 4 4 8 6 10 6 10 15 7 6 6 6 7 7 9 6 1 5 5 4 6 5 4 5 7 4 11 8 6 4 3 7 9 7 3 1 6 8 7 4 6 6 7 5 8 10 7 3 14 4 6 7 10 7 8 6 8 2 4 5 1 3 6 6 3 1 6 12 6 8 14 8 6 10 8 8 6 6 8 1 7 5 10 16 3 11 9 7 4 7 8 11 15 5 4 7 9 5 7 4 5 3 4 3 9 2 7 8 3 3 2 6 11 6 3 11 5 5 4 4 9 4 7 8 5 9 7 5 6 8 8 9 5 6 9 14 5 6 8 7 3 6 7 1 5 7 2 6 4 6 5 7 6 9 1 5 3 5 6 8 9 9 2 7 5 6 6 7 8 5 4 2 13 9 8 8 8 5 7 2 14 6 9 2 10 5 6 6 4 2 15 7 6 7 10 5 5 9 10 6 7 6 7 6 6 2 4 7 6 7 9 8 9 8 5 6 6 2 4 8 8 5 5 4 7 4 9 5 2 5 6 4 1 6 9 6 13 3 8 7 12 3 6 9 8 11 10 11 10 7 7 1 1 2 4 7 4 3 6 7 3 3 0 9 3 8 6 11 10 3 4 4 8 4 8 5 11 4 7 3 7 5 5 4 11 2 2 12 7 12 12 6 2 4 6 2 9 9 10 6 0 7 3 3 5 9 9 8 4 9 8 10 12 10 4 3 10 8 6 6 7 6 8 9 4 7 8 4 10 8 8 11
0 17 72 14 22 26 4 22 1 0 8 0 1 15 19 49 49 0 34 20 0 43 29 82 0 0 22 31 0 39 0 42 24 6 0 10 57 64 12 19 8 2 67 10 119 21 0 1 78 32 13 20 65 16 48 1 2 3 15 9 0 2 6 19 0 52 49 54 54 27 12 16 0 30 8 4 33 23 0 65 35 9 52 4 7 0 77 39 1 77 61 56 26 10 51 0 54 2 3 0 40 37 2 54 0 13 0 17 3 73 24 0 48 8 4 0 9 14 49 6 4 18 22 8 33 71 15 62 60 34 35 32 3 6 0 51 0 1 7 0 77 76 56 56 32 40 11 53 51 114 3 2 40 0 0 20 21 9 34 2 8 0 0 14 1 0 0 16 11 55 6 12 1 0 24 0 0 40 0 2 3 18 10 6 126 9 4 1 0 3 2 39 33 110 11 3 1 0 43 11 20 45 77 5 16 60 38 18 1 18 1 65 22 112 73 26 9 60 15 12 41 20 59 136 28 12 0 31 0 0 67 24 46 0 33 149 0 0 57 34 13 0 2 0 66 15 2 10 0 18 4 13 32 67 8 0 1 42 13 41 0 8 5 12 0 36 32 59 64 13 23 35 0 6 11 62 19 10 76 0 59 9 7 2 11 94 26 23 0 27 23 31 23 0 4 0 17 32 49 2 93 0 85 19 69 43 61 46 32 8 13 8 20 24 17 31 37 3 4 73 0 67 48 35 1 0 11 86 5 45 15 1 16 44 22 11 25 38 10 69 58 22 35 20 21 40 0 9 0 0 0 35 24 1 6 6 0 67 21 65 42 41 6 6 19 52 13 0 66 43 51 3 0 4 2 0 4 0 4 47 28 69 3 0 61 68 0 1 11 0 11 29 83 45 2 66 4 68 28 45
128 40 78 162 74 88 119 124 73 59 100 77 72 52 40 77 67 47 140 54 32 101 175 79 141 73 51 84 35 117 75 91 117 142 28 52 41 73 64 179 117 61 140 66 50 82 73 13 28 61 32 45 133 90 188 92 77 91 141 56 53 111 53 86 130 68 61 92 119 37 104 101 51 55 74 14 92 52 128 104 121 56 52 118 98 12 77 90 132 127 31 63 239 73 59 76 63 84 165 139 82 51 98 94 83 78 32 45 96 148 147 160 59 121 251 84 52 135 118 59 89 37 84 43 48 109 35 60 124 58 183 199 87 67 65 21 125 132 145 48 105 164 84 72 179 99 88 44 87 98 32 42 39 147 57 153 52 150 46 71 49 100 46 157 79 110 70 78 134 158 57 78 95 116 146 21 155 74 117 89 123 92 150 130 36 132 93 116 101 49 51 109 173 203 93 83 132 34 121 155 251 51 34 66 101 95 92 81 78 134 116 184 89 121 61 80 64 72 50 131 47 117 76 110 25 126 180 117 67 220 37 114 26 66 86 101 48 143 77 45 25 114 22 52 64 135 200 57 90 95 30 144 95 258 95 113 42 173 60 82 21 61 78 29 75 81 58 64 20 47 27 114 260 106 113 56 72 31 98 98 59 146 84 88 100 64 90 57 58 144 194 68 77 101 76 45 46 48 132 128 46 114 110 50 115 82 60 112 148 33 52 43 138 117 84 122 49 35 103 40 93 163 85 98 43 165 196 98 49 87 201 40 82 311 135 92 57 50 53 178 173 29 64 131 153 68 83 90 157 118 84 32 72 102 104 131 35 120 37 148 36 89 45 108 10 19 58 67 51 131 331 80 71 78 59 102 121 38 35 37 46 83 89 54 117 57 38 123 108 80 87 83 68 67 14 64 32 89 42 103
34 38 26 34 41 50 27 33 43 43 46 35 48 48 29 48 54 54 9 45 25 39 34 20 35 47 40 50 36 48 37 23 51 51 33 36 36 50 39 41 30 33 42 28 45 47 47 40 42 34 49 29 50 43 23 43 31 50 18 32 46 41 34 35 28 29 37 44 35 35 29 24 35 39 49 62 50 40 46 38 41 43 39 6 43 17 42 25 39 52 33 47 55 23 48 18 53 43 38 39 36 36 49 34 34 32 31 39 28 33 41 45 43 37 41 33 47 38 35 32 31 31 26 36 25 50 29 30 39 46 31 31 40 38 38 19 35 54 41 55 37 55 21 64 63 56 49 48 42 46 39 48 41 41 45 36 27 38 36 48 57 35 47 27 36 59 59 38 43 37 30 20 47 31 67 34 30 49 61 22 35 45 35 34 51 32 43 44 49 74 49 33 44 24 29 42 36 51 33 45 33 23 76 43 49 32 39 47 45 49 35 30 43 43 34 76 17 37 36 35 37 31 49 25 45 75 51 26 43 14 52 43 45 58 37 66 35 43 41 35 50 29 28 43 59 27 46 53 33 53 61 35 23 51 37 46 45 13 43 65 42 67 61 34 34 44 50 44 52 50 51 52 29 47 44 40 62 18 38 41 62 39 40 29 39 49 54 39 61 30 37 31 27 35 42 36 62 58 66 32 35 45 48 27 50 48 71 37 19 60 51 38 25 30 52 68 57 34 20 48 70 28 37 56 33 30 38 57 54 45 19 19 52 41 39 18 33 26 44 26 14 51 23 40 35 41 42 51 30 42 25 37 36 32 29 62 35 41 54 46 26 29 51 27 66 19 26 33 37 21 54 34 25 29 35 32 47 53 34 53 30 52 64 25 30 41 32 19 55 44 64 49 36 11 34 38 46 32 60 39
73 99 92 83 94 45 114 43 125 94 96 126 94 74 145 88 107 107 115 88 84 138 117 85 85 179 132 131 155 95 108 82 98 91 110 85 120 112 85 162 117 157 133 162 159 67 97 105 117 191 84 111 86 99 186 59 106 83 73 135 101 100 205 105 106 163 87 73 150 102 95 106 84 117 89 100 59 116 140 116 69 83 144 99 110 180 108 99 78 105 113 137 124 137 116 110 95 76 88 98 110 156 85 124 124 94 106 126 94 79 159 129 99 101 56 151 83 99 63 89 95 159 92 54 101 50 90 71 47 107 74 86 109 126 67 167 130 117 136 113 98 69 103 117 87 115 88 96 158 121 122 87 117 167 57 91 80 70 63 96 139 140 116 75 118 95 103 99 119 133 134 80 103 72 87 88 121 91 145 75 113 93 59 94 103 113 106 82 82 86 87 61 87 118 141 108 100 86 55 88 82 52 131 64 96 107 115 79 122 66 134 122 97 117 81 97 120 61 116 101 134 149 76 76 106 84 124 103 85 120 97 157 69 68 82 161 66 84 151 97 157 102 61 86 128 118 96 112 86 117 109 113 102 81 87 95 76 93 119 57 100 74 106 131 160 85 64 56 132 103 92 57 127 91 79 98 110 138 125 129 157 91 96 124 91 82 97 163 105 149 55 109 84 67 91 114 89 93 110 113 92 142 73 108 96 78 129 84 51 88 68 68 119 109 97 19 123 63 96 115 119 128 65 118 143 87 105 117 141 99 84 72 73 74 80 129 153 74 76 126 68 81 133 82 100 99 112 61 115 120 117 95 96 146 98 108 41 91 95 85 107 119 103 71 119 133 79 57 143 124 50 111 132 119 144 88 76 32 78 131 78 112 121 54 142 61 104 98 111 79 86 70 107 144 109 73 142 93 79 159
1 1 2 3 3 0 0 0 0 1 0 4 2 0 6 1 3 0 5 4 3 0 5 1 1 2 0 4 11 6 0 1 0 0 0 1 1 0 2 2 4 0 1 1 0 0 0 3 0 0 1 1 1 1 0 7 1 1 0 0 5 1 1 1 4 4 7 0 9 1 3 4 0 0 9 2 0 0 0 0 0 6 2 0 0 5 1 4 1 0 6 1 0 0 0 4 0 0 6 0 0 0 11 0 0 0 0 0 0 9 0 0 5 5 0 1 5 0 0 0 0 0 0 2 0 1 6 1 0 7 0 0 0 0 0 0 0 4 0 0 0 0 3 2 0 1 1 0 2 1 1 2 0 2 1 0 1 3 6 0 6 0 1 2 1 1 4 3 2 19 0 0 0 2 2 0 2 0 19 0 0 0 5 6 2 0 1 2 3 5 0 8 0 0 0 9 5 0 1 7 9 1 2 8 0 1 0 1 0 0 1 0 2 0 1 0 3 0 0 0 0 0 15 5 0 0 4 0 0 1 3 0 0 0 1 1 0 0 0 0 1 2 7 0 2 0 0 2 3 7 0 0 0 0 1 2 1 1 4 6 0 0 10 0 1 2 4 0 1 0 0 2 0 5 0 0 5 1 0 0 0 14 0 0 0 3 9 0 0 6 6 1 3 1 9 0 5 11 0 0 1 8 0 2 2 1 4 8 0 0 0 3 3 3 4 0 0 1 4 4 0 2 0 0 2 0 4 1 2 1 0 3 8 8 1 0 0 0 0 4 4 0 1 3 8 0 0 0 2 2 2 2 1 1 0 3 0 0 0 0 0 0 0 0 0 0 1 1 0 4 0 0 0 3 1 2 0 1 1 0 2 0 7 3 4 7 0 5 0 3 9 0 0 1 0 11 1 4 0 0
11 18 11 8 9 7 7 16 7 9 13 10 12 16 7 12 12 15 8 13 8 14 11 13 20 10 11 8 10 7 14 9 8 11 10 17 10 10 4 14 7 14 10 19 11 8 13 11 16 8 11 14 9 15 5 10 14 18 12 11 7 10 13 11 13 10 14 14 8 12 9 14 9 5 8 11 18 8 6 13 9 16 11 7 11 15 17 12 9 12 3 11 16 9 12 14 7 10 5 8 14 4 6 13 7 9 9 12 10 6 10 11 12 15 12 10 14 9 9 5 13 13 6 8 8 9 11 11 10 10 10 12 8 11 8 11 11 6 8 8 7 9 7 11 13 12 12 12 12 5 12 15 7 10 9 8 8 10 9 6 13 13 8 7 10 7 7 11 5 8 12 7 9 4 12 13 13 11 3 4 14 9 12 13 9 8 9 6 11 11 11 12 6 13 10 8 14 13 9 16 13 12 12 14 12 5 9 13 13 11 7 11 11 9 10 12 9 11 5 9 8 13 5 10 7 15 4 5 13 12 13 15 8 13 11 15 11 9 12 14 10 12 10 9 12 10 15 4 9 14 5 10 6 12 13 13 15 7 9 7 10 7 9 13 10 7 6 12 4 9 13 12 13 9 6 10 5 14 9 9 11 14 14 8 10 12 9 9 11 8 6 4 11 5 12 9 15 11 20 14 10 11 2 9 10 15 15 12 11 9 10 3 14 12 9 7 10 25 9 12 11 12 12 15 13 10 14 12 13 12 3 7 13 10 6 11 5 8 6 12 14 12 10 13 7 13 13 10 15 10 10 9 7 6 9 8 11 10 4 8 8 10 8 4 13 17 14 11 16 10 16 14 9 10 13 8 13 7 11 15 11 9 7 12 9 8 9 14 11 14 9 12 6 12 12 9 12 18 11 11
65 26 32 28 14 25 27 12 18 22 30 25 20 30 21 14 19 8 48 37 33 33 30 35 16 34 5 33 34 21 16 14 28 7 11 48 14 23 32 28 45 18 42 39 22 43 21 23 31 30 35 14 11 18 17 19 18 12 21 21 34 35 18 28 24 27 31 51 31 33 35 13 29 25 16 28 58 22 7 30 4 37 19 31 16 25 12 25 18 28 30 19 32 8 18 39 11 9 16 27 19 21 17 9 43 19 13 15 36 26 4 24 33 20 49 39 13 19 12 29 31 39 20 3 15 3 16 24 27 27 19 37 8 19 20 30 6 7 34 20 37 16 19 37 18 25 49 25 24 31 7 26 17 6 31 21 38 40 41 21 32 50 26 15 24 38 22 31 25 12 30 28 22 14 13 12 19 36 7 29 32 37 41 18 26 34 18 23 24 32 31 34 20 21 25 32 40 29 40 43 16 44 13 24 28 18 13 11 24 34 30 22 31 17 53 9 25 17 44 32 43 24 34 13 14 22 23 22 18 16 19 15 40 32 15 28 16 18 38 10 26 11 28 28 27 11 19 9 23 38 20 17 22 15 27 16 38 11 36 29 13 30 12 26 27 30 44 19 5 17 15 13 41 24 44 19 18 38 24 21 24 31 11 37 15 33 19 26 32 26 8 30 15 39 20 17 26 13 28 16 13 17 43 16 17 19 20 19 30 34 34 27 26 15 4 20 40 23 33 17 28 14 16 23 51 15 31 46 18 32 18 12 12 25 19 55 16 7 29 21 7 8 22 18 19 33 27 19 15 19 19 13 13 11 25 46 16 27 16 29 32 30 40 26 31 48 31 31 27 41 19 39 17 28 11 25 35 26 18 30 13 19 37 29 16 32 31 6 21 21 24 45 43 21 23 4 35 17 34 36
1 7 7 8 4 4 0 4 3 2 3 1 10 0 0 7 4 11 2 3 5 2 7 1 3 1 6 6 4 1 12 3 4 2 6 2 3 8 9 0 5 3 0 10 1 4 3 2 2 0 5 3 4 5 8 5 14 5 0 11 6 5 6 6 0 2 7 8 1 4 4 2 2 6 4 4 4 6 0 3 13 3 0 2 12 6 4 1 2 2 6 3 8 4 5 1 6 1 8 1 4 4 1 10 0 4 5 2 2 0 5 2 1 1 4 2 3 6 6 4 3 0 6 4 5 2 2 4 10 6 3 5 3 2 1 6 6 4 0 2 4 1 12 2 6 3 5 8 2 4 8 3 5 3 14 8 1 3 5 3 3 2 3 5 0 6 0 11 3 4 8 6 2 7 1 8 3 5 2 2 2 6 0 6 8 2 1 4 8 5 0 3 5 3 4 2 0 0 6 0 6 3 22 15 1 14 5 3 10 6 2 4 3 2 4 0 13 3 2 3 0 7 7 7 1 4 2 1 2 3 2 5 5 2 11 6 6 3 4 3 2 5 8 3 0 2 8 5 0 0 2 10 0 6 9 2 0 6 1 3 3 2 0 4 2 1 7 4 1 0 5 4 2 3 3 3 3 2 0 2 2 0 3 0 4 8 4 3 3 5 2 3 4 8 0 2 7 2 3 3 3 1 11 6 7 5 2 5 0 3 4 3 4 7 12 1 4 1 13 6 2 6 1 5 5 1 3 3 1 1 7 1 5 1 2 1 2 13 2 5 11 2 5 11 5 2 0 9 3 4 7 9 7 1 2 1 8 5 7 3 1 3 1 7 5 1 4 6 2 1 7 0 5 3 3 0 1 1 4 6 6 10 8 6 5 4 7 7 3 4 9 8 0 16 1 1 10 9 0 3
0 0 1 0 0 1 0 1 5 0 4 2 1 5 4 9 2 0 2 0 0 0 0 1 0 0 0 2 1 0 0 0 0 1 1 0 5 0 3 3 0 1 5 1 1 5 0 0 2 0 1 2 1 2 1 4 5 2 1 7 1 4 1 2 7 5 0 1 2 0 4 0 0 1 2 3 0 4 5 0 4 2 1 1 8 2 0 1 5 4 3 5 4 3 0 1 7 7 5 0 2 3 0 0 2 0 0 2 2 1 2 4 1 2 3 1 2 0 0 1 1 5 2 2 9 5 1 0 0 4 1 0 3 2 0 2 0 0 4 1 0 5 0 8 1 6 4 0 0 1 0 1 1 2 1 0 4 1 2 0 4 5 1 3 3 2 0 3 0 1 0 1 0 1 0 2 1 0 2 5 1 0 2 0 3 3 6 1 0 1 3 2 3 3 2 3 2 3 0 0 2 5 0 1 0 10 1 1 3 5 5 0 4 1 0 0 1 4 1 1 4 3 1 0 2 2 0 0 0 2 0 0 0 3 0 1 3 2 2 4 4 2 1 2 3 0 0 6 3 4 2 0 0 1 2 4 5 0 0 2 4 2 3 9 1 0 4 4 0 3 7 6 0 0 1 6 1 0 3 1 0 1 3 3 0 3 0 1 0 3 4 2 4 9 3 7 2 5 9 4 0 3 1 2 0 0 8 1 7 1 1 2 4 5 2 1 3 0 1 0 4 0 1 5 3 2 1 0 2 3 3 3 2 0 1 1 1 4 4 0 0 2 2 0 0 0 2 1 0 2 2 2 0 2 4 3 7 5 7 3 7 0 1 4 1 2 0 0 2 7 1 1 2 2 3 2 0 8 0 0 2 4 1 0 0 1 1 0 3 1 6 1 2 1 2 7 4 2 1 2
111 87 169 37 181 119 135 79 83 95 117 109 163 108 150 99 102 108 122 133 108 166 108 83 87 122 57 153 116 207 40 134 180 77 128 111 84 137 76 88 127 101 189 98 59 50 111 111 139 92 158 94 98 120 81 168 106 80 61 136 86 123 85 96 18 122 56 124 158 107 82 74 90 131 139 173 112 168 147 13 129 121 74 183 81 87 113 58 53 77 86 20 98 79 79 54 28 110 55 164 91 77 78 75 105 101 99 70 229 95 91 161 99 59 80 57 86 114 108 160 125 145 114 94 124 126 108 91 135 150 173 144 141 129 111 51 202 66 105 100 142 61 89 82 56 134 106 169 87 90 22 131 143 57 128 105 119 117 110 48 140 66 43 74 68 106 71 142 39 79 89 103 181 137 75 88 142 123 158 77 36 132 139 131 89 80 51 61 69 134 96 101 150 95 151 117 136 85 196 172 58 99 55 102 102 95 174 134 64 38 164 147 76 155 154 97 66 52 155 125 59 67 65 82 83 12 172 129 78 158 56 79 123 137 57 82 31 171 73 75 68 137 152 100 97 78 92 106 55 131 62 91 86 93 128 23 169 134 57 102 129 68 122 46 116 134 186 57 155 88 82 113 193 117 180 113 139 80 180 95 62 126 147 52 84 77 149 49 105 126 204 158 123 66 86 85 48 100 102 151 90 80 209 139 150 88 101 96 117 108 149 106 98 83 49 51 112 126 78 73 76 117 38 83 101 210 93 42 90 126 111 90 87 187 126 158 84 113 53 61 87 113 76 42 53 89 186 151 125 57 70 51 145 188 67 241 52 128 82 153 73 164 95 56 107 90 69 178 108 65 138 59 95 106 116 123 129 136 79 174 44 122 172 32 106 131 53 59 90 98 97 67 157 65 121 51 62 119 132 48
6 4 3 8 3 20 8 16 7 9 5 2 18 30 3 12 5 3 2 21 3 15 5 9 13 11 8 12 2 22 20 5 1 4 3 5 6 9 8 11 18 6 9 4 5 11 11 6 3 4 16 20 10 5 6 9 5 26 26 15 4 13 1 9 11 4 2 4 0 11 27 3 3 14 11 2 7 5 8 7 7 11 5 22 1 4 3 1 3 10 12 8 3 3 7 9 20 22 2 2 3 7 13 32 1 7 20 13 6 2 4 9 13 15 14 18 18 7 25 14 24 8 12 4 1 18 14 10 19 5 12 3 11 16 7 7 15 7 30 1 14 7 8 6 9 13 17 2 11 1 5 15 3 17 10 22 8 18 3 22 4 7 13 2 5 5 1 8 6 22 9 7 20 2 23 11 52 7 8 17 26 7 4 6 6 8 8 12 1 6 2 10 4 7 27 15 8 5 9 5 17 19 1 7 9 11 5 13 10 17 9 10 12 8 11 15 5 7 5 16 6 6 9 13 16 12 7 10 3 2 6 9 2 21 2 16 6 2 14 4 1 3 19 6 3 13 3 4 11 16 14 6 5 16 7 16 3 26 10 6 12 5 10 7 3 9 13 4 3 10 3 21 7 13 15 9 5 4 9 8 15 8 2 8 27 6 7 8 11 28 12 8 15 9 7 21 13 18 9 10 7 9 0 5 10 13 17 6 7 13 4 5 4 2 19 10 4 37 18 4 21 13 19 14 21 20 11 12 12 13 5 14 30 2 17 2 6 19 11 41 14 23 8 9 5 16 2 10 31 0 12 18 3 5 4 10 3 3 5 25 1 4 8 25 16 15 6 15 3 17 6 12 10 3 15 15 18 22 24 9 5 8 45 4 6 19 13 13 3 7 7 2 3 9 11 12 9 7 10 10
14 17 1 10 9 4 14 18 10 6 30 4 13 15 17 23 0 2 22 13 10 15 14 6 21 16 11 2 32 6 16 28 10 10 13 13 23 13 13 10 13 25 13 12 14 18 19 26 8 22 6 6 12 18 6 17 23 18 6 22 20 21 6 21 28 18 17 15 18 29 9 12 4 12 6 8 9 27 8 29 26 11 24 16 15 21 18 16 6 23 15 17 21 28 5 12 4 16 25 21 14 17 11 9 8 13 29 19 17 16 16 21 8 24 18 15 10 16 3 11 12 20 11 1 11 8 17 15 10 8 10 4 8 4 17 14 9 21 11 8 10 11 9 14 29 11 6 7 8 13 6 13 18 8 15 13 14 17 33 11 16 12 13 15 22 5 3 16 7 9 10 12 16 3 7 15 4 26 7 9 20 30 5 6 2 4 10 16 9 15 30 8 4 13 8 11 19 11 6 14 6 12 20 22 3 34 16 7 28 24 10 11 30 9 34 19 5 15 25 31 22 5 22 16 12 11 7 16 8 2 17 24 19 19 5 4 6 10 4 16 15 18 11 21 8 18 13 13 9 25 29 17 17 20 5 11 17 18 25 7 5 19 5 16 14 22 15 4 5 13 19 9 14 10 21 15 11 23 14 9 8 8 17 18 13 8 21 7 35 9 7 28 27 18 7 16 8 16 2 8 26 9 30 18 10 25 6 18 12 17 11 4 11 22 2 11 8 17 3 12 16 12 11 9 29 18 10 21 18 15 13 9 8 11 25 18 26 34 1 17 21 12 6 16 6 11 23 7 5 7 0 8 13 25 4 25 25 12 9 10 18 12 27 8 20 10 12 22 18 1 2 21 29 15 27 12 13 20 13 11 20 34 20 17 3 9 9 8 21 6 19 23 20 16 7 9 20 5 14 19
28 13 41 44 29 16 49 9 101 14 50 19 13 19 10 10 45 14 21 38 33 11 19 17 27 35 2 28 38 60 11 25 8 28 23 26 4 22 20 42 49 55 12 17 12 22 17 45 82 37 10 32 30 32 35 22 17 62 33 33 14 14 42 24 49 29 52 57 26 23 52 33 68 21 25 10 48 23 16 34 5 18 50 39 23 56 56 21 57 50 28 31 46 31 13 14 31 15 39 91 22 5 20 21 6 25 73 24 18 73 30 73 38 5 50 18 22 25 48 10 42 16 8 23 16 24 76 47 25 7 109 35 26 11 21 23 25 15 51 25 20 74 56 27 8 48 24 93 6 31 50 12 21 35 41 18 28 3 14 24 17 12 15 36 11 26 5 22 20 37 95 4 8 38 71 37 38 35 41 31 32 12 40 24 29 39 78 27 31 26 40 46 29 6 32 101 21 24 19 37 27 46 28 15 20 44 18 12 58 15 20 41 42 26 41 15 18 23 18 12 45 21 12 56 30 13 19 35 26 15 43 71 20 32 22 17 32 20 8 40 37 10 37 23 24 31 11 29 6 25 23 23 43 42 34 76 26 27 21 12 41 28 35 18 49 15 26 38 17 47 11 43 30 33 18 69 49 29 45 41 17 16 26 5 19 13 19 9 24 14 56 6 51 21 31 21 21 11 46 13 22 9 19 4 37 38 21 19 30 61 10 69 100 33 20 26 31 45 4 12 6 28 12 39 10 27 37 7 5 22 42 8 25 17 15 82 7 28 6 19 17 70 11 21 32 106 40 16 16 26 36 12 22 10 20 39 11 31 52 43 15 28 29 44 64 49 36 53 9 89 33 7 15 36 40 108 24 18 10 39 39 11 9 16 1 25 29 31 22 3 16 34 22 13 26 12 40 21 39 17
3 8 11 9 12 0 12 32 5 18 0 7 12 7 0 19 0 0 0 5 25 0 1 0 0 2 0 12 0 36 0 3 16 6 1 17 1 16 4 10 1 4 9 0 22 0 7 32 4 4 9 6 5 5 0 0 8 2 15 5 17 30 1 1 0 0 16 0 5 14 0 41 0 12 21 3 20 2 0 6 13 4 2 1 18 4 0 10 10 0 0 2 3 7 2 3 7 0 32 0 18 9 4 1 0 4 3 55 7 8 0 10 27 4 2 0 2 6 1 14 8 3 15 0 4 9 0 5 8 0 0 10 0 1 0 1 2 21 43 41 5 94 4 7 32 0 7 79 0 19 2 1 0 36 1 14 0 3 0 1 4 0 2 2 13 3 4 2 0 15 3 6 18 25 6 4 1 3 27 8 7 57 0 22 7 21 0 0 11 8 12 0 10 0 3 17 8 7 0 3 5 12 3 11 3 21 6 10 3 0 3 48 2 0 7 0 0 0 0 13 0 26 19 24 26 0 18 3 17 1 1 8 11 8 5 0 14 1 6 11 3 23 12 9 1 0 0 48 1 0 55 4 10 5 8 4 8 2 4 0 6 11 4 20 0 3 3 12 0 23 6 1 0 3 19 11 3 12 2 0 2 0 0 4 0 4 2 1 0 10 8 5 11 0 6 17 1 32 0 6 12 2 16 0 5 0 4 22 0 12 5 2 15 2 11 11 0 8 0 3 2 1 0 22 0 0 12 13 1 2 34 12 2 0 5 1 7 5 6 20 4 43 1 2 8 34 12 0 21 30 6 1 8 1 1 1 0 9 12 0 14 4 7 8 18 5 0 30 6 2 5 1 13 1 1 1 0 7 4 1 13 1 4 6 16 4 19 0 23 5 6 1 4 2 1 6 2 0 1 6
0 1 3 0 2 0 5 1 1 0 11 12 0 0 1 0 3 3 11 4 0 5 2 5 0 0 1 1 0 0 0 0 0 0 4 1 0 6 8 0 6 0 0 1 0 0 1 1 0 0 6 0 0 3 4 10 10 0 1 5 0 0 0 5 1 0 0 0 0 0 6 0 0 0 3 0 2 0 0 1 0 16 0 6 0 0 1 0 6 3 5 0 0 0 1 0 1 2 7 1 0 0 9 2 0 1 1 10 6 2 7 11 0 1 0 1 0 0 6 0 4 3 0 0 5 0 0 0 0 0 3 0 0 8 4 2 0 0 0 1 0 0 0 7 7 12 2 4 2 0 0 0 0 0 1 0 0 0 0 2 0 0 10 5 1 0 0 2 5 6 0 5 0 0 5 0 0 6 2 0 0 1 5 3 0 0 0 0 2 10 0 1 0 0 0 0 0 0 0 0 4 0 0 2 0 0 1 0 0 1 6 3 2 2 2 1 0 2 1 1 0 0 1 5 1 4 0 0 1 0 0 8 7 3 8 7 4 3 1 1 2 6 0 0 0 4 0 8 0 0 0 0 0 5 2 0 1 1 0 0 3 11 0 3 3 0 3 0 4 0 1 1 0 1 0 0 0 0 1 5 9 0 21 23 1 0 0 2 0 5 15 0 0 0 0 0 4 0 0 0 1 2 0 5 1 0 0 0 2 0 1 0 3 0 3 2 3 1 19 1 1 0 1 0 3 0 0 1 1 0 2 0 4 2 0 4 1 0 1 1 2 2 3 1 6 3 4 2 0 0 2 0 0 2 0 0 0 12 0 8 1 1 0 0 0 0 0 2 0 0 0 2 2 0 6 0 4 0 3 0 0 5 0 0 7 0 0 5 0 5 4 0 0 0 4 1 0 6 0 0
5 2 7 5 4 6 10 0 4 10 2 6 1 8 1 3 2 1 9 10 7 4 2 4 3 2 3 9 2 6 9 7 8 7 4 5 2 6 6 2 4 1 5 5 4 3 11 4 5 4 4 1 2 5 4 5 8 8 5 11 4 8 8 4 2 4 11 10 1 7 6 5 3 2 4 2 6 8 5 2 4 16 7 9 3 10 13 2 4 13 3 8 3 4 5 2 6 11 0 2 6 7 7 6 10 7 11 7 7 5 4 2 2 1 1 8 5 9 9 3 2 5 6 3 9 3 9 9 7 4 3 11 3 8 5 7 2 5 2 2 3 8 0 6 0 2 9 6 1 4 3 8 10 2 2 2 6 10 0 6 5 8 7 6 5 2 0 2 2 6 8 2 5 4 5 6 7 1 11 6 5 10 4 4 5 4 5 5 10 1 5 3 3 2 0 2 3 1 0 7 0 6 9 8 7 7 5 4 11 9 2 6 11 1 12 1 4 6 5 5 3 2 10 7 6 3 3 2 7 3 1 6 9 6 4 4 13 5 6 1 1 6 6 2 11 7 4 4 8 4 7 2 3 3 2 6 1 10 1 4 11 4 3 13 3 3 7 4 2 16 7 10 6 14 10 6 6 3 3 2 5 5 3 5 4 4 5 11 1 5 9 8 4 11 10 8 4 3 4 3 3 5 6 9 3 2 5 9 2 3 8 12 1 2 9 7 1 3 5 4 2 3 9 1 2 2 2 1 0 1 3 3 7 5 4 4 8 5 4 0 3 4 5 2 2 8 9 8 8 5 1 4 9 3 0 5 4 15 2 5 7 2 2 10 8 9 2 6 4 1 3 6 6 6 6 5 6 4 7 1 4 8 8 3 5 5 2 8 6 4 6 3 2 11 2 1 6 4 7 7
11 30 24 11 20 19 23 15 11 11 20 20 20 13 7 12 13 21 25 15 12 17 25 25 19 21 31 16 20 28 11 28 21 29 19 34 27 21 25 20 29 39 18 14 26 14 15 35 14 14 13 16 32 9 10 31 29 19 27 9 26 9 18 40 43 17 40 35 18 26 29 16 10 9 15 12 21 11 30 21 12 24 9 10 29 32 25 20 6 35 28 20 28 11 13 10 34 32 10 26 34 19 6 28 23 25 16 17 15 15 20 19 7 19 18 26 17 26 23 23 28 29 17 25 7 20 20 24 5 24 12 30 7 14 23 8 22 8 18 18 22 16 13 33 26 15 17 21 11 13 28 23 9 15 24 13 17 21 15 22 8 16 10 15 23 25 11 17 12 12 20 17 20 6 18 34 22 23 17 19 28 18 16 7 15 21 12 25 20 20 9 32 18 18 27 19 21 31 20 11 26 18 26 11 29 12 25 27 7 11 23 32 38 24 20 12 16 23 24 8 11 14 34 26 18 9 23 16 26 25 22 18 21 10 31 11 15 16 16 20 15 22 13 29 27 28 39 13 13 14 18 14 12 17 23 25 17 10 8 6 16 20 22 26 14 38 14 21 37 28 15 8 25 28 19 17 24 11 15 8 31 16 5 17 17 7 21 11 24 24 27 21 19 19 3 25 23 20 27 27 33 18 21 24 26 21 20 19 15 15 25 15 6 12 26 5 32 35 23 31 8 13 9 23 8 23 13 13 9 31 18 16 12 16 10 17 12 11 17 17 20 44 14 21 14 24 19 16 24 13 5 12 19 16 38 25 5 26 20 16 17 13 7 34 31 9 14 24 11 31 31 35 19 32 14 39 14 12 7 18 7 16 17 11 13 18 10 16 17 27 8 17 17 29 39 27 19 6 16 16
89 125 61 67 108 80 46 123 87 53 30 47 29 49 145 56 60 127 40 47 27 29 11 35 25 131 27 157 24 46 38 40 47 82 49 68 46 32 7 45 33 62 34 62 60 55 26 54 37 23 60 31 44 34 73 69 61 12 65 100 44 86 51 85 37 17 17 54 62 37 40 17 38 120 55 79 28 112 24 45 18 51 33 61 33 15 69 51 16 29 48 120 94 39 59 41 68 35 26 17 60 49 106 53 62 78 30 48 115 61 54 25 14 69 30 85 71 77 76 101 35 22 15 27 27 18 62 72 51 31 48 62 46 62 49 52 85 147 53 32 52 197 71 43 56 63 77 74 80 77 6 18 110 58 53 97 84 59 40 53 58 62 75 53 54 32 174 48 129 14 54 65 52 40 29 84 21 13 37 31 57 119 35 49 102 87 76 69 26 44 39 18 6 208 112 116 81 77 56 75 48 80 59 22 94 100 29 42 52 79 33 31 21 37 47 67 123 59 55 7 35 82 44 4 19 73 36 29 29 39 46 82 51 11 32 40 72 46 40 70 102 16 102 58 60 214 25 69 74 77 50 35 25 78 37 29 28 61 17 33 56 104 16 17 80 13 55 43 162 79 38 84 78 52 22 102 72 30 38 110 110 52 91 60 54 66 13 35 66 40 108 32 24 23 53 73 138 33 68 26 96 81 28 119 25 46 67 23 28 35 39 57 7 35 30 70 14 35 35 114 56 23 49 127 63 49 138 48 89 68 90 111 112 169 85 101 16 79 86 50 15 13 56 39 26 23 3 26 116 120 44 29 35 46 74 99 82 77 38 20 64 23 70 15 10 46 39 53 51 59 26 33 71 17 48 21 38 14 85 22 36 58 50 31 89 23 65 70 119 92 17 8 85 65 109 63 64 33 72 51
4 6 2 2 10 7 14 2 8 7 2 7 1 8 1 4 8 3 1 3 12 8 2 12 1 0 2 5 5 4 1 3 1 4 1 1 6 0 7 1 0 2 9 0 2 2 8 3 13 2 2 1 3 3 0 3 0 3 2 0 16 0 1 3 5 12 5 4 0 4 1 7 2 0 6 18 7 13 2 1 1 8 7 12 3 3 4 3 9 3 2 2 0 7 10 2 9 13 2 4 3 2 4 6 3 3 1 3 1 0 1 3 5 3 5 5 2 6 0 6 16 6 14 1 4 4 2 4 2 1 4 8 5 6 2 2 1 6 0 0 6 4 11 7 4 9 1 3 1 4 5 12 3 3 1 8 10 14 7 3 3 0 1 1 1 2 1 0 1 0 3 1 5 6 7 7 0 0 6 3 1 0 4 3 9 3 1 17 4 7 2 4 2 3 4 8 8 8 4 9 1 3 0 1 1 4 3 5 8 5 2 1 1 3 7 4 1 4 7 4 5 10 9 4 0 3 13 4 6 4 5 1 3 1 8 16 1 7 1 0 1 2 1 5 4 2 4 7 18 4 5 3 7 11 4 10 4 1 1 7 9 6 3 7 1 7 14 2 4 2 1 4 8 2 5 4 2 7 2 3 11 3 0 3 8 0 14 4 8 0 7 2 2 0 5 2 3 0 3 3 8 3 8 14 2 2 3 0 2 13 5 2 3 7 0 1 3 1 2 4 4 3 0 2 2 6 1 4 5 0 6 7 2 11 5 7 1 1 4 4 2 1 2 2 6 3 3 5 3 4 11 3 4 3 0 1 3 8 2 0 2 2 2 5 16 3 5 9 6 6 4 4 5 3 6 2 0 6 0 6 1 7 3 3 1 2 2 3 11 7 3 0 11 4 0 3 11 4 7 2
26 23 35 11 27 31 29 27 25 28 26 19 19 22 29 35 17 38 31 10 15 38 34 14 21 40 41 21 17 24 27 24 22 28 7 22 21 22 17 37 31 37 18 20 13 19 16 23 24 23 31 25 22 18 30 31 17 17 25 30 8 22 17 10 21 28 19 32 25 9 28 32 20 22 29 31 15 42 15 28 51 36 17 7 20 13 29 28 20 23 26 20 14 14 22 21 20 37 20 22 14 39 23 26 26 23 28 21 17 15 20 19 22 18 26 27 35 16 19 17 19 37 24 25 23 8 21 29 33 36 20 22 17 11 12 33 29 20 38 25 39 32 23 9 31 40 8 11 44 19 38 15 25 40 48 31 14 13 17 28 35 23 25 22 25 34 27 33 47 28 15 17 19 30 22 17 28 11 17 28 16 25 1 25 21 11 20 22 26 21 21 12 39 31 23 31 13 20 12 33 29 27 24 15 36 22 39 19 49 20 29 26 24 19 26 15 24 19 24 39 30 37 24 21 21 14 9 33 44 16 19 15 19 26 26 28 31 25 22 20 33 37 26 17 33 34 12 15 22 15 33 20 34 22 16 18 12 14 18 6 17 14 33 24 42 22 23 23 33 36 15 19 10 37 14 30 14 29 31 15 24 18 25 26 28 13 24 18 27 33 14 16 19 27 43 28 21 15 15 23 35 30 7 25 38 17 25 21 30 28 28 33 33 15 23 26 33 19 18 43 24 10 21 18 30 21 24 34 26 27 38 35 24 12 21 21 16 34 18 21 32 29 12 36 13 9 16 23 23 35 34 29 33 11 25 19 29 16 23 17 21 9 17 20 32 15 31 17 25 11 25 18 24 33 24 28 18 41 29 26 13 9 21 17 4 42 32 30 29 14 26 15 43 23 35 19 30 21 16 41
53 21 44 54 54 57 55 48 40 55 41 54 36 33 50 58 36 54 58 47 50 37 40 39 53 42 40 36 39 42 44 59 46 57 46 31 27 51 42 62 40 31 36 39 54 39 64 27 48 49 36 46 74 59 57 45 42 63 64 33 30 60 34 53 72 41 47 42 26 41 33 57 42 54 59 37 59 33 33 32 56 52 41 31 47 53 59 42 61 55 65 55 72 65 34 54 41 45 47 45 42 40 26 67 38 47 45 39 24 37 63 57 58 49 47 46 45 70 51 37 44 33 36 55 41 53 54 52 45 47 36 69 38 44 30 42 57 65 48 49 76 63 69 41 46 54 44 66 31 68 43 53 43 54 70 73 39 33 51 67 54 41 35 39 39 45 48 19 56 54 62 38 60 44 52 43 47 21 52 60 42 55 44 44 48 51 45 50 47 44 41 44 36 59 32 59 64 34 45 27 84 48 58 51 50 43 61 27 74 57 54 58 67 54 47 56 47 35 47 51 53 65 35 50 36 56 62 60 40 58 51 52 40 48 44 41 65 41 72 36 48 36 37 38 39 62 36 39 73 38 53 47 47 70 45 65 39 45 45 33 35 37 36 54 67 41 28 68 38 37 38 48 32 54 45 57 38 49 60 43 55 33 55 44 54 42 39 59 65 56 52 54 71 34 73 30 60 48 39 70 53 45 45 32 74 50 41 43 44 44 44 51 55 72 55 77 50 41 37 37 48 76 54 40 42 55 62 40 80 35 75 22 53 42 56 46 59 44 54 40 42 53 32 40 46 44 47 39 44 64 72 38 40 51 43 47 41 59 72 53 39 40 59 42 36 33 20 52 42 57 74 45 61 37 52 38 38 47 55 45 46 39 47 57 46 48 44 72 55 47 54 55 45 55 48 54 53 44 47 40
0 10 0 0 0 0 0 0 10 0 4 1 0 0 12 0 0 0 0 0 0 0 0 0 0 0 0 2 0 1 0 1 0 0 2 24 0 0 4 0 0 0 1 0 0 0 0 3 0 0 0 0 0 0 11 0 9 0 0 0 0 0 0 22 2 2 0 0 6 0 8 1 0 0 0 0 2 0 0 0 0 0 0 0 4 4 0 0 0 0 0 0 0 0 0 0 3 0 0 0 0 0 0 0 7 0 0 0 3 0 0 0 1 0 0 0 0 11 1 0 10 0 0 0 0 5 0 0 0 0 0 0 0 0 0 29 0 0 0 0 1 0 0 0 1 0 0 0 3 0 6 0 6 3 0 0 0 0 0 6 9 0 0 0 0 0 0 0 0 0 0 0 0 5 0 0 0 0 0 1 0 0 0 0 5 0 0 16 0 0 0 0 0 0 0 0 0 0 4 0 0 1 0 10 20 0 0 0 0 0 0 0 1 2 0 0 0 0 0 9 6 0 0 0 1 0 0 20 1 0 0 0 0 0 0 3 1 0 0 0 0 2 0 0 1 0 0 0 0 1 0 0 0 0 0 0 17 0 9 8 0 0 0 0 0 1 0 0 0 3 0 0 0 5 2 0 0 7 0 0 0 17 0 0 0 1 0 0 0 0 2 0 0 0 0 0 0 0 0 0 0 8 0 4 0 7 0 0 0 0 0 0 0 0 0 0 5 0 3 0 1 0 1 0 0 0 0 29 2 6 0 0 0 0 0 0 0 0 0 9 0 0 0 0 3 0 0 0 0 0 1 0 0 0 0 0 0 0 0 0 0 2 0 0 0 3 0 0 0 0 0 0 0 0 0 0 0 0 0 0 0 0 1 3 19 0 0 0 0 0 5 12 0 0 2 0 0 5 0 0
7 6 1 6 6 14 13 5 2 6 6 9 7 5 21 5 19 8 13 10 13 5 8 3 22 4 5 16 17 2 7 3 3 2 26 6 10 14 14 6 8 18 11 13 6 12 6 12 10 9 31 8 7 4 11 10 3 9 2 15 2 5 2 13 12 3 8 7 13 6 29 8 4 0 12 10 5 13 15 34 3 6 8 5 7 13 6 10 2 9 5 8 2 13 10 7 6 2 4 22 11 0 19 7 0 1 4 5 15 11 9 5 9 2 0 10 6 3 4 9 5 26 10 7 5 9 5 3 8 24 5 2 4 6 11 24 2 13 11 7 4 2 2 18 5 2 4 13 6 7 5 8 0 2 11 4 6 4 4 5 11 18 5 6 16 5 7 13 13 1 2 11 8 4 20 29 11 11 10 7 3 14 2 13 15 10 20 13 8 22 4 15 4 11 2 11 7 12 11 7 7 7 24 9 17 9 20 23 10 21 8 13 9 6 2 6 4 16 17 2 9 9 9 14 6 7 19 15 18 2 12 7 3 0 9 8 8 4 4 13 6 11 8 10 9 13 13 5 4 22 16 25 7 4 8 16 9 13 14 6 3 10 6 12 9 3 2 9 2 8 13 17 4 0 9 12 7 17 7 5 41 17 5 4 5 7 9 12 20 12 11 5 14 10 12 14 9 3 7 4 11 7 4 1 8 16 5 10 3 15 2 8 18 5 8 7 7 2 10 5 3 10 7 6 10 13 6 16 3 3 8 11 8 4 2 35 5 28 9 3 12 10 2 4 3 5 4 2 8 1 7 21 0 3 11 7 4 5 11 5 16 6 14 5 5 7 9 3 24 10 5 22 7 0 14 17 0 27 2 9 8 7 5 12 13 11 15 3 0 17 10 4 11 12 17 15 7 3 8 8
71 63 45 59 87 61 83 98 78 98 57 51 63 63 85 79 32 67 86 79 64 66 110 57 113 60 67 45 68 48 80 94 69 72 54 66 71 47 87 60 62 128 100 144 114 86 66 90 47 58 89 82 79 70 71 64 74 67 102 120 91 63 116 67 78 128 59 66 152 57 86 84 61 98 48 32 56 79 68 74 44 82 74 57 66 90 70 106 87 89 41 78 79 60 81 60 65 126 91 74 82 50 57 123 59 44 59 96 79 62 124 68 59 52 84 49 73 61 87 82 115 69 134 76 71 48 56 91 53 71 61 77 69 55 52 70 49 90 72 42 60 55 62 72 89 56 86 74 100 61 109 55 62 134 97 61 129 52 65 56 81 69 82 64 80 61 112 48 87 108 42 103 76 49 66 69 51 63 68 64 107 76 59 36 72 78 62 82 82 87 42 60 64 86 110 83 53 91 74 77 73 114 72 67 66 84 65 99 60 19 133 74 105 87 69 60 63 110 108 60 67 59 72 71 81 59 93 111 95 82 36 60 50 80 55 60 50 70 77 125 56 79 48 60 87 86 93 60 73 69 39 72 51 56 98 56 59 55 76 56 47 37 47 64 54 52 56 50 76 42 86 77 60 37 54 52 68 52 55 99 107 68 62 69 116 66 78 139 58 63 41 131 47 59 59 96 51 74 84 66 57 79 39 43 55 69 33 85 71 63 61 48 97 83 87 86 62 86 66 35 88 64 78 65 70 111 40 47 62 91 62 52 84 72 64 83 66 44 49 73 67 121 92 88 102 94 63 44 53 70 58 64 54 61 98 82 45 46 78 83 96 67 54 66 54 56 71 39 62 88 95 59 88 75 112 115 75 60 66 62 74 63 57 80 80 67 92 88 75 54 70 69 71 56 75 60 79 45 72 142
299 413 375 414 361 336 420 390 312 354 364 401 399 377 383 329 380 408 329 432 374 394 375 386 378 389 397 366 335 417 492 400 366 481 350 382 330 380 374 432 366 368 413 354 372 321 311 417 382 419 381 370 330 384 473 348 430 372 453 359 345 489 350 335 357 297 460 390 385 285 359 470 402 409 354 421 411 350 366 300 377 362 425 401 384 417 431 368 449 475 382 349 408 384 377 367 368 437 360 348 334 367 369 380 361 405 361 363 360 432 337 432 362 448 381 317 360 465 434 390 423 439 379 381 429 390 391 358 452 323 457 392 349 415 341 378 455 372 382 422 394 424 399 349 399 393 291 401 352 414 395 344 432 350 304 488 384 349 339 399 357 374 295 482 330 319 373 429 435 397 403 370 387 391 409 332 455 377 386 461 330 407 374 387 300 370 351 459 372 315 348 371 405 372 394 398 362 315 372 379 401 452 322 412 386 371 428 368 344 336 385 372 414 388 374 372 392 325 372 390 395 388 337 300 366 391 373 322 382 390 295 404 360 352 319 344 398 398 383 347 365 369 353 377 318 480 384 299 418 361 363 390 383 438 407 290 331 421 394 305 409 381 311 332 388 368 377 469 411 377 394 365 426 399 336 368 321 388 362 382 316 353 458 348 383 345 407 338 342 436 403 435 442 381 399 433 341 382 365 483 332 375 371 403 376 367 399 324 424 424 383 387 402 440 417 389 385 427 317 308 309 423 369 353 393 390 387 400 402 329 390 388 332 386 348 360 441 422 374 431 328 371 366 343 362 363 349 351 396 375 336 302 397 382 350 431 384 400 430 455 381 361 348 350 306 342 269 366 381 387 399 470 423 409 391 383 517 364 343 391 329 327 341 378 383 401 269 421 365 413 420 372 361 344 373 359 300 378 377 289
29 13 78 59 15 25 105 61 44 84 15 41 45 32 29 17 54 43 20 11 37 26 15 17 21 28 43 60 50 42 32 47 50 23 17 22 95 48 16 26 57 60 37 22 18 38 16 79 41 73 30 55 30 29 23 61 77 27 58 30 38 43 33 56 22 80 70 33 11 89 20 21 85 63 78 63 9 8 53 20 45 12 43 31 52 68 31 17 44 30 39 72 14 59 11 13 16 17 44 33 56 44 49 86 87 50 41 61 10 89 26 31 41 61 31 92 44 42 16 55 43 22 39 34 47 36 58 41 34 18 16 17 61 35 113 5 76 43 11 87 35 49 22 9 42 64 47 69 36 119 44 30 69 108 40 24 50 36 18 42 31 69 20 20 41 24 20 47 10 46 26 18 13 22 26 36 104 24 67 16 67 62 35 81 22 123 90 36 27 28 162 32 33 12 40 46 33 24 20 40 15 21 28 29 49 47 45 22 14 48 23 31 23 29 29 15 43 39 25 14 111 12 22 45 68 37 47 28 17 47 38 27 69 57 32 23 93 26 44 29 46 24 51 44 25 42 49 40 37 48 110 14 45 79 43 35 52 59 15 42 48 41 56 106 57 103 28 37 33 73 43 85 4 15 22 7 80 20 45 12 22 23 86 97 105 24 44 35 80 40 49 69 30 45 115 39 18 27 70 62 67 45 67 65 25 39 42 36 20 69 70 40 8 29 117 45 24 24 35 74 40 41 40 48 23 35 110 11 45 60 55 38 51 26 27 46 33 56 21 114 90 17 34 37 16 61 43 13 8 34 77 78 113 22 46 19 27 41 30 44 41 81 61 9 124 6 44 119 16 13 8 29 70 47 46 39 62 39 62 48 61 62 41 76 32 33 48 75 21 8 59 46 51 114 29 65 42 15 53 11
82 76 67 63 50 58 52 45 53 53 94 70 71 50 63 58 69 76 56 64 45 56 45 77 68 67 68 59 76 70 50 51 72 57 56 62 61 71 43 55 75 92 53 54 51 77 51 73 60 36 43 83 71 61 42 66 53 67 57 74 48 60 77 54 70 64 76 64 77 52 72 66 48 84 52 78 64 83 70 41 75 39 58 43 66 62 59 56 55 79 66 74 44 73 60 70 46 64 48 90 73 60 59 62 55 86 44 57 62 60 66 81 62 46 75 80 61 61 61 81 75 105 46 71 56 41 69 54 58 77 53 52 51 74 54 69 78 52 71 68 61 62 71 62 66 75 44 44 51 70 58 71 67 68 72 67 84 76 54 64 75 69 60 86 70 47 54 50 43 60 35 47 52 40 67 76 56 80 57 39 42 50 49 68 36 52 72 56 46 57 83 96 61 76 58 90 59 59 62 62 71 68 41 55 73 61 77 51 49 59 67 40 83 58 66 61 60 59 72 61 77 77 67 68 52 39 53 56 81 61 72 94 71 45 53 58 79 57 84 41 61 51 64 70 44 47 56 59 55 64 70 48 57 51 56 48 94 16 53 41 64 48 74 62 51 69 40 80 69 58 84 59 61 56 72 70 54 66 60 65 72 56 33 58 64 86 58 55 40 66 69 63 37 48 72 75 57 64 59 61 87 77 51 67 72 88 78 81 79 58 60 56 77 56 95 33 79 54 53 59 64 63 67 97 65 78 61 81 43 62 68 69 37 53 61 73 74 82 83 59 48 80 59 55 66 83 71 45 63 74 73 58 101 57 66 56 49 67 49 69 80 74 65 66 44 61 58 49 49 62 73 77 76 95 42 67 60 64 76 62 52 28 57 55 82 62 36 51 59 48 45 68 65 70 88 57 56 75 70 61
7 5 10 7 4 1 4 6 4 7 22 0 17 2 2 24 18 15 1 16 6 4 10 8 14 11 3 5 10 6 6 18 2 10 4 3 7 11 7 12 4 3 5 8 14 10 6 3 12 8 7 0 9 3 2 11 8 4 8 6 11 4 6 11 5 7 6 9 2 9 3 4 1 5 8 13 9 12 22 1 5 1 34 16 10 4 22 7 11 1 8 1 7 8 7 14 11 9 1 5 10 4 0 7 15 6 9 5 16 3 4 18 13 8 8 6 3 13 3 24 3 27 18 6 10 10 2 3 7 2 2 4 13 1 3 9 3 7 11 8 7 17 2 8 5 16 6 11 10 8 13 7 12 3 17 8 6 7 8 2 13 2 6 6 2 6 11 11 12 18 8 7 6 9 2 9 8 9 18 1 7 11 15 1 1 12 13 11 8 20 16 6 9 12 19 8 8 5 5 9 10 3 1 2 3 8 7 7 2 7 13 3 1 14 1 9 5 9 12 1 8 2 29 5 5 4 4 2 9 11 9 10 8 8 5 10 13 5 9 10 8 5 8 1 10 2 5 5 3 9 9 5 5 12 13 2 3 16 1 10 2 17 5 9 10 3 15 8 2 11 13 4 6 10 5 9 9 3 10 1 12 0 7 4 8 11 23 11 3 14 11 6 8 5 3 13 10 6 2 3 15 5 4 10 6 2 14 6 8 4 5 5 9 13 9 10 4 3 8 6 20 1 23 4 11 15 9 9 3 12 8 4 11 11 11 3 6 6 7 15 9 12 14 11 7 5 1 10 4 11 8 12 2 6 6 9 5 8 15 4 5 10 7 8 4 5 5 6 15 11 4 19 10 4 7 2 6 1 10 8 0 8 2 14 1 4 14 8 3 4 19 9 4 4 5 6 4 11 10 10
2 3 1 3 2 0 0 2 1 1 3 0 9 0 1 2 0 0 1 3 0 0 0 1 3 0 1 0 1 0 5 0 0 2 1 1 1 3 0 1 0 0 3 8 1 0 0 1 0 0 0 3 0 0 1 0 2 7 2 0 1 3 0 1 4 3 3 0 4 4 2 3 9 1 3 2 4 1 2 9 1 0 2 4 0 0 0 4 1 5 3 0 0 2 1 2 0 0 4 1 4 1 0 1 5 1 0 0 5 0 1 1 1 0 1 1 0 0 0 1 7 3 1 2 3 0 4 0 3 1 0 0 2 0 0 1 8 0 2 4 0 0 3 2 1 1 0 2 0 1 0 1 9 1 0 1 2 0 0 4 1 1 1 2 0 2 1 4 3 0 0 6 1 0 0 1 0 0 3 4 0 1 1 6 0 0 5 4 1 1 4 1 1 1 2 1 0 4 4 2 1 1 0 2 2 4 4 1 5 0 5 1 2 0 2 0 0 2 0 1 5 3 2 1 0 3 2 0 0 0 2 1 4 0 1 0 2 0 0 3 2 0 8 4 1 2 0 0 1 2 1 1 3 1 1 1 5 5 0 2 3 0 3 2 0 0 1 3 1 6 7 3 1 0 1 0 3 0 1 3 1 0 4 1 1 3 0 0 0 2 1 3 4 13 2 3 0 6 1 0 0 1 1 0 0 1 0 4 6 1 0 1 2 2 1 2 1 3 1 1 4 3 5 0 3 5 2 3 0 3 3 1 2 1 4 6 2 0 0 5 1 8 2 0 0 0 3 2 3 2 4 0 0 0 5 3 1 3 0 3 1 0 3 0 1 1 1 7 3 0 0 5 1 1 11 0 2 0 3 1 0 5 0 4 0 5 2 0 4 0 1 6 2 0 0 0 2 2 0 4
1 8 6 1 0 0 1 1 0 2 1 6 1 1 2 1 1 3 0 5 3 1 2 0 0 3 1 1 3 1 1 1 5 1 1 4 1 2 2 2 0 1 0 1 1 2 6 3 3 0 1 6 3 4 2 0 3 1 2 2 0 1 3 1 2 2 1 3 1 1 1 1 4 3 0 3 5 0 6 0 1 2 0 0 3 4 1 4 4 2 2 6 5 0 0 0 3 5 3 2 4 1 4 7 2 0 0 2 2 2 4 0 1 0 0 1 0 1 2 2 2 9 2 1 0 3 2 4 3 6 0 3 1 3 2 3 3 4 0 4 4 5 2 3 11 0 2 3 0 5 0 8 1 0 0 3 2 3 1 1 0 1 0 5 4 2 3 0 2 9 2 1 4 4 0 3 1 0 3 2 0 3 4 4 0 0 0 1 1 1 12 5 6 2 2 0 0 0 3 0 5 3 6 4 0 2 8 4 4 4 4 2 2 2 5 3 4 0 1 6 2 1 0 1 1 2 4 1 1 4 1 3 2 5 4 0 1 0 9 1 0 4 0 2 0 6 2 0 1 4 2 3 0 3 0 1 3 5 0 4 1 0 1 2 2 0 4 1 0 0 2 2 2 0 1 1 6 3 2 2 0 2 0 4 15 5 0 0 1 2 3 2 2 0 5 0 2 5 2 4 0 2 6 0 2 3 1 0 6 0 0 5 1 1 6 1 0 2 3 4 0 0 1 2 3 3 1 1 2 0 4 0 4 3 3 2 3 1 7 0 3 3 0 2 4 2 2 7 1 3 7 2 1 0 1 1 1 1 0 4 3 7 0 2 5 3 0 1 0 0 0 1 4 1 3 0 0 1 4 0 0 1 2 0 9 1 0 5 3 2 1 1 1 1 4 1 3 1 3 1
40 30 34 59 13 19 12 10 7 20 45 38 33 51 37 26 30 17 27 10 31 16 24 66 35 45 11 20 38 36 21 47 14 26 13 50 65 24 54 53 46 42 50 36 70 38 61 27 55 30 35 18 29 44 40 51 54 20 8 59 31 64 43 55 31 14 53 35 23 33 21 60 37 36 26 22 34 23 81 56 32 36 22 23 62 23 19 37 21 41 35 36 65 56 21 35 38 9 45 44 33 40 34 83 35 44 13 51 33 27 19 48 16 32 64 60 35 38 28 47 46 54 48 38 36 19 35 47 12 47 12 15 43 25 43 50 64 27 32 35 16 30 75 42 46 43 23 30 27 59 27 58 60 21 45 17 23 36 73 58 35 31 21 48 49 36 23 29 40 24 37 64 29 37 51 52 16 23 25 26 71 36 20 40 37 22 35 39 24 50 28 48 31 17 76 33 18 28 54 23 15 41 28 31 56 27 48 20 30 24 36 17 42 54 58 53 38 45 27 44 29 36 28 15 31 27 10 34 32 35 53 58 27 25 38 61 24 17 43 28 47 22 28 40 13 44 25 32 39 37 32 30 50 47 35 44 11 30 48 28 33 38 29 47 45 35 48 44 35 28 24 53 55 25 59 71 14 52 0 58 31 35 60 47 24 21 36 28 52 36 18 32 37 57 15 41 23 22 35 36 13 20 48 46 12 51 16 20 46 47 45 37 9 48 68 62 19 23 25 23 38 22 32 41 50 26 53 16 17 21 41 32 15 24 26 53 30 68 29 42 44 37 24 25 50 70 18 36 60 70 35 39 37 19 50 18 44 29 16 51 32 50 30 43 19 19 21 22 28 34 21 30 14 16 39 21 44 40 44 12 108 43 18 29 10 35 18 45 13 30 26 56 35 23 11 18 51 35 52 23
13 0 30 3 45 14 30 19 34 44 21 21 37 30 29 41 30 35 22 26 38 19 32 28 10 13 36 42 11 16 23 37 21 10 30 42 13 24 32 32 8 32 36 40 17 0 28 35 13 47 11 2 39 4 5 17 31 41 26 10 11 33 11 15 32 38 39 27 22 7 20 21 25 23 32 2 4 1 12 15 31 40 10 34 24 8 32 42 23 32 18 20 39 4 35 28 34 10 26 6 8 29 11 2 37 25 8 0 3 28 25 9 7 28 15 25 14 8 28 3 21 11 25 25 1 28 33 26 22 9 38 16 29 29 44 10 37 21 7 28 29 26 14 36 10 25 7 26 38 15 29 0 41 24 6 37 7 32 28 34 15 6 22 30 39 21 16 33 20 35 40 29 25 12 29 5 29 26 17 35 27 8 22 21 34 45 26 42 12 25 34 42 14 10 1 17 24 37 13 42 1 38 22 26 30 3 22 50 3 37 28 30 0 26 3 15 37 28 36 34 11 26 2 22 15 26 29 16 9 10 8 39 20 24 22 33 43 26 10 28 38 43 10 15 30 12 8 31 32 30 35 26 26 32 28 15 31 37 27 20 35 13 29 18 33 36 41 17 0 46 14 22 36 24 22 31 22 28 30 33 1 29 31 6 25 30 47 24 51 9 1 29 20 20 30 33 6 7 19 34 20 31 36 11 4 20 5 12 37 7 33 28 40 10 17 12 23 24 4 24 9 36 37 0 23 15 0 6 27 20 27 1 25 22 30 14 22 7 10 36 27 39 19 5 22 13 51 29 31 12 16 5 9 25 11 15 23 25 31 34 47 32 22 25 37 31 36 36 22 38 25 2 4 2 3 53 32 12 22 10 31 33 19 38 33 25 38 30 0 20 29 36 35 13 27 47 15 34 3 11
410 840 924 995 62 449 1394 543 2189 528 366 1759 181 302 679 914 335 1764 168 992 1370 686 120 116 9 698 1771 954 509 29 1159 2452 966 1898 680 23 288 372 465 984 496 1888 1713 3612 519 588 817 1173 3252 2399 80 3559 1305 302 1184 2 2245 713 2548 2139 232 5 2296 1035 1645 1743 1595 976 755 227 18 1156 2760 3826 356 232 935 2424 769 838 842 950 2352 856 31 4058 1251 445 1491 710 2283 1482 70 856 1268 1220 201 1608 370 3 77 367 1808 2329 5 224 1764 1211 977 747 1362 3645 395 1083 263 163 522 1859 950 2416 768 2045 362 2805 3 883 631 711 2 331 151 1219 8 1497 1016 2284 1577 860 1271 1436 502 2108 4 230 60 2023 636 2063 639 2738 1335 2353 749 67 1628 2168 3004 388 1312 645 1705 326 534 1092 418 31 1075 1077 833 1448 642 359 173 44 541 98 1433 40 815 147 1560 946 1669 907 1455 198 133 1807 754 1629 282 2094 252 421 517 2717 1411 502 35 462 2519 1353 1049 1842 2431 1837 828 298 85 515 2953 1626 858 586 881 492 433 634 484 781 3591 898 1578 2719 2574 27 3848 729 901 1237 1076 3278 1078 1365 1205 1641 2409 727 3414 1075 601 404 1404 127 1579 2991 582 567 906 800 1288 128 93 355 548 929 2754 897 1888 232 209 229 600 174 668 2562 751 3329 259 514 401 2245 450 2403 655 1859 931 1896 475 290 1270 237 1254 959 2254 142 2497 1320 495 1262 362 339 720 74 55 312 680 1594 1155 2364 2594 367 618 387 1321 55 2268 381 795 1320 1809 3400 2020 1395 1631 1349 1267 362 637 2366 128 31 799 1906 1167 2800 624 68 433 779 22 2852 762 942 132 580 1298 96 166 2537 658 1605 899 1714 492 1730 2118 1436 155 680 967 1562 1266 374 653 562 197 593 1936 2442 69 2711 1127 649 583 171 1059 48 1482 1444 778 517 1291 589 17 3851 1580 2101 82 1442 1363 292 173 1327 1247 597 210 2309 8 603 236 912 335 29 2564 763 2176 149 555 1128
4 4 5 2 4 3 4 13 1 3 7 0 4 6 9 1 6 5 8 8 5 9 9 1 13 9 3 7 8 1 7 3 9 1 7 1 2 5 8 6 13 5 12 16 10 6 2 9 6 3 7 9 3 7 3 1 3 1 5 6 5 6 2 5 6 6 9 6 8 3 10 4 5 1 1 13 6 5 7 3 6 0 4 3 2 5 5 7 4 9 10 9 6 5 6 4 4 9 9 12 3 5 8 6 2 16 4 8 8 7 6 2 4 0 18 3 3 4 4 0 15 3 1 9 3 3 4 11 7 2 4 9 3 9 5 1 8 7 2 2 3 0 4 11 5 3 7 4 9 7 4 6 7 1 3 2 12 19 12 7 8 5 10 6 6 10 7 6 2 7 6 6 7 8 1 4 14 2 3 5 9 0 5 13 4 13 3 1 3 4 3 5 2 11 7 2 6 3 1 8 1 2 3 8 2 4 4 3 7 3 3 4 4 5 7 9 7 1 1 8 4 6 5 2 3 5 9 3 8 3 4 0 4 5 2 2 4 2 2 14 6 2 6 5 5 0 3 2 5 5 6 5 6 4 5 4 10 2 5 4 10 2 4 1 9 7 11 2 12 4 0 2 5 5 5 6 8 7 5 6 4 7 7 5 6 8 6 8 6 2 2 5 4 2 3 10 10 8 8 9 10 9 4 5 11 5 12 1 6 2 7 5 7 7 9 3 4 1 2 2 2 7 6 15 5 4 6 11 5 1 5 10 4 9 4 8 19 6 3 5 6 3 11 1 3 5 0 6 5 2 5 4 1 7 0 9 7 5 6 5 6 11 13 2 4 13 8 6 5 0 3 5 10 2 6 8 2 3 2 3 5 0 15 2 13 2 2 1 5 10 2 4 5 4 1 8 6 1 4 4
0 1 1 2 4 3 0 1 2 1 4 1 6 3 3 3 0 7 0 0 2 1 3 0 1 5 1 0 0 0 1 2 5 1 0 11 3 1 11 4 1 1 2 6 2 0 5 3 0 2 3 6 9 5 2 1 0 2 4 0 7 4 9 1 3 1 1 0 5 4 4 9 1 3 9 4 0 0 2 1 1 0 2 1 3 2 6 4 1 0 1 0 3 2 1 0 0 0 3 0 6 7 2 5 1 0 4 8 2 7 1 0 2 4 2 9 0 1 0 1 0 5 6 3 2 5 5 3 4 0 3 2 0 2 3 0 6 1 3 4 3 2 6 8 8 12 4 3 6 0 1 3 0 1 4 6 6 2 5 4 0 3 0 3 2 10 1 3 0 1 0 2 0 7 2 8 0 13 1 1 4 3 4 3 0 4 0 3 0 3 6 5 10 3 0 0 3 3 3 3 0 3 0 0 0 1 5 2 7 2 1 8 2 0 4 4 6 1 2 4 1 0 0 0 4 4 2 2 0 1 0 6 2 1 2 1 2 0 0 2 0 5 1 6 0 3 0 3 4 8 3 2 2 1 4 0 2 7 2 1 0 3 7 4 6 1 7 1 3 1 2 0 7 3 1 0 3 8 3 0 1 4 5 2 2 2 8 5 1 2 1 0 1 0 1 1 3 2 0 2 2 0 3 11 0 3 3 3 0 3 0 2 11 6 4 7 2 2 0 4 7 2 0 2 0 2 10 2 6 0 2 1 1 2 5 5 6 1 0 0 2 2 1 4 1 1 0 3 12 1 0 2 1 3 10 0 4 3 0 0 0 5 1 11 0 3 1 10 4 2 6 1 5 4 3 10 1 0 2 1 5 1 5 0 1 1 0 1 3 3 1 3 4 1 3 1 0 2 0 3
31 49 40 41 35 43 30 52 54 32 49 29 19 32 25 69 40 61 34 25 34 56 47 41 35 32 32 48 39 31 45 48 47 48 29 45 32 43 38 24 24 53 58 52 53 54 43 28 10 30 25 42 43 52 41 40 26 53 37 39 47 41 47 30 31 20 24 42 59 47 40 38 39 66 32 32 59 63 31 45 36 38 59 49 32 36 59 44 19 16 12 54 55 35 53 33 46 67 31 39 52 23 22 36 33 44 62 37 55 27 49 50 23 28 37 45 42 36 45 40 51 53 44 25 47 28 42 65 26 50 28 33 55 39 42 35 31 45 36 46 43 11 45 46 37 40 33 38 42 34 55 41 43 45 50 42 62 63 30 38 44 26 20 27 36 46 48 39 52 36 19 38 22 52 38 47 23 28 47 32 53 33 63 42 31 30 43 10 50 34 35 36 43 60 36 41 32 52 37 52 34 45 37 51 47 30 41 29 24 21 45 1 33 50 43 56 54 31 50 42 15 14 42 43 26 25 53 54 37 37 20 58 45 49 46 59 40 39 33 55 45 40 47 24 42 29 42 47 27 23 47 47 36 40 55 42 35 42 37 43 35 60 45 41 25 39 61 16 52 43 39 45 40 45 46 45 54 42 32 29 78 59 45 54 42 44 61 41 48 9 26 50 48 35 34 52 38 34 55 37 47 45 34 50 27 52 22 42 46 61 45 11 42 15 32 39 41 47 30 39 43 17 46 40 43 22 27 60 46 30 25 21 48 62 33 35 51 40 66 49 27 39 59 68 40 46 61 31 49 59 44 35 11 48 51 40 26 57 41 42 56 28 31 47 48 50 45 43 47 34 53 32 44 33 45 43 36 53 47 39 32 42 69 33 41 37 50 31 59 44 37 26 34 42 20 32 40 31 37 49
0 0 0 8 0 0 0 0 0 0 0 0 0 33 1 5 0 0 0 0 0 2 3 0 1 0 2 0 9 0 0 0 0 0 0 3 3 0 0 0 0 0 0 0 0 0 15 0 0 0 0 0 0 3 0 0 0 1 0 0 20 1 0 0 0 0 2 0 0 0 0 0 0 0 3 9 0 0 0 0 0 0 0 0 0 0 0 0 0 0 0 0 0 0 0 0 0 0 0 0 0 0 0 0 0 0 0 0 0 0 1 0 0 0 0 6 2 0 0 0 0 0 0 0 0 0 18 0 0 0 0 0 9 0 0 0 0 0 0 11 0 0 0 0 0 0 9 0 0 0 0 0 0 0 3 0 0 0 0 0 0 0 0 0 0 0 0 0 0 0 0 0 0 0 0 0 0 2 1 1 0 0 0 0 1 0 0 0 2 0 0 0 0 0 0 0 21 5 0 0 0 0 0 0 0 0 0 0 0 0 0 0 0 4 0 0 0 0 0 9 0 0 0 7 0 0 0 0 0 0 3 0 0 0 0 0 0 0 0 0 0 0 0 0 0 0 49 0 0 0 1 0 11 0 0 0 0 9 0 0 0 0 0 0 0 0 0 0 1 0 0 0 0 0 0 1 0 0 0 9 1 0 54 0 0 0 0 0 19 0 0 0 0 0 10 0 23 0 2 0 0 20 0 0 92 10 0 0 0 0 0 20 1 0 0 1 0 0 0 0 0 4 0 0 0 0 8 0 0 0 0 0 0 0 0 2 0 0 0 0 0 0 0 0 0 0 0 12 0 0 0 9 2 0 0 0 0 0 1 0 1 0 0 0 0 0 1 0 0 0 0 0 0 0 0 0 0 0 0 0 0 1 0 0 0 0 0 0 0 0 0 0 0 0 12 1 1 0 0 1
0 0 0 0 0 0 1 1 0 0 1 0 0 2 1 0 0 0 3 0 0 0 0 0 11 0 7 0 0 1 4 0 0 1 3 0 3 0 0 0 2 0 0 0 0 0 7 2 1 1 2 5 0 1 0 0 1 0 0 1 0 0 0 2 0 0 2 7 6 0 0 5 0 0 0 1 1 0 0 0 0 2 8 0 1 0 1 0 2 1 0 0 0 4 6 0 3 0 0 0 0 0 0 0 1 0 0 0 0 2 1 0 0 0 8 0 0 9 0 0 0 0 3 0 0 0 2 0 0 2 1 4 0 1 0 0 1 2 0 3 0 0 0 7 16 0 0 0 0 0 0 0 0 0 0 0 6 1 1 1 0 0 1 0 0 0 0 0 0 0 0 0 0 0 0 0 0 0 0 0 11 0 0 0 0 0 0 0 0 0 0 1 0 0 0 0 0 0 0 0 1 0 0 0 0 1 0 0 0 0 0 0 0 1 1 0 3 0 0 0 0 0 0 0 1 0 3 0 0 0 0 0 4 0 0 5 0 0 0 0 0 2 0 0 1 0 3 0 0 0 0 0 2 0 0 0 0 0 0 1 1 0 5 0 0 0 0 2 0 1 0 0 0 0 0 0 0 2 1 3 0 0 2 0 0 3 0 0 0 0 1 0 0 0 2 0 0 1 0 2 2 0 1 1 0 0 2 0 5 1 0 0 1 11 0 0 1 1 3 0 0 2 0 0 0 0 0 0 0 0 0 0 0 0 0 0 0 0 2 1 4 1 0 0 1 2 0 1 0 1 0 0 0 0 2 3 0 0 2 0 2 1 0 0 0 6 0 0 4 0 3 9 0 1 0 4 2 0 0 0 0 0 2 0 2 0 0 0 6 0 1 0 0 4 0 1 0 0 0 0
6 7 14 0 11 17 7 4 3 10 17 3 22 14 16 1 3 2 5 22 7 1 1 8 7 0 8 10 9 1 7 23 2 6 4 1 13 1 13 2 4 3 0 9 26 9 5 14 22 5 19 14 1 0 4 11 2 11 1 1 6 16 10 0 14 3 2 1 8 3 6 14 15 3 0 12 12 1 3 6 6 1 2 5 0 4 6 8 13 4 9 1 0 6 21 4 8 28 4 15 12 3 5 10 9 17 10 6 10 14 0 1 8 2 4 4 13 6 13 10 1 5 0 11 20 3 5 0 0 6 2 7 5 4 2 3 12 12 8 7 6 1 7 6 8 3 0 0 2 19 1 14 2 1 6 7 3 9 21 11 7 4 7 7 5 8 10 7 11 4 10 6 12 9 6 0 4 14 5 13 2 11 3 19 4 21 2 1 4 13 3 12 9 3 2 6 4 13 4 16 2 17 4 7 2 11 4 9 0 6 9 22 9 3 3 7 1 15 7 9 2 2 1 5 3 9 1 7 4 5 4 15 2 6 2 2 3 11 0 7 8 13 8 12 8 7 3 7 7 3 2 12 3 7 20 6 10 7 10 3 2 10 17 5 3 10 13 13 14 1 4 3 6 4 18 7 1 13 1 7 0 7 7 7 8 7 14 5 1 0 10 6 1 1 9 2 3 6 2 8 3 1 7 12 11 24 0 4 7 20 12 4 6 4 6 4 10 13 10 9 2 7 14 2 11 2 1 6 15 4 5 0 3 14 0 0 5 2 16 4 13 4 4 6 10 1 4 10 4 9 7 7 0 15 10 7 7 2 1 16 0 8 2 0 8 7 8 3 5 0 4 2 7 11 4 7 0 19 16 1 3 5 13 7 4 3 17 7 0 11 4 5 10 4 9 10 16 23 16 2
17 3 29 3 8 6 13 17 23 10 4 14 4 12 13 2 6 14 1 1 2 17 7 5 13 8 7 8 7 12 5 11 9 2 14 7 17 4 6 12 9 2 9 9 14 0 2 14 14 1 2 31 17 16 4 10 9 8 2 14 8 5 9 1 10 9 10 7 7 15 5 14 9 4 7 13 12 13 23 4 28 18 8 11 20 8 22 8 12 15 9 7 7 8 4 6 6 17 5 10 6 19 18 14 26 7 5 3 14 6 11 2 5 0 1 7 4 2 10 20 24 13 16 4 12 2 6 5 15 7 4 0 6 14 11 16 8 6 8 7 7 2 11 7 25 5 17 9 12 2 10 14 14 9 5 12 21 11 20 3 5 5 3 9 9 17 17 7 5 8 1 2 4 9 15 10 9 14 14 2 5 20 6 12 2 12 8 7 4 7 5 8 21 17 7 1 22 1 14 12 8 12 1 5 8 4 7 16 0 5 4 1 6 8 12 12 7 9 8 28 4 12 7 12 8 1 6 9 22 2 16 13 6 18 17 9 4 12 6 9 9 2 9 20 1 5 9 4 18 6 12 12 19 7 6 6 12 1 14 7 16 10 17 4 2 7 18 11 4 7 10 13 3 7 9 7 12 3 16 11 9 1 7 3 11 5 16 12 1 1 10 8 3 8 3 12 2 20 0 12 2 11 8 5 6 3 6 34 8 5 26 3 18 8 10 7 12 2 3 8 3 12 1 9 8 6 5 11 7 21 6 15 20 7 14 8 30 10 30 11 8 8 4 3 5 2 10 4 3 3 12 6 9 10 23 4 18 2 8 5 8 5 18 1 3 16 12 6 10 3 10 17 8 16 8 9 3 12 13 17 7 8 9 11 7 10 24 18 3 7 21 5 9 15 28 11 8 24 7 11
5 8 12 6 11 7 41 16 12 35 10 17 19 5 0 8 15 7 12 6 23 10 6 6 18 4 7 24 11 29 33 6 6 21 12 7 7 16 7 28 28 21 7 7 2 0 22 11 2 3 25 8 14 9 18 23 36 9 17 14 11 17 22 7 3 15 27 8 4 10 12 9 20 10 18 5 13 5 12 8 18 7 8 6 25 5 1 12 9 1 3 3 20 3 18 4 4 7 13 2 22 4 23 1 15 13 2 16 25 22 10 3 21 1 6 23 9 18 16 19 21 3 10 15 15 41 6 10 8 5 13 12 20 7 6 2 15 19 16 8 13 30 12 15 6 5 8 36 8 5 14 13 11 23 10 0 8 13 11 6 2 11 11 10 15 41 4 8 16 11 14 4 5 28 9 2 39 12 12 15 13 15 26 26 31 37 9 2 33 22 12 7 21 8 7 3 10 2 18 15 8 8 8 12 18 17 44 11 17 10 18 24 2 5 6 17 18 3 9 2 4 8 32 5 5 18 5 15 24 23 16 4 10 7 32 3 6 17 8 8 3 22 20 14 33 13 21 21 6 9 11 7 8 26 36 25 13 14 6 16 6 29 5 5 17 20 13 11 7 20 6 8 16 12 24 8 13 12 19 5 18 9 10 10 18 1 20 18 9 13 19 20 11 2 15 10 28 1 31 2 11 16 8 2 13 12 6 8 6 23 38 14 16 26 11 22 12 32 11 1 33 9 4 16 12 4 9 10 10 8 11 1 14 11 8 4 5 8 0 13 18 3 10 16 13 4 20 11 4 4 20 7 4 21 16 12 17 11 7 16 4 9 19 17 19 1 5 15 13 21 22 2 12 9 22 6 20 6 10 10 22 13 6 14 6 10 32 22 17 13 12 5 21 20 8 32 12 10 3 8
10 6 7 9 14 13 7 3 13 8 10 10 8 8 10 7 9 11 10 6 13 6 7 6 14 6 10 4 13 7 3 8 9 8 8 6 9 5 10 12 8 8 7 6 12 7 7 4 13 5 6 7 3 8 6 8 11 11 6 6 10 10 7 6 4 6 2 9 12 7 10 7 6 11 8 8 10 8 9 4 5 3 9 9 5 6 6 16 7 17 10 7 11 10 6 11 8 11 8 9 4 5 6 12 10 7 3 7 7 8 6 6 10 10 13 6 5 10 5 9 12 11 4 5 15 14 3 6 9 12 9 8 10 7 4 7 7 6 7 10 10 11 7 7 6 8 10 4 13 8 13 10 5 7 4 12 6 5 7 11 7 7 5 10 5 7 14 9 15 8 7 10 7 9 4 12 7 7 4 6 3 11 5 3 7 6 12 9 7 8 4 11 7 7 8 14 4 3 9 10 12 11 8 9 7 6 11 5 6 9 13 6 7 9 3 7 6 10 8 13 8 7 13 13 13 6 5 6 10 13 6 8 12 4 8 8 12 8 4 11 3 10 5 6 9 7 8 2 10 11 5 6 15 5 12 12 5 8 6 8 6 6 10 8 11 10 6 8 8 10 4 5 9 6 11 10 9 9 12 8 2 10 16 7 12 14 7 14 8 6 7 10 10 10 11 14 4 10 6 8 6 6 6 4 5 14 11 8 12 8 9 6 9 7 8 9 9 2 6 5 6 10 6 9 15 4 9 7 10 10 6 10 12 10 11 8 8 8 6 9 8 15 11 8 8 9 8 5 10 6 8 10 9 12 7 13 7 12 9 12 5 10 10 9 13 8 9 8 8 10 5 6 8 8 9 6 11 7 10 8 10 3 9 8 9 8 6 6 5 12 7 7 8 9 9 5 13 9 8 10
4 1 22 15 16 7 13 5 22 22 25 9 16 26 6 1 11 14 10 5 27 16 4 16 3 18 28 17 6 2 6 1 18 4 14 20 8 16 9 13 24 10 13 23 14 12 14 6 16 28 3 36 9 35 9 8 7 13 6 27 2 22 24 23 29 10 27 17 6 12 15 31 15 14 20 1 10 11 24 20 18 25 10 28 26 8 4 11 22 30 2 19 9 19 24 20 27 22 12 12 1 9 27 4 15 6 1 7 15 16 12 15 29 15 10 8 14 5 28 21 19 17 14 14 11 26 8 24 12 21 0 19 34 11 20 18 15 16 15 14 18 8 18 13 33 15 32 39 8 15 9 3 5 23 9 7 15 8 8 12 2 19 23 12 6 15 12 7 24 16 11 18 4 17 14 13 4 28 4 9 21 18 26 35 6 19 37 16 14 10 6 16 9 14 18 11 20 8 37 26 21 15 8 6 23 10 9 7 4 24 31 38 5 15 8 14 1 13 16 23 16 4 4 16 1 16 7 7 17 8 9 27 31 15 14 9 5 11 22 3 31 8 21 19 9 8 10 17 30 12 14 4 7 15 30 14 25 7 5 4 14 28 4 25 37 21 27 22 9 23 4 5 8 47 42 25 5 8 9 13 49 24 16 18 7 5 6 10 20 29 14 13 11 2 12 28 7 26 23 10 7 17 11 5 6 12 15 22 42 12 5 10 9 17 21 9 21 5 9 11 21 30 14 8 12 16 6 11 27 16 8 21 11 15 11 28 3 19 7 11 12 5 18 30 34 39 6 13 16 7 20 9 6 7 25 5 1 10 12 15 11 14 11 9 16 18 15 24 10 5 27 11 12 18 14 30 11 21 12 11 7 6 13 25 6 8 7 7 39 17 13 3 30 15 15 19 33 9 8 11
126 71 31 42 151 126 123 237 196 186 111 73 80 116 121 263 143 132 90 57 78 38 340 16 150 9 204 261 106 263 89 17 184 43 99 90 48 85 130 71 157 272 274 101 49 115 168 57 69 463 263 58 45 90 107 33 4 393 57 69 49 44 75 176 77 265 62 100 68 59 34 65 114 67 250 132 93 258 10 232 29 41 23 154 113 110 147 83 35 115 56 199 6 80 30 236 200 78 124 292 26 187 130 92 129 170 60 135 44 262 47 70 106 155 58 88 42 59 32 39 91 81 11 47 155 127 99 93 67 113 94 47 138 58 131 61 13 27 182 53 233 8 9 120 62 17 201 106 48 56 62 73 251 56 44 14 152 374 41 45 85 130 63 74 38 226 248 43 110 48 331 99 24 106 76 54 64 149 111 25 86 165 111 24 79 72 124 18 111 102 96 104 101 50 90 61 104 46 168 48 106 70 125 25 102 62 107 65 36 58 158 169 154 109 162 103 106 67 31 23 196 115 97 114 159 163 203 71 19 64 191 62 201 73 153 95 76 63 37 108 73 169 889 64 257 84 294 73 157 89 91 139 66 62 133 111 201 33 98 44 43 119 158 11 199 92 77 107 191 114 129 44 256 93 330 135 54 206 70 306 95 102 19 75 86 249 60 0 190 116 133 42 27 148 104 30 81 91 229 85 58 490 217 75 39 57 208 132 104 165 81 63 246 61 70 111 182 123 64 24 38 117 247 241 174 72 127 488 83 257 62 73 145 661 37 362 71 26 174 127 131 85 216 91 41 35 235 183 97 233 52 139 130 112 55 323 235 103 18 98 144 275 231 78 174 146 83 117 143 124 48 2 47 46 87 56 144 34 73 164 167 460 77 65 37 196 323 36 186 176 161 78 333 57 64 102 36 203 104 156
24 18 6 18 47 22 28 45 38 25 36 14 5 8 15 20 24 15 7 11 5 14 11 4 15 37 24 29 9 22 32 12 15 15 14 16 26 20 9 11 27 34 18 24 23 7 8 16 17 8 5 34 31 29 27 15 12 32 20 15 11 16 23 23 24 19 8 15 25 20 17 13 12 19 29 35 12 47 4 4 24 3 13 12 17 20 18 7 12 10 19 45 8 36 33 43 13 40 11 41 32 18 14 15 6 9 12 48 22 6 32 25 22 27 25 25 13 24 22 41 22 4 15 4 8 11 13 14 13 10 36 22 6 34 27 4 27 31 2 18 57 32 28 21 32 31 18 13 7 13 29 33 24 10 35 14 14 15 24 31 21 15 31 10 13 15 18 13 13 9 6 18 34 21 10 27 7 15 18 36 28 6 18 4 38 11 14 19 14 32 11 20 48 22 47 23 24 48 14 13 15 5 11 8 13 13 33 19 12 11 9 19 27 28 32 11 49 8 11 5 7 74 2 27 31 10 14 6 16 11 19 12 3 22 7 17 22 10 19 2 35 21 5 22 12 15 28 19 15 23 8 13 15 19 14 6 33 15 32 13 14 32 24 11 11 11 24 27 51 22 17 23 19 8 22 36 18 8 39 13 35 17 37 11 48 38 7 7 35 6 39 25 14 4 18 20 13 9 14 24 13 31 10 11 6 12 22 15 51 13 13 12 16 3 18 44 23 6 30 41 25 13 8 25 20 19 19 44 18 30 10 24 14 14 5 22 32 40 20 19 31 13 6 4 6 24 25 12 13 29 23 8 11 15 17 37 29 27 17 9 24 26 9 13 16 17 26 27 8 16 16 10 15 14 8 14 2 43 14 22 20 22 6 2 21 27 32 29 28 15 26 10 48 19 37 17 8 32 13 30
7 9 10 22 7 15 12 18 5 6 10 12 13 6 12 7 12 17 8 16 19 6 13 7 13 7 5 6 11 23 11 18 12 17 21 12 19 17 18 4 8 8 6 16 4 16 16 16 13 11 12 4 17 15 8 7 5 20 7 17 21 7 8 12 6 1 8 9 2 7 21 7 15 12 7 6 8 5 13 5 3 5 15 5 9 10 12 25 3 9 3 4 11 17 12 22 14 9 4 45 12 7 5 17 17 23 4 9 17 12 11 7 6 10 17 3 10 4 6 9 17 19 9 6 7 6 13 9 21 4 17 15 10 11 14 13 11 6 9 3 8 12 22 6 4 18 3 17 2 10 7 15 8 8 10 12 15 20 25 11 12 19 5 18 9 4 10 8 24 9 24 2 16 24 10 18 16 21 9 10 5 6 22 7 14 16 13 18 8 16 20 11 14 11 10 18 18 11 22 18 17 4 8 4 14 11 16 20 12 9 16 12 17 8 3 15 16 23 10 17 12 5 6 19 6 6 15 12 10 12 16 6 7 15 7 5 9 8 15 4 12 7 11 16 19 9 12 13 13 16 8 15 15 7 13 6 25 12 16 12 15 10 15 9 4 5 9 6 3 15 22 11 17 6 32 14 8 25 18 8 23 10 14 1 10 12 8 4 3 16 15 8 16 4 15 12 15 11 8 11 6 27 17 3 17 6 12 8 8 16 4 12 1 16 5 6 17 4 15 7 14 17 17 6 20 12 19 9 9 20 4 14 13 4 11 32 10 9 5 11 12 26 24 13 11 6 7 21 17 11 13 3 8 23 11 18 15 24 10 15 6 18 9 19 6 7 7 9 6 4 11 13 8 11 8 11 11 6 2 13 5 11 19 31 11 4 21 21 4 6 7 15 4 12 13 20 5 20 11 9
16 4 8 5 1 2 3 4 9 5 8 5 3 5 4 6 4 10 14 2 4 7 1 4 11 2 7 5 7 3 7 3 12 5 2 1 0 2 3 5 2 11 0 4 11 3 3 4 2 4 4 8 2 3 3 3 7 1 11 6 1 1 4 9 6 1 1 5 7 3 4 9 5 6 5 2 7 4 3 4 1 10 5 5 5 6 6 3 2 11 2 8 2 8 2 4 1 4 2 5 4 0 1 7 5 4 10 3 0 1 6 5 5 14 10 2 5 5 3 7 4 7 5 8 2 2 2 5 5 1 9 1 12 4 2 7 5 2 15 4 1 2 7 4 4 12 3 8 10 5 1 1 7 4 4 5 8 6 14 6 3 2 1 1 2 5 9 0 5 0 4 0 5 2 2 0 3 1 5 7 4 8 2 3 7 13 2 0 6 7 13 1 5 0 1 2 2 3 3 0 5 2 13 3 4 1 4 2 4 4 3 4 10 12 9 3 4 9 4 0 2 2 10 4 5 8 2 2 8 9 6 4 4 6 4 4 5 6 1 2 5 10 4 1 12 0 4 5 9 1 2 4 5 1 4 11 17 10 7 2 3 1 1 4 2 2 11 3 7 7 11 5 3 0 0 8 2 1 2 8 1 9 4 6 3 1 11 3 9 5 4 6 4 4 1 4 10 4 15 4 1 4 2 1 5 3 9 2 3 1 2 1 1 4 6 6 6 2 1 4 1 1 2 0 4 8 1 6 5 12 1 10 10 1 13 4 6 2 6 11 1 6 12 1 8 2 1 4 2 4 1 2 3 0 15 4 3 5 4 0 5 1 2 5 5 13 1 3 5 4 10 8 6 6 1 7 2 1 0 4 5 3 6 4 10 6 1 2 3 1 2 0 1 0 9 8 2 5 2 9
11 13 10 24 5 13 22 18 5 23 21 38 8 5 18 11 17 20 20 1 9 2 8 6 4 18 6 22 22 10 22 18 10 22 8 13 31 15 10 25 3 13 1 8 31 9 26 4 18 31 6 3 18 8 5 5 14 12 13 16 10 16 24 12 3 7 20 12 17 29 17 13 1 14 26 13 13 1 12 19 10 8 10 12 9 9 3 2 12 3 27 20 18 21 8 10 13 2 13 7 9 14 6 14 12 3 8 5 6 25 8 34 12 5 4 38 9 14 1 9 1 26 28 9 14 12 20 2 2 6 6 3 8 15 10 4 15 9 22 9 27 15 25 15 5 10 8 10 9 18 1 11 24 10 12 15 8 13 7 8 5 4 3 18 0 4 16 4 30 33 48 18 1 37 6 28 26 8 5 9 11 5 2 13 23 5 11 13 10 5 20 35 8 14 8 10 24 1 21 8 14 13 15 9 9 8 11 16 17 8 1 20 8 24 18 8 17 9 3 12 12 9 9 31 0 21 23 20 29 4 27 12 15 8 2 14 12 10 2 13 28 9 31 16 5 16 12 5 7 11 4 10 14 5 13 6 7 8 9 21 17 12 20 9 25 50 18 14 3 18 5 11 25 7 11 18 7 20 11 9 10 2 13 4 24 7 12 7 7 17 9 9 29 5 20 19 15 18 2 7 4 6 5 3 23 6 7 1 15 21 12 24 4 29 21 16 2 2 6 15 4 16 9 9 21 2 10 8 17 13 11 21 26 15 19 8 6 19 11 21 10 11 6 29 7 16 11 22 21 4 8 12 12 23 17 18 9 10 6 11 9 11 10 6 18 13 12 8 12 0 13 16 5 6 18 8 5 23 13 10 12 11 9 12 14 6 18 8 6 5 9 16 17 12 16 25 7 15 25 4
7 6 3 12 1 9 1 9 7 6 7 24 1 11 5 21 1 9 3 0 4 5 7 0 20 1 3 7 7 1 1 12 0 5 8 2 3 14 2 3 14 10 9 3 5 5 4 4 2 1 2 10 7 4 8 2 7 4 10 12 9 8 17 1 7 7 5 7 1 6 14 2 2 3 6 28 10 6 8 13 8 1 20 14 19 0 9 0 8 10 5 20 10 4 24 8 0 8 1 3 8 5 7 5 4 25 5 7 10 2 0 3 3 3 4 1 0 3 15 6 5 0 9 8 7 3 13 20 4 2 12 9 12 6 10 4 5 7 8 1 5 10 4 14 3 5 4 1 7 5 9 1 9 8 2 9 4 3 11 6 6 0 8 10 12 2 7 1 0 6 6 8 7 5 8 9 2 1 23 11 10 21 13 4 8 21 5 6 4 10 5 17 11 16 3 7 3 8 1 4 13 10 21 15 9 6 17 6 10 8 3 4 7 15 14 4 4 4 11 9 4 11 6 8 5 5 1 9 9 1 3 25 3 4 23 10 5 3 11 23 6 0 3 10 11 7 24 16 10 21 0 20 9 8 11 6 12 15 4 2 1 7 4 2 3 6 8 8 4 19 9 10 5 10 12 3 8 3 3 13 8 3 9 13 4 1 8 6 17 5 5 22 16 13 1 4 8 2 5 0 12 13 11 21 2 4 3 5 1 3 2 4 5 12 4 7 2 10 6 9 7 5 3 12 3 3 1 5 12 1 9 3 2 10 14 9 6 10 14 0 2 5 3 6 7 5 12 3 1 9 10 21 6 3 14 18 1 16 0 2 5 21 10 4 1 8 3 8 1 14 5 11 2 20 5 11 3 6 14 8 10 16 2 7 8 10 5 7 4 3 4 12 3 18 12 12 5 14 4 4
189 268 203 202 190 310 125 118 258 194 274 147 299 221 152 354 160 256 274 234 202 302 189 266 233 200 212 184 275 142 241 173 196 260 297 203 311 174 168 300 174 169 157 158 214 220 379 162 168 205 200 196 210 205 215 187 150 157 176 153 184 233 150 182 296 189 188 222 238 224 132 152 181 206 246 244 195 196 287 170 213 328 170 253 186 141 191 216 196 258 231 141 302 186 330 174 189 189 160 247 165 240 198 199 227 243 174 164 230 185 191 209 308 235 269 290 238 189 160 147 173 201 256 225 152 265 155 229 159 226 134 237 249 180 249 204 197 211 179 155 165 237 241 200 266 329 153 219 170 239 215 258 245 196 196 225 154 162 175 202 167 232 272 216 187 176 185 199 175 156 274 255 182 189 326 187 180 260 186 202 304 183 185 415 212 232 170 208 215 202 204 187 172 227 220 233 293 171 191 196 195 168 189 219 151 147 193 205 322 267 223 187 141 187 218 199 153 266 145 239 146 193 186 194 149 221 156 357 179 265 235 280 250 304 250 247 181 370 200 194 188 178 140 175 152 150 192 271 198 177 234 211 228 252 232 316 174 202 269 231 167 355 210 236 200 271 222 213 153 254 161 203 157 168 301 207 274 175 236 163 252 227 197 201 289 175 160 179 240 230 177 215 203 206 217 150 296 198 174 242 199 201 222 194 197 372 234 179 131 216 333 207 177 258 248 297 186 177 253 215 232 331 183 253 229 228 264 147 235 186 240 159 285 185 228 184 238 269 235 154 263 167 157 225 195 237 260 260 204 164 272 236 163 321 189 237 183 242 162 202 217 203 246 189 228 197 194 137 174 231 292 180 208 169 177 154 212 134 285 204 186 270 204 167 194 188 164 187 312 310 187 217 151 194 191 268 311 254 217 244
45 10 39 66 45 43 33 28 69 43 37 40 47 53 35 51 16 75 40 84 46 74 45 19 52 27 46 64 44 52 73 106 91 80 49 32 81 25 137 61 58 97 18 52 59 34 58 30 12 15 31 39 53 25 83 13 38 51 66 84 30 29 32 55 59 48 26 112 86 100 132 52 75 51 33 54 15 73 74 35 66 59 146 108 69 32 39 45 45 157 91 69 95 33 81 82 59 33 25 70 46 112 14 56 10 28 36 60 58 40 111 30 37 31 41 187 37 54 28 23 16 53 12 46 14 25 66 70 33 41 58 87 19 22 82 35 15 10 120 15 17 161 68 91 97 132 53 37 115 116 28 52 18 51 22 73 80 22 54 42 12 85 28 54 8 80 9 57 93 30 67 58 94 59 57 46 173 148 74 53 127 69 32 67 39 12 33 63 8 39 96 62 114 60 38 12 48 37 60 21 53 46 125 17 80 33 16 52 59 66 96 147 92 73 68 60 123 30 33 123 62 107 16 34 55 38 46 21 90 64 67 66 50 41 37 91 52 26 50 65 83 34 70 77 48 30 74 50 79 65 114 91 65 139 90 11 44 63 52 76 18 78 66 23 39 69 51 60 47 122 60 157 89 96 37 24 137 56 25 22 66 17 54 65 22 21 50 26 7 33 34 15 34 51 20 45 46 121 74 97 32 53 56 103 49 37 98 91 57 48 18 32 62 83 90 56 37 52 63 74 117 98 18 65 40 194 60 49 33 43 93 142 52 31 114 113 54 38 36 47 98 29 47 55 47 36 97 47 83 63 16 31 60 39 33 187 116 45 33 25 29 59 31 73 8 45 36 109 56 45 74 32 115 51 29 73 95 46 45 48 23 52 41 63 26 67 47 24 23 53 65 64 20 27 41 59 70 94 54 26
30 92 59 80 54 117 103 105 34 92 84 87 119 117 76 52 98 42 25 54 75 45 51 47 73 40 63 53 93 115 45 79 47 62 93 74 124 45 84 67 78 150 70 50 100 38 84 89 68 75 76 78 110 122 52 147 71 76 113 99 53 94 86 102 58 96 74 37 75 54 97 86 98 88 126 74 120 44 82 66 11 17 139 29 100 48 84 96 54 50 42 54 40 92 48 34 35 90 119 58 107 31 29 71 65 95 41 73 75 92 47 84 75 68 63 92 73 67 61 111 59 59 103 36 121 67 90 102 89 105 70 86 111 99 59 62 83 70 63 53 77 78 71 44 187 40 45 39 50 73 32 102 126 102 84 33 51 97 45 88 48 34 86 76 151 131 137 36 180 49 87 53 35 93 50 57 80 63 80 63 35 41 39 86 85 79 42 83 81 123 46 38 105 107 52 65 97 77 122 70 29 81 73 65 130 94 62 81 38 62 96 78 76 62 46 43 67 36 56 60 40 65 74 67 28 66 64 78 107 129 48 93 77 47 79 56 65 48 19 55 57 60 102 66 27 138 123 34 47 41 84 69 48 32 66 61 15 61 71 48 64 97 74 112 96 65 21 41 101 73 98 35 65 73 122 91 54 93 75 87 35 71 51 141 74 104 102 142 68 99 34 137 80 31 60 102 70 94 71 82 31 81 81 34 47 88 38 69 32 53 28 38 43 103 69 73 55 46 38 53 54 96 70 29 37 54 90 86 31 93 25 44 65 40 55 84 57 57 22 89 78 38 75 78 111 74 32 28 72 73 87 45 32 43 114 26 46 53 47 51 43 117 56 51 68 33 51 26 68 85 78 59 66 85 118 98 62 46 56 62 66 42 40 96 50 40 30 112 87 81 28 60 91 48 73 119 90 88 14 108
45 40 49 61 50 55 38 37 53 68 65 58 50 46 28 37 59 45 67 35 47 30 75 34 79 67 90 47 77 48 67 50 61 17 39 43 60 64 78 41 49 64 62 51 101 38 41 74 41 69 51 69 41 25 90 69 60 64 61 69 33 41 77 53 60 63 61 70 46 51 46 45 71 84 48 45 65 65 60 36 29 45 41 32 35 65 37 52 50 67 38 61 47 52 54 28 28 25 78 65 69 38 35 48 66 46 27 58 45 41 35 42 53 25 64 56 22 51 73 68 91 27 65 68 42 62 29 90 51 25 46 57 67 82 34 38 52 42 20 26 56 68 45 61 64 52 47 53 68 54 53 31 66 88 52 56 58 31 45 45 80 36 20 27 41 57 81 57 35 35 28 60 65 58 61 25 68 47 87 61 77 56 49 33 76 54 29 51 51 40 48 65 65 54 35 43 44 58 51 56 56 33 43 57 38 62 66 59 34 38 43 68 61 39 45 42 46 30 59 25 30 68 50 62 43 47 52 20 53 54 47 62 67 48 51 33 62 76 56 54 54 48 38 54 25 47 67 41 53 58 43 42 80 71 63 40 86 34 46 59 31 40 78 66 45 67 57 53 66 64 69 73 59 17 29 37 38 39 49 61 39 63 36 75 71 47 44 78 54 40 49 70 27 33 62 12 78 51 50 53 57 27 19 28 71 50 24 31 41 26 41 38 47 58 53 48 61 40 42 50 43 71 26 69 38 45 70 65 32 57 52 58 35 57 54 69 58 50 61 66 51 39 100 43 27 73 28 25 48 40 54 67 61 50 59 59 60 57 69 40 62 52 50 22 50 51 62 30 40 52 35 54 64 78 57 41 49 14 53 83 32 60 56 50 40 46 70 58 46 55 23 34 50 59 57 53 53 47 45 66
8 1 1 6 0 11 7 0 0 14 11 8 13 16 10 0 4 0 3 0 3 0 35 10 15 8 0 32 11 7 2 0 4 0 8 7 6 30 8 1 11 1 0 27 11 19 9 4 9 3 5 14 4 32 1 11 11 4 0 48 0 8 7 6 3 12 19 13 5 3 1 12 0 3 0 26 4 1 10 24 14 18 23 13 0 9 2 0 4 23 17 20 4 6 12 4 2 7 1 13 29 14 0 18 1 0 40 7 5 24 1 6 0 28 0 2 23 17 3 15 8 0 1 11 12 44 6 1 1 0 33 18 0 2 2 36 11 1 22 25 13 7 0 12 13 19 7 11 2 0 2 0 19 13 16 4 1 3 3 5 7 4 1 0 1 2 7 3 2 14 13 1 7 5 0 7 5 60 1 10 0 4 22 0 3 12 1 2 3 5 16 4 0 5 0 11 1 0 0 9 0 0 14 1 26 13 4 2 7 1 27 32 6 12 8 7 3 24 3 0 15 0 5 6 23 6 1 2 5 0 0 8 26 18 17 5 3 2 2 6 16 1 2 1 12 4 10 13 6 7 0 0 3 4 15 16 18 3 15 0 4 0 0 8 25 1 5 22 0 8 11 3 16 11 1 3 0 3 40 8 0 8 6 8 7 3 2 17 2 2 18 1 1 1 4 9 0 10 27 18 30 0 3 8 0 0 1 1 3 26 1 15 0 0 7 15 18 8 1 4 11 1 31 34 24 4 12 9 15 0 10 3 1 10 0 17 9 9 10 11 29 22 9 2 24 0 23 2 2 8 7 3 18 0 29 2 11 7 35 3 19 15 3 11 0 11 2 2 1 0 6 22 1 2 2 1 1 0 5 9 0 5 7 17 2 12 0 7 1 6 8 22 0 7 6 7 5 4 0 12
1 1 2 0 0 3 0 0 1 0 1 2 0 3 0 2 1 6 1 2 1 0 3 2 3 3 0 0 2 0 3 2 0 4 1 1 0 0 5 1 1 0 0 0 4 1 1 0 0 0 1 1 0 0 1 4 0 0 0 0 3 0 1 0 3 1 0 0 2 3 3 1 2 1 0 1 4 0 0 0 0 0 1 0 1 3 0 0 0 5 1 0 0 2 0 0 0 0 1 0 0 2 2 0 3 3 0 2 0 1 0 0 0 0 0 0 1 1 0 1 2 2 0 2 2 0 0 1 3 0 1 0 2 0 0 0 0 3 1 0 1 0 0 0 0 3 3 0 1 0 0 2 0 5 8 0 2 0 1 2 2 0 0 0 5 1 0 3 0 1 0 2 2 2 0 0 1 0 0 0 1 2 2 1 0 1 0 1 1 0 2 0 1 0 1 0 0 2 3 0 4 0 2 0 0 1 1 0 1 0 3 2 1 1 1 1 0 0 10 3 2 0 2 0 1 1 1 6 0 0 3 0 1 0 3 1 0 0 2 1 9 0 3 0 0 0 0 1 0 1 0 0 2 2 2 1 1 1 1 0 2 1 2 0 1 3 0 0 1 1 0 1 0 0 1 1 4 0 1 2 0 0 0 3 1 1 1 0 0 2 4 0 0 1 1 3 7 3 2 0 0 0 0 1 0 0 1 0 0 0 0 4 3 4 3 0 5 0 0 0 1 2 0 0 0 0 3 1 0 0 0 2 2 0 2 1 3 2 0 5 2 0 0 5 0 0 0 2 1 3 1 3 3 1 1 1 6 2 0 2 0 0 3 0 1 1 4 4 3 0 1 0 0 0 3 0 0 1 0 0 1 0 1 0 1 2 4 1 0 0 0 0 3 1 0 0 1 0 0 0
15 12 13 14 7 23 22 32 9 7 25 10 17 24 12 6 16 21 10 7 19 7 8 11 7 27 12 17 25 26 15 12 12 22 20 14 10 9 23 7 22 39 13 6 14 12 11 20 13 7 8 12 16 21 6 20 10 22 15 21 24 6 12 15 22 12 12 16 4 14 26 11 13 8 14 17 6 15 10 19 8 13 34 17 15 18 15 6 12 9 13 20 17 16 22 2 15 19 22 10 29 17 8 17 13 11 6 13 9 20 17 4 6 19 16 23 20 10 10 9 7 22 15 17 19 12 25 21 9 10 10 16 19 17 24 11 19 21 21 25 11 15 14 12 30 7 12 15 10 31 6 12 19 11 16 11 11 38 10 19 5 5 11 12 20 12 12 9 39 16 13 11 16 13 7 26 7 4 14 13 3 11 29 17 13 11 17 6 21 12 8 3 23 14 9 13 16 36 8 14 22 13 33 6 23 13 9 13 7 24 16 11 19 16 11 6 13 30 6 9 11 9 13 16 15 17 13 6 14 17 28 17 10 3 16 18 7 12 14 13 9 8 15 21 12 10 12 21 11 12 36 22 13 5 3 15 15 27 14 19 14 11 11 13 14 16 13 17 6 31 8 6 16 11 14 10 17 12 15 3 31 18 19 41 4 6 16 30 16 16 22 25 14 11 9 12 9 11 27 20 9 25 11 12 8 5 21 13 13 13 7 9 2 10 11 15 4 11 15 8 9 12 13 19 13 22 3 12 5 14 8 22 10 7 7 13 28 11 7 14 12 10 20 28 12 21 5 3 16 8 16 12 15 8 15 9 10 17 12 10 9 24 4 15 21 11 5 12 11 5 19 16 16 20 22 20 6 18 9 10 17 10 9 7 10 11 1 19 8 14 8 21 5 18 14 30 10 20 11 4
0 3 4 2 1 6 0 6 31 3 5 3 12 0 1 0 5 2 2 31 0 19 0 2 5 0 1 0 6 1 2 3 9 1 0 12 0 2 5 45 1 57 2 21 4 0 2 21 1 2 8 0 6 2 18 14 1 0 15 1 0 6 4 4 2 17 1 7 0 1 3 1 2 0 4 16 1 1 4 2 15 12 0 2 22 0 23 11 1 0 35 1 2 0 9 2 20 18 0 12 2 1 42 1 10 0 2 1 9 15 0 9 1 0 4 5 3 0 2 1 0 8 4 2 0 1 2 5 6 4 0 6 1 1 0 1 5 28 4 11 1 1 4 5 1 0 9 0 0 5 8 0 0 11 23 1 11 6 1 0 3 7 1 2 16 5 1 2 9 6 2 0 1 5 0 1 1 12 0 0 0 5 5 0 8 14 4 3 12 1 4 16 4 6 3 7 0 5 6 2 8 0 0 0 6 7 9 0 2 0 1 4 6 0 8 11 1 0 1 14 7 27 4 5 21 1 0 0 1 1 3 2 4 1 5 15 0 0 0 0 3 1 8 5 12 8 0 0 1 0 7 5 8 2 7 0 2 0 0 2 1 15 14 0 22 6 1 5 5 0 18 1 0 0 0 1 1 2 3 0 0 0 0 3 2 12 4 0 5 11 0 7 12 0 0 0 3 7 0 9 0 9 4 8 6 0 1 0 2 2 10 40 0 1 2 0 3 0 0 2 0 2 4 0 0 18 2 0 0 14 6 2 0 7 1 2 1 12 4 3 6 1 0 4 3 15 8 0 0 1 4 7 3 1 25 2 2 0 9 5 0 1 0 6 1 1 3 8 2 5 31 9 13 10 0 3 1 11 7 1 6 2 1 12 18 3 1 14 4 3 0 3 11 1 17 0 0 0 10 1
0 30 4 2 7 7 1 0 3 0 10 7 2 2 16 0 10 10 0 6 3 3 1 2 6 0 3 7 0 5 0 5 18 1 11 1 2 0 24 6 4 4 0 8 0 4 1 0 1 17 3 1 3 2 15 2 6 0 2 8 1 4 3 2 7 4 2 2 9 0 4 1 0 0 0 2 8 10 4 1 30 8 2 1 17 7 12 2 8 3 1 0 2 5 0 3 0 3 19 2 11 13 6 5 8 2 8 7 1 7 23 3 3 6 9 11 3 1 6 7 13 7 1 8 4 7 9 1 1 6 6 12 10 10 7 4 0 3 9 5 0 3 12 11 9 0 2 5 3 4 0 5 0 1 4 10 0 19 1 0 7 5 0 7 1 2 5 3 1 20 1 13 9 3 4 2 1 19 16 14 6 2 2 0 2 1 19 16 6 8 9 5 0 7 9 11 1 1 3 4 2 1 9 3 8 2 23 8 2 3 1 18 15 18 4 0 1 3 7 3 1 0 3 9 3 5 2 5 0 7 2 2 0 6 4 2 19 10 3 3 10 3 4 2 16 8 5 8 8 2 2 4 2 0 5 2 0 4 3 4 5 2 6 11 6 1 0 11 0 9 4 9 1 3 2 15 9 6 12 10 0 4 2 6 3 3 2 10 3 5 3 4 5 1 2 7 15 7 4 11 17 3 3 1 22 5 0 2 5 6 6 8 8 12 8 0 2 0 18 7 6 5 4 8 8 12 0 16 10 1 7 3 0 1 1 8 5 12 1 2 4 22 2 1 16 3 5 3 7 3 3 1 15 29 5 0 2 10 7 0 14 2 3 3 2 7 0 1 15 0 12 10 8 8 10 4 4 0 1 0 13 1 5 7 6 16 1 2 7 5 3 3 6 6 8 17 4 0 0 0
23 14 22 9 8 20 5 0 18 23 23 8 15 26 15 7 14 11 18 20 11 9 26 6 3 24 1 22 25 38 1 0 17 0 10 0 1 6 24 11 3 16 4 12 0 10 21 0 1 17 23 10 22 1 8 12 1 0 9 2 7 5 10 13 6 0 10 5 22 12 6 2 2 6 16 3 23 14 25 0 6 9 0 19 1 32 21 18 4 2 25 5 0 9 14 9 3 2 14 26 21 14 0 2 12 2 7 2 2 8 13 7 21 2 19 0 23 2 5 1 2 3 12 22 17 3 13 15 17 11 5 24 2 24 3 2 0 17 3 20 1 6 0 0 11 13 16 18 17 0 6 2 14 1 28 28 0 19 15 0 27 28 11 24 2 3 7 21 7 1 6 10 2 8 2 9 14 5 11 20 2 21 4 2 1 0 12 21 3 0 23 10 17 15 3 16 3 9 8 7 14 4 1 17 8 6 8 2 0 16 11 7 16 0 0 0 13 14 11 1 7 11 2 4 10 6 0 1 11 1 7 10 0 21 13 5 7 25 22 0 10 17 0 0 13 5 9 9 9 6 19 1 0 0 22 10 30 22 15 1 6 1 31 12 15 21 11 3 20 20 3 19 6 26 6 8 2 26 14 28 7 0 6 13 9 14 8 13 14 8 18 5 0 7 9 6 37 20 3 17 1 8 20 10 27 2 2 2 20 3 4 19 25 13 18 6 6 12 21 7 0 6 5 0 7 13 4 31 10 2 25 1 28 28 7 7 12 25 2 12 4 7 13 20 10 2 3 1 32 4 7 7 13 29 13 7 5 13 0 0 9 9 0 14 9 0 9 0 16 16 4 14 3 13 0 17 0 20 19 0 16 5 34 0 11 15 1 17 6 15 4 15 22 21 21 1 11 16 5 25
154 110 178 278 112 125 239 146 204 134 104 74 178 174 117 271 199 157 118 138 156 100 101 196 170 157 135 178 243 123 104 111 179 214 145 174 172 194 188 103 243 161 108 133 116 153 230 133 137 136 86 112 272 103 192 240 159 186 142 232 155 88 122 216 265 145 157 216 133 180 168 107 157 212 186 121 129 159 199 244 195 129 192 302 139 144 168 140 129 160 161 114 160 111 210 222 176 197 201 210 151 131 168 198 114 167 182 100 173 123 146 174 131 116 134 215 159 123 169 135 152 131 90 182 176 159 197 200 149 136 173 255 167 136 287 207 112 112 171 94 70 127 200 164 158 175 163 171 133 177 113 201 97 103 165 179 159 164 159 137 114 98 194 158 129 294 174 145 140 94 209 184 177 170 160 198 99 190 139 93 175 263 111 164 182 177 145 175 239 214 170 237 102 176 145 112 200 124 245 220 262 105 198 213 159 166 190 211 124 207 181 205 186 122 136 224 126 138 151 134 260 124 182 231 179 154 162 188 291 98 148 95 188 101 428 217 192 141 175 166 103 129 191 177 105 115 336 147 141 169 231 160 125 179 92 226 229 156 159 230 174 236 303 195 90 211 231 164 91 121 72 395 175 148 239 97 161 88 145 168 166 187 114 172 127 178 130 172 106 97 171 80 128 113 107 109 207 158 266 116 262 115 134 184 105 171 175 259 110 203 99 92 172 122 150 123 148 91 269 188 160 133 146 208 161 209 131 28 151 310 344 205 170 153 169 261 82 155 177 141 292 157 205 228 267 334 227 222 107 132 117 296 196 133 151 120 199 265 98 140 141 200 165 346 180 181 196 222 119 83 162 91 134 104 227 204 161 194 185 181 150 164 158 161 156 153 174 81 109 141 157 257 144 149 221 125 197 183 187 133
0 8 6 0 2 2 4 6 4 2 2 5 10 3 4 0 6 2 10 5 5 2 7 3 6 6 2 1 4 4 0 6 3 0 10 2 6 4 0 1 5 0 4 5 1 1 3 8 3 4 3 7 2 5 5 5 4 0 1 1 2 2 1 3 2 1 5 3 2 6 0 2 4 6 6 2 2 10 5 0 11 5 10 5 2 2 12 7 2 3 6 2 4 5 7 7 4 10 7 1 1 2 1 7 4 3 3 1 6 9 9 6 0 2 1 2 4 0 3 9 5 5 2 1 1 5 1 4 6 1 2 2 3 4 7 2 3 4 5 7 5 5 2 0 4 2 0 4 0 4 5 10 2 2 0 15 9 5 2 0 6 5 2 5 2 9 1 3 5 2 3 6 5 5 3 4 7 2 7 2 2 5 6 9 5 1 0 2 3 7 2 8 5 3 3 4 2 7 2 2 3 9 3 0 6 4 7 7 1 1 2 0 5 5 4 3 4 2 1 7 1 2 4 4 4 2 2 3 2 3 7 5 2 6 5 2 3 3 5 1 6 5 2 1 0 3 4 0 1 3 1 6 4 3 6 4 8 4 2 4 9 6 6 5 11 11 1 2 1 1 4 1 8 3 7 3 2 1 7 2 6 0 4 4 3 4 2 5 2 5 8 2 2 2 4 1 14 10 3 6 0 1 3 1 3 1 0 4 5 6 1 1 6 4 2 0 7 4 0 6 6 0 0 7 5 3 10 1 1 6 2 9 7 3 4 9 14 0 3 2 4 3 8 4 2 2 4 1 0 0 4 2 1 6 7 2 4 6 3 0 4 10 3 5 0 6 5 9 9 5 2 1 8 2 7 0 3 1 3 0 2 1 5 3 9 2 3 14 5 2 2 2 2 0 2 2 2 2 1 3
11 7 16 9 11 8 10 3 20 14 5 16 16 13 13 19 14 23 9 19 19 11 11 13 2 4 15 9 8 12 9 4 16 9 6 2 23 14 6 14 5 12 9 16 15 8 0 13 13 13 15 17 29 10 19 6 10 13 14 1 9 16 13 5 22 4 11 8 9 9 16 19 18 20 4 6 6 7 24 7 2 5 2 10 14 6 11 8 6 17 26 5 14 14 17 25 10 5 9 9 13 9 9 14 17 1 8 12 2 8 7 9 22 16 25 5 10 3 27 17 7 16 24 12 8 11 18 2 15 18 9 11 6 17 5 15 12 1 21 20 21 5 14 9 8 13 11 16 14 15 4 8 11 9 7 33 15 4 11 10 8 7 8 12 6 15 17 5 8 23 9 14 21 13 8 11 33 10 11 11 10 8 10 12 8 5 9 19 4 0 20 11 15 6 18 14 6 17 17 6 20 11 17 14 11 12 20 4 9 14 14 4 16 4 3 21 25 13 21 16 10 12 8 7 3 1 10 5 6 12 24 11 5 23 12 15 7 19 9 6 13 9 2 8 13 10 5 23 17 13 7 15 19 14 21 15 9 6 4 7 14 12 13 22 9 12 14 16 4 8 19 24 7 8 6 12 5 16 3 13 9 8 4 4 24 10 23 16 8 14 9 7 30 13 21 17 13 4 6 15 6 15 10 9 10 18 9 5 11 7 6 16 12 22 2 10 6 6 7 7 15 7 4 6 14 21 11 5 13 14 16 16 28 12 18 9 11 11 9 20 2 13 6 7 7 10 10 5 14 11 10 20 19 6 17 15 8 16 9 11 6 7 4 18 20 9 4 14 14 21 14 6 13 10 9 12 17 9 10 11 28 10 7 16 16 14 24 23 2 15 6 10 5 16 9 15 5 16 4 23
1 3 2 4 13 2 7 2 0 1 0 1 4 1 0 2 2 0 3 2 4 7 2 2 2 4 3 0 4 1 2 1 0 1 1 0 1 0 0 0 4 2 4 1 3 7 2 1 1 5 2 0 2 1 0 2 2 6 1 2 0 1 5 4 1 0 5 5 5 0 3 5 8 3 1 1 5 4 3 2 2 8 0 1 2 0 1 1 3 4 2 2 5 2 0 1 2 2 2 0 3 2 0 0 1 8 3 2 4 4 1 1 4 2 7 0 1 1 3 3 2 4 2 0 8 2 0 9 1 3 9 4 4 3 1 1 2 7 3 3 2 1 2 0 2 2 2 0 0 1 2 0 4 6 3 0 0 0 3 3 3 0 3 1 4 1 7 2 2 9 1 2 1 0 3 3 8 2 2 2 0 2 2 0 1 1 3 1 2 2 1 2 4 0 1 2 0 1 0 1 2 2 0 4 3 0 1 4 5 4 1 3 1 2 1 1 2 7 1 3 1 1 2 1 3 1 2 1 4 2 2 3 2 2 2 2 2 7 4 4 2 4 0 4 7 4 2 2 1 0 0 6 2 3 2 1 0 2 3 8 4 0 0 3 1 3 0 3 3 0 4 2 2 1 4 1 3 2 1 4 0 0 2 1 3 4 3 2 1 4 2 2 1 3 1 2 2 1 3 3 2 3 1 5 3 2 2 4 0 6 3 2 2 2 2 8 2 5 0 0 1 1 1 2 2 3 2 3 0 3 1 1 3 3 0 2 1 5 5 1 1 5 1 4 0 4 2 0 0 2 2 3 7 1 0 3 0 3 3 4 3 2 5 2 2 1 2 2 1 1 5 4 4 2 2 1 3 3 7 2 3 4 4 0 3 1 1 2 1 3 1 9 3 11 6 2 2 1 7 5
62 96 42 44 81 89 100 58 29 126 68 109 145 97 92 40 90 90 65 89 95 71 23 95 93 55 38 27 59 88 95 93 54 14 77 100 74 115 50 58 51 58 90 78 158 128 60 59 42 52 95 40 69 66 45 41 29 117 27 53 29 64 70 51 75 34 144 109 53 38 64 130 60 123 8 47 45 28 72 114 120 127 109 113 80 78 100 116 84 68 84 51 52 58 71 82 106 92 51 66 33 94 127 86 60 90 49 39 80 135 46 30 106 150 78 40 68 43 64 105 49 45 34 109 83 125 96 39 134 67 102 41 107 46 115 54 74 53 85 76 68 27 83 53 29 88 126 48 86 141 79 108 96 130 56 77 87 87 83 89 33 67 93 65 28 86 89 45 113 76 67 29 77 82 36 35 71 128 27 98 64 43 60 83 125 96 137 118 90 89 49 107 57 45 81 110 52 52 90 134 88 66 92 55 143 40 72 54 85 71 74 90 24 78 63 56 85 99 53 26 83 45 81 6 53 84 47 50 37 62 151 64 59 49 42 128 51 108 51 72 64 64 54 127 91 43 72 54 81 76 69 74 25 87 122 52 86 26 48 48 36 69 97 52 100 31 34 107 94 46 77 72 105 83 44 109 29 85 38 96 111 90 50 91 69 119 67 34 93 74 51 86 63 57 72 71 137 101 32 151 59 57 131 92 130 131 66 41 86 78 48 106 62 106 45 84 66 86 165 38 76 136 59 46 75 76 44 82 42 86 39 123 60 23 95 72 92 17 102 111 45 77 105 101 58 75 45 105 66 59 53 90 42 82 48 136 87 56 77 68 79 39 49 109 90 75 111 38 93 95 25 73 63 58 25 91 132 71 96 66 73 42 106 121 47 82 134 68 63 27 102 94 48 28 103 66 112 69 64 69
33 13 26 22 28 2 11 13 14 10 47 7 16 3 36 40 3 29 29 34 20 19 21 14 11 39 9 11 9 19 9 14 2 2 32 44 2 18 21 4 23 39 31 9 4 15 16 15 19 2 9 34 8 8 51 2 22 1 20 5 7 13 8 18 22 16 0 21 17 25 36 8 13 24 18 9 13 0 22 8 14 24 2 7 23 30 8 26 32 10 29 1 10 16 1 2 6 12 17 7 5 27 2 10 22 6 1 31 2 50 15 2 17 13 45 6 5 9 22 3 22 34 2 0 28 5 21 12 3 12 34 6 26 38 6 32 0 28 20 1 5 31 8 16 11 29 3 37 7 22 9 25 14 12 39 25 53 28 29 30 5 31 34 8 13 24 11 0 1 22 21 5 14 10 26 9 8 9 26 15 10 23 4 12 34 19 10 9 35 14 37 24 14 20 37 37 15 31 24 15 17 27 1 0 23 20 14 10 18 17 18 4 21 40 18 2 20 43 36 15 51 1 41 23 13 11 8 10 6 5 0 13 32 11 12 20 23 20 20 43 0 42 5 7 8 0 11 32 26 2 0 2 16 6 11 26 10 8 8 23 30 17 13 35 26 9 20 14 1 39 32 16 26 19 3 13 8 23 17 15 5 5 12 7 5 2 14 26 0 2 28 27 15 33 30 9 16 7 12 24 0 48 25 18 32 2 10 8 1 37 33 2 19 8 3 14 17 18 23 0 19 6 19 20 16 2 2 17 20 13 27 41 5 27 13 2 32 11 11 22 38 24 12 13 20 22 17 4 23 2 15 50 26 32 31 7 26 8 24 61 14 6 2 6 2 22 4 25 2 14 16 0 14 2 16 30 47 25 21 18 12 6 4 11 0 29 6 24 45 3 7 1 34 11 11 13 25 17 14 8
22 49 23 44 26 38 52 65 34 42 50 19 75 69 41 52 42 6 36 29 45 12 76 60 19 93 48 45 154 25 70 53 63 63 35 33 71 73 52 41 58 52 45 29 77 7 22 51 26 155 54 66 30 46 130 19 111 34 30 75 18 35 109 39 52 59 72 58 55 65 29 45 69 10 41 22 25 36 80 10 26 16 18 19 55 55 38 28 24 20 52 11 5 57 32 54 38 74 36 30 109 23 68 58 94 19 17 69 41 35 51 10 55 24 58 57 26 48 33 43 82 64 149 57 27 56 31 21 10 46 35 19 35 133 11 42 57 24 34 42 48 79 50 24 57 23 38 41 64 72 17 34 36 67 28 9 64 44 41 21 34 57 29 108 54 56 26 79 20 25 33 32 12 52 22 19 33 76 104 27 22 120 20 44 60 70 22 53 46 30 68 42 52 40 25 78 42 62 81 14 58 41 72 38 45 52 17 34 55 20 44 100 66 44 47 16 66 108 11 22 43 109 82 81 79 23 12 17 39 57 30 22 8 43 26 23 27 34 50 38 25 37 47 39 12 37 13 10 30 54 70 46 49 49 37 61 40 30 47 23 19 16 82 26 222 50 10 39 46 10 89 36 90 14 33 36 58 48 59 43 30 21 20 14 98 60 58 67 38 125 53 74 23 46 56 11 48 89 27 117 47 26 42 82 44 61 47 31 44 36 35 56 55 61 102 40 69 38 25 52 23 87 20 45 124 20 41 37 34 56 69 48 73 49 67 30 71 47 64 65 87 16 81 35 29 38 25 47 43 85 34 119 57 34 10 84 68 47 22 30 37 43 14 50 55 23 63 49 120 24 51 32 66 117 33 36 39 24 86 10 110 30 15 40 33 27 28 114 36 7 7 18 61 59 50 24 83 43 11 62
4 1 1 1 0 11 0 3 0 0 2 0 0 0 0 0 8 3 6 0 0 8 0 8 0 0 5 1 4 0 1 0 0 1 10 4 0 0 2 0 1 4 0 8 14 0 0 0 1 1 0 4 0 15 6 0 0 1 6 0 0 3 0 19 8 4 0 0 0 9 3 0 0 3 0 0 10 13 0 0 0 2 0 0 0 7 1 3 0 2 4 0 10 9 2 9 1 8 0 3 0 0 0 14 0 2 2 0 1 15 6 0 5 2 2 0 5 7 0 3 0 7 0 0 2 0 0 0 1 0 0 1 0 0 3 3 1 0 0 1 0 0 3 0 0 0 0 0 1 0 0 0 1 0 8 0 1 0 0 1 2 2 15 2 0 1 1 0 0 0 0 0 3 0 0 5 0 15 2 0 4 0 0 0 0 0 0 0 0 0 0 0 0 2 1 0 0 3 2 3 0 0 14 0 1 6 0 1 4 0 3 0 0 1 5 0 0 13 0 0 0 14 0 3 5 5 3 0 4 1 0 0 1 0 0 4 2 0 0 1 0 0 0 1 1 1 1 1 0 0 2 0 0 0 0 1 2 0 1 4 13 0 3 2 1 0 0 0 7 2 0 2 0 0 0 3 0 1 0 0 1 2 2 0 0 2 1 3 0 1 0 0 11 0 3 0 7 0 0 3 0 12 1 0 0 0 0 2 0 0 0 0 0 2 1 2 21 13 0 1 0 0 3 3 4 0 3 0 3 2 1 0 0 0 2 0 1 3 0 0 0 10 1 3 1 1 2 2 0 2 0 9 1 4 0 15 6 9 0 5 5 4 0 0 0 0 0 0 0 0 0 2 0 3 0 4 2 0 0 10 0 1 0 0 0 8 0 0 0 1 2 13 3 0 0 3 0 2 1 0
0 0 0 0 0 0 0 0 0 0 2 0 0 0 0 1 0 1 0 0 0 1 0 3 0 0 0 0 0 0 0 0 0 1 1 1 0 0 0 0 0 0 0 8 2 2 0 0 0 0 0 0 0 0 0 0 0 0 0 0 0 0 0 1 0 0 0 3 0 2 0 1 0 0 0 0 1 1 0 2 0 5 0 0 0 0 2 0 0 0 0 0 0 0 0 4 3 0 2 0 0 0 2 0 0 1 0 6 0 0 0 0 0 0 0 1 0 0 0 0 0 0 1 0 0 0 0 0 0 0 0 0 0 0 0 0 0 0 0 1 0 0 0 0 0 0 1 0 0 0 0 0 0 0 0 0 1 0 0 0 0 0 0 0 0 0 0 0 0 0 0 0 0 0 1 0 0 0 2 0 0 0 0 0 1 0 0 0 0 0 0 0 0 0 0 0 1 1 0 1 0 0 0 0 0 0 0 0 0 0 0 0 0 1 0 0 0 0 0 0 0 0 0 0 0 0 0 1 1 0 0 0 1 8 2 0 0 0 0 0 0 0 0 0 1 2 0 0 4 0 0 0 0 0 0 0 0 0 0 0 0 2 0 0 0 0 4 0 0 0 0 0 0 0 0 0 0 0 0 2 2 1 1 0 0 0 0 0 0 0 0 0 0 1 0 0 4 0 3 0 0 0 1 0 0 0 0 0 0 0 0 0 0 0 0 0 0 0 1 0 0 0 0 0 0 0 0 0 2 1 7 0 1 1 0 0 0 1 0 0 0 0 0 0 0 0 2 0 1 2 0 0 0 0 0 0 0 0 0 0 0 0 0 0 0 0 0 0 2 0 0 0 0 0 0 1 0 0 0 2 2 2 0 0 0 0 5 1 0 0 0 2 0 0 0 1 0 0 1 1
131 101 208 109 168 168 131 60 107 65 170 136 171 140 145 39 34 120 121 80 144 128 135 135 68 129 122 102 121 135 128 111 157 103 111 148 90 124 105 103 160 135 88 121 138 115 75 121 85 56 146 148 112 125 141 148 122 118 46 117 54 122 123 101 91 78 144 142 32 145 81 169 109 67 156 76 92 167 131 193 113 73 161 118 68 181 64 111 108 118 84 117 41 148 90 129 60 48 83 148 41 143 112 63 100 116 52 112 71 171 51 130 202 113 93 128 72 107 66 96 107 168 46 82 148 110 104 86 46 28 87 79 107 46 19 148 102 89 96 93 50 89 52 49 124 91 152 93 127 48 149 94 87 78 172 58 81 62 127 106 96 180 117 109 127 85 141 135 67 141 53 107 77 50 68 138 88 224 140 70 87 90 122 104 94 48 103 133 107 130 96 58 97 148 105 149 116 108 110 153 84 80 120 90 178 64 102 88 96 97 190 196 125 145 95 141 71 123 115 101 114 50 70 99 172 37 84 123 202 43 152 77 143 130 52 98 128 68 109 140 109 101 171 111 133 37 131 85 112 143 103 74 65 123 151 52 80 92 121 62 65 93 134 111 136 82 35 84 105 140 69 58 88 191 189 120 97 192 157 137 115 114 138 117 44 124 98 71 105 103 133 127 78 77 98 162 82 112 107 140 136 64 139 85 123 89 87 136 66 123 142 136 91 71 53 58 152 139 142 55 87 91 153 116 75 182 107 51 34 61 56 131 76 96 40 147 62 95 56 96 139 181 166 146 20 77 91 118 124 107 73 57 160 126 158 155 105 60 52 30 110 51 66 101 101 69 162 135 55 29 66 48 100 208 98 133 99 122 127 70 51 40 128 107 81 76 79 48 80 51 62 114 105 151 83 132 48 146 126 83
29 27 35 39 29 19 15 48 32 38 29 8 33 6 16 51 36 52 15 66 20 10 12 30 25 67 31 37 18 14 69 44 24 9 17 23 27 51 24 34 87 36 43 13 41 18 41 43 55 34 13 12 28 56 7 25 5 19 16 36 11 9 124 52 16 23 11 15 18 33 35 15 6 21 27 29 15 15 92 9 20 9 86 29 31 43 14 14 12 19 51 45 19 49 14 52 15 44 20 60 54 12 44 16 34 15 20 24 40 24 24 55 16 11 13 50 13 25 23 20 32 23 10 35 35 16 50 28 35 28 43 27 35 22 17 52 23 28 42 34 32 9 25 26 41 24 36 8 18 10 35 25 15 30 26 17 9 49 11 34 16 32 56 45 51 42 24 64 15 51 12 14 16 68 17 115 35 32 26 18 34 34 37 7 16 15 50 10 46 34 41 32 53 16 43 2 13 90 35 20 32 23 18 22 33 68 13 19 17 18 36 8 29 50 20 53 35 31 21 29 29 31 23 16 18 6 24 23 23 6 21 14 28 31 25 46 21 10 45 21 18 43 1 22 60 29 17 46 26 42 50 12 10 40 11 20 40 22 3 52 25 19 9 12 25 46 22 13 48 27 45 3 17 38 10 14 23 12 19 16 66 33 5 42 39 17 22 34 16 34 19 28 4 11 11 37 29 39 25 32 41 10 18 9 31 15 28 15 49 6 23 17 26 12 18 18 33 21 13 25 9 43 7 36 32 32 41 12 45 19 29 30 6 26 9 39 22 15 19 26 43 19 31 28 25 32 13 37 24 14 12 22 27 28 39 23 15 42 10 20 25 23 10 31 57 32 22 26 25 24 15 12 14 30 26 14 11 99 36 36 20 28 24 22 40 13 69 20 25 13 12 13 25 39 17 20 19 15 73 18
0 1 0 0 17 1 56 10 43 0 0 0 0 0 0 12 0 1 0 5 0 0 57 2 1 18 1 0 0 17 4 0 9 13 48 0 58 0 3 2 10 16 1 0 3 1 37 0 42 45 0 2 0 26 0 0 0 15 2 0 0 4 28 5 0 30 10 0 24 0 15 30 6 2 0 0 0 0 0 0 64 0 8 0 2 13 4 0 0 0 0 0 0 2 38 1 0 1 3 16 0 23 3 39 24 1 5 3 0 0 7 0 1 0 0 1 0 2 0 0 0 24 10 0 1 4 0 41 0 16 1 49 0 0 0 0 3 1 1 0 25 1 29 0 10 0 46 0 0 8 0 0 0 0 0 11 6 2 0 12 21 0 5 0 23 0 13 0 1 0 16 8 0 0 0 0 13 49 5 0 34 19 2 0 1 10 0 0 0 0 2 21 0 0 4 6 18 10 3 0 19 1 19 5 0 6 15 0 0 5 0 1 8 48 0 1 1 15 0 0 20 1 0 2 2 1 10 0 0 21 4 0 10 1 7 0 0 0 6 8 0 6 0 22 0 9 0 0 0 0 2 0 0 0 0 0 0 0 7 14 0 0 1 6 23 0 0 0 0 3 9 38 17 8 0 1 3 15 0 1 0 2 12 0 3 5 2 1 0 1 8 0 0 0 0 5 21 1 0 37 0 0 0 0 0 27 0 0 7 24 0 2 5 13 1 1 24 6 0 22 42 26 0 25 0 13 1 40 52 0 28 5 0 0 37 0 56 0 39 4 15 3 5 0 1 0 0 0 6 59 1 51 30 1 3 0 0 0 0 0 0 0 0 5 1 16 0 4 0 27 10 0 14 8 0 50 1 15 19 10 0 0 11 19 29 15 0 2 21 0 10 0 0 0 11 25 9 0 0 6
70 52 21 10 31 49 11 38 41 8 21 24 69 50 38 16 28 23 71 60 72 21 53 40 5 29 62 46 83 45 34 50 28 58 4 9 20 37 40 8 21 8 42 14 28 26 37 54 29 36 50 25 30 32 23 26 23 42 54 43 35 27 19 47 16 68 40 28 33 53 67 40 19 22 12 13 41 45 26 25 25 39 94 54 4 12 80 17 15 40 64 14 34 34 29 59 55 11 34 58 64 50 39 51 47 40 10 22 62 25 42 56 41 46 21 22 36 12 59 30 39 44 23 44 21 11 70 3 31 71 12 58 52 24 25 29 60 39 10 40 29 24 21 46 36 21 5 40 15 14 54 47 44 19 8 14 48 19 34 27 46 20 39 28 45 25 22 64 9 18 18 16 52 29 52 44 41 8 48 39 44 53 54 51 47 30 29 25 22 29 10 45 71 25 59 58 7 55 41 52 22 19 39 10 56 31 3 44 3 43 16 78 19 17 32 6 65 5 16 39 27 76 25 72 17 28 16 12 34 32 28 16 23 59 8 31 22 28 95 12 26 26 67 28 81 0 3 67 50 4 25 56 10 37 44 39 11 41 38 38 30 12 34 44 73 14 25 31 44 23 29 32 39 59 32 54 5 46 40 36 68 50 6 1 27 34 31 3 73 27 73 23 27 31 37 20 43 12 20 40 62 11 22 45 64 46 29 49 47 5 3 41 80 54 35 7 44 24 33 15 27 44 35 10 59 15 14 88 65 60 33 16 18 55 56 27 34 22 59 40 14 26 71 48 61 38 23 35 10 5 79 31 20 56 54 0 13 4 24 20 26 4 48 56 53 36 53 20 9 54 27 47 4 40 7 49 31 38 28 82 23 8 41 36 40 35 7 46 34 45 0 45 64 36 51 11 33 14 42 52
0 3 0 0 0 1 0 3 2 4 1 1 3 1 1 0 3 0 1 0 1 0 3 1 3 0 7 0 0 1 1 4 1 0 0 0 5 0 0 1 0 2 7 0 0 4 0 0 0 1 1 1 0 9 5 2 0 0 1 2 1 2 0 0 0 1 3 2 0 0 2 0 0 0 0 0 4 4 0 0 1 0 1 1 0 0 1 0 0 0 0 5 1 3 0 0 3 0 0 2 0 3 0 3 0 0 0 0 7 1 0 2 0 1 0 0 2 2 0 0 0 0 3 1 0 5 0 0 3 1 2 0 0 3 0 0 0 3 0 2 0 3 0 0 1 0 0 0 0 1 1 0 0 0 0 0 0 0 0 0 3 1 2 0 1 0 0 0 3 0 5 2 2 2 0 0 0 4 0 2 1 0 4 0 1 0 1 0 3 0 3 0 3 2 1 2 3 2 0 0 0 0 0 0 0 0 2 0 0 0 4 4 2 1 4 0 1 0 0 0 1 1 5 3 0 0 0 0 0 5 1 0 0 0 4 0 1 8 5 0 0 0 0 0 7 0 1 0 0 0 0 1 4 7 0 5 0 2 0 0 2 0 0 1 1 0 4 3 0 1 0 3 0 2 0 0 3 0 0 0 1 1 1 0 0 0 0 2 0 0 0 0 11 0 3 0 0 0 1 1 3 1 3 1 0 0 0 0 0 0 0 0 0 1 1 0 0 0 0 3 0 0 0 0 0 0 0 0 0 1 0 0 1 0 0 0 1 0 2 1 0 5 4 4 2 0 2 0 0 4 0 0 6 3 6 0 0 0 2 1 3 0 0 1 2 6 0 0 1 0 1 0 0 4 3 0 3 1 1 1 0 0 0 0 1 0 0 1 0 0 0 0 0 0 3 3 1 0 0 0
12 12 20 1 25 12 6 10 5 13 14 24 13 12 13 6 7 15 6 14 7 7 5 16 3 6 18 9 7 12 13 8 21 9 3 22 16 3 12 14 10 14 17 1 4 1 26 7 6 6 10 14 6 8 15 11 4 7 11 11 9 12 5 14 13 11 12 17 7 2 10 11 8 13 16 11 5 9 27 14 9 9 9 7 13 7 11 15 13 8 6 7 14 18 14 7 11 13 8 11 15 15 16 10 19 11 6 5 6 8 8 16 10 18 13 5 11 8 6 4 26 12 22 8 20 8 19 13 9 14 15 8 5 17 5 16 11 16 10 18 10 25 16 18 17 13 5 6 14 4 9 12 7 18 14 10 9 18 16 5 4 6 9 14 6 7 4 24 6 21 20 5 9 18 11 10 10 8 6 5 14 8 8 8 7 16 21 11 11 7 4 17 23 9 12 28 7 22 10 8 12 7 21 9 9 11 13 6 9 21 16 13 5 25 14 7 13 11 21 19 9 13 12 17 18 14 26 16 11 9 20 20 25 21 32 6 13 6 5 6 16 7 15 5 6 15 7 1 17 1 5 1 15 15 20 23 14 12 19 7 12 14 9 4 12 3 16 15 5 23 18 19 8 7 12 1 16 16 6 10 17 17 7 19 9 5 19 12 5 17 15 13 8 26 6 11 9 12 18 10 13 3 3 11 15 18 9 6 6 20 2 5 19 5 6 21 22 29 4 6 16 12 14 18 9 20 4 9 5 5 10 13 10 15 15 7 13 5 13 12 13 10 18 10 8 17 8 5 6 14 9 2 17 9 15 19 12 4 10 8 27 5 6 15 21 12 21 18 9 13 13 5 11 16 14 17 5 10 18 15 18 10 20 7 18 5 18 14 17 7 5 4 4 11 12 13 12 7 8 10
2 2 1 1 0 3 0 11 7 1 1 0 3 0 2 4 2 1 2 1 1 10 2 4 2 5 7 0 4 0 1 6 0 0 2 7 1 2 1 1 6 0 6 0 3 9 8 1 3 13 2 1 2 7 8 6 2 4 3 7 1 0 1 2 1 3 3 6 2 1 4 4 3 2 0 7 0 5 1 15 3 0 2 1 5 8 3 1 4 7 3 2 2 7 8 1 17 1 0 4 2 1 3 4 1 0 0 7 2 7 0 11 0 7 3 0 0 4 3 5 7 6 4 12 0 7 7 9 2 0 2 4 5 3 1 0 0 1 4 4 3 3 2 1 25 4 3 1 4 1 2 5 0 0 5 9 1 0 0 4 3 4 8 4 2 0 14 1 1 0 11 4 5 1 6 2 2 4 0 2 8 4 0 1 3 0 3 6 0 5 2 14 4 3 0 4 0 1 1 2 1 1 8 1 0 14 3 13 9 2 8 12 3 0 5 4 3 2 10 3 1 1 3 6 1 1 7 2 0 2 1 4 5 5 2 6 1 4 0 2 5 3 2 2 7 2 1 4 6 2 2 4 2 4 0 18 0 1 1 1 4 6 2 3 5 2 8 9 4 0 1 4 1 4 0 0 2 0 13 1 0 7 8 1 1 2 2 2 7 7 0 9 2 14 6 2 6 0 2 0 18 1 0 1 6 2 3 0 5 10 4 6 4 5 0 5 6 5 0 4 12 2 0 8 4 21 6 2 8 6 5 6 3 2 3 3 4 8 4 3 0 6 2 2 15 2 2 4 16 2 9 7 5 9 2 6 2 1 3 6 2 0 1 2 2 7 1 0 2 7 0 4 4 0 2 4 3 2 13 2 0 11 8 0 3 3 0 3 8 3 1 8 2 4 0 2 0 3 4 1
12 5 6 5 3 10 8 7 8 5 17 7 7 12 9 8 5 10 8 6 7 8 10 5 8 5 7 6 5 6 10 9 9 9 5 13 8 10 10 5 5 3 6 6 8 15 7 9 6 2 11 4 12 12 7 13 9 9 10 7 9 12 9 5 6 3 10 12 10 11 7 8 5 7 8 7 4 11 14 8 15 10 5 9 10 7 3 13 3 9 7 7 6 5 5 6 2 10 7 4 3 12 10 6 13 8 10 5 9 6 8 10 8 7 10 4 9 2 8 6 11 4 5 8 9 4 8 4 9 8 8 8 6 12 7 8 8 10 2 7 3 8 7 9 6 6 6 3 10 5 3 7 6 7 9 6 9 6 9 4 4 8 6 6 9 7 13 6 17 9 7 16 6 3 6 6 8 10 4 8 8 7 7 10 6 5 5 8 5 7 10 7 12 7 12 9 5 10 4 7 5 14 4 8 6 8 7 7 7 8 8 6 11 12 9 6 11 12 8 2 8 4 8 9 3 2 11 5 5 10 14 7 4 12 7 9 8 9 7 7 9 6 6 4 10 4 4 4 5 6 3 7 7 4 9 3 12 6 10 4 10 8 10 8 4 5 6 7 9 8 5 4 6 3 8 8 9 7 4 9 13 8 7 9 8 5 8 5 5 5 6 12 9 3 6 4 10 4 5 6 5 9 1 11 7 4 8 6 7 6 16 8 7 6 4 6 6 16 12 6 6 9 3 13 5 8 7 10 5 4 5 12 5 5 10 5 8 6 11 5 9 8 10 8 5 6 4 8 7 6 3 8 10 7 9 10 8 6 6 4 10 0 5 6 13 8 9 8 11 5 9 12 5 11 16 10 11 10 3 5 8 6 8 12 12 8 11 8 7 12 7 11 6 7 5 6 3 8 7 6
6 2 8 10 13 11 15 1 11 9 13 9 11 8 8 2 6 11 8 2 7 11 12 10 6 10 6 13 9 8 5 5 4 11 11 3 3 13 1 5 16 20 2 9 11 3 1 6 3 3 7 15 13 8 2 10 7 5 2 1 13 8 7 4 10 11 4 6 9 4 7 5 14 5 3 18 11 11 2 6 1 18 1 7 11 3 12 7 1 13 0 9 7 9 1 3 7 7 7 11 11 4 13 4 10 8 1 8 12 9 1 4 4 3 6 6 16 3 0 13 6 16 3 14 10 3 4 7 4 4 9 9 7 10 2 4 9 6 2 1 15 0 2 0 5 3 2 11 2 8 3 6 6 1 9 4 11 3 1 11 12 10 6 12 5 10 4 5 4 10 9 2 4 1 2 12 8 11 26 5 7 2 5 9 6 3 3 7 10 12 9 1 4 11 6 11 10 11 1 3 7 4 4 12 4 11 15 10 10 3 10 3 13 8 1 8 3 3 5 3 12 6 6 7 10 7 3 2 15 7 3 9 6 5 2 7 6 24 5 6 7 7 16 18 10 1 12 8 1 3 7 4 4 6 10 10 6 1 1 3 3 4 8 2 2 11 7 14 23 6 3 10 6 11 13 10 16 5 14 6 5 3 13 2 13 17 6 7 2 7 8 13 2 4 5 1 4 6 3 5 7 17 15 3 7 6 6 6 0 10 4 7 5 2 8 6 4 4 7 7 6 4 17 9 7 10 4 5 11 6 4 7 7 3 1 5 8 10 3 9 3 4 7 7 2 2 13 5 6 14 14 9 2 9 7 2 0 16 6 12 4 6 7 5 15 7 12 3 2 11 4 2 11 10 3 11 3 16 8 9 8 3 4 6 7 3 3 17 5 7 3 9 9 14 2 17 2 4 3 18
12 62 68 63 80 51 68 72 77 79 73 79 55 38 64 76 50 57 64 62 59 57 68 38 66 29 70 61 61 74 44 60 67 44 38 56 81 64 69 79 42 73 79 91 68 62 56 66 74 85 59 49 61 76 88 94 71 52 63 54 53 55 71 64 49 58 67 70 68 67 48 93 49 66 46 48 69 78 64 67 45 34 76 66 64 25 82 64 70 57 69 65 64 73 71 74 76 81 64 87 56 76 62 110 69 70 48 41 90 33 66 43 48 71 64 57 38 59 54 77 74 69 86 36 50 81 57 89 61 60 74 62 56 59 71 72 41 78 67 64 65 72 65 42 59 68 65 40 65 60 52 41 69 66 66 59 47 63 70 31 79 94 55 74 68 68 63 61 42 80 66 63 81 70 55 54 74 60 70 70 57 58 73 73 61 63 51 51 63 69 63 42 54 76 68 47 73 65 68 87 53 82 33 68 65 102 64 60 67 58 92 36 60 76 73 84 67 77 44 68 65 76 69 43 56 58 92 57 62 69 44 54 80 60 46 65 41 62 42 69 51 83 75 72 65 69 37 55 56 68 57 75 51 63 47 62 66 60 64 59 61 56 66 38 81 39 41 61 76 69 52 54 104 42 53 42 68 84 50 84 86 76 69 61 64 56 69 70 62 57 79 65 55 67 72 73 66 73 59 62 63 56 75 64 47 68 62 82 72 62 81 80 70 60 13 45 64 50 66 33 63 83 34 56 66 52 45 80 51 66 76 47 68 63 75 102 84 52 41 76 64 65 58 58 65 56 84 63 69 94 61 66 73 72 77 57 42 58 62 47 101 54 50 69 53 39 88 57 65 70 76 49 61 66 62 50 50 53 53 66 51 26 60 64 65 54 81 41 73 38 44 63 96 81 88 70 87 75 59 89
3 0 0 0 0 0 0 0 0 0 0 32 0 0 0 0 0 0 0 0 0 0 0 0 0 0 10 2 0 0 1 0 0 0 0 0 0 0 0 0 0 0 0 3 0 67 0 0 0 0 0 0 0 2 0 0 3 0 0 0 0 1 18 0 0 0 0 0 0 0 0 0 0 0 0 12 0 0 0 0 0 0 3 0 0 0 0 0 3 0 0 0 0 0 0 0 0 0 0 0 0 0 0 0 0 14 0 0 0 0 11 16 0 0 0 0 0 0 7 0 0 0 0 0 0 0 0 0 0 0 0 0 0 0 0 0 0 0 0 0 0 0 0 18 0 0 0 0 0 0 40 1 7 0 5 0 0 10 3 0 0 2 0 0 0 1 0 12 0 1 16 0 0 0 0 0 0 0 0 7 0 0 0 0 0 0 0 0 0 0 0 0 0 0 0 0 0 0 0 0 0 0 0 0 0 0 0 0 0 0 5 0 0 0 0 0 1 0 0 0 2 0 1 0 1 0 0 0 0 0 0 0 4 0 0 0 0 0 0 0 0 1 0 0 0 0 0 0 0 0 0 26 0 0 0 0 0 0 0 0 0 0 0 0 0 0 0 0 0 6 0 0 0 0 0 0 0 0 3 0 0 0 0 0 0 0 0 0 0 0 0 1 0 0 0 0 0 0 3 0 0 0 0 0 0 0 0 0 0 0 0 0 0 1 0 1 1 0 0 0 0 0 0 0 0 1 3 0 0 0 0 1 3 0 0 12 0 0 0 0 0 6 0 0 0 0 0 2 0 0 0 0 0 0 0 0 0 1 0 0 0 0 0 0 0 0 0 0 0 3 9 0 0 0 0 13 0 0 0 0 0 0 0 0 0 0 0 0 0 15 0 0 0 0 0 0 0 1 0 0
1138 1223 1395 1341 1012 1235 1313 1000 1656 1492 1141 1179 1178 1138 1993 1390 1258 1052 970 1327 1578 989 1104 1367 1300 1035 1606 1056 1682 1236 995 1229 1567 944 1140 1133 1202 977 1495 1305 1377 1233 1050 1728 1149 1098 1061 1493 2769 3001 873 1450 1095 1040 1227 1004 1419 1199 1001 1049 996 1095 1695 1644 1088 1503 1138 1244 1721 1215 1357 807 1667 1467 2017 1924 2084 1503 979 1214 1195 999 1286 1450 1393 762 1088 1126 933 1383 2469 1450 1135 1198 1367 913 986 1078 1463 1230 1309 1196 1175 826 1322 1320 1191 1293 1068 1387 937 1261 827 1070 901 923 1147 1013 1414 1244 1197 844 1001 1185 1011 1054 1402 1493 1468 872 937 1811 2170 1805 1120 935 1461 761 1533 1235 1466 989 999 1268 1501 1114 1184 1559 1082 2287 989 1454 1161 1127 1121 909 1541 1044 1123 1247 1231 920 1126 1276 1316 1791 1026 1232 888 1084 1061 1444 1127 798 968 1158 946 1151 1246 1416 1228 1485 1087 1551 2286 1333 1564 1065 1174 1305 1088 1469 1191 1914 747 1512 1444 1385 933 1020 1546 2001 1327 1327 1097 875 1068 1409 1085 1140 1019 1220 1263 1177 1940 1057 1181 875 1221 1283 1483 1284 1404 1284 799 1197 1189 1615 1355 1154 1440 1085 1121 990 1929 1278 1864 1744 1570 1690 1633 1269 1452 990 916 1041 1812 1131 941 1656 1217 978 1611 864 1017 1447 1980 1060 1211 937 1216 1662 1414 1286 1129 2071 2580 1835 1423 1290 1313 1185 970 951 1192 1195 1676 912 1148 1810 972 1403 1388 1489 1413 1344 1478 1056 1249 1135 1012 1072 1058 1071 1236 845 1305 1088 1264 989 1545 1040 1257 2020 1249 1388 1952 1371 1199 1156 1237 1547 1561 1518 1178 1223 994 1010 1128 1706 1266 1071 1212 1122 1238 1037 1257 1067 1447 1347 941 963 822 1172 1110 1364 968 1826 1380 868 1254 996 1001 1334 1068 1744 1425 1449 905 1251 1324 1433 1104 1284 826 1412 1291 1580 1225 1594 1122 1674 1564 1155 1610 1697 1448 1308 934 1113 955 1236 1032 1082 1646 1165 1833 1731 1150 1542 1357 1347 1618 869 848 1476 1241 1519 1147 999 1442 1081 1202 1021 1652 1162 2420 1526 1073 1174
10 6 23 12 7 4 15 9 8 5 10 11 3 23 10 5 18 9 8 7 2 9 7 3 0 11 3 7 1 2 2 5 3 3 9 1 1 6 1 11 1 8 4 4 3 11 3 15 1 6 15 15 9 1 1 3 5 3 11 0 4 2 6 16 10 2 7 16 13 2 7 3 7 25 1 5 8 3 17 19 13 5 2 8 4 3 9 1 0 6 4 0 5 4 14 8 14 0 18 3 4 5 12 31 15 7 20 6 0 5 7 17 4 14 10 7 5 5 12 12 7 2 4 3 5 10 7 5 6 4 2 10 2 2 4 9 0 6 32 2 3 5 2 17 6 13 3 8 18 3 11 3 12 6 2 7 5 4 7 7 5 22 1 7 3 7 2 3 9 20 5 13 14 3 1 2 3 6 5 2 19 0 14 11 3 0 15 7 9 7 20 2 22 7 15 2 4 10 5 3 4 12 1 0 17 1 5 3 5 9 10 4 3 5 7 6 10 1 14 6 11 3 8 7 7 9 4 4 6 5 1 9 3 1 7 12 7 3 3 8 10 9 13 8 5 4 13 10 10 4 3 10 11 7 12 7 4 0 13 1 4 5 5 5 11 1 6 2 3 7 14 8 2 25 12 8 5 2 2 6 3 8 1 2 2 2 10 0 0 1 4 6 4 14 18 3 8 5 12 7 2 3 10 21 2 4 13 2 5 6 6 9 7 7 2 8 4 0 2 2 9 5 2 5 6 0 6 5 4 5 7 3 1 6 5 6 3 1 6 19 1 6 1 1 2 7 19 11 6 7 3 9 20 2 12 1 3 10 8 15 9 6 8 5 0 1 1 2 5 11 8 3 7 4 3 6 10 14 12 7 4 7 4 16 5 13 5 4 2 12 3 9 4 4 10 4 0 2 4 18
0 1 1 0 2 0 0 0 0 0 1 0 0 1 0 1 2 2 0 0 0 1 1 1 0 3 0 0 2 3 2 4 1 1 3 1 2 0 0 0 1 0 0 0 0 0 1 1 0 1 0 0 3 0 0 0 1 4 0 1 0 3 1 0 2 1 3 2 2 0 2 0 3 0 1 0 0 0 0 0 2 0 0 0 3 1 1 0 0 1 0 1 2 1 1 0 0 0 3 1 2 3 1 0 1 0 0 0 1 0 0 0 2 1 0 1 0 0 1 1 0 3 3 1 1 1 3 1 1 1 1 0 2 3 1 0 2 1 1 0 1 0 1 0 1 0 1 0 2 1 2 1 2 0 1 0 0 4 1 0 0 2 0 1 0 0 2 4 0 0 4 0 2 1 3 4 0 0 2 0 0 2 0 0 2 2 0 2 0 0 0 1 0 0 2 0 0 0 1 1 0 2 1 0 0 0 0 1 0 2 0 0 4 0 0 0 1 1 1 1 0 3 1 0 1 1 1 2 2 1 1 2 3 2 2 2 2 2 1 0 0 0 1 2 1 2 0 1 4 1 0 1 0 1 2 5 0 0 2 1 1 0 3 0 0 7 0 0 0 3 0 0 6 1 0 2 1 1 0 3 0 1 0 1 0 1 2 0 2 0 1 0 4 2 2 0 2 1 0 2 1 0 1 1 1 0 0 0 0 0 1 0 0 1 1 0 0 1 5 0 0 0 0 1 1 3 0 1 0 1 0 3 1 1 0 3 0 2 1 0 0 0 2 0 3 2 0 1 2 4 0 1 1 1 0 0 1 2 0 1 0 1 0 0 1 0 1 0 0 0 0 1 2 3 0 2 2 1 1 0 0 1 1 0 2 2 1 1 0 0 1 0 0 0 0 1 0 1 0 3
2 1 1 2 2 2 2 3 3 3 1 1 1 0 0 3 1 2 1 3 2 2 2 0 0 5 2 0 4 2 3 5 1 3 7 0 2 2 0 1 3 1 6 1 1 2 3 0 1 3 4 2 1 1 1 2 3 2 1 2 5 0 10 4 3 7 0 3 0 1 1 6 9 4 0 1 0 2 5 0 0 2 2 0 6 4 3 2 3 2 1 1 0 8 1 1 3 0 2 9 4 2 3 2 3 4 1 3 2 0 2 1 3 1 0 2 1 0 0 1 5 2 5 1 1 0 2 1 2 3 3 0 2 0 6 2 0 2 4 2 8 2 4 2 0 0 0 0 4 1 3 0 2 2 0 1 0 0 1 2 1 2 2 6 1 0 2 2 1 1 4 7 2 6 1 6 3 1 5 0 6 0 9 0 1 0 1 0 0 1 6 1 1 2 1 6 0 3 1 6 3 0 3 2 1 2 2 6 3 0 3 1 2 0 2 5 0 2 0 3 4 0 1 3 2 4 2 1 4 2 2 4 4 0 5 6 7 1 0 1 0 5 6 6 0 2 2 0 0 1 2 3 1 1 7 5 0 2 1 2 1 4 0 10 0 2 1 0 1 7 0 8 0 1 5 0 1 5 1 6 1 0 2 1 7 0 3 1 2 1 0 4 1 3 1 2 7 3 3 3 3 2 4 0 0 2 5 2 5 4 7 2 8 1 2 4 1 2 0 2 3 1 9 1 2 3 1 1 1 4 2 0 1 5 2 2 0 5 1 3 4 0 3 1 2 0 2 0 0 1 0 1 1 0 1 5 2 4 0 8 1 1 1 1 4 3 2 0 2 3 3 2 8 4 2 0 3 0 1 0 8 6 0 2 1 1 0 3 5 0 3 1 3 0 0 4 0 1 4 1
0 0 2 3 0 2 0 0 0 0 5 0 1 0 0 0 1 1 1 0 2 10 1 7 0 0 0 4 0 0 0 0 1 0 3 0 1 0 0 0 0 4 6 0 0 1 0 0 0 0 0 0 0 2 4 1 1 0 0 0 1 2 4 0 1 0 0 0 0 0 0 0 0 2 1 3 0 3 0 0 0 0 0 0 2 0 0 8 0 0 0 0 0 1 21 0 0 5 0 0 0 7 0 0 1 0 0 7 6 0 0 0 0 0 0 0 9 2 1 0 0 3 6 0 6 0 3 2 0 2 0 0 3 0 0 0 5 6 0 0 3 0 3 1 4 0 0 0 7 2 1 1 0 1 1 4 1 1 3 0 0 0 3 2 0 15 0 0 1 1 0 0 0 0 1 0 1 0 1 4 0 2 0 1 0 1 0 0 0 1 17 0 3 2 0 0 9 0 0 0 0 15 0 0 0 2 2 5 7 0 0 2 3 1 0 11 0 0 0 0 0 3 0 0 0 2 0 1 0 0 0 0 0 0 1 0 0 4 2 1 0 0 0 2 0 0 2 2 0 2 0 3 1 0 2 1 1 3 4 0 0 0 0 0 1 3 0 5 0 0 2 0 0 1 1 2 0 2 1 3 0 2 0 0 0 0 3 1 2 0 0 0 0 2 0 12 0 0 0 0 3 0 0 1 0 3 0 0 0 1 0 4 1 0 0 0 0 0 0 1 0 0 6 0 0 1 2 0 2 1 0 8 0 0 0 0 0 3 0 0 1 0 1 0 0 0 1 0 0 0 6 4 0 1 0 0 5 0 0 6 0 0 0 1 1 0 1 0 8 0 0 0 0 11 0 2 1 6 0 0 0 2 0 4 0 4 0 0 2 0 1 3 1 1 4 0 0 0 0 0
0 0 0 0 0 7 9 1 5 11 1 5 1 0 0 2 6 8 0 1 0 10 0 2 13 0 14 5 4 15 2 0 0 1 0 0 0 1 11 2 23 3 2 0 4 4 13 0 0 0 18 0 0 0 0 3 1 1 3 0 0 1 20 3 4 2 1 0 6 0 3 0 7 2 0 0 4 0 12 10 3 0 0 9 5 9 7 0 1 5 0 8 0 1 7 0 3 0 6 1 0 9 1 0 0 1 0 2 1 10 10 0 1 4 8 1 2 0 2 18 8 0 1 2 2 0 3 8 1 0 0 0 3 1 0 0 3 2 3 0 2 4 4 5 0 3 0 22 4 1 3 0 3 2 0 0 3 1 3 10 13 13 1 7 0 7 0 4 5 10 5 1 0 0 0 3 1 4 4 2 0 0 4 7 18 0 0 0 0 0 0 0 0 13 3 0 4 0 4 4 1 1 0 2 4 0 13 2 18 1 7 1 0 4 0 8 0 0 0 2 4 1 12 4 4 2 0 2 7 2 0 0 1 1 0 3 7 34 0 2 13 3 0 0 7 7 4 18 11 0 5 4 0 0 2 2 5 0 0 1 1 1 1 2 11 17 5 12 3 3 0 1 0 8 3 0 20 0 3 8 3 4 4 7 5 11 4 8 10 0 2 3 0 0 1 4 6 0 0 0 9 2 0 0 0 1 1 3 1 8 8 0 0 0 4 12 13 9 7 8 1 0 1 1 0 0 0 2 4 24 4 0 0 0 3 5 0 0 31 0 0 8 1 0 4 9 0 5 3 0 0 17 0 2 6 13 1 2 6 5 8 6 15 0 3 0 4 6 1 1 0 0 0 0 8 0 1 0 0 33 4 0 0 11 0 11 6 0 0 15 15 6 0 0 5 8 0 0 4 10
83 84 59 37 35 66 15 32 89 44 55 23 48 27 75 36 59 57 69 33 38 50 38 44 8 63 30 14 18 6 16 34 87 9 30 66 47 41 47 38 32 16 35 61 48 33 53 57 8 56 43 76 59 46 18 24 37 14 49 24 19 19 47 64 51 32 30 75 71 39 58 52 59 35 29 42 41 74 18 83 24 14 68 62 21 65 35 54 31 39 15 18 45 73 21 40 13 37 50 7 11 21 76 12 35 57 51 73 28 71 0 31 38 46 83 66 25 5 20 21 45 52 80 18 14 25 57 49 48 41 12 44 11 42 53 36 64 45 28 35 54 51 55 85 55 27 84 19 16 63 53 54 62 40 31 11 46 40 58 51 41 31 37 47 76 4 74 37 87 43 46 25 21 32 51 47 29 23 57 22 37 32 46 32 70 23 59 85 60 8 30 79 15 32 32 99 31 25 38 54 12 25 45 14 22 59 50 83 43 14 8 68 40 71 48 13 33 47 68 64 35 19 49 54 45 56 52 61 49 92 9 42 60 36 8 72 68 14 41 78 52 14 62 53 7 46 59 6 49 31 53 18 75 31 45 6 28 22 29 26 56 21 24 18 6 8 38 44 48 67 54 36 24 34 35 83 4 97 12 74 50 17 9 44 6 22 50 58 78 56 65 16 31 8 60 32 22 38 60 38 59 54 20 14 50 43 28 94 28 5 17 14 33 49 52 45 58 37 21 32 50 13 21 14 36 30 14 39 50 30 30 28 40 81 59 60 52 51 74 45 33 41 76 45 18 69 24 63 33 42 35 22 59 12 30 17 71 56 24 51 3 18 82 35 33 8 49 30 77 34 56 18 21 45 22 46 13 24 24 46 10 28 42 40 56 37 26 33 33 47 25 28 32 24 38 52 22 35 50 49
16 12 13 13 17 16 8 5 25 6 7 11 9 18 15 15 15 9 18 7 4 13 11 15 14 14 14 9 13 12 6 11 8 7 14 9 11 10 10 9 10 11 13 11 18 17 7 7 12 12 9 17 6 14 12 10 3 11 8 16 11 17 7 11 11 3 19 12 10 15 12 19 7 15 9 7 14 15 12 9 9 13 7 13 9 18 9 15 8 16 11 19 14 10 13 8 13 18 5 17 15 14 7 17 6 13 10 7 11 4 15 14 10 15 13 8 14 7 8 11 17 11 16 8 24 7 10 6 6 9 12 11 10 7 20 11 10 17 15 13 11 9 10 7 8 16 6 12 13 17 14 9 4 15 10 18 18 16 9 4 11 9 18 11 15 10 13 14 26 11 8 12 6 27 11 10 14 12 12 13 9 8 12 7 13 7 9 7 11 10 9 14 7 8 9 4 6 9 12 17 16 11 7 11 14 14 9 12 4 19 17 11 10 7 16 15 7 9 17 8 10 12 7 9 10 10 11 11 11 10 9 13 12 11 10 12 13 8 20 15 10 11 12 11 9 15 10 14 9 11 11 9 8 11 7 12 4 10 11 10 17 14 9 6 9 9 8 10 13 17 21 6 15 5 10 10 6 10 9 9 9 16 20 15 11 11 15 9 12 10 16 5 8 8 10 21 19 11 11 11 6 13 11 11 8 13 14 8 16 13 8 11 6 4 10 8 9 9 10 10 9 8 9 13 23 17 11 12 4 19 17 8 11 8 15 15 9 9 15 15 10 11 12 21 13 6 12 5 4 7 8 9 9 8 17 9 8 7 7 9 10 10 9 8 14 12 12 16 7 9 6 8 10 4 11 11 4 12 8 10 12 5 11 8 9 8 9 13 10 6 2 7 24 11 7 10 11 14 10 16
923 1008 928 922 875 964 950 895 1033 778 917 1093 798 939 1315 922 850 1036 948 796 1025 958 1095 879 702 1029 992 1121 913 1126 635 1042 876 841 970 983 762 794 1005 910 1104 764 911 1231 1040 756 1048 744 1051 1426 815 779 965 801 1044 1045 1216 1211 853 824 1125 998 1026 882 886 1042 1263 803 809 1050 856 809 857 962 1151 901 1002 954 890 1205 784 1333 1045 882 864 1100 940 760 886 1030 817 755 668 831 984 1052 1169 944 906 843 941 1098 992 939 1195 839 949 832 842 1102 1189 1166 771 704 860 696 789 1215 1029 1063 852 754 846 896 1060 1108 964 846 1064 954 990 1207 870 819 758 1022 712 972 869 1129 1016 954 816 799 981 777 1219 651 1077 815 898 997 863 978 1469 925 917 694 977 780 995 931 932 716 1066 1167 1159 922 1009 1216 1097 799 1134 852 808 978 941 1005 1160 928 769 936 954 823 1569 805 906 1083 986 953 690 999 988 923 928 1089 941 1097 1034 819 1219 897 1025 975 908 772 884 1051 1018 656 927 1262 1236 1223 1031 1054 1292 928 990 1103 1020 1247 930 1095 1157 977 1288 848 746 964 817 757 955 1300 1007 955 1040 966 1057 1034 1196 1047 1205 916 1610 1027 921 926 1456 1071 920 939 1034 824 775 1183 981 1004 1194 1108 977 972 1280 851 1484 927 946 991 1001 839 778 1004 1171 979 1147 738 1085 1684 908 1196 848 701 851 801 773 1093 903 1053 683 953 1013 934 789 1280 869 965 900 999 898 868 1206 1081 1198 831 873 698 1052 1114 1033 916 994 912 1179 823 760 905 1591 897 844 1062 1164 841 965 822 1027 935 935 958 1059 901 972 953 855 1242 832 868 682 715 783 927 924 781 743 951 924 603 840 1120 1205 895 980 1144 966 1052 780 985 1143 947 1167 1054 665 872 1227 987 790 888 1114 1287 1230 1020 956 932 742 924 973 1095 999 998 871 820 959 884 793 756 1025 819 1001 1092 844 787 944 739 1541 984 912 812 864 778 1029 978
28 31 10 24 23 25 21 6 21 20 13 15 12 32 33 4 20 13 9 9 10 11 4 13 31 26 17 23 14 19 6 36 2 38 7 16 26 25 21 9 22 5 14 23 35 25 11 31 6 4 17 21 18 10 9 20 22 15 20 21 13 23 27 13 2 26 7 38 34 13 24 14 15 17 14 20 9 17 5 17 25 2 32 24 24 13 14 7 34 18 9 32 7 15 23 12 18 19 22 32 33 15 28 25 27 21 22 18 21 15 25 31 25 1 15 6 9 15 19 9 13 8 21 17 22 18 3 37 12 20 15 13 16 20 14 24 11 5 15 6 24 15 19 6 16 34 22 7 36 8 32 16 23 17 20 13 18 22 23 28 19 7 13 24 28 11 20 40 3 29 5 19 27 20 37 5 1 11 30 20 33 7 3 9 34 27 4 35 11 12 13 2 13 23 16 17 19 27 11 16 17 15 5 16 22 18 12 23 32 19 54 16 22 8 15 7 16 13 27 11 10 5 37 31 17 13 5 26 21 22 6 25 13 33 17 18 14 4 14 29 29 8 9 19 3 25 26 24 2 13 22 8 17 13 15 13 12 32 19 16 31 34 20 12 10 22 28 21 3 18 12 17 11 7 20 15 14 13 7 15 19 6 13 14 23 34 23 18 18 22 12 2 18 3 6 6 20 7 33 10 33 23 12 12 19 16 26 10 18 14 4 22 19 43 19 28 41 25 19 18 23 12 20 17 9 8 21 3 31 26 33 4 29 17 25 28 16 36 13 8 9 4 12 16 12 35 25 10 12 26 22 18 11 26 26 15 12 17 16 8 12 8 10 31 25 28 7 12 22 26 26 12 27 12 15 16 16 15 9 12 19 26 9 14 40 11 18 11 16 12 25 25 24 15 17 23 18 8 37 10
48 289 488 48 354 11 0 6 311 207 286 0 20 32 1 371 69 0 0 235 135 178 11 0 1 1 1 129 1 90 465 6 10 74 0 0 291 0 3 0 36 229 147 20 62 77 0 0 265 0 38 268 186 134 7 0 582 45 0 0 249 255 61 0 32 4 0 0 4 429 0 26 9 118 181 0 61 1 0 0 417 5 7 75 358 1 227 25 25 241 0 270 542 33 52 2 205 67 0 0 4 3 1047 26 26 1 82 0 170 168 168 0 52 2 587 1006 74 0 1 0 275 65 8 20 60 26 35 0 0 666 22 173 0 0 2 411 110 490 0 0 8 32 14 0 5 527 6 0 0 23 11 0 15 0 11 356 9 744 275 73 63 266 260 28 109 27 3 284 0 45 74 218 11 456 0 73 19 0 20 95 96 39 0 54 22 195 55 0 114 133 971 0 185 3 5 31 59 2 114 15 235 177 251 6 7 0 2 15 694 84 267 0 0 4 20 11 0 48 89 7 0 27 28 6 400 242 74 49 311 17 443 2 131 1 427 2 4 1 0 13 0 10 30 3 2 156 14 150 48 17 250 2 48 5 67 8 16 36 0 2 0 30 635 0 0 339 12 199 4 79 16 344 0 4 7 69 116 326 1 34 292 363 0 328 1 22 2 0 2 678 343 0 78 6 0 0 59 2 3 512 220 92 0 304 377 0 26 18 0 124 231 0 1 422 124 24 0 63 709 4 0 247 45 100 0 143 31 178 302 37 64 0 3 93 206 29 0 0 113 2 418 2 0 0 47 154 256 78 951 362 165 145 552 0 0 223 0 141 114 0 161 0 0 5 456 20 0 0 16 8 6 36 18 0 326 123 38 0 44 140 103 15 90 266 407 11 384 3 3 54 65 0 8 591 0 76 1075 3 5 9
8 11 10 11 4 9 11 7 14 5 10 15 10 12 4 9 7 16 14 21 15 13 14 8 28 20 10 10 8 10 6 11 8 20 10 4 12 7 15 7 12 15 6 4 12 4 12 11 16 6 4 4 17 12 11 4 5 13 21 3 4 5 19 5 10 9 3 11 12 5 7 9 5 7 5 1 17 6 12 10 10 13 7 13 16 9 10 11 7 8 12 10 6 3 10 10 10 2 9 7 10 4 7 10 7 8 12 6 11 10 7 9 2 10 12 8 5 7 10 6 4 26 18 2 10 9 11 1 5 13 16 21 4 15 9 4 15 17 16 8 6 21 13 4 12 2 8 7 16 8 5 2 14 10 11 20 11 14 9 7 13 16 5 14 10 7 13 4 5 10 21 9 7 20 5 8 20 8 3 11 5 5 22 17 11 4 10 18 6 7 3 2 13 8 5 7 14 7 26 1 15 17 12 14 12 9 17 7 4 14 5 12 24 11 5 4 17 8 6 12 15 10 3 19 12 11 5 12 15 13 8 6 8 11 17 6 10 9 13 11 10 6 8 2 17 7 5 12 9 2 9 12 16 7 24 10 3 2 9 7 5 5 2 7 12 7 5 10 7 10 6 4 9 15 13 12 2 12 7 4 12 10 6 6 5 5 12 7 7 23 11 14 8 7 10 11 5 5 10 13 6 12 6 12 1 3 13 11 8 5 14 6 4 9 10 11 5 8 16 3 18 3 9 1 9 10 11 4 14 10 15 9 21 21 9 12 7 12 11 12 5 11 8 9 4 15 4 7 20 8 5 9 13 2 4 7 8 13 10 16 11 2 8 13 5 13 5 12 13 11 17 9 11 22 8 11 13 4 11 4 5 3 7 9 9 6 8 16 6 8 12 8 8 6 16 14 8 13 5 13
26 22 24 17 8 27 10 9 31 22 27 11 28 13 13 31 18 31 24 31 23 27 18 31 21 19 23 13 32 18 30 15 27 18 24 10 20 27 14 22 23 17 12 10 21 22 37 12 37 20 12 37 22 22 13 20 16 22 14 19 16 8 19 17 18 18 31 17 19 29 22 10 11 22 42 36 15 30 25 17 28 18 25 21 18 15 14 24 15 29 19 17 27 33 23 21 29 17 21 27 19 18 25 17 19 20 22 13 21 12 14 18 16 17 14 26 13 24 14 20 20 23 22 39 7 24 14 17 14 26 21 28 29 6 24 25 12 15 24 20 16 25 19 26 17 25 25 16 20 22 21 31 13 20 23 17 13 19 8 25 17 23 21 15 21 20 17 20 9 12 18 24 12 16 26 18 10 26 16 16 13 19 18 30 29 19 22 10 20 24 31 23 12 32 21 20 14 19 29 15 10 15 31 19 12 17 20 28 26 22 24 32 15 14 13 24 16 16 14 34 27 30 33 32 21 27 18 26 24 24 38 26 27 23 21 34 21 19 22 26 19 18 13 8 22 7 10 22 14 18 33 20 17 27 7 37 33 16 14 19 11 34 24 29 13 14 35 17 17 20 25 28 12 33 39 19 34 6 16 27 22 47 21 23 27 21 31 18 19 14 20 10 22 25 21 14 18 12 16 17 27 8 20 15 17 33 27 31 15 32 27 10 20 24 24 24 20 21 20 33 26 23 25 27 23 15 29 7 30 30 20 13 24 13 9 14 15 13 25 14 30 18 17 23 16 26 27 20 25 34 23 27 24 14 20 12 22 24 25 13 13 20 27 31 20 22 19 15 10 28 22 16 12 20 20 15 11 49 17 41 18 26 21 12 21 35 22 9 10 25 15 27 19 16 11 20 21 29 21 23
351 76 435 381 121 265 1180 497 618 337 276 590 359 301 248 294 453 301 307 395 295 261 287 314 211 520 350 174 668 436 238 504 425 273 335 406 604 685 618 346 549 389 339 245 283 261 229 618 433 667 191 628 219 354 463 236 345 292 296 129 444 167 336 450 193 432 277 273 911 465 875 223 412 315 279 457 353 435 464 224 392 323 651 1002 339 278 338 318 191 280 385 83 322 222 144 273 272 265 344 369 351 539 205 301 510 227 314 395 381 413 263 504 289 469 196 900 308 216 123 281 281 425 439 231 134 387 488 156 252 462 106 308 299 502 622 867 891 122 212 385 207 492 419 395 438 152 412 725 117 833 228 524 523 265 171 187 246 247 458 357 257 642 357 349 274 270 254 529 416 362 253 295 349 360 341 286 596 692 253 364 293 499 283 278 420 189 368 262 220 153 564 370 393 291 515 160 360 148 363 287 132 530 414 187 960 143 378 513 207 391 385 348 260 437 630 321 272 219 401 316 350 175 155 257 260 276 337 319 436 380 327 641 332 359 720 257 355 420 362 407 300 586 571 368 224 34 501 367 76 281 390 446 419 327 342 312 588 493 296 195 454 414 382 387 163 417 939 125 252 659 345 296 310 307 134 235 244 388 561 353 276 238 284 455 331 239 557 168 188 236 240 454 385 327 204 531 170 318 385 609 359 190 539 841 158 347 660 401 335 480 253 415 616 390 341 163 128 368 654 251 477 370 241 197 274 154 278 142 111 792 85 243 196 178 302 562 232 723 226 296 272 439 321 215 225 1000 1005 239 140 213 238 178 245 406 129 561 342 424 229 359 394 685 286 434 501 857 338 756 570 181 230 192 141 382 565 543 1404 546 67 352 535 502 543 296 156 275 271 315 160 227 692 336 212 318 647 1000 255 353 254 204
53 97 82 42 60 64 74 65 71 67 66 54 83 56 68 78 62 74 48 77 47 117 65 75 40 66 78 89 52 51 85 77 82 87 81 102 45 81 52 53 75 83 77 57 54 71 70 52 38 69 75 61 63 71 84 75 76 57 79 85 75 98 66 66 45 57 73 84 59 70 55 100 55 65 54 80 47 54 88 60 80 51 66 45 66 92 101 69 91 86 36 58 51 62 74 69 92 56 50 61 44 61 56 74 58 87 65 72 61 68 83 61 73 68 68 68 67 81 67 102 70 90 91 79 80 97 68 55 66 53 68 67 56 81 75 60 60 82 54 81 75 49 54 77 63 56 81 78 67 51 75 71 61 59 88 61 78 70 62 71 43 56 53 54 66 51 85 58 75 76 38 66 58 57 84 77 52 65 68 49 63 67 71 48 68 80 77 80 73 45 39 69 73 68 115 50 59 85 69 59 56 74 60 50 86 48 64 76 51 33 82 72 61 83 64 53 88 64 69 46 54 72 65 78 94 49 64 66 61 74 56 87 61 49 61 55 64 57 54 76 75 73 61 79 103 86 71 49 60 56 63 75 49 88 81 51 62 59 156 45 80 48 58 57 48 58 46 58 63 89 61 58 81 78 68 65 66 71 68 59 65 72 74 37 69 72 63 84 49 40 48 77 56 63 64 59 55 98 57 88 64 74 66 65 83 87 59 80 47 39 77 59 71 73 58 64 106 103 73 65 61 76 94 80 53 105 68 84 55 60 40 72 77 79 74 52 48 62 55 77 78 117 68 75 53 43 51 55 72 51 59 31 75 51 71 87 49 53 75 85 78 92 47 69 39 79 82 58 69 69 96 87 81 102 61 83 60 77 58 52 37 69 63 82 91 43 48 74 54 76 61 54 54 71 71 55 51 78 80 57
3 0 5 3 1 1 1 1 4 2 2 4 0 2 0 1 0 4 1 3 2 7 3 6 2 6 1 1 2 2 1 5 1 1 2 0 2 4 0 3 1 4 4 1 3 0 2 1 1 2 2 4 1 2 3 0 2 1 2 1 0 1 0 5 4 1 3 0 0 2 2 6 7 0 1 2 1 5 3 1 0 0 1 3 3 1 1 2 1 1 0 1 2 0 2 6 2 6 2 3 3 5 0 0 2 0 4 3 5 1 4 4 2 4 4 5 4 1 2 1 1 4 1 3 0 3 1 2 0 3 0 4 3 4 3 3 2 0 5 1 1 1 1 4 0 0 1 2 0 1 2 3 4 2 1 5 0 0 2 6 3 1 5 2 6 5 5 3 2 1 3 3 7 2 1 0 2 1 2 4 4 2 4 2 0 0 1 3 0 0 3 2 2 2 3 0 0 2 3 0 1 4 0 0 0 1 3 2 3 1 2 5 2 3 1 2 1 6 1 2 1 2 1 1 1 4 1 1 4 0 6 1 0 1 3 5 4 4 2 1 3 3 3 1 4 3 1 2 1 4 4 0 0 3 2 1 3 5 3 1 2 6 0 3 1 2 2 1 1 3 0 1 1 2 3 4 1 1 1 1 3 1 4 4 5 0 3 2 6 0 4 1 1 0 6 2 2 2 2 3 0 0 1 0 0 2 1 1 1 3 3 2 10 2 4 8 2 0 1 0 3 1 1 1 7 1 1 7 2 1 0 1 2 2 2 2 1 3 1 3 1 4 0 2 2 4 1 1 0 0 7 0 0 0 0 1 2 1 4 2 3 2 2 3 1 4 7 2 1 3 4 4 1 0 1 2 4 3 0 2 4 1 4 7 0 5 6 3 2 1 2 3 6 4 1 0 2 2 1 3
33 98 156 57 37 82 61 48 78 22 128 79 118 64 32 98 46 141 74 80 77 56 67 67 65 124 81 69 41 107 87 79 85 181 62 44 72 32 121 134 64 76 55 53 88 57 31 29 93 19 56 194 40 96 98 55 43 36 163 53 118 78 72 73 76 68 75 35 49 81 125 55 118 92 67 26 103 79 29 81 77 71 104 93 65 111 50 87 81 116 145 67 130 90 109 99 95 46 43 68 57 62 97 37 99 43 30 57 184 87 43 117 127 125 96 25 65 162 117 80 76 62 63 111 43 79 107 37 99 70 41 84 46 103 126 88 39 141 86 123 63 100 140 37 149 108 120 141 80 172 188 41 66 95 95 156 37 35 114 58 98 17 109 73 85 102 127 155 127 104 70 20 92 16 73 47 139 91 220 150 121 50 91 135 44 81 77 108 39 67 101 57 33 80 72 98 94 33 102 83 152 82 178 41 80 76 99 79 125 120 99 58 84 101 85 155 118 79 83 18 76 66 90 74 89 126 53 184 82 52 165 89 78 50 93 109 75 93 38 113 98 24 77 81 51 52 25 67 24 25 46 69 54 78 45 102 53 129 87 88 80 36 99 75 65 60 43 59 99 60 75 99 34 101 58 105 87 82 51 96 73 88 32 83 61 108 107 54 66 83 136 90 86 88 59 85 127 95 120 155 128 106 64 100 98 65 101 50 16 138 25 57 66 88 114 143 140 77 90 73 153 119 71 86 130 79 53 61 87 61 108 105 82 135 103 84 39 116 123 70 47 86 135 85 30 126 42 65 53 124 35 118 86 111 129 124 37 60 152 109 48 21 87 77 50 43 20 66 78 77 97 72 81 117 80 84 87 56 77 64 61 62 77 61 40 60 65 115 122 156 67 66 70 121 117 101 90 126 57 95
0 1 0 0 0 0 1 0 2 0 0 0 1 4 12 1 22 3 1 4 4 0 0 0 2 1 0 0 1 0 2 0 0 0 2 4 0 0 0 0 7 1 0 8 4 2 0 1 0 4 1 14 0 8 0 0 0 5 0 8 0 6 1 0 10 1 0 0 11 1 0 3 11 20 0 0 17 20 0 5 0 12 5 1 5 0 0 0 0 16 0 11 0 1 12 5 0 0 0 1 10 6 0 5 0 0 0 0 7 0 0 22 1 0 0 0 0 3 5 25 0 6 0 0 18 0 2 1 0 0 0 6 4 1 4 13 2 1 0 1 0 0 6 0 0 16 1 0 4 0 0 0 2 0 0 5 0 0 2 0 25 10 0 0 0 0 0 2 0 15 0 3 0 1 2 2 0 1 0 1 2 1 13 20 0 0 2 0 5 1 6 4 0 7 0 1 0 0 6 0 0 23 11 0 9 0 0 0 0 3 0 2 0 49 0 3 13 8 0 2 0 0 5 1 0 0 0 37 0 0 2 0 0 3 0 1 2 0 10 0 1 2 1 2 0 0 0 4 3 0 2 0 0 4 0 0 0 1 1 0 0 4 15 0 0 5 0 10 0 0 3 0 11 0 0 1 2 1 0 0 0 0 0 0 0 29 3 3 0 0 10 18 4 0 3 1 0 14 0 0 0 1 2 4 0 0 0 3 0 0 0 0 2 1 3 1 0 0 4 5 2 3 0 0 0 0 0 3 2 22 2 0 0 0 1 5 5 12 0 0 0 5 16 0 0 0 1 0 0 14 12 2 2 4 13 2 9 0 0 0 2 0 0 0 2 0 1 0 1 2 1 0 0 0 2 2 0 6 4 0 0 12 3 0 2 0 5 0 0 13 0 0 0 0 0 14 2 10 0 3
6 11 10 5 15 17 0 9 21 13 23 8 2 17 10 9 11 0 20 6 16 0 18 14 0 5 11 18 17 19 13 1 8 7 17 10 2 12 13 7 4 19 9 12 16 11 0 16 15 13 7 14 18 7 7 8 15 13 15 13 12 10 17 7 9 12 8 9 14 13 19 12 6 16 17 15 10 12 11 18 12 2 12 12 0 9 7 5 14 7 18 6 11 13 15 11 8 10 7 5 13 0 1 5 13 5 9 17 18 10 8 8 14 14 7 9 7 17 16 16 5 2 14 8 11 7 14 10 19 16 9 9 5 17 8 11 16 16 6 7 14 7 6 17 21 15 5 14 21 16 17 9 10 9 10 3 4 7 11 12 16 3 11 14 4 10 14 8 11 9 9 12 3 11 15 9 0 9 9 15 4 12 11 17 13 4 9 21 16 14 19 15 13 13 5 11 12 24 5 5 14 10 9 16 14 6 13 11 2 22 13 15 15 11 18 9 13 16 11 1 6 15 11 16 2 8 17 10 15 3 6 14 5 10 13 0 12 2 5 19 5 11 17 12 10 7 12 16 10 7 13 13 9 19 1 16 12 3 8 12 11 17 8 5 12 16 8 8 16 5 6 8 7 13 13 13 15 12 14 11 1 18 17 7 10 13 16 13 3 7 14 0 20 12 14 11 4 11 19 4 8 11 0 12 7 2 9 2 13 18 11 9 11 3 3 10 10 7 12 15 13 13 15 12 15 13 12 12 16 13 2 7 8 2 8 1 14 14 17 11 9 7 14 8 12 14 14 19 18 20 13 13 8 9 18 13 11 11 8 8 12 15 20 15 0 20 10 14 17 9 10 4 10 13 27 7 8 13 1 4 17 5 13 11 16 19 13 9 11 21 13 7 3 9 11 16 14 7 6 9
16 26 23 22 22 36 11 8 25 41 33 18 32 24 21 13 35 8 31 11 10 15 17 15 19 22 18 17 26 16 24 20 30 22 19 4 25 32 13 23 22 26 22 12 28 23 25 27 19 21 14 15 13 24 15 26 30 12 22 24 18 10 17 16 9 21 26 23 21 17 22 24 13 20 33 22 25 13 28 39 9 12 17 11 17 15 34 38 16 18 5 19 13 16 35 25 24 18 32 16 24 25 22 17 38 12 26 20 18 23 18 27 13 24 17 43 20 12 13 11 11 46 17 25 19 19 26 11 20 17 24 22 24 15 22 17 23 13 8 30 14 32 10 26 21 26 18 19 3 16 12 18 36 38 34 12 31 34 21 33 10 22 25 19 31 4 23 11 28 21 15 31 16 15 15 23 21 6 17 14 21 22 16 6 17 15 14 21 14 18 31 22 30 22 26 23 17 21 18 8 4 26 20 15 30 25 16 8 12 19 17 21 18 25 17 15 9 21 47 23 21 23 25 17 16 24 10 23 25 28 13 14 25 38 26 24 26 34 18 15 21 19 27 10 11 28 25 27 21 19 16 21 39 15 32 22 20 32 7 16 24 14 13 29 11 13 27 26 7 32 33 19 23 17 29 19 15 32 25 17 32 5 15 19 8 5 15 21 17 18 20 37 35 18 27 17 7 13 4 19 17 20 13 23 12 25 15 32 25 25 32 30 24 25 14 14 12 18 20 21 11 18 16 16 26 12 24 21 33 19 15 13 32 17 24 28 22 20 16 31 15 12 17 26 10 27 25 22 9 9 39 12 15 13 27 20 15 21 23 17 25 25 24 22 12 23 17 11 18 35 10 11 29 16 35 22 22 20 26 14 6 5 13 22 24 21 25 26 21 24 29 19 19 18 23 27 27 18 11 30
1 1 2 6 1 0 3 5 0 0 7 5 0 1 0 1 3 4 3 1 0 1 2 2 0 3 2 2 0 4 3 5 4 3 4 1 3 1 2 4 4 2 8 0 1 7 7 2 2 0 4 2 6 3 2 2 2 6 6 4 5 1 5 1 4 2 5 5 3 0 6 1 1 2 4 2 2 0 3 5 1 3 1 2 1 3 0 0 2 1 4 0 5 2 0 8 0 5 0 5 5 0 9 5 5 2 6 4 3 3 4 3 4 2 1 7 6 1 6 0 0 4 4 0 3 2 4 3 4 0 3 4 2 2 3 1 4 5 4 2 3 1 3 1 3 1 5 2 4 7 4 3 2 6 2 3 0 3 6 4 2 2 2 1 4 4 0 1 4 3 3 1 3 5 6 2 5 0 2 2 3 4 1 4 6 1 0 0 3 1 2 2 2 1 1 2 1 9 2 2 2 6 2 3 5 5 1 3 5 5 5 2 6 0 0 1 1 5 3 2 0 3 6 3 3 2 4 3 6 2 4 2 2 2 8 4 4 3 6 2 2 2 9 3 3 7 3 1 2 3 3 3 6 2 3 5 0 2 1 5 1 3 5 3 8 1 3 6 2 3 0 3 2 5 3 0 7 2 1 5 5 1 0 0 1 0 0 4 6 9 3 6 2 2 6 5 3 1 3 0 1 6 5 2 2 3 2 3 6 3 3 1 4 3 6 7 1 2 0 1 1 4 0 3 1 1 3 3 6 3 0 5 8 1 2 5 9 3 1 0 2 0 0 1 5 8 1 1 1 5 1 5 4 3 4 2 4 5 2 6 5 2 8 3 5 3 3 2 5 0 5 2 3 4 7 2 1 0 4 6 2 2 0 5 3 3 1 4 3 5 5 4 4 8 1 1 4 1 2 3
29 29 32 25 31 24 24 26 39 37 30 27 25 31 32 48 18 40 29 17 34 25 33 25 30 31 23 27 22 37 18 35 31 34 41 30 35 26 19 25 35 20 33 30 30 39 23 32 28 16 23 39 33 20 22 29 35 25 23 17 23 15 22 45 38 46 42 36 32 46 31 26 44 46 29 29 23 41 25 12 26 38 19 37 35 22 19 28 24 28 39 38 38 39 30 23 34 20 34 34 33 33 19 42 25 37 45 31 34 26 19 29 24 23 38 30 34 18 30 28 41 22 38 35 36 27 26 25 27 35 32 37 21 33 29 26 17 37 28 30 25 17 35 40 12 24 44 18 29 32 20 45 21 45 32 41 42 32 38 26 32 30 27 26 36 38 23 25 18 22 23 32 32 35 22 44 23 32 26 32 35 22 27 24 30 29 31 23 37 24 27 48 25 38 24 41 51 28 42 27 29 32 35 18 25 42 15 25 27 22 31 26 30 28 22 20 41 33 42 33 41 34 35 42 27 26 19 32 28 31 34 23 35 25 41 20 31 33 23 36 28 24 15 37 32 32 31 48 35 28 27 32 35 25 22 43 42 20 31 23 35 28 34 40 15 29 37 40 26 30 20 52 42 16 29 30 31 18 22 20 32 29 32 28 35 36 25 34 21 17 35 20 31 37 27 33 31 22 26 19 27 33 23 21 42 25 26 37 26 23 28 33 24 35 43 31 27 33 45 25 21 19 29 32 34 16 37 27 23 36 39 39 41 25 29 28 27 41 28 25 28 24 24 35 29 20 36 27 27 30 37 37 31 18 35 14 25 34 41 36 28 35 30 31 30 34 34 37 22 38 25 37 16 28 39 33 38 21 36 24 44 25 32 31 33 31 40 40 35 19 13 27 22 25 42 30 32 34 28 37
2 2 1 2 1 3 5 1 2 4 3 1 1 1 4 4 3 4 4 1 2 3 0 2 2 2 9 4 2 1 3 0 2 1 2 5 1 2 2 4 0 2 3 0 4 11 1 10 3 5 3 0 0 3 2 2 4 2 1 2 0 5 2 3 1 1 0 6 3 1 2 2 5 5 2 1 5 3 2 7 4 0 1 2 3 1 3 2 4 2 3 6 1 7 1 1 3 1 6 2 0 2 5 6 3 12 1 6 3 4 0 6 7 4 6 0 3 5 10 1 3 7 1 1 4 2 2 2 1 7 6 0 1 6 10 3 5 5 0 1 5 1 2 2 3 6 2 10 8 3 4 4 3 1 4 1 2 0 2 0 3 5 0 0 1 3 0 1 4 5 0 14 1 6 3 3 8 0 1 1 0 4 1 0 7 4 1 1 3 0 4 2 1 3 0 0 0 8 5 5 6 6 3 0 9 3 5 2 2 0 3 2 6 1 5 1 1 0 1 2 2 7 3 2 1 2 5 0 7 1 5 4 7 1 6 4 2 0 3 6 6 2 4 7 4 3 1 3 4 5 5 3 11 5 3 6 3 2 2 6 1 1 0 2 1 1 2 2 11 3 7 1 2 1 1 6 0 2 2 1 2 3 1 2 1 6 2 2 3 0 2 3 0 4 2 0 2 0 2 4 4 3 2 4 0 0 1 2 5 3 3 0 0 2 3 3 1 4 2 4 7 0 3 4 0 1 3 3 3 6 1 2 7 3 6 5 4 4 3 4 4 4 2 3 5 4 4 2 2 7 0 2 2 0 2 3 1 2 0 6 6 1 5 0 6 2 1 4 4 5 4 2 6 5 5 4 3 4 1 7 1 1 3 4 2 1 5 0 2 4 8 4 0 2 7 0 1 4 3 9
9 2 9 13 13 13 8 2 10 13 27 24 10 3 2 12 1 14 21 8 11 37 7 24 2 20 2 40 14 0 8 4 6 20 8 24 6 7 4 18 2 9 3 14 3 4 3 4 0 7 10 5 2 5 39 1 18 2 8 3 38 21 3 3 9 8 9 14 6 26 1 15 5 10 2 5 1 29 2 2 7 12 11 9 5 9 22 7 5 0 14 22 49 0 1 4 14 36 19 10 0 17 4 8 9 29 72 3 8 3 1 20 3 7 28 3 2 1 6 3 2 13 3 1 15 4 1 0 2 4 19 17 6 8 2 12 1 0 27 2 1 39 24 12 4 15 4 0 3 8 1 0 4 16 6 24 9 14 11 11 3 31 12 1 3 1 21 10 3 5 17 11 1 11 39 2 12 0 10 1 2 6 14 12 3 9 2 2 1 5 26 3 5 18 23 3 1 1 24 16 18 1 0 4 15 1 2 7 5 11 8 8 1 4 14 4 2 6 6 4 13 8 4 10 22 5 14 20 6 8 19 18 1 9 10 8 1 0 7 0 3 13 1 5 12 5 5 3 15 49 0 0 7 4 1 15 3 17 5 5 1 19 3 0 9 3 17 5 13 11 8 2 2 2 3 18 29 6 42 3 10 4 3 1 3 3 21 2 7 3 2 1 7 11 17 6 4 0 0 1 2 9 20 2 1 19 21 0 2 0 9 9 21 15 7 3 24 13 4 4 13 10 10 3 1 6 16 24 0 9 30 4 7 1 17 7 12 5 9 0 4 5 0 10 3 3 17 6 9 2 0 28 8 0 30 2 0 14 10 7 19 6 10 16 4 6 0 19 1 34 21 13 11 1 1 49 19 15 6 9 12 0 6 11 24 7 13 1 8 2 8 9 12 2 8 1 2 8 14 0
10 0 16 50 34 31 27 18 42 5 8 0 0 0 16 2 15 0 12 35 0 1 18 14 8 10 13 12 8 1 4 14 19 1 5 12 0 6 0 18 0 13 0 0 10 13 15 17 5 8 7 0 3 1 10 1 12 14 14 5 0 0 10 23 3 16 3 8 20 11 10 0 1 15 10 0 1 32 1 1 17 12 0 4 2 15 0 10 20 33 20 4 11 5 0 15 2 0 1 10 9 3 11 4 4 0 29 12 16 4 14 13 0 6 0 12 3 18 0 6 13 3 3 1 3 11 0 3 11 1 2 14 6 11 4 3 0 6 12 10 0 12 1 31 2 2 4 9 12 0 3 7 4 2 31 0 8 7 10 0 12 15 0 10 12 3 5 15 9 13 5 3 0 5 15 6 1 28 25 2 0 1 25 23 0 16 8 2 2 17 39 28 0 11 18 0 27 5 4 25 26 0 8 4 5 34 26 7 32 18 9 11 21 1 1 0 4 4 17 7 27 4 0 0 8 2 34 5 7 0 33 0 4 6 22 14 12 5 13 30 8 37 1 21 6 22 5 8 6 0 3 0 0 6 17 5 6 20 13 2 4 30 14 9 27 2 0 5 1 1 1 10 0 2 31 13 8 4 4 1 8 9 2 13 7 13 7 2 6 11 21 20 2 4 6 0 16 17 0 2 7 7 15 10 2 0 9 20 2 27 0 5 5 2 6 0 3 5 0 36 25 4 2 14 1 11 16 9 2 7 29 10 45 20 8 21 0 6 0 2 10 4 21 1 18 11 31 13 7 2 7 15 7 4 1 3 26 5 5 9 14 2 4 7 6 4 38 1 7 35 0 5 1 6 21 0 13 1 13 25 9 11 0 0 5 0 9 0 16 4 0 6 10 12 11 1 0 0 38 15
15 8 10 10 5 7 12 11 11 10 12 6 8 10 10 4 4 8 15 3 5 6 11 9 4 7 12 11 11 4 3 11 10 7 6 7 7 5 7 4 6 7 8 9 10 6 5 7 5 6 4 6 9 5 16 11 7 7 6 4 8 10 9 8 9 7 7 4 7 11 7 9 8 5 17 4 8 6 16 4 8 11 9 1 5 12 7 11 14 15 10 6 8 7 4 8 8 9 4 8 8 6 5 10 8 11 6 4 3 6 5 7 6 8 11 11 11 9 10 9 16 8 11 9 8 8 8 7 8 16 3 14 10 10 8 15 8 7 8 17 13 1 6 6 7 9 12 7 6 2 5 8 8 5 10 4 7 14 10 5 13 10 7 11 5 8 5 9 3 9 4 7 11 9 9 8 7 4 10 12 4 11 4 8 10 5 2 8 8 10 8 9 8 7 18 6 12 11 11 0 4 7 9 10 6 7 11 4 7 6 11 7 10 6 4 4 6 9 9 12 5 7 8 12 2 3 9 8 11 9 10 9 4 3 9 2 5 9 7 8 5 8 6 8 3 7 7 8 8 7 3 11 5 9 8 7 5 3 7 13 4 9 11 9 4 9 5 4 12 8 4 4 12 6 4 5 13 7 12 9 10 4 5 14 14 9 7 10 8 11 10 7 7 1 6 11 11 2 8 11 6 8 7 7 10 11 11 8 7 7 10 10 12 8 5 7 5 8 6 5 14 12 9 9 8 6 10 14 8 6 14 4 6 6 14 4 3 10 9 8 9 5 10 9 10 8 7 6 6 8 7 12 8 3 7 6 9 2 17 18 6 10 11 9 18 6 8 15 8 7 11 7 11 12 3 11 4 10 5 5 9 5 11 9 8 11 7 12 5 11 6 8 6 11 6 5 6 12 5 3
3 1 3 8 9 7 4 4 9 8 8 8 1 2 5 8 11 5 4 2 6 8 9 3 4 3 4 5 7 6 2 8 4 1 6 6 6 1 4 2 6 7 13 3 0 6 4 6 12 3 4 3 8 1 4 9 8 3 10 9 8 4 1 9 10 8 10 1 12 5 9 5 9 3 1 2 3 12 9 5 0 7 1 5 4 7 3 6 5 6 8 5 1 3 5 2 3 4 6 2 7 1 3 0 7 4 1 6 8 7 7 4 3 1 4 2 2 1 2 5 7 0 8 8 3 1 1 4 2 9 2 4 1 10 2 7 8 7 0 6 7 5 4 2 0 3 8 3 3 8 4 3 7 3 1 3 3 3 4 3 1 2 5 1 4 3 11 1 6 8 4 6 4 3 1 3 10 2 4 5 6 5 7 3 5 6 5 3 3 12 1 2 3 6 4 4 5 3 5 4 2 5 0 9 9 3 3 3 6 3 6 0 9 3 7 0 3 4 6 3 7 8 3 3 1 2 1 2 4 3 7 3 13 10 4 7 3 3 2 3 1 5 1 7 5 3 3 4 3 3 6 3 10 7 8 3 7 4 3 4 1 3 6 8 5 5 7 5 5 5 4 6 2 5 5 2 4 6 3 4 5 8 0 4 3 1 1 8 8 5 3 9 5 4 2 4 7 0 3 3 4 2 8 5 6 8 4 4 6 4 8 0 2 4 6 2 5 4 2 2 2 0 4 2 4 8 4 3 9 6 4 0 7 3 3 2 0 3 4 4 1 5 4 4 8 15 4 5 3 1 7 4 2 4 1 2 4 7 5 12 7 8 6 3 1 7 7 4 7 12 5 1 3 5 4 4 6 6 7 5 1 6 1 3 7 7 7 5 2 2 5 5 4 6 2 4 12 0 0 5
17 21 28 16 22 10 27 16 15 20 20 18 26 26 18 20 16 17 24 26 24 29 27 22 29 22 22 18 16 23 28 24 28 18 12 22 10 20 24 18 17 17 21 18 19 19 19 15 20 26 20 18 14 20 27 15 36 16 27 27 18 17 13 25 20 14 14 36 22 17 23 33 20 14 14 14 19 16 13 19 15 24 21 20 13 30 24 30 31 22 42 14 13 19 27 13 18 18 23 19 12 27 18 12 30 24 16 17 21 14 16 24 24 30 19 17 22 29 25 15 24 18 22 25 14 17 20 20 31 22 22 21 16 27 18 28 23 19 25 16 24 21 20 26 10 16 14 22 22 22 21 11 29 18 17 20 27 23 20 18 23 23 26 29 19 25 20 28 25 10 30 21 24 23 20 17 25 13 21 26 15 22 17 24 22 13 14 15 21 20 21 32 21 14 18 12 28 16 18 27 17 18 17 19 18 25 16 31 15 17 20 14 23 18 26 21 17 20 30 21 17 16 25 21 16 26 22 21 26 23 15 30 15 17 20 22 32 18 24 22 20 29 18 18 10 10 13 19 26 21 15 17 16 16 24 9 30 17 14 21 22 9 22 22 19 28 20 18 24 20 26 18 16 19 21 31 10 16 22 10 17 16 41 20 12 21 21 16 31 19 25 25 18 21 20 22 29 24 26 21 22 13 22 31 19 32 21 9 16 19 14 22 21 15 17 12 17 22 23 16 22 27 9 21 18 15 23 24 21 14 26 23 8 17 17 21 23 11 19 22 21 15 24 15 16 15 17 17 14 21 16 22 17 20 24 9 14 24 16 23 15 21 10 25 21 18 17 11 17 20 18 24 19 24 18 29 18 12 20 20 29 11 14 29 22 19 15 17 22 26 19 19 16 16 24 17 16 24 22 26
2 36 9 15 15 27 5 19 5 13 10 5 13 5 19 9 24 19 19 40 5 17 12 3 11 6 19 34 10 21 10 15 23 16 8 8 14 17 6 37 23 5 37 16 5 20 20 10 4 22 10 17 4 6 13 3 6 13 26 14 6 18 3 26 1 11 14 44 14 13 9 21 16 13 14 11 31 7 15 12 22 20 3 15 16 23 39 27 26 17 28 9 7 8 31 16 18 10 14 9 22 25 9 19 24 14 5 12 16 30 22 30 16 12 35 9 21 63 14 12 8 42 33 25 15 18 9 20 9 43 37 17 9 18 21 12 20 15 11 18 6 12 22 22 22 20 10 12 23 27 16 28 25 46 12 4 25 20 17 13 17 5 12 23 2 12 19 19 8 6 28 11 2 17 10 14 16 10 32 15 16 15 22 31 7 7 15 17 7 6 18 7 15 45 18 23 17 24 28 14 8 7 3 12 13 8 7 7 18 20 32 35 2 20 14 11 17 8 4 28 21 22 27 15 28 16 10 8 11 54 12 24 19 7 34 10 8 15 13 2 9 28 32 14 33 14 16 21 23 15 7 17 36 35 13 15 9 23 12 24 13 36 15 11 12 12 24 20 8 22 9 24 27 21 19 8 5 2 11 0 23 41 7 32 38 16 12 9 17 31 11 47 9 15 13 9 6 27 17 26 17 28 13 11 5 11 16 30 3 9 37 17 5 4 17 33 17 6 11 27 24 15 16 10 13 25 34 5 20 35 24 11 21 20 20 16 9 8 9 38 30 18 38 7 9 29 10 8 16 5 3 32 26 7 17 38 22 17 10 12 6 20 19 33 6 26 6 19 24 9 16 29 21 19 28 17 13 4 22 9 24 26 5 35 27 20 11 4 14 18 3 9 24 7 21 14 9 18 7 3
0 10 0 0 0 0 0 0 0 0 28 0 0 0 0 0 0 0 0 1 0 0 0 0 0 0 0 0 0 0 0 0 4 0 0 12 0 0 0 11 0 0 0 0 0 0 0 0 0 0 0 0 19 0 0 0 0 1 0 2 0 0 0 0 0 0 0 0 0 37 0 0 0 0 2 4 57 0 0 0 0 0 0 0 0 0 0 23 0 0 0 0 7 0 0 11 19 0 0 0 0 0 0 0 0 0 0 0 0 0 0 0 0 1 0 0 0 0 0 0 0 0 0 0 0 3 3 0 0 0 0 1 0 3 0 0 0 0 0 5 0 0 0 0 0 0 0 0 0 50 4 0 0 1 0 0 0 0 0 1 0 0 0 0 0 0 0 0 0 0 1 0 8 0 0 0 0 0 0 0 76 0 0 0 0 0 0 0 0 9 0 0 0 0 0 0 0 0 0 2 0 7 0 0 0 0 0 0 0 0 0 0 0 1 0 0 0 0 0 0 0 0 0 0 0 0 0 0 0 0 0 1 0 0 31 0 0 0 0 0 0 0 0 0 0 56 0 0 0 0 0 0 0 1 0 0 0 0 0 2 5 0 7 26 0 0 0 0 0 0 0 0 2 1 0 59 0 7 0 0 10 2 0 2 0 0 0 0 0 0 0 1 0 0 0 0 9 0 0 3 0 0 0 0 0 0 41 0 0 0 0 0 0 0 0 0 0 0 0 0 0 0 0 0 0 21 0 0 0 0 0 0 0 0 0 5 0 0 0 39 0 0 0 0 0 0 4 0 0 0 2 0 0 0 0 0 0 0 0 1 0 0 0 0 0 0 0 0 0 0 0 0 0 0 0 0 0 10 0 0 0 0 1 0 0 0 0 0 0 0 0 3 0 0 1 9 0 0 0 13
125 159 114 97 109 93 86 62 108 82 79 109 105 53 74 85 93 65 68 103 79 100 69 77 65 92 70 100 111 99 115 63 88 74 100 101 93 125 75 73 107 126 113 87 107 66 61 82 98 95 73 89 81 91 102 101 68 82 65 90 99 73 64 87 55 74 118 97 62 73 48 80 83 85 67 111 60 85 87 72 61 132 84 68 116 83 69 71 87 97 84 90 96 133 106 55 109 103 101 100 85 121 88 82 55 83 96 128 75 88 55 71 79 77 76 45 98 62 104 95 95 105 78 116 125 114 72 82 73 70 91 129 81 115 57 62 77 90 83 88 98 64 100 103 84 78 117 76 116 87 70 81 85 71 101 81 105 108 86 88 73 88 105 98 95 48 96 114 90 75 94 65 89 66 91 142 51 75 76 79 70 78 115 76 84 101 103 109 101 71 55 86 114 133 81 133 99 96 50 78 92 83 73 59 85 100 59 88 68 66 74 70 85 129 71 58 142 109 79 92 74 150 79 69 84 63 70 74 71 95 95 70 90 62 96 73 70 98 92 74 68 81 72 94 83 74 88 73 100 80 166 71 99 76 74 105 56 63 138 51 94 75 102 89 42 59 85 103 114 98 53 74 140 70 117 74 81 82 88 68 75 98 95 66 93 107 82 84 48 77 110 59 99 119 93 74 96 79 81 96 71 93 75 84 128 150 92 102 113 57 73 77 52 93 92 95 131 69 153 66 71 89 87 110 60 84 99 84 100 86 109 120 100 122 83 60 102 112 92 89 122 69 64 127 66 67 59 91 95 87 116 91 104 57 82 53 47 88 90 136 84 88 78 91 68 94 108 90 69 109 100 139 68 122 87 80 79 94 67 74 50 77 94 43 90 29 69 100 109 84 47 48 64 101 82 102 81 114 107 56
11 11 7 4 3 1 3 3 5 1 15 4 16 3 6 8 11 3 2 4 9 5 4 7 3 7 3 8 4 8 6 8 1 8 16 12 6 6 17 5 11 4 4 4 4 9 7 2 12 5 18 7 11 8 5 3 12 6 6 11 12 10 6 4 6 3 6 8 5 3 6 3 10 10 11 9 11 6 1 8 3 7 6 2 11 8 8 10 4 7 2 10 4 18 6 6 8 1 7 9 7 11 11 11 12 11 12 6 10 3 0 4 6 1 6 2 3 13 7 12 1 13 2 7 15 8 14 8 8 12 10 4 6 6 1 12 8 10 8 12 7 8 7 9 9 11 3 3 10 5 3 6 13 0 9 2 3 19 13 10 3 20 18 1 8 17 2 11 4 10 7 9 12 5 0 3 5 5 4 4 1 9 8 6 6 6 12 0 10 9 7 5 13 0 19 7 5 30 6 4 6 9 7 0 24 11 0 2 8 6 2 4 12 0 16 10 5 9 14 4 8 9 20 8 12 8 6 1 6 4 20 3 6 2 13 8 5 2 3 2 3 5 4 19 8 11 8 8 12 13 6 5 1 2 16 3 11 0 7 12 15 8 4 5 14 3 1 5 4 9 4 4 9 3 22 6 14 11 6 8 4 12 4 3 1 14 3 9 4 4 6 0 3 13 3 2 6 3 18 3 6 18 4 3 5 15 7 11 13 15 3 7 0 2 4 5 4 7 8 7 10 4 19 16 2 2 13 24 4 5 7 8 12 11 12 1 3 4 11 3 3 5 6 5 6 11 1 1 14 3 5 5 10 9 10 10 8 3 9 7 24 13 4 6 4 10 13 8 3 11 7 7 11 3 3 6 3 3 9 11 12 4 7 4 4 10 12 1 15 10 4 4 10 5 6 10 7 13 2 8
1 9 5 8 4 2 12 8 2 2 3 1 11 2 8 0 5 4 9 9 6 8 3 1 5 13 1 8 3 1 3 2 3 7 7 5 2 2 5 1 10 2 6 7 2 6 6 5 7 13 4 6 5 8 0 7 2 5 4 1 9 3 2 4 5 16 5 1 4 12 2 0 5 3 3 10 2 10 11 13 7 0 6 5 4 4 1 8 8 9 8 8 9 3 13 2 2 1 9 6 5 8 0 6 2 5 13 0 5 5 5 4 7 4 6 3 6 6 4 7 9 1 1 4 4 12 6 16 5 6 3 5 14 6 9 2 1 2 4 6 11 19 4 5 8 2 7 15 0 6 6 3 4 5 2 4 8 0 10 13 10 17 6 1 6 10 5 3 5 4 1 3 7 4 3 12 5 4 14 5 6 9 10 4 10 2 12 3 11 7 6 1 10 1 3 5 5 13 3 9 1 7 0 3 3 4 8 13 2 5 1 2 5 9 2 3 8 1 14 6 9 4 4 7 3 11 1 1 6 7 9 4 2 1 4 6 4 17 8 6 3 8 3 7 12 1 3 4 1 9 11 3 6 2 9 9 0 4 4 11 8 12 2 5 4 4 1 2 13 4 16 3 6 22 15 6 2 3 9 6 7 11 13 3 18 5 8 8 3 9 6 2 1 1 0 16 8 2 10 7 4 4 6 7 6 5 2 4 5 5 3 8 6 3 6 8 1 2 4 5 4 4 8 9 3 4 11 5 12 4 1 2 0 6 4 3 9 4 4 0 2 4 4 4 7 7 5 8 1 4 9 4 2 10 4 8 2 11 4 4 8 9 4 5 3 7 8 5 4 13 13 6 4 4 9 6 1 9 2 0 2 6 5 4 7 5 5 5 12 10 4 8 8 9 6 3 8 14 7 6
43 14 50 7 2 60 6 9 0 33 2 1 14 42 0 48 49 13 34 3 0 15 30 27 6 20 49 41 0 43 10 9 5 48 27 0 0 0 1 0 34 13 15 22 0 10 45 34 32 2 43 39 47 0 6 0 7 45 8 57 6 0 7 0 0 0 0 46 0 4 0 1 51 2 12 0 46 0 14 38 63 34 0 13 35 49 45 44 27 6 43 42 29 0 18 48 58 27 46 0 31 14 17 6 2 0 3 1 1 19 0 50 22 38 28 1 1 28 53 16 25 34 0 25 0 52 8 0 22 23 0 59 2 6 57 8 53 0 48 52 5 64 52 48 2 0 0 7 30 0 2 8 51 4 0 0 58 14 21 8 11 33 2 0 36 0 21 5 21 42 58 39 7 0 14 32 18 3 10 59 16 55 39 7 37 23 12 61 22 23 0 0 1 22 6 0 0 22 0 6 57 12 53 23 72 0 4 9 5 32 51 24 4 71 6 0 62 31 5 6 53 4 62 57 38 31 16 17 56 3 18 0 48 6 43 2 13 10 35 66 33 7 49 63 19 64 29 45 55 5 51 0 0 6 2 53 3 39 27 0 21 58 1 4 2 5 42 58 0 51 11 21 43 50 0 0 0 0 4 57 39 3 36 1 40 39 48 39 40 56 26 60 52 28 59 0 0 38 46 60 48 22 10 45 0 36 33 0 0 24 49 26 8 76 4 53 18 29 8 7 0 0 1 64 1 75 0 50 7 0 16 50 42 45 1 31 44 0 0 0 41 9 27 78 57 10 0 3 36 8 0 4 55 3 59 21 42 48 16 39 23 1 41 49 2 0 25 16 7 0 28 37 0 0 31 4 32 52 0 37 19 3 0 55 0 41 1 20 47 62 12 46 8 1 12 58 35 7 65 3
4 4 0 26 25 9 1 0 1 2 1 8 15 7 3 0 33 0 20 11 10 21 1 0 0 28 6 1 5 0 0 16 2 7 9 11 0 0 53 13 13 20 16 13 0 29 0 17 30 21 14 4 17 11 1 9 3 0 0 11 11 18 0 7 0 8 17 3 5 15 0 25 0 0 17 4 1 10 0 16 0 8 2 8 0 1 0 26 0 5 8 19 3 23 32 5 8 0 0 2 1 11 27 15 8 18 33 30 10 1 5 26 0 22 34 3 3 22 2 2 1 0 29 0 0 9 0 35 7 26 2 2 0 0 31 1 0 6 14 4 3 5 0 11 22 0 1 8 11 18 10 7 6 1 0 0 9 13 3 3 7 0 6 26 2 8 10 1 9 10 1 44 19 0 27 0 9 18 3 1 32 0 37 5 14 0 0 16 0 0 7 34 7 21 6 0 19 11 8 17 2 0 35 24 6 22 0 5 3 6 6 1 0 24 29 0 11 4 15 22 28 37 25 16 5 10 12 24 1 28 0 2 14 12 5 18 0 11 2 0 24 2 8 11 14 13 7 0 7 1 5 36 0 20 0 23 4 28 0 17 17 12 1 16 4 0 21 5 24 6 3 14 18 14 21 0 21 10 32 1 33 11 1 18 1 20 3 3 1 0 0 17 28 23 0 0 6 2 7 0 4 0 10 7 8 0 0 12 5 0 19 2 0 0 6 20 4 11 0 5 1 26 3 5 25 11 0 16 21 41 0 1 0 16 12 1 10 5 2 24 18 3 0 1 37 3 6 0 12 5 8 19 31 3 17 0 3 8 16 0 20 0 33 19 0 7 11 0 1 2 0 19 14 1 23 25 4 2 1 3 2 9 2 10 2 17 27 0 25 11 0 0 14 24 0 17 7 15 6 1
49 57 46 66 65 28 42 78 56 42 21 40 56 34 58 65 30 40 20 49 93 3 23 21 51 5 36 55 34 59 19 84 62 13 8 41 68 73 32 64 11 47 48 20 61 6 22 53 12 15 30 36 44 41 19 10 12 47 12 64 17 110 36 20 21 70 56 58 58 58 18 70 30 15 81 80 19 70 23 11 70 20 39 10 12 8 87 60 26 6 23 47 38 67 23 7 55 48 35 18 44 38 44 13 27 59 40 40 29 67 30 52 19 32 36 24 63 18 24 36 47 40 59 59 13 21 44 17 90 34 55 20 6 69 11 4 53 53 11 66 85 64 61 39 91 58 55 15 26 87 65 42 25 56 41 27 57 19 55 5 17 14 4 58 20 16 80 57 12 19 13 30 53 49 67 50 10 54 74 60 31 64 13 76 67 22 25 53 11 6 36 12 43 27 17 85 64 17 26 31 23 40 20 17 20 19 66 68 52 25 4 42 49 8 46 37 24 15 11 47 65 35 47 18 25 15 48 60 53 66 13 60 10 54 83 12 69 11 9 24 31 30 61 23 16 21 19 39 37 36 33 19 75 72 79 8 64 27 77 25 33 18 74 20 16 48 75 52 67 100 46 57 8 41 53 51 79 4 55 6 9 18 35 23 72 9 62 26 29 46 23 55 69 76 56 58 30 67 18 82 42 40 4 23 81 73 59 56 60 60 17 33 58 10 41 19 29 46 21 102 31 49 80 18 21 61 88 87 48 61 47 4 24 30 99 50 31 75 25 58 67 28 49 46 31 55 53 33 10 56 43 42 43 34 8 64 34 24 32 6 13 33 45 42 61 88 87 56 39 10 62 11 68 34 24 74 34 76 8 20 68 13 59 25 34 15 27 53 66 9 8 13 54 19 83 17 16 47 30 19
20 55 27 14 34 16 32 19 47 29 34 13 11 6 4 14 14 14 31 40 23 17 14 19 22 32 26 16 31 30 21 18 4 9 33 8 16 39 16 34 37 6 4 33 35 13 13 44 6 17 39 34 47 21 13 23 47 36 58 20 32 29 29 17 9 35 7 6 20 23 33 14 18 20 11 13 35 38 23 15 16 44 19 34 14 1 13 13 23 24 48 8 4 22 46 36 25 33 24 2 27 20 41 25 39 14 6 34 32 5 23 17 12 9 21 27 40 37 31 19 32 24 39 21 14 63 43 13 38 23 19 21 34 8 35 43 27 26 38 19 39 66 49 17 33 26 28 16 4 24 11 23 42 23 12 22 27 25 23 42 58 22 27 22 46 38 43 22 21 23 15 21 50 18 13 13 56 11 9 53 12 16 30 15 30 11 9 46 11 17 47 37 35 19 12 16 39 14 39 21 24 24 26 34 34 6 33 19 31 33 27 27 17 15 9 41 15 30 24 8 28 24 18 21 13 38 28 48 35 40 18 5 35 49 0 45 24 14 21 10 9 43 19 11 16 36 26 31 25 23 23 24 35 11 29 14 12 7 20 18 32 34 14 39 33 22 4 30 12 15 18 28 66 6 31 37 17 24 27 24 12 13 3 17 25 73 12 21 31 31 34 17 18 33 38 54 1 27 43 13 5 45 38 20 12 23 10 19 34 10 48 12 46 17 39 45 5 39 18 27 10 17 11 15 27 25 31 50 38 19 11 23 30 48 21 19 51 49 9 58 12 21 29 30 18 32 12 37 33 2 45 30 6 1 23 39 33 15 16 28 49 10 11 15 28 31 16 32 43 31 44 16 22 14 5 42 33 42 19 25 6 15 33 16 7 13 21 22 47 17 34 19 17 13 8 45 18 11 34 27
1 1 1 0 2 1 3 3 0 2 1 6 2 3 2 0 2 1 0 2 0 2 7 4 4 3 4 2 3 1 10 2 0 0 4 3 6 1 0 6 1 3 11 0 0 5 2 2 6 1 2 4 2 0 1 0 0 5 2 1 4 0 2 0 3 0 3 1 7 0 1 0 1 2 0 3 1 1 0 3 1 6 3 1 1 2 0 5 4 2 2 2 0 1 3 2 4 3 6 4 3 3 1 10 0 2 1 6 1 4 1 2 3 1 0 1 1 0 1 0 1 3 3 1 0 0 0 0 1 2 0 2 0 1 4 0 4 1 3 3 1 0 2 2 2 5 0 2 1 2 6 1 1 0 1 7 3 0 2 0 5 2 1 3 5 0 3 0 5 3 2 1 1 0 5 1 2 1 1 0 0 1 2 4 2 2 1 3 3 2 1 3 3 2 0 0 3 1 0 4 1 1 3 4 2 2 1 5 1 2 0 3 2 0 0 4 4 2 0 2 1 1 10 2 6 0 0 3 2 5 0 1 2 0 3 1 1 12 3 2 2 0 1 0 2 1 4 7 3 0 4 2 3 5 4 1 0 1 10 0 1 0 1 3 1 1 3 1 0 2 0 1 3 1 1 0 1 0 1 6 2 0 0 1 3 0 4 0 3 0 3 2 0 1 0 5 1 0 3 1 6 8 6 4 1 4 1 0 0 0 2 1 1 1 0 0 0 0 1 0 1 3 0 4 2 0 0 2 2 2 4 2 2 1 1 1 9 3 0 3 4 5 0 2 2 1 3 3 1 0 1 1 4 6 1 1 1 2 4 1 1 2 2 0 3 0 1 0 2 0 2 2 4 0 2 2 1 6 3 3 0 1 0 0 3 3 2 0 6 2 1 1 4 0 3 2 2 1 10 1
41 46 40 46 54 33 32 35 29 37 26 27 35 28 45 53 12 42 40 17 29 34 52 34 30 44 49 47 23 40 45 22 49 57 35 69 32 43 45 33 29 34 22 34 53 41 43 35 27 21 33 41 27 46 37 49 37 51 17 42 29 21 24 49 28 24 24 24 28 55 37 44 49 47 9 38 45 43 39 39 26 31 39 27 30 33 21 49 27 40 47 41 35 47 29 26 28 27 30 42 13 27 26 31 52 46 34 57 27 35 20 45 33 46 56 37 36 33 15 34 29 41 21 33 28 34 29 29 34 30 40 47 38 32 43 32 33 47 41 42 24 23 41 25 30 46 51 39 31 48 54 37 61 34 48 53 44 24 29 49 46 20 24 29 44 21 31 42 41 37 38 37 45 18 31 31 42 53 33 49 30 42 23 27 24 28 38 44 45 40 42 34 51 34 31 27 59 29 23 40 36 34 30 37 56 26 49 44 39 48 42 50 47 40 17 51 30 40 39 17 32 16 22 43 38 57 43 40 37 38 42 49 36 38 48 34 48 17 37 48 49 30 49 33 19 54 42 24 29 33 49 57 38 34 30 32 52 29 46 16 47 42 34 27 30 56 4 41 34 32 27 36 39 42 18 37 47 67 42 45 47 28 38 38 32 40 21 40 53 37 57 44 27 53 45 44 11 38 26 41 56 43 53 31 20 51 30 44 47 42 39 14 37 70 52 28 30 38 39 40 31 37 67 39 34 48 31 46 31 32 39 45 18 37 39 28 25 49 53 34 28 59 26 21 22 14 44 45 39 39 31 19 40 38 43 56 59 36 41 49 44 39 46 34 32 38 39 60 43 32 50 46 35 60 34 36 41 24 61 52 7 19 36 18 36 36 36 29 48 23 65 45 46 47 61 56 17 33 29 34
67 89 53 108 71 47 83 70 69 70 88 75 27 52 63 62 62 70 59 77 44 52 78 51 73 64 60 93 19 92 66 49 64 66 59 77 27 101 63 44 64 61 91 59 65 49 35 61 62 60 49 61 65 65 94 71 56 59 74 55 80 60 50 47 62 78 76 66 63 52 60 61 59 65 55 32 76 59 59 37 65 69 56 80 64 57 61 75 52 62 48 69 89 71 60 49 28 52 48 53 78 66 61 67 68 51 76 81 51 84 40 75 37 67 82 56 47 66 54 64 60 79 44 61 57 77 75 57 65 79 82 86 57 86 71 51 22 86 84 60 63 68 98 88 58 76 92 68 60 70 45 59 66 25 63 96 66 62 55 83 77 75 51 62 44 52 66 79 80 53 38 65 45 30 60 53 37 82 60 70 53 45 74 46 57 50 50 35 56 83 67 50 80 59 54 42 66 62 45 57 39 68 51 40 62 64 54 37 37 74 41 55 51 81 82 42 120 68 91 39 42 92 72 61 58 61 58 59 63 16 59 56 63 48 85 62 79 60 63 83 39 73 67 70 86 69 54 68 55 64 92 59 96 85 56 63 63 68 64 64 63 61 84 49 56 61 73 60 82 43 55 54 112 57 46 65 81 65 70 64 52 75 41 57 74 59 41 61 59 56 82 56 69 84 31 79 73 50 82 65 48 85 81 76 62 67 69 91 68 95 57 49 55 55 61 58 45 53 72 40 52 73 58 55 45 64 40 93 63 78 64 89 75 84 47 45 67 92 83 87 62 50 54 52 44 71 84 46 57 78 47 69 57 71 71 40 87 62 93 73 42 57 53 56 30 64 53 96 68 49 85 87 38 65 66 67 95 61 46 85 42 71 104 46 89 73 103 64 62 84 68 67 67 53 56 89 62 65 44 46
2 0 1 0 1 1 0 0 0 0 0 0 0 0 0 23 0 0 6 4 0 0 0 0 0 0 0 0 2 0 0 0 0 0 0 3 0 0 0 0 0 0 1 0 0 0 0 0 0 0 1 0 0 0 0 0 0 3 0 0 0 0 0 0 1 0 0 0 6 0 0 3 8 0 0 0 0 0 0 0 0 0 0 0 0 0 0 1 0 37 0 0 3 0 0 0 4 2 0 6 0 0 1 0 4 0 0 0 0 0 0 0 0 1 0 0 0 0 0 0 0 0 4 0 0 0 0 0 0 0 0 1 0 0 0 0 1 0 0 0 0 0 0 0 0 0 0 0 0 1 0 0 0 3 0 0 0 0 1 0 0 0 0 0 0 0 0 0 0 13 0 0 0 0 0 0 0 0 0 0 3 0 0 0 0 4 0 0 0 0 0 3 0 0 0 0 2 0 4 0 3 0 0 0 2 0 0 0 0 0 0 3 0 1 0 0 0 0 0 0 0 13 0 0 0 0 0 0 0 0 0 0 0 0 0 0 0 0 0 0 0 0 4 0 0 0 0 0 4 2 0 0 0 0 0 0 0 0 0 0 0 0 0 0 0 0 0 0 7 0 8 1 0 1 0 0 1 2 0 0 0 1 0 4 0 1 0 1 0 0 0 0 0 0 0 0 0 0 0 0 2 0 0 0 0 0 0 0 0 5 0 0 0 0 0 0 0 0 0 0 4 0 0 0 0 0 0 0 0 0 0 0 0 1 0 0 0 0 0 0 0 0 0 0 1 0 0 0 0 0 0 0 0 0 0 0 0 4 0 3 0 0 0 0 0 2 2 10 0 2 0 0 0 0 0 3 0 1 0 0 0 0 0 0 0 0 0 0 0 0 1 0 0 0 0 0 0 0 4 0
10 1 0 3 5 0 2 1 2 0 0 2 0 0 2 8 0 0 0 0 0 0 0 0 1 0 0 3 0 6 0 0 0 0 2 25 0 0 0 0 0 0 26 1 11 0 0 0 0 0 0 1 0 12 0 3 0 0 0 17 6 0 3 10 0 25 0 5 10 0 1 25 2 3 0 0 2 10 0 0 0 4 0 0 0 0 2 0 1 0 2 0 0 2 0 0 1 1 5 27 1 1 4 0 0 0 0 1 0 10 0 0 0 3 0 0 5 12 1 0 0 27 0 0 15 0 2 7 0 0 3 0 0 1 0 8 0 1 0 0 0 2 0 2 0 48 0 4 0 0 0 0 0 0 0 0 0 0 0 9 0 0 0 0 0 0 0 0 0 0 0 1 0 1 1 0 0 0 27 57 4 0 1 4 0 9 0 2 0 1 0 1 0 0 5 0 1 10 0 0 6 17 0 0 0 0 1 13 2 0 0 0 0 1 1 0 0 0 20 41 1 0 1 0 34 1 2 0 2 0 8 4 0 2 0 0 0 0 0 1 0 3 0 0 0 0 0 0 0 0 0 0 0 0 0 0 1 38 13 7 3 0 0 7 1 0 3 14 0 3 0 2 0 6 0 1 0 1 0 6 0 0 12 6 0 0 0 57 6 0 0 0 0 1 0 6 0 7 0 0 0 0 0 2 0 20 7 0 0 0 9 0 0 0 31 1 0 0 0 0 0 0 0 0 0 0 0 0 16 0 0 0 1 8 0 0 0 4 0 0 0 0 12 0 0 0 12 6 4 0 0 0 0 0 59 4 0 0 0 0 0 2 9 0 0 13 0 4 11 18 0 0 0 1 0 0 2 2 0 0 38 3 0 0 1 2 2 0 0 0 1 2 0 52 0 7 9 7 0 2
31 21 35 27 18 9 39 48 53 33 43 2 10 33 34 36 19 15 5 26 18 28 55 21 22 13 23 32 46 75 21 19 50 34 53 29 42 56 42 39 34 46 22 26 26 21 30 18 27 32 19 35 30 20 20 38 40 45 29 25 18 34 47 25 21 28 29 21 20 44 46 11 31 21 37 36 18 19 21 20 29 36 14 18 35 32 47 47 7 29 22 32 8 69 74 62 19 22 46 72 37 44 12 29 24 26 39 31 4 36 29 33 24 22 20 35 11 34 45 23 41 39 59 33 39 43 29 32 23 25 51 33 29 45 40 11 15 67 41 32 45 29 52 18 49 27 13 39 34 16 23 38 32 30 19 19 37 41 55 28 45 45 16 25 48 57 25 30 6 14 30 33 32 15 18 20 8 20 31 25 31 24 43 26 31 20 38 47 45 8 53 15 56 31 17 54 26 77 32 26 31 24 32 19 24 41 44 22 32 24 22 16 20 24 13 20 32 50 24 10 29 25 45 29 21 12 44 24 36 79 28 8 9 5 65 17 22 37 16 54 19 30 34 17 29 23 27 34 52 56 42 36 59 46 24 48 14 11 35 40 37 20 72 34 22 11 11 32 26 53 22 35 37 22 52 42 46 23 26 15 42 32 5 34 41 49 22 27 45 44 20 43 26 80 58 10 33 4 31 19 12 72 15 8 21 47 32 45 17 31 26 49 10 6 28 43 28 36 36 18 20 15 41 34 9 40 57 35 21 55 33 18 39 49 34 35 9 24 23 61 50 35 6 21 34 35 34 15 10 31 37 32 52 48 48 37 34 8 27 29 20 40 25 36 20 56 22 58 27 52 33 34 24 18 58 28 26 18 12 24 19 17 24 26 33 14 35 34 49 27 23 13 26 47 61 27 8 37 8 8
2 3 3 1 0 3 6 3 1 0 1 6 2 0 1 1 0 1 1 3 5 11 3 3 8 5 8 2 9 1 2 3 1 3 7 2 0 0 2 7 6 5 14 0 2 11 2 4 0 8 1 0 0 0 1 0 1 0 9 0 3 3 6 2 1 4 4 4 1 3 0 9 6 3 0 1 9 1 8 3 0 3 0 2 2 7 7 7 0 5 3 0 4 2 2 8 1 3 0 4 0 2 0 3 3 0 5 2 14 0 2 7 3 0 0 4 7 0 2 6 0 3 2 1 2 4 5 2 1 2 2 0 16 1 3 2 5 0 8 0 3 8 6 0 2 7 3 0 0 3 2 2 2 0 0 3 9 10 5 0 0 9 1 3 0 3 7 1 6 1 4 1 6 1 3 5 8 7 1 2 0 1 4 3 5 0 0 6 3 1 2 0 10 2 4 5 21 2 0 0 2 1 0 0 1 4 1 1 1 16 0 5 6 3 0 9 0 1 8 2 10 0 1 2 3 0 13 6 3 0 1 2 0 3 4 8 2 0 9 3 0 3 5 3 7 3 3 11 2 4 4 5 3 1 0 3 7 8 1 3 0 3 0 4 6 12 2 3 2 6 0 7 8 8 7 4 9 1 1 2 2 2 2 2 3 8 2 8 4 3 15 0 1 3 1 12 0 2 7 0 0 2 0 1 2 6 2 3 13 4 1 0 4 6 1 6 1 0 3 2 2 8 4 16 11 4 0 6 3 14 8 3 2 4 1 1 6 1 11 1 1 6 2 3 6 2 12 6 3 4 0 2 25 15 1 8 6 18 2 7 15 2 13 1 2 11 8 7 3 1 5 2 0 10 0 0 4 12 2 3 3 3 3 5 0 0 2 0 23 1 4 5 8 6 12 2 8 13 6 11
16 7 2 4 7 7 5 4 17 1 3 1 16 6 9 1 7 13 5 3 10 1 8 6 4 1 7 13 1 2 4 14 2 8 0 6 0 6 2 18 7 1 6 7 6 10 4 2 10 0 13 8 2 17 7 15 5 13 8 9 4 4 7 2 0 12 5 3 5 13 5 5 2 7 2 5 4 4 3 6 10 3 8 5 3 5 1 5 9 0 8 7 13 3 7 8 18 9 13 1 9 6 4 5 14 23 4 12 7 11 2 2 10 1 8 1 10 8 17 19 13 4 8 1 6 3 7 7 1 7 1 6 5 8 5 3 9 10 1 5 5 0 3 2 5 4 5 3 6 5 2 12 7 6 5 3 3 2 4 0 3 7 9 12 5 7 6 3 18 26 4 4 3 3 8 5 8 2 8 6 2 4 1 9 8 6 20 9 14 4 8 14 3 7 1 14 6 4 2 1 1 10 3 9 0 6 2 8 8 7 7 4 21 1 17 2 0 7 12 4 7 14 3 3 6 17 7 11 12 10 29 3 3 1 16 8 7 2 8 5 8 4 8 3 23 16 3 7 10 9 8 19 4 5 8 3 0 11 7 0 7 9 4 4 2 1 5 5 6 5 7 1 9 3 11 16 2 6 5 10 8 6 3 4 15 18 3 6 9 5 2 1 6 1 2 6 3 0 3 1 4 6 7 14 6 10 4 5 8 5 6 16 14 13 14 6 5 4 15 13 14 6 4 12 4 2 9 11 1 8 23 14 10 0 7 5 8 10 7 3 4 3 10 3 13 3 2 6 0 2 2 3 5 6 6 4 3 22 2 2 11 13 6 1 6 8 11 9 16 18 3 7 13 7 8 6 6 5 8 5 5 4 3 16 4 6 5 4 2 8 12 0 17 6 9 14 4 4 3 8
6 7 1 17 10 3 1 0 17 3 8 0 1 29 0 24 23 30 8 4 0 10 11 38 0 1 87 25 16 3 2 5 6 15 2 4 5 8 40 10 3 11 0 1 57 20 8 59 23 46 3 11 3 21 38 0 47 0 6 7 0 7 0 36 4 35 30 36 2 2 23 30 5 11 28 14 39 8 8 31 28 13 19 25 6 26 9 8 1 3 22 48 7 16 24 0 1 0 15 8 14 16 11 0 3 26 31 28 31 2 58 26 16 23 0 20 8 13 22 17 2 8 34 22 30 0 2 14 14 32 2 22 5 8 0 5 17 2 19 2 23 5 4 35 12 32 0 38 34 16 13 2 13 19 13 5 20 42 0 27 4 5 0 1 12 24 45 50 8 33 0 36 12 21 3 0 15 47 12 13 17 22 1 31 6 11 0 1 23 0 13 8 0 56 6 39 3 42 4 1 40 1 6 1 22 63 14 0 5 14 34 1 2 7 32 3 46 0 6 22 4 22 7 25 42 32 50 1 2 8 15 26 14 13 19 6 9 1 1 30 18 26 9 27 48 8 29 0 13 1 11 5 14 33 1 2 46 22 0 10 21 47 33 7 1 1 13 1 35 1 6 24 0 28 0 42 3 7 4 2 0 7 13 10 23 7 10 53 16 15 9 17 27 2 13 9 8 1 3 1 56 16 10 27 5 10 55 34 40 31 13 21 8 6 10 10 20 29 3 13 17 13 4 42 13 33 8 54 14 0 9 9 0 85 42 1 1 4 18 26 15 29 9 7 1 18 15 11 8 17 17 1 3 46 3 6 1 25 0 19 1 16 8 26 19 0 20 1 2 7 3 39 16 8 19 47 0 0 6 30 32 35 10 5 1 50 15 12 11 16 7 0 16 14 20 9 15 2 10 56
37 31 38 16 29 22 28 34 41 31 41 16 28 28 26 47 23 10 16 42 38 25 43 36 47 34 42 26 18 36 57 16 33 13 23 19 24 28 39 30 27 16 31 57 26 18 18 24 55 32 39 24 27 26 33 42 40 7 23 33 14 12 39 39 32 42 22 15 25 39 6 40 29 32 38 18 45 18 30 25 21 46 37 26 29 32 32 41 27 30 37 27 42 15 45 24 32 42 40 40 37 16 51 25 33 13 34 32 46 24 27 30 24 22 18 13 26 11 30 30 21 21 17 26 26 22 25 37 29 38 19 19 21 13 29 13 37 20 25 15 33 24 28 26 35 15 21 15 35 28 28 17 9 27 26 40 44 15 44 34 33 48 33 20 33 11 26 30 24 59 34 12 21 23 18 54 42 26 23 39 13 31 27 28 50 39 15 16 24 23 13 32 27 36 23 29 20 33 25 54 48 37 11 41 27 14 22 29 47 37 34 29 17 35 38 26 27 32 37 42 31 43 6 24 38 19 43 42 39 31 25 30 38 36 23 30 24 13 29 22 21 17 33 40 20 32 21 27 37 43 42 32 6 19 41 28 39 28 12 18 31 32 23 42 17 40 22 35 13 33 19 19 26 12 12 19 43 20 32 30 43 39 45 15 39 10 7 28 22 33 15 24 25 27 34 19 26 39 29 13 47 23 31 27 19 13 26 17 17 19 31 45 36 10 22 28 27 24 15 17 24 32 21 21 16 32 28 30 36 48 46 17 30 28 39 26 50 39 27 39 18 20 30 40 28 26 45 32 30 38 17 22 30 11 30 30 14 25 28 15 42 24 40 25 32 25 48 25 19 21 32 21 15 18 12 40 29 24 25 43 14 24 22 10 12 32 29 36 42 32 30 25 41 31 32 44 49 26 32 30
63 32 63 32 24 104 16 46 45 17 36 27 86 67 126 19 30 52 80 25 29 43 32 56 30 27 33 50 59 35 17 33 54 37 43 22 83 57 45 63 76 50 51 51 79 57 28 40 33 35 26 67 43 69 31 46 52 10 25 34 32 64 27 43 24 51 34 78 18 75 41 80 21 29 35 52 55 49 59 45 22 3 53 19 48 63 25 42 21 50 117 48 47 62 69 61 49 61 20 25 39 75 66 46 56 63 30 38 22 76 34 24 19 41 90 71 50 51 54 26 21 35 26 46 53 70 49 52 39 70 47 46 87 58 52 15 16 17 53 69 7 28 60 41 64 44 15 27 59 69 15 34 69 15 41 5 33 41 53 35 9 24 32 93 68 49 27 52 20 21 50 26 54 34 39 55 44 45 28 17 83 73 30 71 75 69 25 48 27 27 62 37 72 97 50 26 55 36 38 8 33 24 72 46 37 73 23 34 35 61 66 45 32 45 39 46 83 55 23 93 47 42 26 42 39 24 15 26 37 60 38 43 45 35 30 76 28 19 38 19 33 11 59 44 23 35 50 56 60 56 56 62 31 76 39 56 43 48 28 36 52 23 61 67 78 67 33 21 35 45 33 28 53 62 40 58 29 81 55 35 36 58 73 47 38 61 33 22 41 34 45 57 54 34 34 13 70 30 42 92 63 33 121 53 47 121 72 37 55 7 68 41 6 99 41 55 51 20 109 39 25 49 44 30 68 63 39 49 38 55 64 62 39 31 85 40 34 70 27 130 37 30 58 45 32 60 18 94 69 63 37 64 73 41 45 63 66 54 30 57 20 8 71 65 59 62 23 57 53 31 25 42 64 47 14 45 70 50 55 21 19 62 12 68 44 38 26 19 24 22 40 15 48 56 33 47 51 70 65 26
0 0 0 1 2 0 0 6 3 1 0 3 0 0 0 0 1 0 1 0 3 2 0 0 0 0 0 2 1 0 0 0 0 1 4 4 0 1 1 2 0 1 0 2 0 0 0 0 2 0 0 0 0 1 2 2 0 0 1 6 0 2 1 0 0 0 1 1 4 0 1 0 1 0 4 4 0 0 0 0 0 0 0 0 3 0 3 5 0 0 0 0 0 2 0 1 0 1 0 0 0 3 2 0 0 1 0 0 0 0 0 0 2 0 0 3 0 2 0 0 0 2 0 0 2 1 5 0 4 1 6 0 1 0 0 0 0 1 4 0 3 0 0 0 0 0 1 0 1 0 0 0 0 3 3 1 0 0 0 0 0 2 0 0 3 0 1 1 2 7 0 0 1 0 1 0 0 0 2 0 0 1 0 0 1 0 1 0 1 1 3 1 1 3 0 1 0 0 0 0 0 0 0 0 0 0 0 1 0 2 0 2 0 0 4 0 0 0 0 0 0 1 1 0 0 0 0 3 1 1 2 0 0 1 0 1 0 0 0 0 4 3 0 0 4 0 6 0 0 1 0 1 0 1 0 0 0 0 2 0 0 0 0 1 1 0 0 0 0 0 0 0 0 5 0 1 0 0 0 0 0 0 0 0 0 2 3 0 0 0 0 0 0 0 2 0 3 0 0 1 1 7 1 0 0 1 0 1 0 0 0 2 0 0 2 1 0 0 1 3 0 0 0 0 0 1 3 1 0 1 0 1 4 0 5 0 0 0 0 0 0 1 4 0 1 1 0 0 1 0 1 0 2 3 4 0 0 0 2 0 0 0 0 1 0 0 4 0 1 2 2 0 4 0 0 0 1 1 1 5 1 0 0 0 1 0 0 0 0 0 0 0 3 1 0 4 8 0 1 0
51 17 18 69 30 70 19 61 12 42 40 31 21 40 30 50 52 70 39 27 43 35 36 26 29 27 62 40 39 24 41 13 11 24 13 18 50 18 59 38 27 61 17 6 47 10 25 21 26 12 43 29 16 27 13 20 48 25 47 28 17 22 39 61 39 43 9 38 4 44 54 32 55 17 7 14 16 20 123 69 29 19 11 25 16 24 21 25 28 9 12 17 15 47 18 37 34 35 18 53 35 46 24 43 21 25 16 46 17 55 62 28 70 18 82 50 39 45 19 23 14 33 46 38 46 9 7 20 23 41 13 12 16 30 54 55 29 7 28 26 31 31 30 28 9 14 22 14 42 32 4 45 28 32 44 37 23 5 14 70 39 29 20 38 23 68 25 33 42 9 35 47 11 26 21 15 38 31 12 18 13 12 21 38 33 41 49 57 46 28 45 38 41 27 61 30 41 52 43 58 18 8 38 23 30 15 21 12 34 31 50 65 42 23 26 68 6 39 22 67 101 19 15 38 40 15 24 30 15 73 48 34 61 32 20 27 38 12 47 32 54 25 21 23 48 71 20 28 23 17 50 24 9 23 31 17 35 54 15 39 25 43 31 16 52 32 14 25 14 8 8 43 54 45 54 37 26 31 18 19 38 7 46 17 38 15 40 15 39 27 21 35 23 28 48 38 16 26 59 19 27 34 13 15 18 21 33 71 99 39 47 17 11 41 19 21 50 11 14 25 13 24 77 38 31 7 28 15 14 60 78 53 23 29 40 96 21 47 37 44 22 23 58 17 39 34 28 32 40 33 9 21 37 26 43 22 73 49 31 61 12 34 58 34 72 10 25 34 55 19 11 59 23 14 11 37 34 35 24 26 28 37 12 68 39 81 25 37 18 60 31 76 83 33 27 23 13 21 19 52
0 0 0 3 0 0 0 0 0 0 0 0 0 0 0 0 0 0 0 0 0 0 0 0 0 0 0 0 1 1 0 0 0 0 0 0 0 0 0 0 0 0 0 0 0 0 0 0 1 0 0 0 0 0 0 0 0 1 0 0 0 0 0 0 0 0 0 0 0 0 0 0 0 0 0 0 0 0 0 0 0 0 0 2 2 8 0 0 2 0 0 0 0 0 0 1 0 0 0 0 0 0 0 0 0 3 0 0 0 0 0 0 0 0 0 0 0 1 0 0 0 0 0 2 0 0 1 0 0 0 0 0 0 0 0 0 0 0 0 0 0 0 0 0 0 0 0 0 0 0 1 0 0 0 0 0 0 0 0 2 0 1 0 0 0 0 0 0 0 0 0 2 0 0 0 0 1 0 0 0 0 0 0 0 0 0 0 0 8 0 0 0 0 0 0 0 2 1 0 0 8 0 0 0 0 0 0 3 1 0 0 0 1 0 0 0 0 0 0 0 0 0 0 0 0 0 0 0 0 1 0 0 0 0 0 0 0 0 0 0 0 0 1 0 0 0 3 0 0 0 0 0 0 0 0 0 0 0 0 0 0 0 0 0 0 0 0 0 0 0 3 2 0 0 0 0 0 0 0 0 0 0 0 0 0 0 0 0 0 0 0 0 0 1 0 0 0 0 0 0 0 0 0 0 0 0 0 0 0 0 0 0 0 0 0 0 3 0 0 0 0 1 0 0 0 1 0 0 0 0 0 0 0 1 0 0 0 2 0 0 0 0 0 0 0 0 0 0 0 0 1 0 0 0 0 0 0 0 0 5 2 0 0 0 0 0 0 2 0 0 0 0 0 0 0 0 0 4 0 0 0 0 0 0 0 0 0 0 0 0 0 0 1 0 0 0 0 0 4 0
2 10 7 1 2 0 2 0 2 2 0 13 25 3 7 15 5 5 0 0 7 9 6 2 2 1 0 0 1 6 7 3 17 19 0 2 6 0 0 5 0 4 11 2 4 10 0 1 0 0 0 16 6 9 1 10 3 1 4 0 14 8 0 0 40 0 14 36 1 1 15 5 1 24 3 5 5 4 2 9 0 2 5 0 12 3 1 3 0 0 0 7 13 11 2 2 2 18 0 2 11 3 1 3 12 12 4 0 4 0 4 10 21 10 0 7 8 0 1 7 3 3 14 15 3 13 10 12 6 4 0 0 26 2 3 0 26 9 0 4 18 0 1 12 5 2 1 4 4 8 13 1 22 9 5 9 3 11 15 3 0 7 0 0 15 11 5 8 3 0 8 1 2 1 7 1 8 0 12 0 2 9 9 9 12 1 15 0 24 5 0 3 10 0 0 22 3 4 2 2 4 8 8 8 2 5 4 19 0 19 1 2 4 10 7 18 6 6 0 0 9 2 14 0 6 8 1 3 4 5 18 18 0 2 4 0 6 0 0 1 1 3 11 1 3 12 7 4 1 8 0 7 1 3 0 3 1 1 3 0 0 15 0 26 5 0 1 2 4 0 0 4 0 4 0 28 27 0 0 1 0 0 0 1 2 8 0 4 1 5 0 20 3 10 7 0 3 0 1 0 2 2 18 3 1 19 0 1 0 0 5 0 0 1 0 12 0 0 6 1 0 16 0 8 0 1 2 1 14 0 0 0 8 1 3 0 0 5 6 25 2 1 14 21 1 0 9 3 2 0 1 2 13 3 9 16 0 9 0 1 0 2 4 0 16 2 1 6 13 3 0 11 0 25 1 21 12 0 6 0 10 4 3 1 20 24 2 1 7 6 4 8 3 1 3 4 6 2 2 25
10 14 15 13 6 14 5 10 5 13 13 10 12 12 19 12 12 10 15 11 9 16 10 8 17 10 11 12 7 16 7 9 10 10 14 10 11 8 12 8 8 4 9 9 9 9 12 15 17 10 8 15 11 7 10 13 15 12 9 7 11 12 8 7 4 16 14 10 16 10 13 7 11 3 7 6 11 7 12 18 9 12 12 10 13 6 8 7 3 7 5 10 12 12 8 11 7 10 13 13 19 9 10 13 13 10 9 9 10 15 6 10 12 16 13 6 13 13 6 18 12 17 14 11 15 11 9 11 9 6 5 12 10 12 14 9 12 9 10 8 4 6 10 11 9 5 11 20 14 4 14 19 9 10 11 9 10 13 7 10 6 9 18 10 13 11 14 9 11 4 7 12 26 9 13 9 9 8 11 14 7 12 10 11 14 17 7 8 10 18 9 8 8 10 8 9 11 13 16 8 9 16 6 11 7 8 13 6 7 9 11 9 9 18 8 8 15 17 6 7 10 10 14 10 5 6 17 6 12 12 14 14 8 12 16 12 9 8 7 13 9 6 12 11 7 8 9 8 9 10 7 10 10 12 8 11 8 10 9 12 7 9 15 12 10 7 7 12 9 11 12 10 11 13 21 14 11 7 13 5 14 12 11 9 7 10 8 9 11 16 9 9 12 14 7 8 8 7 10 8 5 15 12 8 13 4 9 8 15 7 16 15 13 9 13 16 19 11 15 5 8 11 10 12 6 12 8 4 10 11 7 7 7 9 10 6 10 18 20 18 11 10 18 11 7 16 9 8 9 9 10 8 14 11 15 15 13 9 6 10 13 4 17 14 9 12 14 13 15 10 11 9 10 10 7 10 4 15 16 7 15 6 8 15 19 11 14 6 14 10 13 11 8 14 11 7 15 14 4 13
3 4 3 11 3 6 6 5 3 8 9 7 9 13 10 8 4 5 6 5 5 7 1 5 2 4 5 1 11 9 15 2 8 3 8 2 13 15 6 0 6 7 2 14 3 1 1 10 23 7 9 5 2 9 2 1 4 7 7 2 12 1 10 13 8 8 10 1 5 4 10 1 5 14 5 6 8 4 2 7 8 5 1 2 6 4 11 7 1 3 6 21 3 1 12 2 7 6 11 21 0 3 3 12 3 6 5 1 10 1 3 6 8 5 10 4 10 3 9 8 2 10 2 0 1 0 1 23 1 4 9 1 4 14 3 5 8 8 7 14 10 2 4 12 12 2 9 3 10 3 0 13 10 4 6 9 3 8 12 14 5 6 11 8 5 2 4 3 6 4 7 4 8 10 21 3 6 3 8 11 6 2 6 6 6 4 13 9 12 24 5 11 5 6 4 1 7 10 3 4 3 14 10 6 12 2 3 5 5 1 8 8 6 9 17 4 6 11 6 8 12 2 5 10 6 19 8 7 1 15 4 9 4 6 0 5 6 8 12 3 5 6 4 6 2 14 9 5 16 1 3 10 1 10 6 6 11 9 8 13 4 5 11 10 6 6 3 1 6 7 12 3 7 5 5 6 8 6 14 7 3 9 2 12 1 5 7 7 22 5 10 4 3 4 1 16 12 7 6 13 14 4 9 2 8 18 7 3 5 15 8 14 6 14 2 15 8 0 1 9 9 7 4 3 11 8 4 9 8 2 0 1 2 5 10 0 23 6 14 3 1 6 1 18 4 6 7 5 7 0 0 4 1 3 4 5 2 12 7 3 14 6 9 2 2 9 3 16 2 2 4 14 3 1 13 5 10 3 2 13 5 14 6 2 20 7 3 8 8 10 8 9 2 7 3 9 10 7 6 7
17 27 18 19 21 27 32 10 45 14 39 19 74 60 22 18 27 10 90 10 31 22 37 37 104 57 59 20 47 10 24 21 14 29 80 32 82 31 24 31 48 70 77 118 18 28 17 8 73 27 45 21 40 68 27 7 3 39 14 53 23 38 65 55 2 78 13 54 78 61 92 26 81 84 9 33 6 45 38 117 40 24 55 48 39 48 31 34 31 54 58 32 15 105 51 22 43 63 34 82 52 40 22 98 15 14 17 64 48 86 30 32 15 44 71 20 10 28 53 70 4 24 90 23 32 52 12 12 11 11 13 13 30 62 26 41 18 12 31 26 23 23 19 41 25 20 61 46 46 17 13 42 64 30 17 14 20 107 11 31 22 92 67 21 38 58 10 15 54 30 26 78 15 14 21 34 62 108 11 49 41 36 58 5 22 17 40 34 5 12 68 32 8 20 19 15 16 64 25 45 5 58 40 29 37 29 35 33 44 8 71 95 62 58 32 27 32 38 84 24 25 14 22 46 40 32 3 44 21 89 64 10 26 57 50 9 19 27 56 25 34 18 17 20 10 29 62 8 29 66 11 31 15 20 9 38 33 49 32 15 41 20 29 34 72 44 4 34 23 33 72 25 61 31 36 24 19 34 20 53 71 59 140 63 35 75 22 41 47 19 19 24 15 120 20 15 21 55 61 31 25 36 24 32 6 28 36 53 84 5 8 53 27 30 45 20 35 22 50 40 27 32 80 26 22 11 31 50 12 101 12 10 45 16 23 84 98 31 9 99 51 75 58 11 11 37 37 34 42 13 31 18 44 72 110 30 29 67 12 60 68 58 55 14 15 52 61 47 74 50 21 73 33 71 55 16 132 26 18 20 19 96 25 62 39 70 55 52 8 26 9 46 30 35 39 27 20 37 26 13
54 24 16 43 15 42 34 19 32 31 61 24 11 8 59 36 31 1 40 4 17 10 58 14 36 17 24 22 23 39 39 16 16 27 50 15 27 36 24 40 9 27 36 12 14 25 35 5 10 45 11 15 6 27 20 17 47 1 21 51 4 15 6 44 13 39 26 10 29 8 42 35 42 44 26 53 8 30 14 0 45 26 5 48 11 30 34 7 21 33 29 17 15 37 11 25 0 5 20 7 38 32 15 4 28 13 23 33 8 31 27 16 17 25 38 25 25 12 13 4 26 23 29 12 22 4 6 21 9 44 27 27 49 52 2 53 15 12 42 15 54 31 24 31 8 26 11 23 20 33 35 16 28 31 60 21 51 6 28 23 53 30 6 26 40 2 31 2 5 13 37 36 27 39 1 10 16 11 18 39 33 2 45 13 33 27 33 1 14 23 18 2 22 33 31 26 26 5 19 27 28 14 16 19 18 9 10 26 24 5 35 9 44 18 64 7 23 28 19 11 34 63 24 36 32 10 45 34 26 3 9 20 15 41 35 18 45 7 8 53 27 20 44 22 53 24 12 31 11 31 48 19 21 22 8 44 31 16 23 20 37 31 10 46 40 17 14 20 43 28 14 47 43 28 14 41 21 38 6 9 45 18 8 19 21 22 9 20 4 18 18 32 25 17 22 31 18 27 8 31 24 1 17 16 23 18 23 1 3 25 16 14 47 34 14 50 12 11 27 27 31 29 10 10 3 18 25 6 32 21 10 43 12 3 49 27 16 35 3 8 11 28 9 23 38 12 28 18 86 32 46 19 39 35 22 63 32 54 38 1 31 15 11 40 30 12 32 10 19 27 17 20 8 19 2 21 27 26 18 55 44 19 1 14 48 17 29 64 41 58 17 15 35 25 22 19 31 57 31 18
14 9 9 10 14 7 7 6 8 8 3 6 10 10 6 6 6 7 9 8 9 11 6 14 7 7 3 4 12 3 10 12 8 6 5 8 6 7 5 7 8 10 8 7 11 10 6 3 5 7 8 7 4 11 6 13 8 8 6 6 6 6 4 7 4 6 6 4 9 8 6 5 4 8 6 7 8 6 9 6 6 8 8 7 9 7 3 11 6 4 9 7 5 3 10 9 9 8 7 10 3 5 11 8 9 11 11 6 5 6 11 8 5 4 17 2 4 8 4 1 9 3 9 6 7 6 4 5 4 8 7 5 5 7 5 8 10 6 5 9 9 10 11 8 5 3 2 6 7 7 5 4 2 3 12 2 10 10 2 8 12 4 2 7 11 11 6 5 4 4 6 8 11 9 10 3 10 7 4 4 6 5 11 3 7 9 10 7 7 8 6 10 10 3 8 4 12 9 5 5 7 6 11 5 7 4 7 9 7 8 6 8 7 4 6 9 11 6 6 15 11 7 4 7 5 3 4 3 6 8 5 5 12 10 6 5 12 6 8 5 8 9 5 8 8 7 1 2 9 6 6 8 6 3 5 5 5 6 5 5 3 4 4 5 5 4 6 6 3 10 6 6 18 8 8 3 9 9 8 4 12 4 9 6 5 3 3 4 7 7 8 3 3 7 5 9 12 3 4 6 6 6 8 3 10 6 5 5 13 6 6 7 6 7 3 6 5 7 8 4 8 12 8 3 4 2 4 10 9 11 5 6 10 4 7 7 12 4 5 8 10 6 9 6 9 3 7 1 7 3 7 7 12 7 4 12 3 4 6 17 8 5 5 8 8 8 8 7 5 2 7 8 9 8 6 14 11 8 7 10 9 7 7 7 8 8 16 7 7 7 8 6 8 13 5 5 6 7 2 11
5 16 22 222 45 98 199 72 24 160 50 2 23 64 48 3 58 32 88 68 99 1 95 83 2 2 6 145 0 83 33 44 90 77 65 131 10 95 87 46 41 15 1 105 0 92 55 70 105 73 100 24 12 78 112 140 160 102 78 1 86 127 49 62 6 127 361 120 133 29 22 86 95 105 134 113 0 63 70 152 36 18 95 92 101 21 1 147 102 3 80 4 12 52 76 5 61 6 103 105 49 32 93 27 55 120 195 130 42 179 64 147 39 58 113 63 81 69 114 152 102 169 83 86 246 22 111 107 123 15 122 49 16 65 27 63 0 123 63 95 52 72 115 102 64 114 183 104 91 73 5 109 63 96 98 90 123 99 11 104 79 124 82 80 71 73 0 60 100 236 10 59 32 117 65 81 111 1 76 126 10 105 6 57 56 106 75 81 162 75 92 28 68 0 67 104 89 96 65 116 77 9 0 51 129 4 53 97 59 75 92 68 9 77 19 77 180 57 210 70 18 61 108 101 61 64 46 92 89 5 13 55 13 97 101 1 174 11 109 109 24 124 68 239 168 125 115 77 144 113 86 0 42 110 8 84 91 44 47 68 13 53 107 2 68 88 88 22 1 33 100 20 53 17 84 104 85 4 100 127 75 19 0 106 82 22 24 163 55 5 95 20 94 0 6 207 74 87 88 14 12 103 144 108 19 7 18 12 70 77 39 62 168 135 0 2 20 44 19 71 129 82 161 95 74 142 102 68 46 1 119 87 94 15 97 157 4 101 5 117 108 113 0 117 154 168 165 61 0 109 111 80 1 126 112 32 77 0 1 118 1 27 92 44 87 31 93 0 59 2 126 49 85 87 65 197 174 42 1 150 13 69 106 142 94 109 230 69 1 73 81 131 97 71 119 185 9 67 84 65
7 6 5 9 14 18 5 20 4 1 5 4 11 16 16 1 16 21 10 7 26 9 14 5 10 16 14 1 21 23 10 18 14 2 1 12 6 10 2 1 22 3 36 25 8 16 2 5 10 13 10 14 6 15 1 15 1 30 14 3 19 1 3 27 21 4 7 12 4 7 16 5 6 5 1 0 10 1 12 17 13 10 1 3 11 6 18 17 1 0 25 14 3 38 3 10 1 12 33 2 11 2 2 5 11 14 8 38 1 7 4 12 10 8 26 1 22 24 14 1 6 21 11 11 15 4 16 9 15 19 0 10 9 8 5 0 18 30 7 4 4 1 17 4 2 2 21 2 11 22 21 9 3 6 3 1 7 10 29 30 2 3 3 14 24 2 7 3 12 14 18 22 3 0 34 8 3 4 1 17 0 2 9 13 6 3 22 0 1 2 2 10 23 7 27 20 19 37 6 9 1 13 15 5 0 0 11 16 10 20 7 32 13 14 4 1 6 11 3 9 20 20 8 0 4 15 29 0 12 21 11 10 1 8 9 4 3 4 20 18 4 6 22 21 0 0 1 5 2 10 8 13 6 2 12 1 14 1 2 8 6 14 9 16 11 6 0 8 0 1 10 1 15 6 7 10 4 2 0 5 19 1 0 11 7 3 28 1 2 27 16 9 2 14 2 13 21 29 7 17 0 11 20 12 14 11 14 4 3 1 4 1 13 20 5 10 8 26 7 5 0 0 4 1 11 23 24 11 3 2 0 16 2 5 23 8 8 1 14 24 6 7 9 0 10 10 7 6 2 12 4 14 13 8 5 16 3 7 5 23 4 14 0 21 7 13 20 4 1 4 12 13 8 26 8 5 16 17 18 4 16 4 15 22 2 3 9 12 0 8 2 3 18 5 19 30 4 23 5 4
0 0 0 10 0 3 0 0 0 1 0 0 1 0 0 1 0 6 0 0 2 2 0 0 0 2 0 1 4 9 13 0 0 6 0 0 1 0 19 1 0 1 3 14 3 1 1 0 0 1 1 6 0 0 0 0 0 6 4 3 1 0 0 1 0 0 2 0 7 4 5 0 0 1 0 0 3 1 6 1 10 0 0 0 0 0 0 0 0 0 0 5 0 0 0 0 0 4 2 0 0 2 0 0 0 0 0 8 0 0 0 0 1 4 0 1 0 1 7 3 0 0 0 0 0 0 1 15 0 0 0 0 0 1 0 2 1 2 0 2 2 0 0 1 0 2 4 0 3 1 1 0 0 0 0 0 0 0 3 0 0 0 1 4 0 0 8 0 0 0 0 2 8 1 0 0 0 0 1 0 0 0 0 0 0 3 0 0 0 0 8 0 0 1 0 1 5 2 1 0 0 0 0 1 0 2 0 0 11 1 0 0 2 0 1 0 0 0 0 0 1 2 0 1 22 5 0 2 0 1 0 5 12 7 0 0 1 0 0 0 0 0 0 0 0 2 0 0 0 1 0 7 0 0 0 0 1 0 0 0 1 0 1 0 3 2 0 0 0 1 5 0 0 0 0 0 0 1 0 0 0 0 0 4 1 2 0 0 5 1 11 1 0 0 0 0 0 0 0 1 0 0 0 0 14 0 0 0 0 0 5 0 3 1 0 2 5 2 0 1 0 0 1 1 0 1 0 4 0 0 0 1 0 1 0 0 0 0 0 3 0 0 0 0 0 0 0 1 0 1 0 0 0 0 0 0 0 0 0 0 0 3 0 0 0 2 3 0 0 1 0 1 0 1 0 0 1 1 0 0 0 0 2 0 0 0 0 4 0 0 0 0 0 0 0 0 0 0 0 0
20 5 12 16 14 10 13 12 6 10 8 3 11 5 9 13 15 20 15 5 12 8 12 16 5 22 9 16 4 14 0 10 13 10 8 11 6 16 2 15 10 9 8 14 16 9 17 12 23 22 11 12 14 2 18 1 13 10 7 5 17 10 4 20 13 4 13 15 9 7 17 5 5 7 18 11 3 11 25 26 8 18 12 17 15 16 11 5 16 1 10 10 11 12 11 12 15 20 26 8 17 12 9 5 20 8 10 15 18 5 17 12 6 14 6 15 9 16 12 7 13 15 7 17 18 17 17 3 16 7 17 5 12 7 13 4 8 5 12 16 15 11 9 9 14 13 16 5 10 9 9 11 6 13 13 9 7 16 24 4 12 8 5 9 12 6 7 12 7 20 10 5 9 9 9 11 3 9 5 3 11 10 14 7 11 22 16 4 7 6 7 10 11 1 13 15 4 20 14 17 14 19 11 14 13 9 8 18 11 7 11 17 9 18 12 5 14 18 21 14 8 15 3 20 9 12 17 2 6 15 20 16 9 11 21 11 8 25 13 6 8 8 14 21 10 15 21 20 16 9 6 18 13 8 16 15 18 18 14 18 16 13 10 13 9 18 11 9 11 16 12 19 16 4 8 9 18 6 4 7 7 11 12 20 22 17 13 13 11 8 8 9 8 12 8 12 18 5 15 14 15 5 15 12 6 19 16 18 14 12 7 16 17 6 18 9 10 13 5 19 2 12 6 3 3 16 5 8 14 6 2 8 12 10 4 6 9 2 9 8 12 19 2 8 15 8 16 18 13 4 8 7 18 18 8 20 3 6 10 15 11 16 6 12 21 13 12 11 22 10 6 14 10 11 5 11 4 7 12 12 16 14 16 1 22 9 22 13 19 13 24 8 17 10 12 15 8 7 15 11
23 4 3 4 6 13 18 2 5 9 6 7 3 6 10 2 7 3 5 9 2 8 11 6 7 5 0 8 9 3 29 5 4 15 16 3 3 13 4 15 4 2 12 2 0 9 3 7 6 6 9 5 9 7 5 2 9 2 1 0 6 3 4 2 4 8 4 5 10 9 5 16 6 9 0 7 3 3 2 13 6 3 11 6 7 3 7 5 2 23 6 1 0 1 19 10 8 8 9 7 3 3 11 9 9 8 15 10 3 5 2 19 4 7 5 8 5 6 14 3 5 4 10 8 5 10 3 6 15 7 5 1 3 4 1 5 7 0 11 4 7 3 12 12 3 7 1 5 13 6 21 9 11 6 6 13 6 4 12 7 7 21 8 7 12 2 6 3 2 6 7 6 1 4 9 4 4 0 19 2 1 11 5 10 6 5 3 5 12 3 7 2 9 8 5 3 2 5 2 9 5 16 9 12 4 1 6 0 2 3 5 6 3 10 5 20 15 0 11 10 4 3 3 8 7 2 5 8 7 1 1 10 3 13 5 7 4 12 4 12 7 2 6 5 5 3 4 8 23 1 8 9 3 2 3 8 3 11 14 2 6 12 2 6 19 0 10 7 7 3 8 2 2 3 3 5 3 6 5 3 5 4 5 1 8 4 3 3 10 6 3 3 7 12 6 4 7 12 5 3 13 3 8 7 5 6 14 7 3 10 3 17 5 13 3 10 12 10 6 5 11 2 9 11 7 6 3 10 1 2 10 6 5 3 9 5 12 0 3 0 2 9 6 0 8 3 3 6 6 10 6 2 10 5 4 3 2 6 7 0 3 0 10 4 4 4 3 9 5 12 9 9 6 5 1 7 13 8 7 5 6 23 5 4 3 5 9 2 6 1 13 1 3 5 4 2 8 1 9 13
79 87 173 139 81 83 85 110 82 88 120 94 115 78 73 167 128 128 57 78 95 106 64 103 130 114 98 117 87 90 121 79 102 110 93 52 91 133 86 68 122 85 106 103 55 132 97 83 117 84 76 138 102 78 141 91 81 113 96 83 69 82 126 113 101 84 57 103 64 119 87 99 126 123 84 97 76 83 93 93 125 59 88 106 108 104 134 94 105 114 114 80 82 122 115 147 115 73 52 148 89 86 79 74 91 112 95 90 145 101 85 77 120 137 94 131 88 78 99 171 109 111 96 99 97 109 82 128 75 96 102 78 113 155 119 117 155 67 97 124 127 68 98 134 77 113 96 119 85 93 77 161 115 86 132 121 122 84 88 101 93 84 57 105 76 80 94 76 101 92 73 82 70 111 113 112 109 107 72 70 93 91 87 111 105 93 87 139 84 65 97 107 131 97 86 75 108 85 85 75 95 95 99 90 96 103 106 79 75 102 80 96 114 87 85 95 75 117 83 133 111 104 81 149 85 87 74 110 99 86 132 128 141 74 120 93 103 113 94 111 104 78 122 109 81 105 76 65 74 86 80 74 109 123 115 104 131 111 115 84 94 95 98 81 120 97 142 98 114 91 78 102 54 176 114 138 104 87 77 102 133 114 72 94 91 89 85 70 80 149 82 76 89 94 106 83 95 126 67 107 70 104 87 117 95 92 125 114 99 111 110 89 68 155 122 103 72 92 103 109 94 162 156 131 75 101 124 71 65 136 116 122 82 104 140 137 72 162 134 88 69 89 171 72 113 133 102 102 95 145 111 131 154 96 130 98 110 128 72 73 81 98 125 143 77 99 100 85 147 80 84 111 156 103 77 92 77 99 149 112 85 119 74 124 103 109 105 131 82 189 80 122 65 116 148 106 102 154 92 99
0 0 0 0 0 0 0 0 0 0 0 0 0 0 0 0 0 0 0 0 0 0 0 0 0 0 0 0 0 0 0 0 0 0 0 0 0 0 0 0 0 0 0 0 0 0 0 0 0 0 0 0 0 0 0 0 0 0 0 1 0 0 0 0 0 1 0 0 0 0 0 2 0 0 2 1 4 0 0 0 0 0 0 0 0 0 0 0 0 3 0 0 0 0 0 0 0 0 0 1 0 0 0 0 0 0 0 1 0 0 0 0 0 0 0 0 0 0 0 0 0 1 0 0 0 0 0 0 11 0 0 1 0 0 0 0 0 0 0 0 0 0 0 0 0 0 0 0 0 0 0 0 0 0 0 0 0 0 0 4 5 0 0 0 0 0 1 0 0 0 0 0 0 0 0 0 0 0 0 0 0 0 0 0 0 0 0 0 0 0 0 0 0 0 0 0 0 1 0 1 0 0 0 0 0 0 0 0 0 0 0 0 1 0 0 10 0 0 1 0 0 0 0 0 0 0 0 0 0 0 0 1 1 0 0 0 0 0 0 0 0 0 0 6 0 0 0 0 0 0 0 0 0 0 0 0 0 0 0 0 0 0 0 0 0 0 0 0 0 1 0 0 0 0 0 0 2 0 0 0 0 0 0 1 0 0 0 0 0 0 3 0 0 0 0 0 0 0 0 0 0 6 0 0 1 0 0 0 0 2 5 0 0 0 0 0 0 0 2 0 0 0 0 0 0 4 0 0 0 0 0 0 0 0 0 0 0 0 0 0 0 0 0 0 0 0 0 0 0 0 0 0 0 0 0 0 0 0 0 0 0 0 8 0 0 0 0 0 0 0 0 0 0 0 0 0 0 0 0 0 0 0 0 0 0 0 0 0 1 0 1 0 0 0 2 0 0 0 0 0
6 25 0 8 29 29 3 1 27 10 17 21 13 33 13 26 9 3 5 9 7 17 5 22 1 7 10 1 1 28 10 36 19 8 21 13 7 25 10 17 17 3 6 38 29 52 5 18 1 11 16 9 1 12 9 8 9 1 30 13 38 3 5 11 1 2 9 4 30 4 8 10 2 9 13 4 14 4 20 2 2 10 2 18 9 37 51 9 6 18 7 17 0 9 22 19 23 10 18 15 3 23 11 0 20 1 1 4 0 8 3 8 13 5 7 17 17 14 23 5 1 16 29 9 6 15 6 7 3 6 28 53 0 14 1 29 12 0 15 16 12 61 0 8 20 23 5 0 30 36 28 0 28 20 25 6 20 4 16 7 9 12 11 9 9 9 39 16 12 33 12 14 17 9 15 29 45 8 33 6 29 3 12 0 3 16 11 0 20 10 5 7 19 3 6 21 20 27 14 5 5 1 0 1 8 6 25 12 20 8 10 3 25 22 40 1 1 5 19 7 13 12 13 5 37 12 46 5 18 1 4 4 3 5 13 19 2 23 8 9 2 10 13 12 12 5 11 4 3 6 12 34 2 13 7 23 9 0 11 28 43 11 22 2 21 9 17 16 2 15 20 19 13 1 29 6 4 56 12 21 21 9 2 4 4 19 12 26 1 3 2 18 3 15 10 12 18 15 2 19 6 6 1 9 1 8 22 21 6 4 8 17 21 12 18 5 11 47 4 45 26 1 9 2 4 17 10 8 2 14 0 17 4 3 1 6 4 0 7 9 5 12 4 6 1 6 7 13 16 18 17 10 11 16 1 9 12 12 15 0 18 4 17 2 19 2 2 1 38 26 2 3 30 1 8 8 2 4 1 41 8 11 4 1 5 8 9 1 2 13 17 2 20 9 2 2 10 4 21 12
12 11 21 14 9 27 15 11 6 13 5 27 16 14 37 7 7 21 24 3 27 23 8 12 24 12 13 7 9 3 28 3 15 16 16 10 11 18 11 9 6 12 7 22 34 15 3 12 9 6 19 33 8 15 4 10 18 17 13 26 15 13 33 16 8 5 10 31 6 17 7 29 3 4 10 12 14 13 24 18 19 7 18 10 13 25 15 20 9 11 2 15 11 9 14 3 16 7 4 11 28 7 6 24 4 21 12 16 12 11 20 19 4 5 14 21 35 27 16 22 4 12 9 13 11 6 13 12 7 6 14 2 19 17 11 7 6 12 22 36 15 5 5 10 11 11 17 6 15 22 37 4 9 17 14 21 3 11 13 3 17 2 21 18 12 13 7 16 24 15 5 24 22 22 9 11 4 13 17 12 5 10 15 8 18 1 8 10 19 10 7 7 17 19 22 3 15 10 14 21 20 12 16 3 20 8 12 10 16 14 20 21 10 14 23 23 4 7 15 13 10 14 20 0 18 13 10 24 8 13 11 11 9 16 12 2 27 19 13 12 27 31 16 12 16 23 17 22 10 22 11 30 6 19 10 11 12 17 7 21 13 16 19 21 10 3 12 10 9 4 12 18 4 3 6 12 10 13 8 19 3 14 12 13 24 12 18 30 13 2 11 5 18 15 16 19 4 14 17 26 27 8 7 11 29 35 2 15 18 12 5 25 11 22 21 24 10 20 14 25 18 17 20 7 28 5 19 16 13 13 3 8 21 5 12 32 12 13 13 5 13 17 22 13 26 11 7 12 16 14 4 11 13 15 3 23 12 20 6 9 18 12 4 13 20 22 2 4 10 12 9 12 15 7 18 21 16 15 21 8 41 17 17 13 18 4 19 22 17 2 5 12 11 10 9 8 3 29 11 28
7 12 15 11 8 13 8 7 7 7 11 5 12 8 15 6 11 7 9 7 7 13 9 13 11 15 9 8 8 13 15 9 11 13 11 20 7 15 8 8 6 10 11 12 6 8 18 9 15 14 13 10 8 9 7 11 8 11 4 10 10 8 11 7 8 16 5 12 11 4 10 6 11 9 9 10 10 7 11 13 11 4 8 12 10 9 11 14 5 11 6 12 12 6 10 11 11 13 10 11 9 10 10 3 18 10 13 12 13 6 8 5 8 6 7 12 12 9 6 16 12 8 13 14 10 11 17 8 10 4 15 8 11 6 9 10 12 15 4 11 13 14 3 14 8 14 8 13 14 13 16 12 12 8 5 13 9 5 11 8 18 11 6 13 13 15 7 12 8 6 9 10 10 16 12 7 7 14 7 6 14 10 8 9 4 12 12 9 15 9 14 12 11 9 6 14 13 21 5 2 4 11 19 11 5 9 11 8 9 9 10 15 12 11 12 14 11 12 12 11 8 8 11 9 10 5 11 12 8 13 9 12 8 10 13 18 17 15 8 10 15 8 6 10 10 7 13 5 8 4 14 9 11 14 11 13 11 8 14 4 20 11 13 3 15 14 9 9 16 13 10 10 12 6 11 11 7 15 6 6 9 12 6 6 8 6 12 12 11 15 7 10 10 7 14 9 14 6 9 7 7 12 11 10 10 11 6 6 10 13 9 15 7 4 13 8 10 15 9 8 9 13 11 7 11 13 13 11 12 9 9 12 12 9 11 7 7 12 6 7 9 8 5 10 9 6 18 14 10 11 13 11 8 11 17 13 18 5 8 9 15 12 12 12 10 16 12 15 15 8 14 7 10 8 14 13 9 10 6 14 10 10 10 12 16 9 19 3 13 7 10 11 15 4 12 5 7 5 11 8
687 581 859 716 590 731 687 581 682 604 724 658 530 498 696 660 673 638 646 596 685 603 672 584 697 604 650 601 615 679 586 619 552 544 651 498 639 513 631 757 704 548 709 773 605 601 540 684 727 695 620 692 590 543 815 678 784 632 627 544 477 681 680 725 615 691 619 563 554 710 680 574 775 609 658 513 657 603 751 608 558 664 525 733 539 627 609 552 561 488 846 545 528 692 636 793 604 663 584 646 643 623 619 610 749 648 597 631 798 624 588 683 674 655 731 592 525 692 586 664 670 502 655 637 527 642 604 577 672 588 755 570 651 608 633 653 634 573 735 617 648 562 653 618 467 622 583 667 714 694 485 675 646 673 666 691 642 605 653 621 657 684 587 639 646 731 615 632 638 561 751 664 592 702 549 591 758 587 597 778 630 650 653 746 726 640 551 649 602 667 653 660 631 593 558 568 772 541 698 703 685 706 572 654 587 737 627 602 652 667 590 599 626 579 542 702 645 701 636 755 702 698 545 645 589 552 680 649 491 710 617 602 699 622 575 601 631 625 654 648 622 793 674 608 582 696 543 639 606 703 601 606 658 551 572 633 687 667 514 646 630 697 705 564 775 710 708 620 696 559 614 738 712 652 619 713 598 661 689 666 641 588 714 696 570 595 525 519 572 705 718 593 730 737 647 589 667 506 547 616 635 611 691 634 657 595 701 599 816 566 675 660 635 600 623 582 591 598 610 649 542 634 554 554 676 544 664 482 541 637 708 620 632 680 651 793 640 779 679 719 577 504 690 610 647 535 564 681 667 785 614 906 749 709 604 648 669 587 612 605 566 687 772 590 679 669 618 825 630 584 528 679 597 637 521 551 650 564 656 704 730 635 554 588 573 726 748 743 599 686 617 631 736 667 648 548 635 760 561 761
21 27 28 27 23 35 19 29 28 23 34 32 18 33 34 29 11 24 25 45 40 43 25 33 39 39 25 19 18 31 20 32 27 23 22 24 32 26 31 34 36 28 16 40 39 25 38 36 30 36 23 16 22 37 28 48 28 20 33 30 41 22 43 39 28 25 25 27 37 24 29 29 27 23 24 28 34 31 28 36 20 30 35 37 30 33 36 37 25 35 16 33 27 29 19 30 28 33 25 28 33 24 34 23 14 38 35 25 24 31 21 10 24 17 23 34 24 28 33 32 25 32 14 27 20 18 40 25 24 22 30 28 31 28 22 26 37 33 26 27 30 39 30 46 27 35 20 17 25 38 17 20 32 21 44 23 22 32 31 23 23 34 10 40 33 33 18 25 25 31 46 18 28 27 31 26 17 24 17 35 35 30 7 22 39 30 29 18 24 26 15 33 31 35 28 39 38 29 36 42 27 22 32 28 27 50 24 25 21 30 21 35 31 29 12 17 31 22 31 27 10 35 40 22 16 20 10 31 19 31 26 10 16 22 23 49 24 17 22 15 14 34 19 25 18 18 22 32 34 27 34 24 25 22 30 32 26 21 32 18 42 29 22 12 45 37 33 36 23 24 23 21 39 24 22 37 14 28 36 30 44 34 23 32 14 16 33 29 35 21 43 23 33 21 25 24 32 24 14 26 22 24 15 30 39 40 33 40 36 16 20 25 32 29 30 16 35 29 30 27 25 24 19 38 24 29 14 23 39 21 32 39 25 34 23 28 27 27 37 25 24 24 25 21 20 20 7 40 34 34 22 25 25 21 25 32 31 20 28 23 27 26 10 18 37 18 29 26 31 39 34 25 40 25 29 34 27 34 25 39 28 20 33 28 28 34 30 22 17 29 9 33 21 21 21 28 36 34 23 12
0 0 0 0 0 0 0 0 0 0 5 0 0 1 0 0 0 0 0 0 0 0 0 0 0 0 0 4 1 1 0 0 0 0 0 2 0 0 1 0 3 0 0 0 0 0 0 0 0 0 0 0 0 0 0 0 0 0 0 0 0 3 4 0 0 0 1 0 1 0 0 0 0 2 0 0 0 0 0 0 0 0 0 0 0 0 0 0 0 0 0 0 0 0 0 0 0 0 0 0 0 0 0 0 0 0 0 0 0 0 0 0 0 1 0 0 4 0 0 0 0 0 0 0 0 0 0 0 0 0 0 0 0 0 0 0 0 0 0 0 0 0 0 0 0 0 0 0 0 0 0 0 0 0 0 0 0 0 0 0 0 0 0 0 0 0 0 0 0 0 0 0 0 0 0 0 0 0 0 0 0 0 0 0 1 0 0 0 0 0 0 0 0 0 0 0 0 0 0 0 0 0 0 0 0 3 0 0 0 0 0 0 0 0 0 0 0 0 0 0 0 0 0 0 0 0 0 1 0 0 1 0 0 0 0 0 1 0 0 0 0 0 0 0 0 1 0 0 0 0 0 0 0 0 0 0 0 0 0 0 0 0 0 0 0 0 0 0 0 0 0 0 0 0 0 0 0 0 0 0 1 0 0 0 0 0 0 0 0 0 0 0 0 0 0 0 0 0 0 1 0 0 2 0 0 0 0 0 0 0 0 2 0 0 0 0 0 0 0 0 0 0 2 0 0 0 0 0 0 0 0 0 0 0 0 0 0 0 0 0 0 3 0 0 0 0 0 0 0 0 0 0 0 0 0 0 0 0 0 0 0 0 0 0 0 0 0 0 0 0 0 0 0 0 0 0 0 0 0 0 0 0 0 0 2 4 0 0 0 0 0 0 0 0 1 0 0 0 0 0
4 6 17 20 2 4 0 2 15 6 1 4 5 9 0 10 0 0 2 3 7 4 6 1 18 1 4 4 0 0 16 1 8 1 4 8 1 1 0 7 9 0 4 7 10 6 0 2 5 1 11 4 3 0 11 5 10 0 1 11 11 2 17 4 8 1 8 1 1 12 6 6 3 2 0 0 0 24 0 2 1 3 1 2 3 0 0 5 2 2 7 3 8 1 3 6 28 0 7 5 2 1 1 2 13 2 2 6 6 0 1 29 7 8 7 1 4 4 1 0 6 3 10 0 3 2 1 2 0 4 0 8 6 9 10 2 5 1 0 13 0 5 10 1 9 0 1 8 11 6 5 4 7 13 7 1 2 0 4 4 5 7 21 9 7 10 9 3 6 2 1 16 8 4 11 11 3 7 4 3 0 5 9 1 0 1 0 3 7 1 1 2 6 11 2 12 2 4 3 2 6 2 3 6 5 9 6 7 10 7 2 9 16 17 0 0 9 1 1 1 2 3 5 2 1 5 8 11 7 2 2 4 10 8 1 14 2 1 8 5 23 3 1 0 0 0 1 0 5 6 1 2 1 0 1 2 5 4 7 5 5 4 7 2 13 6 4 8 2 15 6 3 2 5 2 0 0 8 6 9 5 2 6 2 0 7 6 13 9 2 3 7 5 3 3 9 2 1 0 1 6 6 6 0 2 5 11 4 6 1 4 6 11 7 15 6 0 6 3 1 0 5 4 7 4 3 0 1 0 4 3 9 8 1 8 7 0 16 7 1 4 5 4 2 0 0 4 8 2 1 3 0 12 15 0 3 5 6 7 2 11 5 10 12 1 5 3 3 10 5 1 4 8 2 12 5 1 7 10 4 1 0 6 3 10 7 12 2 2 1 5 23 14 5 7 1 9 4 2 1
0 0 0 0 0 0 0 0 0 0 0 0 0 0 0 0 0 0 0 0 0 0 0 0 0 0 0 0 0 0 0 0 0 0 0 0 0 0 0 0 0 3 0 0 0 0 0 0 0 0 0 0 0 0 0 0 0 0 0 3 0 1 0 0 0 0 0 0 0 1 0 0 0 0 0 0 0 0 0 0 0 0 0 0 2 0 3 0 0 0 0 0 0 0 0 0 1 0 0 0 0 0 0 0 0 0 0 0 0 0 0 0 0 0 0 0 3 0 0 0 0 0 0 0 0 1 0 0 0 0 0 1 0 0 0 0 0 0 0 0 0 0 0 1 0 0 0 0 0 2 0 0 0 0 0 0 0 0 0 0 0 0 0 0 0 0 0 0 0 0 2 0 0 1 0 0 0 0 0 0 0 0 0 0 0 0 0 0 0 0 0 0 0 0 0 0 1 0 0 0 0 0 0 0 0 1 0 0 0 0 0 0 0 0 0 0 0 0 0 0 0 0 0 0 0 0 0 0 0 0 0 0 0 0 1 0 0 0 0 0 0 0 0 0 0 0 1 0 0 0 0 0 0 0 0 1 3 0 0 1 0 0 0 0 0 0 1 3 0 0 0 0 0 0 0 0 0 0 0 0 0 0 0 0 0 2 0 0 0 0 0 0 0 0 0 0 0 0 0 0 0 0 0 0 0 0 0 0 0 0 0 0 0 0 0 0 0 0 0 0 0 0 0 0 0 0 0 0 0 0 0 0 0 0 0 0 0 0 1 0 0 0 0 0 0 0 0 0 0 0 0 0 0 1 0 0 0 0 0 0 0 0 0 0 0 0 0 0 0 0 1 0 0 0 0 0 0 0 0 0 0 0 0 0 0 0 0 0 0 0 0 0 0 0 0 0 0 0 0 0
56 71 102 69 64 90 82 70 85 60 81 64 94 61 78 75 80 57 53 78 86 57 36 66 49 53 58 67 97 62 76 75 87 50 51 55 63 71 81 76 84 83 72 78 78 76 49 96 56 96 83 82 56 72 83 75 66 79 60 90 70 69 91 104 42 117 59 70 109 87 83 74 73 56 95 58 58 119 65 123 69 76 87 54 83 81 69 62 52 49 75 80 51 36 72 86 51 68 108 108 82 82 84 46 71 65 68 58 72 68 80 54 57 53 61 90 42 62 60 66 49 94 83 58 74 65 78 52 72 85 47 69 72 55 64 71 62 64 87 71 84 49 48 82 88 24 66 58 64 57 45 38 77 88 55 51 72 95 60 74 63 71 93 41 113 85 82 80 74 69 57 80 53 86 54 72 53 71 74 57 78 83 81 73 76 50 100 62 87 71 52 83 62 48 92 62 72 112 101 77 72 55 77 65 64 76 42 82 54 64 91 99 53 66 70 69 55 67 105 82 71 62 68 50 76 71 63 66 60 75 72 66 87 57 87 43 61 54 63 58 55 116 74 63 73 56 57 49 46 101 64 45 78 49 59 70 52 94 80 97 78 79 69 89 75 81 106 67 60 82 77 54 50 70 91 58 52 49 71 77 78 87 74 101 39 99 77 91 35 80 59 83 44 60 69 66 53 76 77 23 35 62 43 66 48 84 43 107 77 67 50 73 68 59 27 30 74 53 65 81 76 57 99 71 73 75 72 75 52 90 31 50 80 44 67 80 75 50 74 60 82 55 61 81 62 57 58 55 83 41 49 72 76 75 79 83 72 64 63 33 69 60 77 69 75 60 107 50 68 65 53 75 64 99 83 64 49 96 61 72 55 83 84 83 64 61 81 50 49 47 75 70 74 61 56 49 69 73 88 78
9 5 17 11 13 16 15 20 25 10 13 27 17 23 14 16 15 14 10 12 27 29 12 34 13 5 10 4 22 27 13 24 22 9 14 10 12 8 8 21 8 12 14 16 19 12 13 12 22 9 20 12 17 15 12 30 12 45 18 13 24 29 18 16 10 20 18 21 11 28 23 22 26 13 9 25 8 22 11 28 22 17 8 18 17 13 23 17 13 16 10 22 13 16 5 30 21 10 14 14 16 14 17 25 16 20 26 10 11 18 26 8 18 15 19 21 11 21 38 19 16 21 13 20 16 16 25 26 30 4 25 11 16 22 27 10 16 15 13 38 25 12 18 8 14 16 32 24 16 14 10 22 19 16 22 11 15 20 25 9 31 12 4 19 8 22 15 23 18 18 25 25 19 13 15 9 11 23 20 18 5 27 13 24 22 18 31 14 9 16 22 22 18 11 17 23 20 30 31 31 27 28 22 19 10 12 19 19 29 8 7 30 24 24 16 28 17 18 17 28 22 16 28 6 8 18 26 32 21 23 40 20 4 27 19 13 17 18 18 15 16 17 17 24 24 21 14 14 19 27 6 13 7 14 16 19 19 22 9 28 10 22 25 25 33 14 14 20 19 15 21 24 5 29 33 19 21 9 16 34 14 26 18 21 11 27 7 25 26 14 14 16 16 20 17 28 17 21 27 16 19 17 8 10 21 14 24 5 25 27 8 20 11 19 13 17 18 20 7 45 18 11 26 17 17 18 32 19 18 20 18 12 27 25 18 13 14 18 21 13 16 16 24 5 16 18 3 29 19 31 11 19 20 12 26 25 26 20 19 17 17 21 20 25 7 23 12 24 17 8 13 14 15 21 13 22 13 16 9 7 42 27 19 20 14 18 26 20 11 15 21 19 14 16 3 19 10 11 17 5
2 0 5 0 6 1 15 0 0 0 1 1 0 0 17 11 0 1 1 0 0 1 0 0 0 5 3 2 0 28 0 0 1 0 9 0 0 0 0 0 0 2 1 0 3 1 12 0 2 0 0 0 0 0 0 15 3 0 0 3 1 6 5 0 1 0 1 0 0 0 0 2 2 0 7 3 3 0 2 1 0 0 2 3 0 5 0 0 0 3 0 0 0 0 0 0 0 0 3 0 0 0 1 0 0 1 0 0 0 0 0 0 8 0 0 0 0 0 0 0 0 0 0 2 0 4 1 0 0 0 1 1 0 0 0 0 0 0 0 0 0 1 2 0 0 0 0 1 0 2 0 0 12 2 2 0 3 0 0 0 3 0 0 0 2 0 0 0 4 0 5 0 0 0 1 0 1 0 9 0 5 1 0 5 0 0 4 1 0 7 0 10 11 5 1 0 0 0 4 1 2 0 25 4 10 1 0 7 0 0 1 0 0 0 0 0 2 0 0 0 14 0 0 0 1 0 0 1 5 0 10 0 0 0 1 0 0 0 3 0 3 0 3 0 0 1 0 0 2 0 2 0 1 0 0 0 0 3 0 0 0 3 0 0 0 7 3 0 1 0 2 3 6 6 0 2 0 0 0 0 0 2 0 0 1 2 0 0 0 1 6 1 0 0 0 0 0 0 2 0 0 0 4 0 0 0 0 0 0 0 0 0 0 0 0 0 0 0 0 0 0 0 0 0 0 3 3 0 2 0 0 8 0 0 0 0 0 0 3 0 7 0 6 2 0 0 0 1 0 0 0 6 4 0 2 0 0 0 0 1 6 7 0 3 0 0 7 5 0 0 0 0 3 0 0 0 3 1 1 0 0 4 4 0 0 0 0 1 0 3 0 0 0 0 1 0 0 8 1 0
0 0 2 0 17 0 0 0 5 0 0 0 1 0 0 0 0 0 0 0 4 0 0 0 0 0 0 8 0 1 1 2 0 0 3 0 0 0 0 0 8 0 0 0 0 2 1 0 0 0 0 0 0 2 0 0 19 0 0 0 1 4 2 8 0 1 0 0 0 0 1 0 0 0 0 0 14 1 1 0 8 3 0 4 0 3 0 0 0 18 0 0 0 2 0 0 3 0 0 0 4 0 1 0 0 4 0 3 0 0 0 0 0 0 0 0 6 0 0 0 0 0 0 0 0 1 0 0 2 0 0 0 0 0 0 0 0 0 1 0 1 0 0 2 4 0 0 0 0 0 0 0 0 0 0 0 0 1 0 0 3 0 9 0 0 0 1 0 0 0 25 0 0 9 19 0 2 0 0 1 0 0 1 0 0 0 7 1 1 0 0 0 0 0 0 0 0 12 4 1 0 0 0 0 0 0 0 2 12 0 0 0 0 0 0 0 0 2 0 0 0 0 0 0 0 0 3 3 0 0 0 8 0 0 0 0 3 5 0 0 0 0 5 1 0 0 0 0 0 0 2 0 0 0 1 1 6 0 0 0 0 0 1 3 10 0 0 0 0 1 9 0 0 2 0 0 0 0 0 0 0 0 0 0 0 0 2 0 21 2 0 3 0 1 0 0 10 0 1 5 0 1 0 12 0 0 0 36 1 0 0 9 3 0 0 7 1 0 0 0 3 0 2 19 0 0 3 0 0 1 0 0 0 1 4 3 0 0 0 1 0 2 1 1 0 0 0 0 20 0 0 1 0 0 0 0 10 13 0 0 7 0 0 0 0 0 0 2 0 0 0 0 0 8 0 5 0 0 12 0 0 8 0 0 0 0 0 0 0 39 0 1 0 0 0 0 1 0 0 0
13 2 1 2 1 1 0 6 2 4 0 4 3 0 8 0 1 3 1 1 1 2 5 0 0 3 8 2 1 1 4 3 3 1 2 5 4 2 1 0 0 0 5 5 0 0 3 3 5 10 1 3 2 5 3 3 1 0 2 8 2 1 1 3 3 0 1 4 2 1 0 2 0 2 0 5 4 2 0 0 2 2 2 3 0 2 6 9 0 2 1 6 0 6 5 4 2 3 2 1 11 1 1 2 0 0 3 1 10 2 3 11 0 2 1 1 1 4 2 2 1 3 2 0 3 3 6 6 3 2 6 3 4 1 0 4 7 1 2 1 5 2 3 0 7 1 2 2 2 5 6 3 1 2 1 2 2 5 1 5 1 2 3 4 3 2 2 2 3 3 1 1 0 1 0 1 3 0 2 0 2 1 1 4 0 0 3 0 6 14 0 5 3 5 2 2 2 3 9 1 3 2 2 3 2 4 6 2 4 0 3 1 0 2 3 4 1 4 2 2 6 0 1 0 4 12 1 0 1 0 0 12 3 0 0 1 7 9 4 0 4 0 2 5 0 1 2 1 8 2 1 7 2 1 1 0 3 1 1 1 7 4 7 3 3 0 7 3 2 8 5 11 0 0 3 3 4 13 1 2 0 6 3 0 0 2 0 2 8 2 6 6 3 3 0 4 0 0 3 5 7 2 2 7 0 2 1 4 4 0 1 2 3 3 0 1 2 6 0 0 0 4 4 1 4 2 2 1 4 6 8 2 1 1 1 3 0 1 14 0 0 0 0 0 4 2 3 6 2 4 7 5 0 5 0 3 2 2 4 2 4 6 2 10 3 3 3 2 5 3 6 5 0 4 0 1 0 2 3 4 6 8 0 5 0 6 0 3 5 0 1 0 6 3 1 1 3 1 3 6
2 0 0 8 0 1 3 1 4 7 0 2 0 4 2 0 0 0 0 0 8 3 0 1 1 0 0 1 0 0 0 0 2 1 2 2 0 3 2 1 0 0 2 0 0 4 2 0 4 0 0 5 0 0 1 1 0 3 1 3 0 4 0 1 0 0 0 4 1 4 0 3 1 0 2 2 0 1 3 0 1 0 0 1 0 1 1 3 0 1 9 0 3 0 1 0 0 1 0 0 0 0 0 0 2 1 0 0 0 0 0 4 0 2 0 5 0 0 0 1 2 0 0 7 2 0 0 6 0 8 4 1 0 2 2 4 4 0 0 0 0 1 1 0 0 1 0 1 2 6 2 0 6 4 2 2 2 0 0 5 0 1 0 3 2 0 1 0 10 0 0 0 0 1 4 5 0 0 0 0 6 1 1 1 0 3 2 0 0 1 0 3 1 3 0 0 1 0 0 0 0 4 0 5 3 1 0 1 0 4 0 1 2 0 0 4 2 1 1 1 1 2 0 2 0 4 1 0 0 3 1 2 1 2 0 0 1 2 3 0 10 0 0 0 2 1 0 2 0 0 0 1 2 3 1 1 1 0 4 2 4 0 1 1 3 2 0 5 0 0 0 0 3 1 0 0 3 0 1 0 0 0 0 2 3 0 9 5 0 0 2 3 0 0 2 0 0 2 4 5 4 3 3 2 0 4 0 0 0 0 1 4 0 2 4 11 0 0 1 7 0 3 0 2 2 0 0 1 0 10 0 2 1 2 0 5 5 2 0 1 3 0 10 3 2 1 2 1 0 0 4 0 0 0 1 0 4 1 0 2 0 3 0 0 0 0 0 7 0 0 0 0 2 0 0 0 0 1 0 1 2 3 2 3 0 3 1 10 0 1 2 3 2 0 0 2 0 0 4 7
42 36 33 36 28 35 37 42 26 31 47 31 35 42 44 46 45 38 31 24 28 47 47 37 44 38 37 32 50 26 47 29 46 35 41 34 37 36 30 42 54 38 31 38 45 39 32 30 34 21 28 55 34 20 44 42 42 42 44 35 54 35 25 37 41 31 34 41 56 37 41 42 46 39 45 33 30 42 44 25 40 35 35 39 31 40 48 36 35 46 63 43 38 39 45 45 37 29 31 30 42 44 35 38 38 32 31 33 42 27 33 48 32 32 42 37 31 27 61 42 33 41 46 39 47 33 39 29 42 38 42 41 35 36 37 35 49 46 43 34 41 34 44 34 31 46 39 30 43 38 32 34 29 37 33 36 34 37 45 36 41 32 31 37 55 49 47 37 50 27 41 42 33 37 30 46 29 32 41 47 51 35 32 34 40 15 39 50 42 46 30 32 34 34 30 39 40 44 40 37 30 31 47 37 41 48 31 33 42 33 35 30 31 48 26 36 37 45 41 30 41 47 32 38 29 55 35 48 47 32 54 42 44 32 42 37 48 48 36 38 42 38 24 30 37 37 38 39 37 40 49 30 39 44 30 43 35 23 42 43 32 29 55 39 45 48 39 32 45 30 31 32 47 23 52 42 29 40 32 34 45 31 36 33 36 49 40 47 40 41 62 42 34 37 24 41 44 28 28 46 27 36 25 39 33 50 34 29 33 34 33 31 43 33 49 35 59 41 45 38 40 44 38 44 40 45 39 43 41 36 42 34 44 42 40 48 37 46 49 34 38 35 53 36 42 44 45 45 46 47 37 50 45 35 40 38 44 38 39 43 32 40 40 47 32 38 32 31 43 34 34 40 33 52 40 47 34 24 44 31 54 43 19 33 38 45 39 51 34 46 53 35 35 40 45 38 48 60 37 52
1 14 8 10 6 2 4 8 12 16 9 8 12 11 8 10 4 19 6 5 6 18 9 3 19 8 11 14 9 3 4 9 23 8 4 14 8 2 7 17 10 9 6 3 12 9 10 4 6 6 11 9 9 10 4 15 16 21 2 16 8 3 11 9 9 8 14 13 4 3 6 7 3 5 16 12 12 14 11 9 4 8 1 17 14 8 8 9 2 29 1 11 12 11 8 3 18 2 3 15 18 15 10 11 20 26 3 17 6 13 5 16 3 0 19 8 3 13 16 10 7 20 14 3 2 17 19 6 11 14 13 8 18 3 14 7 5 22 15 3 7 13 7 13 13 6 6 6 14 4 7 1 16 12 9 12 10 6 10 21 17 5 8 21 18 14 9 15 7 7 12 15 19 4 7 22 7 5 8 10 4 10 7 4 3 12 14 1 9 7 10 20 4 3 16 13 14 27 6 3 11 23 16 5 13 12 12 5 2 11 4 11 10 15 5 5 2 7 5 22 10 7 4 11 4 2 9 8 8 12 10 3 8 3 14 6 13 8 6 2 12 5 6 3 5 6 10 16 17 18 11 9 20 12 13 9 4 9 12 10 2 13 10 12 14 6 5 11 25 2 14 5 12 6 9 10 10 5 18 9 22 4 24 9 6 14 10 6 7 7 12 25 8 4 3 13 9 6 11 12 10 17 7 3 16 5 12 16 7 4 3 8 20 9 3 0 10 11 8 18 6 6 6 22 4 12 5 18 24 3 5 11 14 8 19 11 3 0 3 17 1 17 11 9 9 10 6 5 5 6 11 11 13 18 9 9 4 14 13 27 9 9 3 7 16 3 7 4 5 3 7 2 12 19 7 4 7 12 10 0 11 12 12 9 7 3 12 7 13 25 7 6 15 16 7 9 9 6 14 5
17 2 13 8 10 3 9 3 3 10 0 13 5 2 7 18 2 2 5 6 5 1 9 13 5 3 0 8 11 1 5 3 5 4 6 12 11 0 0 7 1 3 2 8 3 7 0 2 1 0 0 0 9 8 4 5 4 7 7 8 7 8 19 2 0 5 4 0 1 15 1 15 5 2 5 0 14 0 5 0 4 3 4 1 6 4 9 6 11 2 8 6 6 9 4 2 5 1 12 13 13 12 5 10 5 1 16 1 3 2 3 4 5 5 4 0 5 0 1 2 4 1 6 5 2 8 7 7 0 1 6 7 2 12 4 5 7 1 6 7 0 1 6 2 3 6 4 4 3 8 1 11 1 2 7 11 3 12 25 12 7 7 5 2 14 0 4 20 0 4 2 7 13 9 6 8 7 5 4 4 8 9 5 2 4 15 14 2 2 3 9 3 1 2 4 7 4 3 6 9 16 1 3 11 6 9 6 1 2 10 0 1 14 6 7 2 5 9 9 12 5 0 2 6 1 1 1 4 1 6 15 5 5 3 8 9 1 0 2 5 6 0 7 19 7 18 3 2 7 3 7 3 6 6 7 7 4 21 3 21 2 2 6 11 1 3 5 3 3 1 6 11 4 6 5 6 5 9 1 13 13 11 6 19 3 8 3 1 7 1 6 15 5 4 0 0 2 12 6 9 0 9 4 5 8 7 8 9 4 13 7 1 5 11 7 7 9 9 1 5 1 1 8 8 8 2 5 2 9 5 8 1 3 6 4 9 1 2 7 14 3 9 4 1 4 17 5 1 3 6 1 3 11 1 2 2 4 8 1 1 9 10 2 3 9 6 4 2 5 3 0 17 6 2 2 3 4 0 2 0 9 19 11 14 14 5 7 2 6 21 5 6 0 15 10 5 9 5 12 5
20 31 22 17 55 24 19 15 25 13 38 15 19 36 12 42 27 29 13 15 25 30 20 34 12 36 48 9 29 23 9 23 29 18 10 34 31 44 24 20 24 46 16 20 43 27 19 14 28 8 22 52 53 32 31 21 21 24 13 31 20 33 55 20 47 10 22 31 21 20 16 16 18 23 41 21 16 15 34 3 20 33 22 15 26 41 39 23 18 26 45 19 18 54 21 16 12 20 27 63 28 28 19 31 18 14 13 16 30 19 26 44 44 25 32 23 23 9 27 21 22 21 22 33 20 32 18 42 18 34 30 38 28 36 32 40 50 14 10 15 22 8 39 12 25 13 36 14 33 11 17 29 15 29 16 18 8 9 19 21 18 22 40 23 19 42 30 20 20 18 6 17 22 13 26 50 13 24 25 18 15 16 17 14 40 27 20 25 31 33 36 20 33 20 24 32 29 17 38 23 17 34 26 43 14 17 39 17 35 12 44 30 23 41 14 45 47 44 45 40 27 9 8 28 25 16 14 36 42 22 17 14 21 38 32 23 17 58 33 29 20 22 21 13 5 25 26 23 27 24 12 18 18 17 31 42 20 39 15 18 20 20 30 26 36 21 32 6 33 11 24 37 15 20 39 27 41 29 37 22 37 22 30 27 29 35 19 37 35 17 34 10 9 21 33 23 29 21 11 29 23 8 30 26 26 42 21 13 38 21 31 30 30 19 38 22 19 15 21 34 19 42 20 26 21 31 17 9 16 47 25 24 18 16 13 23 35 32 21 9 29 34 25 31 14 14 23 15 17 35 58 50 28 48 17 27 12 36 20 10 19 12 28 15 23 17 25 13 34 26 22 8 20 32 33 33 9 35 35 28 37 27 9 29 22 44 23 42 24 10 11 10 30 45 26 33 13 30 29 19
3 12 7 19 16 21 19 11 23 3 8 11 28 23 14 11 30 8 8 15 7 14 10 8 9 4 17 18 23 3 23 20 19 18 9 16 22 13 4 27 5 10 13 17 19 5 9 10 28 11 10 12 18 16 8 4 22 13 8 28 7 7 10 6 9 12 5 6 13 15 4 16 17 7 28 5 13 22 9 24 15 12 18 18 16 3 10 12 10 4 4 3 10 8 6 13 31 6 9 19 13 25 6 29 7 8 7 11 10 8 19 4 17 7 11 9 4 23 18 15 12 6 12 6 14 12 11 16 12 6 10 11 8 15 6 25 21 12 14 12 13 11 9 17 7 17 4 20 7 13 6 18 8 7 6 5 10 13 6 5 16 4 15 10 15 7 23 15 6 19 17 14 20 12 8 4 6 11 4 13 19 29 12 17 9 28 7 8 5 10 10 5 8 19 22 10 14 9 23 10 10 3 22 22 8 14 16 20 24 10 7 18 5 8 8 12 6 11 19 18 21 3 4 11 10 15 7 25 15 18 5 12 7 13 5 2 9 15 15 7 5 17 14 24 8 9 10 14 24 24 14 33 11 23 6 12 6 12 17 4 9 23 22 12 32 15 16 14 7 8 15 7 13 7 7 12 7 15 3 8 11 4 17 16 1 4 5 12 11 4 3 12 37 20 21 12 10 11 25 17 13 9 7 15 9 14 7 13 16 24 10 24 13 12 14 8 9 8 19 9 14 16 25 15 18 1 11 11 27 3 21 11 32 15 15 16 6 17 18 20 38 9 8 5 14 15 27 12 14 5 13 4 11 9 8 17 9 18 8 6 15 7 22 8 5 19 12 15 16 13 4 12 19 16 14 7 17 10 19 18 24 21 12 20 17 12 11 8 7 11 18 28 1 9 4 15 11 13 7 3
3 2 11 0 13 4 0 0 1 5 20 4 2 0 0 6 1 0 0 2 2 0 13 12 2 7 0 8 9 0 3 7 1 0 1 17 4 0 0 11 1 17 5 18 6 0 4 4 0 10 3 19 1 6 5 1 10 8 2 0 8 0 13 2 19 23 5 18 8 4 7 7 9 1 0 4 5 1 1 20 11 5 1 5 0 6 4 0 11 3 2 27 30 0 0 22 6 0 2 13 4 12 1 23 0 5 0 0 4 6 15 18 5 8 4 3 15 20 0 0 15 6 0 6 39 3 11 2 0 11 9 0 9 1 19 0 6 0 8 18 2 0 1 0 1 0 6 15 7 13 1 8 1 6 15 8 6 11 11 0 15 8 0 1 0 0 9 2 0 0 30 0 0 19 7 2 7 3 32 36 2 0 5 16 2 0 0 1 0 7 1 1 14 0 1 3 11 0 0 0 5 1 0 5 9 6 1 20 10 1 6 1 2 2 1 0 9 28 17 3 11 22 40 6 0 7 2 0 3 3 1 3 0 26 0 13 0 0 5 2 8 25 2 7 0 1 35 8 3 7 2 2 0 2 2 0 2 0 0 14 7 0 14 0 1 8 20 10 0 1 2 4 8 0 1 0 6 16 1 0 2 4 0 4 12 5 6 24 8 20 8 2 0 0 10 5 7 15 1 8 16 38 1 9 0 2 0 2 4 0 5 2 39 0 6 1 1 3 3 0 2 0 1 1 14 3 2 16 2 2 2 29 0 0 1 0 4 0 30 5 0 1 0 8 6 28 10 8 22 1 4 23 0 0 1 2 31 1 4 2 5 19 4 2 5 4 3 0 2 0 0 3 6 3 0 14 1 1 5 1 0 14 4 12 2 12 2 30 4 1 24 12 0 1 9 1 7 2 0 1
3 0 0 1 3 1 1 2 1 1 0 0 2 3 0 2 0 3 8 0 5 8 2 2 2 0 1 1 1 0 4 1 0 1 2 2 8 2 2 5 3 2 1 0 1 0 0 1 4 1 0 1 0 1 2 0 0 1 0 3 0 2 2 0 3 0 2 2 0 1 3 0 2 0 0 1 0 0 3 2 0 3 0 1 0 1 2 2 2 0 3 2 2 3 2 0 1 0 4 1 0 2 4 4 2 1 2 1 0 0 4 2 0 1 6 1 3 3 1 1 2 2 0 0 0 0 2 0 2 2 2 2 3 0 3 0 1 3 1 0 0 1 0 2 3 0 2 8 1 1 0 0 3 1 1 1 0 5 1 0 5 2 0 3 1 1 0 2 1 4 3 1 1 7 0 0 2 0 1 2 9 0 2 8 6 6 0 0 1 0 2 3 1 0 4 2 3 2 0 2 0 0 0 2 0 1 3 3 0 1 0 0 2 2 1 1 2 2 1 0 0 2 1 4 1 0 4 0 0 0 1 1 0 1 3 1 2 1 1 0 1 12 1 5 2 0 0 5 1 5 1 1 3 2 0 0 0 2 3 1 0 0 2 0 4 0 1 1 0 1 5 1 2 1 2 1 1 1 1 0 0 2 1 2 2 1 2 1 3 0 1 0 2 3 0 1 1 3 0 1 1 1 0 3 4 5 0 0 1 1 1 3 0 1 1 3 1 0 0 2 1 0 0 5 3 1 0 1 0 1 7 0 0 0 0 0 0 0 3 1 3 4 0 0 1 0 3 4 0 0 0 3 3 1 0 2 0 5 2 0 0 1 1 0 1 1 0 8 0 0 0 1 2 0 0 2 1 4 0 2 1 0 11 1 0 3 1 2 2 0 1 1 0 0 1 2 1 6 4 2
0 1 0 11 1 2 1 1 0 0 2 5 6 0 0 4 0 3 1 2 3 2 1 1 3 9 0 2 1 5 3 1 0 3 2 0 0 4 1 4 3 5 9 4 2 3 11 2 0 1 0 3 1 0 1 2 1 2 0 1 3 0 4 4 0 5 0 1 1 0 3 2 0 1 2 0 3 2 3 1 9 9 1 3 0 0 1 4 2 1 0 0 11 0 10 1 0 1 3 3 3 0 0 3 2 0 2 2 0 0 1 11 3 1 3 3 2 2 2 2 0 2 0 2 0 8 3 6 0 0 2 2 2 0 0 3 3 0 1 2 1 9 0 4 0 0 3 1 0 1 2 2 0 1 1 9 1 3 0 3 11 2 1 1 1 2 2 0 8 0 2 0 3 1 2 0 1 1 5 3 0 1 1 4 1 1 0 1 1 5 0 0 0 2 1 3 0 0 0 2 1 2 2 1 9 0 0 3 0 5 0 7 2 1 0 2 0 2 2 0 2 1 0 0 3 0 4 1 0 2 1 0 0 1 2 0 1 1 0 1 1 6 8 0 3 4 1 1 3 5 1 11 2 0 0 0 5 11 1 0 0 1 1 0 1 4 4 1 0 1 2 1 1 0 0 1 1 1 1 2 1 0 1 1 0 1 4 0 0 1 4 3 0 0 1 1 1 6 0 2 0 1 0 3 1 0 0 1 3 0 11 5 20 1 0 0 2 6 1 2 6 1 1 1 0 0 5 5 0 4 1 2 1 1 3 0 4 0 4 0 2 9 1 3 4 1 10 2 3 0 0 2 0 0 4 0 0 0 1 0 1 1 4 0 1 3 5 0 1 10 0 0 0 0 6 0 5 0 2 2 1 2 1 1 5 0 0 0 0 3 4 4 2 0 1 0 4 3 3 3
0 0 0 0 0 0 1 0 0 0 0 0 0 0 0 0 0 0 0 0 0 0 0 0 0 0 0 0 1 0 0 0 0 0 0 0 0 0 0 0 0 0 0 0 0 0 0 0 0 0 0 0 0 0 0 0 0 0 0 0 0 0 0 0 0 0 0 0 0 0 0 0 0 0 0 0 0 0 0 0 0 0 0 0 0 0 0 0 0 0 0 0 0 0 0 0 0 1 0 0 0 0 0 0 0 0 0 0 0 0 0 0 0 0 0 0 0 0 0 0 0 0 0 1 0 0 0 2 0 0 0 2 0 0 0 1 0 0 0 0 2 0 0 0 0 0 0 0 0 0 0 0 0 0 0 0 0 0 0 0 0 0 0 0 0 0 0 0 0 0 0 0 0 0 0 0 0 0 0 1 0 0 0 0 0 0 0 0 0 0 0 0 0 0 0 0 0 0 0 0 0 1 0 0 0 0 1 0 0 0 0 0 0 0 0 0 0 0 0 0 0 0 0 0 0 0 0 0 0 0 0 0 1 0 0 0 0 0 0 0 0 0 0 0 0 2 0 0 0 0 0 0 0 0 0 0 0 0 0 0 0 0 0 0 2 0 0 0 0 0 0 0 0 0 0 0 0 0 0 0 0 0 0 0 0 0 0 0 0 0 0 0 0 0 0 0 2 0 0 0 0 0 0 1 0 0 0 0 0 0 0 0 0 0 0 0 0 0 0 0 0 0 0 0 0 0 0 0 0 0 0 1 0 1 0 0 0 0 1 0 0 0 0 0 0 0 0 0 0 0 0 0 0 0 0 0 0 0 0 0 0 0 0 0 2 0 0 0 0 0 0 0 0 0 0 0 0 0 0 0 0 0 0 0 0 0 0 0 0 0 0 0 0 0 0 0 0 0 0 0
136 513 380 338 290 391 295 447 496 182 148 155 153 137 221 297 209 413 204 222 108 345 305 181 274 206 484 340 169 482 156 402 187 612 188 267 463 277 488 314 294 268 243 437 166 271 180 300 181 313 305 219 383 99 643 287 318 436 723 160 146 450 138 349 423 275 918 318 284 314 286 228 576 265 195 132 352 465 222 211 331 200 173 401 266 331 273 256 337 563 340 245 353 206 268 246 350 251 192 201 126 156 281 141 319 413 235 290 303 512 453 361 147 380 417 387 141 300 347 353 358 407 395 330 214 193 365 357 375 330 301 418 203 335 563 211 241 467 367 292 206 482 609 170 197 514 250 362 269 684 272 260 440 487 162 254 487 267 348 184 312 285 96 298 171 125 570 327 385 277 527 284 295 313 386 193 650 334 428 553 192 260 494 217 200 261 233 773 134 261 237 186 312 251 256 286 278 123 165 274 356 343 269 261 1334 177 322 409 254 254 231 297 366 222 322 227 313 409 224 228 305 294 230 269 270 401 574 305 352 249 252 497 298 165 306 186 391 113 220 392 312 144 246 748 212 467 238 150 326 231 250 361 211 787 370 235 325 466 442 214 202 344 627 182 218 433 243 288 175 430 126 358 334 476 143 294 376 357 260 469 315 138 205 193 346 272 327 249 151 357 295 362 320 333 264 327 318 238 658 294 525 1041 141 416 212 216 339 194 249 426 310 261 347 270 443 179 250 459 230 272 462 202 385 401 197 965 422 351 218 396 261 388 354 398 342 434 154 385 310 579 196 527 407 229 269 450 400 213 238 376 99 177 496 240 523 359 304 365 169 395 186 490 287 166 299 288 172 418 266 157 577 247 469 317 305 656 625 254 271 259 198 229 306 348 330 278 190 286 176 335 586 337 237 223 645 586 189 329 240 228
50 6 0 12 34 22 5 9 16 38 11 33 2 35 3 2 1 24 35 15 2 0 39 15 4 17 0 20 18 2 6 21 30 1 0 37 44 1 21 14 18 2 21 12 23 1 0 15 10 0 0 5 0 29 26 15 4 26 7 2 3 1 43 14 4 11 24 9 2 24 17 36 0 0 19 16 8 4 11 0 7 12 1 12 29 29 3 27 28 1 28 0 3 1 1 10 1 0 69 0 24 0 19 3 1 1 2 2 7 17 0 0 34 0 56 37 20 13 2 26 8 26 11 2 4 2 2 24 1 0 12 33 24 40 44 0 22 2 0 7 16 25 5 24 0 30 1 21 3 5 37 40 1 11 4 1 31 39 27 2 5 0 9 4 27 41 9 24 0 3 7 49 29 0 21 0 16 33 0 0 10 5 3 15 30 44 10 0 1 0 28 20 27 21 0 5 16 12 35 31 32 10 12 16 31 2 5 19 27 12 21 5 24 3 0 10 2 18 3 38 25 9 21 36 0 22 2 0 0 44 4 3 17 17 2 2 12 1 25 1 1 34 13 4 28 2 14 29 11 22 5 32 39 22 5 37 10 0 4 58 10 25 46 11 21 25 3 39 3 14 12 7 5 7 21 9 51 35 7 40 1 13 16 19 15 2 24 0 15 23 5 0 0 46 1 12 8 7 25 4 1 24 22 10 6 1 10 31 2 26 30 21 0 36 0 1 23 1 48 11 0 10 17 0 1 17 21 8 41 3 25 12 1 0 12 26 48 11 28 20 25 17 1 0 11 9 28 11 11 25 5 6 0 1 2 33 2 20 5 38 19 0 12 0 8 21 3 35 6 3 0 16 6 16 0 34 34 17 0 17 3 57 35 3 35 0 8 4 18 13 2 9 1 11 1 19 8 21 5 14
8 20 37 18 36 17 11 29 10 28 43 37 15 20 30 29 23 37 19 17 37 24 37 33 32 12 30 11 22 36 35 42 34 16 29 14 48 21 25 30 31 22 36 25 18 31 23 45 26 22 23 29 17 18 21 25 31 32 27 41 28 30 28 37 36 49 33 32 20 26 36 19 39 24 18 30 20 44 46 37 57 21 18 20 30 44 29 31 58 13 41 36 18 40 18 23 23 29 31 21 22 33 20 25 20 27 11 21 28 32 37 31 61 61 18 30 35 22 21 35 30 29 41 50 21 23 18 27 27 15 32 9 19 42 23 45 25 39 27 45 37 35 19 21 25 27 26 57 44 23 25 23 23 32 17 30 21 35 27 22 49 31 34 27 19 53 15 18 23 34 15 28 32 29 36 18 32 30 49 40 43 16 22 26 12 36 26 20 32 35 37 26 27 31 39 18 24 36 24 26 31 22 28 37 26 34 22 21 64 43 35 37 25 21 11 34 18 28 16 17 41 22 34 36 23 35 26 25 32 37 62 27 17 22 25 23 23 20 31 26 30 25 30 27 17 19 19 38 18 31 20 36 16 34 23 15 30 31 15 26 19 35 30 18 37 27 19 28 18 40 34 27 20 47 35 41 16 20 35 38 32 21 46 40 21 20 34 29 29 30 17 31 23 35 25 18 18 45 20 17 35 32 19 18 27 23 28 20 37 24 36 44 24 16 31 30 31 38 16 37 31 10 35 23 40 19 33 37 19 21 21 29 38 14 20 39 40 16 23 39 35 25 25 16 31 23 23 30 17 20 16 27 30 30 43 33 15 14 36 25 28 31 16 27 54 25 32 24 25 22 25 47 26 37 30 9 24 42 37 26 30 27 32 25 41 31 31 35 35 17 29 66 25 36 17 31 24 24 36 49
12 2 4 3 0 6 1 5 1 0 1 13 1 7 4 6 6 4 1 3 11 0 4 12 2 1 0 8 4 1 21 4 1 0 0 6 3 6 0 3 5 1 4 2 0 4 4 7 8 5 3 0 15 8 0 2 9 3 2 4 3 14 1 10 2 3 1 3 0 0 17 0 1 8 0 3 17 2 9 3 1 1 5 11 6 7 3 10 3 9 2 14 12 9 0 2 6 5 10 1 3 1 0 1 1 8 3 2 2 12 3 2 0 3 4 4 1 5 10 0 18 1 1 2 14 5 7 3 4 6 1 2 1 1 10 6 0 8 2 4 6 0 1 6 4 2 3 11 2 6 3 2 4 4 2 8 1 2 3 0 0 2 22 11 0 1 13 0 5 9 3 4 1 7 2 2 2 7 1 14 3 2 14 1 3 11 1 0 1 1 14 4 7 12 4 1 0 1 7 6 5 2 6 3 2 6 3 5 1 0 0 0 1 2 1 1 6 0 6 0 3 2 0 3 10 6 5 5 4 0 7 6 1 3 4 0 1 6 4 0 8 3 8 9 1 2 17 1 7 3 7 3 4 8 9 1 7 2 0 1 4 8 5 5 0 4 12 1 2 1 9 16 0 5 9 0 5 1 5 27 5 0 6 0 14 8 9 3 3 2 5 0 0 2 2 0 6 5 3 1 4 0 3 5 0 3 3 2 16 4 1 11 12 5 14 1 3 5 0 5 1 8 1 2 0 6 4 0 1 2 5 1 0 11 1 5 0 1 4 3 0 5 4 0 11 9 2 1 0 6 6 1 2 1 10 9 3 0 2 14 0 1 1 0 5 1 10 13 4 3 13 2 6 2 8 0 3 35 3 2 0 0 15 9 13 3 0 15 11 1 13 3 10 9 0 0 2 1 7 2
4 0 3 4 13 8 6 4 10 8 10 8 1 1 1 11 14 1 26 5 13 5 5 2 10 2 0 4 3 1 5 12 9 1 10 9 4 1 7 11 8 8 18 14 13 13 11 8 9 4 4 2 10 7 7 11 6 4 5 12 7 13 16 3 4 13 0 7 14 7 2 17 23 13 6 3 11 9 6 9 8 21 8 2 11 12 12 9 1 8 3 1 10 9 7 8 9 11 7 6 13 3 14 4 5 6 2 4 1 7 6 3 0 2 3 1 5 2 9 4 10 9 2 4 3 6 10 9 7 4 10 6 6 10 16 14 8 14 14 7 3 4 5 2 5 3 6 4 9 11 1 6 11 8 6 0 6 10 7 4 7 5 3 13 14 6 4 7 3 16 23 9 7 10 9 10 12 12 5 10 14 5 13 18 11 7 12 5 4 12 3 2 6 12 6 1 7 1 2 7 7 4 3 3 6 17 11 5 7 3 11 10 6 10 7 6 9 9 13 27 8 5 6 5 5 9 8 5 1 4 2 11 7 8 10 7 8 7 8 10 23 7 10 4 6 0 12 6 15 12 5 6 5 16 6 12 13 7 2 16 3 8 4 6 6 10 18 14 9 2 4 9 8 1 2 13 5 13 6 5 3 3 3 8 9 2 7 5 6 3 7 7 17 14 11 7 9 11 9 2 1 7 3 9 7 3 13 5 9 1 5 7 17 8 1 2 1 5 9 5 2 9 11 3 10 4 3 0 5 6 3 3 13 1 4 11 4 2 8 12 2 9 5 13 1 4 13 10 20 7 6 11 7 0 3 2 5 6 6 22 10 5 17 9 9 7 9 7 4 2 14 4 5 4 6 14 9 5 8 6 10 10 0 6 5 5 7 3 0 4 13 13 6 8 5 1 16 6 5 7
44 57 66 66 55 50 67 61 58 68 56 71 54 57 44 51 58 67 44 75 66 56 53 73 55 45 50 62 68 59 61 60 64 45 47 43 45 58 70 58 66 40 55 55 59 56 65 78 72 59 57 65 51 39 64 51 65 65 62 71 50 71 56 69 59 53 53 58 40 60 46 44 73 86 49 42 64 56 52 36 73 51 62 55 56 60 61 57 80 57 69 60 70 61 66 58 56 56 52 45 52 74 65 71 66 63 69 59 46 69 55 65 55 54 52 62 44 75 45 64 54 62 60 59 46 46 60 68 76 49 61 59 50 54 80 67 57 38 65 75 47 62 58 62 57 50 77 57 60 92 46 56 64 67 56 60 64 66 65 60 60 58 55 53 47 58 55 54 52 81 77 40 69 64 37 71 83 56 49 76 63 64 69 55 51 62 63 67 53 64 69 63 66 55 53 52 59 43 71 66 77 68 62 50 52 70 51 63 63 56 56 65 60 58 59 57 72 70 56 65 59 62 48 53 53 54 68 56 57 33 50 72 46 59 48 43 58 41 64 50 83 54 64 78 46 63 53 52 62 66 55 72 67 53 50 43 56 72 58 61 59 82 61 72 60 67 64 66 59 84 64 61 53 65 46 57 68 53 70 66 50 61 75 77 70 47 67 35 72 56 58 52 56 67 81 75 48 76 52 45 68 65 57 57 57 60 55 54 59 54 58 59 39 49 78 56 44 69 82 68 52 59 41 63 68 63 57 61 45 57 68 57 58 46 74 88 49 57 58 75 69 68 47 57 60 59 53 62 55 78 45 84 69 55 84 56 85 64 63 46 67 70 75 51 67 60 69 61 53 38 55 57 64 47 63 63 55 55 67 59 96 67 62 71 55 66 60 69 46 47 56 55 45 73 85 56 61 55 72 69
0 1 0 0 12 0 0 0 0 0 1 1 0 0 0 0 0 1 0 0 2 2 0 0 5 0 0 0 0 1 2 0 2 7 1 0 0 7 0 0 0 0 0 1 0 0 0 0 0 0 1 0 0 0 0 2 0 0 0 0 1 0 0 0 0 0 0 0 0 0 0 1 0 0 1 2 0 1 0 0 1 1 0 0 0 0 0 0 1 0 0 0 0 0 5 2 4 1 0 0 0 0 0 0 1 0 0 0 0 0 0 0 5 0 0 2 0 0 0 1 0 0 1 0 0 0 0 0 0 0 0 0 0 0 0 0 0 0 0 0 1 3 0 0 0 2 3 0 0 0 1 0 0 0 1 0 0 0 1 0 0 0 0 1 0 0 0 0 0 0 0 0 0 6 0 2 0 0 0 0 0 0 0 0 0 0 0 1 0 0 0 3 0 0 0 1 0 0 0 0 1 0 0 0 0 1 0 2 0 0 0 1 0 2 0 1 1 0 0 0 1 2 0 0 0 0 0 0 0 0 0 0 1 0 0 0 0 0 0 0 0 0 0 0 1 0 2 0 0 5 0 0 3 0 0 0 2 0 0 0 0 0 6 0 0 0 0 0 0 0 0 0 0 0 0 0 0 0 1 0 0 0 4 0 0 0 0 0 0 0 0 0 1 0 1 0 2 0 0 0 0 0 0 0 0 0 0 0 0 0 0 0 0 0 0 2 0 2 0 0 0 0 0 0 0 0 0 0 0 0 0 0 0 0 0 0 0 0 0 0 0 11 0 0 0 0 0 0 0 0 0 0 0 0 0 0 0 0 0 0 0 0 0 0 0 0 0 0 0 3 0 0 3 0 0 2 0 0 0 0 0 0 8 1 0 0 0 0 0 0 0 0 0 0 0 0 0 0 0 0
39 60 70 62 9 59 25 71 62 3 77 24 34 69 0 34 72 41 57 10 76 63 1 61 50 23 65 2 36 69 62 56 24 57 27 37 70 47 53 55 59 18 52 2 58 12 49 55 8 54 21 60 62 79 68 13 78 21 41 6 46 70 54 1 32 69 52 1 45 50 21 42 45 28 72 22 68 45 54 62 46 49 44 37 2 39 2 40 47 46 58 5 27 72 29 76 36 48 53 62 42 63 71 0 86 68 43 14 47 57 69 46 64 36 48 75 27 1 63 16 61 60 59 63 53 50 73 53 69 55 72 1 58 55 69 62 28 25 58 65 54 42 40 61 35 1 39 51 14 0 24 16 39 59 35 14 13 68 47 52 44 20 50 0 60 48 62 45 58 54 82 25 62 52 45 60 61 0 16 48 6 20 58 73 5 25 71 58 55 77 52 0 76 50 44 56 87 60 3 16 47 52 64 67 79 21 71 44 34 72 11 17 35 30 14 76 0 20 41 49 55 7 65 46 52 59 37 38 45 60 72 36 59 12 30 62 68 59 56 32 69 65 59 62 33 26 48 60 38 68 28 60 15 56 68 16 19 41 6 61 59 52 67 67 61 68 10 13 32 52 65 53 21 67 41 53 57 11 2 59 46 59 72 55 34 58 57 54 41 51 27 59 23 45 15 0 7 54 54 0 66 72 75 74 10 56 82 68 39 50 54 79 28 64 63 44 49 1 6 54 54 32 16 16 67 73 39 62 52 59 49 62 46 46 76 37 31 5 53 50 63 47 53 50 2 55 58 78 73 16 46 47 76 34 1 49 29 24 29 16 33 70 85 32 90 59 57 74 46 34 62 63 38 52 43 36 0 73 61 51 15 74 44 74 27 71 55 11 50 80 17 55 13 60 58 39 56 73 52 3
163 161 220 204 184 150 194 140 249 144 240 292 111 159 178 185 168 135 108 161 171 171 165 174 92 172 167 177 180 229 115 147 184 122 147 242 156 111 134 191 143 165 251 191 147 97 111 173 253 224 138 162 176 147 185 221 196 189 206 203 137 126 166 188 154 222 228 160 162 229 196 153 151 188 153 234 198 359 115 176 210 139 262 241 171 169 193 156 130 161 217 195 241 221 150 133 195 246 154 168 127 211 154 153 212 175 192 124 286 183 176 164 140 163 121 118 147 155 149 129 195 240 111 189 121 167 151 161 208 157 232 159 202 224 155 154 148 130 251 189 167 196 148 207 125 176 169 189 170 233 83 161 142 172 197 162 186 168 195 151 123 254 171 130 196 171 135 202 208 145 119 99 158 134 116 249 126 127 169 169 91 187 191 135 201 149 177 148 194 163 129 237 173 261 111 325 190 188 141 236 176 184 166 113 210 268 108 190 213 156 155 145 149 218 161 157 176 163 189 177 235 239 190 167 167 175 211 164 112 151 149 209 217 106 210 193 187 107 200 159 163 140 284 150 157 224 131 162 188 201 285 116 167 88 114 134 249 139 174 142 134 215 219 129 173 170 272 215 211 206 148 188 267 174 185 178 157 222 182 181 147 193 318 211 106 216 174 123 158 151 192 148 120 152 153 171 135 141 185 164 176 161 159 242 200 159 231 177 199 173 162 182 162 134 100 129 183 146 148 238 136 180 187 186 156 141 145 174 139 181 165 165 126 190 183 173 160 179 157 189 181 149 114 249 170 128 188 156 145 286 147 196 167 133 177 186 130 202 232 165 162 193 171 146 155 150 169 276 119 176 156 249 106 185 150 140 169 171 127 222 169 183 161 82 157 118 120 173 141 122 130 148 260 183 223 181 194 205 144 124
15 16 11 3 3 9 12 13 18 29 24 12 9 12 6 20 21 8 11 4 7 3 12 9 8 5 12 3 20 16 3 9 24 11 14 16 6 13 6 11 14 10 5 14 17 7 10 9 1 11 19 16 16 25 19 12 7 12 13 10 10 5 4 12 11 6 11 25 20 15 4 17 11 15 12 5 11 13 5 14 14 5 2 16 12 13 10 12 8 13 7 4 12 18 4 10 3 8 16 20 10 9 9 4 9 3 6 13 5 2 18 10 14 9 14 7 17 10 13 7 18 14 8 12 5 10 1 18 8 5 4 9 7 7 8 11 4 16 11 17 9 16 10 9 8 18 15 10 11 9 7 4 6 11 14 8 16 20 12 6 5 14 17 11 12 14 19 21 10 9 8 6 3 10 6 6 4 16 3 3 11 6 3 3 13 8 19 14 10 2 16 14 4 25 6 4 14 25 11 12 11 19 12 13 16 21 12 7 15 7 24 19 12 13 8 12 6 12 24 17 6 9 30 4 16 6 6 17 8 3 17 18 15 9 10 17 9 12 7 6 15 20 18 6 17 10 7 4 13 2 9 4 10 7 16 13 7 3 12 5 10 5 12 6 7 16 17 14 15 16 10 8 7 3 6 8 20 9 5 8 12 12 14 8 0 9 18 10 3 5 7 11 15 11 8 13 7 17 18 3 12 3 12 12 11 8 3 10 12 14 10 8 8 3 6 19 27 24 10 7 12 10 19 28 4 14 19 8 8 9 5 9 16 11 7 7 6 9 13 9 12 20 10 13 8 5 7 9 26 17 7 13 8 7 7 19 3 6 10 10 10 5 7 25 19 13 11 10 17 6 14 11 3 21 12 13 8 4 9 17 9 2 11 17 4 8 11 10 13 15 2 14 13 15 9 8 5 13 6 17
1 0 5 7 4 0 0 0 0 4 11 2 0 6 1 2 0 0 5 33 1 13 0 7 0 0 0 1 0 6 3 0 1 1 12 1 0 13 4 0 0 0 39 1 0 8 9 73 10 0 41 0 0 0 0 0 0 0 0 4 0 0 2 0 1 0 0 0 0 1 3 0 0 3 21 0 0 0 0 0 0 79 0 0 4 1 4 0 6 14 0 0 1 1 0 1 1 8 18 9 0 13 0 16 14 0 84 4 0 0 0 0 10 5 0 78 1 0 0 3 0 0 5 0 6 5 0 29 0 0 0 0 1 0 30 0 1 0 1 0 0 6 0 0 2 0 6 4 3 0 3 0 100 19 7 5 2 0 18 7 0 15 44 9 55 5 41 0 1 1 0 0 4 0 9 0 7 33 0 0 20 0 1 0 1 3 43 0 6 0 2 1 7 0 24 0 0 0 0 3 0 0 0 0 0 1 0 0 60 3 0 1 0 7 1 0 0 0 1 0 23 0 0 0 2 0 0 6 0 0 6 0 41 1 0 1 0 18 0 10 27 0 0 0 0 26 0 0 0 0 0 0 2 0 1 3 0 3 0 1 3 2 0 0 0 0 6 0 2 0 1 0 0 41 0 0 11 0 33 0 1 0 19 0 0 0 13 0 0 8 0 5 2 0 0 0 0 11 35 0 5 9 1 0 0 0 0 0 23 0 0 4 0 1 1 2 0 0 1 5 8 1 0 0 2 0 0 19 0 0 0 5 15 0 20 0 51 1 0 0 0 21 0 0 3 12 8 2 0 4 1 0 1 13 1 0 8 0 0 5 3 8 7 2 41 0 0 0 2 11 6 5 31 21 0 0 1 14 0 0 0 0 50 1 0 0 38 0 0 0 1 10 0 0 10 0 20 0 1 0
29 59 29 19 58 26 50 54 34 11 29 11 62 36 26 19 43 38 42 29 49 36 25 13 15 19 33 38 42 10 43 26 40 41 31 16 17 35 24 47 40 33 38 37 18 35 67 43 21 60 18 41 24 33 17 41 12 10 28 10 60 29 8 55 26 50 24 18 19 39 15 36 55 17 38 31 40 65 36 18 28 83 42 43 44 64 21 13 25 45 40 39 38 33 33 39 54 12 22 24 23 35 31 20 23 10 48 11 35 18 21 18 10 36 29 9 35 48 42 28 16 34 18 19 30 27 44 27 40 47 56 36 37 21 37 46 27 5 30 35 52 29 70 38 29 29 34 54 49 66 22 26 24 17 43 26 16 55 45 29 9 24 43 27 50 24 24 23 34 29 31 35 28 18 49 48 37 43 30 19 29 27 50 28 11 34 19 45 38 39 11 43 31 28 44 20 16 33 32 29 27 33 60 52 36 29 24 64 29 27 36 16 39 54 44 29 9 35 48 60 26 33 20 37 64 44 8 25 14 21 30 21 22 35 30 18 53 49 36 44 30 33 30 31 42 22 28 14 31 34 9 16 30 25 30 37 38 55 25 54 63 16 36 24 44 15 72 38 21 19 26 31 60 39 3 15 33 60 7 27 12 29 23 45 26 15 7 37 47 10 17 40 23 27 31 26 47 64 33 17 21 15 45 24 36 57 29 45 51 48 42 47 34 14 38 13 21 11 42 45 19 47 16 23 34 43 23 32 26 38 44 27 23 60 63 13 18 16 13 33 27 39 43 13 17 10 47 47 40 18 34 21 29 15 33 22 31 39 12 46 31 7 54 28 49 42 82 42 22 33 29 40 21 44 22 37 33 16 64 52 14 67 29 33 43 24 23 32 27 27 38 37 23 42 30 22 32 31 23 33
41 38 78 44 18 46 68 61 54 29 29 36 49 56 48 10 34 53 46 16 47 43 37 67 40 45 36 49 12 35 17 20 39 41 41 26 44 66 60 30 68 27 31 66 32 73 62 78 61 58 32 47 63 51 38 72 57 58 54 54 54 54 49 70 37 68 51 45 61 41 44 15 53 68 54 67 56 61 32 76 36 32 81 52 44 56 58 22 68 44 50 64 40 62 57 35 36 50 26 72 62 44 29 80 38 34 142 34 50 16 42 48 42 18 35 80 37 58 48 43 24 38 58 24 79 27 62 91 26 15 54 32 36 58 48 31 27 36 61 42 52 67 42 19 44 43 97 40 64 26 33 42 41 29 41 35 51 53 47 45 35 42 69 35 51 88 62 31 50 60 63 64 47 38 40 67 65 13 49 51 36 33 46 51 26 62 63 48 74 61 92 33 63 53 25 49 39 73 61 55 69 40 40 53 50 82 36 57 41 33 24 20 53 45 43 67 84 58 48 46 61 53 33 87 56 46 51 36 43 33 70 9 50 47 68 51 46 47 45 26 40 52 28 77 45 46 23 52 76 33 52 67 32 67 29 46 31 44 60 40 77 54 101 66 36 31 44 45 29 34 18 31 58 74 61 38 26 20 37 78 56 68 61 100 35 42 46 61 63 34 47 23 82 67 69 48 36 40 37 26 71 47 70 45 80 54 44 33 64 51 38 36 45 52 50 45 48 53 54 44 56 50 56 43 44 36 52 29 44 44 33 48 63 84 44 37 52 30 49 87 51 46 30 49 46 31 43 32 78 75 65 108 95 60 78 27 45 56 31 36 67 71 24 70 73 65 73 54 28 50 38 64 41 48 71 51 43 75 50 37 14 72 44 51 71 61 85 63 55 29 49 48 67 65 56 28 21 49 80 42
1 0 0 0 0 0 0 0 0 5 0 0 0 0 0 0 8 0 2 0 4 0 0 1 0 0 0 0 0 0 3 0 0 0 0 0 0 0 0 0 1 0 0 0 1 0 5 0 0 0 1 0 0 0 0 0 0 0 0 0 0 0 0 0 0 3 0 0 0 0 0 0 3 0 0 0 0 0 0 0 0 1 0 0 0 0 0 0 0 0 0 0 0 9 0 1 0 0 0 0 0 0 0 0 0 4 0 0 0 0 0 0 0 0 2 4 0 0 0 0 0 1 0 0 0 0 0 0 0 0 0 0 0 0 0 11 0 2 0 0 0 0 0 0 0 0 0 4 1 0 0 1 9 1 0 4 0 0 0 0 0 0 6 0 0 0 0 0 0 2 2 0 6 0 0 0 0 0 0 0 0 0 0 5 3 0 0 0 0 1 1 2 0 0 0 0 2 0 0 0 0 0 0 0 0 0 3 0 0 0 0 4 0 0 0 0 0 0 2 0 0 0 0 0 0 2 0 0 0 5 0 0 0 0 7 0 0 0 0 0 0 0 0 0 0 0 0 7 0 2 0 0 0 4 0 0 0 0 0 0 0 0 0 0 0 0 0 0 0 0 5 0 0 0 0 0 0 1 0 0 0 0 0 0 0 0 0 1 0 4 0 0 0 0 0 0 0 0 0 0 0 4 0 0 0 2 0 0 0 0 0 0 0 0 0 0 0 0 0 0 0 0 0 0 1 0 0 0 0 0 0 0 0 0 0 0 0 0 1 0 0 0 0 0 0 0 0 0 0 0 0 0 0 0 0 0 0 0 0 0 3 0 0 0 1 0 0 0 4 0 1 0 0 0 0 2 0 0 0 0 1 0 0 0 0 0 0 0 2 0 0 5 0 0 0 0 0 0 0 0
14 14 10 8 10 19 10 10 8 6 1 9 11 4 4 9 29 20 12 9 2 4 1 5 15 11 12 13 8 18 19 7 4 1 3 9 6 4 7 10 6 3 6 4 17 2 15 11 8 2 1 12 6 5 13 5 6 7 8 12 1 6 3 17 2 1 8 4 0 12 12 1 10 12 11 0 2 1 13 10 7 1 2 13 16 23 7 7 28 16 18 2 10 7 0 12 8 2 10 16 5 15 7 7 3 8 4 7 0 12 4 8 2 13 29 12 2 0 18 7 14 15 9 12 4 15 13 13 21 7 2 10 8 8 6 9 5 2 13 7 0 13 9 3 13 23 16 12 19 6 21 0 8 0 15 7 6 6 2 26 8 1 12 3 8 17 1 5 14 3 3 5 20 17 6 16 2 6 22 8 10 5 12 8 2 7 7 11 4 10 5 6 6 8 15 11 2 16 7 1 8 13 10 12 9 5 6 25 6 6 3 9 2 5 4 5 10 11 10 10 14 2 13 2 0 20 11 5 10 8 21 13 2 3 14 4 2 26 14 7 5 10 3 6 1 18 9 8 10 4 4 4 6 16 11 16 4 14 2 26 9 18 7 18 28 13 12 14 8 7 4 6 12 8 3 4 2 1 5 11 7 2 2 11 6 19 16 20 9 18 8 10 14 2 9 12 5 16 16 6 0 0 1 16 22 9 7 5 5 7 3 14 15 8 18 13 5 0 3 5 6 4 21 1 21 11 20 11 10 0 2 17 5 4 0 9 5 5 2 21 6 4 7 18 15 5 5 16 9 3 2 0 9 7 13 12 3 4 5 10 8 6 34 16 15 0 3 9 5 9 5 14 4 16 7 2 11 3 4 7 5 10 5 4 7 7 7 18 8 22 0 8 1 18 2 5 3 18 12 17
2 6 7 5 5 4 3 3 4 9 6 10 7 6 0 6 4 4 2 3 4 1 2 2 6 3 2 0 4 7 3 3 2 4 2 4 2 5 2 4 12 8 12 6 11 4 1 9 3 3 6 3 5 2 3 1 8 0 4 5 0 6 1 6 0 5 6 5 7 4 5 10 5 4 5 4 7 5 10 8 0 3 8 0 4 11 8 0 2 2 4 3 1 7 12 6 1 5 3 7 7 4 0 6 3 1 0 3 2 1 0 8 9 9 4 1 5 5 5 6 1 3 2 4 6 3 1 3 6 8 9 5 6 6 0 8 6 2 3 4 3 5 1 4 7 6 0 2 8 8 1 4 6 6 12 5 3 3 5 6 1 2 6 7 8 8 4 4 4 1 6 5 0 4 2 2 4 4 5 9 4 1 2 3 15 3 3 11 4 10 3 4 1 1 8 6 1 8 5 4 2 10 8 7 3 1 4 2 5 1 2 8 4 8 9 1 1 3 4 3 5 2 12 2 7 1 0 1 4 4 5 0 5 3 5 1 6 2 1 0 4 6 1 5 3 2 5 2 2 0 9 1 2 0 1 6 8 7 7 2 4 5 6 5 3 1 6 5 4 4 4 1 7 0 7 3 8 0 3 7 8 10 7 9 9 1 4 8 3 4 1 8 7 5 4 10 2 0 3 8 5 5 4 6 3 8 4 1 1 7 4 4 1 2 7 10 6 4 11 5 3 3 2 5 3 4 3 8 4 6 3 4 0 2 3 4 10 4 3 5 3 3 6 0 3 8 1 2 4 6 5 7 3 2 5 2 1 3 2 2 4 5 1 1 3 2 2 8 4 5 3 2 5 7 0 9 8 8 7 5 5 9 5 9 3 11 5 0 5 1 0 1 9 5 4 2 4 6 1 8
2 0 21 0 0 0 0 5 2 1 9 17 0 12 8 10 7 1 8 9 7 1 0 1 0 1 0 3 2 6 2 21 0 5 0 9 11 2 0 8 1 12 0 15 0 5 13 0 1 8 36 0 0 1 6 7 8 3 10 0 0 2 19 2 11 0 1 12 21 10 0 1 0 8 1 10 1 13 0 14 1 2 4 1 23 2 5 5 24 0 14 1 0 3 2 0 8 1 28 0 1 1 5 0 2 11 8 0 0 22 15 0 15 1 0 2 10 5 7 3 12 4 5 1 0 5 12 12 1 7 0 0 0 11 7 13 0 4 8 4 11 0 1 2 1 5 2 11 1 6 14 0 9 1 0 1 1 0 0 0 1 0 0 1 1 2 0 2 4 0 17 7 3 0 5 2 9 6 5 0 8 1 6 1 0 13 3 5 1 8 1 3 4 2 0 0 0 0 9 4 0 29 2 8 4 1 3 2 6 1 6 0 0 3 4 5 0 0 8 4 0 1 0 1 2 0 12 10 12 8 1 3 19 7 1 2 6 1 0 42 0 7 6 0 3 10 2 0 5 1 4 0 3 2 15 9 0 4 1 2 0 5 11 3 29 16 0 0 0 0 19 17 1 1 3 1 0 4 2 0 7 0 3 0 13 2 1 14 8 3 0 14 2 10 8 0 1 2 0 4 0 6 6 8 4 0 2 8 8 0 22 10 12 1 0 5 0 1 7 2 37 0 8 7 0 1 0 0 13 1 0 3 2 2 0 0 6 0 0 0 2 3 1 0 9 16 7 3 0 0 8 1 7 11 8 16 11 2 5 4 10 2 0 2 1 30 8 1 4 4 2 6 4 3 0 4 2 6 0 1 0 1 0 6 0 5 0 1 0 0 0 3 17 0 4 0 4 3 20 2
116 62 108 108 55 55 147 52 97 29 49 97 121 105 46 71 81 110 77 122 65 86 81 78 42 117 45 73 81 109 6 113 42 138 68 44 41 68 80 49 77 76 87 116 54 55 60 49 66 69 100 106 101 54 79 67 60 66 127 86 132 78 61 30 59 103 72 102 71 56 142 55 63 77 44 40 30 84 54 60 63 72 97 100 57 73 65 50 70 34 48 82 62 63 116 113 78 49 44 65 118 70 51 76 86 84 93 71 81 100 79 81 91 58 58 56 33 70 53 48 56 126 91 74 120 60 96 65 67 91 92 68 61 64 57 112 88 60 107 60 68 93 82 73 84 59 72 43 61 50 32 91 65 70 68 98 147 70 57 72 81 91 70 43 70 85 83 54 77 68 92 56 79 84 87 80 120 33 93 61 44 59 64 98 88 52 64 80 28 60 60 60 98 67 86 79 69 71 118 46 60 65 99 45 78 68 39 77 41 68 54 54 59 37 60 61 96 88 64 60 112 94 59 86 56 59 44 77 76 83 66 79 58 62 71 56 79 96 95 69 59 63 72 58 96 62 42 92 68 70 85 65 97 65 82 83 19 96 117 51 131 48 59 62 65 36 49 89 110 76 37 40 80 57 73 63 68 84 65 36 65 55 30 88 69 64 105 86 35 109 119 90 88 82 57 102 68 31 88 135 66 135 63 35 81 86 94 68 81 96 47 58 62 92 63 58 39 68 114 53 69 86 56 52 85 85 70 69 47 107 86 107 120 59 70 83 79 73 82 85 76 82 77 93 86 46 64 57 111 62 109 75 51 62 101 42 48 48 89 63 44 42 69 64 62 58 41 88 125 71 119 78 72 38 71 122 92 70 57 55 75 11 99 63 62 58 80 137 42 49 48 33 63 112 61 80 73 76 51 51
39 24 55 29 47 65 47 33 66 45 43 52 55 45 29 55 51 60 48 61 47 58 28 45 32 39 18 35 57 44 34 59 26 33 51 58 55 58 55 42 41 52 40 42 44 38 54 49 61 65 68 40 48 33 41 40 44 29 53 24 55 52 41 29 46 26 97 63 32 42 48 53 24 40 56 76 65 28 55 34 38 51 42 39 41 48 41 45 38 58 75 46 41 30 30 46 41 37 15 44 24 31 63 51 37 48 42 52 28 83 40 36 31 56 27 28 49 47 29 36 60 50 38 50 27 60 44 27 44 61 30 35 44 46 84 31 42 47 40 33 34 52 55 58 37 46 63 50 37 63 46 44 30 58 38 39 35 46 56 66 35 7 18 33 28 24 43 40 25 43 34 29 50 25 31 24 47 37 45 59 36 14 56 60 62 32 37 56 58 44 39 43 35 34 45 59 15 70 37 32 46 26 51 61 66 25 40 45 38 37 39 23 41 30 40 37 40 33 41 21 47 43 51 41 57 24 57 22 28 49 47 43 46 34 63 42 55 58 49 53 53 30 49 58 37 37 40 45 26 24 57 31 34 17 59 47 53 34 39 39 36 54 54 46 53 71 50 56 39 57 20 40 29 62 35 45 63 37 43 54 44 53 47 41 48 80 39 29 34 53 20 48 54 50 56 51 43 19 66 58 45 45 61 41 39 35 59 33 35 68 50 48 54 43 41 23 43 38 33 57 37 47 39 28 27 56 39 24 35 66 8 47 45 27 52 27 41 37 64 35 35 34 28 52 28 64 55 28 39 28 60 5 57 47 48 41 15 74 60 51 41 30 28 42 43 43 37 36 22 28 50 49 43 53 33 61 55 44 33 56 36 27 43 33 37 25 37 41 14 56 38 75 27 42 69 53 28 72 46 31
13 2 13 9 44 20 4 23 21 30 20 45 2 2 20 24 10 7 12 13 13 21 11 10 32 4 3 7 18 15 26 28 29 14 11 30 8 4 4 21 11 16 8 3 1 22 1 0 20 29 24 7 23 19 36 31 30 13 23 9 7 32 3 31 2 7 24 2 10 10 25 11 9 18 24 9 2 3 9 4 24 12 8 10 19 1 4 11 8 19 18 16 18 40 4 7 18 4 7 9 7 8 7 48 7 34 1 52 4 8 10 34 65 12 19 11 17 24 22 17 27 2 12 16 35 39 5 26 18 3 13 20 18 10 22 8 21 19 10 15 26 11 17 30 4 6 5 11 28 8 19 15 12 16 24 10 17 27 24 9 20 13 9 19 7 20 17 18 9 3 4 40 20 10 5 12 36 14 11 5 0 9 14 11 30 8 9 20 15 9 36 13 15 29 21 4 12 10 8 7 14 15 9 13 22 2 20 4 22 18 28 12 33 5 21 11 18 9 12 7 33 8 17 2 1 3 13 10 8 8 18 5 40 19 3 12 7 33 9 4 15 2 19 16 11 20 38 4 13 24 9 9 25 26 13 20 12 8 13 20 9 11 23 4 10 17 6 24 4 4 23 27 15 19 24 13 11 26 29 20 9 27 40 31 18 11 8 39 20 9 8 5 5 44 26 17 44 12 26 6 7 31 21 8 5 4 4 41 12 3 20 6 5 26 34 8 15 4 2 13 2 35 21 32 8 11 17 32 33 11 42 4 38 1 10 5 5 8 15 9 18 43 5 19 18 20 20 17 5 46 4 28 9 0 7 9 48 28 20 34 21 5 23 3 31 9 9 6 34 16 17 12 8 15 60 3 29 6 18 7 24 13 1 36 45 42 37 10 44 4 32 24 21 15 3 19 30 8 5 28
3 0 0 2 0 1 0 3 0 1 0 0 0 0 0 3 0 1 0 1 0 0 1 0 0 0 1 0 2 0 3 0 1 2 0 0 0 1 3 0 0 1 0 1 0 4 2 0 8 0 0 0 0 0 0 2 1 3 2 2 0 1 3 3 1 0 0 2 0 1 1 0 0 2 0 0 0 0 0 1 0 0 0 0 1 0 0 1 0 0 0 0 0 0 0 4 3 0 1 0 1 2 0 2 0 0 0 1 3 0 1 0 2 1 1 2 1 0 2 4 1 0 0 0 2 2 1 0 2 0 0 0 1 3 0 1 0 0 1 0 3 0 0 0 0 0 1 1 0 0 0 5 1 1 0 5 2 0 0 0 0 5 0 1 1 2 6 0 1 0 8 2 5 3 0 0 1 0 0 1 0 0 2 0 0 0 0 1 3 0 0 1 1 1 1 0 1 0 0 2 1 0 1 0 0 4 0 0 3 0 0 1 5 4 1 0 0 6 4 1 0 1 0 2 0 0 1 0 3 1 3 4 4 1 1 4 1 4 0 2 0 0 1 3 0 0 1 2 3 0 0 2 1 1 1 1 0 0 1 4 0 4 0 0 0 0 1 1 0 1 0 1 0 1 0 1 0 1 0 0 0 1 1 0 0 0 2 0 1 0 0 0 0 1 0 2 0 1 1 0 1 1 1 2 1 0 5 6 0 1 2 0 4 3 0 1 0 1 0 2 2 1 1 5 1 0 0 0 5 1 1 1 3 4 4 0 1 0 1 0 0 9 0 0 1 0 1 5 3 3 2 0 0 0 1 0 5 0 0 0 5 0 0 1 1 1 0 3 6 0 2 1 1 0 0 3 0 0 0 2 1 5 2 2 3 1 7 0 1 0 2 3 6 0 0 0 0 0 5 0
1 4 5 0 0 0 0 0 0 0 1 0 0 0 3 6 5 4 0 1 3 2 0 2 1 0 7 1 0 8 10 0 1 6 0 10 4 0 9 4 1 13 2 0 2 0 1 1 6 0 2 0 1 1 0 0 0 0 1 5 0 5 2 1 1 11 0 0 4 2 6 0 5 3 2 4 1 0 3 16 1 2 7 4 4 3 2 3 2 0 0 7 4 2 3 2 9 8 9 14 2 18 1 1 3 0 10 3 1 1 0 0 3 7 1 19 6 1 1 3 10 0 2 0 0 3 0 1 8 0 3 1 1 0 1 7 0 1 0 7 2 3 3 10 5 1 2 24 3 3 2 0 0 9 1 1 2 2 0 2 2 1 0 1 5 0 0 1 1 2 0 6 1 2 8 0 2 13 2 19 6 0 1 5 0 4 2 3 5 2 14 13 0 2 0 14 7 3 5 4 0 2 3 0 3 3 3 2 6 0 2 7 4 7 1 11 8 2 0 12 3 3 4 7 11 3 2 1 3 2 2 8 2 1 19 5 4 5 2 7 8 0 1 7 1 1 10 0 18 0 1 1 8 0 0 1 1 4 0 8 4 2 7 2 9 0 0 1 1 14 5 1 0 3 4 3 2 0 2 2 4 4 1 4 1 0 2 6 4 14 3 3 0 3 0 2 1 3 4 1 4 15 6 3 0 0 1 2 3 2 0 0 8 11 1 0 0 2 5 13 6 21 18 9 0 2 4 4 0 0 2 5 0 5 4 6 4 4 3 3 7 3 3 0 5 0 0 2 1 6 6 0 3 0 8 0 7 5 3 3 10 4 1 1 3 0 1 2 9 0 0 5 3 0 2 0 2 3 0 0 2 9 1 10 4 6 6 4 2 4 5 1 13 0 5 3 5 3 3 0
9 8 2 2 5 16 0 14 8 1 11 4 11 10 12 2 2 0 1 11 11 11 1 3 5 1 3 0 3 8 10 2 4 2 7 4 5 7 3 6 0 3 12 9 3 10 0 0 5 2 2 7 11 4 4 0 6 6 9 8 11 8 7 14 5 9 2 5 4 0 2 7 5 0 5 2 3 0 7 4 8 0 14 12 2 7 1 0 7 3 4 0 13 5 1 5 3 7 7 3 2 9 7 1 1 2 4 5 3 4 3 0 5 7 8 2 13 8 3 2 2 2 1 6 3 5 1 9 4 2 3 18 4 11 0 2 2 10 2 5 6 5 3 11 1 9 6 2 11 2 4 5 3 4 8 14 9 8 1 5 1 1 1 3 7 7 6 3 1 15 1 1 4 9 19 3 3 2 2 4 5 14 3 19 8 4 4 0 0 9 2 5 9 13 9 12 0 5 5 3 3 3 12 3 3 12 0 4 4 2 8 4 4 4 8 5 1 12 11 11 9 10 3 2 5 3 16 7 4 15 7 1 8 9 3 11 5 3 2 2 6 8 4 4 8 10 1 5 15 1 2 5 4 6 2 1 5 13 1 3 7 3 2 6 13 1 1 8 6 6 2 10 10 2 6 9 7 12 2 10 5 10 3 7 2 0 4 3 12 0 3 3 12 13 7 6 9 3 1 4 0 6 8 3 26 8 2 3 6 7 5 17 10 4 2 24 5 7 8 0 10 9 0 1 3 8 4 2 5 2 12 6 6 10 4 1 7 9 3 14 3 18 8 5 11 13 0 5 17 14 7 2 13 5 9 7 7 8 11 5 14 4 8 5 0 4 6 1 10 3 2 4 2 8 9 7 3 8 11 9 7 8 15 0 2 5 10 3 4 1 17 2 0 3 8 4 11 5 4 8
2 6 4 6 10 2 3 6 7 4 3 7 20 4 9 13 23 6 18 6 1 25 7 2 16 3 9 10 11 5 1 18 6 3 0 12 2 7 10 2 8 29 5 6 6 9 1 15 15 12 0 2 8 3 3 10 0 14 1 13 2 7 4 4 10 13 12 1 0 3 10 7 6 9 8 4 1 15 8 10 9 9 1 1 35 1 6 20 21 2 14 5 17 16 4 8 5 16 12 1 9 20 0 0 3 5 6 1 7 0 0 9 24 8 4 10 25 19 12 7 6 13 5 9 11 8 7 10 20 9 11 12 8 10 10 13 4 13 3 5 13 19 0 9 2 13 8 13 11 4 12 4 3 10 6 8 11 2 12 19 7 27 19 8 1 13 5 14 16 4 3 2 17 0 5 10 13 11 3 2 18 2 12 9 5 9 6 16 16 16 9 5 2 8 6 5 6 15 27 6 12 5 18 23 13 2 20 1 5 1 7 6 2 2 3 3 4 2 4 6 4 13 13 10 0 11 2 1 0 27 16 0 9 4 14 2 8 3 19 2 0 5 8 0 1 21 15 5 8 20 4 10 12 21 3 18 13 8 6 35 9 3 24 0 17 8 12 11 4 3 12 3 11 5 27 24 20 6 11 27 6 22 3 13 0 6 13 5 7 15 4 10 3 16 6 3 15 12 27 1 30 1 1 4 10 1 2 16 0 12 4 0 0 4 1 14 3 8 8 18 16 4 17 11 13 18 10 9 5 9 0 20 4 0 18 5 12 7 10 15 15 7 4 12 7 13 7 4 10 3 2 11 16 2 1 23 3 7 3 2 6 7 4 16 1 9 7 6 3 2 6 5 9 3 11 3 0 15 11 3 12 5 26 2 3 5 3 4 10 2 2 17 18 6 3 5 12 2 6 5
9 0 15 0 13 33 19 2 12 16 15 0 18 0 16 18 9 5 14 0 17 18 0 23 0 1 13 7 14 33 0 0 12 14 10 2 2 0 14 1 0 0 22 13 21 5 18 22 11 6 22 22 3 10 0 13 6 22 0 4 0 21 0 16 17 8 22 29 5 19 14 23 29 1 23 15 33 8 19 0 0 0 9 23 23 4 11 13 12 4 11 11 13 0 18 14 26 13 18 14 13 25 7 12 7 10 1 0 7 0 14 21 0 6 16 15 21 13 0 14 10 15 14 14 0 14 17 1 8 2 19 25 14 1 20 9 0 3 5 9 16 22 14 28 19 24 13 20 21 16 2 3 22 11 15 23 19 13 6 0 3 6 0 11 8 36 13 15 37 10 15 23 1 18 22 23 5 10 12 5 3 9 0 4 27 22 23 16 14 18 12 16 5 12 0 16 26 24 0 17 16 33 5 0 28 13 22 4 15 35 11 16 9 7 4 36 7 1 15 26 6 0 22 11 17 27 16 23 8 14 30 13 19 0 15 0 4 23 20 23 17 6 16 25 14 27 0 0 16 20 5 13 1 19 8 27 21 28 3 5 1 29 18 9 18 7 24 23 25 2 0 1 13 27 2 27 13 4 14 16 1 1 20 25 15 31 23 21 0 3 4 19 28 13 5 0 13 19 27 10 0 18 26 4 5 20 7 2 22 28 15 13 21 2 17 15 15 14 14 13 22 11 9 31 7 15 11 2 8 0 4 2 0 5 14 16 18 0 23 19 15 3 19 23 26 0 18 8 6 16 6 24 19 23 13 18 28 24 14 16 17 13 21 9 23 24 6 14 20 11 2 28 1 9 6 15 0 4 20 16 12 27 19 9 15 10 25 25 12 20 12 30 4 9 7 24 19 26 20 11
38 29 21 17 15 38 27 11 25 11 18 21 40 18 28 21 14 22 27 19 11 44 25 39 11 35 10 24 19 8 32 22 18 25 12 40 16 44 28 31 27 31 23 28 30 22 27 19 12 22 21 27 23 38 30 20 16 25 21 38 32 25 27 32 16 22 22 27 23 27 21 14 33 21 31 12 20 19 31 21 9 31 27 30 18 15 31 19 18 11 13 12 28 16 28 30 12 13 17 27 22 12 39 36 17 15 26 26 24 13 15 20 32 22 47 29 26 37 20 17 32 25 29 40 43 26 41 25 15 27 53 32 22 27 12 36 19 42 8 21 19 35 19 13 10 32 28 13 37 23 16 25 35 5 34 12 27 29 30 27 41 25 42 28 26 36 52 29 20 19 25 34 48 21 34 21 44 29 21 18 27 33 47 31 20 19 16 29 24 32 19 31 31 13 25 37 17 30 10 22 30 11 31 31 15 52 12 25 32 14 42 18 31 21 36 43 19 23 4 32 19 10 35 24 43 25 22 33 30 19 32 13 30 37 24 15 19 28 24 15 10 35 26 35 38 31 35 29 42 33 23 24 14 47 25 9 30 41 14 37 23 15 29 26 38 28 21 32 35 21 51 36 28 29 36 21 23 30 10 15 43 21 19 31 35 20 15 36 23 32 20 14 22 29 9 39 21 30 23 37 28 21 33 19 24 29 21 20 28 32 32 32 19 8 44 14 19 22 23 13 17 21 28 39 33 48 26 27 41 13 17 17 41 25 25 32 41 20 26 24 14 34 38 19 17 33 14 24 40 32 23 18 42 15 36 17 19 32 17 28 20 23 29 15 21 14 26 25 37 27 29 23 32 35 11 26 29 10 28 16 39 9 21 43 36 30 20 9 26 29 42 15 24 28 24 13 12 17 37 27
159 471 470 211 455 343 398 427 179 223 264 313 230 255 239 125 269 395 106 461 311 311 321 464 279 245 191 232 268 223 162 591 662 289 168 194 284 224 424 455 348 333 218 225 109 153 289 358 416 260 199 150 370 335 259 182 256 188 253 259 189 120 143 349 251 142 200 266 228 219 81 120 145 268 501 330 234 451 193 300 335 158 359 420 229 175 201 236 418 248 334 154 280 210 216 257 286 372 270 136 97 178 232 148 151 245 116 268 500 166 268 193 527 366 48 316 73 174 199 238 179 323 436 220 168 269 145 288 280 350 105 334 159 315 71 331 370 387 203 477 544 149 193 402 247 48 178 356 217 95 316 481 242 130 242 174 212 392 306 241 189 288 149 171 296 382 492 227 374 765 147 373 233 255 263 148 185 343 412 56 284 204 347 237 174 279 326 227 91 140 111 372 146 221 55 313 110 252 395 317 331 216 322 365 391 306 160 389 103 225 695 310 362 194 518 386 112 177 247 297 276 81 173 197 155 196 223 433 453 276 359 259 252 381 161 113 191 195 208 167 169 320 579 249 276 274 289 125 290 233 167 280 121 362 243 145 131 640 203 254 285 505 220 170 280 230 310 129 333 35 661 311 196 501 168 262 98 174 255 180 316 630 186 381 150 149 292 119 260 255 239 370 387 79 127 153 167 785 302 156 330 239 178 107 629 156 240 308 289 312 195 323 191 307 161 137 70 281 122 231 439 175 161 228 207 562 333 257 356 61 110 179 339 343 226 346 280 125 124 303 387 389 287 285 47 396 203 107 133 100 139 139 298 577 276 477 104 242 290 195 331 561 295 54 225 374 279 245 264 315 414 175 121 288 420 124 164 162 375 129 188 356 307 156 243 129 87 205 306 179 220 304 172 170 290 116 154 339 310 356
0 21 17 6 17 14 1 20 2 14 23 20 20 14 27 17 6 22 28 20 11 16 17 6 20 3 28 21 25 15 21 10 16 27 28 4 15 20 13 18 20 30 16 20 22 20 22 23 25 18 22 25 14 17 19 14 27 13 12 12 8 17 20 12 14 3 18 17 18 16 18 21 19 13 16 9 13 15 29 8 12 10 14 11 17 3 17 15 15 10 7 16 18 10 27 10 6 15 9 7 18 18 21 26 30 21 10 21 15 2 15 16 19 10 15 17 19 25 17 16 9 22 21 28 9 21 13 10 4 19 1 15 15 5 16 29 18 12 11 19 9 14 14 7 32 8 7 19 11 20 26 22 19 23 24 7 19 9 13 12 24 17 18 20 14 9 12 16 20 14 19 17 17 11 13 12 24 15 15 18 28 11 16 17 13 4 24 19 22 6 19 12 15 18 32 13 13 20 16 12 19 13 13 6 11 16 20 14 19 13 10 23 19 8 18 12 16 9 6 18 7 21 21 11 12 7 18 19 0 14 2 26 20 19 9 24 9 23 25 8 18 22 15 19 15 2 11 17 22 25 12 8 18 23 18 15 25 11 12 22 9 12 14 14 11 10 13 1 21 8 14 4 19 19 16 11 17 19 19 12 35 24 12 17 27 10 20 31 26 7 12 23 9 11 22 24 20 33 9 22 10 18 15 29 13 10 9 19 18 7 35 22 26 10 22 8 12 19 9 20 17 9 8 15 11 18 17 18 9 11 16 11 17 12 8 20 14 11 10 9 18 15 11 25 8 4 15 15 22 15 29 22 15 24 23 16 10 7 16 12 14 10 23 11 24 6 14 15 7 21 7 19 18 17 21 21 14 8 21 10 6 18 6 9 8 15 15 26 17 20 16 18 10 21 11 15 28 16 33 19
10 6 14 6 10 2 7 3 3 6 6 3 5 5 5 3 7 8 4 2 11 3 12 1 10 13 6 8 9 13 5 3 5 7 13 7 6 10 6 6 13 6 10 6 12 1 6 9 8 8 11 3 10 7 8 11 13 5 3 12 9 6 16 5 4 4 11 5 5 10 8 11 9 4 6 6 2 7 11 7 10 6 8 6 5 15 5 9 7 7 4 2 4 6 2 1 8 8 5 12 10 2 5 4 4 3 5 4 3 2 12 10 7 9 7 2 13 6 8 8 4 10 2 10 7 5 8 0 8 9 4 5 6 5 3 3 4 6 6 13 6 10 7 3 4 4 9 9 13 6 4 12 2 6 6 3 6 9 7 7 8 4 6 4 7 7 9 7 7 2 4 7 13 3 7 6 10 12 9 11 9 6 5 3 6 2 6 6 8 4 14 5 2 13 6 7 4 13 5 4 5 5 14 6 8 2 6 4 7 6 5 9 9 4 3 8 6 8 2 5 11 2 7 9 7 4 12 8 5 10 9 3 3 9 14 9 5 2 7 4 8 7 7 5 8 8 6 1 3 5 4 6 13 6 5 8 6 3 7 6 6 5 11 4 8 8 7 4 7 3 5 7 5 4 6 7 11 7 11 8 10 4 6 6 5 8 9 10 13 6 5 10 2 10 7 6 6 5 7 9 6 4 7 2 5 10 8 6 10 9 7 7 9 5 6 2 3 10 2 9 2 10 12 5 6 6 9 3 5 5 5 2 7 2 3 6 6 9 4 10 7 7 14 3 12 3 5 3 6 1 6 9 5 11 8 7 8 9 8 9 7 6 7 12 17 5 10 10 3 6 5 12 9 12 2 7 5 4 0 5 5 3 2 4 9 10 10 3 15 5 8 4 9 6 11 2 0 8 10 3
0 2 0 1 1 0 0 0 1 4 0 0 1 0 0 2 1 2 0 0 1 0 3 1 1 1 1 0 0 3 0 1 0 3 1 0 0 3 0 3 0 1 0 0 1 3 1 0 1 3 0 1 4 0 0 1 1 2 0 0 1 2 0 0 0 1 5 0 0 1 1 0 2 0 1 0 0 1 1 2 0 2 0 3 1 0 0 0 0 0 0 0 2 2 0 2 0 0 2 0 2 0 2 3 1 0 1 0 0 0 0 3 0 0 0 0 0 1 0 0 1 1 0 2 1 4 4 1 1 2 0 2 0 0 0 1 0 0 1 2 0 2 0 0 3 3 2 2 0 0 0 0 1 0 1 0 1 0 3 0 0 0 0 2 1 0 1 1 1 0 0 1 1 0 0 0 1 0 1 0 0 1 0 0 2 0 0 0 2 1 1 1 0 1 0 0 2 0 3 0 0 2 2 0 0 2 0 0 1 3 2 1 0 1 0 0 4 1 1 0 1 0 3 3 2 4 0 3 0 0 1 1 1 1 0 0 0 0 0 0 1 2 0 0 0 0 4 0 0 0 2 2 2 0 0 2 0 2 0 0 1 2 0 0 0 0 1 0 0 0 0 1 0 1 0 0 1 0 0 0 1 1 0 0 0 1 0 0 1 1 1 0 0 1 0 1 0 0 0 2 0 1 0 1 1 0 0 0 1 0 0 0 3 2 2 2 0 0 0 0 0 1 0 0 0 0 0 0 0 0 1 1 3 0 0 2 0 1 0 1 0 3 0 0 0 1 1 0 0 3 0 1 0 0 1 0 0 0 0 0 3 0 0 1 0 1 0 0 1 5 1 0 0 0 0 1 0 0 0 1 1 0 1 0 0 1 0 1 1 0 1 3 1 1 1 1 1 0 1 0
29 28 18 22 10 28 26 24 39 16 21 34 11 26 14 12 6 24 17 17 11 20 23 35 19 11 17 8 19 12 25 21 13 21 32 12 18 24 30 23 26 33 13 13 24 28 25 23 18 11 11 26 24 34 10 14 15 17 20 32 24 30 20 24 24 26 25 18 20 19 24 19 18 17 21 17 10 22 16 19 25 19 21 20 23 25 15 11 32 15 17 25 14 26 17 13 6 20 26 13 20 38 19 39 25 30 20 26 26 9 24 10 33 20 20 14 38 20 26 27 16 20 16 33 20 23 25 15 17 21 18 16 21 32 23 16 25 21 14 16 32 16 17 12 27 16 17 31 16 18 22 18 16 35 21 22 13 26 11 29 12 7 14 21 27 11 15 28 4 21 25 18 25 17 27 19 9 18 22 15 22 21 26 23 15 37 23 25 18 18 21 19 16 33 29 31 14 22 17 8 33 25 16 12 26 20 17 22 22 27 16 23 17 29 20 9 18 18 25 13 14 24 18 19 34 15 21 12 19 28 29 27 18 29 11 24 31 19 25 15 8 14 22 20 29 20 26 12 12 18 15 36 23 21 11 19 11 23 21 17 13 14 9 13 32 16 11 17 4 26 25 5 30 21 17 24 12 32 26 7 13 22 23 23 21 8 23 37 25 18 16 32 25 12 30 21 18 19 12 23 22 24 10 16 21 16 14 15 16 13 16 13 11 8 13 15 22 22 20 15 19 18 10 28 29 28 14 28 21 15 23 20 38 8 35 18 40 19 12 22 34 27 24 33 14 9 11 12 9 24 25 18 20 21 20 15 5 20 15 20 11 25 15 18 29 14 23 22 16 23 21 18 27 10 35 17 19 24 23 9 12 12 11 19 31 13 10 13 22 8 11 16 27 25 16 31 17 17 20 33
34 11 37 29 23 32 22 18 36 5 54 26 14 26 11 39 64 13 40 33 13 49 52 16 54 48 48 41 63 18 36 21 26 44 46 40 54 17 19 32 36 45 41 47 50 31 55 30 43 48 41 29 11 26 45 21 26 17 42 51 34 32 64 36 25 48 25 29 60 36 27 25 32 37 44 55 17 68 34 27 24 28 50 36 30 37 52 32 61 26 42 22 13 48 35 42 17 19 58 46 32 38 49 7 32 59 24 39 12 28 42 31 53 12 31 27 48 56 41 24 17 27 37 36 31 54 46 37 3 9 60 52 22 33 9 22 70 41 21 36 34 84 11 37 41 5 20 33 62 19 36 42 55 33 10 25 41 32 19 10 26 27 37 46 14 46 38 60 70 11 56 58 27 32 61 12 41 50 53 29 64 48 62 35 42 21 32 49 36 38 5 24 14 59 32 38 41 37 27 35 24 4 43 27 34 46 47 47 20 30 37 41 35 24 34 37 48 32 22 33 53 47 34 54 24 38 18 18 36 19 38 78 62 14 34 61 25 39 16 32 63 32 64 15 54 17 32 54 36 47 44 35 24 11 20 53 25 40 42 27 60 21 31 44 83 50 39 53 57 3 44 53 75 59 65 34 92 33 29 49 67 42 49 43 43 50 20 41 43 24 49 35 39 20 9 28 34 24 16 24 28 40 8 27 27 21 45 53 17 35 27 20 9 32 17 25 96 46 67 53 44 35 25 23 22 10 6 23 8 42 49 21 39 42 23 22 26 54 55 10 39 22 71 27 61 19 43 51 93 29 25 27 64 30 38 61 24 33 26 30 13 42 58 44 39 19 48 23 79 26 9 28 14 15 18 23 17 17 41 36 32 42 22 30 34 18 47 24 32 40 35 21 26 59 14 29 19 21 35 29
74 27 88 0 0 56 2 0 122 0 0 79 0 0 0 140 0 0 12 0 1 66 0 0 106 37 0 35 0 0 18 31 5 16 63 68 85 16 2 3 36 3 27 0 74 19 110 80 0 3 7 0 3 0 3 14 19 0 8 53 1 49 1 0 156 8 2 16 0 52 0 23 39 11 30 0 0 13 0 0 1 51 1 1 52 0 0 7 0 50 0 79 24 12 64 3 8 4 41 78 70 96 1 0 1 20 16 63 0 0 7 7 0 0 0 2 46 68 0 3 0 0 14 0 2 12 36 33 0 3 0 2 3 32 0 16 0 87 6 0 0 6 1 23 0 0 1 36 110 33 76 0 8 0 3 19 0 63 0 9 39 0 3 102 15 0 4 36 0 0 0 18 43 34 59 8 44 0 0 1 0 0 42 34 0 44 30 0 0 7 14 152 0 17 0 1 0 0 0 4 74 19 138 0 0 79 28 2 0 0 8 2 39 89 71 0 0 8 5 9 0 23 81 119 11 4 0 1 11 0 5 17 50 7 1 19 20 0 11 0 22 4 3 0 38 0 0 1 21 77 62 5 0 32 44 12 10 97 1 0 26 3 29 0 157 7 1 11 1 66 106 0 1 0 1 45 2 40 34 34 15 0 0 52 0 0 5 0 0 0 0 59 65 0 32 0 6 65 0 58 72 0 44 0 3 0 1 84 0 0 11 3 4 57 98 2 22 2 0 36 89 2 0 10 22 1 46 1 17 5 0 1 0 0 14 45 35 53 1 2 33 4 99 1 5 22 0 0 4 11 27 114 1 0 0 0 0 72 30 58 2 1 8 0 6 18 0 3 35 1 21 0 30 65 1 33 0 0 112 0 50 24 0 0 1 12 11 26 0 32 0 4 0 1 107 0 70 34 0 3
20 14 18 12 19 18 13 17 18 13 23 19 12 23 17 6 13 12 22 12 13 29 14 25 16 15 13 21 15 9 22 16 17 17 16 14 17 15 13 24 14 17 18 14 26 14 19 13 18 22 17 12 16 21 14 20 7 20 18 11 23 12 11 12 20 23 19 13 20 8 12 26 16 8 17 19 10 20 19 6 16 19 22 15 11 21 12 25 24 25 17 18 16 25 13 9 13 27 14 16 14 11 12 17 11 25 22 15 16 13 17 14 20 13 26 17 16 17 12 24 16 15 12 22 20 24 14 15 20 10 16 16 12 10 9 9 14 19 17 25 22 14 22 13 9 14 10 12 10 10 22 15 7 16 19 10 14 19 18 14 13 11 13 11 19 15 14 13 19 14 16 10 18 12 15 21 14 20 14 12 20 12 16 18 26 22 15 14 19 20 19 19 15 22 14 6 12 18 14 18 19 19 11 26 7 25 10 13 21 13 16 27 12 14 6 7 13 13 25 13 17 23 13 14 21 22 22 17 11 13 10 15 21 15 13 12 12 19 14 19 18 10 10 17 11 21 23 13 32 21 15 20 20 11 18 20 12 10 17 12 16 13 19 12 25 12 13 21 18 16 13 11 25 19 15 23 13 21 16 18 15 21 23 8 22 11 15 24 20 16 15 16 13 23 16 16 17 20 9 17 13 16 17 16 31 15 9 7 17 15 16 11 14 17 15 16 14 18 11 17 10 20 17 28 20 11 20 20 16 7 15 17 16 15 14 9 23 15 7 7 21 11 15 10 13 8 19 25 16 25 15 22 22 12 19 14 11 14 13 17 23 13 13 14 18 16 21 18 23 32 15 16 16 15 9 17 11 13 13 15 14 7 22 10 13 9 20 19 17 9 13 15 16 23 11 16 20 18 16 17
1 9 7 5 0 0 0 5 5 2 2 0 2 10 1 0 2 18 2 0 2 10 1 3 2 1 29 5 1 0 20 0 15 6 4 0 0 1 1 6 6 2 3 1 10 4 0 0 0 0 8 2 0 1 6 1 0 0 0 0 18 1 0 2 0 0 0 12 3 8 0 0 0 9 3 0 4 7 0 0 22 3 3 2 9 5 0 1 6 5 3 6 10 0 0 3 2 0 16 5 2 2 0 0 2 7 0 6 0 1 0 8 2 13 0 0 7 0 11 1 3 0 19 3 13 0 0 1 11 5 2 0 17 0 0 3 0 1 1 4 8 2 1 0 0 10 3 3 16 9 0 0 15 5 0 11 17 0 0 0 0 12 1 3 0 1 0 6 0 28 1 1 0 1 4 0 4 9 3 3 3 0 2 4 0 0 1 23 5 1 3 0 0 0 28 2 4 0 14 0 0 0 1 17 0 0 0 0 1 8 16 9 4 1 5 5 3 0 0 1 11 0 1 2 1 0 0 2 0 0 0 13 7 0 7 2 0 1 0 7 2 0 2 0 2 0 10 3 0 0 0 0 2 17 13 0 2 2 6 1 0 0 2 8 10 18 10 0 0 0 1 10 1 23 4 0 0 0 4 4 0 0 0 4 5 0 2 4 0 0 0 0 0 2 1 3 0 2 14 0 13 3 0 6 0 2 1 0 5 1 13 0 0 1 1 15 0 0 2 5 6 0 0 1 0 7 0 0 0 46 4 6 4 1 4 28 1 10 0 6 2 1 0 4 16 0 2 15 9 1 2 9 10 0 0 3 0 3 3 0 7 7 3 2 1 0 2 0 0 0 6 0 0 2 1 27 1 5 1 0 16 0 0 0 3 2 2 2 0 1 0 0 0 7 2 4 17 0 5 0
1 3 6 11 1 0 1 5 2 3 8 10 9 4 10 2 2 1 3 0 0 2 3 10 2 0 9 1 2 6 9 1 10 4 10 3 11 2 8 3 4 4 0 6 6 5 3 6 3 6 1 0 3 2 7 3 0 3 7 3 10 1 7 3 13 10 4 3 5 3 12 1 7 1 1 2 5 6 4 9 2 2 8 11 12 4 7 3 12 1 1 4 2 14 1 5 7 6 4 5 0 6 7 9 2 4 6 5 2 1 2 1 14 14 4 9 6 4 12 5 12 13 2 6 0 10 3 5 7 8 8 1 6 0 13 6 2 1 1 4 12 1 2 7 3 4 7 6 1 1 4 2 1 13 1 2 2 2 1 6 2 20 2 11 2 5 4 11 0 2 2 9 1 3 2 7 4 12 6 3 1 0 7 2 2 1 0 1 6 3 12 4 0 1 10 5 4 11 11 9 4 12 2 3 5 2 6 4 5 3 2 4 4 5 0 5 7 3 2 5 2 5 2 0 8 1 5 5 10 3 1 0 10 2 8 5 4 6 5 8 3 3 12 4 2 7 2 0 3 2 6 2 3 2 15 6 6 5 0 5 9 8 6 1 3 4 2 8 5 7 1 9 7 1 5 7 13 7 1 13 4 7 5 2 1 3 2 3 7 1 4 5 3 2 5 0 9 22 6 2 1 9 2 6 2 0 0 2 2 2 1 18 2 1 0 2 8 11 3 3 6 9 15 5 1 12 11 2 5 7 12 6 1 7 1 1 7 16 5 3 6 10 1 7 6 9 2 7 4 5 4 6 6 0 1 4 19 3 2 4 17 2 2 13 1 2 1 2 4 1 5 3 1 12 3 7 2 0 2 9 2 10 8 0 1 2 0 0 8 2 0 4 3 4 4 8 3 3 5 2
10 15 21 12 26 28 11 18 10 11 15 16 18 16 7 20 13 33 20 13 15 20 10 20 14 27 23 28 20 8 28 22 19 14 25 14 8 18 18 10 16 24 17 12 8 23 17 16 17 14 9 21 13 12 13 25 9 20 8 20 19 14 23 9 16 14 13 23 17 13 11 16 10 28 11 22 6 14 6 21 6 12 10 16 8 17 15 24 15 28 23 12 9 12 22 22 11 11 12 12 11 8 21 20 8 8 4 9 17 18 3 22 29 24 18 15 14 12 24 6 10 23 11 11 17 22 13 13 16 25 14 17 18 16 8 26 8 10 16 18 10 23 36 22 23 3 28 10 19 11 39 16 11 21 20 26 13 19 23 30 6 20 22 17 7 20 17 17 12 19 9 10 20 10 16 21 19 21 12 15 12 19 18 11 11 7 32 19 17 11 20 20 13 18 14 12 4 12 6 13 13 12 20 17 19 23 4 14 1 24 13 24 22 18 13 17 16 16 9 16 14 18 6 21 3 12 14 15 19 19 27 26 16 22 10 24 7 22 14 13 21 14 10 15 19 8 14 11 26 6 14 13 10 13 9 33 9 22 14 7 15 15 3 15 7 12 10 7 1 14 17 32 22 14 19 15 25 23 19 9 16 15 12 15 9 13 21 10 10 29 10 13 14 16 6 24 19 8 15 25 19 7 23 12 10 14 12 23 19 16 23 6 24 16 15 5 22 18 12 14 16 11 31 13 17 16 5 17 6 13 17 30 1 10 7 14 15 14 18 14 17 13 15 18 10 22 19 19 23 6 9 14 20 9 26 11 8 23 15 18 23 17 17 10 22 29 17 12 14 21 17 8 29 10 7 17 21 16 19 18 13 12 19 12 23 27 11 15 14 14 9 20 20 14 20 11 17 12 32 28
0 1 0 0 0 0 8 0 0 0 0 0 0 0 0 0 0 0 1 0 1 8 0 0 0 0 0 0 0 0 0 0 0 0 0 4 0 0 1 0 0 1 0 0 2 1 0 0 0 0 0 1 1 0 8 3 1 0 0 4 0 0 0 1 1 0 0 0 0 1 0 0 8 0 1 0 1 0 1 0 0 0 0 0 0 7 0 3 0 3 0 1 4 0 0 2 4 0 3 0 1 0 0 0 1 0 0 0 0 0 0 1 0 1 0 0 6 1 0 0 0 0 0 0 0 0 1 2 0 0 0 0 0 0 0 0 0 0 0 2 0 0 0 1 0 10 5 0 0 0 1 0 0 0 0 0 0 2 2 2 0 0 0 0 10 0 0 0 0 7 0 4 2 0 0 0 3 1 1 0 2 0 1 2 0 0 1 0 0 0 0 1 0 2 1 0 0 0 0 0 0 0 2 5 12 1 1 2 0 0 0 3 0 0 2 2 0 0 0 1 5 0 0 1 3 0 6 0 1 0 0 0 0 2 0 0 2 1 5 0 1 0 6 6 1 3 0 1 0 2 2 0 7 0 5 0 0 4 1 0 0 0 0 0 0 0 0 0 0 5 0 0 2 0 5 0 5 2 0 0 2 0 1 0 0 3 0 0 0 3 24 0 0 0 0 0 0 0 0 0 0 0 1 0 0 0 3 0 0 1 10 0 0 1 0 0 0 2 0 0 0 0 0 0 0 0 0 0 0 0 7 1 0 0 8 3 0 0 1 0 0 0 2 0 2 4 1 1 0 1 0 0 0 0 1 4 0 4 3 0 0 0 1 0 1 0 0 0 0 0 0 0 0 1 0 0 0 3 1 0 3 2 0 0 0 0 0 0 0 3 0 0 3 0 0 0 0 1 3 16
0 4 2 0 21 1 2 0 0 2 0 0 0 14 15 4 1 4 27 3 0 5 1 1 0 14 1 0 1 1 3 1 5 2 1 0 2 2 0 6 4 28 4 0 1 3 0 0 1 4 6 27 8 0 0 0 11 4 20 0 0 7 5 1 6 4 18 1 12 0 3 3 0 2 8 2 1 0 5 0 15 0 0 1 4 0 0 8 11 0 0 11 2 1 1 7 0 1 7 0 0 12 4 1 11 1 5 4 1 0 1 23 1 10 9 0 0 0 0 0 2 0 4 0 7 0 0 0 0 3 0 4 8 0 0 0 0 0 5 0 1 0 0 1 4 6 4 3 5 0 2 0 0 1 25 6 9 7 3 16 4 0 4 5 12 0 0 2 3 0 2 0 0 7 0 0 10 3 0 1 6 12 2 13 0 0 0 0 1 0 1 17 2 0 0 0 9 1 1 0 5 0 0 0 2 0 2 16 0 4 3 0 0 4 2 1 1 0 0 0 10 24 13 4 8 1 0 0 0 0 0 0 12 9 6 4 0 0 5 0 3 3 0 6 8 7 12 3 1 0 11 0 1 9 2 0 0 0 17 22 12 0 2 0 3 9 5 0 1 6 8 2 7 8 0 2 2 0 20 0 1 1 0 4 0 14 15 2 4 0 3 2 0 0 0 9 1 5 5 5 17 7 1 15 9 4 0 0 1 1 1 1 0 0 4 9 3 5 12 0 2 0 5 9 0 1 1 1 4 0 1 5 0 2 9 5 1 7 0 8 0 1 15 0 16 12 0 0 2 0 1 1 1 0 0 3 0 0 5 0 0 6 2 0 3 9 0 0 6 5 4 5 8 22 1 0 1 0 2 13 6 5 12 0 0 1 5 1 12 0 0 7 10 1 2 0 4 0 30 6
517 596 633 654 498 784 568 627 518 449 656 611 539 586 453 554 499 576 499 499 536 710 499 656 402 469 634 601 472 518 406 460 306 562 380 573 613 534 396 424 420 506 553 382 663 550 594 491 513 364 586 566 643 505 567 603 454 527 748 481 609 757 412 477 676 334 961 560 548 453 512 614 512 516 477 408 507 618 550 581 642 589 535 534 422 549 696 726 575 545 479 564 752 456 383 478 634 535 502 507 444 526 390 745 607 630 560 386 614 642 522 657 430 543 545 597 568 552 553 704 428 689 533 507 532 548 505 500 594 663 487 429 533 543 612 496 498 523 516 515 451 824 710 619 520 673 717 616 580 605 598 630 549 578 524 429 518 471 550 712 497 464 677 360 563 453 654 494 846 459 525 631 361 475 622 614 364 629 514 452 505 590 567 449 556 566 591 726 422 558 488 438 515 682 476 518 488 427 501 618 360 513 602 502 634 525 531 534 546 444 484 559 439 617 394 501 521 737 539 380 549 473 494 600 464 762 611 487 529 453 650 758 560 553 426 552 591 436 417 569 500 508 502 551 513 761 406 455 547 442 634 543 577 543 594 610 332 448 586 457 555 770 541 415 604 323 466 586 455 528 423 470 450 661 554 493 496 614 536 585 622 599 601 471 498 680 556 704 478 534 488 660 438 469 508 704 525 407 599 603 562 493 481 638 466 515 487 512 514 679 654 450 640 482 520 447 558 654 674 666 473 562 679 611 619 590 499 456 414 667 562 593 597 442 548 562 532 565 619 534 497 573 621 852 643 653 703 515 482 772 580 449 507 486 782 489 460 725 605 364 447 456 485 693 525 499 470 465 407 482 588 547 715 476 472 654 434 399 747 495 445 557 485 560 584 381 430 640 433 726 491 537 515 537 595 629 424 658 526 610
63 67 65 54 74 84 69 75 35 27 62 72 105 47 94 72 103 63 61 113 64 57 77 80 42 66 57 69 80 81 32 114 135 109 35 89 69 65 114 79 38 78 89 95 40 91 52 116 82 149 89 5 56 92 122 81 125 67 65 88 98 95 88 118 37 92 51 55 103 66 101 35 35 49 140 46 62 102 64 113 58 81 104 76 98 46 51 40 74 32 57 92 71 55 48 73 84 81 84 100 87 100 103 49 82 78 77 74 71 61 76 87 70 93 61 85 51 73 66 52 75 92 101 56 113 80 80 75 129 79 82 106 66 82 71 81 91 93 115 78 64 70 61 103 105 77 57 60 78 58 50 50 109 75 70 62 85 74 70 31 60 70 56 89 103 101 130 101 79 115 69 57 90 93 62 58 101 55 71 76 88 109 74 34 55 76 85 40 83 25 65 84 98 44 94 74 52 98 105 69 88 118 93 89 79 75 86 103 48 88 92 91 86 33 109 71 67 69 96 96 75 58 102 67 63 76 84 66 65 86 68 71 47 65 90 88 72 71 77 69 91 58 105 58 92 62 61 64 76 132 68 87 102 73 94 49 40 142 77 77 92 45 50 94 89 85 90 80 56 89 127 53 26 46 58 35 69 76 45 63 74 102 45 83 76 27 118 45 93 78 99 91 51 65 72 91 41 56 107 67 66 72 46 95 80 88 98 83 72 75 67 59 68 79 69 76 57 40 58 86 84 60 64 78 86 106 58 96 83 74 44 79 76 84 51 52 15 90 51 73 72 62 50 86 69 67 62 78 67 32 67 68 101 84 58 98 46 68 62 72 97 78 93 53 78 67 41 50 77 73 57 71 47 86 82 57 66 73 59 72 52 81 79 55 68 62 89 44 83 9 88 66 67 79 59 73 78 78 95 68
268 208 246 282 171 186 248 205 169 133 215 158 149 168 189 133 206 143 174 169 128 119 181 204 146 167 146 197 217 182 145 138 143 133 102 242 172 213 234 103 228 175 137 172 174 180 126 179 203 147 132 200 274 167 161 226 201 130 197 128 197 163 218 226 198 148 246 219 124 148 172 184 162 182 203 161 181 197 168 324 139 158 191 239 144 134 159 229 170 114 150 166 173 101 136 219 137 190 274 292 216 122 165 144 147 161 119 146 237 180 125 203 183 142 141 226 116 201 178 245 162 173 231 140 269 173 220 224 151 274 100 203 186 120 153 159 101 157 200 166 191 230 177 160 187 80 204 226 145 169 130 314 139 107 166 169 149 205 201 187 80 155 228 186 197 349 180 133 236 155 101 191 188 182 189 168 141 168 190 132 172 253 197 111 270 171 206 140 212 287 167 209 158 185 138 174 180 200 264 155 131 175 158 204 161 164 201 90 122 204 233 271 217 162 159 234 105 148 238 163 188 127 244 207 77 200 120 226 338 123 250 138 213 170 147 196 196 154 152 202 88 188 205 213 175 143 318 128 208 172 149 170 112 195 165 197 208 213 128 185 174 237 207 167 134 141 158 186 116 125 137 267 203 188 248 83 147 153 220 247 146 177 90 201 140 100 176 244 119 201 239 120 156 209 126 159 182 84 202 80 206 101 188 158 168 209 180 239 153 212 118 129 211 175 99 118 202 169 208 73 141 126 154 153 186 185 130 175 129 184 179 203 153 267 191 250 90 144 238 174 141 100 160 223 215 450 191 246 168 187 126 202 227 203 208 102 120 245 140 180 160 225 174 237 131 175 193 193 148 229 232 79 138 131 192 263 147 189 176 181 178 137 157 182 204 210 281 106 116 196 131 227 246 124 126 185 228 150 162 157
30 49 29 35 29 28 31 27 22 38 42 29 32 28 35 26 26 17 22 43 23 36 32 26 22 24 20 28 38 31 38 21 18 37 19 35 33 33 24 40 32 33 19 22 23 34 21 24 39 34 32 26 34 16 32 39 27 25 35 15 33 31 31 14 31 12 20 29 24 22 16 16 28 29 27 28 31 17 18 42 6 33 19 38 19 18 26 37 26 15 25 15 11 13 23 21 23 28 18 25 32 25 26 17 26 29 17 19 33 20 13 23 25 31 35 23 19 26 36 43 17 33 32 23 17 15 27 38 26 26 8 28 18 36 11 28 29 27 20 36 33 20 27 28 35 20 31 20 20 38 31 37 22 20 51 20 35 28 24 21 7 41 32 27 29 40 30 16 36 22 15 25 38 28 34 27 27 23 16 14 29 25 39 28 39 23 27 23 16 28 18 33 22 28 17 27 32 28 28 24 30 28 21 21 24 16 4 22 19 23 26 30 39 30 30 10 33 14 33 30 14 38 23 17 16 24 24 13 44 16 23 17 24 34 11 27 31 52 36 35 18 34 38 31 33 35 16 26 16 31 24 27 24 18 26 26 24 12 34 12 21 27 18 27 27 19 35 32 45 15 41 23 40 27 34 7 31 24 19 34 28 45 17 19 31 32 17 21 17 18 30 32 18 26 28 13 23 8 27 9 28 13 33 23 19 25 24 43 13 38 15 6 15 20 16 44 44 33 23 14 34 14 20 29 25 29 21 16 43 35 36 23 27 21 33 32 11 29 30 22 29 28 27 20 13 33 20 19 38 28 22 21 26 8 24 29 20 16 29 35 19 18 30 35 25 28 27 32 30 32 33 14 10 26 32 30 35 31 43 33 29 28 31 19 8 28 37 35 31 34 14 16 44 30 25 15 37 10 22 35
0 1 0 1 2 1 1 0 2 1 0 1 1 1 0 1 0 0 4 0 3 2 0 0 1 0 0 1 1 0 0 0 0 0 1 1 0 0 0 1 1 0 0 2 1 1 0 0 2 0 0 0 1 0 1 0 0 1 0 1 0 1 0 1 0 2 0 0 1 0 0 1 1 2 1 3 1 2 1 0 0 0 1 0 1 0 0 1 0 1 0 4 1 1 2 0 0 2 1 0 0 1 0 0 1 0 0 2 1 0 0 0 0 0 0 2 0 1 0 1 1 3 0 2 0 1 1 2 2 0 2 0 0 1 1 0 0 0 0 1 0 0 1 1 0 0 0 0 0 1 0 2 0 0 0 3 0 1 0 3 0 2 0 1 1 1 0 0 0 0 1 0 0 0 0 0 0 0 1 0 2 0 2 0 0 0 0 1 0 1 1 2 0 2 0 0 0 2 2 1 1 0 0 2 1 1 2 0 1 1 0 0 0 1 1 0 0 0 1 0 0 1 1 0 0 0 0 0 0 0 1 1 0 1 0 1 0 2 0 1 2 0 2 2 1 0 1 0 0 0 1 2 0 2 0 0 0 0 1 0 1 0 0 1 0 0 0 0 0 0 0 0 1 1 1 1 0 1 0 1 0 0 0 0 0 1 0 0 1 0 2 0 1 1 0 0 0 2 0 0 0 0 1 0 1 2 1 0 0 0 0 0 0 1 0 0 0 0 1 2 3 4 0 1 1 0 0 1 1 2 0 0 0 0 0 4 0 0 0 0 3 0 0 0 0 0 0 0 0 0 2 0 0 1 1 0 0 3 2 0 0 4 1 0 2 2 1 0 0 0 1 1 0 0 1 0 0 1 0 0 1 0 0 0 1 0 1 0 0 1 0 1 2 0 1 2 0 1 0 1
2 42 8 39 6 24 22 0 17 10 29 24 15 16 14 61 25 7 9 46 35 50 25 29 11 10 23 26 31 13 32 50 30 48 11 41 22 23 27 15 15 20 17 23 30 58 15 22 13 37 58 17 14 6 23 18 28 23 44 28 25 9 9 36 27 26 23 37 36 28 25 8 11 23 20 31 24 11 35 29 17 26 22 23 13 11 39 52 14 14 12 33 40 32 19 17 19 15 16 13 27 44 16 43 21 28 30 8 21 6 21 5 29 18 36 43 5 45 25 13 13 27 10 19 30 46 9 29 20 26 7 20 8 21 38 61 59 10 22 57 13 31 19 43 3 16 39 16 28 16 23 38 6 23 18 9 17 56 18 14 19 25 10 42 41 19 25 15 31 26 7 26 29 21 10 18 23 38 7 18 9 51 13 13 25 12 20 12 20 20 21 17 5 33 33 31 42 29 23 11 40 30 12 20 14 34 34 18 30 15 27 31 18 31 29 10 22 24 9 15 38 14 39 7 40 14 23 29 15 22 17 42 42 19 32 32 17 52 26 33 35 29 22 49 26 40 3 29 3 22 33 20 19 16 14 13 35 28 14 33 41 38 14 25 11 28 24 22 46 40 26 17 46 16 4 43 43 37 15 15 26 17 20 5 30 16 26 25 1 13 16 16 35 11 6 17 16 12 13 60 17 37 29 28 38 22 19 21 27 32 24 24 8 14 20 38 1 44 25 7 20 24 32 20 43 28 40 36 17 23 43 12 24 8 27 7 21 3 37 9 19 36 5 21 38 23 15 51 36 19 18 22 16 17 34 44 2 28 11 29 27 26 21 60 30 22 18 10 27 46 36 20 21 9 15 27 17 16 12 31 29 43 25 14 12 15 7 45 29 24 30 31 18 20 51 22 28 15 64 25
23 5 40 25 9 6 24 22 1 11 10 5 4 7 9 22 14 32 21 13 26 11 26 4 18 14 34 38 7 34 24 35 11 21 9 6 27 23 19 5 34 14 26 15 38 16 11 22 30 31 42 5 25 4 19 15 3 34 18 8 50 24 43 30 7 3 18 32 28 11 13 8 24 33 16 20 33 14 17 30 14 4 18 21 10 46 34 32 4 25 15 14 22 20 29 3 5 3 34 23 8 21 9 10 24 32 22 23 18 16 19 6 7 22 16 25 19 24 32 33 10 10 9 26 35 25 16 33 20 27 12 26 21 37 26 11 4 19 5 16 4 17 20 16 13 14 12 6 11 16 28 19 14 23 23 23 14 33 17 27 30 27 10 24 11 36 20 11 20 22 12 38 16 39 10 7 7 21 26 30 13 13 9 4 15 34 22 11 13 7 13 15 21 18 6 10 5 27 11 50 45 16 21 13 38 16 34 13 14 32 17 13 23 18 36 27 9 13 34 15 11 10 17 24 21 6 33 23 44 9 4 24 20 13 24 36 17 14 8 47 23 13 0 29 37 15 18 15 27 33 12 20 28 14 28 24 16 47 29 22 22 8 6 22 23 13 29 31 28 26 25 19 1 2 30 22 4 22 18 26 12 20 1 4 18 20 9 8 19 9 14 9 15 18 17 22 11 9 18 27 23 6 28 10 28 0 20 16 1 27 30 14 34 11 6 12 5 17 14 51 32 28 23 13 20 6 11 23 21 52 8 9 24 38 36 0 21 38 10 17 8 11 9 20 16 42 10 22 12 17 14 23 35 47 31 24 9 9 17 6 15 11 7 22 16 29 43 13 12 19 18 4 31 22 10 13 7 23 11 10 33 45 14 12 30 2 9 14 12 37 17 8 24 23 17 22 10 38 12 34
14 7 22 19 2 11 12 2 16 23 5 13 15 24 23 23 27 25 19 21 0 3 4 22 6 19 14 17 15 10 11 14 16 15 16 16 5 12 11 8 22 3 12 8 16 6 12 1 21 5 5 20 18 13 6 19 13 30 11 19 1 1 14 10 23 11 7 2 25 24 23 15 15 15 21 16 5 10 21 20 10 17 4 15 0 11 14 14 13 20 0 3 24 5 13 0 13 17 0 1 21 12 19 9 10 15 19 23 9 14 17 18 15 12 0 10 16 8 31 1 5 0 9 0 8 12 10 20 17 1 15 1 26 19 1 5 0 11 14 11 21 11 23 2 2 13 4 13 20 0 7 23 8 10 16 20 10 7 11 18 0 0 26 12 7 16 8 12 18 2 11 5 25 28 11 5 22 20 8 19 23 17 11 17 8 24 27 20 7 13 32 19 3 18 4 1 21 3 17 12 13 6 13 23 7 13 19 21 15 18 11 6 10 26 11 27 4 7 28 12 21 14 20 4 17 17 17 1 8 13 15 15 20 13 5 27 16 26 0 13 17 19 18 13 21 15 0 10 6 14 2 0 12 24 18 19 10 16 20 16 6 13 17 18 11 1 31 21 0 3 18 9 15 25 22 11 20 19 3 18 3 15 3 20 24 24 0 19 7 11 14 17 18 14 17 5 17 11 14 25 34 24 21 23 1 22 0 13 22 26 2 17 0 21 22 28 19 19 9 25 17 21 2 1 2 12 12 14 9 11 1 16 10 11 13 15 16 0 1 8 0 13 11 16 0 19 11 3 9 2 3 12 14 12 10 6 16 3 17 0 13 24 22 18 27 0 14 0 15 10 9 19 20 11 0 17 12 19 18 10 26 23 7 6 5 8 1 14 19 11 22 22 8 15 12 17 16 24 2 1
1 2 9 42 10 5 0 0 1 8 5 7 3 1 6 6 3 2 0 19 0 6 15 6 23 21 10 18 5 4 1 8 22 10 2 12 13 1 4 0 14 2 4 1 0 8 0 22 7 28 8 12 6 1 24 5 2 6 13 11 36 3 8 12 4 27 10 9 0 1 1 0 9 6 17 0 5 1 0 2 5 6 0 16 1 4 0 0 0 0 2 31 14 0 0 0 0 0 9 7 1 3 10 4 24 2 6 0 1 0 13 27 11 0 0 2 7 5 3 22 9 0 11 3 4 10 14 3 0 10 0 10 0 10 3 6 1 24 34 5 14 3 10 8 0 20 3 15 0 0 1 0 0 9 3 6 0 0 6 2 0 6 10 0 37 1 0 18 3 13 30 16 8 2 21 5 1 1 27 3 0 11 0 1 7 5 0 4 1 11 5 12 2 0 6 1 2 20 1 1 7 3 5 0 7 0 3 4 5 38 0 4 9 2 29 0 0 11 10 0 3 5 12 0 16 0 8 7 18 0 21 0 1 17 1 0 1 1 2 4 5 2 8 4 1 1 0 30 5 0 0 5 0 0 1 8 36 0 9 13 6 6 5 2 3 0 4 13 5 0 25 16 23 22 4 9 0 6 1 0 5 1 0 0 8 0 0 35 7 6 33 0 0 18 24 5 6 1 0 2 0 1 1 2 0 0 2 7 1 13 15 0 0 0 0 1 0 0 0 6 2 0 5 3 25 1 17 0 23 5 3 8 21 32 0 11 0 4 0 1 0 4 0 0 5 37 8 0 3 0 7 17 0 0 1 1 4 3 17 15 6 7 7 1 8 12 1 0 6 3 1 0 1 29 1 10 0 5 0 7 0 10 4 31 9 5 19 28 1 25 0 0 2 6 18 0 22 2 1 1
11 13 29 14 27 25 22 60 52 4 3 30 17 46 1 40 1 5 44 8 22 1 15 16 1 23 26 0 32 8 23 6 56 10 10 30 10 17 5 11 8 13 36 10 11 0 19 20 28 20 7 20 39 5 3 15 97 17 20 26 7 0 0 16 13 72 51 16 6 8 2 1 27 32 12 58 42 0 64 47 22 15 1 30 1 15 2 25 3 20 30 46 21 46 16 2 10 9 15 64 33 0 64 3 7 20 13 12 17 15 2 33 2 9 44 22 6 6 18 8 40 42 48 17 2 6 38 8 10 5 17 30 25 0 15 15 40 16 6 9 0 35 1 52 0 2 14 13 16 11 41 7 2 5 10 19 15 23 23 24 41 10 10 4 18 18 15 21 5 7 33 6 0 2 5 26 5 9 9 0 27 0 56 33 5 33 31 16 30 35 6 33 23 85 8 20 82 94 18 32 13 13 8 26 17 30 46 45 15 16 17 33 1 8 29 16 46 5 10 79 1 26 23 13 39 20 2 4 12 5 0 8 13 25 14 11 18 15 6 35 9 85 43 7 16 17 66 5 27 11 5 31 1 3 62 5 31 14 11 12 2 12 19 30 16 9 1 13 0 19 8 27 6 15 22 22 46 1 7 24 1 15 20 26 27 11 29 10 14 0 4 39 11 18 4 5 9 9 9 32 15 18 1 7 3 25 17 59 4 43 23 14 3 6 13 6 34 40 53 1 27 23 32 8 10 11 15 12 23 104 6 1 20 45 16 22 3 23 48 49 0 6 21 5 19 14 31 13 32 36 13 38 29 11 7 30 7 25 26 2 59 16 15 39 7 20 22 9 50 11 27 4 4 0 32 22 33 16 27 27 10 8 21 26 39 1 40 9 8 59 32 13 20 6 7 28 12 22 3 13
2 2 7 1 0 4 5 4 5 2 3 2 2 3 2 3 1 5 0 3 1 2 3 2 4 4 2 1 2 6 2 0 6 7 5 2 3 3 4 5 2 8 2 5 3 4 2 1 3 1 3 7 3 7 2 4 4 4 4 2 6 0 0 1 7 1 0 4 5 4 2 2 6 2 2 3 4 2 3 1 4 7 1 5 1 3 4 5 1 6 5 2 5 5 2 5 2 4 1 5 3 2 2 2 3 3 2 4 3 1 2 3 3 4 1 4 4 5 4 1 1 2 3 3 10 4 7 1 4 3 5 3 2 4 2 3 6 5 7 2 7 1 2 1 5 4 3 2 3 2 2 4 2 1 0 1 1 4 3 3 6 1 5 6 4 3 1 3 4 3 1 4 3 1 1 4 5 1 0 1 3 1 3 9 4 4 4 0 2 2 4 3 2 4 3 3 5 5 1 1 5 4 4 1 4 4 5 8 1 4 1 0 1 0 8 9 1 6 1 0 1 1 1 2 2 1 5 1 2 1 3 3 1 0 6 2 3 2 1 4 1 4 4 5 1 1 0 3 0 1 2 5 1 5 4 4 5 2 4 4 5 3 5 6 2 3 4 2 5 2 3 2 2 1 1 6 4 0 5 6 2 1 1 5 5 3 2 4 0 3 5 0 6 4 0 2 6 1 4 2 4 5 0 2 2 4 2 5 2 3 5 6 6 1 8 4 1 3 3 5 9 3 5 1 2 4 3 1 3 2 2 2 5 1 1 2 1 5 2 3 2 2 5 6 7 2 2 1 5 1 3 0 6 4 4 3 1 1 3 1 1 3 5 0 12 4 3 10 2 2 0 1 3 4 4 2 1 1 4 1 2 2 1 7 2 2 0 5 3 2 3 2 2 4 3 4 3 4 3 5
51 64 34 53 45 80 27 34 46 54 62 35 28 43 26 36 41 18 69 13 57 21 45 30 62 42 45 79 57 54 34 56 38 26 28 54 59 42 31 30 28 49 39 26 77 20 11 63 20 69 38 36 42 62 54 38 65 36 54 40 52 34 75 57 42 60 26 42 54 41 58 55 45 56 25 29 75 35 13 46 27 56 30 31 41 24 52 26 8 51 79 68 20 51 25 43 43 48 60 65 45 76 62 37 42 56 36 73 60 52 44 50 6 75 65 76 60 46 56 48 31 71 51 42 20 49 45 17 66 80 33 69 14 59 47 52 51 77 17 45 37 68 42 16 47 49 31 23 19 70 18 49 48 23 38 43 48 54 21 49 45 53 56 64 36 43 45 47 36 17 67 85 58 65 47 72 14 11 33 65 32 45 10 34 48 40 47 19 37 36 77 4 27 40 45 61 52 29 69 28 28 46 51 38 29 30 83 40 61 60 27 45 58 38 23 35 29 33 36 57 54 73 59 54 47 37 24 45 56 55 19 49 41 43 48 62 25 22 51 20 26 65 40 51 29 9 44 59 41 57 38 51 33 23 44 48 59 9 41 42 40 53 66 48 30 62 35 45 62 49 66 19 29 44 33 76 44 49 76 40 18 34 55 26 74 62 31 41 15 43 57 31 20 31 57 63 28 56 36 45 29 46 42 58 45 36 47 33 51 38 47 37 23 11 50 41 74 38 56 55 33 34 43 41 87 28 51 69 41 47 84 18 41 12 60 19 46 52 63 64 43 46 32 21 32 19 46 56 24 93 15 84 15 1 43 36 57 47 40 56 44 37 62 49 44 53 35 44 39 40 27 63 42 74 46 47 31 72 10 58 58 11 22 40 49 60 53 10 46 18 49 36 74 16 27 22 76 56 23 52
0 27 2 0 0 0 0 20 3 22 34 0 0 8 23 18 10 8 10 3 29 13 0 20 0 1 0 6 1 13 38 1 1 8 0 0 24 0 4 0 1 0 8 12 0 0 25 1 0 2 12 0 0 0 0 0 42 5 0 0 0 1 12 0 0 13 5 9 2 0 1 0 11 0 0 19 8 0 8 0 2 3 0 0 15 0 8 2 0 0 0 0 0 0 18 0 28 0 2 16 10 24 6 4 4 14 16 3 4 7 0 0 0 14 0 5 0 15 13 9 9 0 11 9 0 0 18 1 12 0 4 0 50 1 0 1 53 36 0 0 2 33 0 1 2 12 18 2 0 0 1 21 0 0 1 0 5 0 1 0 1 10 0 5 4 0 0 0 22 8 2 32 4 1 9 10 14 0 24 0 0 13 0 0 5 0 0 0 8 0 1 0 0 2 0 28 40 28 0 7 0 0 0 0 2 0 0 23 1 0 5 1 0 0 0 0 0 0 0 30 0 11 19 0 36 3 0 0 13 8 10 0 4 5 0 1 13 29 3 0 5 14 4 0 20 10 0 0 0 10 0 24 0 19 8 2 9 10 11 0 4 10 29 19 9 0 0 22 7 7 1 0 0 0 1 13 2 0 30 1 0 0 0 0 7 0 0 2 0 3 9 0 0 7 32 18 2 1 30 0 0 33 1 0 0 1 3 31 9 29 0 38 0 2 0 2 20 14 0 0 6 0 0 1 10 0 11 12 6 9 0 0 8 14 13 0 35 4 36 0 2 6 5 40 5 2 3 8 0 0 21 1 1 13 0 6 35 0 0 0 0 0 1 0 22 0 0 2 1 29 3 8 0 11 0 13 0 0 0 0 1 3 0 0 0 25 0 2 10 2 0 4 0 2 0 6 19 15 2 0
0 0 2 0 1 1 0 0 0 0 0 0 1 1 2 0 0 0 2 0 8 0 0 4 0 0 0 0 3 0 1 0 0 0 1 2 1 0 0 0 0 1 4 0 0 0 3 0 6 0 6 0 0 0 2 1 2 0 0 5 0 0 9 0 5 0 0 0 0 5 1 1 3 0 0 0 0 1 0 2 0 0 0 5 0 4 0 0 0 5 0 0 0 2 2 5 0 4 2 10 3 2 0 1 0 0 2 2 1 0 3 2 11 1 0 1 2 0 5 1 1 1 2 1 0 0 2 1 1 0 1 4 0 0 0 6 0 1 1 0 6 4 2 0 0 2 1 3 3 0 3 0 1 5 2 0 5 0 4 0 0 2 0 2 0 0 0 1 1 0 1 13 0 0 3 0 1 1 1 0 0 2 0 0 0 0 0 1 0 2 0 1 0 0 2 4 3 6 1 1 3 0 0 1 0 0 0 2 5 2 5 2 2 0 0 0 0 3 3 7 3 0 3 7 4 0 0 1 0 6 1 0 0 2 0 1 0 2 3 2 0 0 3 1 3 0 0 0 0 2 0 0 0 2 0 0 0 0 0 0 2 0 0 0 5 2 3 0 1 1 1 0 0 1 1 0 4 7 0 4 6 2 1 0 0 0 1 2 5 1 0 0 0 0 0 0 1 0 0 0 0 0 0 0 0 0 1 7 4 2 0 0 2 0 0 2 0 1 1 2 1 0 1 0 0 1 0 0 0 0 1 4 0 6 0 0 1 3 5 0 1 2 1 0 1 0 0 1 2 1 1 0 0 0 1 1 6 5 0 0 0 0 0 1 0 0 6 7 1 0 0 1 4 4 1 0 0 0 0 0 2 2 0 1 0 0 0 1 1 0 0 0 0 2 0 0 3 1 2 1
15 2 6 8 8 5 11 14 3 4 2 18 19 1 6 11 7 10 10 12 5 4 6 22 14 6 10 18 11 11 6 9 9 15 5 3 13 17 8 3 16 11 18 12 1 15 7 16 8 15 6 13 4 2 14 6 0 13 11 10 19 15 15 1 25 8 3 5 7 7 18 12 6 12 15 6 2 2 11 17 8 6 8 8 14 4 11 9 15 10 11 2 3 1 8 12 7 9 12 2 3 17 13 7 5 0 4 3 5 3 6 5 8 4 1 14 6 8 10 3 5 10 9 6 10 3 2 11 1 5 3 10 9 15 2 25 21 6 7 6 3 12 4 0 8 13 4 3 10 7 15 13 4 4 23 8 8 4 11 4 5 10 7 21 3 9 17 3 9 11 11 13 21 8 14 9 9 6 5 2 11 18 5 17 18 15 21 3 1 15 6 16 5 13 15 8 10 10 16 12 3 7 7 3 6 23 9 6 6 5 14 2 2 14 9 6 7 11 6 15 10 16 3 0 3 4 3 2 15 4 8 10 5 2 4 6 5 1 12 3 12 14 12 8 3 12 8 9 3 0 12 4 7 12 12 5 12 9 9 9 11 3 9 0 2 3 9 4 3 7 9 7 12 16 7 8 8 3 10 20 5 19 8 5 2 5 4 11 7 9 6 14 10 4 13 7 17 5 1 1 4 6 4 2 2 6 3 15 4 9 16 7 7 8 6 12 10 7 10 10 9 5 9 1 6 15 3 4 7 1 15 6 4 5 22 16 8 10 21 6 4 12 8 9 3 13 1 3 7 1 5 4 6 6 3 8 3 2 8 20 7 5 13 10 7 6 16 10 11 8 3 3 0 5 7 8 21 19 12 11 6 4 14 7 8 4 15 0 4 9 4 6 4 2 7 3 2 4 17 4
42 58 54 45 40 61 43 51 70 50 63 56 50 50 54 71 48 58 47 53 53 49 43 43 57 48 58 47 31 70 49 69 54 55 62 41 42 50 39 41 49 41 56 71 57 71 48 74 37 66 62 72 54 69 35 45 41 73 55 54 49 58 48 43 35 57 39 51 58 82 70 38 59 51 54 56 80 58 30 47 58 51 54 59 37 42 48 38 49 62 48 68 45 40 54 34 58 53 38 59 63 46 61 41 47 51 61 59 46 53 60 64 63 55 47 59 67 63 57 38 58 48 52 53 51 59 56 54 63 43 62 43 63 37 89 53 53 63 58 45 58 57 50 50 49 51 49 70 65 69 54 68 62 59 39 48 55 73 39 64 47 36 36 48 47 48 63 63 51 45 52 46 69 66 54 49 65 33 47 61 52 47 70 62 60 50 51 58 66 88 49 61 44 36 41 64 58 56 44 57 65 67 60 52 71 32 45 53 50 49 43 52 46 45 54 69 42 46 44 46 51 65 64 55 55 60 39 54 37 39 57 63 59 44 50 60 61 55 55 55 62 42 45 48 29 46 55 63 20 49 62 68 44 42 41 57 65 60 54 69 59 62 81 59 45 50 81 53 77 69 44 57 59 45 48 44 49 30 46 39 70 54 60 62 67 68 60 48 58 37 44 42 63 60 49 46 50 44 73 61 57 66 59 50 41 63 60 49 65 57 49 56 43 63 57 73 50 48 27 65 86 70 48 45 49 75 48 51 33 48 50 57 55 59 44 64 49 45 62 56 54 47 60 46 36 59 40 48 49 49 45 61 61 53 54 72 51 56 57 48 57 43 68 48 67 65 37 66 49 39 61 63 52 61 57 50 52 54 43 66 35 66 48 50 52 77 67 46 61 62 87 47 31 57 50 37 62 51 61 47
0 0 0 0 1 0 0 0 0 3 0 0 1 0 0 0 0 0 2 0 0 0 0 0 0 0 0 0 1 0 0 0 0 0 0 0 1 0 1 0 0 0 0 0 0 0 0 0 0 1 0 0 0 0 0 1 0 0 0 0 0 0 0 0 0 0 0 0 0 0 0 0 0 0 0 0 0 0 0 0 0 1 0 0 0 0 0 0 0 0 0 0 0 0 0 0 0 0 0 0 0 0 0 0 0 0 0 0 1 0 0 0 0 0 0 1 0 0 0 0 0 0 1 0 0 0 0 0 0 0 0 0 0 1 0 0 0 0 0 0 0 0 0 0 0 0 0 0 0 0 0 1 1 0 0 0 0 0 0 0 0 0 0 0 0 0 0 0 0 0 0 0 2 1 0 0 0 0 0 0 0 0 2 0 1 0 2 0 0 0 0 0 1 0 1 1 2 0 0 0 0 0 0 0 0 0 0 0 0 0 0 0 0 0 0 0 1 0 1 0 0 0 0 0 0 0 0 0 0 0 0 0 0 0 1 0 3 0 0 0 0 0 0 0 0 0 0 0 0 0 0 0 0 0 0 0 0 0 0 1 0 0 0 0 0 0 0 0 0 0 1 0 0 0 0 1 0 2 0 0 0 0 0 0 0 0 0 0 0 0 0 0 0 0 0 0 0 2 0 0 0 0 0 0 0 0 0 0 1 0 0 0 0 0 0 0 0 0 0 0 2 0 2 0 0 0 0 1 0 0 0 0 0 0 0 0 0 0 0 0 0 0 0 0 0 0 0 0 0 0 0 0 1 0 0 0 0 0 0 0 0 0 0 0 0 0 0 0 0 0 0 0 0 1 0 0 0 0 0 0 0 0 0 2 0 0 0 0 1 0 0 0 0 0 0 0 0 0 0 1
0 0 0 0 3 0 0 0 3 0 0 2 0 0 0 0 0 5 4 1 28 20 0 0 0 0 1 0 0 2 0 2 0 0 0 0 0 0 0 0 0 0 0 0 0 1 0 0 0 0 0 1 0 0 10 0 0 0 0 0 0 1 1 0 0 0 0 2 6 0 0 0 0 0 1 0 19 3 0 0 0 0 1 0 0 0 1 2 0 2 0 0 0 0 1 1 0 0 0 0 0 0 0 0 0 0 0 0 0 6 0 0 0 0 0 2 0 0 0 0 1 3 8 0 4 6 8 0 4 0 0 0 0 0 0 0 0 1 0 0 0 0 0 0 0 0 0 0 0 7 0 0 0 0 0 0 2 0 0 0 0 0 0 0 8 0 5 3 0 0 0 2 0 0 2 0 0 0 1 0 1 7 0 0 0 4 0 0 0 0 0 0 0 0 0 3 0 13 0 8 0 4 0 2 0 0 0 7 0 0 0 4 0 4 0 0 0 0 0 0 1 0 0 0 0 0 1 0 0 0 0 0 1 0 0 1 4 0 0 0 0 1 0 1 4 4 0 0 0 0 0 0 0 0 0 0 0 11 0 0 0 0 0 0 0 0 6 0 0 0 0 1 0 12 0 2 0 0 0 1 0 0 0 0 0 3 3 5 5 0 0 0 0 19 0 0 3 1 0 0 0 0 0 22 0 0 0 0 0 0 14 0 0 2 0 0 0 0 0 14 0 0 0 11 0 0 1 6 6 0 0 0 0 19 0 0 5 0 0 0 0 0 0 0 1 0 0 1 0 1 2 0 1 0 0 6 2 1 10 2 0 0 8 0 0 1 0 14 0 10 0 0 0 0 0 0 0 0 1 0 0 6 0 0 0 2 24 0 0 1 0 0 2 0 0 0 0 0 2 0
93 107 148 95 122 136 156 147 155 143 153 83 138 126 155 145 104 122 141 99 150 87 118 165 138 57 111 110 158 115 87 131 148 89 83 111 173 150 73 160 168 96 83 112 114 137 138 101 139 105 65 108 196 168 145 49 96 127 124 23 96 123 99 158 209 123 121 135 75 166 103 103 123 90 162 114 148 73 149 166 138 132 71 178 116 105 107 119 121 88 144 82 81 163 101 151 97 64 144 144 95 66 153 132 119 118 65 162 161 148 125 121 230 189 116 162 111 135 58 87 127 56 144 164 94 146 135 91 109 136 102 177 146 74 148 144 114 161 61 118 143 116 147 99 43 132 74 207 118 176 91 20 138 130 162 136 40 138 8 1 123 28 150 84 112 58 119 119 99 43 154 126 59 91 140 53 108 213 154 117 125 162 127 124 196 127 128 116 22 130 105 156 82 146 17 107 115 18 64 89 172 99 132 136 108 118 129 117 200 290 137 193 131 23 129 160 104 144 115 149 149 97 133 138 112 127 95 96 151 61 225 94 160 173 113 113 96 150 148 35 89 161 152 139 74 105 63 141 74 105 52 132 121 138 62 180 5 134 75 130 110 71 209 135 174 110 76 117 90 139 130 177 125 165 220 106 147 160 196 132 102 111 15 99 128 98 113 149 106 156 197 74 126 126 61 102 143 111 121 73 151 132 120 72 213 104 152 135 126 157 156 132 91 93 101 57 103 82 152 115 155 159 79 94 170 142 116 117 143 75 202 133 166 108 131 205 119 111 67 106 165 108 86 78 72 156 44 115 111 100 129 155 146 208 118 125 111 144 15 102 131 139 142 77 182 142 127 119 118 104 136 71 86 134 61 107 79 103 148 90 183 121 116 189 109 26 130 128 95 138 106 93 137 69 83 153 150 112 128 169
4 2 3 7 7 15 0 1 14 6 2 2 10 5 3 2 1 2 5 2 14 7 9 5 9 4 3 1 1 0 7 3 2 9 3 5 5 3 2 1 2 1 5 4 2 4 5 7 1 5 3 2 3 9 3 4 6 7 3 5 4 5 3 7 7 13 5 5 7 5 3 3 1 5 3 4 3 2 5 2 6 1 4 4 3 3 11 2 2 0 11 8 7 6 10 2 11 2 0 8 6 7 7 3 5 2 1 1 2 0 5 4 7 9 0 5 1 15 4 7 1 1 4 5 1 2 5 9 0 3 4 10 2 1 2 4 7 9 4 7 5 7 2 0 2 12 3 2 0 3 0 3 15 7 2 6 1 7 11 0 5 1 5 10 1 4 6 6 3 2 5 9 12 9 5 4 1 0 7 12 0 3 9 7 3 7 1 1 4 2 3 5 1 4 7 7 2 5 4 10 6 4 4 2 0 3 2 2 4 3 4 8 4 1 2 2 4 4 3 4 5 17 8 0 4 8 0 7 9 1 1 1 6 2 13 3 7 2 2 5 5 1 2 3 2 3 4 3 3 10 3 4 0 19 0 3 1 2 6 5 2 2 9 3 16 6 3 4 14 2 5 5 7 5 2 2 13 4 3 3 0 7 3 0 11 0 2 1 2 3 6 1 4 6 5 6 4 3 1 9 6 9 1 6 2 8 1 2 4 2 2 5 6 3 3 8 6 0 5 6 4 7 15 11 1 5 3 2 11 0 8 2 27 10 5 7 4 5 2 0 6 6 0 2 3 2 10 0 8 17 9 0 5 1 4 9 5 3 5 4 0 4 4 3 6 3 4 1 3 4 11 3 5 5 2 7 1 3 5 13 3 2 7 2 8 1 8 3 5 8 2 6 3 7 5 0 4 2 2 0
14 11 11 11 26 29 23 11 13 23 33 22 13 13 18 21 22 22 31 18 19 9 19 30 19 43 12 14 30 40 19 25 27 10 19 34 22 35 17 8 27 10 33 18 31 30 13 36 33 22 20 34 18 31 33 19 19 13 25 17 23 10 26 17 31 18 28 30 18 34 29 7 54 23 20 15 13 12 26 24 13 38 20 31 7 25 16 13 38 16 19 17 22 24 27 21 9 26 28 16 15 8 34 39 33 29 31 10 20 18 26 12 27 13 15 26 14 13 26 27 19 16 18 22 8 26 10 5 2 10 18 16 24 31 24 18 18 23 28 16 33 12 8 28 3 8 22 19 18 14 16 38 19 17 10 11 30 15 17 28 22 14 17 13 25 12 31 19 13 12 23 29 14 17 13 25 19 30 21 13 24 12 17 17 23 7 23 37 20 30 14 15 4 18 41 5 30 31 25 22 26 30 27 28 37 35 11 16 24 19 16 3 26 10 10 38 15 6 27 16 19 13 13 15 15 12 25 16 6 12 19 17 22 15 18 14 9 37 20 13 42 17 29 29 19 31 5 24 13 35 26 20 25 6 16 24 30 31 22 13 9 12 26 17 9 15 21 14 11 14 9 29 11 19 25 5 21 26 17 15 39 25 13 18 22 24 10 23 24 33 12 8 23 20 32 7 22 31 32 20 39 26 12 15 17 17 24 18 16 28 11 13 20 33 21 30 9 21 3 44 27 13 21 18 14 26 25 25 8 27 8 10 36 34 13 30 12 28 20 17 29 7 37 21 16 19 20 17 8 18 24 14 22 16 23 16 10 26 11 32 8 40 25 13 20 19 13 24 15 19 17 28 8 35 32 34 36 19 30 16 29 31 26 23 4 3 31 37 9 31 26 13 1 20 49 15 9 14 10 29
0 0 0 0 0 4 0 1 0 0 0 0 0 0 0 0 0 0 0 0 0 0 0 0 0 1 0 0 1 3 0 0 1 2 0 0 0 7 0 2 0 0 0 2 0 0 0 0 0 1 0 0 0 1 0 0 0 2 0 0 0 0 0 0 0 0 0 0 0 0 0 0 1 0 0 0 0 0 0 0 0 1 0 0 0 0 0 0 0 0 0 0 2 0 0 0 0 0 0 0 0 0 0 0 0 0 0 0 0 0 0 0 0 7 0 0 0 0 0 3 0 0 0 0 0 2 0 1 0 5 0 0 0 2 1 0 0 0 0 0 0 4 0 0 0 0 0 2 0 0 0 0 0 0 0 0 0 0 1 0 0 1 0 0 0 0 0 0 0 0 0 0 1 0 0 0 0 0 0 2 0 0 1 0 0 0 0 0 0 0 4 0 0 0 0 0 3 0 0 1 0 1 0 0 0 0 0 0 0 0 0 2 0 0 0 0 0 0 0 0 10 0 0 0 0 0 0 2 0 5 0 1 0 2 0 0 0 0 0 1 0 1 0 0 0 0 0 0 0 0 0 0 0 0 0 0 0 0 0 0 0 0 0 1 1 5 0 0 1 0 0 1 0 2 0 0 0 0 0 0 0 0 0 0 1 6 0 0 2 0 0 0 0 0 0 3 0 0 0 0 0 0 1 0 0 0 0 0 0 0 1 0 0 0 0 0 0 2 0 0 0 0 0 0 0 0 0 0 0 0 0 0 0 2 0 0 0 4 0 0 0 2 0 0 0 0 0 0 0 0 0 0 0 0 0 0 0 0 0 0 0 0 0 0 0 0 0 3 0 0 1 0 0 0 0 0 1 3 0 0 0 0 0 0 0 0 0 0 0 0 3 0 0 0 0 0 0 0 0 5
1 1 1 0 0 1 0 0 0 1 1 1 1 0 2 1 1 2 3 6 0 6 0 1 2 0 1 2 2 1 0 1 2 2 4 1 5 0 2 2 5 2 5 2 3 4 1 0 2 2 2 6 2 0 6 2 3 6 4 1 2 4 0 2 3 4 0 1 0 0 1 4 2 1 2 1 2 0 0 5 0 0 4 0 0 2 0 3 0 1 0 1 1 3 0 0 0 3 0 1 0 1 1 1 0 2 2 0 2 4 1 1 2 1 0 0 2 0 3 1 0 3 3 0 4 1 0 1 2 0 2 1 3 1 5 0 0 0 3 3 3 0 1 3 0 4 1 0 0 1 0 0 1 0 0 0 0 3 1 3 2 6 3 2 0 1 2 0 4 2 0 2 0 1 0 0 1 4 5 1 0 1 2 4 0 0 2 2 2 0 6 0 5 2 2 2 3 0 0 3 0 2 0 1 3 1 3 1 0 0 4 2 1 2 1 1 0 1 6 4 3 1 0 4 0 4 0 1 0 2 2 0 0 1 2 0 9 0 1 1 2 1 0 2 0 2 1 2 0 3 0 0 2 1 4 1 1 1 6 1 0 0 0 1 1 2 0 3 0 2 0 0 0 2 1 3 1 2 2 0 2 0 1 1 3 3 0 2 1 0 5 2 0 1 0 5 3 0 1 8 2 3 0 1 2 2 2 4 5 0 2 2 0 1 2 1 3 0 0 0 1 2 1 2 1 1 3 3 0 1 2 0 1 1 1 3 1 3 1 1 1 3 2 2 1 1 3 2 2 2 0 4 0 1 2 0 1 0 1 6 3 1 1 4 1 0 3 3 3 0 0 0 2 0 0 3 1 1 1 1 4 0 1 2 2 4 4 4 2 0 0 2 1 0 2 0 1 0 1 0
294 142 220 149 229 155 198 199 176 179 145 234 146 231 278 190 201 226 204 133 150 187 229 142 198 246 170 166 224 279 179 167 244 207 185 168 218 179 238 219 235 192 226 242 190 164 135 190 134 206 204 203 180 221 217 170 173 179 204 277 197 166 184 237 157 218 138 154 245 249 251 185 237 217 114 163 171 277 242 208 186 92 135 292 194 246 160 184 187 122 173 191 171 177 185 137 181 117 183 198 186 178 140 143 188 185 152 149 166 177 233 218 232 188 193 285 194 127 219 147 185 168 206 156 138 149 238 212 128 167 227 109 187 189 149 242 254 333 204 212 148 289 211 181 145 224 163 190 177 172 190 173 254 246 202 207 194 223 203 201 265 215 176 201 165 216 199 198 264 146 168 249 194 207 192 143 215 163 209 243 201 205 152 104 234 182 181 123 171 214 222 165 238 191 295 216 201 123 152 140 101 203 181 174 335 177 188 171 177 158 199 211 160 216 210 280 167 242 150 154 225 197 182 215 198 257 175 196 202 181 190 304 165 139 191 157 176 143 157 233 162 188 263 186 185 222 163 232 125 172 190 248 138 187 166 177 205 138 133 188 153 228 296 213 213 222 161 112 110 219 146 279 213 198 170 183 234 256 193 229 220 89 156 234 154 165 172 142 189 209 221 214 217 144 90 174 222 160 199 213 288 210 158 143 161 165 195 151 219 234 130 178 216 252 221 183 211 165 218 170 231 242 178 202 301 185 208 247 156 171 162 198 182 198 179 184 193 228 209 223 74 186 226 97 187 181 185 187 255 213 113 178 210 156 229 288 195 173 210 176 204 264 240 161 233 231 160 202 240 93 186 181 185 217 202 172 164 150 217 170 379 207 211 208 225 156 177 183 213 166 350 144 217 170 211 212 166 208 157 245
9 4 1 12 1 10 9 6 6 9 4 9 10 13 8 11 12 7 2 10 6 10 9 11 8 0 6 11 3 9 12 1 10 10 11 7 9 7 2 15 7 13 9 7 2 2 9 13 16 5 6 3 11 6 10 5 11 9 8 9 6 15 7 11 5 11 4 6 12 13 7 0 11 0 8 8 12 7 10 12 24 5 7 12 11 17 16 3 12 9 12 7 6 10 10 16 14 11 6 9 18 7 4 16 1 15 15 9 11 6 7 0 5 9 5 0 8 5 11 5 8 17 4 9 7 5 10 14 5 11 9 8 10 9 9 13 17 9 11 10 10 9 3 12 11 7 10 1 10 4 6 10 15 10 10 4 13 10 8 3 8 11 4 0 17 13 17 8 15 8 7 10 11 9 5 8 11 0 4 18 2 16 13 13 12 6 3 1 6 13 6 8 10 11 8 13 7 8 3 13 11 12 4 5 8 7 7 13 8 8 10 5 15 12 1 5 11 14 16 15 9 12 7 9 8 2 10 10 14 10 7 11 15 8 15 4 8 7 3 6 7 14 10 11 12 3 13 10 12 9 7 4 7 9 17 12 3 7 5 7 10 4 5 12 14 19 11 11 6 14 13 7 3 17 5 11 8 7 14 6 15 13 13 12 2 4 16 12 7 8 3 11 7 15 13 12 5 9 13 15 2 11 7 10 3 11 14 12 9 8 3 6 16 8 14 6 8 8 12 8 10 8 3 1 10 7 8 13 11 9 12 4 12 5 8 18 9 8 14 5 14 10 17 10 12 5 27 5 12 3 13 7 5 6 8 4 13 10 13 13 11 10 11 17 1 7 13 11 2 13 8 10 1 6 9 12 6 7 13 13 13 6 13 10 7 15 8 14 8 4 14 11 11 4 14 3 11 2 1 8
29 16 6 11 36 8 2 18 51 10 3 18 65 46 5 3 34 0 6 5 16 0 21 23 1 7 1 1 7 7 5 37 4 17 57 21 7 42 55 1 5 2 33 2 0 31 5 2 43 28 13 5 19 24 50 27 16 10 45 25 29 10 42 3 3 13 51 1 18 3 4 30 4 10 22 1 0 0 1 10 11 24 38 30 0 0 20 25 36 0 0 15 55 3 8 5 23 5 1 10 1 12 56 20 5 12 43 29 21 2 4 2 50 27 0 29 44 0 2 0 27 0 57 1 3 13 22 60 32 1 2 43 7 12 26 29 23 13 6 10 38 46 2 10 0 38 19 47 8 0 6 8 0 7 24 27 12 36 48 4 34 17 9 40 9 0 43 8 20 27 66 0 0 14 2 0 8 8 0 8 9 14 37 31 17 2 26 0 26 2 19 37 1 6 68 0 15 0 8 19 7 23 30 2 43 10 19 7 36 40 5 1 0 4 7 12 6 18 36 2 3 20 8 53 3 19 19 33 11 10 20 2 0 8 24 24 47 40 33 12 8 15 11 0 27 35 3 8 12 1 9 8 34 22 0 2 0 10 35 35 40 7 0 10 10 0 7 15 16 8 15 22 10 3 8 2 7 31 17 1 35 4 0 19 29 0 29 15 17 20 23 2 6 6 25 15 21 1 3 35 0 5 36 4 6 9 14 4 14 2 1 58 18 12 0 33 31 5 14 27 16 73 3 3 11 1 26 6 57 13 24 9 36 1 18 36 3 6 14 8 26 1 0 19 25 11 10 2 4 30 23 45 73 14 25 0 5 49 6 21 12 11 1 21 26 11 1 12 2 1 31 16 17 0 1 12 32 0 0 17 17 3 40 21 12 0 21 23 36 0 0 19 5 20 34 3 12 0 31 1
12 8 3 10 7 6 15 7 7 10 4 12 7 9 14 10 2 9 9 6 1 4 5 18 5 13 3 17 6 11 8 8 6 5 1 4 9 14 3 13 5 3 6 9 5 8 12 12 3 10 4 4 5 10 2 1 8 13 0 8 11 8 12 8 10 3 9 9 13 1 6 3 7 6 7 6 9 10 6 2 11 3 4 13 7 6 7 9 6 2 10 4 5 9 9 9 9 14 11 6 14 13 2 4 9 14 6 3 6 6 7 8 7 5 4 4 9 7 4 9 4 2 15 9 3 4 1 5 9 10 7 6 7 5 15 9 15 10 5 4 17 7 15 2 5 7 6 7 4 10 4 10 7 4 12 7 13 4 8 8 4 8 10 1 10 4 3 7 10 11 7 10 5 5 7 6 6 1 3 10 5 8 3 7 9 10 13 8 9 5 6 7 10 11 7 4 5 12 9 7 6 1 4 8 10 6 7 3 6 6 3 3 8 6 8 11 15 5 9 5 1 11 8 6 7 5 3 11 21 8 7 8 10 14 6 6 9 7 13 5 4 11 5 8 0 16 0 2 10 9 6 13 2 2 5 12 8 3 8 10 16 12 8 10 3 3 9 8 14 3 10 6 9 4 4 10 7 8 11 3 4 3 10 3 10 9 3 11 9 4 3 5 10 15 7 10 5 6 9 2 3 11 5 2 9 6 6 7 8 10 13 8 3 6 13 10 6 9 5 4 8 4 2 4 7 7 3 9 12 6 9 6 6 5 11 11 12 12 15 7 10 7 7 7 9 4 3 5 4 6 10 3 3 0 4 9 13 14 12 8 14 6 11 10 14 12 7 11 14 8 6 12 3 9 12 10 9 7 8 11 6 2 4 12 1 5 11 15 3 10 3 11 12 10 9 2 8 2 8 14
7 22 15 26 7 16 10 7 11 11 16 8 16 10 10 13 8 4 10 12 12 10 15 7 8 15 1 18 9 5 11 15 14 11 5 8 11 11 7 9 11 15 5 13 6 9 9 16 15 18 4 17 13 8 10 7 10 12 13 7 12 16 10 6 9 9 14 13 10 12 8 8 4 9 8 15 12 9 13 12 12 11 10 12 12 13 16 11 6 6 17 12 7 10 15 17 7 10 4 16 19 11 2 19 15 19 11 10 20 18 9 11 10 13 18 10 11 10 14 15 10 13 18 15 7 17 8 11 16 13 8 13 7 18 22 8 13 9 11 11 12 8 9 9 7 4 13 10 12 10 13 6 11 11 14 15 14 19 12 13 17 2 18 11 16 1 5 7 14 16 13 9 6 15 8 14 18 11 13 16 9 11 9 9 12 12 13 9 17 16 9 21 12 5 7 1 14 11 11 15 16 15 11 13 10 16 13 15 6 8 10 9 10 13 14 15 11 16 14 14 14 8 11 13 10 16 14 9 14 10 6 6 16 14 10 9 15 8 10 6 11 11 11 11 2 11 8 10 12 5 17 10 14 0 10 8 19 8 13 7 16 14 8 9 8 15 17 15 7 8 7 9 7 13 7 12 6 12 18 8 12 12 11 11 10 14 12 14 7 9 11 8 16 8 12 23 11 11 4 9 6 6 9 10 16 6 4 8 11 7 9 9 16 12 12 8 2 19 18 12 16 19 19 18 13 12 17 14 4 20 22 11 9 6 14 26 11 11 15 14 13 11 7 13 8 9 10 9 15 5 11 13 16 13 13 12 20 6 10 7 19 11 7 13 15 20 12 16 10 10 14 22 4 18 12 13 13 10 12 23 9 10 19 5 9 16 14 8 10 11 13 4 2 15 14 12 17 6 9 17
0 0 0 1 0 0 5 0 0 0 0 0 0 0 0 1 0 0 0 0 0 0 0 0 0 0 0 0 2 0 0 0 0 0 1 0 0 0 0 0 0 0 0 0 2 7 0 0 0 0 0 0 0 0 0 0 4 0 0 0 0 1 2 0 0 4 0 0 0 7 0 0 0 0 0 2 1 0 0 0 0 0 0 0 0 3 0 1 0 0 0 1 0 0 0 0 2 0 0 0 0 0 0 0 0 0 0 5 0 0 1 0 0 4 0 0 0 0 0 0 0 0 0 0 0 0 0 0 0 0 0 0 0 0 0 0 0 0 0 0 0 0 0 0 0 0 0 0 0 3 0 0 0 0 1 1 1 0 0 0 0 0 0 0 0 0 2 1 0 0 0 0 0 0 0 4 0 0 0 0 0 0 0 0 0 0 0 0 2 0 0 0 1 0 0 0 0 0 0 0 0 0 0 0 0 0 1 0 0 0 0 0 1 2 0 0 2 0 0 0 0 0 0 0 0 0 0 0 2 0 1 0 0 0 0 0 0 0 2 0 0 0 4 0 0 0 0 0 0 0 0 0 1 0 0 0 0 0 0 0 0 0 0 4 0 2 0 2 2 0 3 0 0 1 0 0 0 0 0 0 0 0 0 0 0 0 0 0 0 0 2 0 0 0 0 0 0 0 0 1 0 0 0 0 0 0 0 0 2 0 0 0 0 0 1 4 0 0 2 0 0 0 0 0 0 0 0 0 0 0 0 0 0 0 3 0 0 0 0 0 0 0 0 0 0 0 1 0 2 0 0 0 0 0 0 0 0 0 0 1 0 0 0 0 0 0 1 0 0 0 0 0 0 0 0 0 0 0 0 0 0 0 0 0 0 0 0 0 0 0 0 0 0 0 0 0 3 0 0 0
70 19 66 58 46 51 62 14 66 80 63 79 65 55 52 53 64 20 46 56 62 76 63 50 68 83 31 65 62 62 45 55 48 39 39 57 70 67 52 71 86 77 60 59 81 57 64 76 50 77 66 41 56 42 51 41 74 70 50 57 83 26 61 25 30 66 79 75 74 52 47 47 28 68 75 57 76 69 73 95 39 29 100 54 65 105 79 80 43 49 52 82 20 32 49 57 44 23 55 44 78 60 28 43 34 36 49 57 101 75 80 68 63 28 49 80 47 68 62 45 44 54 61 67 80 64 63 55 69 83 48 30 77 34 68 102 53 71 59 66 49 68 18 66 65 70 63 69 76 49 63 52 51 60 40 64 55 72 47 44 79 85 75 66 37 49 54 57 96 55 59 60 48 69 60 55 83 12 64 81 70 53 57 18 75 71 70 70 42 52 56 67 89 61 35 61 57 71 68 83 45 73 59 25 89 37 32 42 44 38 75 54 46 78 43 54 72 62 44 47 77 69 57 40 35 63 52 4 53 27 57 61 31 63 39 68 73 65 66 64 80 67 73 36 90 81 72 55 47 43 76 67 54 18 55 48 55 56 66 81 69 65 53 65 76 46 60 63 60 83 51 71 54 27 60 44 69 91 62 49 60 50 77 71 22 59 48 67 56 32 85 48 69 56 16 59 63 38 73 78 57 69 50 46 54 62 61 36 71 77 27 67 83 49 43 85 47 48 71 77 58 59 33 34 62 73 48 51 59 45 45 77 73 59 11 72 46 51 53 72 52 56 64 67 63 60 52 67 82 43 60 79 64 85 64 55 69 62 72 74 46 55 69 49 72 52 49 48 57 18 38 63 60 76 44 79 15 40 57 74 77 50 78 60 77 27 65 84 55 36 65 24 56 84 63 51 32 77 79 80
0 2 1 5 0 0 5 0 0 0 0 0 0 0 0 0 0 0 7 0 0 1 0 13 0 0 0 11 4 1 13 8 6 0 0 1 0 0 0 6 0 0 4 1 0 5 0 0 5 0 1 1 0 0 0 0 0 0 10 0 0 0 0 0 5 16 17 1 0 0 0 0 0 3 0 0 17 0 0 0 0 4 1 5 16 1 4 0 0 0 2 0 0 0 0 2 12 0 4 0 0 0 2 5 0 0 0 4 1 0 0 0 0 0 0 0 0 3 2 3 0 0 0 1 0 1 0 20 0 13 2 9 2 0 0 2 0 1 0 1 0 0 1 4 0 0 0 0 0 0 0 2 0 0 0 2 3 0 12 0 0 0 1 2 0 0 1 1 10 0 0 1 0 0 0 0 3 0 2 8 0 0 4 12 0 0 1 0 0 1 5 1 0 0 15 0 1 0 0 0 0 0 0 0 7 1 0 4 0 0 0 0 0 0 0 0 0 0 0 7 5 1 1 0 5 0 0 0 0 0 0 1 0 0 1 0 0 0 1 0 0 0 0 0 2 0 2 1 0 1 0 1 20 0 0 0 0 1 0 4 4 4 0 0 4 1 0 2 0 0 0 0 15 0 0 6 0 0 0 0 22 6 0 0 0 0 0 0 0 0 5 0 0 0 0 0 4 0 0 0 0 0 1 0 0 0 0 0 0 0 2 0 1 0 0 0 0 1 1 0 0 0 0 0 0 3 0 0 1 0 17 2 3 16 0 5 0 0 5 0 0 0 2 3 9 2 0 0 1 0 0 4 2 0 0 0 0 7 0 3 0 1 3 1 0 1 35 0 2 0 9 0 0 0 0 1 0 0 0 0 1 0 0 0 0 0 0 0 0 0 0 0 0 0 0 0 0 2 0 0
4 1 5 27 12 17 21 27 9 9 0 11 6 48 16 9 31 22 26 11 17 27 12 32 6 18 20 2 26 9 16 4 15 9 16 10 17 1 6 15 27 23 6 1 31 25 25 6 6 10 23 39 26 33 24 48 12 13 17 24 13 27 10 10 47 1 9 13 19 27 13 6 4 15 6 8 14 14 21 9 5 27 11 37 6 11 18 21 11 3 12 9 6 17 18 23 16 15 35 2 3 32 27 4 9 13 8 24 10 23 8 8 2 6 5 11 24 14 29 1 24 5 12 22 6 3 13 12 16 4 10 18 1 21 15 10 21 13 4 3 30 31 20 9 16 5 13 7 20 6 45 33 11 31 16 56 11 32 22 15 47 21 10 14 0 0 14 6 15 25 3 28 16 21 11 35 5 7 15 13 23 9 29 2 34 22 11 27 24 28 8 6 4 18 7 21 16 18 5 6 25 42 4 4 25 28 27 19 15 25 4 27 10 32 5 27 24 10 12 6 22 3 14 16 17 14 10 10 20 10 16 38 24 18 26 12 35 10 13 11 10 26 23 18 16 11 4 21 25 27 9 36 18 16 17 15 7 6 5 1 2 9 6 30 14 4 35 19 9 20 2 26 17 26 17 19 11 30 14 12 18 29 7 17 14 21 12 8 18 12 21 2 12 5 4 21 16 22 28 6 7 4 2 3 28 3 5 11 15 10 19 32 31 5 7 15 2 6 10 16 2 18 2 2 6 12 18 31 38 21 27 4 40 31 22 16 11 7 9 28 28 3 16 14 19 14 17 10 4 19 17 16 17 20 2 5 8 13 21 28 3 15 19 5 15 23 9 19 24 0 16 14 15 31 19 14 5 11 10 10 8 26 8 30 2 8 5 44 6 6 40 9 2 6 6 13 13 9 1 4
16 24 16 16 40 30 19 30 24 22 31 22 21 20 24 29 45 26 30 33 15 46 34 13 20 35 41 40 17 46 39 31 12 21 4 8 27 34 19 38 54 39 42 34 30 29 9 31 15 25 41 20 24 27 11 43 57 3 22 29 3 17 14 6 19 9 18 28 39 9 2 29 14 26 47 29 22 25 17 21 18 12 24 24 34 27 42 31 21 36 25 24 11 36 31 18 53 22 30 20 20 17 31 11 28 27 3 30 23 7 31 26 15 27 53 26 13 19 46 25 40 61 18 42 54 35 3 13 30 74 20 51 27 22 24 14 32 27 34 29 17 16 24 33 65 42 30 9 15 7 16 21 19 29 30 49 12 31 3 38 21 24 18 8 19 35 41 57 37 5 45 32 14 31 11 39 19 7 18 39 3 64 24 24 22 15 10 41 27 27 30 8 38 21 8 16 6 8 15 59 13 36 21 39 17 14 56 46 23 4 43 25 25 18 54 15 32 0 15 33 13 41 27 36 25 29 28 5 36 42 14 30 15 11 36 37 25 27 37 39 15 17 20 27 12 51 29 8 30 12 37 44 25 27 31 26 25 4 9 7 35 10 14 11 18 36 18 21 34 13 26 26 42 16 26 21 29 21 52 13 15 11 31 23 45 36 24 34 13 14 39 11 20 10 27 26 4 10 35 19 42 14 8 43 18 35 40 21 16 21 32 11 30 10 14 6 24 20 7 15 27 51 18 22 52 32 26 46 18 34 34 27 8 24 17 12 20 38 49 34 42 12 23 32 49 35 14 10 20 17 5 13 22 36 37 28 1 42 22 32 11 27 22 61 18 9 17 8 11 28 26 37 16 1 29 29 35 24 29 24 33 19 24 32 30 20 43 24 27 39 31 19 30 33 20 34 55 20 11 25
108 93 142 103 108 143 80 123 55 119 113 78 140 82 108 116 145 90 167 68 117 118 76 79 211 75 133 46 53 47 127 124 154 20 83 42 90 86 113 120 87 74 61 95 129 135 136 123 109 119 160 94 99 96 171 81 149 140 72 129 83 103 121 109 96 102 128 117 146 94 113 75 73 123 174 83 132 109 178 141 79 84 121 109 115 88 140 94 134 89 107 111 81 88 104 138 129 62 97 99 89 74 109 108 130 129 79 123 69 108 121 108 98 59 98 140 107 154 129 120 102 87 160 77 114 68 78 120 64 96 95 131 64 99 82 147 179 116 94 88 35 80 49 106 123 105 57 123 151 81 196 91 114 59 105 85 108 76 116 119 143 59 98 102 116 164 179 61 96 178 151 180 88 118 38 99 50 130 89 121 180 127 80 97 124 89 91 124 105 88 102 96 118 57 142 109 126 95 104 96 111 87 143 133 124 71 106 50 101 79 149 178 129 106 117 130 81 110 105 83 82 117 142 71 106 132 39 119 121 128 91 79 86 145 121 85 109 140 106 113 205 151 65 146 125 91 152 109 109 123 45 143 137 128 170 73 83 113 75 66 113 109 128 108 196 80 111 80 107 94 153 140 77 105 127 76 65 99 119 60 132 91 95 106 104 143 115 152 64 124 53 80 94 103 80 157 79 106 112 116 172 95 96 132 85 112 95 130 66 110 111 117 172 225 144 116 102 109 61 137 148 112 101 118 162 68 132 54 102 99 74 99 117 102 95 190 81 88 145 41 120 57 181 65 144 135 76 108 127 71 105 103 131 149 144 135 147 137 109 65 122 118 105 70 114 100 132 28 104 98 100 97 104 121 150 97 73 109 180 81 120 150 81 163 114 117 191 103 90 88 132 128 127 108 117 87 70 139 132 166
0 0 0 0 0 0 0 0 0 0 0 0 1 0 0 0 0 0 1 0 0 0 0 0 0 0 0 0 0 0 0 0 0 0 0 0 0 0 0 0 0 0 0 0 0 3 0 0 0 1 0 0 0 0 0 0 0 0 0 0 0 0 0 0 0 0 0 0 0 0 0 1 0 0 0 0 0 0 2 0 0 0 0 0 2 0 0 2 0 0 0 0 0 0 0 0 0 0 1 0 0 0 0 0 0 0 0 2 0 0 0 0 0 0 0 0 0 0 0 0 0 0 0 0 0 0 0 0 0 0 0 0 0 0 0 0 1 0 0 0 0 0 0 0 0 0 0 0 0 0 0 1 0 0 0 0 0 0 0 0 0 0 0 0 0 0 0 0 0 0 0 0 0 0 0 0 0 0 0 0 0 0 0 0 0 0 0 0 0 1 0 1 0 0 0 0 0 0 0 0 0 0 0 0 0 0 0 0 0 0 0 0 0 0 0 0 0 0 0 1 0 0 0 0 1 0 0 0 0 0 0 0 0 0 1 0 0 1 0 1 0 0 0 0 0 0 0 0 0 1 0 0 0 0 0 0 0 0 6 1 6 0 0 0 0 2 0 0 0 2 0 0 0 1 0 0 0 0 0 3 0 0 0 0 0 0 2 2 0 0 0 0 0 0 0 0 0 0 0 0 0 0 0 0 0 0 1 0 0 0 0 0 1 0 0 0 0 0 0 0 0 0 0 0 0 0 0 0 0 0 0 0 2 0 0 0 0 0 0 0 0 0 0 1 0 0 0 0 0 0 0 2 0 0 0 0 1 0 2 0 0 0 0 0 0 0 0 0 0 0 0 0 0 2 0 4 0 0 0 0 0 0 0 0 1 0 0 1 0 0 0 0 0 0 0 0 0 0 0 0
22 6 20 14 26 20 16 24 13 16 32 18 28 15 8 21 17 20 21 9 14 19 30 17 26 25 16 22 22 22 20 12 18 25 26 13 16 21 24 18 9 21 18 15 15 7 26 11 18 13 17 15 25 24 24 24 8 19 29 14 14 12 26 23 21 10 20 23 17 18 18 12 18 13 26 15 7 18 19 8 20 12 22 24 16 23 23 19 22 8 15 11 12 17 16 15 19 27 21 20 17 14 17 22 20 21 18 11 31 15 22 16 27 30 17 18 10 24 16 15 17 12 41 24 16 21 16 9 17 22 21 18 14 16 7 25 12 26 21 15 22 16 24 25 13 14 21 11 14 10 23 15 28 20 17 5 20 12 27 12 15 18 7 15 10 23 18 22 26 21 23 21 14 42 23 15 26 16 28 16 16 16 24 21 18 10 18 25 23 19 18 23 21 19 37 12 25 12 32 21 23 15 29 28 19 21 24 18 26 16 31 24 21 22 8 31 16 22 14 13 12 19 15 15 23 17 16 20 27 17 16 14 23 26 18 12 18 13 9 28 13 22 26 29 17 19 16 24 16 23 14 36 21 28 23 19 23 24 13 23 20 28 25 14 22 19 14 13 9 15 19 27 18 14 10 11 21 15 19 26 23 13 13 11 11 18 15 17 17 36 33 19 25 21 13 20 21 25 18 18 9 22 31 17 27 9 22 20 15 16 16 11 12 9 27 19 7 21 21 21 22 13 22 18 24 26 16 18 21 16 29 23 21 19 27 19 25 10 6 13 19 18 26 21 23 7 13 20 15 16 17 36 19 13 18 22 15 20 22 4 28 14 18 28 16 14 13 15 27 26 19 12 14 16 21 21 17 12 26 12 16 15 17 19 10 22 21 10 17 20 16 24 12 13 15 27 12 19 16 13
66 28 22 25 28 56 90 27 47 44 9 12 30 44 17 45 19 53 55 42 17 9 16 21 41 40 11 53 46 48 11 23 13 12 28 47 26 31 39 38 38 21 39 38 58 13 14 41 41 64 17 56 19 21 39 43 6 38 9 63 34 34 26 20 30 45 28 16 74 22 59 42 61 73 20 31 30 82 66 43 5 22 40 25 28 20 19 34 23 22 7 10 29 7 15 18 10 56 56 27 6 41 43 61 30 28 32 42 20 34 38 59 30 16 32 30 27 53 51 39 44 39 20 62 28 41 65 39 35 10 73 44 23 67 16 20 57 50 5 40 15 37 13 50 48 40 32 10 24 61 39 48 58 50 53 16 43 36 54 23 26 23 26 26 53 65 25 48 58 49 4 17 49 55 53 34 27 22 56 18 52 15 64 12 18 69 23 33 58 57 50 55 42 18 50 33 15 36 55 16 29 24 7 32 52 54 23 60 29 31 25 17 40 45 28 55 39 29 35 35 58 13 38 19 24 70 50 25 31 52 50 43 12 67 64 14 11 45 43 18 68 36 48 39 56 21 19 29 41 50 34 28 56 57 46 44 51 54 33 50 25 35 23 17 28 42 22 27 31 23 21 54 17 25 40 25 27 4 67 35 21 46 59 32 50 32 23 36 10 55 84 37 30 39 50 27 27 69 52 36 75 13 13 11 22 42 14 31 22 22 14 18 18 9 27 31 29 35 6 33 30 32 14 30 5 62 68 35 70 43 10 12 30 105 58 56 43 43 31 20 85 43 46 60 71 44 7 39 27 22 24 45 18 70 69 26 21 65 55 22 86 31 70 37 43 20 60 39 20 33 17 32 21 46 38 22 34 44 1 89 25 55 65 55 48 29 8 45 45 50 57 32 46 70 30 21 20 54 36 41
2 7 2 18 7 8 2 6 3 1 2 7 9 7 8 4 0 12 4 2 5 5 3 7 3 13 6 11 2 7 4 6 7 19 17 7 5 7 10 8 5 0 6 10 5 13 2 9 4 6 2 13 4 16 5 5 7 11 13 2 27 6 4 1 3 7 6 2 5 6 5 4 17 2 10 9 10 4 5 5 4 4 9 5 4 4 6 15 4 5 4 3 19 2 4 6 4 5 18 11 5 9 7 3 10 16 6 17 9 1 7 3 11 11 5 6 12 9 3 4 8 2 11 7 9 2 5 20 8 2 21 8 11 15 12 4 4 9 6 15 4 9 5 14 19 7 9 3 7 14 18 8 2 8 2 2 10 0 5 14 10 3 10 7 8 14 5 1 17 6 6 5 25 8 3 2 10 3 7 4 6 7 4 13 10 10 18 4 8 7 3 6 5 6 7 1 12 1 5 2 6 5 6 8 1 3 5 17 7 1 6 14 2 4 7 11 3 7 6 15 1 8 13 1 2 22 13 5 4 8 13 3 3 2 6 6 5 8 0 8 2 4 9 12 3 5 4 2 6 5 3 29 9 10 3 4 4 7 15 11 4 4 3 7 8 6 2 3 0 11 10 1 8 6 10 8 4 9 24 10 4 3 1 16 10 7 13 4 5 12 6 11 7 10 5 13 5 8 3 5 5 7 10 3 22 9 8 12 3 21 4 0 2 7 18 11 13 6 10 7 17 13 11 12 10 5 11 24 6 11 8 4 6 13 13 11 6 11 1 13 3 2 5 5 7 4 2 6 8 4 1 6 1 1 7 8 23 8 6 15 19 12 8 6 7 19 7 3 14 0 4 20 6 4 13 8 8 9 4 4 36 3 7 11 8 9 4 4 7 21 5 0 16 7 8 12 5 3 2 3
22 29 29 24 28 19 19 29 26 28 29 25 33 22 30 30 34 24 20 25 31 22 30 25 30 19 26 16 21 23 23 29 25 19 21 24 28 44 22 14 30 30 18 20 28 39 21 37 23 24 23 36 42 17 22 33 24 35 16 29 28 28 23 22 26 22 21 25 40 22 30 26 29 24 35 27 19 19 37 27 22 21 27 30 20 27 30 27 28 26 24 29 28 32 29 23 25 30 22 27 23 24 28 28 27 25 27 30 26 34 27 29 19 27 28 20 31 25 34 25 30 27 22 29 37 26 23 43 24 28 17 29 27 31 31 22 26 19 27 24 23 29 28 31 39 29 21 30 20 32 23 31 29 31 27 33 32 24 32 34 31 22 28 22 38 18 29 20 36 27 24 30 22 23 37 32 23 28 15 28 20 29 29 28 24 29 27 18 20 23 20 28 16 36 39 25 30 25 19 30 30 27 27 27 24 16 28 29 22 21 23 30 17 28 29 18 33 34 20 21 24 24 35 20 26 23 28 26 28 26 25 35 24 16 30 24 26 25 24 24 25 33 22 28 29 21 28 27 25 32 34 21 27 25 33 20 28 27 20 24 27 26 25 36 24 21 18 29 18 23 29 15 19 24 26 24 31 20 33 23 32 33 24 34 22 21 24 43 21 27 25 33 19 24 22 32 28 26 28 21 22 23 29 31 35 30 38 33 29 20 24 15 22 29 26 23 31 21 24 30 19 31 20 23 28 30 28 20 23 31 23 29 31 28 25 35 26 25 38 24 24 22 24 46 25 31 33 33 23 22 30 23 22 34 17 26 25 23 26 15 24 30 22 23 31 23 31 17 19 23 28 29 33 23 24 23 24 29 26 33 22 32 18 35 21 24 32 28 27 27 38 18 25 26 31 26 28 22 16 35
13 3 3 3 9 9 5 3 8 7 2 2 7 2 9 4 1 5 6 5 4 7 3 8 8 6 11 3 5 4 3 1 10 5 2 4 8 4 0 9 3 3 5 3 8 2 0 6 4 1 5 10 0 1 3 3 0 0 15 4 0 3 5 1 4 1 4 2 11 5 3 8 7 7 0 2 3 8 4 7 0 3 2 4 3 11 0 1 7 5 2 2 6 3 1 10 1 2 7 11 4 10 4 1 7 3 0 10 2 1 9 4 6 3 4 2 8 2 0 3 8 4 1 2 6 5 2 7 10 5 4 3 3 8 0 3 2 0 0 2 9 3 5 6 11 8 2 6 10 4 0 2 7 6 2 10 8 0 3 1 3 2 9 5 3 16 5 10 3 2 10 4 8 2 1 6 13 6 4 2 2 5 5 1 1 0 2 3 6 0 4 0 3 1 2 3 14 8 7 3 9 3 5 8 4 3 4 1 2 11 1 4 7 2 1 8 1 7 10 8 2 12 4 9 4 2 2 3 8 0 2 2 6 6 11 2 1 8 0 10 1 3 1 16 2 5 11 4 4 3 0 5 2 0 6 0 2 10 0 4 1 3 2 5 4 5 1 3 6 2 4 5 5 5 0 2 6 3 5 2 9 20 10 8 3 3 5 3 1 3 1 3 20 2 2 0 3 2 3 0 2 1 3 4 3 4 2 6 1 4 2 4 1 1 0 3 5 9 8 3 1 4 0 3 2 3 0 4 4 3 9 5 5 2 8 10 1 0 5 2 3 1 2 11 4 9 2 1 7 3 0 3 9 2 6 7 2 2 6 8 4 6 13 4 5 2 1 1 9 2 5 1 0 6 0 8 2 0 10 10 3 7 5 3 2 4 3 1 1 9 1 4 11 10 8 4 2 0 10 5
18 2 1 6 9 3 5 17 0 15 15 12 2 2 0 11 5 7 10 6 14 9 12 9 9 23 1 12 13 6 0 12 1 18 9 5 2 20 11 2 6 2 8 1 18 6 3 10 0 7 0 1 14 21 1 5 8 5 4 3 7 0 3 5 10 8 4 6 14 14 33 4 9 4 2 13 9 4 13 15 4 2 7 2 1 10 1 8 1 2 14 8 1 3 5 10 3 13 5 2 1 2 6 12 7 4 14 9 1 2 11 8 5 3 1 3 9 18 4 6 6 6 4 3 8 2 8 7 4 6 0 3 8 2 4 0 3 24 20 3 4 4 7 18 5 5 2 1 5 10 6 11 0 4 13 2 4 6 6 15 4 12 4 1 0 7 3 0 3 4 6 2 2 8 5 23 3 9 3 6 1 7 1 0 3 4 4 4 9 11 3 5 3 8 7 5 14 12 11 7 2 1 18 0 7 1 2 12 34 4 10 13 13 4 1 6 4 1 12 5 6 4 14 11 14 13 5 0 0 14 6 11 2 3 9 19 10 9 7 7 9 8 6 0 9 15 16 5 0 6 14 11 11 9 7 7 1 9 10 4 8 0 1 1 11 5 3 14 12 5 11 7 11 4 3 3 4 2 4 6 20 2 3 10 0 2 4 3 3 3 5 2 7 12 0 5 2 1 13 5 2 0 7 0 10 8 12 8 1 1 6 18 7 12 3 6 12 5 5 16 4 4 2 1 19 12 6 3 10 6 6 4 5 0 5 3 11 4 2 2 1 8 5 14 1 5 7 3 6 8 5 3 3 9 9 4 9 4 20 4 1 2 7 5 3 7 1 3 2 1 10 5 3 8 5 8 9 12 4 0 3 5 18 2 1 12 9 3 11 11 1 1 8 2 15 3 2 0 6 9
10 2 3 4 14 3 15 6 12 12 8 12 6 18 2 9 20 11 5 5 11 11 10 3 10 5 4 5 9 15 10 4 15 6 9 13 1 9 2 16 14 8 3 6 12 14 16 12 4 5 13 9 14 6 2 7 4 14 7 7 7 8 10 6 3 6 12 5 7 9 3 18 12 10 19 8 5 0 13 7 13 20 9 8 12 11 8 4 2 5 5 11 5 7 7 4 7 12 8 7 8 8 12 15 11 10 14 9 5 2 1 14 16 13 11 5 14 6 1 2 14 8 1 5 15 13 12 6 16 2 22 7 15 5 12 9 10 11 5 2 7 4 12 4 7 11 13 12 5 3 13 16 6 13 9 6 6 5 8 12 5 12 14 3 15 15 3 5 6 12 18 5 11 3 4 2 24 15 10 11 18 7 15 12 10 8 11 10 16 19 2 16 6 1 10 19 7 4 10 17 10 14 3 18 12 7 14 13 7 4 7 13 5 2 14 13 5 3 19 1 8 5 7 5 9 13 16 9 10 2 12 6 14 10 1 16 7 24 18 7 15 5 5 8 10 5 5 2 10 7 15 4 5 9 13 16 16 14 5 10 7 5 11 5 4 5 14 6 12 3 11 15 9 12 4 14 6 6 3 10 16 11 10 6 23 3 6 9 21 4 12 16 5 11 16 11 7 8 19 6 16 11 14 12 4 6 15 4 5 20 8 9 10 16 18 17 3 8 2 14 7 14 7 7 10 14 3 6 9 9 9 8 4 10 8 6 6 9 6 13 9 11 4 9 4 12 10 14 6 1 17 8 10 8 3 12 11 4 5 19 18 5 11 9 10 5 15 14 18 11 13 9 4 10 15 7 14 14 15 18 8 9 10 11 3 6 11 8 8 9 10 15 12 9 2 8 10 11 10 10
7 22 14 14 13 15 18 10 20 19 16 14 18 13 16 19 16 21 12 22 10 28 19 24 19 20 27 17 16 34 21 18 16 21 21 27 19 25 20 15 9 27 16 19 12 18 14 13 25 32 18 17 7 15 20 17 22 23 18 7 28 30 23 16 4 18 21 15 19 17 16 23 30 22 21 22 16 9 10 13 20 20 16 15 23 19 22 14 28 19 26 11 13 6 11 8 18 27 17 28 8 20 8 30 23 17 10 17 24 28 24 13 15 23 35 24 10 11 16 18 17 22 11 21 31 26 14 15 33 18 14 28 18 23 16 16 22 20 19 23 28 10 19 12 22 16 20 24 24 19 27 28 21 15 15 9 23 15 14 14 9 10 14 13 17 14 17 25 20 21 12 22 22 17 19 29 20 13 17 20 11 17 25 17 21 9 5 14 17 3 15 13 15 14 16 16 9 18 7 10 28 19 11 8 6 15 19 17 23 12 24 21 28 22 5 22 25 12 28 14 14 24 23 5 14 18 26 8 12 19 13 16 12 12 20 21 18 20 11 18 6 15 10 20 13 30 6 7 30 7 12 12 14 18 21 14 13 18 33 13 10 11 15 22 14 14 10 14 21 24 20 11 15 18 6 11 13 15 23 22 21 21 16 20 18 14 24 19 22 22 20 20 17 13 13 15 16 11 16 20 18 19 11 23 20 17 12 16 19 18 9 29 14 22 21 25 17 27 11 21 19 21 20 17 10 23 23 27 12 12 16 17 21 29 22 15 18 8 6 18 18 23 12 21 17 5 24 8 10 14 18 11 25 23 23 25 11 11 25 24 8 13 14 14 16 21 21 18 23 30 24 30 25 28 17 8 28 16 17 11 10 20 16 22 16 20 19 30 25 10 21 17 20 24 15 10 13 12 11 7
6 4 3 6 8 9 9 6 3 6 5 5 7 2 7 6 6 4 1 6 3 2 5 7 2 6 2 5 5 2 5 4 5 8 5 8 4 13 2 7 6 8 11 5 2 4 5 4 4 3 1 3 3 5 4 4 5 3 5 1 7 6 3 5 0 4 3 1 4 14 7 10 3 2 9 3 2 0 4 10 8 3 6 0 5 0 6 1 6 2 3 1 6 1 0 7 5 9 7 8 7 4 4 10 4 0 13 6 3 4 1 11 8 10 1 13 4 5 3 2 7 8 14 9 6 6 5 3 5 3 1 1 4 0 1 3 5 10 3 4 4 4 4 1 0 1 4 5 6 4 4 7 0 4 3 3 7 1 1 0 2 3 6 7 2 5 3 7 2 5 3 0 4 12 5 0 3 5 0 1 12 2 5 5 2 7 7 3 3 4 3 7 0 6 9 0 2 6 5 7 5 7 9 2 0 4 9 2 3 6 7 2 0 1 5 7 3 5 1 1 4 7 2 6 4 1 1 4 3 6 6 3 2 3 3 4 1 5 1 1 7 3 5 1 2 3 2 13 5 0 6 3 9 5 3 2 3 11 5 2 3 0 8 7 5 10 11 0 6 2 3 6 10 0 7 7 3 2 6 7 1 9 2 6 10 0 3 5 10 1 3 2 3 3 2 1 12 6 2 2 0 1 5 5 4 6 5 4 5 5 4 4 1 7 4 13 4 2 3 0 10 3 1 5 3 5 6 1 2 4 5 3 7 5 2 1 2 4 3 3 9 1 1 1 6 7 1 4 6 4 5 2 3 0 3 6 9 5 2 2 1 4 1 2 1 6 3 4 4 1 4 1 3 7 4 4 0 1 4 12 2 2 2 8 5 4 3 3 1 12 3 5 1 2 2 3 3 4 4 9
8 10 5 4 21 10 19 4 13 20 8 5 8 8 34 12 10 5 14 14 23 11 8 14 16 14 18 10 17 17 5 10 16 6 13 15 23 14 15 35 17 16 6 35 19 12 10 16 5 6 18 8 11 19 13 14 14 9 12 21 7 12 22 21 18 10 5 25 18 12 10 35 10 12 8 14 18 27 6 12 23 19 14 11 36 7 25 7 30 29 16 8 7 11 17 10 32 6 29 9 6 3 10 6 4 20 18 7 5 5 19 11 6 2 32 7 13 8 17 29 8 30 34 15 16 10 5 27 29 37 12 12 6 16 17 10 15 5 5 11 21 32 17 11 17 18 10 8 22 24 30 11 9 3 27 12 15 5 20 11 17 3 7 11 8 0 23 15 7 15 18 19 2 13 16 18 20 8 11 18 5 32 9 2 11 21 10 11 9 10 18 3 2 12 4 13 7 18 24 3 29 18 8 19 12 12 21 8 5 10 8 7 15 7 30 9 13 5 5 22 11 16 5 16 10 14 17 13 12 12 8 27 7 9 13 19 10 21 17 19 24 13 7 12 1 5 15 15 21 14 4 32 15 13 9 14 10 6 12 22 12 10 18 7 9 6 13 21 19 9 16 10 11 9 12 30 8 16 13 11 17 15 9 8 18 38 5 13 11 11 4 17 7 6 13 12 6 19 10 23 3 9 11 8 16 7 31 3 9 14 5 6 32 11 8 3 16 5 11 6 2 8 21 6 35 23 9 16 14 29 14 14 15 19 12 15 5 6 24 11 18 17 5 17 12 15 20 10 6 36 21 15 6 17 22 9 12 3 11 0 9 29 21 25 17 13 22 5 2 10 36 8 18 20 19 25 21 21 7 3 3 19 15 10 21 10 6 19 15 19 22 15 7 18 14 11 15 18 14 19
1 0 0 0 1 1 0 0 0 0 0 1 0 0 0 0 0 0 0 0 0 0 0 1 1 0 0 0 1 1 1 2 0 0 0 0 0 0 2 0 0 0 3 0 0 1 0 0 0 0 0 0 0 0 0 0 0 0 0 1 0 2 2 0 0 0 1 1 0 0 1 0 2 0 0 0 0 0 0 0 0 2 0 0 2 0 2 0 0 0 0 0 0 0 0 0 0 1 0 0 0 3 0 0 0 1 0 0 0 0 0 0 0 0 2 0 0 0 0 0 0 0 2 0 0 0 0 1 1 1 0 0 1 0 0 1 1 1 0 2 0 0 1 0 1 0 1 0 1 2 2 0 0 1 1 5 0 0 3 0 0 1 0 1 0 1 2 2 0 0 0 1 0 0 0 0 1 1 2 2 0 0 0 0 2 0 1 0 0 0 0 0 0 0 0 2 1 0 1 0 1 0 3 0 1 0 0 1 1 0 0 0 0 0 0 0 0 1 0 0 0 1 2 0 1 0 1 0 1 0 1 0 0 0 0 0 0 1 0 1 0 0 0 0 0 0 0 0 0 2 0 2 0 0 0 3 0 2 1 0 0 2 0 1 0 1 1 2 0 0 1 0 0 1 1 0 1 0 1 0 0 1 0 0 0 0 1 0 0 1 0 1 2 3 0 0 0 0 0 0 0 2 1 0 0 0 0 0 0 1 0 0 1 0 0 2 0 2 0 0 0 0 3 0 1 0 0 0 0 0 0 0 0 0 1 1 2 1 0 0 0 1 1 0 0 0 0 0 1 1 0 0 0 0 1 0 0 0 0 0 3 1 0 1 0 0 1 1 0 2 0 0 0 1 0 0 0 0 0 0 2 0 1 4 0 0 0 0 0 0 0 2 0 0 2 0 0 0 0 0
34 43 47 29 25 30 33 31 21 33 36 33 25 30 49 49 41 46 32 40 19 13 62 47 30 18 56 33 27 31 41 39 27 34 60 41 28 40 40 58 57 26 31 45 35 55 33 33 27 33 25 16 39 23 54 30 27 40 43 16 15 31 23 9 36 30 32 43 23 26 22 19 32 27 16 47 34 28 52 42 24 47 57 42 45 50 33 18 21 58 32 41 23 29 42 43 34 10 38 20 59 22 50 20 41 39 40 23 36 23 54 36 49 20 21 32 54 34 48 12 23 38 12 23 35 65 40 19 16 29 46 40 30 22 31 44 44 51 49 50 33 23 52 36 6 58 25 62 46 26 43 12 49 44 30 20 34 15 37 38 42 42 38 32 38 62 39 15 42 39 55 29 28 48 24 14 35 39 46 18 25 21 49 57 8 54 32 41 55 25 46 40 31 40 33 13 31 6 33 36 48 36 35 31 27 36 37 35 41 48 49 54 29 45 49 35 27 51 32 25 21 41 34 39 19 13 54 46 52 47 52 56 33 44 36 60 18 26 52 36 36 30 64 27 47 35 44 37 45 54 15 29 55 40 56 36 29 27 38 36 54 31 29 32 43 41 57 49 39 29 42 31 16 45 41 52 52 52 19 22 55 54 26 47 45 40 36 28 18 56 39 36 8 33 33 49 17 46 29 26 55 34 38 44 38 52 51 21 5 35 56 37 48 48 27 34 21 21 18 30 51 27 38 65 17 27 61 17 35 31 43 32 56 50 50 47 32 29 44 34 33 19 42 25 34 25 36 59 45 35 26 36 49 46 50 27 55 28 19 33 36 20 41 34 27 19 27 29 40 44 38 34 34 16 41 27 33 23 54 38 32 28 41 33 15 20 14 25 36 31 18 35 40 23 50 45 55 27 39 34
76 99 102 64 116 139 63 96 165 54 123 106 83 43 73 150 83 156 108 111 99 149 128 92 64 108 141 115 75 89 53 110 100 77 97 27 59 95 80 88 93 105 141 116 116 107 88 75 93 279 86 80 91 83 82 95 58 80 37 98 84 79 153 125 61 197 79 70 91 125 114 53 95 103 104 94 41 128 139 69 105 139 132 112 108 65 54 39 55 87 115 139 138 110 117 66 76 130 68 120 133 130 160 126 84 43 79 78 106 102 149 107 86 70 98 113 113 101 86 127 98 97 63 113 70 128 72 184 52 67 82 99 99 83 139 83 113 72 100 141 141 65 112 119 114 166 129 94 133 129 83 98 90 130 100 82 61 97 85 101 68 64 153 61 74 60 80 102 91 140 65 59 167 57 82 114 110 153 151 80 121 45 173 28 156 121 97 62 73 153 110 66 118 111 108 109 33 133 72 71 172 105 74 99 88 72 84 75 94 57 66 123 54 151 84 94 121 100 127 101 81 156 71 83 83 88 106 84 61 69 208 98 77 152 92 100 133 157 139 75 156 56 111 130 121 77 129 89 80 96 156 48 76 159 88 110 161 90 130 180 58 120 130 113 82 78 246 92 103 93 81 155 79 82 69 28 160 78 81 92 214 124 113 105 133 98 115 89 116 58 77 106 81 86 124 68 115 41 105 121 196 119 115 91 92 141 200 145 123 128 126 81 187 76 113 87 141 62 50 107 141 108 67 123 87 75 63 22 132 107 89 89 85 76 80 103 124 106 60 89 89 95 64 90 35 110 76 75 79 76 107 94 122 137 67 157 68 81 91 96 77 93 119 79 116 153 98 174 84 86 125 85 87 102 121 36 158 138 80 101 77 137 178 56 111 117 163 129 114 65 123 82 106 175 110 104 156 84 138 77
254 224 143 151 164 214 173 207 247 115 194 162 189 209 226 243 144 210 226 173 253 280 242 257 205 267 299 241 207 284 173 179 172 243 232 263 210 237 227 170 204 228 253 193 259 263 268 155 212 229 239 252 202 304 157 202 143 197 178 183 291 213 223 200 228 161 165 189 216 207 200 181 209 168 217 210 196 184 186 212 201 203 198 242 199 193 147 178 193 293 176 269 224 162 167 174 198 275 192 207 159 160 221 175 146 185 182 181 333 179 191 201 188 191 217 199 240 177 218 197 223 212 195 184 176 157 204 308 178 196 179 246 241 200 235 146 210 245 200 171 202 182 243 239 232 197 190 249 181 239 245 232 180 176 163 161 195 207 144 178 196 143 241 224 174 178 241 239 178 143 152 194 238 234 265 227 174 284 277 165 191 181 272 170 210 196 165 186 229 253 144 135 224 205 159 172 157 276 178 237 243 210 262 212 209 209 233 277 205 206 201 232 214 188 230 222 185 253 173 158 134 172 211 220 233 280 203 156 236 211 208 230 223 163 235 238 192 210 186 199 195 139 197 191 201 170 211 156 159 153 192 260 155 181 262 218 259 253 252 280 170 189 215 223 145 144 268 174 237 187 158 153 191 196 170 224 210 214 163 179 297 276 266 175 200 226 203 233 287 185 191 139 144 173 180 144 312 186 269 200 238 225 222 263 197 205 206 228 164 224 150 178 184 155 203 199 225 236 158 196 200 231 240 283 212 280 171 277 198 176 158 172 162 220 216 192 168 159 190 177 176 257 328 322 196 201 155 211 209 264 160 152 207 166 223 264 232 201 184 286 178 209 203 272 267 188 194 213 260 197 300 204 240 265 199 223 160 175 166 212 200 232 257 193 182 216 201 183 224 213 153 193 219 254 191 173 208 213 162 192
9 3 0 1 3 3 8 4 2 1 1 2 6 11 0 5 0 3 5 4 5 5 6 7 0 2 4 0 2 2 4 6 1 4 7 8 9 5 5 4 2 1 2 1 5 5 2 2 3 0 8 0 4 7 2 2 3 3 3 4 1 2 2 5 10 3 4 2 4 1 2 0 9 7 10 2 4 6 0 3 6 6 6 8 3 4 2 1 4 1 2 5 10 1 1 3 0 2 0 2 1 2 2 11 1 1 5 1 6 3 4 1 1 3 1 2 2 3 1 2 3 4 1 6 5 5 6 1 4 2 3 1 2 3 2 14 10 0 2 3 7 2 2 4 7 3 0 4 3 2 1 1 0 2 8 4 1 1 4 3 9 8 0 2 6 5 4 3 1 1 1 6 1 7 2 2 3 8 2 2 3 5 7 2 3 4 6 0 4 0 3 1 6 2 1 5 3 4 4 3 9 5 1 5 0 2 7 3 1 10 9 2 5 1 0 0 3 0 9 8 2 2 0 7 7 2 2 1 4 8 8 4 1 4 2 2 4 6 1 9 1 3 0 5 2 3 6 9 4 3 9 3 2 1 0 2 2 3 5 1 0 1 3 6 1 1 3 0 5 0 1 2 7 5 5 8 6 1 5 6 3 0 2 13 5 1 0 0 3 2 2 3 1 0 3 3 1 8 0 3 5 2 4 0 2 0 2 0 4 4 2 0 4 3 3 1 2 5 2 2 12 2 3 2 4 0 4 1 4 4 1 2 3 3 5 4 0 3 7 0 0 2 2 2 3 9 2 6 1 1 4 7 4 3 3 4 6 1 2 6 3 5 1 1 4 6 2 4 10 1 3 3 4 8 3 0 0 4 6 0 2 9 7 7 8 8 1 2 7 2 4 2 0 4 4 3 2 5 0 5
170 284 184 209 157 194 224 185 218 183 175 169 311 203 129 200 162 183 181 387 195 235 195 234 216 215 200 206 152 151 207 267 202 261 228 194 159 189 206 153 234 230 198 196 166 238 291 213 252 295 264 196 198 175 193 192 184 230 196 195 230 227 177 162 188 202 154 247 187 163 177 217 136 219 262 274 205 187 157 193 141 326 271 194 223 158 233 220 149 332 177 179 197 176 287 262 211 268 146 203 241 194 219 181 185 157 274 189 197 188 165 217 124 175 153 158 178 183 189 260 206 252 219 185 318 206 192 233 247 272 190 287 224 196 246 200 180 140 210 170 230 167 180 213 297 205 242 140 152 153 222 275 202 156 204 189 257 176 178 147 156 187 190 163 250 197 242 199 164 275 217 156 215 179 205 290 239 271 173 148 183 186 239 273 234 176 211 271 222 196 129 223 165 168 172 233 168 262 242 211 231 219 200 175 143 165 178 270 155 168 206 225 225 217 188 150 284 168 243 257 162 214 223 148 181 183 242 266 192 190 143 178 254 225 173 184 234 307 259 231 270 179 167 174 238 154 220 203 271 235 202 139 291 195 267 206 211 262 362 187 293 183 149 198 164 196 276 242 296 175 214 168 133 176 197 184 193 152 167 160 223 314 171 197 218 234 249 272 172 162 170 208 182 228 223 253 155 228 223 199 152 231 221 197 214 234 195 204 174 191 279 204 190 218 154 189 177 234 187 183 242 196 196 205 180 211 162 138 233 266 199 139 224 235 211 236 204 162 173 162 314 222 173 338 208 186 204 186 220 120 323 182 138 244 169 162 151 186 163 171 223 144 158 207 169 197 205 184 204 292 222 164 233 165 191 284 210 175 178 193 115 186 240 195 142 195 179 208 181 197 153 182 149 214 228 186 217 175 227 177
9 2 0 5 1 3 12 11 2 5 4 4 8 10 2 11 17 4 8 7 7 2 0 9 16 3 10 3 7 7 2 9 5 2 8 2 4 23 8 0 2 8 2 0 9 5 6 10 0 3 7 2 8 11 3 3 7 7 9 8 7 8 2 1 3 5 7 0 2 1 4 14 7 3 3 7 4 14 3 12 12 4 4 0 15 1 4 7 9 0 3 8 7 4 3 11 10 3 12 2 0 3 2 10 3 5 4 15 3 0 2 6 3 6 21 25 12 1 3 10 4 0 5 10 11 5 5 2 6 3 9 9 7 3 7 6 10 9 4 3 8 7 4 4 6 3 2 4 12 4 3 5 4 8 4 4 10 3 0 11 1 1 4 1 1 4 9 1 7 13 5 8 11 3 2 4 5 2 2 1 6 6 8 2 2 7 13 0 13 19 14 11 5 1 2 2 1 3 2 11 1 2 5 7 7 4 8 1 4 3 12 6 0 1 3 12 12 6 6 0 10 7 3 2 17 6 5 2 2 0 5 5 7 14 5 2 2 3 2 0 13 1 4 8 10 5 5 5 5 21 3 4 11 9 1 9 5 12 11 8 0 3 2 0 13 0 1 2 3 9 10 9 6 1 6 0 3 4 0 11 13 0 7 4 15 4 0 2 11 2 15 6 2 6 17 3 6 9 14 3 0 5 5 11 3 2 2 5 15 5 5 4 9 5 3 5 3 7 2 4 7 3 4 7 4 7 2 7 3 6 5 3 10 4 8 7 14 5 14 6 16 1 2 2 9 12 5 3 4 8 11 8 6 9 3 5 12 2 8 9 6 9 9 2 12 12 14 4 7 20 6 7 10 1 22 5 6 10 6 5 3 9 18 8 18 22 13 9 7 4 28 3 8 7 5 4 5 5 2 4
0 0 1 0 0 0 0 0 0 0 1 0 0 0 0 0 0 0 0 0 0 0 0 0 0 0 0 0 0 0 0 0 0 0 0 0 0 0 0 0 0 0 0 0 0 0 0 1 0 0 0 0 0 0 0 0 0 0 0 0 0 0 1 0 0 0 0 0 2 0 0 0 0 0 0 0 0 0 0 0 0 0 0 0 0 0 0 0 0 0 0 0 0 0 0 0 0 0 1 0 0 0 0 0 0 0 0 0 0 0 0 0 0 0 0 0 0 0 0 0 0 0 0 0 0 0 0 0 0 0 0 0 0 0 0 0 0 0 0 0 0 0 0 0 0 0 0 0 0 0 0 0 0 0 0 0 0 0 0 0 0 0 0 0 1 0 0 0 1 0 0 0 0 0 0 0 0 0 0 0 0 0 0 0 0 0 0 0 0 0 0 0 0 1 0 0 0 0 0 0 0 0 0 0 0 0 0 0 0 0 0 0 0 0 0 0 0 0 0 0 0 0 0 0 0 0 0 0 0 0 0 0 0 0 0 0 0 0 0 0 0 0 0 0 0 0 0 0 1 0 0 0 0 0 0 0 0 0 0 0 0 0 0 0 0 0 0 0 0 0 0 0 0 0 0 0 0 0 0 0 0 0 0 0 0 0 0 0 0 0 0 0 1 0 0 0 0 0 0 0 2 0 0 0 0 0 1 1 0 0 0 0 0 0 0 1 0 0 0 0 0 0 0 0 1 0 0 0 1 0 0 0 0 0 0 0 0 0 0 0 0 1 0 0 0 0 0 0 0 0 0 0 0 0 0 0 0 0 0 0 0 0 0 0 0 0 0 0 0 0 0 0 0 0 0 0 0 0 0 0 0 0 0 0 0 0 0 0 0 0 0 0 0 0 0 0 0 0 0 1
5 2 2 0 7 4 3 3 3 3 0 4 1 1 2 0 0 1 0 1 0 0 3 3 1 0 6 2 11 0 0 0 2 1 1 2 1 0 1 0 2 4 0 2 5 1 1 5 3 0 0 1 1 0 1 8 1 2 1 1 1 1 1 5 2 1 2 2 0 1 0 1 1 8 2 1 0 2 1 1 1 2 0 5 3 1 1 3 3 3 0 1 0 3 5 2 1 0 0 7 0 2 1 1 2 5 0 1 3 0 0 1 1 1 0 0 0 0 1 0 1 1 0 2 1 0 3 4 2 0 2 9 3 3 1 3 5 1 4 0 2 5 2 1 1 1 2 0 0 1 3 0 0 0 0 2 1 2 3 1 6 0 1 6 2 0 0 6 4 3 0 4 0 3 2 2 1 0 0 4 0 3 1 2 2 1 2 1 3 1 0 1 3 1 0 0 4 2 0 2 1 9 3 5 5 4 0 4 2 4 4 1 1 2 1 1 1 3 6 4 6 0 2 1 0 0 2 5 1 0 1 0 0 1 0 3 0 1 1 2 3 0 2 0 0 2 1 2 3 0 7 2 0 2 5 2 2 4 1 1 1 3 2 2 0 1 1 0 2 4 0 0 0 1 4 1 0 2 4 5 3 0 2 0 5 2 4 1 0 4 5 0 0 0 3 0 2 0 1 9 0 0 4 2 6 2 2 1 0 2 0 1 4 1 2 2 3 1 5 0 3 2 1 1 1 1 1 2 0 0 2 0 1 0 3 2 2 1 1 0 3 3 1 0 1 4 9 1 2 0 2 4 3 1 0 0 3 2 1 0 2 0 0 1 4 1 4 1 1 3 0 1 4 0 3 6 6 3 2 1 1 2 8 2 4 3 3 1 5 0 0 2 0 4 1 6 0 0 10 0
4 3 0 4 2 6 13 10 3 2 2 3 8 5 1 5 2 17 11 20 12 4 6 8 12 2 3 11 11 10 9 2 4 6 5 5 8 7 7 4 3 9 17 7 10 3 3 14 6 2 0 9 2 7 4 2 2 5 5 8 11 0 1 13 2 3 3 4 3 12 1 11 4 2 8 5 0 5 12 8 2 11 10 9 1 2 4 7 4 13 0 5 4 7 3 13 8 0 2 9 8 5 1 5 1 6 1 5 2 7 7 5 7 18 2 10 26 1 4 6 2 11 1 2 6 2 12 3 0 12 2 13 20 11 15 9 8 6 19 3 11 5 9 24 9 5 11 14 15 5 2 2 9 2 11 7 6 5 1 7 2 8 14 2 3 8 10 0 8 10 5 3 4 4 2 5 5 17 8 8 0 6 3 1 17 4 3 2 16 2 8 11 1 12 10 7 11 10 11 14 1 0 9 7 4 3 6 7 12 5 3 13 1 6 2 24 1 6 2 3 5 5 6 5 6 10 2 7 11 8 2 2 13 12 0 23 9 11 3 11 9 8 2 5 9 12 3 9 2 1 10 8 2 4 14 18 2 24 1 2 7 5 5 8 7 7 1 13 6 0 8 5 4 7 5 10 3 2 3 3 6 4 8 3 10 3 2 13 10 2 7 5 4 6 8 13 6 3 13 2 5 1 11 3 5 7 1 12 4 7 0 2 23 4 12 7 3 3 4 2 5 2 0 1 4 3 6 15 5 4 12 5 5 3 4 0 4 9 1 5 7 9 7 7 1 4 4 3 8 2 4 4 0 8 10 12 9 22 7 16 2 3 2 4 7 2 0 5 5 2 5 7 2 17 1 7 8 8 0 11 2 4 8 4 3 3 3 0 5 5 11 11 14 0 0 9 6 9 0 13
11 24 9 16 20 11 19 30 90 54 31 10 17 25 21 33 58 8 4 28 120 72 22 26 28 31 26 48 37 58 14 23 14 22 41 97 38 13 45 24 47 33 71 4 25 22 50 11 7 84 36 31 20 7 46 26 71 47 38 30 19 98 28 17 15 37 146 10 39 31 74 129 49 30 19 84 20 46 9 19 10 66 15 4 38 42 20 35 20 33 55 34 28 51 18 18 75 72 60 10 22 20 43 4 6 23 100 78 28 93 38 24 73 22 16 40 21 30 77 26 59 17 18 17 51 15 24 51 16 41 14 113 15 44 15 20 11 44 51 30 36 12 6 45 45 28 32 50 21 28 6 15 32 15 59 23 16 81 24 49 25 8 56 90 70 38 33 99 27 55 152 45 49 21 30 5 35 42 27 16 48 68 111 14 105 43 29 27 44 22 13 67 84 34 61 18 3 79 39 25 17 63 25 19 118 17 20 62 32 27 67 15 9 53 50 31 66 50 39 13 36 13 47 26 17 32 22 28 10 120 22 44 47 13 84 12 51 42 60 34 148 64 31 17 59 6 58 17 24 48 45 14 22 39 36 83 22 43 17 5 47 22 15 27 33 4 65 50 6 48 23 27 12 60 52 54 7 31 14 56 41 63 58 57 36 17 10 31 161 17 24 18 33 16 24 46 55 10 92 69 31 33 38 16 16 35 105 1 15 74 35 35 68 24 26 47 21 53 11 57 62 36 16 7 18 5 37 29 12 53 15 20 47 13 5 39 3 38 15 28 53 22 81 112 66 65 13 71 51 24 51 11 29 29 12 47 100 20 22 102 49 20 48 11 3 40 34 16 60 6 15 66 29 59 25 119 29 58 17 53 26 29 86 80 50 63 38 102 16 36 20 14 46 85 57 29 38 4 39 15
11 6 0 3 0 0 0 0 42 6 13 0 2 2 0 0 0 0 13 0 0 0 11 2 0 0 4 0 37 0 0 50 0 0 0 0 2 2 0 0 0 0 0 2 0 0 20 3 0 0 1 0 5 0 4 0 6 0 17 0 17 0 7 14 24 0 0 3 2 11 7 2 0 0 0 0 6 0 0 5 0 0 0 18 2 0 0 14 2 4 0 0 2 0 0 0 49 0 0 0 3 0 2 0 1 1 21 9 0 0 6 3 8 1 0 0 0 0 0 0 1 2 0 0 0 0 3 0 13 0 0 37 0 5 1 7 0 0 0 0 21 0 13 0 0 47 11 2 2 16 0 33 7 0 0 0 1 0 0 0 3 1 0 1 0 0 0 0 4 0 11 0 0 1 0 25 0 0 0 32 0 0 7 6 0 0 46 1 0 0 2 1 0 0 1 0 27 0 8 0 16 0 0 0 0 5 8 12 0 0 5 4 0 35 0 0 0 0 9 0 25 3 0 0 44 1 3 19 0 0 0 0 2 1 1 1 11 25 2 57 5 6 9 0 15 0 0 0 0 0 18 0 0 36 0 0 0 10 0 0 2 6 0 22 3 4 0 0 0 0 0 0 43 0 0 3 0 14 6 6 8 0 3 0 1 0 1 0 0 0 0 0 0 0 4 0 3 0 0 4 0 1 6 0 0 21 14 0 0 0 0 38 2 2 0 4 0 0 17 10 25 0 0 0 1 0 0 0 0 63 0 0 0 0 38 12 0 1 0 0 9 4 8 0 0 0 0 1 0 15 22 0 11 0 66 41 22 20 4 4 2 0 0 4 4 1 9 1 1 1 2 0 3 0 0 0 0 0 0 1 0 35 74 0 0 0 0 0 3 26 0 0 0 3 0 1 8 0 0 18
11 9 8 8 8 9 9 14 15 5 3 7 8 10 3 8 6 6 12 5 12 11 6 6 2 6 13 11 19 8 11 5 6 11 9 9 11 10 12 8 9 14 10 9 10 9 11 6 9 11 11 9 4 8 8 7 9 8 7 5 2 8 2 12 11 9 5 9 4 3 12 9 7 10 9 11 8 9 11 8 4 9 15 4 6 5 8 7 8 6 8 13 7 7 8 10 10 7 16 17 6 11 11 5 4 6 8 4 6 17 4 7 8 4 14 8 12 11 9 2 13 12 12 6 6 8 9 6 13 5 7 6 10 9 10 9 8 12 9 15 7 5 8 6 4 10 8 8 10 13 4 7 10 8 7 4 2 13 5 10 5 9 8 9 3 8 16 13 8 4 11 5 12 4 10 8 11 5 7 7 10 7 2 11 10 16 5 9 9 6 6 4 6 8 14 6 10 8 8 11 1 9 13 8 9 2 15 4 9 13 6 3 10 9 11 8 6 7 2 5 10 6 7 7 10 7 9 5 9 4 2 1 7 11 11 7 12 5 6 12 8 9 8 8 4 9 3 9 6 9 15 13 8 5 6 8 11 7 4 13 4 10 8 6 5 13 13 4 10 12 10 6 4 5 12 5 9 10 7 4 7 6 13 5 6 7 9 6 8 6 5 5 7 11 8 9 6 12 7 11 2 4 13 8 11 9 10 9 7 9 17 14 5 9 10 9 7 5 10 9 5 4 13 11 6 6 7 4 6 13 10 8 7 6 10 4 11 9 13 7 11 9 8 7 5 6 9 8 10 12 8 9 5 6 9 9 4 9 14 15 12 6 14 8 10 8 4 10 12 7 3 7 7 4 8 6 7 12 13 7 5 3 5 4 15 7 3 13 8 11 9 15 5 8 9 6 5 5 9 9
61 6 29 37 22 10 4 44 31 18 45 0 2 46 105 0 21 6 4 48 49 13 8 20 2 11 24 16 3 3 34 20 19 9 21 16 32 5 22 27 76 38 22 15 43 51 5 9 6 48 7 31 18 35 25 28 24 56 15 22 65 6 57 20 7 19 18 28 0 79 97 12 1 78 1 39 25 3 12 29 14 51 46 20 22 97 15 20 7 76 66 8 15 6 6 33 8 72 50 29 18 14 28 30 6 27 26 13 12 13 27 52 41 13 31 43 34 58 55 36 29 9 12 5 29 14 114 41 11 21 31 27 14 19 11 3 20 5 21 31 25 18 48 24 65 31 35 21 69 29 23 22 7 27 7 23 12 105 29 42 10 27 31 53 14 21 2 14 0 15 52 27 7 36 15 43 24 4 0 36 25 6 15 23 48 28 27 22 32 21 38 10 55 9 26 21 15 36 105 1 42 34 21 41 17 7 15 7 7 17 14 7 17 54 85 59 79 19 25 29 32 5 27 35 4 8 26 56 68 17 29 13 9 15 18 52 13 6 16 9 11 9 43 38 50 20 61 18 73 15 30 17 51 42 8 16 20 43 9 26 14 8 26 17 15 3 22 40 44 36 20 42 38 19 7 5 12 12 25 32 8 19 64 77 32 21 14 19 38 2 37 17 103 10 24 26 14 19 3 28 27 11 33 13 100 8 31 2 2 7 5 15 19 15 35 51 38 16 34 10 27 11 20 40 69 26 4 44 39 30 19 13 3 116 45 34 16 49 20 0 17 37 14 9 65 66 26 54 10 61 12 50 36 6 50 21 87 15 24 19 28 9 1 32 7 69 0 39 4 32 41 54 8 16 6 83 12 35 5 4 91 1 6 57 46 33 67 10 5 12 13 23 25 42 25 8 12 41 0 48
1 51 76 29 30 22 46 33 74 0 235 119 30 37 2 7 41 56 23 38 15 5 1 28 59 43 80 93 3 41 0 116 56 121 0 18 10 16 95 78 15 53 90 26 17 23 49 30 67 158 36 210 18 101 27 47 92 11 34 141 24 9 57 16 55 91 0 97 73 5 184 1 45 24 5 37 10 1 142 36 7 13 43 45 34 0 31 4 58 46 6 19 55 29 136 36 39 34 109 14 62 78 163 20 120 8 15 0 97 49 26 8 99 21 40 14 15 15 74 16 51 26 126 25 7 43 28 61 90 2 40 30 5 243 16 21 58 129 9 120 2 34 27 59 23 124 18 15 168 92 0 9 0 14 53 20 6 83 2 27 9 69 0 31 26 91 161 72 2 15 193 42 40 5 31 7 100 31 15 91 59 90 8 116 64 42 40 24 38 0 36 35 81 45 19 36 38 11 39 24 157 3 1 12 27 9 22 172 8 28 19 18 71 85 20 5 53 20 32 20 31 9 2 132 52 28 0 54 35 30 91 11 30 23 34 9 9 52 58 6 5 3 98 45 45 7 60 40 29 89 2 20 57 10 91 50 27 37 34 1 88 84 49 41 67 61 15 35 14 74 76 19 6 0 381 24 33 104 30 98 5 26 10 72 22 77 37 16 37 123 171 28 59 108 12 15 30 151 11 29 111 21 16 136 38 103 228 46 0 42 28 40 3 68 9 77 18 2 42 67 41 3 30 38 4 7 9 122 2 12 19 7 48 122 2 15 23 61 55 33 36 32 90 104 2 17 85 22 67 115 34 5 42 57 142 68 39 49 55 42 39 41 55 13 141 78 69 58 7 4 78 41 35 31 3 21 3 46 26 44 9 148 52 22 85 37 26 88 6 80 1 13 32 12 58 95 1 28 47 74
58 67 64 105 65 78 80 90 58 80 51 46 67 67 42 61 64 71 62 65 74 61 50 58 71 52 43 67 60 79 61 68 51 70 52 84 57 73 82 65 50 63 56 51 60 64 67 103 85 73 52 60 73 85 49 75 71 82 106 49 82 57 48 62 70 29 88 65 66 35 67 70 69 61 80 70 78 68 42 75 78 52 95 62 83 88 100 78 59 73 72 79 67 61 73 54 56 89 70 63 73 49 67 74 64 56 84 65 66 80 54 74 50 54 58 75 33 78 74 75 69 77 60 58 103 75 81 79 78 77 66 91 59 64 67 53 40 73 81 59 67 76 81 74 50 61 78 84 57 70 68 78 50 65 80 79 74 65 70 80 53 54 56 66 58 72 81 64 93 77 62 48 66 84 55 84 87 52 74 60 48 76 86 64 68 77 72 69 69 76 70 81 56 64 63 78 55 64 84 83 85 76 84 62 61 90 69 62 51 60 75 73 64 51 52 64 82 59 78 63 71 66 84 53 67 76 83 69 71 45 70 53 56 57 51 69 102 58 54 77 71 58 57 79 63 69 84 52 91 66 59 68 81 76 50 50 84 76 62 51 79 94 84 49 56 71 71 80 89 64 63 61 75 82 53 52 58 47 71 68 51 82 52 73 71 65 72 94 62 76 63 62 71 76 69 99 62 68 49 71 64 65 65 54 86 86 63 74 56 98 49 70 99 60 38 46 66 61 73 62 46 56 55 63 70 74 63 57 57 75 68 77 53 77 93 85 48 45 68 59 79 75 81 95 68 89 63 69 60 90 61 61 60 61 72 51 48 82 93 65 78 69 63 60 45 73 61 74 45 71 69 70 65 61 70 89 59 68 58 78 54 55 65 67 49 58 86 64 45 52 65 95 69 71 60 74 79 81 76 43
12 9 12 12 15 19 10 13 20 14 16 18 18 13 25 17 15 8 17 6 18 12 13 13 15 17 16 13 18 15 14 20 28 15 13 16 12 10 7 15 13 14 10 13 11 18 7 16 12 17 8 14 8 13 11 13 8 22 7 20 12 11 10 10 14 10 8 11 11 13 12 9 12 15 16 10 14 18 29 11 14 11 16 10 17 9 5 16 12 13 19 20 9 16 14 9 8 10 10 18 21 14 7 8 15 10 8 13 8 13 9 13 20 19 8 16 14 8 21 11 4 18 12 17 7 15 14 12 6 12 7 21 21 24 13 16 26 8 11 27 9 8 17 10 21 15 9 16 6 15 7 17 11 21 15 9 13 7 7 12 13 6 12 15 9 17 14 14 11 6 9 16 12 4 20 16 12 11 18 7 15 9 10 17 21 14 12 8 10 8 11 13 18 13 18 14 14 17 7 6 11 18 11 8 5 15 17 18 13 22 21 14 15 13 16 4 4 13 10 11 10 20 12 17 10 14 12 9 26 15 11 15 13 11 17 17 11 18 14 16 15 13 12 11 8 11 15 12 10 6 20 5 12 12 10 14 9 13 14 13 8 18 13 20 6 23 23 21 12 8 20 12 5 9 13 19 12 6 16 12 14 10 10 19 19 3 16 12 11 10 11 13 6 17 7 6 26 17 12 14 15 17 16 6 10 24 10 23 10 12 18 11 9 8 11 15 10 11 18 26 6 7 14 8 16 11 7 7 18 15 14 15 15 4 11 8 13 22 11 7 8 16 13 17 4 17 9 12 6 6 12 13 9 9 7 15 19 18 11 23 17 10 11 13 19 14 13 7 9 4 6 15 18 16 12 8 16 16 14 8 16 10 7 10 16 7 11 15 14 18 10 16 7 22 11 16 20 13 13 17
38 34 20 37 31 10 20 21 55 24 33 49 36 30 53 54 30 23 39 19 35 29 42 31 47 34 16 18 28 7 27 34 36 29 28 47 32 20 8 17 52 16 27 54 44 39 40 25 26 50 23 33 29 37 56 25 52 38 43 42 15 61 22 36 18 23 39 16 34 59 22 42 33 39 36 36 41 39 27 47 30 33 48 65 35 23 38 35 13 29 36 44 49 21 33 21 25 27 20 52 45 29 35 34 27 9 44 14 44 20 41 32 47 45 42 18 13 30 37 18 63 24 14 28 14 27 22 33 21 46 26 8 42 26 24 64 42 40 53 34 12 38 26 21 12 56 55 38 22 38 40 10 51 40 54 51 20 23 55 30 87 55 62 31 40 55 34 53 26 24 51 40 58 34 65 15 53 35 14 45 46 58 31 42 39 24 46 21 32 36 44 48 38 10 47 41 24 42 24 62 25 41 21 32 44 38 50 30 34 40 32 22 27 42 30 25 32 43 45 38 17 32 27 35 15 31 36 45 30 52 21 34 49 12 29 21 50 21 69 22 62 42 46 17 36 28 33 33 42 22 23 8 30 28 18 35 53 3 30 21 31 3 55 23 34 61 57 31 37 55 35 34 54 56 35 35 33 28 45 43 33 35 33 32 31 35 35 33 63 21 24 32 16 36 48 37 29 20 33 49 25 39 30 20 43 41 23 18 21 15 38 28 33 42 40 15 17 30 24 23 42 62 10 39 52 38 59 32 32 40 15 39 30 26 47 41 24 43 29 21 26 39 26 17 45 14 31 27 50 37 35 43 47 33 42 37 17 45 54 37 24 22 63 13 36 9 31 20 20 37 18 34 21 58 24 30 38 28 46 66 9 2 46 30 28 32 15 48 47 27 57 41 19 64 40 29 42 50 35 46
35 31 38 45 46 35 28 54 36 45 43 29 43 25 55 58 33 52 48 40 54 44 74 69 47 43 19 18 60 63 65 40 38 35 37 30 56 65 53 60 57 54 45 34 41 50 47 48 52 63 57 15 39 50 53 43 46 59 45 45 56 41 44 32 37 47 20 56 51 56 61 59 44 31 23 61 28 39 53 40 40 26 23 76 30 33 32 37 52 47 51 37 39 13 59 54 35 47 19 34 43 47 54 46 24 37 57 30 74 45 54 63 48 33 66 47 28 34 34 45 51 60 42 37 27 29 30 37 48 27 45 64 50 45 39 39 61 43 55 40 39 38 68 54 67 35 31 31 30 40 59 76 38 35 41 37 45 46 35 44 60 40 37 48 53 54 53 34 36 25 43 58 30 48 50 20 41 50 42 51 47 40 58 68 57 19 33 44 69 33 47 43 26 44 28 49 50 56 55 29 41 58 49 68 37 48 38 50 36 34 59 38 76 58 30 38 46 53 42 66 40 47 68 47 19 28 38 50 69 71 61 48 55 38 39 40 37 61 37 38 26 49 29 50 35 41 44 24 45 48 22 26 45 39 34 38 47 33 22 51 28 41 54 43 72 57 56 45 33 37 40 35 46 49 60 52 43 39 36 50 59 36 29 38 48 64 53 62 48 65 40 16 34 32 44 45 55 62 39 46 47 47 36 50 45 56 45 46 63 58 62 39 32 39 15 49 33 48 28 52 37 67 58 86 49 90 68 49 48 46 16 26 36 42 47 63 42 44 36 30 50 31 43 54 77 48 29 45 47 29 66 29 42 42 11 49 35 50 28 46 30 46 38 59 50 46 64 46 46 52 52 30 34 59 55 12 42 24 49 38 22 63 29 43 39 54 54 50 41 19 44 23 48 46 38 28 36 59 66 46
2 2 17 26 6 1 15 19 10 16 9 37 4 34 9 1 26 9 42 2 42 11 3 1 25 15 14 14 4 5 9 8 12 16 10 13 3 9 20 7 20 8 11 23 19 28 2 0 28 23 21 24 0 7 8 22 22 17 15 17 21 44 37 24 3 13 26 4 5 11 26 11 37 18 8 24 65 30 28 1 18 27 14 26 8 3 0 0 29 25 7 0 27 26 1 27 6 60 28 2 13 26 37 31 33 14 6 24 5 21 0 13 19 31 18 11 15 28 12 15 16 28 17 6 18 10 17 11 4 19 3 9 4 4 30 4 19 5 25 9 22 8 2 32 0 5 27 8 5 7 12 23 5 1 34 11 8 1 2 5 7 14 8 15 35 10 7 21 3 7 23 2 4 30 2 13 5 1 38 13 16 16 26 3 10 0 8 17 45 14 31 17 13 1 12 12 24 33 21 17 12 22 7 13 3 3 18 4 11 15 11 5 1 17 9 55 16 14 5 11 9 9 37 8 37 41 3 17 6 6 9 11 27 23 31 4 9 21 10 4 6 3 32 0 4 0 8 6 1 1 34 0 0 24 0 39 36 7 42 5 1 10 35 22 9 8 26 47 6 20 30 8 35 45 3 32 14 9 2 21 19 14 40 3 14 16 38 14 8 20 4 30 27 28 25 1 12 4 35 18 9 0 4 11 9 18 28 20 6 17 7 25 27 0 45 23 20 0 26 3 13 13 33 2 9 34 4 0 5 12 4 11 4 11 2 27 10 11 17 9 0 15 26 29 2 36 47 18 12 50 28 43 6 22 18 6 21 3 8 18 7 11 13 5 15 3 19 16 23 1 5 22 7 36 18 12 14 39 21 3 29 0 21 7 6 2 3 3 7 3 33 39 30 10 44 13 17 7 0 2
183 116 146 176 160 165 164 102 261 196 163 210 108 161 76 243 88 169 181 128 155 125 116 95 138 136 85 94 212 158 149 184 203 120 168 158 102 180 110 117 213 145 128 146 108 126 113 110 118 105 66 173 214 131 130 81 78 139 101 180 109 110 77 142 156 232 136 167 116 220 147 128 99 195 118 173 99 175 179 118 121 248 146 164 150 135 76 102 128 103 131 82 172 195 201 120 100 147 211 206 143 147 172 141 68 61 131 193 192 171 116 115 273 148 115 162 155 117 100 79 153 132 177 177 157 73 103 104 76 130 164 145 78 118 146 324 131 163 81 105 99 100 154 121 119 114 136 174 124 164 127 232 102 112 205 116 89 117 126 127 122 289 289 87 121 115 99 124 90 142 130 129 171 123 129 147 75 132 108 115 141 128 143 115 134 130 172 115 224 130 109 148 79 162 217 210 162 99 126 180 122 107 80 133 74 162 66 131 221 227 97 123 122 227 123 154 128 141 107 172 170 105 143 143 96 81 80 201 138 158 89 83 158 146 117 88 102 131 237 139 48 117 141 154 80 110 108 152 115 141 220 107 148 115 55 158 147 130 111 118 109 94 289 168 89 152 151 124 146 124 73 196 194 154 310 115 104 135 260 131 130 238 123 266 127 47 81 173 134 89 151 165 103 136 108 102 104 154 111 158 127 172 108 76 236 256 107 291 173 158 186 82 97 146 108 107 121 111 160 131 127 129 96 209 127 183 119 126 113 157 106 122 180 98 180 207 133 194 108 118 238 160 50 219 84 126 150 118 138 88 147 117 127 122 62 88 68 140 130 215 169 197 119 76 192 118 183 116 99 95 107 140 80 121 173 141 116 121 117 116 151 103 184 98 127 121 85 106 232 127 106 193 114 197 101 154 207 122 130 103
0 0 0 1 0 0 0 1 0 2 0 0 0 0 2 1 0 0 0 0 0 0 0 0 0 0 0 1 0 0 0 0 0 0 0 0 1 0 0 0 1 1 0 0 0 0 0 0 0 0 0 0 1 0 1 0 1 0 2 0 1 0 0 0 1 0 0 0 0 0 0 0 0 0 0 1 0 0 0 0 0 0 1 0 0 0 2 0 0 0 1 1 0 1 0 0 0 2 1 0 0 0 0 0 0 0 0 0 0 0 0 0 0 0 0 0 0 0 0 0 1 0 0 0 0 0 2 0 0 0 0 0 0 1 0 1 2 2 0 1 3 1 0 0 1 0 2 0 0 0 0 0 0 1 0 0 0 0 0 0 0 0 0 0 1 0 0 0 0 0 0 0 0 0 1 0 0 0 0 0 0 2 0 0 0 2 0 0 0 0 0 0 0 0 0 1 0 0 0 0 0 0 1 0 0 0 0 0 0 0 0 0 0 0 0 0 0 1 0 0 0 0 0 0 0 0 0 0 0 0 0 0 0 0 0 1 0 0 0 0 2 1 1 0 0 0 1 0 1 0 0 1 0 1 0 0 0 0 0 0 0 0 0 0 2 0 0 0 0 1 0 0 1 1 1 0 0 0 0 0 4 1 0 0 0 0 0 0 1 0 0 0 1 0 0 0 2 0 0 0 0 0 0 1 1 0 0 0 0 0 0 0 0 0 0 1 0 1 0 0 1 0 0 0 0 0 0 0 2 0 0 0 0 0 1 0 0 0 0 0 0 0 1 2 0 0 0 0 0 2 1 1 0 0 0 0 0 0 1 0 0 0 0 0 0 0 0 0 1 0 0 0 2 1 0 0 0 0 0 0 1 4 0 0 0 0 0 1 1 0 0 0 0 2 0 0 0 0 1 0
2 3 0 2 0 1 4 5 5 1 0 0 3 2 2 0 1 0 0 1 1 0 1 1 1 0 2 1 1 0 0 2 0 1 2 2 0 3 1 2 1 1 1 0 1 3 1 0 1 1 5 2 0 0 2 1 0 0 1 5 0 0 1 3 0 0 1 1 2 1 0 0 0 0 1 0 1 4 0 1 0 1 1 2 1 0 1 4 0 0 2 1 1 2 0 2 2 2 1 0 1 2 2 2 0 1 1 0 3 2 1 3 1 1 1 1 2 0 0 1 3 0 2 1 1 0 0 0 7 3 6 1 1 0 2 1 0 1 1 2 0 1 4 1 7 1 1 0 0 0 1 2 2 1 3 2 0 0 0 0 2 0 3 2 0 3 1 1 0 0 1 1 1 1 2 0 0 2 2 2 0 1 1 1 3 3 2 2 0 0 2 1 0 1 3 2 0 2 0 1 0 0 4 0 0 0 6 0 4 7 1 2 0 2 5 3 3 1 0 2 1 0 2 4 0 1 3 0 4 6 0 2 3 3 2 1 2 1 1 0 4 1 0 1 0 2 1 1 3 0 3 1 6 0 0 1 0 3 0 0 2 2 2 3 1 0 1 0 0 0 0 4 0 0 0 4 1 0 1 2 3 1 3 1 1 1 1 2 0 1 3 3 1 0 1 0 1 6 1 1 0 2 2 0 1 0 2 4 1 3 0 1 0 0 1 1 0 1 0 3 1 2 2 1 5 2 2 1 4 0 0 1 0 1 0 2 2 0 1 0 1 1 0 0 0 2 2 3 0 2 2 2 0 5 4 0 3 1 0 0 3 0 0 5 2 0 3 3 1 1 3 0 4 0 0 0 0 1 2 0 1 5 0 2 1 2 0 3 2 2 0 0 0 2 0 1 2 1 1 0
72 97 65 48 50 101 70 95 68 49 89 64 61 65 54 66 20 51 64 69 64 27 95 70 80 55 55 69 23 55 45 74 58 29 69 79 153 62 88 40 38 69 26 70 65 58 83 52 34 59 60 35 88 54 140 61 68 79 92 54 52 106 70 119 51 71 115 64 69 41 71 25 55 71 114 49 74 32 61 80 25 54 65 32 61 58 53 51 114 74 75 69 44 53 82 81 65 68 88 59 74 72 58 76 63 141 70 98 76 42 48 72 80 64 77 46 66 71 14 75 36 53 98 84 46 61 36 68 75 99 40 87 64 77 27 44 48 60 57 47 82 37 80 22 47 52 65 17 32 98 88 97 50 47 48 61 38 46 95 70 79 34 46 49 73 67 87 47 66 94 75 92 42 47 46 54 46 97 86 84 84 81 79 87 72 28 43 86 83 43 75 41 44 75 51 51 18 85 66 45 80 82 150 65 75 32 70 50 43 86 65 66 112 15 68 99 22 86 65 66 64 57 39 50 40 20 53 30 107 85 59 63 74 78 85 52 67 76 37 88 50 62 64 70 63 86 69 52 23 24 63 90 43 74 69 63 63 58 19 44 81 110 76 41 114 95 62 49 54 46 77 61 86 83 39 90 62 93 97 101 57 25 32 33 60 80 77 55 52 68 65 20 75 87 67 53 98 82 71 42 74 56 56 90 87 73 57 43 49 66 28 67 60 71 86 71 90 82 70 85 66 56 83 78 91 30 88 79 45 26 94 71 32 53 60 40 57 91 15 54 68 28 83 62 77 69 31 85 56 63 71 102 59 42 100 76 100 74 79 28 51 89 80 26 93 58 88 56 39 77 33 63 58 38 48 66 25 58 95 61 64 60 45 80 35 58 41 48 52 99 58 48 58 69 30 66 65 67 48 83
0 0 0 0 0 0 0 0 0 0 0 0 0 0 1 0 0 0 0 2 0 0 0 0 0 0 0 0 0 0 0 0 0 0 0 0 0 0 0 0 0 0 0 0 0 0 0 0 1 1 0 0 0 0 0 0 0 0 0 0 0 0 0 0 0 0 0 0 0 0 1 2 0 0 2 0 1 0 0 0 0 0 0 0 0 1 0 1 2 0 1 0 2 0 0 0 1 0 0 0 0 0 0 0 0 0 0 0 0 0 0 0 0 0 3 0 0 0 0 0 0 1 0 0 0 0 0 0 2 1 0 0 0 0 0 0 0 0 0 0 0 3 0 5 0 0 0 0 0 0 0 0 0 1 0 0 0 0 0 0 0 0 1 0 0 0 0 0 0 1 0 0 0 0 0 0 0 0 1 3 0 0 0 0 0 0 3 3 0 0 0 1 0 0 0 0 0 0 0 0 0 0 0 0 0 0 0 0 0 0 1 0 0 0 0 0 0 0 0 0 0 0 0 0 0 1 0 0 0 0 0 0 1 0 0 4 0 4 0 0 0 0 0 2 0 1 0 0 0 0 0 3 0 0 0 0 0 0 0 0 0 0 0 0 0 0 0 0 0 0 0 0 0 0 0 0 0 1 0 0 0 0 0 0 0 0 0 0 0 5 1 0 0 1 0 0 0 0 0 0 0 0 0 0 0 1 0 0 0 0 0 0 0 0 0 0 0 0 0 0 0 0 0 0 0 0 0 0 0 0 1 0 0 0 0 0 0 0 0 0 0 2 0 0 0 0 1 0 0 0 4 0 0 1 1 0 0 0 1 0 0 2 0 0 0 0 0 0 0 0 0 0 0 0 0 0 0 0 0 1 2 2 0 0 0 0 0 0 0 0 0 0 0 0 0 0 0 0 0 1
58 61 61 35 38 44 35 82 51 49 53 20 34 80 54 62 73 69 67 67 32 49 38 47 57 79 55 60 37 44 43 56 62 55 50 27 71 61 44 33 64 46 67 46 54 49 58 76 45 58 61 43 55 56 36 45 46 60 34 101 37 42 24 59 43 62 31 41 12 64 53 49 39 54 35 61 31 64 83 65 48 25 104 53 45 36 87 39 38 72 51 47 77 41 68 55 55 51 57 33 76 69 33 64 50 26 51 56 45 73 80 78 30 53 44 42 41 41 73 47 28 31 50 73 73 49 42 80 53 54 86 64 55 41 69 74 65 38 52 55 23 92 41 61 76 83 35 30 66 26 52 51 66 34 92 36 76 61 61 52 51 70 45 45 51 56 52 53 51 64 64 51 76 72 67 31 42 50 52 34 84 61 57 30 54 60 40 70 62 50 34 63 86 62 65 66 40 52 49 63 64 68 48 44 49 39 47 81 37 52 54 62 59 66 93 50 67 45 46 82 55 50 55 56 72 61 83 42 58 51 52 58 68 56 60 76 68 65 64 45 81 50 45 69 65 36 53 47 80 67 41 35 56 80 28 42 75 74 47 84 54 33 54 82 61 49 66 42 66 94 55 66 65 73 52 63 83 57 33 51 84 49 43 63 41 73 55 53 63 53 68 54 38 64 61 46 53 62 55 62 75 33 86 66 61 65 86 72 78 76 57 45 77 64 43 55 57 60 21 43 64 87 48 68 49 78 45 51 49 82 85 60 63 73 79 57 53 46 65 39 48 43 59 41 23 63 29 69 112 43 37 73 67 64 55 82 77 92 62 35 71 18 69 33 38 64 90 62 43 22 67 63 77 44 34 61 46 43 46 38 36 71 60 45 56 58 60 57 64 56 95 41 43 62 61 56 32 62 75 39
7 13 11 2 13 4 2 11 14 8 10 5 9 8 3 12 12 10 13 11 11 22 8 13 11 16 8 7 16 9 16 14 11 8 11 11 12 10 16 7 8 3 14 7 5 14 17 16 9 11 11 3 8 15 15 5 6 17 13 1 14 8 16 21 6 6 8 6 3 13 9 11 11 4 16 2 8 14 12 6 8 15 8 16 6 20 11 8 11 7 9 8 7 5 8 19 14 5 1 11 5 6 8 7 9 5 14 12 9 1 11 15 13 11 9 4 3 9 5 5 6 15 7 8 12 10 7 4 4 17 3 5 2 20 17 22 14 17 9 13 4 12 5 0 14 1 4 4 9 1 27 19 4 7 8 5 6 9 13 2 13 3 8 6 17 8 5 8 24 16 12 27 11 0 8 4 4 3 7 21 4 5 4 9 5 4 10 10 16 5 9 4 6 8 3 8 1 17 5 8 8 10 24 3 8 16 10 2 16 3 5 20 15 6 2 6 16 9 5 11 8 21 11 13 6 8 4 5 1 15 13 9 11 17 9 9 3 5 5 14 3 12 8 14 5 8 2 7 4 9 10 26 4 5 2 3 11 11 13 16 17 19 7 10 21 6 7 8 4 8 18 3 2 1 4 13 5 8 4 11 17 9 8 4 4 9 15 24 8 14 5 3 10 20 8 0 23 16 9 1 13 25 3 8 6 9 12 22 6 11 5 20 9 11 9 10 7 10 8 3 4 10 1 5 26 7 18 4 5 7 8 5 4 2 14 15 22 13 5 12 8 16 7 5 4 5 1 7 9 11 12 11 21 13 3 13 7 8 19 10 14 5 6 17 19 4 15 15 0 8 2 7 6 4 10 3 3 15 5 7 16 13 6 8 3 1 22 12 2 5 16 5 6 15 9 12 12 2 4 21
2 0 0 0 0 0 0 1 0 1 0 0 0 0 0 0 0 0 0 0 0 0 1 2 0 0 0 0 1 0 1 1 1 0 0 0 1 0 0 0 2 0 0 0 0 1 2 0 0 0 0 0 0 2 0 0 0 1 0 0 2 2 0 0 1 0 1 0 0 0 0 0 0 0 1 6 3 2 0 0 0 0 0 0 0 2 0 0 1 0 1 0 0 0 0 0 0 0 1 0 0 0 0 0 0 0 0 1 1 0 2 1 1 1 4 0 2 0 4 0 0 0 0 0 0 0 0 0 0 0 0 0 1 0 2 3 0 0 0 1 0 0 0 0 0 0 0 1 0 0 0 0 0 0 0 0 0 3 1 0 0 1 0 0 0 0 0 0 0 0 0 0 1 0 0 0 1 0 0 0 0 1 1 0 0 2 0 0 1 0 0 0 1 1 0 1 0 0 0 0 1 0 0 0 1 0 0 0 0 0 0 0 0 0 3 0 0 0 1 0 1 1 1 0 3 1 0 1 0 1 2 1 2 0 1 1 0 1 5 0 0 0 0 1 0 3 1 0 0 0 1 1 1 0 0 0 2 0 0 0 0 0 3 0 0 2 0 0 0 0 1 1 1 0 0 0 0 0 2 0 1 1 1 1 0 0 0 3 0 4 3 0 0 0 0 0 0 0 1 0 0 1 2 0 0 1 1 0 0 0 0 1 0 1 0 0 0 1 0 1 1 1 0 3 0 0 2 0 1 0 0 0 1 0 0 0 1 0 0 0 0 3 2 0 0 2 3 0 0 1 0 0 1 0 2 0 0 2 1 0 0 0 0 0 0 0 2 0 8 0 0 0 0 0 0 0 0 0 3 1 0 4 1 0 0 0 0 0 0 2 1 0 0 0 0 0 0 0 0 0
15 30 6 28 6 35 34 26 16 10 4 7 50 13 31 6 30 27 31 10 18 41 25 26 40 32 10 20 15 5 29 31 10 41 11 45 11 32 28 14 16 14 7 14 10 34 21 2 27 24 18 10 8 26 37 25 10 30 4 9 40 37 15 13 24 7 11 7 8 31 13 3 14 4 21 2 10 10 33 18 20 61 16 16 37 11 17 27 25 43 8 16 14 10 13 12 10 43 27 21 7 22 17 15 23 16 17 19 26 13 14 24 10 37 21 31 2 14 6 30 15 2 6 16 26 32 13 21 36 33 32 38 22 5 18 0 38 6 23 15 17 10 13 9 3 27 21 35 10 26 20 8 18 20 45 28 8 41 8 9 13 30 24 30 17 10 28 16 5 21 15 22 10 15 13 13 30 1 23 24 17 4 9 18 23 30 19 51 17 10 8 31 13 23 4 17 35 12 10 19 20 29 24 13 3 9 60 16 29 10 4 20 1 31 30 2 30 20 11 16 25 6 6 3 17 21 10 22 13 17 5 13 0 42 26 5 11 27 23 10 12 15 19 8 32 23 15 33 42 24 12 12 15 28 12 10 4 38 25 12 18 16 5 14 28 30 11 26 25 12 16 22 32 46 15 4 3 3 15 2 8 12 50 20 54 16 9 11 22 8 17 14 23 15 8 32 11 10 23 12 7 9 33 16 12 21 11 4 24 2 10 16 17 34 6 19 15 25 10 17 25 2 5 30 9 1 5 13 35 16 22 27 11 16 18 19 28 22 24 18 21 4 21 37 32 2 15 20 15 7 18 16 20 24 25 31 11 19 29 18 17 13 14 21 27 9 20 17 14 17 60 47 31 7 38 2 23 39 16 8 19 40 17 20 15 38 19 20 22 7 23 23 9 28 1 13 17 30 32 2
68 64 60 46 54 67 54 46 72 66 30 50 62 44 85 26 62 35 58 66 56 49 34 40 59 43 47 51 27 52 58 50 86 55 61 89 46 43 67 47 68 68 47 58 57 57 48 44 56 88 62 54 49 52 50 40 52 52 41 44 43 53 50 60 51 51 48 59 49 65 51 57 74 43 41 53 68 50 42 53 34 67 60 55 59 41 44 54 44 55 48 44 42 38 51 60 41 55 56 49 42 44 55 35 53 53 44 80 51 58 43 52 49 39 55 46 40 54 57 54 64 28 49 63 48 46 66 54 62 52 52 76 49 77 43 38 51 55 49 52 50 31 35 54 43 47 63 74 53 62 46 52 88 45 56 39 57 59 52 54 32 51 37 91 64 47 66 52 47 53 54 63 53 60 40 47 46 52 51 48 58 64 59 57 58 53 74 54 30 59 33 69 65 61 51 73 43 63 43 54 57 53 54 35 49 36 58 61 62 41 35 40 45 51 71 33 73 57 51 46 40 39 56 27 35 46 61 46 55 49 38 52 44 47 51 33 55 60 58 57 68 48 57 64 77 52 59 36 48 49 48 52 49 35 45 50 49 55 49 47 48 38 61 60 56 56 64 63 77 50 41 38 46 45 45 50 36 56 71 53 54 70 39 61 48 50 55 41 60 40 55 47 48 48 66 67 57 58 63 61 56 50 59 73 70 68 55 45 50 53 49 47 50 58 49 47 62 63 64 47 57 51 56 44 49 54 58 46 54 60 40 61 49 69 52 59 49 61 62 49 38 63 44 67 48 49 48 40 43 40 60 52 67 62 41 37 70 61 46 81 49 58 58 39 35 67 60 37 59 45 39 74 48 63 37 60 53 54 54 47 53 46 55 48 37 50 56 44 53 74 46 55 55 56 57 57 67 43 50 56
6 0 4 3 0 0 1 1 1 7 7 0 3 20 0 8 3 0 0 7 4 7 0 2 4 1 0 1 6 17 0 3 14 13 0 5 2 2 2 5 1 7 3 0 0 5 4 3 4 1 1 4 0 3 16 3 9 0 4 3 1 1 1 0 1 0 0 6 1 4 0 3 3 2 7 3 0 1 0 0 3 2 1 0 0 10 2 2 1 0 3 1 7 2 0 2 0 2 4 1 14 6 4 0 0 3 5 5 3 11 11 3 0 13 0 0 2 0 18 1 7 5 8 0 0 9 7 3 7 0 0 9 1 0 6 19 0 3 3 4 4 1 1 1 6 3 5 4 0 5 2 1 3 1 16 4 0 0 1 3 10 0 1 0 0 9 0 2 1 3 1 1 10 24 0 6 0 17 2 0 1 0 7 3 6 8 1 4 1 2 2 2 2 0 8 0 0 2 3 0 25 2 0 0 4 0 0 1 10 1 1 1 0 5 14 1 1 0 0 3 0 4 2 0 15 0 0 0 0 0 7 7 3 2 0 0 0 13 0 7 5 2 4 14 7 0 1 3 1 0 6 10 2 4 2 3 5 7 3 7 7 11 10 1 3 5 1 0 0 6 0 4 0 2 0 1 3 3 2 0 11 2 2 1 1 1 0 2 0 1 0 1 19 3 2 0 7 7 1 9 1 0 9 3 13 1 5 2 4 6 3 4 13 1 3 7 8 0 2 0 1 3 1 3 8 1 1 3 8 0 0 0 2 2 0 1 1 0 0 8 19 0 5 3 5 5 3 1 1 0 1 6 6 1 5 2 0 5 1 0 5 9 0 3 16 0 5 0 0 0 0 0 3 1 0 5 6 0 1 0 5 2 3 0 0 5 11 1 26 0 0 0 3 8 9 5 13 5 1 0
43 33 42 25 61 22 29 34 34 53 18 33 29 41 23 33 32 31 34 35 44 24 25 22 36 21 22 15 22 47 50 22 21 39 48 36 35 48 28 42 42 24 39 34 29 23 35 44 28 21 30 40 36 24 46 34 21 39 39 30 35 20 41 29 29 68 34 19 21 47 16 33 47 32 24 44 32 28 40 36 34 52 21 31 28 34 25 27 17 24 35 27 35 23 41 39 35 41 33 29 26 45 30 34 39 56 37 36 18 47 22 41 50 44 52 26 32 22 26 30 35 35 34 43 36 50 32 25 44 40 45 14 31 17 30 43 28 48 34 39 33 33 38 23 29 23 49 36 23 17 42 33 22 31 45 64 44 39 36 30 34 38 31 35 42 27 25 32 26 35 27 26 35 41 27 33 29 30 48 41 34 28 33 35 38 25 44 37 41 26 38 49 21 26 51 54 38 38 24 39 36 39 27 18 31 30 25 33 46 32 28 21 29 53 24 44 48 30 45 40 32 48 26 42 39 21 39 29 47 38 40 37 43 38 34 38 30 37 43 52 25 41 11 30 25 33 22 48 32 48 60 38 41 17 29 34 39 24 36 36 27 40 32 45 13 37 33 24 51 26 41 34 40 22 30 29 33 32 49 19 22 24 23 37 39 30 30 39 25 19 24 30 38 43 43 33 16 21 19 31 25 58 28 27 28 53 37 39 50 34 42 31 34 19 30 44 31 35 36 17 30 24 44 23 31 20 27 38 45 39 22 23 45 20 31 18 30 40 33 40 38 40 32 20 38 32 29 36 21 22 37 37 49 15 34 34 41 21 31 42 33 61 37 34 42 35 44 48 45 57 44 38 23 45 28 37 48 48 35 43 30 27 45 33 26 45 30 38 52 34 53 33 33 19 34 22 40 25 41 25
21 14 17 11 24 13 18 24 16 13 12 25 12 23 23 12 7 14 15 12 12 15 7 11 20 13 11 25 11 17 6 24 6 12 16 13 26 17 11 19 13 23 9 28 16 21 8 9 6 16 29 14 23 16 21 16 18 18 21 17 10 22 15 20 21 22 11 15 13 10 11 24 10 20 1 3 7 16 12 23 19 18 10 22 8 15 16 22 20 3 19 18 20 25 9 22 26 24 22 12 16 13 18 28 22 16 29 11 30 13 15 8 22 25 13 7 17 16 12 18 17 10 25 17 12 15 13 17 18 13 37 10 19 17 17 7 15 28 23 20 21 12 17 12 11 21 16 19 11 20 9 11 21 21 24 25 18 13 21 7 13 18 6 21 10 11 25 8 30 15 24 13 20 37 15 16 17 13 17 20 13 9 11 9 12 10 11 13 14 14 7 15 18 19 19 26 16 17 24 22 25 13 6 16 16 34 12 14 14 15 19 11 21 9 17 10 17 25 6 11 8 12 15 3 8 13 4 13 12 24 9 17 4 16 17 11 11 14 13 12 9 9 20 9 16 19 13 23 14 13 12 11 24 18 15 10 17 13 12 13 7 6 18 13 9 13 9 9 7 13 15 17 23 20 7 28 11 10 18 14 26 17 15 7 10 6 8 9 14 20 16 22 14 17 20 16 16 4 8 20 7 17 14 12 20 8 4 4 17 10 11 6 14 17 9 13 31 20 29 7 4 21 17 12 14 17 15 15 10 12 29 16 17 15 17 17 21 17 14 32 13 14 22 10 10 15 14 8 13 20 14 14 14 14 19 12 10 1 14 13 13 9 16 17 16 15 16 11 14 15 26 13 22 24 19 23 12 21 17 13 19 7 10 20 14 11 10 18 9 8 17 18 31 13 15 15 17 17 12 25
15 6 6 3 7 7 7 3 11 6 3 11 4 4 7 3 7 9 16 9 6 9 9 5 6 8 4 2 18 1 3 5 7 8 4 10 7 4 7 10 6 4 8 6 5 10 8 6 8 6 7 4 4 6 5 6 0 6 9 5 13 7 7 6 6 8 10 4 5 13 6 8 5 4 6 3 11 9 5 9 2 9 14 6 2 15 3 7 10 10 13 5 6 4 7 10 8 1 7 9 7 7 7 3 14 5 6 7 8 10 7 5 12 9 11 2 11 6 1 5 3 4 2 6 6 5 6 6 11 8 9 9 3 4 3 3 8 4 7 10 6 7 5 4 2 3 8 3 4 3 7 5 8 6 6 5 3 1 5 5 3 5 4 2 9 11 3 7 8 12 4 8 8 6 5 12 7 5 1 8 8 4 7 5 11 9 5 8 6 7 7 11 2 4 7 4 5 1 8 11 7 8 7 7 9 4 8 2 3 5 2 1 5 7 7 10 14 6 8 3 3 3 6 7 4 6 7 7 2 3 9 7 2 15 9 10 4 6 4 4 4 6 6 5 7 3 1 4 2 8 2 6 2 5 6 4 11 6 7 7 8 1 8 7 0 5 6 2 7 4 9 5 8 4 5 6 9 10 5 6 14 6 2 12 12 5 5 5 3 5 4 9 9 6 3 3 4 10 5 6 7 0 6 4 8 4 3 2 4 6 6 7 2 7 4 5 4 13 10 1 13 7 0 1 6 5 3 11 0 5 7 5 9 3 10 8 5 3 10 8 7 8 11 3 2 3 6 8 4 4 10 11 3 2 9 5 6 4 13 5 12 4 9 8 11 6 10 14 2 12 11 5 1 10 5 5 9 8 3 7 13 4 8 3 5 4 9 12 6 6 5 5 8 11 5 9 5 1 7 5
23 13 10 19 13 13 14 14 15 12 7 17 15 18 15 10 9 13 15 9 18 16 7 19 10 22 16 20 20 29 16 16 13 31 18 22 22 17 15 23 10 18 20 10 24 12 8 16 11 22 10 13 19 17 11 15 11 16 17 11 25 12 13 17 25 8 10 15 11 12 12 17 19 13 8 19 16 12 10 9 19 16 13 11 13 21 14 16 18 15 22 8 21 11 15 14 10 14 26 6 17 12 18 12 12 12 18 14 16 16 10 20 12 22 10 13 24 14 13 12 17 17 17 12 10 11 14 17 11 10 9 20 16 17 17 7 12 13 12 16 18 25 17 16 21 24 20 15 10 21 10 12 14 17 16 18 17 23 15 14 10 7 16 12 12 21 16 28 10 13 18 15 16 9 20 19 22 12 26 12 8 10 12 23 12 14 15 15 15 14 23 12 15 13 12 19 10 16 15 13 21 13 23 12 15 30 22 16 12 24 10 9 15 18 21 13 16 10 15 16 13 12 13 8 9 18 22 11 17 14 25 19 12 17 15 15 19 14 8 10 14 8 16 12 14 7 12 16 8 12 16 14 19 9 16 18 16 10 18 18 18 16 14 21 13 10 17 21 9 17 13 12 16 15 8 21 11 17 14 15 20 16 20 18 10 20 23 14 24 13 15 8 5 21 17 21 16 7 22 19 21 14 8 10 14 12 19 10 22 9 9 16 12 9 19 18 11 16 24 12 14 12 19 17 16 14 14 14 9 7 14 14 12 17 21 5 12 17 13 21 16 17 17 27 9 12 8 20 12 21 14 11 10 24 12 18 16 17 23 13 9 18 16 16 20 7 16 23 12 10 19 17 16 13 17 20 14 20 8 19 12 17 21 17 15 16 13 15 10 19 15 13 16 15 15 15 20 12 16 14
24 45 8 53 29 21 47 74 18 17 20 18 21 47 34 19 20 10 31 23 32 18 15 52 13 38 2 10 96 19 30 36 34 8 23 36 11 14 32 31 17 14 18 63 20 65 18 51 63 52 28 25 0 39 18 20 24 38 31 33 52 12 14 49 18 5 33 9 55 48 78 25 31 39 21 51 47 83 7 15 74 53 24 52 26 49 25 18 39 12 49 51 37 33 20 41 8 27 53 16 27 22 19 32 19 26 70 25 37 16 26 11 37 25 8 5 50 30 57 19 22 32 6 20 33 23 23 59 11 11 41 56 61 46 72 9 43 26 8 41 19 17 23 51 27 29 61 39 28 44 18 52 24 27 31 13 71 36 60 24 57 56 38 30 18 57 28 53 33 8 31 52 15 21 7 11 30 6 8 34 10 58 17 40 6 50 88 46 46 40 34 26 26 69 27 30 37 15 18 43 20 50 32 22 14 15 19 17 23 27 12 20 31 19 33 29 16 33 28 18 19 7 61 16 12 32 35 86 16 28 56 17 22 3 14 23 27 36 44 21 9 33 26 26 2 45 33 10 12 51 9 31 40 6 8 37 24 17 26 52 40 27 14 25 39 8 33 39 44 28 24 24 17 30 14 112 16 21 42 54 13 71 23 59 11 21 22 33 71 8 7 27 14 50 12 25 29 55 36 34 6 10 40 48 41 50 20 26 43 29 14 64 59 30 44 11 12 25 30 14 20 9 35 37 21 14 28 46 55 10 21 5 20 59 26 21 29 59 17 13 27 31 16 50 15 35 28 48 16 58 16 11 36 23 5 45 34 22 8 31 56 51 64 30 42 74 59 26 41 24 30 40 29 18 26 51 20 16 40 9 18 23 23 26 14 41 10 15 8 9 28 40 42 11 24 12 40 11 18 17
90 115 41 254 5 58 250 148 588 52 257 101 38 124 114 11 342 46 72 185 169 307 64 64 68 71 4 224 33 11 12 10 38 53 37 117 190 142 163 166 194 33 135 106 77 88 46 202 75 53 40 22 157 4 85 653 513 268 113 153 106 170 46 486 32 155 85 282 55 149 136 95 180 73 35 93 51 23 297 319 59 36 197 251 160 62 153 49 49 53 42 44 42 252 37 228 48 308 56 110 49 433 582 116 95 301 150 160 47 59 19 23 73 225 18 93 61 58 9 30 200 152 95 24 93 157 48 38 408 81 136 39 188 5 325 182 16 6 263 63 45 151 146 108 14 522 55 93 129 12 10 118 226 69 98 225 121 253 144 169 48 1072 173 127 256 68 46 176 35 51 58 119 175 149 101 431 340 46 108 147 89 272 460 278 44 101 171 59 189 68 260 230 71 121 75 55 44 133 51 680 37 68 55 105 89 303 39 110 151 34 13 27 2 88 140 231 401 95 343 291 184 102 34 8 46 52 25 66 78 45 115 13 321 23 48 156 155 68 27 102 34 251 218 239 152 299 70 65 151 211 99 45 141 387 66 100 91 45 41 75 102 118 100 58 51 147 126 82 172 273 186 124 858 203 455 39 81 126 224 180 70 183 641 759 59 101 60 51 33 44 254 75 126 45 267 156 307 231 209 265 63 38 23 660 116 353 25 98 168 113 7 86 27 38 49 78 44 144 163 93 126 12 14 87 137 251 258 202 68 62 18 251 70 200 235 304 51 41 10 349 174 130 27 45 162 58 31 66 137 369 26 63 451 46 116 269 30 135 94 45 133 157 59 52 65 26 110 140 9 92 148 154 44 63 79 27 412 151 166 32 18 116 74 9 16 77 200 117 73 13 151 42 17 219 104 380 68 68 71 71
0 0 0 0 0 0 0 0 0 2 0 0 0 0 0 0 0 0 0 0 0 0 0 2 0 3 4 1 0 0 0 0 0 0 0 0 0 0 0 0 0 0 0 0 0 1 0 0 0 0 0 0 0 0 0 0 1 0 0 0 0 0 1 1 0 0 0 0 4 2 2 0 0 0 0 0 0 0 0 0 0 0 0 0 0 1 0 2 0 0 0 0 0 0 0 0 0 0 0 4 0 0 0 0 5 0 0 0 0 0 0 0 0 0 0 0 0 0 0 0 0 0 0 0 0 0 0 0 0 0 2 2 0 2 0 0 0 0 0 4 0 0 0 2 0 0 1 1 0 3 0 0 0 0 0 0 0 0 0 0 0 1 0 0 3 0 0 0 0 0 0 0 0 0 0 1 0 2 0 0 0 0 0 0 0 0 0 0 0 0 0 0 0 0 0 0 0 0 0 0 0 0 0 0 0 0 0 0 0 0 0 0 1 0 0 0 0 0 0 0 0 0 0 0 2 0 0 0 0 1 0 0 0 0 0 0 0 0 0 0 0 0 0 0 0 1 0 0 0 2 0 0 1 0 0 0 0 1 0 4 1 0 0 0 0 0 0 1 0 0 0 0 0 0 0 0 0 2 0 0 0 0 0 0 0 0 0 1 2 0 0 0 0 0 0 0 0 0 1 1 0 2 2 0 0 0 0 0 0 1 0 5 2 0 0 8 0 0 0 0 0 0 0 0 1 0 0 0 0 0 0 0 0 0 0 0 0 0 0 0 0 0 0 0 0 0 4 0 2 4 0 0 0 0 0 0 1 0 0 0 0 0 2 0 0 1 3 0 0 0 0 0 0 0 0 0 1 0 0 0 0 0 1 0 0 0 1 0 0 0 0 0 0 0 0 0 0 0 0 1
11 4 5 9 11 12 36 17 2 14 5 9 9 7 1 4 3 3 8 19 21 6 16 12 5 5 2 2 11 17 2 17 6 9 7 2 4 5 5 8 7 9 5 2 1 4 20 17 3 4 10 23 2 4 5 5 1 12 0 9 11 31 11 4 10 0 11 18 6 5 11 8 2 3 1 5 4 4 4 5 7 2 1 2 6 3 13 9 10 12 3 6 12 6 5 7 4 8 6 6 0 8 4 2 8 19 5 8 8 6 17 10 13 3 6 9 2 22 3 9 6 8 3 12 3 9 10 5 19 4 0 3 4 7 5 4 5 3 12 11 16 3 9 10 0 14 2 12 2 4 9 4 1 15 6 8 4 2 1 23 11 14 1 4 5 11 1 9 13 7 13 4 10 9 20 3 5 6 10 5 16 5 22 14 6 0 7 5 11 20 4 12 3 9 12 8 15 14 3 7 4 4 8 3 18 2 7 24 6 6 8 6 6 10 20 7 22 5 8 3 7 0 14 5 1 2 16 13 3 4 16 4 6 12 2 2 21 6 8 10 9 16 1 7 11 2 14 15 2 11 14 21 8 16 12 5 12 8 8 6 5 5 1 6 3 0 6 2 9 0 1 10 10 14 6 1 10 16 13 9 2 16 16 18 8 6 9 9 17 14 5 7 9 13 5 11 3 5 9 5 11 1 4 0 9 0 5 15 6 15 2 2 14 1 3 19 13 15 4 3 17 2 2 2 21 7 1 3 12 12 13 7 9 11 20 3 2 9 6 0 4 8 14 3 7 7 23 9 16 5 16 3 10 9 6 0 0 4 6 9 5 18 22 10 5 7 6 6 2 2 8 6 20 6 8 6 4 5 10 11 11 9 13 0 4 3 3 4 14 10 5 13 4 17 10 6 7 2 8 14
0 0 1 0 1 0 0 0 0 0 1 0 1 0 0 0 0 0 0 0 0 0 0 0 0 0 0 0 1 0 0 1 0 0 0 2 0 0 1 1 0 0 0 0 0 1 0 0 0 0 0 0 0 0 0 0 0 0 0 0 0 0 0 0 1 1 0 0 0 0 3 0 1 0 0 0 0 0 0 0 0 0 0 0 1 0 0 0 0 0 0 0 1 0 0 2 0 0 0 0 0 0 0 1 0 0 0 0 0 0 0 0 4 0 0 0 3 0 0 0 0 0 0 0 0 2 0 0 0 2 0 2 0 0 0 0 0 2 0 0 0 0 0 0 0 0 0 0 0 0 0 0 0 0 0 0 3 5 3 0 0 0 0 0 0 0 0 0 0 0 0 0 1 0 0 0 0 0 0 0 0 0 0 0 0 0 0 0 0 1 4 0 1 0 0 1 0 0 1 0 1 0 2 3 0 0 0 0 0 0 0 0 0 0 0 2 0 0 0 2 0 0 1 0 0 0 0 0 0 7 1 0 0 0 0 0 1 0 0 0 0 0 0 0 0 0 0 0 0 0 0 0 0 0 0 0 0 0 0 0 0 0 2 0 1 0 0 0 0 1 1 0 0 0 0 0 0 0 0 0 0 0 0 0 0 0 0 0 0 0 0 0 0 0 0 0 2 0 0 0 0 0 0 0 0 0 0 0 0 0 0 0 0 0 1 1 0 1 0 0 0 0 0 0 0 0 0 0 2 0 0 0 3 7 0 0 0 0 0 0 0 0 2 0 0 0 1 0 0 0 0 0 2 0 0 0 0 0 1 6 0 0 0 0 1 1 0 0 0 0 0 4 0 6 0 0 0 0 0 0 0 1 0 0 0 0 0 0 0 0 4 0 0 1 4 0 0 0 0 0
2 0 1 0 0 4 0 1 1 0 0 2 0 3 0 0 5 0 3 6 0 2 1 0 1 0 0 1 0 0 1 0 0 3 2 0 0 0 0 0 0 1 0 0 0 1 0 0 0 0 1 0 0 0 1 1 1 10 3 2 0 0 0 0 0 0 0 0 3 0 1 0 0 0 0 0 1 0 1 0 3 0 4 1 0 0 2 0 0 1 0 0 0 0 0 0 0 0 4 6 1 2 5 3 0 1 3 0 0 0 0 2 0 0 0 0 3 1 3 3 0 0 0 0 1 5 1 1 2 2 6 0 0 0 0 4 2 1 6 0 0 1 0 2 0 0 8 0 3 3 2 2 0 0 0 0 0 1 0 3 0 1 4 0 2 4 0 0 5 0 0 0 0 0 0 0 1 0 1 5 4 1 2 0 0 2 0 0 0 3 0 2 3 0 1 1 2 0 0 0 5 1 1 0 0 0 1 3 0 1 0 1 0 2 0 1 5 0 0 0 1 3 1 0 4 1 9 0 1 0 1 0 6 0 0 0 0 0 0 1 0 0 6 0 2 3 0 0 2 2 2 2 0 1 0 0 0 4 0 4 0 0 2 0 1 2 1 1 1 0 0 1 1 0 0 0 0 0 0 3 0 0 0 0 1 1 3 2 0 0 0 2 0 4 0 2 0 1 0 1 0 2 0 3 2 0 0 1 0 2 2 0 0 0 1 1 0 2 2 1 1 0 0 3 0 0 1 1 1 3 1 0 1 1 1 2 0 0 1 0 1 0 0 0 1 0 0 2 5 0 1 4 4 0 6 2 0 0 0 1 1 0 0 3 1 0 1 1 7 0 0 0 0 0 0 1 0 0 0 0 1 0 0 4 0 5 0 1 1 0 0 0 3 0 2 0 1 2 0 5
13 2 5 1 7 2 4 3 7 0 10 7 12 7 3 2 25 13 3 7 8 3 5 7 5 12 11 5 11 5 3 4 4 11 3 5 6 3 2 9 3 6 16 8 4 7 10 6 7 8 8 11 8 7 8 11 10 7 3 6 2 2 10 4 11 8 0 2 3 1 12 3 9 12 4 6 1 3 18 8 6 0 2 10 6 19 9 7 3 4 7 9 7 10 3 2 7 1 8 7 9 8 7 2 8 9 9 2 0 0 8 6 10 6 6 5 4 3 10 6 10 21 11 7 6 6 4 5 7 9 7 1 8 5 2 5 2 5 8 6 5 3 3 4 11 5 3 1 7 3 3 4 3 8 8 9 7 4 9 0 8 10 16 1 1 5 2 10 3 0 10 5 7 13 4 20 17 6 3 2 8 5 1 5 11 4 0 10 1 4 22 3 5 1 10 7 4 7 5 5 3 5 4 9 11 11 18 4 2 3 8 9 5 7 2 2 15 1 14 1 0 12 3 4 3 3 17 2 12 4 5 8 4 3 13 15 6 5 4 3 6 2 10 7 8 9 6 17 3 1 14 3 12 4 15 2 1 3 2 6 3 7 3 5 3 8 7 5 14 1 5 14 3 0 10 0 7 3 4 3 3 7 6 2 1 10 14 2 2 6 3 8 1 5 2 5 5 2 9 6 9 10 3 2 1 2 4 6 6 19 6 6 16 1 1 4 9 6 9 5 1 10 0 2 2 2 1 0 9 14 5 4 1 2 1 1 1 0 4 8 2 1 8 2 2 4 4 2 2 4 7 5 12 5 7 6 9 9 5 7 5 4 4 13 8 2 7 8 3 13 7 4 3 7 5 2 1 15 7 11 17 9 13 6 8 3 14 6 3 1 5 7 11 21 15 14 5 6 2 15
25 29 26 15 13 23 28 29 32 21 26 19 22 37 22 19 40 33 22 31 27 22 23 24 21 24 21 27 17 29 30 28 36 35 17 28 13 27 32 21 20 24 22 14 26 27 27 23 17 26 23 42 32 24 27 21 30 27 28 30 23 20 22 30 35 25 30 29 31 19 22 26 25 33 18 29 32 21 28 36 31 26 27 26 24 29 23 28 12 41 21 27 23 19 15 13 20 14 38 20 28 33 25 27 22 24 17 35 23 31 21 35 28 28 15 27 36 36 33 22 24 21 24 30 33 29 35 23 31 27 25 38 20 31 21 32 13 36 21 22 20 46 24 17 37 20 23 14 18 26 33 31 36 25 21 27 13 29 22 21 8 15 26 24 13 22 26 22 35 30 28 19 36 31 28 37 24 28 33 25 21 13 20 17 20 24 31 33 19 18 24 22 47 10 20 31 25 17 30 22 22 22 24 20 26 23 33 29 17 12 21 29 30 29 34 23 26 15 27 29 27 28 20 23 38 24 35 30 36 22 30 21 18 36 21 26 33 40 28 27 31 17 31 31 38 30 27 35 31 22 40 29 29 34 33 30 29 36 22 30 27 27 21 24 22 31 18 27 0 24 37 23 21 27 12 19 31 23 27 24 18 5 25 32 24 18 36 28 31 44 9 34 30 24 21 30 9 24 27 34 22 45 26 20 23 21 27 36 17 27 18 30 30 11 29 32 27 30 36 16 35 30 33 20 4 30 20 33 40 26 24 44 22 23 19 21 12 26 17 25 9 20 30 25 27 26 35 28 30 18 36 26 11 8 23 30 30 31 29 33 28 35 31 25 23 24 37 28 29 25 32 23 18 29 20 28 19 25 22 19 29 16 38 18 32 30 29 23 25 19 22 22 27 23 29 32 27 19 24 15
[truncated: 9,935,653 more chars]
