# Supplementary material for: Simulating multiple faceted variability in single cell RNA sequencing
Source: Nat Commun. 2019 Jun 13;10:2611. doi: 10.1038/s41467-019-10500-w (PMC6565723; doi:10.1038/s41467-019-10500-w)
Supplement: Supplementary file 4 — Source Data [file 41467_2019_10500_MOESM4_ESM.zip › Source_Data_forFigures/Figure4d/UMIcortex_true_counts_simulated.txt]

cell_1 cell_2 cell_3 cell_4 cell_5 cell_6 cell_7 cell_8 cell_9 cell_10 cell_11 cell_12 cell_13 cell_14 cell_15 cell_16 cell_17 cell_18 cell_19 cell_20 cell_21 cell_22 cell_23 cell_24 cell_25 cell_26 cell_27 cell_28 cell_29 cell_30 cell_31 cell_32 cell_33 cell_34 cell_35 cell_36 cell_37 cell_38 cell_39 cell_40 cell_41 cell_42 cell_43 cell_44 cell_45 cell_46 cell_47 cell_48 cell_49 cell_50 cell_51 cell_52 cell_53 cell_54 cell_55 cell_56 cell_57 cell_58 cell_59 cell_60 cell_61 cell_62 cell_63 cell_64 cell_65 cell_66 cell_67 cell_68 cell_69 cell_70 cell_71 cell_72 cell_73 cell_74 cell_75 cell_76 cell_77 cell_78 cell_79 cell_80 cell_81 cell_82 cell_83 cell_84 cell_85 cell_86 cell_87 cell_88 cell_89 cell_90 cell_91 cell_92 cell_93 cell_94 cell_95 cell_96 cell_97 cell_98 cell_99 cell_100 cell_101 cell_102 cell_103 cell_104 cell_105 cell_106 cell_107 cell_108 cell_109 cell_110 cell_111 cell_112 cell_113 cell_114 cell_115 cell_116 cell_117 cell_118 cell_119 cell_120 cell_121 cell_122 cell_123 cell_124 cell_125 cell_126 cell_127 cell_128 cell_129 cell_130 cell_131 cell_132 cell_133 cell_134 cell_135 cell_136 cell_137 cell_138 cell_139 cell_140 cell_141 cell_142 cell_143 cell_144 cell_145 cell_146 cell_147 cell_148 cell_149 cell_150 cell_151 cell_152 cell_153 cell_154 cell_155 cell_156 cell_157 cell_158 cell_159 cell_160 cell_161 cell_162 cell_163 cell_164 cell_165 cell_166 cell_167 cell_168 cell_169 cell_170 cell_171 cell_172 cell_173 cell_174 cell_175 cell_176 cell_177 cell_178 cell_179 cell_180 cell_181 cell_182 cell_183 cell_184 cell_185 cell_186 cell_187 cell_188 cell_189 cell_190 cell_191 cell_192 cell_193 cell_194 cell_195 cell_196 cell_197 cell_198 cell_199 cell_200 cell_201 cell_202 cell_203 cell_204 cell_205 cell_206 cell_207 cell_208 cell_209 cell_210 cell_211 cell_212 cell_213 cell_214 cell_215 cell_216 cell_217 cell_218 cell_219 cell_220 cell_221 cell_222 cell_223 cell_224 cell_225 cell_226 cell_227 cell_228 cell_229 cell_230 cell_231 cell_232 cell_233 cell_234 cell_235 cell_236 cell_237 cell_238 cell_239 cell_240 cell_241 cell_242 cell_243 cell_244 cell_245 cell_246 cell_247 cell_248 cell_249 cell_250 cell_251 cell_252 cell_253 cell_254 cell_255 cell_256 cell_257 cell_258 cell_259 cell_260 cell_261 cell_262 cell_263 cell_264 cell_265 cell_266 cell_267 cell_268 cell_269 cell_270 cell_271 cell_272 cell_273 cell_274 cell_275 cell_276 cell_277 cell_278 cell_279 cell_280 cell_281 cell_282 cell_283 cell_284 cell_285 cell_286 cell_287 cell_288 cell_289 cell_290 cell_291 cell_292 cell_293 cell_294 cell_295 cell_296 cell_297 cell_298 cell_299 cell_300
70 64 54 61 81 55 69 94 70 78 49 69 66 82 108 71 91 58 73 68 93 93 68 71 63 59 103 69 56 55 63 75 73 82 92 76 88 79 84 62 61 105 77 53 78 83 66 78 103 86 60 53 75 96 58 85 86 81 74 82 79 63 44 56 88 54 109 59 52 85 55 83 82 70 84 84 60 60 90 57 55 59 55 80 84 52 96 73 65 49 56 59 79 53 64 60 48 58 69 72 81 53 80 60 101 56 93 60 75 61 117 56 78 86 84 64 62 95 82 36 64 71 71 70 93 82 66 61 79 64 65 97 70 83 100 77 64 68 98 75 96 63 109 58 63 69 66 52 74 47 57 92 81 57 64 67 54 84 76 58 72 95 48 107 50 64 67 66 92 80 78 71 66 60 55 65 60 77 83 73 62 86 118 61 67 63 86 81 88 78 38 74 55 115 69 120 92 83 68 48 75 51 61 86 103 73 85 71 72 78 88 91 78 79 90 68 66 76 97 69 86 80 83 97 73 59 71 83 89 57 85 84 44 62 74 87 54 71 74 58 79 66 105 80 47 95 62 84 48 68 99 76 67 62 57 74 72 94 82 91 104 67 82 69 53 76 64 75 70 85 85 69 93 77 63 76 83 69 131 70 70 61 50 75 91 88 83 90 100 89 71 85 77 77 69 92 77 46 91 53
0 0 0 0 0 0 0 0 1 0 0 0 0 0 0 1 2 0 0 0 0 0 1 0 0 0 0 0 0 0 2 0 0 0 0 0 0 0 0 0 0 1 0 1 0 2 0 0 0 2 0 0 0 0 0 0 0 0 0 0 1 0 0 1 0 1 1 1 0 1 0 0 0 0 0 0 0 2 1 0 0 0 0 0 0 0 1 0 0 0 0 0 0 0 0 0 0 1 0 0 0 0 0 0 0 0 0 0 0 1 3 0 0 0 0 0 0 0 1 0 0 1 1 0 0 0 0 0 0 2 1 0 2 0 0 0 0 0 0 0 0 0 0 0 1 0 0 0 0 0 0 0 2 2 0 0 0 0 0 1 1 0 0 0 0 0 0 0 0 0 0 0 1 0 1 0 0 0 1 0 0 0 0 0 0 0 1 0 0 0 0 0 0 1 0 0 0 0 0 0 1 0 1 0 0 0 0 0 0 0 1 0 0 0 0 0 1 0 1 0 2 0 0 0 0 0 0 0 1 0 1 0 0 0 2 1 0 3 0 0 0 0 2 0 1 1 0 1 0 0 1 0 0 0 0 0 0 0 0 0 1 0 0 0 0 0 0 0 0 0 0 0 0 0 0 0 0 0 0 1 1 0 0 0 0 0 0 1 0 0 1 0 0 0 0 1 0 0 0 0
3 10 1 6 3 5 4 5 0 4 5 0 18 2 2 3 4 2 4 8 2 2 4 7 5 11 15 1 1 6 3 5 1 4 2 4 6 2 6 0 7 5 4 3 16 0 0 1 5 3 2 1 4 2 6 4 1 1 2 1 3 2 1 4 1 4 2 7 3 3 4 0 2 6 2 5 1 5 2 9 8 0 10 4 1 2 2 4 3 1 1 0 5 1 0 1 3 3 3 3 3 2 1 3 5 3 0 8 13 3 4 0 2 4 2 3 11 9 0 4 2 3 5 0 4 5 4 6 4 16 4 5 4 3 6 2 13 2 9 1 2 6 4 2 0 6 3 4 1 4 0 3 4 1 10 0 0 9 2 1 1 6 8 5 3 2 4 3 11 6 3 2 2 4 5 8 0 1 9 0 5 3 1 4 7 0 4 6 0 1 4 1 1 3 3 5 10 9 3 4 2 0 2 5 4 2 1 1 5 0 6 15 2 5 2 8 8 2 5 3 6 4 2 7 2 2 4 10 3 7 2 6 3 0 3 2 0 2 2 0 1 1 4 3 2 7 0 0 4 5 4 3 1 0 3 4 2 3 0 14 1 11 3 3 5 12 5 0 0 2 4 2 3 3 5 1 3 3 6 6 2 1 11 3 1 3 3 1 1 0 4 4 5 2 5 2 2 4 6 5
0 0 0 0 0 0 0 0 0 0 0 0 0 0 0 0 0 0 0 0 0 0 0 0 0 0 1 0 0 0 0 0 1 0 1 0 0 0 0 0 0 0 0 0 0 0 0 0 2 0 0 0 0 0 0 0 0 0 0 0 0 0 0 0 3 0 0 0 0 0 0 0 0 0 0 0 0 0 0 0 0 0 0 0 5 0 0 0 0 0 0 0 0 0 0 0 0 0 0 0 0 0 0 0 0 0 0 0 0 0 0 0 0 0 0 0 0 0 0 2 0 1 0 0 0 0 0 0 0 0 0 0 0 0 0 0 0 0 0 0 0 0 0 0 0 0 0 0 0 0 2 0 0 0 0 0 0 0 0 0 0 0 0 0 0 0 0 0 0 0 0 0 0 0 0 0 0 0 0 0 0 0 0 0 1 0 0 0 0 0 0 0 0 0 0 0 0 0 0 0 0 0 0 0 0 0 1 0 1 0 0 0 0 0 1 0 0 0 0 0 0 0 0 0 0 0 0 0 0 0 0 0 0 0 0 0 0 0 0 0 0 0 1 1 0 0 0 0 3 0 0 0 0 0 0 1 0 0 0 0 0 0 0 0 0 0 0 0 0 1 0 0 0 0 0 0 0 0 0 0 0 0 0 0 2 0 0 0 0 1 0 0 0 0 0 0 0 0 0 0
1 0 6 2 3 1 0 5 1 7 2 4 1 8 1 1 0 6 4 4 3 1 7 4 1 4 0 7 3 0 2 9 5 6 0 3 5 2 2 4 1 1 5 2 6 5 2 1 4 5 3 3 2 4 2 5 0 4 2 0 4 1 0 2 1 4 2 4 8 4 6 1 6 2 7 4 1 4 1 5 0 6 3 3 1 3 1 1 2 1 2 7 1 2 3 0 2 3 10 5 1 4 1 6 3 0 1 1 0 2 3 3 6 2 2 1 3 1 2 5 6 0 1 0 8 2 1 10 1 7 4 3 1 1 1 2 2 1 5 1 2 4 3 1 5 5 3 1 2 1 5 0 1 3 3 9 0 1 1 7 9 8 11 2 0 1 2 3 3 3 2 1 0 7 1 4 0 4 2 3 2 5 3 6 1 5 4 8 10 4 5 0 1 1 12 5 2 0 0 1 0 0 7 2 3 2 3 4 9 0 3 4 4 2 1 5 4 3 4 3 1 2 1 0 4 13 6 1 10 3 5 4 1 5 0 2 3 2 4 1 4 4 5 0 4 0 1 2 1 2 8 3 3 8 5 2 3 3 1 2 4 6 5 5 3 2 5 4 1 3 1 3 6 4 5 3 2 1 3 5 0 1 5 2 3 3 7 9 2 4 3 0 7 3 2 0 2 2 3 5
4 3 8 4 2 1 15 1 9 15 1 6 5 8 4 6 7 10 2 2 14 1 10 6 7 2 6 7 3 7 3 5 7 1 9 3 5 12 7 1 6 3 7 6 8 2 9 16 1 19 1 2 4 5 9 2 1 3 1 6 5 0 2 10 3 2 2 1 9 0 8 3 2 3 5 5 4 5 8 13 2 2 4 1 1 3 4 6 5 0 13 11 16 0 3 5 5 8 12 4 1 1 16 20 2 5 14 7 9 4 3 2 4 3 16 10 7 11 4 1 8 3 3 9 11 7 5 1 4 3 2 7 13 0 5 2 7 9 4 2 2 2 12 1 0 1 8 3 11 0 6 7 3 2 4 6 8 3 7 7 5 1 1 19 3 7 4 4 20 6 3 7 9 1 9 4 10 3 9 4 10 2 0 3 7 4 13 6 12 11 5 5 9 6 5 9 2 7 18 5 4 4 15 6 2 2 1 6 11 4 1 7 5 11 6 5 1 6 3 0 1 2 1 6 2 4 0 8 3 3 12 3 4 10 3 4 2 1 5 13 2 1 7 2 0 5 6 6 6 3 10 10 10 5 8 6 5 1 7 7 13 6 8 3 1 7 6 3 4 6 1 7 2 13 6 3 1 7 4 2 10 4 4 9 5 12 6 1 2 6 14 8 3 8 0 6 13 4 1 3
8 5 5 10 0 7 14 1 4 1 8 6 8 1 4 3 2 4 3 4 10 8 10 11 12 8 11 3 4 7 0 9 8 8 8 6 12 5 12 4 8 8 2 4 11 2 6 3 10 3 7 6 15 6 1 12 3 7 3 5 8 2 9 9 1 6 19 9 10 6 7 14 6 2 3 7 1 0 5 5 10 4 2 3 14 14 1 8 3 1 5 7 9 2 0 9 10 1 10 19 8 5 14 8 3 8 4 4 9 1 3 11 5 15 15 5 15 3 2 2 4 3 7 7 5 7 17 0 6 6 3 4 4 5 1 2 1 13 11 0 10 15 10 1 7 9 11 15 7 6 22 16 3 3 3 8 2 14 8 5 7 11 7 3 4 1 9 7 4 5 4 8 8 7 13 9 5 13 5 6 14 11 6 11 1 8 4 11 15 3 5 13 9 6 5 8 6 12 2 4 7 0 7 8 2 9 8 11 3 4 2 5 8 2 4 8 12 6 18 7 9 10 2 7 13 5 0 10 11 0 7 5 5 5 10 0 9 6 6 2 5 5 9 12 10 13 2 6 12 3 1 2 9 7 7 9 10 6 1 11 3 11 5 13 5 3 1 3 4 6 4 1 10 6 8 3 8 3 0 6 2 6 9 1 8 6 3 14 12 6 2 6 7 8 21 4 4 14 4 4
36 36 37 27 34 27 27 27 30 42 46 33 49 43 26 48 47 29 35 32 40 36 28 40 36 43 34 38 29 36 37 44 45 22 35 22 39 34 45 22 32 30 33 32 30 22 32 40 43 31 17 24 43 44 31 37 37 27 29 35 34 45 31 40 47 29 22 49 29 39 30 35 25 37 44 42 33 36 42 36 17 43 26 45 38 24 42 31 46 33 18 21 31 36 36 38 39 39 37 36 35 28 55 53 32 30 30 34 42 37 24 36 34 47 26 31 39 14 25 32 39 30 33 41 38 35 52 51 36 34 29 25 29 33 37 44 30 13 37 37 25 45 36 42 27 28 25 23 32 35 30 31 36 38 28 28 31 43 51 34 32 21 34 37 27 25 38 31 28 16 31 32 51 43 43 43 51 20 20 26 25 28 42 33 30 27 41 43 38 41 24 28 28 23 27 34 27 22 30 45 21 32 26 28 34 32 31 40 35 36 44 23 31 34 40 31 57 33 31 44 39 27 31 31 38 16 25 46 52 39 43 35 34 32 29 39 22 38 35 21 36 26 31 43 32 39 35 21 39 43 26 49 29 35 33 44 29 36 44 38 36 30 48 40 29 31 26 27 29 30 27 24 34 32 41 44 38 42 31 48 35 13 31 42 31 24 33 40 30 44 41 41 28 32 29 45 39 33 35 28
4 0 2 2 2 0 4 3 2 3 0 0 3 0 2 1 2 1 4 6 1 2 2 7 1 8 2 3 1 2 4 11 1 2 0 3 3 4 3 0 7 1 1 1 1 3 8 0 4 4 0 0 6 2 2 1 2 5 2 6 6 4 2 2 2 0 4 2 1 0 0 1 3 5 9 2 3 7 1 0 1 9 5 1 4 0 5 0 1 1 3 8 5 2 0 5 4 3 4 3 2 1 4 1 2 1 5 3 1 1 2 3 5 0 1 4 3 5 3 2 2 2 3 1 4 1 5 1 2 3 2 0 2 3 0 0 2 6 7 1 2 3 6 0 2 8 1 8 2 2 1 1 1 5 1 3 4 8 2 9 4 5 4 3 3 3 0 6 7 3 4 1 2 3 5 5 4 4 1 1 3 1 1 3 1 5 1 3 5 5 1 3 2 1 1 5 2 2 1 3 0 2 4 5 3 4 3 1 2 0 2 2 1 4 3 2 0 1 2 7 1 1 6 2 2 3 2 4 1 2 2 0 2 4 6 0 3 7 1 0 2 6 3 5 13 7 3 6 2 1 2 0 7 5 1 2 2 4 2 2 2 7 1 10 5 2 5 2 0 0 0 2 3 2 7 4 3 4 2 7 2 3 0 1 6 4 8 1 1 5 3 4 1 4 5 0 0 0 0 2
0 0 6 2 9 1 0 1 3 7 1 0 8 11 0 0 3 7 4 0 1 8 22 2 0 8 7 3 1 0 1 0 8 4 8 2 0 10 3 9 12 6 2 17 1 3 4 5 4 1 5 2 16 0 8 5 7 2 1 0 1 8 3 3 1 4 1 1 0 0 9 0 3 0 1 0 1 0 3 0 0 9 3 3 6 3 12 1 0 0 0 8 3 9 0 6 7 6 0 1 3 3 1 3 5 1 3 0 4 2 3 0 7 3 2 1 4 2 0 0 1 6 0 4 2 10 1 8 2 0 3 13 0 13 5 3 2 5 1 0 3 1 6 1 2 0 4 0 3 2 4 10 0 2 8 7 10 5 0 0 2 7 1 7 19 0 1 2 1 5 4 1 1 9 3 2 0 4 2 7 0 29 6 0 2 0 0 16 3 9 0 12 4 0 0 0 1 4 3 10 0 0 2 13 1 23 4 2 1 0 5 5 0 6 0 2 0 1 1 1 1 5 8 9 2 1 5 10 7 6 4 6 4 5 2 0 1 2 6 0 2 0 3 2 1 4 1 0 3 5 1 1 3 2 3 3 3 2 0 21 2 0 1 4 4 0 5 2 3 1 0 7 1 3 1 1 0 3 0 0 7 1 7 0 1 1 0 17 9 2 2 7 0 1 3 18 1 11 7 1
279 346 248 476 344 470 336 345 501 387 341 406 161 316 1127 322 218 121 564 379 156 160 343 235 236 231 190 426 573 104 193 399 247 110 84 604 355 404 287 302 150 458 224 362 397 426 405 183 370 262 798 326 168 248 439 186 329 320 1001 127 333 397 510 274 233 295 935 231 145 214 389 139 222 81 373 325 673 200 196 359 285 379 640 81 459 452 342 658 390 722 283 720 361 260 292 263 98 255 293 373 161 235 339 217 475 448 202 186 306 206 402 427 152 374 395 238 188 309 235 443 181 278 143 490 275 376 332 184 278 438 220 861 107 425 198 376 441 565 196 312 875 482 339 347 311 260 608 342 668 154 314 384 350 361 512 544 261 219 307 91 176 678 422 297 569 413 290 283 261 453 458 206 324 288 625 262 340 359 259 275 212 404 350 404 249 179 558 230 156 171 282 246 903 244 174 310 369 283 165 93 556 208 234 670 342 242 243 245 361 229 104 792 161 212 354 297 374 615 202 190 154 369 317 468 202 518 524 270 443 362 211 354 981 314 343 137 227 425 215 438 649 370 175 248 171 116 246 236 213 459 248 322 251 555 108 516 268 396 397 194 406 139 467 242 272 289 1280 966 1150 263 541 608 439 801 563 358 202 215 133 183 325 361 358 258 351 491 309 154 352 251 238 357 372 208 382 479 463 381 198 440
0 1 2 1 1 0 0 2 0 0 0 0 1 1 1 0 1 0 1 0 0 0 1 0 1 2 1 0 0 0 1 0 3 1 1 1 1 1 1 1 0 1 0 0 0 2 3 1 0 1 1 0 0 1 1 1 1 2 1 2 0 3 1 0 0 0 1 1 0 1 1 0 6 1 2 2 1 2 0 0 0 3 1 3 2 0 0 0 0 2 1 2 1 0 1 0 2 3 0 0 0 0 2 0 0 1 0 1 0 3 3 2 0 2 0 0 2 1 1 0 2 0 0 0 1 3 0 1 1 0 1 0 2 0 0 4 2 1 0 1 1 0 1 1 1 2 0 1 0 0 7 1 2 1 0 0 1 2 0 1 2 1 0 2 0 1 0 0 3 0 0 1 1 1 1 1 0 3 1 1 0 2 0 1 1 1 2 0 2 0 1 0 1 2 2 1 1 0 0 1 0 3 2 2 0 3 2 0 0 0 2 1 2 0 0 3 2 0 2 1 0 0 0 1 0 0 0 0 0 0 1 2 0 1 0 2 4 0 0 1 2 1 3 1 2 2 0 0 2 3 0 0 1 3 0 1 3 0 0 1 0 2 0 0 4 2 0 0 0 0 0 3 1 0 0 1 0 2 1 2 0 1 1 0 1 2 0 1 3 3 0 2 0 0 1 0 0 1 0 1
10 24 12 18 13 14 7 26 4 9 15 5 21 23 8 11 5 15 12 17 19 11 5 13 14 18 12 14 15 14 2 15 6 11 12 7 13 26 10 6 17 9 2 8 10 2 18 17 21 10 4 12 15 10 7 9 3 20 14 10 10 17 5 17 15 10 26 20 10 8 12 15 11 3 13 12 13 22 2 20 21 12 24 2 17 6 4 22 12 19 20 17 4 14 23 8 11 20 22 8 3 8 8 7 28 9 20 24 16 9 18 18 18 9 7 16 18 12 20 7 5 12 15 14 10 14 14 6 19 15 14 4 17 12 19 20 5 17 14 9 16 20 10 17 22 6 13 5 19 8 5 13 33 16 9 14 16 8 18 14 16 19 15 16 17 32 10 16 8 15 14 10 15 11 18 12 8 17 15 14 1 15 14 9 12 9 13 14 5 7 4 15 14 18 8 18 6 15 18 3 14 17 6 7 13 22 3 17 4 14 19 16 27 11 12 1 14 13 1 4 7 23 11 15 17 6 12 20 6 15 6 13 12 7 11 20 1 11 9 21 4 6 9 26 5 18 17 18 15 16 12 4 11 9 13 15 14 17 25 15 11 8 13 19 2 9 13 14 24 17 11 12 4 12 24 13 25 18 13 17 7 18 15 12 21 18 12 4 16 16 10 5 10 6 13 21 9 16 12 3
2 4 5 1 4 8 4 3 1 3 4 6 1 1 13 2 2 3 2 3 2 0 0 3 0 6 1 6 7 1 6 2 3 4 7 6 2 3 5 2 2 3 5 2 5 1 0 4 6 9 1 7 0 3 3 4 5 2 1 1 1 1 5 5 1 8 6 0 2 1 3 5 3 0 8 2 3 6 8 6 3 1 1 3 0 0 4 3 4 2 3 8 5 10 0 3 5 3 1 3 1 1 0 0 2 4 9 3 2 2 5 7 1 2 1 2 0 1 6 1 1 2 2 4 5 0 3 3 1 4 2 2 4 1 5 0 0 6 5 4 2 3 3 0 2 2 1 4 3 4 2 1 1 1 6 1 5 2 7 2 7 6 2 3 1 2 4 2 2 1 5 1 0 8 3 4 3 2 2 1 6 3 1 2 8 1 7 6 1 3 2 0 3 8 0 1 3 1 4 10 5 3 13 1 0 2 0 3 5 4 5 5 1 1 3 5 2 1 2 5 4 3 4 4 3 5 0 2 0 8 1 2 4 2 5 2 3 0 2 0 2 7 2 2 0 4 5 2 3 3 2 4 2 3 1 0 3 4 8 3 5 11 2 3 1 1 4 2 0 3 3 6 2 4 4 1 0 6 3 2 5 3 1 4 4 0 1 4 8 2 3 4 4 3 1 6 2 3 1 0
0 0 0 0 2 2 1 0 0 0 1 2 0 1 1 0 0 1 0 2 0 0 1 0 2 3 0 1 1 0 2 0 0 0 1 0 1 0 0 0 1 1 0 0 1 0 0 0 0 0 2 2 1 0 0 0 0 0 0 0 0 1 1 0 0 1 0 0 1 0 2 0 0 0 0 1 0 1 5 0 0 2 0 0 1 4 2 0 1 0 0 0 0 2 0 2 0 0 0 0 3 0 0 0 0 0 1 1 0 0 0 2 0 5 1 1 3 0 2 1 0 3 0 5 2 2 1 0 0 2 0 1 0 0 11 0 1 1 3 0 2 1 0 0 2 0 0 1 1 1 0 2 2 0 1 4 1 2 3 1 1 2 0 2 2 0 2 0 0 1 0 2 1 0 0 6 0 1 3 0 1 0 0 1 1 0 0 1 1 1 0 0 2 0 0 0 0 0 0 2 0 2 1 0 0 0 2 0 4 0 0 5 0 0 0 0 0 0 1 2 1 6 5 1 0 0 1 0 0 8 2 3 0 0 0 0 1 0 1 2 1 0 0 0 0 0 0 0 1 0 0 2 0 0 0 0 0 0 0 1 1 0 2 2 0 0 1 0 3 0 1 0 0 0 0 2 3 0 0 0 2 0 0 0 0 0 1 0 1 0 4 1 0 1 2 2 1 0 4 1
9 23 15 7 18 8 8 22 2 30 18 12 15 15 23 22 21 19 14 7 7 8 8 10 15 14 12 22 12 13 18 18 29 2 4 9 22 21 18 19 1 14 10 15 14 6 9 17 18 12 18 16 11 19 16 15 8 8 20 20 4 21 13 20 8 23 7 16 15 15 11 18 22 8 16 5 9 19 19 18 17 19 25 9 18 8 3 3 5 12 18 10 6 9 11 3 22 28 19 13 12 10 11 21 13 12 14 12 4 24 7 10 9 16 20 14 7 13 6 7 12 10 11 14 19 10 8 21 19 8 26 12 19 6 12 13 19 14 9 11 10 13 7 19 8 20 5 17 9 12 33 7 16 21 13 29 24 8 15 22 7 16 18 17 18 8 9 4 10 21 5 6 22 22 23 20 16 21 22 6 14 18 17 11 27 7 15 9 16 8 17 4 14 5 16 16 15 5 30 5 18 12 6 2 16 9 6 17 15 20 12 3 7 21 7 12 5 11 3 9 10 8 23 20 15 19 21 3 19 11 9 10 2 12 12 12 11 26 32 11 15 27 11 6 8 14 24 15 19 10 16 14 9 13 8 15 6 15 7 12 10 6 22 26 4 12 14 16 16 12 24 8 16 15 13 4 26 1 5 8 7 23 9 5 13 23 19 30 17 4 9 14 7 8 13 10 8 12 9 4
16 18 15 34 26 29 12 15 14 6 26 6 1 21 25 37 9 5 18 14 33 32 4 10 24 27 24 36 38 27 20 25 11 18 13 8 20 4 8 10 8 17 11 12 13 16 21 25 5 5 15 3 23 25 6 24 14 0 2 16 4 30 23 28 18 10 13 26 6 2 29 20 6 29 11 17 26 15 0 0 30 19 25 13 15 43 39 28 38 21 10 10 18 1 45 13 2 23 13 22 13 33 0 7 22 25 20 18 14 20 14 13 21 21 29 24 9 17 11 15 28 7 16 6 8 24 27 13 18 16 20 41 13 18 10 30 5 31 6 9 20 15 14 15 21 20 9 29 10 14 6 29 19 13 32 29 18 29 12 14 8 13 16 28 13 16 19 19 15 7 1 19 13 21 30 15 16 27 29 2 35 19 0 7 0 8 6 5 10 5 1 11 12 17 4 20 15 29 13 11 24 22 13 5 23 20 8 10 7 18 1 14 16 21 7 5 7 9 19 18 20 17 10 13 28 4 8 4 18 15 18 41 16 29 13 13 18 4 21 13 24 2 2 26 15 24 18 28 5 25 8 16 15 6 13 18 8 1 23 16 15 10 4 7 5 21 16 6 21 15 27 18 27 2 50 3 20 31 18 18 35 12 11 23 4 16 16 20 24 11 29 16 36 20 30 5 19 23 6 12
15 10 15 18 8 26 25 12 18 18 10 4 27 11 10 23 22 27 34 18 17 19 19 5 9 17 9 14 18 23 7 4 19 16 6 6 16 16 21 13 14 26 22 11 31 19 11 29 8 22 11 11 12 11 17 23 8 11 2 30 8 21 11 14 8 19 12 20 26 25 28 21 21 27 12 15 11 10 9 20 14 8 6 12 12 23 21 17 15 9 8 4 16 16 12 15 10 21 19 6 20 20 11 21 21 18 16 19 12 15 12 10 22 14 10 40 17 18 7 23 16 15 17 17 6 4 11 14 32 10 12 12 8 11 25 14 10 15 17 27 11 30 10 12 17 36 7 12 33 17 11 13 14 15 10 15 11 15 10 7 21 11 12 23 7 22 25 11 27 5 13 20 23 7 20 11 11 11 10 11 31 6 20 19 17 23 6 11 10 28 24 14 17 36 8 27 23 18 19 10 16 14 16 12 4 30 26 12 12 20 9 19 17 24 19 12 18 12 18 9 13 18 10 20 21 14 11 26 18 14 15 25 15 10 16 6 6 17 12 11 16 21 18 11 13 11 6 14 9 9 16 11 21 13 5 15 36 16 20 17 36 10 15 18 34 19 9 12 13 10 12 7 18 10 5 18 16 25 36 19 8 16 11 21 10 10 12 10 16 13 19 15 8 17 18 25 19 17 27 11
9 2 9 12 6 9 5 7 12 1 2 1 15 6 9 9 7 12 3 10 5 7 6 8 10 2 5 14 3 4 4 5 7 4 2 11 6 7 13 0 4 14 6 1 5 10 7 8 18 5 3 15 8 4 12 4 8 1 5 3 14 9 16 3 4 4 8 7 8 11 4 7 11 10 5 14 5 6 9 8 10 11 3 14 7 8 10 4 8 13 14 0 14 11 7 3 7 6 3 10 11 2 8 13 3 14 10 8 15 3 14 11 10 4 6 11 1 3 6 9 2 7 7 7 7 1 17 11 10 8 10 16 7 6 7 11 5 14 6 10 12 9 3 5 6 5 5 3 5 6 10 13 13 1 13 7 12 8 12 7 4 8 4 4 11 4 4 2 3 4 2 7 3 12 1 2 4 10 17 13 4 8 1 7 9 0 11 7 10 4 3 2 11 5 8 11 5 6 6 17 2 6 6 7 8 5 4 6 6 10 12 11 11 4 6 6 5 7 6 8 8 4 8 4 6 12 11 11 10 0 11 6 5 3 6 5 22 5 3 6 7 3 9 2 3 2 5 8 7 12 7 4 10 15 4 4 6 4 2 4 4 9 13 3 8 5 1 5 9 2 6 9 5 1 8 4 1 3 3 6 8 10 8 4 5 5 6 5 5 7 5 7 10 11 7 12 5 5 3 21
34 17 17 29 20 26 28 36 25 17 44 21 22 24 34 27 18 22 14 23 35 9 16 24 18 16 20 36 9 16 23 22 25 36 30 33 18 40 26 21 13 33 24 57 35 32 29 21 13 24 11 24 22 19 38 25 15 45 21 24 12 19 18 23 7 39 29 30 30 16 40 14 11 33 21 63 26 23 18 7 39 45 6 41 28 16 51 23 11 27 27 11 20 20 43 34 15 32 29 41 24 50 25 6 11 33 24 20 34 32 39 23 35 14 10 31 31 28 17 22 35 16 35 27 29 10 51 16 18 22 29 23 5 35 20 30 29 36 32 28 37 30 37 23 11 16 20 42 20 13 22 25 24 34 32 19 30 39 23 3 23 19 27 31 44 42 9 17 7 12 17 13 17 38 41 17 11 62 33 20 27 27 28 17 2 34 31 37 16 22 21 34 34 33 13 7 32 1 22 11 28 37 39 26 33 31 38 16 30 37 16 28 33 16 30 51 39 28 19 20 24 34 40 18 25 26 25 16 38 35 24 26 24 24 19 35 29 21 16 44 23 18 11 22 16 4 14 32 13 19 6 24 22 28 25 28 39 20 23 30 26 19 18 38 21 28 7 33 17 37 31 13 21 11 36 33 36 7 33 6 26 29 31 19 23 46 11 25 14 29 13 44 23 42 30 33 42 9 0 11
17 13 10 22 8 10 8 16 30 31 8 10 7 14 21 15 19 12 8 9 8 3 14 13 12 15 16 41 16 19 7 6 14 26 20 16 11 33 19 17 34 8 16 2 19 23 5 10 16 3 7 3 27 14 22 10 24 4 21 18 20 10 9 7 15 29 18 12 12 21 24 9 6 3 7 20 4 8 6 12 16 11 15 1 12 15 9 30 6 9 25 23 10 4 16 28 14 16 18 25 10 31 19 0 18 5 9 7 9 20 17 16 3 11 9 11 10 8 5 12 29 6 16 55 12 12 23 31 9 11 12 16 18 18 9 12 2 18 7 18 13 16 13 2 9 7 8 18 10 3 16 7 11 11 12 3 16 11 12 11 24 6 24 9 17 24 6 23 8 19 12 8 13 17 25 4 15 4 21 12 12 11 10 26 4 4 22 12 9 2 16 3 2 9 2 28 5 5 32 10 6 9 19 3 3 22 11 14 15 12 9 7 4 1 8 11 4 26 5 15 27 3 3 8 25 4 23 11 21 23 6 4 5 7 11 20 5 3 27 16 15 11 21 4 55 2 1 21 16 26 6 28 16 5 5 30 21 21 27 19 13 30 26 31 11 9 11 8 9 6 40 16 17 29 15 5 12 17 21 12 8 13 11 5 4 6 4 8 32 18 5 18 12 7 3 6 11 8 7 21
22 41 24 15 18 31 32 16 30 14 15 25 16 29 16 14 15 28 20 43 15 6 23 43 24 45 36 32 28 17 37 21 19 32 14 30 16 23 20 25 25 47 26 18 42 31 30 28 35 24 29 45 14 24 30 23 37 32 12 17 27 35 23 27 34 5 16 20 24 24 25 14 15 24 28 51 11 35 13 40 30 16 42 43 19 30 25 31 22 20 34 37 40 29 24 23 58 19 25 29 34 19 22 34 31 18 39 38 29 31 29 43 21 30 8 33 45 24 20 17 34 24 30 30 37 29 18 23 26 21 15 6 38 26 25 18 28 27 31 27 12 46 33 8 39 41 43 7 26 19 5 23 16 18 22 32 27 35 25 32 37 25 36 37 35 36 25 46 28 45 15 26 17 55 40 31 28 22 14 16 24 14 18 22 43 27 26 31 33 27 14 10 29 33 27 26 26 25 44 19 33 21 39 48 51 16 13 38 26 29 18 32 48 13 41 28 21 28 30 22 21 17 29 21 12 34 32 29 11 18 15 32 36 10 36 32 29 38 44 20 23 31 32 20 33 33 28 57 29 21 19 23 30 15 40 13 25 28 28 29 28 26 29 38 23 20 38 31 16 18 45 43 39 39 15 34 11 26 32 41 28 15 32 18 20 32 45 39 39 39 21 20 33 33 23 18 30 13 36 32
8 5 6 6 3 3 6 2 6 13 3 4 0 7 5 0 0 4 2 6 2 1 10 3 2 0 12 6 6 0 2 7 3 3 6 0 8 4 7 4 7 4 6 6 11 9 0 5 10 3 10 2 6 5 4 5 7 5 6 9 5 12 2 1 3 6 5 4 3 3 0 2 13 0 3 8 5 3 4 2 4 2 1 5 1 8 3 2 2 1 7 6 2 7 5 4 2 6 1 2 5 4 5 3 2 8 2 3 5 10 3 1 8 9 6 6 8 4 0 12 3 6 2 4 3 1 0 9 1 0 1 1 5 3 2 3 3 7 1 5 4 14 6 0 6 4 0 0 3 3 3 2 6 0 2 5 3 3 5 9 5 4 2 2 3 6 8 21 4 5 2 5 3 5 1 3 2 5 8 7 3 3 5 1 7 0 5 5 9 5 5 5 5 2 5 4 9 5 6 5 4 3 3 6 7 5 2 4 2 6 4 2 0 3 2 5 4 6 15 5 3 5 3 12 5 3 6 1 5 1 3 6 4 4 10 0 2 8 7 4 6 7 5 2 10 9 5 3 4 7 2 1 7 4 3 13 3 7 6 10 0 6 3 1 1 4 8 5 5 6 3 10 2 0 8 1 3 1 3 4 5 4 2 14 3 0 4 5 6 4 13 4 5 6 1 2 8 6 3 9
13 12 18 8 13 11 13 11 2 7 11 10 14 8 23 9 16 16 10 16 13 14 8 10 10 9 19 22 6 12 6 6 12 24 9 26 16 7 18 34 14 27 19 2 26 5 1 4 48 26 14 27 8 10 5 8 5 17 14 6 10 1 7 1 11 22 9 3 4 4 7 22 9 25 26 5 19 10 8 4 5 2 14 0 15 29 0 3 5 13 13 12 16 14 8 8 16 5 15 0 6 9 10 3 12 1 24 39 9 17 12 12 7 9 17 37 19 26 3 9 1 17 18 14 13 12 20 9 18 27 13 19 21 8 15 10 14 19 6 13 10 21 23 29 4 11 11 14 16 10 12 12 41 8 6 10 15 15 3 4 11 10 5 26 4 5 10 21 15 24 6 5 1 18 4 17 14 16 20 16 6 5 7 10 3 14 6 1 13 11 16 14 18 23 20 15 18 13 6 9 7 20 12 14 2 14 14 5 10 4 8 9 9 9 27 4 23 20 27 9 31 17 31 11 7 20 2 1 5 8 9 11 14 1 7 6 27 9 8 9 20 24 7 19 4 27 3 12 20 9 19 2 5 4 6 4 12 10 17 17 14 19 16 32 7 9 24 8 0 8 12 0 18 18 18 6 7 32 3 13 19 3 15 2 7 9 29 1 6 4 43 29 18 12 5 12 8 45 17 5
39 18 25 2 27 19 10 23 21 16 22 18 35 24 11 13 23 25 19 20 21 20 15 21 27 19 23 18 15 10 22 11 25 29 14 23 21 20 14 14 17 28 18 21 27 9 30 36 20 14 8 9 20 13 21 9 24 18 14 7 13 28 28 11 39 19 21 10 8 19 28 9 13 9 29 12 17 17 11 10 17 13 13 24 13 6 30 14 14 17 27 17 37 16 7 6 15 37 25 12 18 31 22 18 13 18 14 15 28 10 32 12 14 7 31 15 9 21 21 14 17 20 16 23 37 10 10 11 30 39 10 33 10 20 5 16 26 19 14 9 20 30 9 15 4 9 11 10 8 30 14 17 6 15 7 6 55 17 23 7 26 36 17 7 21 18 27 20 14 17 29 18 28 19 25 41 17 13 7 23 20 8 16 14 31 26 17 34 12 9 25 26 19 18 11 10 6 22 11 10 22 29 27 14 23 23 22 24 5 18 34 11 22 25 10 12 21 17 3 10 22 18 24 22 11 7 4 12 12 19 7 24 37 7 30 17 4 34 16 27 17 5 9 8 11 23 12 23 21 18 23 15 11 16 10 29 14 32 23 16 18 9 18 27 4 34 23 17 21 24 28 17 14 35 14 11 12 20 12 11 10 15 16 27 17 15 12 12 14 30 14 30 8 13 18 11 10 11 13 15
19 12 6 19 15 9 42 13 21 10 7 9 33 19 10 32 18 16 3 25 33 13 6 15 8 22 23 16 46 21 29 4 17 14 12 9 33 24 10 18 14 26 36 13 10 15 17 25 17 4 22 13 32 17 11 13 11 9 15 26 20 24 22 6 12 29 42 11 18 33 11 11 11 9 27 29 15 13 13 22 8 18 8 10 12 7 13 13 17 8 30 19 14 27 14 14 26 23 27 26 15 2 16 19 1 3 12 12 19 17 18 30 8 12 15 16 12 24 20 19 17 32 12 24 20 11 32 24 17 23 17 17 40 8 17 17 21 15 11 10 13 26 21 32 19 9 3 29 20 17 14 15 22 4 21 18 26 5 10 21 12 30 30 34 24 28 21 21 18 11 17 23 25 28 12 8 15 12 18 10 2 7 11 15 8 25 8 21 20 20 32 11 33 22 9 24 31 24 17 12 24 19 10 26 22 10 23 9 27 4 13 14 18 21 16 21 11 12 13 2 27 18 19 21 7 22 16 47 14 9 8 19 17 19 24 31 0 38 10 31 31 28 14 23 24 17 22 26 28 13 36 12 22 36 31 16 12 34 38 22 37 13 16 20 30 28 8 19 27 12 11 43 20 27 28 23 23 20 19 17 9 17 31 30 21 13 30 12 21 13 29 16 15 11 24 15 28 23 2 6
0 0 6 2 3 0 0 2 4 4 0 1 0 7 0 3 8 3 3 2 1 1 0 9 1 7 10 0 4 0 3 2 1 0 0 4 0 0 0 2 1 6 0 0 0 0 3 0 1 4 3 0 0 6 2 0 1 3 6 7 0 0 0 1 7 2 0 0 1 0 0 1 5 0 2 1 1 0 4 2 2 0 0 2 3 0 0 0 0 0 0 0 0 2 8 2 2 3 0 10 6 4 0 0 0 0 0 0 0 4 2 0 0 2 1 4 0 2 0 8 0 2 2 2 1 1 3 3 2 0 1 4 2 4 0 6 4 7 1 0 15 1 1 0 0 1 0 4 0 2 2 12 3 0 0 0 3 0 2 2 0 0 0 6 0 0 1 0 0 0 1 0 2 0 1 10 0 9 3 3 1 0 1 0 2 0 0 2 2 3 4 4 0 0 0 0 0 0 5 1 3 0 1 0 5 1 4 3 0 0 1 0 2 4 2 0 0 3 0 7 2 5 1 0 0 6 0 3 1 3 0 4 1 2 3 1 1 4 0 11 0 1 0 1 1 1 0 0 2 0 1 5 3 0 2 4 1 1 1 1 0 7 7 1 1 2 2 1 3 0 2 5 9 0 0 0 1 1 0 8 0 8 0 1 4 3 4 2 5 0 5 0 2 0 10 1 1 0 1 0
8 0 4 0 5 3 2 1 0 11 7 2 3 0 7 5 3 3 5 0 3 4 3 2 7 4 2 1 0 4 10 1 3 9 1 2 10 0 1 3 3 1 7 4 0 4 2 4 5 6 0 5 2 4 3 3 1 0 1 1 2 2 2 2 8 5 2 10 3 6 1 4 2 2 3 0 1 2 0 2 0 2 1 7 3 1 0 0 5 2 1 4 0 4 2 7 1 3 1 4 5 2 3 2 7 0 0 4 9 5 4 4 0 1 0 3 1 0 0 0 3 4 1 1 4 0 0 3 3 0 3 2 0 0 0 3 2 3 2 9 1 6 1 5 2 0 17 4 2 0 1 5 3 3 0 2 1 3 4 1 4 6 1 0 4 2 1 0 0 5 5 0 4 10 1 6 1 11 4 6 1 2 2 3 0 5 0 5 3 0 0 6 1 2 4 3 5 3 4 16 0 0 1 0 2 2 11 4 1 2 8 2 1 0 1 5 3 1 2 2 0 6 2 0 3 3 7 1 4 3 2 4 2 0 2 2 2 2 0 3 5 1 1 1 4 3 0 0 4 1 0 4 4 1 4 3 3 4 0 2 2 1 6 0 3 2 0 1 0 6 6 3 3 0 1 10 5 0 1 5 4 0 3 0 2 0 8 2 4 1 5 10 2 4 1 0 1 0 2 2
37 36 27 35 30 48 40 47 33 39 30 42 41 48 44 39 35 32 32 33 21 45 29 42 27 28 38 32 39 26 31 19 30 22 30 44 38 29 17 41 15 25 17 21 39 24 45 30 30 29 30 37 42 26 12 35 46 35 24 20 38 42 55 24 25 27 39 32 48 36 29 35 35 27 31 42 45 50 21 29 32 38 18 42 19 32 37 24 27 26 23 38 40 16 17 33 37 21 30 39 28 22 27 20 31 35 24 19 26 29 53 21 30 33 47 36 56 34 25 31 39 33 23 34 25 27 31 33 35 13 27 44 30 50 28 23 46 47 42 20 59 20 42 31 23 31 41 15 37 16 34 42 30 38 30 38 38 17 20 28 24 32 29 32 64 28 35 30 31 32 8 32 45 37 35 31 34 39 21 39 27 27 20 31 24 28 53 23 31 32 56 33 24 32 39 27 34 28 34 31 51 31 23 45 34 29 26 23 38 30 15 36 30 21 41 19 40 36 28 23 37 43 30 33 16 21 42 34 18 32 30 33 61 39 26 22 40 38 21 26 24 37 41 26 35 40 19 43 38 42 18 38 48 42 34 32 27 34 30 23 5 29 33 28 20 29 38 36 34 28 38 45 43 53 40 37 25 47 31 43 45 37 29 32 35 11 39 32 52 30 22 36 42 13 10 19 37 8 21 33
42 107 77 71 98 61 163 247 60 75 315 327 248 73 157 194 61 306 133 373 147 176 188 184 91 153 128 129 104 104 43 158 85 170 180 119 286 226 150 82 134 573 128 58 1002 54 161 175 268 334 115 136 272 254 127 134 169 254 294 152 140 243 111 193 161 89 103 42 116 173 61 300 308 215 216 324 233 157 205 255 88 61 123 161 62 120 230 89 83 228 225 140 252 89 81 85 62 184 120 121 224 159 247 63 103 307 128 190 161 180 243 49 236 236 99 281 89 145 107 141 160 34 67 171 71 153 166 71 202 138 146 136 196 233 123 71 261 77 195 206 141 613 93 179 157 127 118 82 58 179 140 137 189 108 100 97 87 127 164 129 287 79 243 102 262 218 144 91 212 261 118 197 53 105 234 181 68 83 115 204 55 249 466 145 112 52 149 31 208 184 328 153 153 212 159 92 42 164 120 23 223 39 173 114 137 99 121 90 43 40 191 254 282 140 174 203 201 187 49 259 222 174 125 160 218 103 163 205 81 314 102 162 127 136 158 122 69 168 138 44 106 65 205 211 38 269 82 51 126 200 146 114 89 184 72 137 123 143 197 165 254 236 84 270 65 151 143 113 140 396 81 176 197 187 193 83 84 226 165 165 212 114 287 92 134 134 90 136 139 90 117 190 592 95 44 69 405 272 263 136
27 16 6 19 7 13 2 7 23 9 3 6 26 3 13 4 14 8 18 1 14 8 12 22 11 6 7 11 14 13 13 12 12 11 5 12 3 19 11 20 28 13 20 17 8 1 16 12 16 24 7 2 18 2 13 19 12 5 6 6 0 7 7 22 13 0 13 9 7 11 10 20 1 21 16 11 6 7 1 9 12 9 15 3 10 8 18 13 9 11 11 12 3 3 7 3 5 5 8 6 4 16 0 17 17 13 19 13 15 14 7 18 8 5 16 8 5 5 8 16 9 22 20 15 3 16 5 0 7 16 8 1 4 6 24 9 21 20 3 4 17 3 16 0 6 15 17 22 17 8 3 3 11 9 5 0 9 5 6 3 10 12 10 7 20 6 8 18 3 4 12 4 13 16 3 4 17 11 7 5 12 20 8 6 9 15 22 17 34 8 7 22 25 21 12 17 8 5 2 1 5 14 4 25 14 11 12 6 26 8 13 8 9 10 16 11 7 13 10 8 13 15 6 15 15 9 9 18 8 4 8 10 36 26 8 16 12 10 6 20 19 1 6 10 12 4 0 1 10 26 22 11 2 25 4 9 26 1 19 9 1 6 22 8 13 8 20 4 20 7 5 9 6 16 13 8 16 9 17 1 13 14 15 0 4 22 5 13 3 4 24 2 27 5 10 1 17 16 9 4
1 2 8 1 0 4 0 2 1 0 1 1 0 0 0 2 1 0 0 0 1 1 2 2 3 1 2 0 2 0 1 2 0 3 3 1 0 2 2 1 8 1 0 0 0 1 0 0 0 2 2 0 1 1 0 2 2 2 0 0 0 2 0 0 3 1 1 0 2 0 2 3 0 1 0 0 1 1 1 2 1 2 0 11 0 0 0 0 0 0 2 3 1 0 4 4 0 0 4 2 1 6 2 0 1 0 2 0 0 1 0 2 2 0 3 3 0 1 8 3 5 0 0 0 2 0 0 0 2 1 3 2 3 0 10 0 2 1 0 0 1 1 9 0 0 2 2 0 1 2 0 2 3 3 0 3 0 1 0 2 1 0 0 0 0 1 1 0 0 0 2 5 1 5 6 1 3 0 3 3 0 0 1 2 1 0 1 1 4 5 3 2 2 0 3 2 1 3 2 1 2 1 1 1 0 1 0 0 2 0 1 0 5 1 2 1 0 2 1 0 0 2 0 0 2 0 0 2 2 1 0 1 0 0 0 0 1 2 1 1 1 0 3 0 0 0 0 4 1 0 0 0 0 0 1 0 0 1 0 0 8 2 4 0 3 6 0 1 0 4 0 1 0 0 1 1 0 0 5 2 2 4 3 0 3 3 0 2 0 2 3 2 1 0 1 1 4 0 0 0
0 2 1 0 1 0 0 0 0 8 0 5 0 0 1 0 0 1 4 0 0 0 2 2 0 0 0 0 0 2 1 2 0 0 0 1 1 0 0 6 0 6 1 0 0 0 0 1 16 6 2 0 2 0 0 3 0 5 0 8 0 1 0 0 1 0 1 2 0 0 9 1 0 0 4 1 0 7 0 1 1 0 0 0 1 3 0 1 0 2 1 0 0 0 1 1 0 2 1 6 0 1 0 5 0 1 0 1 5 0 8 0 0 0 0 0 4 1 0 0 0 0 19 0 0 4 10 2 13 1 1 0 0 0 0 0 0 8 2 0 0 0 0 0 1 0 0 0 0 1 1 0 1 1 0 0 1 2 0 0 1 5 3 0 1 3 3 2 3 0 2 0 3 10 3 0 1 0 0 14 0 4 0 0 0 5 0 8 0 0 0 0 1 0 1 1 8 0 0 0 0 0 0 0 4 4 3 0 0 2 0 0 0 1 0 1 0 0 0 0 3 0 0 0 8 0 1 0 1 0 0 0 0 0 1 3 1 0 12 2 0 0 1 0 2 9 0 4 0 0 2 3 0 0 0 2 0 0 0 0 0 0 1 1 2 4 4 0 0 1 0 5 2 0 2 0 4 0 0 0 0 0 0 0 0 0 1 0 4 0 0 0 13 0 0 0 0 0 0 0
0 1 0 1 0 0 0 0 0 0 0 0 0 0 3 0 0 0 0 1 0 0 0 0 0 0 1 0 1 0 0 0 0 0 0 0 1 0 0 0 0 0 0 0 1 0 1 0 0 2 0 2 0 0 0 0 0 2 0 0 0 0 0 0 0 0 0 1 0 0 0 0 1 0 0 0 0 0 0 0 0 0 2 2 1 0 0 1 0 0 0 0 2 0 0 0 0 1 0 0 0 0 0 0 1 0 0 0 0 0 0 1 0 0 0 1 0 0 0 0 0 2 0 0 0 0 0 0 0 0 0 0 0 1 0 0 0 1 2 1 3 0 0 0 0 0 0 0 3 0 0 0 0 1 0 0 0 0 0 1 0 0 1 0 0 0 0 1 0 0 0 0 1 0 0 0 0 0 0 0 0 0 0 0 2 2 0 1 0 0 0 0 0 0 0 1 1 0 0 0 0 0 0 0 0 0 0 1 0 1 2 0 0 0 0 0 0 1 0 0 0 0 0 0 0 0 0 0 0 0 0 0 0 0 0 0 0 0 0 0 0 0 0 1 0 1 0 0 0 0 0 0 0 0 0 0 1 0 1 0 0 0 0 0 0 0 1 0 0 2 1 0 0 1 0 1 1 0 1 0 0 0 0 0 2 0 0 0 1 0 0 0 0 0 0 0 0 0 0 0
22 18 18 14 23 22 21 40 20 21 23 19 24 24 21 26 32 18 21 19 11 29 26 21 20 34 24 16 21 25 18 19 29 24 21 25 28 35 19 22 25 17 17 19 19 29 20 20 18 22 31 24 26 20 17 32 15 19 16 22 32 17 20 21 25 24 17 20 24 28 32 28 23 27 24 17 27 26 28 19 29 23 16 23 24 15 16 16 37 23 25 26 17 37 15 28 31 24 19 28 28 32 18 23 24 29 30 15 17 28 20 21 24 19 31 24 29 25 20 21 24 27 33 16 27 16 31 24 35 27 24 12 27 21 19 26 16 22 22 25 23 25 20 25 19 21 27 23 33 29 19 23 21 28 24 26 21 24 26 25 25 23 25 23 31 28 23 22 21 20 17 31 35 18 21 27 26 17 22 30 22 27 21 17 19 35 30 18 26 20 24 23 32 30 20 20 19 13 19 24 21 15 29 26 18 24 25 22 20 27 23 20 20 27 13 17 20 20 15 26 40 23 18 15 25 21 20 20 21 25 20 20 26 26 34 10 31 16 22 26 22 32 21 28 34 21 15 24 31 26 26 31 27 26 23 25 21 22 20 28 18 25 16 22 25 26 36 18 17 12 23 33 26 18 28 26 18 29 24 16 26 22 20 28 22 17 16 24 22 22 32 20 34 28 18 24 29 12 23 20
33 25 29 27 24 36 25 42 32 38 38 40 37 32 35 34 31 27 44 40 31 67 23 30 27 36 41 23 38 34 30 24 39 40 21 12 31 36 9 38 28 26 27 30 30 22 23 14 28 19 32 41 43 32 20 31 49 34 28 21 27 59 32 38 39 45 53 41 19 45 17 36 18 28 29 48 29 30 17 20 28 32 19 22 28 27 22 26 29 31 33 33 19 29 22 20 49 32 42 37 28 25 30 35 33 27 23 15 23 32 35 37 13 18 39 44 41 13 32 28 33 46 63 23 30 33 14 26 19 30 36 27 33 47 40 20 25 39 32 40 39 37 27 23 13 18 28 19 29 22 36 15 29 27 20 18 26 10 24 16 27 24 34 21 39 44 47 26 25 14 23 30 27 40 42 31 24 36 36 36 25 34 32 47 28 19 38 21 37 21 32 26 25 28 26 18 39 24 28 31 38 13 34 29 17 26 35 19 28 15 35 24 35 38 31 24 17 36 25 28 34 31 31 28 24 35 38 23 21 35 40 37 39 33 26 27 35 26 28 15 21 32 28 24 30 21 21 33 38 32 38 22 40 29 43 23 31 35 49 31 14 26 21 42 22 27 16 41 16 29 19 52 42 28 24 30 18 37 39 23 27 22 25 23 15 21 18 29 42 32 31 25 42 26 38 31 58 29 24 22
5 6 0 0 0 2 2 5 3 1 0 4 3 4 0 4 2 5 3 2 0 2 0 6 10 4 3 0 0 2 4 5 3 0 3 1 5 0 0 5 5 1 5 1 4 1 3 7 0 0 1 3 6 2 0 1 2 3 10 2 3 11 4 0 0 2 3 1 1 3 5 5 1 1 0 2 1 3 1 1 6 0 0 7 5 2 7 3 1 7 3 2 8 7 0 1 2 1 2 2 6 4 1 2 4 3 7 2 3 1 3 2 6 2 2 2 2 3 3 11 0 3 1 8 4 4 2 3 5 4 4 1 5 1 1 2 6 4 3 1 0 2 4 5 5 2 0 2 1 4 3 3 1 2 2 1 2 2 1 2 9 8 7 0 1 7 10 3 2 0 0 6 4 3 7 0 1 0 9 7 2 1 3 2 2 2 6 4 0 1 7 7 4 5 2 8 0 3 0 4 5 1 9 0 5 8 12 0 3 0 0 3 2 0 1 0 5 1 2 4 8 0 4 3 1 4 1 3 8 9 4 2 7 1 4 3 3 4 0 1 0 2 1 6 7 0 5 4 3 9 2 2 0 0 1 2 2 4 3 9 0 1 2 16 1 4 4 0 13 0 5 3 3 2 2 5 5 4 3 2 4 5 4 1 4 3 6 6 6 7 2 2 2 0 1 4 8 0 2 7
16 0 22 0 16 10 4 0 14 3 1 13 8 2 9 18 7 19 15 14 13 4 18 0 3 5 8 13 5 0 2 0 7 8 19 7 5 0 19 26 8 12 12 15 1 27 8 21 17 2 4 15 9 18 11 6 14 11 11 14 4 19 15 24 11 0 10 19 6 10 18 12 12 25 1 15 16 24 15 17 16 0 0 8 4 16 8 4 6 6 9 0 7 0 11 7 1 6 4 12 0 21 13 12 0 19 2 13 4 8 4 21 22 8 13 11 3 11 12 3 12 13 11 4 18 19 14 8 0 5 4 19 3 18 3 23 9 8 9 12 19 15 15 6 10 12 7 2 2 16 10 18 1 17 8 8 19 9 2 21 11 0 15 5 0 9 1 4 15 0 4 19 16 21 10 13 4 20 9 9 7 2 12 5 6 20 4 7 3 9 7 11 0 13 5 9 6 7 4 0 0 13 3 13 6 15 0 12 16 20 15 1 2 8 8 16 5 13 0 13 11 2 14 13 0 11 0 1 4 18 5 20 1 9 24 18 2 16 2 1 7 17 6 18 16 5 15 17 10 2 6 0 1 1 3 24 3 0 9 1 11 1 6 8 6 0 2 4 11 10 17 9 0 11 8 16 21 15 11 9 8 11 8 10 16 0 14 16 13 22 19 9 10 6 6 25 21 13 20 3
1 1 2 0 0 1 2 0 2 2 1 3 0 2 4 3 0 3 2 0 0 1 0 0 4 2 1 1 1 0 1 2 4 1 0 0 3 0 2 0 4 1 2 8 0 4 1 3 0 0 0 4 1 2 0 1 2 0 1 1 3 1 0 1 4 4 0 3 0 1 5 1 3 3 1 2 2 0 0 0 0 0 0 1 4 4 1 2 3 0 1 5 0 3 0 0 1 1 4 4 3 1 0 0 1 0 1 1 1 0 3 3 4 1 1 0 0 2 1 2 0 0 0 0 1 0 3 3 0 0 2 0 1 1 2 0 1 0 0 1 0 3 0 2 4 3 0 0 0 0 1 0 2 0 4 0 0 2 0 0 0 0 1 1 7 0 2 0 2 2 2 1 3 0 1 2 1 1 1 0 0 1 1 0 3 0 2 3 1 0 2 1 2 1 1 1 1 2 4 0 1 1 1 2 1 0 1 2 2 0 1 1 1 2 1 2 1 2 0 2 1 0 1 0 0 3 3 0 1 1 2 1 2 0 3 0 1 0 2 4 0 0 1 2 1 1 0 2 0 7 5 0 3 4 0 0 0 0 0 0 0 0 2 2 1 1 0 0 0 2 1 0 0 1 0 0 1 0 1 1 1 2 1 1 1 0 1 1 2 1 1 2 2 0 1 0 0 1 0 1
7 5 29 68 11 43 30 27 29 15 12 2 19 3 4 0 10 10 9 12 17 25 14 16 43 9 6 9 9 1 6 58 13 16 40 12 35 14 59 13 7 5 20 29 7 55 27 31 70 12 6 17 4 30 7 37 28 15 23 24 3 14 55 9 32 10 41 20 17 4 17 6 52 1 6 10 39 20 17 6 19 30 47 6 10 41 19 33 24 2 6 3 3 15 6 2 28 7 27 11 35 15 46 51 36 28 25 11 3 23 6 26 12 9 13 21 44 30 27 34 3 24 31 33 37 11 29 3 8 6 17 39 12 26 31 40 53 47 39 31 20 16 17 32 1 15 5 7 9 22 9 19 41 6 41 34 19 11 13 23 2 29 31 22 58 10 5 20 32 23 26 5 12 15 43 9 18 5 29 31 21 0 3 14 55 3 10 9 19 3 18 9 28 8 46 17 10 6 12 34 22 50 6 3 17 1 46 34 17 25 23 42 21 7 17 22 8 12 8 9 11 7 22 15 3 21 13 4 4 12 13 20 11 29 26 3 33 43 15 38 20 7 5 16 30 27 21 14 25 29 45 10 36 15 6 29 3 16 28 60 41 21 47 16 36 10 7 12 14 20 9 12 6 38 12 11 13 1 5 15 7 17 15 48 6 34 16 38 1 18 14 36 7 8 48 8 33 4 13 18
1 15 6 3 3 5 4 10 16 0 3 2 2 1 2 3 0 0 2 2 7 1 1 8 4 3 3 5 2 7 5 11 0 6 6 0 8 10 5 0 8 14 2 4 3 13 4 1 0 5 0 4 4 7 6 0 3 0 11 0 1 8 3 2 1 0 4 0 3 1 8 15 7 15 6 11 0 6 5 1 1 0 0 0 2 2 4 2 2 3 7 10 0 6 7 1 5 0 1 12 7 0 1 0 7 5 4 3 9 2 6 0 3 1 9 2 7 21 10 4 7 0 0 7 7 8 1 11 13 0 3 5 16 5 7 3 2 31 5 3 11 12 5 2 3 1 1 1 8 4 1 0 0 1 2 0 5 9 2 2 9 1 0 3 1 1 1 9 1 4 1 1 8 3 2 5 4 1 4 8 16 1 10 10 2 3 11 0 1 2 3 1 9 12 5 2 7 1 3 22 0 3 5 9 15 3 3 6 3 3 2 5 19 6 5 6 0 0 13 14 0 1 12 1 0 3 4 4 3 7 1 3 2 2 4 1 10 7 3 0 20 3 1 2 10 5 6 1 5 9 5 16 1 4 0 1 2 12 7 4 15 3 0 5 7 7 2 4 5 8 1 2 4 4 0 2 12 0 6 7 9 2 5 2 1 5 5 5 13 2 10 8 5 7 7 0 4 4 4 0
6 9 5 7 4 3 5 9 4 3 9 9 8 6 8 3 6 8 4 2 4 9 6 2 4 19 9 2 1 13 5 0 9 11 9 12 8 5 0 5 8 3 7 1 13 5 7 9 3 1 7 5 5 0 9 6 2 6 2 8 5 6 0 7 2 4 5 6 6 7 11 10 8 4 7 8 4 5 6 4 4 8 6 4 4 3 3 6 8 7 3 6 15 2 5 2 6 7 4 8 4 1 7 4 0 17 14 2 9 0 3 7 16 7 7 10 2 4 5 4 2 5 0 4 15 6 9 4 6 0 10 9 9 8 6 6 5 5 4 5 8 5 0 3 4 4 3 4 6 1 4 2 1 11 4 4 3 6 4 5 4 0 1 2 0 4 4 8 6 4 8 4 1 3 11 7 5 7 5 6 5 8 4 5 2 4 4 2 4 6 8 3 2 5 5 10 2 5 4 4 3 6 6 3 8 11 4 6 0 2 12 6 5 6 2 8 4 5 9 6 6 3 4 6 3 4 6 3 4 3 5 1 5 3 5 3 3 5 14 6 4 18 11 6 5 9 6 7 5 1 5 10 2 2 3 3 4 9 8 8 8 10 10 3 7 5 5 8 6 7 8 6 7 6 6 0 4 5 4 2 5 5 5 4 6 3 7 3 3 10 2 1 4 14 4 2 3 2 2 2
13 9 27 9 15 17 12 14 9 13 10 21 17 12 16 19 8 16 13 17 13 26 23 17 13 16 11 9 5 20 17 20 13 5 16 16 19 12 19 19 14 14 15 14 15 10 16 11 16 12 13 14 18 17 13 11 15 9 16 16 8 18 14 13 14 10 22 7 8 21 14 20 18 29 19 14 16 29 16 23 18 11 14 16 14 13 13 12 21 12 11 13 28 14 17 11 13 18 19 18 22 17 19 21 13 15 10 12 26 12 13 16 16 16 9 22 10 15 12 7 20 27 15 18 12 14 22 19 12 18 16 15 10 21 13 16 18 12 18 19 13 23 14 14 9 14 6 13 11 15 9 22 17 19 11 11 14 20 12 20 9 12 19 12 17 14 18 15 12 16 16 15 14 19 17 16 21 12 12 16 15 21 14 15 10 14 12 17 23 13 22 16 17 19 15 14 8 9 15 16 15 13 12 10 10 12 18 17 13 9 18 13 12 16 15 32 27 16 14 16 12 11 12 25 11 12 12 21 19 22 13 21 17 19 18 28 13 13 22 22 9 9 14 15 13 17 17 10 9 14 18 22 16 21 12 21 11 24 17 18 21 16 6 20 19 10 17 12 14 13 13 16 12 9 19 13 11 14 14 21 16 8 22 17 13 26 10 13 17 16 15 19 19 20 17 7 17 20 17 16
18 18 11 20 20 14 11 18 12 17 15 8 13 4 10 20 1 17 12 16 17 18 18 18 13 7 20 22 12 25 7 20 26 11 13 12 15 18 18 14 22 19 17 14 20 7 17 9 7 15 12 21 9 10 19 14 12 17 34 25 7 19 13 6 24 21 23 17 23 10 7 19 22 6 7 18 27 13 10 21 17 10 12 18 16 20 19 11 11 22 9 20 21 12 16 18 4 7 20 12 10 19 14 15 6 5 17 16 12 18 17 14 23 8 10 19 15 28 17 6 17 15 13 13 21 17 13 18 11 22 5 12 23 19 10 11 12 21 10 13 9 11 12 18 8 14 8 16 10 18 2 16 11 8 21 17 18 7 11 13 23 14 19 6 17 3 20 9 26 32 13 12 16 12 19 12 16 30 21 9 11 29 13 17 17 18 15 15 19 12 21 20 13 7 17 14 8 20 10 12 26 29 18 12 21 12 25 10 16 20 17 14 16 21 20 14 22 7 7 6 18 14 14 9 17 5 16 19 2 12 13 9 16 3 16 12 6 21 20 20 10 14 5 17 8 9 10 7 8 14 14 20 11 16 10 19 15 17 15 28 13 18 17 15 18 17 12 10 13 15 28 17 11 18 19 7 6 18 12 14 15 10 15 9 19 13 29 12 19 11 14 6 16 9 3 15 20 17 8 7
16 3 16 3 36 5 11 0 31 41 4 37 25 5 23 46 42 8 25 20 2 18 17 55 26 1 7 32 73 6 25 64 24 5 60 24 9 34 10 19 67 28 1 69 45 18 64 20 2 12 13 17 50 68 55 42 16 18 9 30 3 16 46 54 38 0 2 15 21 35 1 3 20 13 17 10 44 42 16 8 12 42 7 28 43 29 14 40 4 0 24 0 34 1 25 50 38 8 8 52 18 40 73 3 3 27 14 8 5 12 1 6 6 19 40 5 22 14 39 20 58 5 8 9 12 47 3 19 27 6 10 14 5 0 53 22 8 34 33 2 4 46 17 46 14 59 3 43 52 67 49 62 4 25 31 56 20 53 0 10 32 0 15 4 41 0 21 37 13 18 13 37 30 3 5 8 31 12 19 31 42 70 15 29 15 14 2 3 46 12 0 20 30 7 2 0 28 7 1 67 52 10 8 16 6 38 7 7 40 5 27 0 24 40 12 21 0 14 0 12 1 56 1 0 67 15 19 45 4 0 37 6 20 32 1 22 36 14 9 15 0 47 11 55 32 20 25 20 9 10 0 12 0 1 39 28 31 1 4 8 39 10 0 1 46 6 23 3 21 11 13 50 15 24 16 25 49 9 51 23 1 3 26 10 14 15 22 51 1 4 39 38 11 19 20 0 34 62 0 23
1 9 7 0 4 2 7 5 11 8 1 5 5 3 10 6 9 7 0 1 2 12 9 3 1 3 3 2 0 4 0 3 6 9 4 12 4 4 3 6 0 7 4 5 2 0 4 5 0 2 0 3 4 13 7 2 5 6 5 2 9 10 3 0 5 4 6 1 3 3 0 2 1 10 0 6 5 2 0 4 2 1 0 1 2 2 4 8 1 0 1 2 8 2 9 0 0 12 3 2 0 7 3 14 11 10 5 5 19 5 1 3 2 4 3 0 16 3 0 14 1 10 4 9 1 7 3 5 4 10 10 6 3 2 5 0 0 1 8 3 4 1 5 8 4 13 5 1 4 7 0 8 9 4 0 3 7 5 7 5 9 1 3 3 7 4 3 7 1 3 3 14 12 4 3 0 1 2 7 6 0 3 8 2 9 1 4 0 0 4 17 4 2 2 8 2 7 0 4 4 8 8 3 8 3 1 7 10 0 6 1 13 4 6 2 4 4 10 0 0 1 3 0 0 4 10 6 10 2 0 3 6 4 12 0 4 0 4 0 6 3 2 8 4 3 9 4 1 6 3 1 2 12 0 5 5 1 3 11 6 2 11 1 6 11 5 7 2 14 3 1 6 7 13 7 8 4 6 4 4 12 1 1 4 6 2 2 5 0 4 4 15 7 1 5 0 7 2 8 5
0 0 0 2 15 0 0 0 0 0 0 5 0 0 0 3 0 1 0 0 2 0 11 1 0 0 0 0 0 0 0 0 0 1 0 1 3 4 3 0 1 2 0 0 0 0 9 0 0 0 4 0 0 0 0 0 3 15 0 0 0 8 7 0 0 6 0 1 0 0 0 1 0 15 0 1 1 2 0 1 1 7 0 2 0 8 0 0 2 0 7 0 2 1 0 2 0 4 0 8 10 1 0 0 0 0 2 4 0 4 2 0 0 1 0 6 0 4 0 0 0 8 0 3 1 0 2 6 0 0 0 1 3 0 4 0 0 0 0 1 0 2 0 1 0 9 0 0 0 1 0 0 0 0 0 0 0 0 0 1 0 0 2 1 0 0 0 0 3 0 0 1 11 0 0 0 0 16 0 1 0 0 5 13 2 0 1 0 0 0 0 0 0 0 0 1 6 1 0 1 9 0 0 0 0 0 0 0 0 0 2 0 0 3 1 1 0 0 0 6 0 0 4 1 0 0 2 4 0 6 2 1 3 4 0 0 5 1 4 12 2 0 1 4 1 4 0 0 0 0 0 0 1 0 6 3 1 0 10 1 0 0 0 0 1 3 0 0 0 9 0 2 0 0 0 0 1 2 2 0 0 14 0 0 0 0 0 0 0 7 0 4 0 0 0 0 0 0 0 3
0 0 0 0 0 1 0 0 0 0 0 4 0 0 5 0 0 0 0 0 5 0 6 0 1 0 0 0 0 0 3 0 0 0 2 0 1 0 1 0 0 2 0 0 1 0 1 1 0 0 3 0 0 2 0 1 2 0 0 0 2 0 1 1 0 0 0 0 4 0 1 0 8 3 0 1 6 0 0 0 0 0 0 0 2 0 0 1 0 0 0 0 0 1 0 17 0 0 3 0 0 0 0 0 0 4 0 0 0 2 0 0 0 0 0 0 0 0 2 0 0 0 0 0 0 1 0 3 0 0 1 0 0 0 0 0 0 0 12 0 0 0 0 0 0 0 0 0 0 0 0 0 0 0 0 0 0 1 0 8 1 0 0 1 0 0 0 0 0 0 0 0 0 0 0 0 0 0 0 3 1 0 0 26 0 2 0 0 0 3 0 0 0 0 0 0 4 0 0 1 0 1 0 0 18 0 0 0 0 0 0 0 0 0 0 0 0 0 0 0 0 0 4 0 0 0 0 0 0 0 3 2 0 0 0 0 4 0 0 0 0 1 0 0 0 3 0 0 3 1 2 0 0 0 0 0 0 0 0 0 0 0 0 0 0 0 0 0 0 0 2 1 0 6 1 1 0 0 0 0 0 8 0 0 0 10 4 0 0 0 0 0 0 0 0 2 0 0 0 0
13 5 25 15 9 15 14 14 13 7 21 15 11 13 15 17 9 18 15 8 13 9 18 9 21 11 18 5 18 11 25 13 25 16 10 14 6 10 13 16 11 9 21 14 6 22 11 8 9 12 13 23 16 8 12 8 18 8 17 18 22 16 13 24 9 17 22 31 13 14 14 16 7 15 5 17 12 16 14 8 21 18 22 20 13 19 18 7 15 15 9 11 15 18 7 15 13 16 9 11 13 12 11 14 5 26 15 20 9 7 24 18 17 8 18 15 13 15 16 19 21 12 14 16 15 8 21 30 11 10 15 11 11 18 18 26 31 7 17 12 13 24 12 16 13 25 14 23 12 24 20 15 12 11 18 15 11 24 9 6 13 22 11 15 10 14 29 11 21 21 22 29 19 12 18 15 27 10 10 20 19 13 12 17 17 12 15 17 17 10 16 14 33 19 17 10 10 8 16 15 18 10 14 28 9 24 26 17 22 10 10 17 9 19 22 24 8 16 10 14 15 17 6 11 16 22 11 8 16 17 11 16 16 7 13 11 29 18 28 16 16 8 9 15 20 11 33 13 11 20 28 16 14 10 18 14 14 6 15 27 26 6 12 10 27 9 10 15 16 15 21 4 13 6 10 17 10 9 26 11 14 14 7 19 9 13 15 19 6 10 19 31 19 10 15 18 21 16 16 18
13 8 7 8 4 15 29 2 13 10 27 17 9 10 9 3 1 29 5 7 11 22 8 4 8 5 22 32 2 5 26 4 1 29 4 7 0 9 6 19 9 22 24 11 9 14 15 3 1 4 14 22 10 20 4 2 47 12 5 9 15 11 6 31 16 9 3 11 15 8 22 2 8 5 3 17 76 5 15 3 6 8 28 11 14 21 14 21 1 5 2 1 15 13 7 5 28 3 11 15 12 1 12 7 28 1 14 8 16 8 14 33 11 8 15 9 14 4 7 15 13 5 12 27 12 15 7 34 8 5 4 20 22 21 8 2 1 14 12 16 9 10 0 6 9 7 16 3 5 12 2 4 4 10 33 12 19 15 8 17 10 7 1 22 24 15 3 11 6 15 5 14 12 13 4 3 14 10 9 4 10 1 12 8 16 9 13 5 15 12 27 3 12 12 7 9 40 7 5 9 12 6 14 13 2 7 13 15 16 12 12 11 29 7 24 11 5 5 40 5 3 1 24 28 1 12 23 13 16 10 10 8 30 7 0 2 10 11 14 4 10 17 3 20 22 3 17 4 11 27 10 13 8 11 8 3 4 10 18 32 13 3 5 2 7 3 20 13 10 22 6 23 1 21 8 9 2 5 12 5 13 3 6 0 30 18 19 10 11 25 4 10 8 20 24 13 5 17 9 10
32 36 32 16 43 37 40 25 24 37 59 38 21 33 42 39 48 47 20 28 60 48 41 46 35 45 43 48 43 45 40 55 37 48 42 42 43 46 18 46 42 22 30 26 34 46 29 39 50 39 42 16 39 26 37 37 35 45 35 35 31 39 38 29 43 32 35 62 31 41 27 41 30 31 29 27 47 40 33 35 47 31 17 29 36 39 48 31 33 33 42 46 45 31 25 47 24 50 39 33 37 53 33 31 32 24 41 51 30 55 37 39 33 34 46 64 37 26 52 26 43 26 50 40 43 33 33 45 43 34 38 37 46 47 52 26 21 37 32 37 28 56 55 37 34 55 44 47 46 51 41 21 32 32 33 34 37 39 35 38 44 40 24 33 32 42 43 53 32 37 38 25 29 47 46 33 39 31 36 25 37 23 38 31 34 32 31 36 26 45 39 32 36 47 36 35 19 34 42 48 35 31 56 50 24 35 25 46 27 39 34 32 45 55 47 23 45 24 28 33 39 54 31 27 57 33 36 22 38 41 37 43 50 33 35 52 57 39 55 29 44 28 42 29 25 37 31 37 45 33 33 57 38 33 60 26 45 32 33 28 30 45 40 36 31 48 34 32 38 35 43 31 36 21 33 28 22 34 42 45 50 21 24 44 24 46 19 22 28 47 44 51 51 47 40 38 21 43 48 31
5 3 10 1 13 6 9 1 2 5 4 6 2 5 1 5 5 4 6 8 3 15 6 8 9 2 13 8 5 1 3 3 8 6 15 6 8 1 10 2 2 7 2 0 3 10 6 3 5 5 10 0 19 1 1 2 8 11 0 5 4 5 5 6 10 9 1 6 6 10 2 10 9 11 4 5 2 8 12 6 8 1 7 8 3 4 5 19 11 1 6 0 7 7 3 5 2 4 10 9 5 3 2 12 8 7 6 10 13 13 8 6 7 3 4 4 8 5 0 10 7 2 7 4 3 6 6 1 4 3 1 3 3 2 5 8 4 4 14 6 7 3 10 11 4 6 11 4 6 7 3 12 7 13 7 5 5 4 2 2 8 5 2 1 3 4 3 12 3 8 4 8 3 14 2 1 4 12 4 3 9 6 2 5 8 10 2 5 7 1 1 3 1 1 3 3 5 8 1 4 9 4 3 1 1 6 7 8 5 3 7 2 1 9 4 4 9 20 7 1 8 13 15 3 0 3 1 5 6 4 12 9 1 2 10 0 2 3 4 2 1 2 4 5 5 16 4 6 4 1 4 1 1 12 5 6 5 7 3 8 8 5 1 6 2 3 2 11 2 10 3 13 3 2 12 5 3 3 5 9 12 7 4 4 4 4 1 1 6 9 3 11 3 17 4 2 8 2 1 2
62 46 51 52 49 47 22 43 45 54 22 44 49 51 58 51 45 30 74 24 40 39 47 40 52 37 48 44 72 56 37 68 43 19 46 28 32 39 38 51 41 57 52 61 42 66 44 34 33 51 68 61 31 35 96 45 31 59 38 52 48 38 58 29 29 54 44 45 60 45 56 37 50 49 33 34 56 49 52 31 46 51 56 34 45 38 58 36 26 54 43 48 45 44 54 31 42 57 78 62 60 52 32 47 27 54 52 31 45 43 67 50 53 54 33 67 34 51 41 24 44 45 42 33 43 53 40 29 51 53 37 56 39 70 37 34 62 39 30 51 47 29 33 49 40 34 24 67 34 43 42 43 40 56 47 74 41 34 36 38 51 60 57 36 49 60 38 40 62 43 43 38 50 50 27 45 41 51 52 54 36 64 49 40 50 32 43 51 67 41 53 22 35 22 32 59 53 49 33 45 37 66 42 56 48 39 57 57 54 56 43 31 52 39 17 47 44 40 41 35 43 23 55 54 30 48 52 49 48 47 39 45 65 67 38 46 30 45 32 67 26 50 53 38 39 57 59 35 50 57 53 39 53 58 50 40 45 63 43 56 31 50 37 32 41 52 48 61 54 34 53 47 33 25 51 53 46 34 41 24 16 40 51 47 47 60 56 25 38 52 41 36 15 53 53 42 43 15 47 62
0 0 0 0 0 0 0 0 3 0 0 1 0 0 0 0 0 0 1 0 0 3 0 0 1 0 0 0 0 2 2 0 4 0 0 0 0 0 0 0 0 0 0 0 0 1 1 0 0 0 0 0 0 0 0 1 0 2 6 0 0 2 0 0 1 0 3 0 2 0 0 0 0 0 0 0 0 0 1 0 0 0 0 1 5 0 0 0 1 0 1 0 1 3 1 1 0 0 0 2 0 0 2 0 0 0 0 0 0 0 1 0 2 0 2 0 0 0 0 0 0 0 1 0 0 0 0 0 1 1 1 0 3 0 0 0 1 3 0 0 0 0 0 0 0 0 0 0 1 1 0 0 0 0 0 0 2 0 0 1 0 0 0 0 0 1 0 0 0 0 1 0 0 0 1 0 0 0 1 1 0 1 0 0 2 0 0 0 1 0 0 0 0 2 0 0 0 1 0 1 0 0 0 0 0 2 0 0 0 1 2 0 0 0 0 2 1 0 0 0 0 1 2 0 0 0 1 1 0 0 0 1 0 0 1 0 1 0 3 0 0 0 0 0 2 0 0 1 0 0 2 1 0 2 0 0 0 0 0 2 2 0 0 0 0 0 0 1 2 1 0 1 1 1 0 2 1 0 0 0 0 0 0 1 0 1 0 1 1 1 0 0 0 0 0 1 0 0 1 0
7 6 10 7 10 3 6 14 4 6 11 5 11 7 9 9 3 11 8 7 8 11 8 10 6 9 5 13 7 9 6 9 12 10 8 4 10 7 9 6 8 14 8 5 9 6 15 11 9 7 2 15 7 6 6 7 8 8 14 12 6 12 5 12 13 3 11 8 6 6 5 11 6 5 4 6 9 8 10 10 9 8 9 10 6 14 6 9 6 10 6 5 6 10 14 6 15 10 11 7 6 8 8 6 12 9 7 16 10 10 7 11 7 7 6 3 11 5 7 7 11 13 10 9 7 2 9 10 7 4 10 4 10 11 6 12 6 7 6 7 10 9 7 10 10 7 11 9 10 12 6 5 4 9 5 7 9 15 4 8 9 15 9 10 11 6 9 9 5 10 10 6 3 9 11 19 9 6 7 5 7 4 12 16 1 7 10 5 4 12 10 6 12 6 6 7 7 5 12 7 8 12 12 7 7 13 5 9 6 6 9 12 7 4 8 7 7 11 15 7 12 8 10 8 4 11 10 7 6 4 5 4 6 9 10 13 11 8 5 11 8 6 2 6 7 5 12 12 10 7 10 10 8 4 6 7 10 9 4 9 6 8 10 12 4 9 5 12 8 7 9 6 13 10 12 6 12 6 5 9 2 8 6 4 9 7 4 9 11 9 5 5 10 6 12 10 12 8 7 7
37 1 21 14 30 18 28 37 1 42 30 5 17 49 33 1 4 37 22 15 10 7 26 20 13 34 15 11 9 0 57 6 4 40 0 6 0 2 2 10 10 38 32 27 11 4 17 22 0 38 2 24 38 17 46 6 6 0 1 0 0 44 0 32 37 2 51 11 21 18 0 0 4 31 10 0 41 5 0 0 3 0 18 4 52 47 14 59 58 2 52 0 20 0 8 0 19 48 30 4 3 17 23 14 53 85 16 4 3 38 52 0 27 22 41 0 0 60 31 27 31 35 22 3 0 29 25 39 1 24 6 8 22 7 0 1 39 66 0 23 30 4 20 19 9 0 25 7 6 6 35 0 36 34 0 27 2 57 29 17 13 14 0 0 4 19 7 21 45 0 28 3 27 11 14 2 10 3 0 34 25 29 0 35 0 18 35 17 24 13 2 20 24 31 1 10 18 3 3 21 2 18 25 0 38 5 0 46 6 37 1 31 12 21 4 0 0 46 23 0 0 61 1 33 0 0 34 15 19 21 11 12 29 9 1 40 12 29 36 0 27 44 0 3 0 29 44 0 2 35 54 10 42 0 4 30 53 21 2 0 29 0 0 8 3 38 0 25 38 31 0 38 0 1 1 0 43 3 0 22 8 7 0 31 12 6 20 12 9 32 23 22 1 0 7 0 4 52 33 2
27 47 15 11 73 21 6 23 12 20 9 7 17 15 14 24 24 7 19 13 21 13 12 35 43 9 44 19 49 16 10 8 18 18 23 19 11 4 11 13 10 10 26 28 9 14 41 17 14 29 12 20 34 24 18 46 49 33 6 31 22 22 31 7 10 17 19 14 50 23 11 8 24 18 10 34 14 21 16 8 3 21 4 38 8 16 30 46 18 10 46 5 13 11 72 28 52 27 19 32 17 17 13 29 28 15 19 10 13 16 9 31 6 22 15 14 26 23 17 30 21 55 10 23 17 19 32 31 4 44 18 52 14 5 9 20 23 18 37 16 13 25 22 40 37 32 36 20 38 36 17 14 22 13 50 34 20 11 2 29 15 14 27 23 48 37 30 22 41 13 24 23 51 38 19 29 18 48 28 16 28 17 21 5 23 19 25 27 15 9 7 19 12 17 17 11 23 31 14 74 30 17 52 48 19 63 13 23 38 36 15 40 26 18 27 12 53 45 5 72 29 28 16 14 18 37 15 36 2 16 28 21 41 16 27 21 22 22 11 15 23 12 20 22 7 23 17 47 25 39 2 7 17 12 70 10 10 15 22 13 22 13 28 13 21 34 16 9 15 7 27 14 24 34 63 15 14 11 10 32 44 18 50 19 12 9 36 35 8 61 17 41 33 19 13 7 17 14 16 15
0 0 1 2 0 2 4 2 2 0 1 1 1 3 0 2 2 1 2 0 0 1 3 2 0 0 0 0 1 1 5 1 1 3 0 0 0 0 0 2 0 2 2 0 3 3 0 0 0 2 1 2 2 2 0 2 0 0 1 0 0 2 3 2 0 0 2 2 1 0 0 1 2 0 0 0 1 0 3 2 2 2 2 0 0 0 0 1 3 2 1 2 1 2 0 1 0 0 0 2 0 1 0 0 1 1 2 6 1 1 0 0 2 2 2 1 0 0 3 1 0 0 1 3 2 0 8 1 0 1 0 2 1 1 0 0 0 0 0 0 0 1 1 0 2 0 4 1 0 0 0 2 1 0 0 2 0 0 4 0 3 2 0 1 0 0 1 2 2 2 0 2 1 3 1 5 1 0 0 3 2 1 2 2 0 2 1 3 7 1 0 2 0 0 1 2 2 3 0 3 0 1 1 0 1 1 1 1 1 1 0 3 1 2 0 1 0 2 3 0 3 0 0 0 0 0 0 1 2 3 2 3 1 0 0 0 7 0 3 0 0 4 3 1 0 1 0 2 2 1 0 2 2 0 1 0 1 1 0 1 0 1 4 0 0 1 1 0 1 4 0 3 0 3 3 1 0 2 3 2 4 1 0 2 0 1 1 0 0 0 1 0 0 2 0 4 2 3 1 0
0 0 0 1 0 1 0 0 3 0 0 0 0 0 1 0 0 0 0 0 0 0 0 0 0 0 0 0 0 0 2 3 0 0 1 1 0 0 2 0 1 0 2 0 2 0 0 5 8 0 3 0 0 0 0 4 2 0 0 0 0 0 0 0 0 1 0 0 0 0 0 0 1 0 0 0 0 0 1 9 3 0 0 0 1 0 0 0 0 15 4 1 0 0 1 0 2 0 14 0 0 1 0 2 0 0 1 12 2 1 8 1 2 1 7 0 0 3 0 6 0 0 3 0 0 0 0 0 0 0 1 12 1 0 0 0 0 0 3 1 1 0 1 0 0 7 0 0 0 3 0 1 7 0 2 0 9 0 20 0 0 12 0 0 0 0 0 0 2 3 0 0 0 0 0 0 8 1 0 3 1 0 0 1 10 0 0 0 0 3 2 0 0 0 0 0 0 0 0 0 0 7 0 4 2 0 0 0 0 1 0 4 0 0 0 2 0 0 9 0 0 0 0 0 0 7 1 0 0 0 0 0 0 0 0 0 1 0 0 3 5 0 5 0 0 1 5 0 0 2 2 0 0 4 2 0 0 6 0 0 2 0 0 0 0 0 0 0 0 0 0 0 0 0 0 0 0 0 0 3 8 2 0 3 3 0 0 0 0 0 0 0 0 0 0 0 0 0 0 0
0 1 1 0 0 2 0 0 0 0 0 0 0 0 0 0 0 0 0 0 0 1 0 0 0 0 0 2 0 1 0 2 0 2 0 0 0 0 0 0 0 1 1 0 0 0 0 0 2 0 0 0 0 2 0 0 0 0 0 2 0 1 0 0 0 1 1 0 0 2 0 0 1 0 0 1 1 0 3 0 0 0 0 0 0 1 0 1 0 0 0 0 2 0 0 0 0 1 1 2 0 0 0 0 1 0 0 0 1 0 0 0 0 1 0 1 0 0 0 1 0 0 0 0 1 0 1 0 0 0 0 0 1 0 0 0 0 0 0 0 0 1 0 3 0 1 0 0 0 0 1 0 0 0 1 0 1 0 1 1 0 2 0 0 0 1 3 1 0 0 0 0 1 0 0 0 0 1 1 0 0 1 0 1 0 1 0 1 1 0 0 0 0 1 0 0 0 0 0 0 0 0 0 0 0 0 0 0 0 0 5 1 0 0 0 0 0 0 0 0 0 0 0 1 0 0 0 0 0 0 1 2 0 0 0 2 0 0 0 1 0 0 0 0 0 0 1 0 1 0 0 0 0 0 0 0 0 0 1 0 0 0 0 0 1 0 0 0 0 0 0 1 0 1 2 0 0 0 0 0 0 0 1 0 1 0 0 0 0 0 2 0 0 0 0 0 0 0 0 0
1 3 3 8 7 7 5 2 6 13 4 3 5 5 2 4 5 6 5 5 0 8 10 5 7 5 7 5 9 2 2 7 10 10 5 4 5 2 5 9 5 4 7 8 6 1 9 4 8 8 5 7 8 0 6 3 4 4 6 4 4 8 4 1 3 5 5 5 11 3 3 3 5 3 7 1 4 2 2 5 6 10 3 8 5 2 8 7 3 1 3 5 6 2 1 3 1 8 5 6 4 7 10 8 8 5 13 5 8 1 2 7 4 3 7 2 5 3 4 4 6 10 5 4 10 6 6 9 5 3 9 1 5 7 8 9 4 7 4 9 1 3 6 2 6 1 3 1 7 2 4 3 6 1 7 12 2 2 3 8 6 5 5 6 5 4 7 4 4 9 4 3 3 7 5 6 9 5 8 5 1 4 5 1 12 1 10 3 7 3 0 5 7 5 2 8 4 7 2 10 4 6 5 6 6 7 5 5 5 4 0 6 4 4 5 15 5 4 4 2 7 8 2 5 1 7 9 5 5 2 5 3 5 3 6 12 5 3 9 5 11 7 9 5 3 5 7 5 7 4 4 7 6 8 2 8 12 3 3 4 2 8 2 5 2 5 2 3 10 4 4 10 5 2 2 4 6 4 2 8 4 3 2 3 10 9 0 8 5 6 6 4 4 7 2 4 7 6 7 4
5 5 3 10 6 11 4 0 4 5 3 6 3 2 8 4 6 5 11 7 3 5 9 3 4 5 2 6 14 8 8 8 7 5 5 8 6 4 3 4 6 6 7 6 3 5 3 4 4 8 11 5 3 2 7 5 3 4 5 8 4 5 5 6 8 9 2 5 5 6 5 7 2 7 9 5 8 5 2 4 5 7 2 1 2 3 5 6 4 4 6 5 6 6 7 6 4 4 4 6 4 4 8 4 7 5 7 8 5 5 7 8 3 4 7 4 4 8 6 5 3 4 4 4 10 9 5 6 4 5 4 4 1 6 9 2 6 3 5 5 4 5 2 6 7 7 8 4 5 8 11 7 6 5 7 5 2 5 5 3 6 4 5 6 5 6 5 8 8 5 10 8 6 7 9 5 6 8 2 5 4 4 5 6 3 6 7 4 10 4 4 3 7 3 7 6 6 7 7 7 6 8 7 2 8 6 5 5 7 7 4 5 7 5 5 4 7 6 6 5 4 7 4 6 11 7 10 6 9 6 7 4 8 3 2 5 4 1 7 3 9 11 1 1 5 9 12 7 4 4 6 2 4 8 3 5 5 5 1 4 9 8 8 1 3 4 11 6 2 11 5 6 2 2 7 5 1 5 2 4 8 6 7 6 3 6 1 7 5 5 8 6 5 7 8 9 4 7 8 5
3 2 3 0 1 0 3 3 3 2 3 0 0 1 4 3 1 0 3 2 0 2 1 2 3 7 3 2 0 3 4 7 2 0 3 4 5 3 1 5 5 6 3 2 5 1 4 8 1 4 3 2 1 2 4 0 7 8 4 2 2 5 6 1 4 2 4 12 3 4 1 5 9 7 0 2 2 4 2 5 1 3 3 2 0 2 6 5 1 2 4 8 4 3 1 1 3 3 3 3 5 2 0 3 4 5 3 3 11 2 3 1 3 3 2 3 5 4 3 1 1 6 9 2 10 6 1 3 5 2 2 7 3 8 4 7 0 2 4 5 2 3 2 4 2 3 4 1 5 3 3 6 6 4 2 2 1 6 1 6 2 6 3 5 2 7 3 6 4 3 2 3 8 4 3 5 0 1 8 2 0 8 1 1 2 4 1 4 1 4 1 1 2 2 4 8 5 4 3 4 1 4 5 8 7 3 7 2 3 2 2 3 5 2 0 9 3 0 3 2 3 5 3 6 2 1 3 1 1 4 2 3 4 4 5 4 1 5 2 1 4 1 0 2 5 3 10 0 0 4 4 6 2 0 1 6 2 5 2 10 6 2 2 2 4 2 0 9 5 2 2 0 0 4 1 0 2 2 1 5 5 0 1 2 2 0 1 3 2 2 1 5 5 3 2 0 0 0 3 1
35 31 39 30 39 37 50 34 48 35 51 39 34 35 31 52 45 38 25 41 32 28 33 37 37 37 36 31 31 26 53 48 45 37 39 36 40 36 54 34 47 61 28 29 35 49 37 32 31 54 43 47 39 50 37 44 39 48 37 44 40 26 49 37 45 38 49 44 41 35 37 50 34 39 38 33 35 72 38 33 36 39 42 50 40 29 25 40 47 47 30 47 45 44 35 44 39 28 30 34 43 47 27 34 44 23 35 43 49 47 30 33 28 47 27 44 47 42 28 44 35 34 38 39 37 27 45 46 51 34 45 31 41 36 37 34 46 41 31 35 36 28 48 22 41 47 30 48 27 43 25 32 43 43 35 38 45 45 39 41 37 31 40 34 36 34 44 51 45 35 33 64 30 45 41 34 31 42 38 36 41 32 39 44 38 38 31 35 34 39 45 52 41 34 46 29 38 38 43 27 48 40 48 20 37 20 39 34 34 31 45 43 43 28 42 34 33 45 41 33 22 44 44 24 41 30 45 23 39 39 31 44 39 39 35 43 42 36 30 46 36 37 50 40 31 35 39 44 26 40 33 56 32 35 43 52 32 39 43 39 45 26 41 41 42 46 20 51 24 33 53 37 19 29 37 47 54 28 29 38 47 40 45 41 35 42 41 34 34 34 47 43 34 40 29 37 37 30 37 45
59 42 29 30 30 18 37 32 33 56 80 25 34 43 51 69 44 34 32 54 51 39 52 32 43 51 77 38 50 70 34 46 54 65 42 58 41 36 31 29 42 33 25 38 47 33 38 84 42 29 68 33 32 57 41 34 61 39 22 49 26 38 54 42 44 57 40 35 35 31 82 37 41 12 81 29 19 23 44 45 27 45 50 6 49 50 60 39 57 32 41 40 60 64 31 58 64 56 31 61 43 46 67 44 41 37 63 44 42 45 64 46 53 43 52 24 63 51 57 31 44 20 16 57 87 45 40 26 46 23 41 43 52 13 65 20 35 36 44 48 27 43 40 68 66 26 31 55 91 48 19 48 43 30 46 54 36 64 33 37 56 42 60 41 39 26 56 53 38 43 47 63 24 24 79 28 55 41 39 27 60 38 51 41 42 56 37 34 41 59 50 43 26 39 41 70 21 34 78 32 51 30 51 48 41 34 66 43 41 22 57 52 25 47 50 55 57 49 18 48 60 34 51 30 29 30 60 57 32 31 21 53 45 4 60 25 43 62 55 49 48 14 43 18 79 50 61 47 43 25 34 33 45 37 26 58 24 40 33 49 47 57 56 54 52 41 48 56 53 32 34 25 35 27 29 36 22 43 76 41 47 50 27 60 60 59 42 57 51 58 42 38 40 48 38 35 26 34 42 52
9 29 22 11 25 7 19 26 9 18 11 17 11 1 12 8 13 19 2 3 20 21 4 17 7 22 10 11 6 8 27 6 21 25 6 22 3 22 19 3 31 11 16 19 15 3 13 23 4 7 21 11 5 19 20 6 12 17 20 15 17 15 16 26 17 19 37 23 4 11 16 11 32 36 11 10 20 16 11 25 5 14 11 17 7 20 13 11 8 1 16 15 11 11 7 22 13 10 5 24 4 13 28 29 10 18 9 4 24 11 29 14 13 17 19 19 14 5 2 3 10 10 3 27 4 16 18 19 18 14 10 8 20 20 19 13 4 13 32 16 4 18 15 20 4 22 14 5 12 4 14 6 10 10 24 11 2 17 15 23 9 11 9 30 6 22 8 15 2 2 23 20 16 9 29 6 2 23 15 7 19 26 14 27 22 19 21 11 9 11 19 18 6 11 11 15 14 9 19 16 20 12 16 13 9 16 6 13 5 23 5 5 15 12 7 19 2 3 3 15 22 9 5 24 18 22 28 8 10 16 31 20 8 7 16 12 21 39 15 8 9 22 6 6 6 10 25 18 5 16 14 11 20 12 22 10 14 24 10 12 24 10 3 21 8 20 4 4 11 2 34 6 8 20 19 16 28 12 11 21 14 6 15 23 17 19 32 3 19 18 5 19 5 20 25 17 12 9 19 0
25 12 3 3 13 11 4 18 7 10 11 24 22 17 19 9 18 15 17 12 20 17 10 16 15 8 23 23 8 7 11 10 8 7 9 2 21 10 5 17 8 17 7 8 19 15 14 18 12 15 8 6 10 16 10 12 14 8 14 12 15 12 16 11 8 19 4 11 22 26 5 12 10 6 12 8 7 11 21 22 19 11 12 18 15 12 7 15 7 12 5 21 10 14 17 4 13 18 12 9 25 16 20 27 22 12 18 5 19 7 14 12 12 28 6 10 15 12 16 13 8 14 6 12 20 26 12 25 13 22 8 7 8 22 17 17 8 9 10 2 11 2 9 16 7 16 13 18 7 7 10 11 6 15 6 8 21 10 16 16 15 10 12 5 3 14 8 10 17 10 21 11 26 4 8 22 8 18 9 15 10 15 20 10 15 15 17 17 12 33 22 27 13 19 9 11 15 22 9 15 2 22 8 16 14 21 17 25 19 11 21 7 26 22 8 8 23 6 7 11 22 20 15 5 15 13 11 8 32 16 8 11 13 22 6 13 13 13 10 16 11 6 12 11 12 11 11 8 7 6 13 9 11 22 7 9 12 15 9 23 14 25 19 12 8 19 12 18 11 17 12 19 12 10 18 24 8 11 26 25 17 9 19 15 14 9 2 16 17 11 17 35 20 20 9 10 20 16 15 19
78 52 60 55 50 76 48 59 51 52 36 47 77 42 33 36 75 83 47 65 39 60 67 46 51 64 30 58 64 44 42 42 46 31 40 62 76 44 43 37 41 60 57 72 69 40 60 55 54 55 43 69 45 60 104 55 55 77 44 30 60 98 75 67 48 51 43 35 80 44 47 67 59 68 43 58 50 67 53 34 64 67 46 89 50 46 75 38 48 76 82 60 51 47 44 41 77 45 48 35 74 56 55 64 37 50 47 62 64 28 46 31 60 37 40 113 58 50 36 62 50 50 76 35 56 61 55 50 63 55 73 49 50 48 48 49 53 69 61 59 56 49 31 34 47 63 67 57 60 66 36 54 50 54 45 43 69 43 51 47 52 31 52 54 48 50 61 48 42 38 55 69 48 56 54 88 49 30 35 56 80 41 52 57 45 64 46 61 61 81 55 68 65 61 62 30 42 44 41 81 36 64 71 63 41 72 60 63 61 55 33 101 60 46 36 61 42 57 73 46 44 68 64 45 60 55 32 55 64 53 46 71 76 62 48 36 50 40 22 56 55 62 48 68 49 68 26 65 50 66 39 44 48 60 58 37 35 27 52 39 92 56 33 54 55 59 60 54 61 52 28 44 29 71 50 49 32 55 29 70 50 38 75 43 51 32 41 37 58 58 48 41 53 61 44 52 58 53 21 69
25 25 17 3 52 9 8 4 30 37 18 18 38 2 14 11 47 34 9 2 36 36 35 38 25 10 25 6 3 11 7 15 23 5 40 22 16 42 24 10 32 18 22 15 23 7 27 19 19 9 20 3 21 20 9 17 22 27 10 11 6 27 30 12 26 10 5 5 31 14 19 11 32 11 26 29 27 14 16 16 30 29 16 13 24 41 16 17 13 20 13 13 17 20 24 16 26 50 20 35 29 13 26 24 12 25 5 36 43 14 42 20 7 42 34 36 16 20 1 19 8 32 6 10 24 15 6 36 19 22 43 19 10 11 19 12 14 16 6 23 23 14 9 11 8 2 8 25 4 17 16 41 7 19 26 20 12 19 13 58 8 3 15 12 28 21 35 9 14 15 39 13 9 12 33 20 15 12 10 20 4 16 44 8 14 21 6 17 31 47 52 39 9 13 11 15 19 35 11 25 10 67 6 11 21 22 24 66 22 10 32 40 11 21 2 11 19 16 29 17 16 24 32 21 20 24 32 23 12 18 28 25 12 31 39 6 8 11 13 35 14 35 27 11 11 29 31 46 27 14 25 12 2 2 18 19 22 32 16 5 5 18 49 12 16 10 13 13 9 13 29 12 15 21 5 42 13 20 30 14 10 7 21 2 15 11 4 6 25 37 25 27 10 31 26 12 21 18 54 19
11 4 10 4 0 16 5 8 3 6 11 10 6 14 10 4 11 2 6 5 6 9 15 6 8 9 7 9 2 12 1 10 10 3 9 10 4 7 11 1 8 10 3 10 4 24 12 5 11 4 9 2 2 10 16 1 13 4 2 5 1 1 6 3 4 3 6 3 0 6 7 13 4 10 5 1 9 15 6 4 5 5 6 9 18 10 2 9 6 21 3 14 7 6 7 12 4 5 3 17 3 13 4 4 7 6 10 3 3 6 21 16 12 0 6 1 7 8 1 2 3 8 4 11 2 3 16 6 15 6 10 4 3 10 2 7 7 11 1 14 22 9 19 13 29 18 15 17 4 13 26 14 19 22 4 11 10 10 2 14 7 1 3 3 5 7 7 13 8 4 9 5 13 4 1 4 3 10 18 24 1 10 1 8 12 6 8 29 12 11 7 21 9 5 6 7 6 8 17 15 2 1 18 23 5 29 9 4 6 4 8 5 3 15 4 1 8 22 9 3 19 7 17 9 10 7 3 0 2 9 12 12 7 6 0 4 12 1 13 15 4 1 8 9 4 9 4 12 4 2 5 12 5 17 17 4 6 7 6 1 17 3 0 6 10 6 16 9 3 2 4 9 14 5 8 8 22 0 2 12 17 5 16 7 8 7 2 8 3 5 5 10 2 9 3 6 6 6 5 7
0 0 1 0 0 0 1 1 0 0 1 0 0 1 1 0 0 0 0 3 0 0 0 1 0 2 0 0 0 0 3 0 0 0 2 1 0 0 0 0 0 1 0 1 3 0 0 0 0 0 0 0 0 0 0 0 0 0 0 0 1 0 2 1 0 0 1 0 1 0 0 0 0 5 0 0 1 1 0 0 1 0 0 0 0 0 0 4 1 6 0 0 0 0 0 1 0 0 0 0 0 0 0 0 0 0 3 2 3 0 0 0 0 0 0 1 0 0 0 1 0 0 1 0 0 0 0 0 3 0 1 0 0 1 2 0 0 0 0 0 0 1 0 0 0 0 0 0 0 2 0 0 1 0 0 0 0 5 0 2 0 1 0 2 1 0 1 0 0 3 0 1 0 0 0 0 0 0 3 0 2 0 0 1 1 0 0 0 1 0 0 0 0 0 0 1 0 1 1 0 1 0 0 0 0 0 0 1 1 0 0 1 2 0 1 0 0 3 0 0 0 0 0 0 0 0 0 0 0 0 0 0 0 0 0 0 0 0 0 0 0 0 0 0 0 0 0 0 0 0 3 0 1 0 0 1 0 1 3 0 0 0 0 0 0 0 0 0 0 0 0 0 0 2 0 0 0 0 1 0 0 0 0 1 1 0 0 0 0 0 1 1 1 0 1 0 0 2 0 0
1 1 0 6 4 9 1 1 5 10 3 1 6 0 1 2 3 3 1 2 1 2 10 2 3 16 0 12 6 1 1 2 2 2 1 5 5 1 2 2 10 6 4 6 0 0 3 1 4 6 0 4 7 3 1 1 9 0 14 2 6 2 8 9 1 1 8 1 5 0 2 2 5 2 5 3 4 1 6 7 2 4 1 3 0 0 4 2 0 6 1 10 0 5 1 5 0 4 4 2 3 5 2 4 0 1 6 1 3 11 4 5 1 1 9 5 12 0 3 5 7 9 6 4 2 1 3 4 1 0 5 8 2 1 9 7 3 7 6 3 2 6 5 10 0 2 7 1 7 3 1 4 0 3 4 5 4 2 2 3 9 1 2 1 1 3 8 0 11 3 3 0 9 8 11 13 2 2 6 9 1 0 0 0 4 0 10 3 4 1 1 0 2 3 2 1 7 1 1 1 10 6 0 4 3 4 2 2 2 0 2 8 6 1 0 3 3 1 10 3 3 7 5 1 3 2 5 4 6 1 2 3 3 1 5 3 3 1 0 3 3 9 1 3 8 3 2 1 0 3 8 1 0 1 15 3 3 2 5 6 2 0 5 0 1 3 2 2 11 4 7 0 2 4 0 4 1 10 7 2 4 5 5 6 3 0 2 2 6 11 1 5 1 1 4 6 4 5 0 0
1 1 3 6 1 2 0 1 1 2 1 0 4 4 3 3 4 1 2 2 4 2 2 2 8 1 3 3 2 8 3 1 2 3 2 4 2 3 7 0 2 0 2 2 0 1 4 3 2 0 0 3 0 3 2 2 3 8 1 1 1 2 4 0 3 1 2 5 5 2 1 1 1 0 2 3 5 0 4 1 1 8 6 1 1 3 0 3 3 3 1 8 0 6 3 3 0 3 6 3 1 5 2 8 0 1 1 3 1 0 0 0 4 1 2 4 1 0 4 0 1 2 6 2 0 3 4 1 2 0 2 2 1 0 4 2 0 2 3 1 1 4 0 3 2 4 2 0 3 2 2 3 3 2 7 2 2 5 1 4 4 1 0 5 7 5 1 2 4 5 7 2 3 0 0 2 4 2 2 2 3 0 5 0 6 1 1 5 1 0 3 2 0 0 0 2 1 3 1 4 2 0 2 0 0 5 3 1 0 4 3 1 0 0 1 2 1 3 5 6 5 1 1 1 3 3 1 1 1 5 1 0 6 4 0 4 2 0 0 6 1 0 3 0 4 6 5 4 2 1 0 2 0 2 2 2 5 4 2 3 2 6 3 5 2 3 1 1 4 2 8 1 4 3 4 1 2 1 3 3 0 3 4 2 0 1 1 0 0 0 0 1 3 3 2 4 1 1 0 0
0 0 5 5 4 0 0 0 0 2 1 3 0 0 5 5 1 1 2 1 0 0 2 4 6 0 6 3 0 5 0 4 0 2 0 2 4 0 0 0 0 0 3 2 7 2 0 2 0 0 3 0 3 0 0 0 0 0 1 2 4 1 10 2 0 7 2 0 2 8 0 0 0 0 1 1 2 2 0 2 9 0 0 6 0 1 0 0 0 1 5 0 0 0 4 0 1 0 0 0 0 2 0 0 11 0 1 2 0 0 1 3 0 1 0 5 3 5 1 3 0 0 1 0 0 5 3 1 1 4 10 1 4 0 5 0 1 0 0 4 1 3 0 1 2 2 3 3 0 17 5 0 0 0 3 2 1 2 0 1 0 3 0 0 4 0 0 0 1 0 1 5 4 0 3 0 1 2 4 0 6 5 0 1 1 4 0 0 0 0 0 1 1 0 3 0 2 12 0 0 0 0 1 3 3 3 1 16 0 0 0 2 0 0 1 2 15 1 0 19 3 0 0 1 13 2 5 0 0 2 2 0 0 10 0 0 2 0 2 1 4 2 0 0 3 0 0 5 1 0 0 0 0 0 1 2 0 0 2 3 0 0 3 2 8 3 0 1 0 1 2 3 2 0 0 0 5 0 0 0 0 1 1 0 0 0 1 0 2 0 4 3 6 0 0 6 0 0 0 0
18 13 4 4 3 22 21 28 12 20 5 5 8 22 9 5 24 9 33 0 17 17 24 10 26 1 6 30 4 50 10 26 1 3 0 21 47 9 3 26 10 18 10 6 4 17 11 13 18 20 20 6 20 32 25 2 9 38 22 2 8 16 33 30 11 16 14 12 18 7 19 7 15 12 1 12 26 24 12 15 11 13 9 17 20 6 14 24 33 24 13 22 7 32 9 27 16 6 25 8 26 27 9 3 16 13 4 9 18 38 23 11 2 9 21 17 15 6 22 6 11 19 9 4 9 14 2 21 39 19 24 5 6 23 16 28 17 8 7 1 29 8 8 18 11 28 20 10 8 30 6 13 6 38 24 18 15 10 12 11 8 7 2 43 15 32 13 17 1 9 32 18 14 12 2 22 14 20 39 3 13 23 14 5 19 27 6 4 8 17 5 7 0 1 16 5 13 3 28 5 8 3 19 9 11 26 18 9 10 8 21 43 27 8 13 13 15 13 15 15 22 26 17 10 26 16 17 33 20 23 12 21 12 4 24 19 5 4 14 23 11 18 2 44 31 11 5 4 38 33 8 16 2 10 13 14 2 17 18 10 26 4 41 45 34 21 20 27 27 14 37 15 22 34 21 30 23 25 5 16 34 38 9 15 22 0 4 4 19 17 5 25 8 11 36 8 17 15 4 11
29 3 17 29 24 18 19 19 18 20 19 24 18 21 16 11 21 29 18 11 4 25 20 31 22 19 20 24 15 16 18 17 17 2 38 30 26 15 19 20 10 9 14 21 12 10 26 16 19 21 7 14 40 43 27 15 8 13 16 14 17 13 30 20 30 14 19 28 6 18 18 14 1 27 15 28 34 21 16 15 21 24 22 32 26 16 23 18 5 20 42 20 12 18 16 14 25 16 22 18 21 16 18 17 14 14 37 38 21 18 14 16 35 38 14 9 13 19 18 18 15 25 49 13 25 31 23 22 13 39 24 22 23 28 25 22 18 29 19 19 22 8 12 19 17 19 15 21 15 19 17 8 15 17 23 26 14 24 7 29 14 12 7 22 26 20 27 21 24 15 14 11 16 24 10 16 15 24 30 17 19 21 12 13 37 21 18 5 14 27 19 7 9 7 18 20 15 16 22 22 15 26 25 13 25 20 10 24 5 25 19 7 37 16 9 16 18 33 23 14 21 25 19 16 19 10 18 27 16 12 25 23 15 27 24 30 23 2 29 14 16 10 23 38 28 61 30 32 22 26 8 29 30 17 24 19 16 26 10 14 20 20 18 20 22 18 16 14 17 6 18 18 19 24 39 3 22 12 25 31 30 18 24 24 14 11 27 26 14 18 20 15 22 21 20 26 7 29 22 16
49 35 42 51 37 44 64 55 37 49 52 58 34 47 64 42 36 67 48 53 44 54 60 50 42 59 61 55 70 33 73 50 55 47 64 50 49 61 58 55 56 47 32 61 62 45 70 56 40 40 59 58 52 42 46 44 53 40 71 36 42 58 57 42 56 48 63 41 72 54 52 43 56 51 47 73 49 44 46 52 58 55 46 48 52 30 74 73 50 57 32 66 48 44 41 54 55 44 61 51 33 39 36 73 52 52 41 57 47 53 68 52 46 55 47 73 68 48 45 53 61 71 51 50 54 49 59 35 54 58 46 35 44 64 57 41 43 58 42 60 41 65 57 49 52 48 66 61 60 31 75 61 54 42 50 42 43 45 45 62 56 54 53 63 54 59 53 47 55 53 53 62 42 39 50 53 41 56 42 44 47 55 38 55 51 56 46 49 48 41 58 63 50 53 49 42 40 66 43 40 55 54 39 51 67 61 37 49 65 51 52 56 49 52 58 46 49 71 43 51 55 72 51 43 49 56 59 63 55 53 53 47 44 56 44 53 43 56 38 56 36 44 71 50 56 40 47 34 37 28 74 67 70 51 47 50 68 53 45 76 48 48 36 62 39 37 31 35 48 53 26 69 70 60 43 61 50 48 66 47 38 54 41 37 42 33 48 45 42 50 41 48 53 52 44 24 46 58 53 44
5 1 3 1 4 5 0 2 1 1 1 0 1 7 1 0 2 1 1 1 3 4 0 0 0 0 0 2 1 0 2 4 2 1 1 1 4 2 5 2 2 3 4 0 0 8 3 1 4 2 0 1 4 1 2 1 3 1 0 0 4 0 0 1 1 0 0 0 1 6 3 0 1 6 0 3 0 7 2 3 1 2 3 2 2 2 2 0 0 6 0 3 4 0 1 2 1 0 2 0 1 1 2 0 1 1 0 3 0 2 3 4 4 1 0 5 2 0 2 2 1 4 1 1 0 2 5 5 3 3 2 1 3 1 3 1 0 0 1 5 4 3 3 0 1 1 0 0 0 4 5 2 3 3 1 2 1 0 0 3 0 2 3 2 4 1 2 8 1 1 1 4 6 5 1 0 2 4 0 5 2 3 1 4 3 0 2 5 1 3 0 3 2 1 1 0 2 1 2 3 1 2 2 0 3 5 1 2 1 2 5 1 1 4 0 0 2 1 1 3 1 8 3 0 1 0 1 1 2 8 3 7 0 3 2 3 2 0 4 0 6 2 5 1 1 2 4 2 0 5 2 2 3 0 13 2 0 1 1 3 2 2 6 3 0 4 0 2 1 2 5 2 3 4 3 2 0 1 1 2 3 4 0 0 0 2 4 10 1 0 0 2 1 4 1 1 0 6 2 12
0 0 5 5 0 0 0 0 0 0 0 2 0 1 2 0 0 2 0 0 0 0 1 0 5 0 0 1 1 3 0 1 0 5 0 1 0 3 1 0 3 0 0 0 0 0 1 2 0 0 1 0 0 2 0 0 0 0 0 0 0 1 0 0 0 1 2 0 0 1 0 3 0 0 0 0 0 0 0 0 0 0 0 0 0 0 1 0 0 5 0 3 0 0 0 0 0 0 0 0 0 0 1 3 0 1 1 1 0 2 0 0 4 0 0 0 0 0 0 1 0 0 0 0 2 1 1 0 5 0 0 1 2 0 3 0 0 0 0 0 0 0 0 0 3 1 1 0 0 0 0 0 0 0 5 0 0 0 0 1 3 5 1 0 0 0 0 2 2 0 0 0 0 0 0 0 0 2 0 0 0 0 0 1 0 5 0 0 0 0 0 2 0 0 0 0 1 0 3 0 0 1 1 0 0 0 2 0 0 2 0 0 0 3 0 0 0 1 0 0 0 0 0 1 0 0 0 4 6 1 2 3 0 1 0 1 0 0 0 0 0 0 0 0 1 2 0 0 0 0 0 0 1 0 0 1 0 1 0 3 0 0 0 2 0 0 0 0 1 1 0 2 0 0 1 0 0 1 0 0 1 0 0 1 0 0 0 0 0 1 0 1 0 2 0 0 0 0 0 2
30 35 19 243 94 48 74 64 11 91 70 27 23 52 16 75 170 26 201 106 42 45 167 54 21 121 49 222 170 34 43 47 31 21 63 7 7 6 72 18 52 33 192 62 33 24 9 39 77 93 107 18 12 31 11 49 196 56 48 37 49 12 81 142 76 49 1 65 49 108 152 38 42 16 84 17 154 18 18 8 90 30 23 38 147 197 83 105 139 147 73 38 4 50 45 68 12 26 139 59 35 90 31 22 23 72 9 158 102 117 29 57 177 482 184 20 34 106 24 98 101 60 63 9 33 14 38 72 4 112 53 24 65 32 44 24 202 6 38 46 19 31 111 106 94 81 15 172 175 83 39 23 26 40 154 32 23 45 115 42 34 50 41 64 85 20 152 23 74 19 14 20 153 20 163 31 27 3 47 7 185 9 71 116 20 24 91 43 40 198 90 52 84 44 26 326 31 4 92 59 37 174 48 83 30 38 17 82 3 59 16 211 122 42 147 19 230 70 66 43 44 24 61 65 243 40 60 71 38 202 62 42 45 62 80 58 34 38 48 23 90 208 21 344 60 211 35 63 126 51 26 63 44 98 28 46 21 10 29 66 22 55 80 16 70 46 144 10 25 50 123 31 25 215 74 171 81 251 30 36 114 56 46 195 4 57 22 87 87 11 26 54 79 12 36 58 14 83 40 27
0 0 1 0 0 0 3 11 0 0 1 0 0 0 0 1 0 0 0 0 0 0 1 3 0 0 4 3 0 0 0 0 0 6 0 0 1 0 0 0 1 4 1 0 0 1 0 0 0 0 0 0 0 0 0 0 0 0 0 0 1 0 0 0 0 0 7 1 0 0 0 0 0 0 0 0 0 0 4 0 0 0 0 0 0 2 2 1 1 0 0 0 1 0 0 0 0 0 0 0 0 1 0 0 3 0 0 2 0 4 0 0 0 0 0 0 1 0 0 0 0 1 2 0 0 0 0 0 10 3 0 0 0 1 0 0 0 0 3 0 0 0 0 0 0 0 0 0 0 0 0 0 0 0 0 0 0 0 0 0 1 0 0 0 0 0 0 0 0 0 0 0 3 1 0 0 0 1 1 0 0 0 2 4 0 0 0 0 0 4 0 0 1 0 0 0 0 0 0 0 4 0 6 0 0 1 0 0 0 0 0 1 0 0 0 0 0 1 0 0 2 0 0 0 1 4 0 0 0 1 0 0 0 0 0 0 0 0 0 0 0 0 0 0 0 0 0 2 0 0 0 0 0 0 7 0 5 0 3 0 2 0 7 0 0 0 0 3 0 0 0 0 0 0 0 2 1 0 1 0 5 0 0 1 0 0 0 0 0 0 0 0 1 0 4 1 2 0 3 0
12 20 15 3 21 10 10 14 13 15 21 17 10 15 23 18 9 12 5 8 18 18 13 17 9 17 7 13 4 13 20 9 18 11 13 20 29 13 10 19 4 11 10 20 20 6 10 11 24 18 14 16 15 8 18 9 11 13 12 12 17 17 16 16 12 6 8 18 9 19 22 15 13 14 11 14 12 15 9 11 21 18 17 23 12 13 18 16 10 17 20 12 18 11 11 17 12 10 16 17 9 14 4 23 14 19 8 17 13 8 16 14 14 11 17 19 15 16 11 19 16 14 12 17 11 10 19 16 19 14 16 13 14 11 15 22 15 14 9 18 12 8 10 16 19 9 17 14 22 6 11 13 16 14 6 7 18 14 14 24 10 10 18 18 13 16 4 18 6 21 12 12 14 19 11 4 13 22 11 18 15 12 22 12 8 17 16 18 17 14 19 18 11 14 16 27 13 9 18 6 4 20 16 11 23 20 17 10 6 33 15 29 16 14 16 8 19 16 10 9 6 14 12 14 21 20 18 24 21 11 20 11 15 16 15 28 18 9 14 14 14 21 16 13 17 16 19 13 21 8 13 14 25 13 15 12 11 10 16 15 7 15 22 9 31 5 23 16 8 16 14 11 11 27 21 18 19 13 9 15 16 13 20 13 11 11 11 22 19 20 19 18 19 5 15 14 21 18 18 11
70 24 36 16 65 25 28 12 26 39 35 28 24 24 10 33 6 22 40 20 59 27 11 22 18 27 20 39 41 30 28 34 73 22 15 40 21 19 30 11 36 19 27 42 28 13 28 19 37 20 48 14 39 30 26 47 60 40 44 30 21 11 57 33 39 18 16 43 16 43 18 62 30 37 53 55 37 31 10 18 16 15 14 35 18 38 22 18 11 40 14 39 11 12 80 32 6 20 35 4 46 65 12 34 35 20 15 57 36 26 26 31 39 45 64 21 6 10 44 41 28 21 74 15 25 51 45 44 30 35 23 30 45 12 22 33 21 23 32 40 58 41 37 17 23 16 10 23 46 48 18 20 67 34 29 35 25 42 16 58 53 17 7 31 17 18 12 22 35 35 9 13 14 13 55 20 14 31 43 22 33 29 14 35 21 52 40 20 38 64 19 26 37 14 36 34 58 22 13 20 34 24 28 16 49 29 28 8 17 46 52 58 37 46 39 4 34 36 1 85 7 37 30 19 37 14 19 13 27 35 18 14 24 16 40 67 10 20 27 30 32 72 10 51 24 25 98 10 27 25 4 21 32 8 6 40 25 23 17 28 38 10 21 13 18 43 26 26 25 23 26 101 6 33 34 86 29 35 25 46 34 32 27 19 16 34 4 19 27 40 10 39 27 26 31 15 49 41 10 26
3 5 1 0 1 6 4 0 0 0 6 0 2 0 0 5 0 1 0 0 0 0 1 1 0 0 0 0 0 0 5 0 0 0 0 0 0 2 0 0 0 1 0 0 0 7 26 8 0 0 0 15 0 5 4 1 7 1 0 21 1 0 0 0 9 0 0 0 8 0 1 0 0 0 0 20 6 2 0 0 0 0 0 0 19 5 0 1 0 3 0 1 0 10 9 0 0 6 0 7 17 0 7 2 0 3 0 0 1 5 0 1 0 5 0 0 0 0 9 6 0 0 1 1 7 1 0 6 0 0 2 5 3 1 1 1 3 0 0 6 0 2 10 0 4 0 3 3 0 2 0 4 0 1 0 5 21 7 5 5 3 9 0 5 4 0 2 0 0 13 0 3 1 2 1 0 0 9 1 0 4 0 1 10 0 0 4 6 6 0 2 0 0 0 0 0 4 4 0 0 0 0 1 1 5 1 0 2 0 0 1 0 2 1 4 0 0 0 3 0 0 6 1 0 0 0 1 0 2 4 0 0 0 7 1 5 10 11 2 2 1 0 2 2 5 0 1 0 2 0 1 3 1 1 3 1 0 0 0 0 0 1 0 0 1 0 0 2 1 0 17 22 0 0 15 0 1 0 0 1 3 1 0 0 1 0 1 3 2 1 0 0 1 0 6 1 0 0 0 6
4 11 5 16 2 1 2 1 9 8 4 2 2 7 4 13 6 2 6 4 8 2 5 11 3 9 1 5 8 3 7 2 7 7 2 17 4 8 4 0 12 4 10 10 3 7 2 2 5 2 8 2 6 6 6 5 18 1 7 11 1 5 5 8 8 3 7 3 6 3 5 11 0 2 14 6 6 4 3 9 2 4 4 2 9 6 4 0 4 5 6 14 1 3 7 3 3 6 1 8 15 7 6 6 12 0 2 10 6 8 5 3 4 0 13 6 3 6 2 24 3 7 1 10 3 3 13 9 8 7 1 2 6 2 6 3 14 3 5 2 14 3 3 3 4 3 5 3 2 1 11 0 5 5 6 16 25 2 3 8 5 6 0 2 4 4 1 1 6 6 7 4 8 2 0 2 0 7 10 6 2 4 2 11 5 10 1 2 6 2 3 5 3 6 6 19 7 4 1 11 4 3 5 8 5 2 10 12 1 1 2 7 0 3 3 5 8 11 5 16 3 5 3 8 3 0 5 8 6 5 2 4 3 10 3 5 2 2 4 5 2 16 11 1 13 2 5 2 1 17 6 5 3 8 11 11 2 3 15 5 4 3 3 8 4 8 8 6 0 6 5 5 5 4 1 5 6 2 1 3 5 2 12 1 8 8 0 0 8 1 12 5 2 6 1 2 6 5 9 3
1 10 2 3 7 16 5 7 13 2 1 2 16 7 4 8 6 2 7 9 1 4 6 9 2 16 18 19 7 6 7 7 11 11 11 4 1 9 9 0 3 0 8 20 4 14 7 17 1 0 9 1 3 0 3 9 3 9 5 9 10 5 7 14 9 8 6 9 4 3 9 0 1 10 11 11 11 13 13 6 0 7 1 17 7 3 10 16 11 9 9 0 3 16 16 4 10 13 15 8 5 0 23 11 7 11 6 5 2 14 5 6 10 7 4 7 11 9 3 11 2 15 4 9 2 1 4 5 6 18 1 2 5 1 10 3 3 7 21 10 4 12 10 1 6 9 9 8 12 3 5 4 10 3 9 0 12 6 14 2 7 5 7 5 5 3 7 6 12 14 2 14 4 2 9 5 1 5 10 8 1 10 19 3 18 12 0 4 0 13 8 1 7 10 2 11 9 5 8 10 10 9 3 7 20 5 12 5 6 5 14 9 13 4 5 11 1 1 1 2 13 16 14 2 12 16 4 8 1 6 1 1 5 3 8 8 2 1 8 8 9 5 11 6 1 5 6 0 5 0 6 3 3 5 13 3 25 15 17 9 2 2 5 5 8 19 1 19 2 8 8 3 6 5 7 21 10 13 3 5 2 10 1 7 7 2 13 7 15 9 3 7 0 0 5 8 7 13 2 2
15 10 14 34 19 22 27 32 12 3 36 16 14 25 16 29 12 18 12 5 12 25 15 10 40 11 20 19 15 13 15 12 23 31 11 9 9 28 15 18 8 7 14 11 5 27 11 25 17 30 43 27 14 14 26 4 20 33 8 15 2 10 30 16 15 16 22 12 42 17 12 9 11 9 3 23 11 15 6 19 10 16 20 8 21 13 17 19 10 11 6 15 36 22 24 11 23 18 25 28 21 20 24 56 22 26 23 16 13 18 16 13 6 12 20 3 10 2 29 13 27 16 46 5 9 30 10 35 13 28 18 14 26 5 21 16 20 19 11 8 32 7 32 11 11 17 32 34 24 15 30 14 5 21 19 8 28 25 11 22 26 19 21 13 18 22 23 8 11 10 22 35 17 6 17 19 14 30 3 16 26 33 20 15 11 31 10 13 7 8 24 11 8 20 22 2 11 50 18 19 24 27 11 40 11 7 4 12 19 7 26 23 15 21 10 15 22 32 19 16 10 20 17 7 17 17 10 27 25 18 4 10 0 23 30 19 30 37 40 15 16 33 7 23 25 13 18 30 16 30 38 31 14 8 8 20 12 9 35 23 16 18 39 18 37 10 3 26 21 18 18 16 27 9 20 28 7 10 30 19 4 14 4 34 8 27 23 29 18 29 21 9 26 9 48 20 29 31 7 12
26 17 22 30 17 17 25 18 22 19 11 26 27 15 18 22 14 17 26 28 15 12 29 24 18 18 15 6 12 13 20 31 31 12 24 8 14 26 29 20 17 17 20 25 13 18 19 23 28 17 16 20 15 25 18 12 12 13 13 21 12 17 24 18 20 18 18 13 13 26 20 16 28 7 25 11 25 15 14 16 35 19 21 10 16 7 23 16 18 18 8 6 20 25 17 38 14 6 21 13 8 20 26 8 14 22 22 15 19 15 13 17 21 18 24 12 9 23 12 18 27 18 25 18 26 28 12 15 14 20 22 25 23 16 18 8 17 20 30 17 13 12 24 15 14 15 21 19 8 17 16 25 13 16 17 17 18 27 30 19 7 22 23 6 10 20 12 21 11 22 12 18 14 17 23 19 28 16 14 20 21 17 20 20 16 13 37 15 14 28 16 12 14 12 6 20 8 14 18 24 19 40 10 11 28 11 27 20 20 14 8 22 15 25 18 30 23 16 22 28 28 8 31 17 19 24 20 6 6 30 18 18 14 16 24 15 10 15 22 23 22 21 21 15 19 21 21 14 18 27 21 32 15 6 10 17 10 15 15 23 11 8 35 17 14 7 22 24 21 14 14 17 16 17 20 15 13 23 21 20 10 14 21 14 26 15 14 26 13 10 28 15 24 13 23 20 20 12 14 23
76 19 27 20 24 16 3 10 40 15 27 29 43 0 19 5 52 20 22 61 55 30 40 51 5 56 17 36 8 11 21 13 68 45 15 87 5 4 31 17 70 17 57 21 19 9 25 13 31 11 60 7 63 50 43 53 5 50 91 12 53 13 36 67 34 12 97 18 12 16 36 34 6 4 94 24 36 34 14 36 31 28 25 18 55 26 32 17 49 33 39 19 42 63 3 70 68 26 16 34 41 42 31 8 14 44 19 0 47 9 24 75 14 14 34 40 38 50 21 56 9 35 0 56 41 11 74 19 15 18 53 18 17 41 20 28 63 8 31 9 32 39 15 14 29 13 13 36 16 13 59 3 9 61 12 28 38 60 18 20 18 37 39 9 39 7 4 85 22 31 16 67 61 59 25 33 13 17 83 34 76 20 8 74 27 15 78 23 83 46 30 10 31 17 28 38 9 23 17 45 24 6 32 57 13 8 54 71 48 6 35 36 98 83 52 22 45 40 19 10 8 36 27 1 26 40 23 82 22 73 31 53 64 28 26 17 48 41 48 35 66 4 51 69 65 79 44 70 34 63 27 33 6 36 74 57 54 95 30 5 16 35 16 8 48 69 4 56 15 32 29 38 24 18 37 26 36 64 20 13 30 6 36 101 38 30 25 52 2 8 42 48 10 26 51 45 19 60 27 22
0 0 0 0 2 0 1 2 0 2 0 3 0 1 0 2 1 3 0 0 0 3 1 1 1 1 0 4 0 0 2 2 1 1 1 4 4 0 1 9 0 0 4 1 2 0 0 0 1 1 0 1 1 0 1 2 1 4 1 2 0 6 4 2 1 4 2 3 6 0 0 0 3 0 0 2 0 3 0 0 2 2 2 3 0 10 0 1 0 0 0 2 1 0 0 0 1 2 1 1 0 2 5 1 1 0 0 1 7 0 5 0 3 0 1 3 0 2 2 0 2 0 0 0 2 10 0 0 0 0 2 2 0 3 2 0 0 2 0 0 0 1 0 1 5 1 1 1 0 0 0 2 1 2 0 0 6 4 10 0 0 0 0 2 0 0 0 5 2 1 1 0 3 1 2 1 0 1 0 0 3 3 2 2 4 3 0 0 2 8 0 2 1 3 0 1 1 0 0 0 0 2 5 1 0 1 0 0 0 0 2 0 0 1 5 2 4 0 1 0 1 0 0 0 1 2 0 3 1 1 4 5 1 2 3 2 0 1 0 2 7 3 0 1 4 3 0 0 2 2 3 1 0 0 3 0 0 0 0 1 0 1 0 0 3 0 5 1 1 1 1 0 0 0 3 1 0 0 1 1 4 1 1 3 0 2 2 2 2 1 2 0 6 1 7 9 3 2 0 2
30 52 48 42 37 37 49 50 24 34 41 40 42 37 35 48 52 44 56 46 45 65 42 49 44 41 36 50 66 46 49 50 45 47 45 50 37 36 51 44 41 26 41 52 41 52 43 43 42 40 46 39 61 37 30 39 54 35 48 51 36 50 42 35 48 39 45 56 50 47 49 49 41 56 47 42 24 52 45 57 50 38 32 46 42 40 47 33 51 46 42 48 39 33 40 50 48 59 39 54 45 46 37 44 40 48 38 24 63 57 48 55 45 51 46 49 36 59 51 49 52 38 33 52 39 29 45 52 32 39 52 50 43 49 64 30 50 41 25 46 40 38 45 52 51 36 34 44 39 48 39 37 42 32 53 48 31 32 33 46 36 45 53 50 43 54 38 46 35 34 35 50 50 48 43 48 50 29 44 43 62 41 49 42 37 50 48 59 58 34 33 45 51 41 48 49 47 28 49 43 31 29 59 32 45 53 44 35 48 46 56 44 39 48 48 48 62 39 41 47 39 45 46 47 49 39 46 49 42 58 45 57 44 38 33 48 38 34 44 39 45 41 55 46 57 50 65 37 42 40 66 54 41 38 41 34 48 57 33 39 41 52 41 60 32 34 42 53 53 42 44 44 51 47 35 51 51 45 50 69 33 35 48 53 49 44 46 51 56 60 50 51 36 47 45 36 30 54 58 51
11 14 12 16 10 6 5 4 7 3 9 10 8 8 8 10 12 12 9 7 11 11 10 14 15 8 19 13 12 4 3 10 14 7 1 14 15 12 3 5 11 6 4 13 9 7 7 6 16 6 11 7 6 9 7 13 11 8 17 8 10 17 14 7 8 3 8 14 29 7 1 4 9 1 12 15 12 9 2 10 12 14 5 9 7 6 7 22 6 4 3 15 9 8 8 3 13 17 5 14 5 3 13 17 7 14 14 17 14 11 2 10 8 6 8 6 14 11 14 6 11 4 10 16 13 5 9 9 7 0 5 13 21 4 28 12 11 5 11 6 0 7 14 15 10 5 10 19 15 3 5 15 12 12 17 15 4 16 4 15 14 7 3 7 9 10 14 5 9 5 4 7 18 9 2 17 11 4 2 1 8 4 7 8 9 11 5 4 11 12 9 8 6 7 3 7 4 10 7 8 12 6 18 13 9 16 5 1 9 7 7 9 7 7 11 9 12 10 4 8 9 13 4 8 9 10 7 11 12 4 12 9 12 2 5 9 7 10 10 7 13 6 11 9 13 10 14 23 9 19 2 10 21 13 13 9 6 5 13 8 12 13 5 13 9 9 10 7 17 6 2 7 12 14 15 13 12 5 6 9 17 8 7 14 19 10 12 10 1 11 10 8 9 9 11 3 10 12 0 12
33 35 55 24 55 68 34 35 33 33 53 48 44 62 45 34 47 57 47 58 66 38 55 46 54 52 44 39 61 24 28 48 39 32 15 38 42 54 39 54 52 84 55 47 42 53 50 63 60 77 38 33 44 53 39 53 70 49 29 37 52 91 54 57 64 17 18 40 26 39 51 59 33 34 21 18 66 83 41 43 35 65 23 32 49 35 19 51 39 63 15 36 64 46 38 20 47 30 33 46 60 53 16 64 52 17 45 50 33 49 26 43 49 50 64 29 53 44 37 40 53 63 47 41 43 52 37 37 25 49 49 45 61 25 27 47 48 36 27 51 32 24 58 23 40 42 71 66 85 47 42 31 34 32 26 43 31 65 38 47 25 26 29 41 35 35 47 42 50 38 39 33 24 56 60 70 59 24 31 41 53 26 65 31 34 18 38 41 36 76 52 81 68 43 41 38 76 37 39 62 19 69 37 39 44 41 24 44 40 49 51 11 45 40 50 52 38 54 67 49 15 51 39 44 89 27 43 28 45 40 51 36 23 25 31 17 44 32 58 37 44 53 69 50 27 60 42 51 24 36 28 67 30 36 43 28 38 8 19 42 32 32 51 29 38 40 24 58 12 18 50 25 33 19 52 54 25 74 36 64 15 36 31 40 36 89 29 63 69 63 44 34 51 49 37 64 48 47 35 47
22 13 16 14 10 14 21 18 13 19 18 24 20 8 13 20 9 28 0 15 22 16 12 8 15 16 7 13 19 22 17 15 19 17 15 14 11 10 19 14 11 22 26 15 14 9 11 20 12 13 10 13 9 12 12 9 16 14 12 17 20 14 12 17 16 16 15 24 10 16 16 19 15 14 18 13 8 17 11 13 22 8 21 28 16 9 12 12 27 16 14 6 23 22 16 17 19 15 19 16 18 19 15 23 19 25 9 14 27 14 22 9 12 16 13 15 12 6 10 19 15 16 11 9 23 12 25 11 17 15 13 6 15 19 17 17 18 15 12 16 12 10 17 12 10 11 7 18 17 8 16 15 12 17 19 10 15 20 17 16 13 15 15 16 17 17 9 12 19 16 6 20 9 9 15 17 15 12 9 27 13 25 19 12 15 16 12 16 16 28 19 14 11 24 15 13 20 14 18 22 6 10 14 10 16 15 19 12 20 8 13 14 9 19 17 19 24 12 15 12 13 17 10 22 25 22 15 12 13 15 14 19 4 14 11 18 16 11 21 22 15 19 14 17 16 11 10 12 27 19 13 22 8 17 12 23 11 18 17 12 10 21 15 19 24 24 8 12 14 18 21 23 13 16 15 13 15 18 15 15 21 15 14 13 12 16 12 15 14 18 13 17 18 16 18 16 18 16 13 15
6 5 1 2 4 6 5 4 14 0 2 8 8 9 4 8 7 8 2 5 1 10 5 2 7 4 7 7 6 1 6 1 3 5 7 5 1 6 5 6 6 4 8 7 1 3 7 5 3 5 2 2 0 3 6 1 1 7 5 7 3 3 1 7 4 9 4 11 5 4 1 2 5 8 0 1 4 2 3 7 2 5 4 6 7 1 6 7 3 3 9 4 3 4 5 6 8 5 10 6 4 3 3 10 6 5 8 3 5 1 3 9 2 10 2 3 3 4 3 7 3 5 9 5 6 1 7 7 2 5 2 5 3 3 2 7 2 4 8 5 3 1 8 2 9 5 2 3 8 4 3 3 6 2 8 4 3 1 8 4 2 6 3 2 4 3 6 4 6 1 3 7 7 9 7 7 6 7 8 7 13 5 5 2 8 2 7 10 2 4 6 3 7 6 8 7 4 5 6 15 0 5 3 4 1 6 1 4 6 5 7 2 6 3 3 8 1 5 6 2 3 7 3 4 6 9 3 4 6 6 7 4 5 9 1 3 4 6 16 9 5 4 6 10 3 2 9 3 5 4 4 3 8 2 4 2 13 3 1 6 4 4 1 3 5 9 3 3 4 4 3 6 3 5 9 3 5 6 7 3 2 5 1 2 2 5 5 7 8 6 2 4 5 2 7 4 4 2 5 11
41 24 33 40 24 27 27 30 35 40 25 42 29 35 42 23 23 22 35 32 29 29 38 27 31 26 34 32 30 25 43 26 26 25 28 28 29 31 36 26 33 39 28 31 29 29 31 26 36 22 26 25 13 21 34 35 38 33 35 23 37 28 32 24 25 24 42 31 37 32 29 33 33 12 13 37 33 34 34 32 40 39 48 24 31 25 33 24 26 31 27 31 29 29 18 44 36 27 21 40 25 29 27 33 29 34 30 30 21 27 36 23 32 32 26 35 32 33 30 39 35 19 18 31 24 42 29 34 36 30 24 22 28 32 25 39 21 26 38 41 23 36 33 28 34 22 51 44 35 33 35 52 29 23 24 31 33 36 35 41 30 29 30 28 38 27 24 38 37 27 31 24 34 28 31 34 32 36 32 20 30 26 35 30 29 24 18 43 37 33 29 35 34 27 34 37 28 27 44 34 25 39 25 27 26 20 28 32 29 23 30 43 33 41 23 34 33 26 38 25 53 42 13 26 34 25 37 38 24 26 39 32 24 29 26 32 31 22 32 44 16 29 32 31 23 29 33 25 29 31 29 35 34 45 43 35 23 45 23 33 25 30 30 46 17 24 30 22 29 34 33 31 21 32 38 30 32 21 27 27 34 20 30 25 24 41 30 31 31 25 25 30 41 20 34 33 26 29 27 34
0 0 0 0 0 0 0 0 0 0 0 0 2 0 0 0 0 0 0 0 0 0 0 0 0 0 0 0 0 0 0 0 0 0 0 0 0 0 0 0 0 0 0 0 0 0 0 1 0 0 0 0 0 4 5 0 0 2 0 0 3 0 0 0 0 0 0 0 0 0 0 0 0 0 0 0 0 0 0 0 0 0 0 0 0 1 0 2 0 0 0 0 0 0 0 0 0 0 0 0 0 0 0 0 0 0 0 1 0 0 0 0 0 0 0 0 0 0 0 0 0 0 0 0 0 0 0 0 0 0 0 0 0 0 0 0 0 1 0 0 0 0 0 1 0 0 0 0 0 1 0 1 1 1 0 0 0 0 0 0 0 0 0 0 0 0 2 0 0 2 0 0 0 0 0 0 0 0 0 1 0 0 1 0 0 0 0 0 0 0 0 0 0 0 0 0 0 1 0 0 2 2 0 0 0 0 0 1 2 1 1 0 0 0 2 0 0 0 0 0 0 0 2 0 0 0 0 0 0 0 0 2 0 0 0 3 0 0 1 1 2 0 0 0 0 0 0 1 0 0 0 0 0 0 0 0 0 0 0 3 0 1 2 2 0 0 0 0 1 0 0 0 0 0 0 0 0 0 0 0 0 0 0 0 1 0 0 0 0 0 0 0 0 0 0 0 0 0 0 0
0 7 7 1 2 0 5 7 2 14 4 0 6 0 15 10 4 2 13 4 8 3 8 11 5 2 2 3 5 2 1 4 1 6 5 21 14 0 6 12 5 4 4 7 0 12 6 6 1 2 7 10 5 1 8 2 7 7 10 5 5 2 5 4 7 3 2 10 2 2 0 7 3 2 5 4 7 0 4 1 1 3 1 1 5 2 3 1 1 11 1 4 5 2 0 7 8 0 4 5 2 1 14 4 9 3 1 9 2 13 6 3 7 5 5 13 13 7 15 0 4 6 4 2 11 6 2 1 0 1 0 10 1 5 13 1 1 10 7 1 2 6 7 5 2 7 1 5 0 3 1 5 3 8 8 6 17 9 1 2 2 4 5 4 4 3 1 7 5 0 1 1 0 5 9 9 6 5 4 6 7 2 3 8 13 6 15 0 3 1 0 6 9 4 3 2 2 2 3 6 0 3 3 18 5 5 3 2 1 3 4 8 3 3 4 9 2 2 0 4 13 5 6 1 3 9 1 6 1 2 8 4 14 1 8 6 7 3 3 0 5 3 2 6 6 3 0 10 0 4 3 3 16 4 7 1 3 1 4 10 8 0 3 4 10 6 2 5 1 3 3 8 1 4 8 4 6 6 3 4 0 3 2 4 8 3 9 13 3 2 2 1 7 6 1 1 2 1 6 3
13 18 7 13 5 11 7 14 12 9 0 9 16 6 21 24 12 40 9 9 11 8 8 24 16 35 10 10 23 22 12 1 17 16 27 6 5 2 11 32 15 18 6 17 7 20 16 2 5 25 16 15 11 8 15 8 20 18 18 24 17 6 6 8 21 19 28 22 18 16 2 13 10 5 7 7 11 4 12 4 29 4 5 19 21 10 14 15 23 2 22 11 8 6 23 17 29 1 25 2 6 3 9 7 5 25 2 27 13 7 10 19 0 19 7 13 19 17 16 14 19 16 17 21 12 6 19 18 1 6 19 13 5 22 11 23 12 16 20 16 20 15 20 7 5 20 5 16 11 24 6 11 4 7 30 29 12 9 18 20 9 10 22 6 11 8 21 17 14 20 15 12 12 32 16 12 5 19 16 23 7 15 11 17 23 15 5 10 1 9 12 24 0 6 18 24 6 20 28 9 22 16 23 1 7 5 15 14 21 5 6 24 20 3 18 7 34 4 8 21 15 7 11 14 10 12 21 11 12 6 6 5 17 19 7 3 17 19 16 10 12 8 20 7 12 24 31 20 24 10 10 14 7 14 5 10 14 18 19 3 15 10 10 0 17 8 25 18 16 23 18 13 20 16 10 8 13 18 15 25 28 5 18 9 6 13 11 17 19 20 18 25 26 18 18 10 24 18 30 14
7 6 2 1 3 3 0 3 1 2 5 3 2 4 3 2 7 0 2 2 1 1 1 4 3 5 3 0 0 6 3 2 1 5 1 5 1 7 5 1 3 4 5 6 3 4 7 2 2 0 2 4 0 2 5 5 0 9 3 5 7 2 4 3 0 2 7 0 8 3 2 1 1 5 2 2 2 4 2 4 3 7 2 0 6 6 1 3 0 1 6 4 6 2 11 1 4 10 3 1 10 4 2 9 3 2 3 3 1 3 4 7 3 10 1 1 3 3 6 2 4 2 5 0 13 1 4 4 1 1 5 3 3 1 7 11 0 6 0 1 4 1 2 11 1 1 2 4 3 0 0 6 2 2 1 0 4 2 0 3 7 2 3 3 0 2 2 2 1 7 3 1 2 3 8 3 1 4 1 5 0 4 0 3 0 7 2 1 4 7 8 3 1 3 6 2 2 4 1 7 0 2 4 1 1 8 5 3 1 9 3 7 1 0 5 1 6 0 11 6 4 4 8 1 3 0 5 6 7 2 3 5 0 2 5 2 12 0 0 12 7 5 1 2 0 4 0 0 2 4 1 2 4 2 0 6 7 5 2 5 12 9 10 5 2 4 1 9 5 4 3 6 3 0 3 2 7 3 3 8 4 0 2 4 4 13 3 3 2 3 3 3 0 0 3 0 3 2 6 8
0 2 3 0 0 8 3 0 2 5 0 3 1 0 0 0 0 0 1 1 1 3 0 2 3 2 1 2 4 2 3 2 0 0 2 4 1 1 3 1 1 3 3 5 0 1 1 0 5 0 0 2 2 0 2 1 1 2 1 3 4 2 1 2 3 1 0 3 6 2 5 1 1 1 5 2 0 4 0 5 1 6 2 2 4 0 2 1 0 0 5 0 0 1 0 0 1 3 2 1 2 3 0 1 1 1 0 1 2 4 1 4 0 4 3 0 3 2 1 14 1 1 0 3 0 5 3 1 2 1 1 1 4 1 11 10 1 0 2 9 0 2 5 1 0 1 2 0 2 5 1 0 4 0 1 0 0 1 0 1 0 5 1 2 11 2 3 3 0 0 1 2 1 5 1 0 5 4 11 2 0 1 0 1 1 0 0 1 3 1 5 0 5 3 4 1 2 3 3 1 1 0 0 0 2 0 2 2 1 0 2 9 3 0 1 4 1 1 0 4 2 3 1 0 1 1 0 3 3 1 0 1 3 2 6 1 1 2 1 2 4 2 0 4 0 1 1 2 2 3 1 0 2 1 6 5 3 5 1 1 0 3 2 8 1 6 4 1 2 0 4 2 4 2 0 0 1 1 0 3 1 1 3 4 0 4 0 2 1 1 4 6 2 3 2 2 3 2 1 1
18 17 11 3 8 3 6 27 20 10 6 35 30 17 15 29 15 48 24 40 8 9 41 10 20 6 5 4 42 19 3 16 13 32 27 10 13 29 6 12 3 6 5 7 17 15 8 20 40 25 22 27 16 6 18 4 2 8 23 4 16 4 26 21 13 29 10 15 11 16 2 17 4 13 10 14 6 4 11 15 10 2 16 9 17 7 22 24 9 40 10 8 9 14 6 25 11 23 17 3 10 16 34 19 7 35 48 7 8 8 12 11 17 20 4 10 45 11 14 16 9 7 13 26 15 2 8 4 27 12 17 6 8 4 24 18 30 35 12 13 4 36 9 8 16 11 14 43 34 16 29 15 12 1 7 3 7 36 37 10 7 19 15 16 13 17 32 2 16 14 10 22 12 18 3 18 21 7 5 31 11 9 14 17 30 16 13 23 25 7 15 6 9 33 15 3 19 28 23 20 18 20 4 37 16 9 9 17 5 25 34 12 16 10 16 28 10 47 7 19 7 14 4 6 38 44 17 5 13 8 24 5 7 34 10 17 12 29 7 17 47 1 7 4 9 17 5 20 39 1 14 30 10 10 3 13 13 2 7 40 20 40 15 9 18 1 6 14 13 37 45 12 32 34 17 21 12 3 9 17 5 20 2 5 9 6 14 20 12 28 38 4 34 3 5 29 23 36 15 15
25 33 43 26 30 19 22 31 23 27 20 20 22 24 34 34 37 11 27 15 24 31 24 21 28 28 40 23 24 29 10 25 40 28 18 24 23 32 17 38 33 33 21 21 31 33 36 22 25 28 21 35 26 19 15 37 36 36 26 28 31 29 34 22 35 30 24 43 43 21 19 17 18 21 20 44 23 40 24 28 28 28 24 40 33 16 18 40 20 23 17 32 22 28 39 19 25 29 16 27 26 19 25 23 17 18 24 25 30 34 18 30 12 35 21 22 46 26 18 29 42 23 18 23 27 20 25 32 23 15 21 23 28 37 19 26 18 17 28 14 31 20 37 25 18 9 35 31 18 18 23 39 28 25 29 29 50 32 26 29 20 14 30 32 33 21 21 28 24 20 16 43 31 27 12 28 23 32 13 32 25 31 22 15 13 36 34 24 25 30 18 43 19 24 24 29 37 28 13 18 39 22 17 37 23 18 25 20 35 27 28 36 23 28 46 16 42 23 24 21 29 36 24 26 26 20 28 23 34 20 22 19 23 27 26 30 32 25 20 29 31 19 31 33 31 12 14 39 22 26 33 39 31 22 40 14 34 27 23 19 13 27 30 16 28 23 29 27 17 18 27 39 30 17 20 37 24 21 22 37 15 20 18 15 39 26 42 27 25 33 24 43 12 24 25 22 14 21 18 26
22 29 34 34 37 26 32 28 18 18 22 24 31 31 20 19 29 31 28 32 27 31 31 24 30 37 19 18 38 26 20 17 30 21 32 39 23 22 16 19 17 19 27 39 23 29 21 25 30 23 28 23 26 29 36 19 26 29 23 19 18 24 32 29 28 25 29 25 21 20 35 27 15 24 16 29 21 27 27 22 21 34 25 24 27 17 33 24 16 22 20 24 23 22 22 18 30 28 30 26 32 30 23 28 17 27 19 30 36 28 29 23 23 28 33 34 36 28 24 34 21 20 20 30 29 25 28 22 32 21 35 25 18 21 23 34 37 26 28 22 23 25 18 14 26 24 31 34 25 44 30 21 33 30 21 35 26 31 19 23 32 27 32 25 41 19 28 22 20 22 28 16 38 36 32 34 28 28 28 26 28 21 21 31 20 28 24 29 28 27 16 28 30 26 20 32 25 26 14 33 22 29 29 21 20 38 20 39 20 24 23 34 25 14 17 22 14 23 19 32 21 26 24 16 28 30 33 26 29 25 20 28 34 26 23 20 29 31 18 29 37 25 18 24 23 31 29 41 23 41 23 24 33 30 28 31 26 12 33 19 28 25 22 21 24 30 30 33 23 23 27 28 31 26 13 28 15 26 23 35 40 15 30 34 19 30 27 21 22 27 30 19 19 25 15 33 29 39 18 39
2 19 18 5 10 7 3 16 6 4 10 7 12 6 3 3 2 2 10 18 11 9 16 9 7 3 7 2 5 6 9 3 3 25 9 9 2 6 9 13 1 4 6 8 12 8 2 20 11 3 4 11 4 8 4 3 4 4 11 12 10 15 5 7 5 19 11 6 6 3 5 5 5 2 2 3 6 6 8 5 7 13 0 10 6 0 4 16 13 4 6 9 3 6 0 10 8 14 1 0 12 8 6 17 10 4 14 11 6 3 10 2 12 8 7 9 9 9 8 6 5 4 13 7 5 5 9 10 10 6 5 2 3 3 7 3 6 4 6 0 4 5 7 5 2 1 10 10 12 13 15 2 2 8 1 4 7 6 17 1 5 2 11 4 8 8 2 10 5 7 10 11 0 10 3 8 3 9 6 7 8 9 3 5 4 2 1 11 5 5 2 9 6 5 4 13 11 13 1 7 6 1 7 6 6 9 13 10 15 12 6 6 6 1 13 8 4 18 3 13 7 2 3 7 17 9 3 12 3 9 9 1 5 6 11 7 5 1 2 2 15 3 1 4 9 3 0 1 11 6 16 2 14 5 2 4 2 4 5 7 2 5 16 7 4 2 3 11 8 4 16 4 2 13 11 11 9 10 6 12 2 17 4 7 7 12 1 4 10 1 12 3 4 8 2 3 9 5 6 5
1 9 4 4 4 2 9 3 0 3 4 2 4 2 4 7 2 3 5 2 0 5 1 9 4 8 3 3 12 2 5 3 1 2 6 4 2 9 1 3 11 2 1 1 7 2 1 3 3 3 2 17 3 4 4 0 1 2 1 4 4 3 8 0 4 4 2 5 12 2 2 3 4 0 1 1 11 3 3 6 4 6 5 3 4 5 5 0 2 6 2 4 6 8 2 0 1 13 7 1 3 7 5 4 3 5 8 2 0 3 4 1 3 3 6 11 3 6 3 2 1 6 3 2 1 1 2 1 5 3 1 6 0 10 4 4 6 11 2 1 3 4 5 3 1 4 6 0 4 3 3 3 2 3 3 8 1 1 8 4 5 8 3 6 2 5 6 6 1 2 7 1 0 8 3 6 1 2 0 8 3 7 1 11 4 2 1 2 1 4 1 0 4 2 5 3 0 5 2 4 10 8 11 3 1 2 2 6 1 4 4 2 6 1 9 0 2 4 1 1 6 6 3 2 1 4 7 3 0 2 0 6 9 8 6 5 6 8 9 2 2 4 2 4 0 8 7 3 5 2 6 7 5 0 2 5 8 14 3 5 4 1 5 6 1 2 1 2 11 2 4 6 6 3 1 1 0 1 9 1 5 5 4 0 5 2 3 5 5 3 4 2 1 3 6 4 3 7 7 2
15 18 22 15 6 5 10 48 9 14 71 49 35 14 31 50 12 25 14 49 41 40 19 23 16 18 7 21 49 33 13 21 21 50 32 38 24 26 35 18 18 19 31 32 42 28 12 27 53 17 49 38 31 35 34 10 18 28 36 27 23 22 40 32 23 61 61 33 28 45 44 15 49 28 43 25 41 12 44 26 45 30 52 10 14 29 41 9 35 34 5 20 44 34 20 16 58 11 56 39 14 35 27 37 10 28 32 16 17 16 74 18 15 19 56 29 13 46 25 16 10 18 19 5 32 37 45 17 29 7 32 13 28 15 33 54 41 60 26 10 52 10 28 31 27 46 6 23 22 21 46 15 4 20 38 30 33 17 15 36 26 48 33 24 48 22 35 22 24 10 19 22 8 19 22 28 18 61 16 11 18 50 53 13 15 12 13 36 30 25 9 16 29 42 43 29 26 27 55 15 46 11 33 54 59 42 39 19 67 36 40 23 27 51 30 83 21 13 19 17 73 3 51 0 36 38 9 14 20 33 69 31 25 12 51 7 31 36 38 27 45 19 16 32 18 50 22 16 20 21 21 22 26 29 18 17 31 26 34 42 18 40 47 32 29 34 36 23 15 34 29 26 45 35 34 25 40 30 35 19 46 24 41 18 17 51 17 48 17 13 38 7 67 22 16 39 26 46 23 34
1 0 1 4 1 6 3 14 0 2 5 3 0 9 6 6 0 0 0 4 0 0 0 1 0 1 0 1 6 1 7 0 4 8 6 0 0 0 3 13 5 2 4 1 0 1 0 0 0 0 9 4 6 0 0 1 0 17 0 2 0 5 2 12 4 0 1 6 6 0 4 2 0 0 0 0 1 10 13 1 0 3 0 20 5 1 1 2 7 1 0 0 5 1 7 2 0 1 0 0 1 0 4 1 0 0 15 0 0 1 7 0 9 2 0 7 4 1 7 0 15 12 0 6 9 5 5 2 0 5 0 2 1 0 0 4 4 2 5 0 3 0 2 1 1 16 0 2 3 4 9 5 0 6 0 1 1 6 0 9 1 15 0 0 1 0 1 1 6 3 3 13 5 1 7 4 0 1 2 1 3 8 1 12 0 10 1 0 1 3 0 0 10 11 0 14 3 2 1 0 3 18 1 1 0 0 2 4 8 10 5 0 2 0 4 28 10 3 5 5 5 5 0 1 20 6 0 9 6 2 1 1 0 8 1 6 3 5 0 0 0 0 7 9 2 0 3 3 3 10 0 13 0 7 14 1 12 0 0 5 1 0 2 2 2 3 6 3 0 0 0 2 3 0 5 2 4 4 19 7 1 3 5 8 0 2 3 12 13 7 0 13 0 7 7 8 3 8 9 0
0 0 4 0 2 1 0 3 0 1 0 4 2 3 1 3 1 1 0 2 0 1 1 0 0 0 1 1 1 0 0 1 0 1 4 0 2 0 0 0 1 1 2 1 1 0 1 0 0 1 3 0 0 4 0 3 1 2 1 0 1 0 0 1 0 1 0 1 0 0 2 0 1 2 3 1 1 0 0 0 2 0 0 0 0 6 1 0 1 0 2 0 0 0 6 5 1 1 1 0 0 2 0 5 0 0 3 0 1 1 0 1 0 1 5 0 1 4 1 1 1 1 3 0 0 0 1 0 1 0 1 0 1 0 0 1 0 1 0 2 0 0 6 0 0 0 0 2 0 0 0 0 0 2 1 1 3 0 0 0 2 1 1 2 1 1 6 1 1 2 0 1 3 0 1 1 1 1 0 1 5 1 2 0 0 0 1 1 1 1 1 1 0 0 1 6 1 0 5 0 0 2 0 1 2 0 4 2 2 1 4 2 2 1 0 0 3 0 4 0 0 1 2 0 3 1 0 0 0 2 1 0 1 0 0 2 4 0 0 1 0 0 2 0 0 0 0 1 0 1 1 0 0 0 0 1 0 0 3 0 2 1 2 1 3 0 3 0 2 0 0 0 2 0 0 2 0 0 2 2 2 2 1 1 5 0 0 0 0 3 0 5 1 3 1 2 1 1 1 6
10 7 5 14 6 29 8 19 11 5 16 4 14 22 3 6 5 19 22 18 4 11 20 18 10 13 13 18 8 9 4 3 29 11 13 30 12 12 18 12 6 5 8 7 16 15 15 17 20 3 25 24 1 2 9 11 12 15 7 15 5 10 24 10 10 8 18 3 13 5 11 12 3 10 6 16 16 14 9 19 11 12 6 8 14 12 5 30 21 31 21 18 11 17 16 9 12 22 2 15 6 10 22 20 10 5 8 9 4 9 12 14 4 31 6 7 6 25 13 1 11 4 8 6 15 9 15 11 12 14 12 4 8 7 19 20 12 11 2 3 18 11 27 19 7 6 20 20 10 6 23 3 11 9 26 9 9 9 21 10 4 18 14 18 16 17 16 11 12 4 4 13 3 14 9 10 14 15 5 12 15 2 8 20 14 2 17 13 9 28 13 5 10 19 19 12 21 13 30 18 14 19 13 11 8 19 12 11 15 6 17 5 23 16 23 2 24 11 12 9 11 4 5 14 10 4 7 18 8 20 12 0 1 20 20 10 12 13 6 6 5 15 7 16 7 11 8 13 13 11 7 12 3 7 24 14 14 15 13 3 11 15 9 16 19 7 6 7 12 13 32 12 21 5 16 12 14 13 6 9 10 4 9 17 7 16 14 10 9 7 7 10 27 12 4 16 7 4 14 18
6 1 3 22 8 9 32 6 17 8 13 1 30 22 15 25 41 25 7 6 12 17 17 1 29 18 19 4 8 20 22 22 7 17 6 11 37 16 14 18 19 18 14 11 5 17 13 24 4 11 22 4 21 15 16 5 18 17 10 16 12 27 32 10 22 9 10 23 25 18 6 44 24 9 7 15 17 13 10 13 16 17 7 16 15 26 18 1 11 24 16 6 5 11 6 8 3 13 23 5 7 33 3 15 28 12 12 8 3 2 15 9 20 10 19 21 11 19 11 30 26 13 2 30 9 4 17 11 34 2 24 10 6 6 18 20 15 18 20 2 9 17 12 8 4 8 4 32 10 20 6 10 3 13 10 38 13 10 9 5 23 21 7 16 4 23 13 8 13 4 22 20 3 18 7 1 6 14 3 7 14 17 11 24 21 26 17 3 9 10 7 27 27 11 6 23 2 16 11 26 5 5 19 14 8 27 26 11 6 23 17 23 6 15 3 6 7 9 6 14 6 5 13 8 12 18 25 19 7 2 19 17 8 18 13 7 14 7 17 18 10 33 15 12 7 6 2 13 9 9 40 19 26 10 19 22 2 9 14 7 18 28 12 8 9 32 34 6 11 12 32 13 6 8 19 17 15 12 1 3 18 20 11 11 16 2 11 6 16 12 21 17 21 20 4 11 12 16 10 12
23 32 16 49 39 21 29 26 42 21 14 30 25 34 40 28 31 27 40 25 28 30 28 39 31 22 43 37 27 17 44 33 30 21 37 41 33 35 26 28 26 46 21 25 28 36 26 23 35 18 29 38 44 27 37 42 27 28 34 24 35 18 28 33 39 18 45 23 31 26 21 27 32 17 35 38 43 42 35 30 40 40 33 61 40 27 46 39 30 33 51 33 35 27 29 30 30 31 42 25 42 34 40 29 41 34 36 34 30 22 37 32 45 44 26 35 30 35 33 26 22 29 37 33 23 37 32 24 38 27 26 33 41 39 42 33 33 33 28 40 36 41 35 21 29 24 29 26 12 30 23 41 53 29 38 32 32 32 23 37 20 45 23 37 32 40 36 25 30 24 32 22 44 35 38 30 41 29 49 36 33 35 38 33 33 35 37 30 31 28 19 30 38 25 47 19 28 37 28 41 33 35 31 43 33 30 35 30 36 27 23 37 46 30 35 26 40 29 39 27 29 33 28 40 28 29 21 40 34 34 38 27 31 41 33 25 24 24 17 39 21 32 34 27 19 37 38 34 25 49 32 26 39 42 30 13 34 35 31 58 39 34 31 27 38 26 37 39 54 41 38 37 43 27 34 14 34 28 35 42 41 28 45 35 29 33 29 31 24 23 33 35 36 36 22 45 34 30 28 40
12 95 25 13 9 18 28 29 28 11 86 4 18 30 34 20 54 57 63 18 124 170 82 9 32 9 62 38 85 49 61 17 59 27 85 31 15 56 41 83 32 25 38 25 53 49 117 50 17 29 39 94 10 33 112 88 62 57 34 26 103 15 31 96 8 48 132 89 81 26 48 57 27 56 30 71 16 77 8 3 4 22 24 41 73 62 117 34 19 2 18 10 43 16 88 32 29 4 64 85 42 37 86 14 38 43 9 63 47 3 60 57 71 23 19 41 16 45 63 40 34 33 41 58 89 2 79 31 51 48 48 9 97 90 40 101 32 38 11 59 34 125 41 80 28 72 26 40 85 119 76 34 28 37 74 27 37 28 23 44 29 11 30 52 65 86 26 77 24 33 52 67 33 23 29 29 64 23 18 39 35 28 30 110 53 95 51 47 8 5 14 34 33 110 66 51 55 84 28 134 50 98 2 126 47 34 58 23 48 58 111 88 26 81 38 48 53 69 37 112 57 61 80 33 91 65 33 29 29 40 8 25 122 37 62 35 104 35 63 27 26 98 5 87 16 25 50 119 88 17 75 24 29 96 144 19 53 17 10 38 51 58 54 24 24 58 50 13 5 4 25 67 62 70 27 55 24 26 96 59 26 12 61 32 61 28 32 79 60 50 47 61 38 68 58 63 36 92 84 38
30 17 20 20 19 23 17 22 27 30 32 20 26 23 11 20 20 21 26 20 16 29 22 19 43 15 20 17 14 36 29 13 29 43 21 19 16 21 20 30 30 12 37 14 12 20 10 24 17 12 34 43 21 13 25 16 22 34 26 39 34 29 24 30 13 26 13 30 22 15 26 20 33 26 24 28 34 10 22 17 8 14 33 17 13 18 24 23 24 19 11 16 40 19 24 27 27 38 17 15 21 45 24 12 35 34 22 12 8 21 20 14 21 9 36 18 21 19 16 31 33 17 19 17 68 25 21 37 20 13 22 25 25 21 16 19 22 35 25 14 19 40 37 12 19 43 19 17 22 16 16 18 28 18 20 11 14 31 29 10 13 27 17 8 15 27 28 29 23 13 12 46 7 20 20 25 38 17 17 28 20 31 34 29 30 28 26 16 37 26 18 29 21 21 29 21 26 27 29 31 12 3 20 25 32 15 24 18 20 23 15 16 30 22 33 23 16 43 10 20 21 13 19 22 24 42 50 21 32 22 15 13 20 25 17 27 29 9 15 20 19 30 22 16 24 23 31 16 16 13 20 25 29 18 19 17 32 17 20 23 23 16 14 17 28 7 23 26 23 16 29 28 17 17 20 39 38 11 32 26 25 11 12 23 26 8 13 31 15 8 28 31 31 37 40 16 30 24 27 26
2 2 4 5 1 3 4 6 1 6 5 2 1 2 11 1 0 4 1 5 4 1 10 8 3 1 2 3 3 2 4 0 1 0 1 4 6 6 0 1 2 2 8 1 2 1 4 7 2 2 3 6 2 2 1 3 0 4 1 6 8 2 2 1 1 4 1 5 4 1 1 4 3 0 1 0 3 3 1 5 10 8 6 1 0 1 4 4 5 8 3 6 4 0 5 2 2 4 4 0 2 1 0 3 0 3 1 5 5 1 0 1 5 3 1 3 1 3 6 2 4 1 7 6 4 4 6 3 4 0 3 5 3 5 1 6 3 7 6 5 2 4 6 2 4 0 4 0 4 2 0 3 4 0 4 2 4 3 1 2 3 3 2 4 4 9 1 2 3 5 0 4 0 1 1 1 4 7 2 5 0 6 2 2 6 8 2 4 3 3 1 5 3 4 1 3 6 4 3 2 1 1 3 4 12 5 2 7 6 4 0 7 6 1 7 1 10 6 3 0 3 9 6 5 5 8 2 0 2 4 0 4 4 1 3 1 5 1 2 1 2 3 2 3 2 2 1 5 4 2 2 3 4 1 2 4 1 4 4 6 1 3 3 2 4 1 1 0 1 7 3 4 3 2 5 3 4 3 1 6 1 2 1 1 2 3 1 8 2 3 2 0 8 4 3 3 1 9 8 0
18 17 26 6 10 15 18 22 5 1 9 20 7 5 10 13 10 12 16 5 19 13 14 16 10 15 6 8 7 4 22 15 6 2 9 7 3 7 10 17 17 0 9 9 17 29 19 5 3 5 32 8 4 11 10 13 49 7 4 11 4 4 27 14 17 8 14 17 1 20 16 5 24 6 22 7 14 8 11 7 15 9 16 17 13 11 10 5 11 11 7 24 28 6 8 9 13 3 6 14 11 4 3 5 10 8 10 12 13 15 15 16 18 15 18 17 7 9 16 25 5 11 8 24 16 14 6 32 23 20 20 1 6 7 20 16 1 13 5 10 14 12 17 13 11 11 12 3 3 19 11 21 10 19 13 21 13 7 5 21 12 11 17 8 12 9 15 27 22 6 3 32 19 34 23 18 17 20 20 11 21 29 14 16 3 15 15 14 23 8 3 20 13 11 12 14 9 10 25 3 14 14 15 15 17 10 12 21 15 7 17 12 9 22 7 2 3 4 8 8 32 8 13 16 11 5 61 7 5 19 11 14 11 13 11 5 18 12 5 11 7 23 13 5 10 14 42 9 16 21 20 17 5 4 52 12 8 18 22 15 5 12 1 9 8 1 7 2 16 15 9 20 6 4 7 14 8 16 8 13 11 9 4 13 6 6 8 9 6 13 15 20 11 11 12 16 9 21 6 8
22 18 22 9 18 21 11 23 18 6 16 19 22 11 10 19 16 10 13 11 20 20 16 18 21 12 13 9 25 15 11 15 30 28 5 20 9 14 14 21 12 10 13 23 10 20 23 17 14 16 31 11 10 16 14 12 15 12 12 14 11 25 22 23 13 14 10 13 16 14 12 10 10 15 6 12 13 11 13 11 12 10 16 18 20 11 16 18 11 17 17 13 26 27 15 12 21 18 13 19 14 10 20 27 17 22 16 17 15 16 11 20 12 15 14 21 30 13 11 15 18 15 8 21 20 11 10 9 10 15 15 14 27 13 9 18 19 22 5 16 3 17 21 12 13 13 20 14 15 12 14 16 14 11 16 11 16 16 14 10 15 11 18 16 18 9 8 20 12 13 10 18 14 17 12 11 20 19 16 12 28 15 15 10 17 11 16 13 18 11 12 20 18 18 22 10 7 16 16 13 14 21 19 14 10 6 12 12 19 16 10 25 14 11 11 15 22 22 16 16 12 12 19 14 14 14 16 23 19 11 19 15 18 18 19 14 19 19 13 14 21 14 5 15 10 8 13 22 32 14 18 18 10 16 17 14 19 21 13 21 14 23 13 18 17 9 14 17 18 10 16 19 8 16 15 22 16 11 8 17 16 13 19 19 12 9 17 23 21 16 22 9 18 14 23 14 16 17 15 13
13 26 18 19 36 22 36 25 19 18 28 16 18 19 30 19 14 13 29 36 30 25 30 20 34 14 31 14 20 36 23 23 29 40 36 34 26 24 19 28 35 28 42 32 18 36 21 31 26 29 22 18 10 23 18 33 36 31 45 30 25 22 20 13 21 24 26 21 30 17 16 31 22 20 27 20 28 22 21 17 19 28 28 33 30 12 28 22 22 19 28 18 34 22 39 19 28 8 37 26 37 25 14 10 19 20 15 18 16 10 18 12 33 28 26 26 22 25 18 31 19 17 19 23 30 28 28 26 22 19 22 27 31 16 19 15 29 26 19 32 23 25 40 15 27 28 32 15 35 17 31 33 45 22 19 20 26 15 27 36 26 14 21 25 31 21 21 25 23 46 43 18 19 21 22 23 22 25 30 9 15 31 33 15 21 14 20 38 16 22 24 20 28 28 26 42 47 21 25 18 48 17 31 24 23 19 16 18 13 36 17 29 26 16 17 18 20 28 34 26 19 30 27 19 34 26 36 18 13 16 37 31 12 15 30 21 24 25 27 16 22 28 32 14 10 23 25 45 21 17 37 22 21 38 26 14 31 19 31 20 23 19 25 22 28 19 26 25 19 20 27 31 18 31 22 18 21 27 26 21 19 36 24 27 19 21 18 18 20 29 27 22 32 24 14 28 27 22 27 22
9 7 9 11 7 9 4 6 6 2 11 1 10 10 6 7 3 10 2 5 2 1 5 3 5 9 5 7 5 2 0 11 8 10 5 3 5 9 12 7 3 4 3 9 5 3 5 1 0 18 5 8 5 5 14 12 3 7 1 6 8 5 8 4 6 5 4 7 6 5 5 4 10 14 7 6 1 8 3 11 12 1 4 6 19 2 4 4 9 0 22 4 6 3 7 3 5 5 3 7 6 6 5 7 4 8 5 7 6 5 2 5 6 12 9 7 5 10 4 7 11 4 9 11 4 9 3 1 6 9 5 4 8 2 6 4 8 1 6 7 4 3 8 9 3 4 4 10 6 5 9 8 2 1 10 2 12 4 3 6 6 3 5 6 6 2 9 4 7 0 3 2 9 2 7 1 3 5 8 3 9 7 1 6 4 10 2 5 6 9 7 2 8 6 2 3 5 4 6 3 1 11 1 9 6 7 8 4 5 14 4 6 5 11 14 1 5 5 7 4 2 5 6 9 5 3 2 13 1 4 3 4 3 7 1 8 6 2 2 2 2 6 2 7 3 9 8 11 7 3 3 11 16 5 3 1 6 4 1 10 8 7 4 11 5 3 8 7 9 8 6 7 5 3 4 2 7 4 9 3 13 2 5 7 6 8 1 4 6 3 7 5 6 4 3 1 3 10 4 7
2 15 10 2 7 8 5 3 6 5 3 19 4 5 1 8 14 9 2 2 3 3 1 4 9 2 5 0 4 5 2 4 5 8 8 4 2 2 2 13 4 12 3 6 4 2 3 0 2 3 10 4 11 8 1 0 4 2 1 0 6 5 5 18 4 9 0 2 3 11 0 1 3 0 12 0 13 0 3 1 0 2 3 0 4 16 3 1 3 1 0 4 3 4 7 5 0 5 4 0 5 1 4 1 15 9 0 2 10 10 1 1 1 7 2 8 3 4 1 11 10 6 3 9 5 0 5 10 2 1 3 3 5 0 9 4 0 13 3 1 2 12 1 3 14 0 5 5 3 4 3 3 7 8 2 4 1 2 5 14 5 11 4 4 6 8 6 6 2 12 1 15 5 9 0 5 3 2 7 1 7 11 2 11 5 7 2 1 7 0 6 9 6 5 7 1 3 3 8 8 5 5 4 1 1 5 2 8 4 0 1 9 10 6 2 3 6 7 15 15 4 6 4 2 12 1 3 1 1 11 3 4 13 9 1 12 1 10 1 3 3 9 1 2 3 3 11 5 14 1 10 0 1 2 8 2 2 0 1 1 4 4 0 1 6 5 4 4 1 15 1 4 10 1 2 2 3 6 4 21 4 6 1 7 0 1 0 1 5 1 7 2 13 0 3 6 3 9 8 1
38 25 30 35 45 30 42 40 14 30 24 45 29 43 10 30 33 59 53 38 35 48 40 32 36 36 37 25 28 34 23 40 22 49 29 26 28 21 14 39 25 24 20 37 51 50 41 32 25 13 28 62 41 38 39 26 42 33 37 44 26 55 47 41 34 16 13 18 48 43 21 38 31 70 31 41 38 44 26 24 35 36 23 55 29 37 35 25 34 27 12 33 43 42 18 27 31 22 19 38 30 31 20 27 35 53 31 42 43 38 38 16 41 28 25 21 15 37 27 57 25 29 19 21 30 20 39 27 35 15 35 20 26 27 32 15 48 8 30 38 23 39 19 31 31 29 16 13 29 32 15 33 27 16 24 19 7 25 31 46 42 24 43 7 26 56 33 20 33 26 46 48 20 26 29 58 16 22 25 52 37 26 32 38 33 40 25 21 54 37 54 31 33 21 21 29 17 37 28 7 30 27 35 21 33 34 23 25 30 31 30 42 38 36 18 47 24 17 30 17 17 37 20 37 36 15 33 52 24 59 29 40 21 47 24 29 7 35 10 44 19 64 30 36 37 49 30 35 29 25 29 24 38 33 39 16 42 31 33 42 20 31 18 44 16 13 31 24 23 42 10 31 25 29 12 32 16 44 41 36 24 23 40 20 40 19 40 30 26 37 24 24 55 39 27 7 24 33 31 18
12 5 13 7 29 2 1 11 45 9 0 2 0 14 3 7 6 25 2 4 7 4 9 11 4 7 17 3 29 20 16 0 1 3 11 3 4 13 31 0 16 15 1 12 31 1 7 10 0 32 17 8 2 0 6 0 5 14 4 17 14 5 3 6 7 25 18 0 0 4 4 5 7 2 21 17 6 6 17 30 8 4 37 1 12 1 15 1 1 3 13 19 6 5 13 9 26 3 17 11 17 3 8 18 1 7 12 9 0 6 4 3 16 9 1 0 9 3 4 4 16 5 0 1 2 15 2 4 16 6 4 8 5 7 3 4 6 7 0 4 5 7 0 4 9 12 1 3 6 0 15 3 10 13 11 0 11 12 11 11 12 10 16 12 24 3 12 37 8 4 16 6 0 5 1 10 20 6 17 4 12 4 6 4 2 8 20 19 2 1 0 4 4 2 4 17 22 12 13 2 17 13 7 0 25 2 14 8 4 0 4 7 18 5 11 6 11 41 12 2 9 7 4 2 8 3 16 5 9 3 4 16 0 2 16 1 7 14 22 1 4 38 17 2 1 13 8 7 14 4 2 19 3 10 6 17 15 1 5 8 13 1 6 3 0 6 2 7 1 9 5 7 8 4 6 0 13 17 3 8 8 12 25 4 16 14 17 6 28 34 1 8 5 3 1 0 4 10 5 12
1 0 0 0 0 0 0 0 5 0 1 0 0 0 2 0 2 0 1 0 0 4 0 0 0 0 0 0 0 0 0 0 2 0 0 0 0 0 2 0 0 0 0 0 1 0 0 0 0 0 1 3 0 0 0 0 0 1 1 0 2 0 0 0 0 2 0 1 2 1 0 0 0 1 1 0 0 0 0 2 0 1 0 1 4 0 3 1 4 0 0 0 0 0 0 0 2 0 1 3 0 0 0 0 6 0 0 0 0 8 0 0 0 0 0 0 0 0 0 0 0 0 1 3 1 0 1 0 0 6 0 0 0 0 0 0 6 0 0 1 0 0 0 2 0 0 0 0 0 0 0 3 3 0 0 0 4 0 0 0 0 2 2 1 0 0 1 0 0 0 0 0 0 1 0 0 0 1 0 0 0 0 0 0 0 0 0 0 0 2 0 0 0 0 3 1 0 0 0 0 0 0 0 0 0 0 0 5 0 0 0 0 0 0 0 0 1 0 0 0 1 0 1 0 0 2 3 0 0 0 0 0 0 1 2 3 0 0 0 4 3 0 4 0 0 0 0 0 0 0 0 0 0 0 0 3 0 0 0 1 1 0 0 0 0 1 0 0 3 1 0 0 4 0 0 0 1 0 0 3 0 0 0 0 0 0 0 0 0 0 0 0 0 0 0 0 6 0 1 0
3 2 5 5 1 12 1 1 0 1 2 0 6 1 5 3 0 6 2 1 7 3 1 1 2 1 3 2 1 3 5 1 4 7 4 1 1 9 4 2 1 3 4 4 3 1 3 1 0 1 3 3 3 6 1 3 0 7 2 3 6 1 5 2 3 0 0 6 2 1 9 1 11 8 3 2 0 4 8 1 1 0 3 7 2 1 6 0 5 1 6 1 6 1 1 0 6 0 0 1 2 4 0 7 2 2 4 1 3 10 7 2 1 0 1 0 1 7 4 2 4 0 3 6 1 3 2 2 0 4 3 3 2 4 2 4 1 5 0 5 0 0 3 1 2 0 1 2 4 3 2 3 1 1 2 0 2 3 3 4 6 1 3 0 5 1 4 0 3 0 2 6 2 0 0 0 1 1 0 5 6 5 2 1 0 2 1 6 0 7 0 1 1 3 2 6 3 1 2 1 0 1 0 2 0 3 1 3 1 1 1 4 3 1 4 2 5 4 2 1 1 6 5 3 3 1 2 3 4 2 2 1 0 2 1 2 3 1 2 1 1 1 0 1 1 4 3 2 3 4 1 5 1 0 0 5 3 11 2 4 0 2 3 3 5 4 2 2 4 4 1 2 2 2 2 3 7 2 2 4 0 1 1 1 1 1 0 6 8 3 8 8 0 2 1 3 2 3 3 1
45 47 56 46 41 42 52 36 70 54 44 56 45 44 58 36 53 49 51 57 41 38 41 46 58 50 34 39 36 44 56 54 34 50 37 46 57 27 33 48 34 67 43 52 46 46 49 37 48 54 67 34 54 43 61 44 47 43 66 53 40 47 36 51 54 64 63 25 41 32 40 43 43 32 50 44 36 49 50 47 45 70 59 52 51 49 37 65 54 38 54 50 34 47 37 51 47 53 44 46 54 36 60 48 44 40 41 49 31 43 45 54 41 44 43 30 50 57 55 37 44 40 57 49 43 38 48 41 42 37 53 62 53 51 42 43 48 45 46 47 57 55 44 57 58 48 50 50 47 48 41 58 44 57 64 60 58 44 40 51 58 47 64 55 41 44 44 39 47 56 36 60 69 49 40 43 44 63 43 50 41 61 43 58 34 54 46 48 49 38 29 44 49 27 64 50 46 45 55 38 47 49 61 45 70 53 43 33 46 39 49 50 50 46 36 54 41 41 52 50 52 47 37 43 34 58 61 57 45 50 60 48 52 48 50 28 56 65 38 54 36 67 54 69 50 35 35 43 51 54 44 40 49 45 50 39 42 46 50 45 51 49 41 37 55 42 55 41 39 59 34 50 42 51 45 43 48 50 41 40 54 49 59 52 55 40 58 50 43 46 50 51 44 32 58 35 52 40 28 41
2 14 14 0 1 6 18 7 11 19 8 0 0 0 4 3 22 22 4 11 19 26 19 1 0 1 0 19 0 11 37 2 19 26 16 6 14 5 28 0 20 3 5 14 2 0 16 17 16 17 14 0 3 20 19 12 17 7 8 2 17 1 1 8 7 11 0 10 14 4 15 25 25 37 27 5 3 46 26 0 2 12 11 30 23 21 2 16 10 31 3 15 21 31 1 0 12 11 0 8 23 0 27 25 15 35 10 7 11 56 0 3 11 15 8 26 11 11 3 18 14 13 14 18 10 9 17 22 11 23 32 2 5 34 2 6 30 1 0 15 1 35 23 9 3 21 7 1 3 31 16 0 3 0 13 1 24 2 15 13 5 7 6 12 15 3 9 31 5 6 5 17 8 23 31 6 5 13 30 26 46 13 2 31 24 28 27 12 11 23 12 3 3 31 13 19 6 16 5 15 6 0 5 7 8 5 2 4 3 3 2 9 3 3 8 7 13 29 14 22 4 3 2 8 12 1 22 0 29 3 2 27 13 32 5 0 20 15 8 20 30 0 20 16 1 22 11 4 11 11 39 18 19 7 20 21 26 38 13 0 0 2 1 8 11 3 1 1 44 12 34 8 1 3 3 1 3 20 2 0 13 19 0 15 25 20 34 24 20 3 13 10 5 6 26 14 3 31 28 37
15 33 36 16 27 24 4 4 33 22 45 31 21 22 29 31 35 34 9 23 12 15 23 14 14 11 12 15 30 13 22 22 32 25 21 35 15 31 31 24 32 24 35 15 32 32 38 38 20 30 36 16 28 27 29 26 33 39 26 13 35 18 47 42 30 42 24 30 20 20 25 14 28 9 16 17 41 26 42 34 32 42 22 37 21 22 30 36 29 33 9 13 18 27 34 49 26 31 16 18 17 10 17 31 26 17 16 24 27 12 37 36 1 30 43 0 25 48 27 9 33 28 26 28 36 39 27 24 41 16 19 44 35 33 11 26 12 21 13 26 40 13 20 11 40 35 35 15 17 43 17 21 34 44 30 31 35 37 43 30 23 35 32 20 10 28 21 34 31 25 9 39 21 26 10 31 32 3 28 23 34 43 17 17 34 13 26 24 29 26 28 49 40 24 36 37 27 18 20 30 26 41 27 21 35 33 29 56 38 25 20 26 19 34 25 34 25 29 35 17 30 34 39 24 46 22 38 15 27 28 21 20 22 26 41 30 35 41 26 30 29 5 24 11 23 29 34 41 30 8 14 48 25 6 34 31 19 24 14 13 25 20 30 37 37 15 29 23 11 0 27 26 29 31 16 22 10 29 32 28 35 36 31 13 40 40 10 28 11 22 18 28 35 5 18 5 20 30 17 26
36 35 22 34 47 53 48 33 47 9 56 36 49 31 18 45 25 33 15 42 43 44 24 9 32 11 35 58 16 3 14 33 41 40 19 32 43 41 14 34 12 38 40 36 55 17 26 28 29 28 15 24 27 28 56 31 46 46 32 40 33 29 51 45 34 37 14 14 34 40 34 42 33 46 44 35 59 43 37 20 20 5 54 23 40 25 32 43 47 49 49 13 23 38 37 7 49 27 54 43 30 30 22 24 31 45 40 28 51 36 66 21 7 63 29 41 19 28 26 49 44 16 49 23 31 39 23 19 36 10 12 34 26 7 33 45 34 49 16 40 29 14 25 35 23 47 33 29 28 51 54 25 16 15 21 32 33 19 8 14 41 13 43 42 42 26 40 30 38 53 45 38 58 33 38 13 27 35 45 38 34 16 34 46 26 25 23 18 15 25 68 35 17 21 52 34 23 14 27 27 40 35 16 31 39 34 47 46 40 2 35 22 38 45 27 8 33 23 41 43 23 44 30 17 38 37 16 31 15 64 41 53 24 43 26 31 26 27 34 38 19 37 13 32 20 51 33 13 46 16 37 22 27 21 29 31 43 34 49 6 24 37 33 7 46 42 23 37 18 41 4 22 37 29 27 0 5 31 40 50 39 39 45 55 32 35 30 33 19 32 19 28 57 12 27 33 40 41 22 48
0 0 1 0 2 0 2 0 0 0 0 0 0 0 1 0 0 0 0 0 0 0 1 0 0 0 0 0 0 1 0 0 2 0 0 0 0 0 0 0 2 1 0 1 0 1 0 0 0 1 0 0 0 2 0 0 1 0 0 1 0 1 0 0 0 0 0 0 0 0 0 0 0 2 2 0 0 0 0 1 0 0 0 1 2 1 0 0 0 1 0 0 0 0 0 0 1 0 0 0 0 0 0 0 2 1 0 1 1 0 0 0 1 0 0 0 0 0 0 0 0 2 0 0 0 1 1 0 0 0 0 0 0 0 0 0 0 0 0 0 0 2 0 0 0 0 0 0 1 0 0 0 0 0 0 0 0 0 0 1 0 1 0 1 0 0 1 0 0 0 1 1 0 0 1 0 1 0 0 2 0 0 1 0 1 0 0 0 0 0 0 0 1 0 1 0 0 0 0 2 0 0 2 1 0 1 0 0 1 0 0 0 0 0 0 2 0 0 4 0 0 1 0 0 0 0 0 0 0 0 0 0 0 1 0 0 0 0 0 0 1 0 0 0 0 1 0 0 1 1 0 0 1 0 1 0 0 1 1 1 0 0 0 0 0 0 1 0 0 0 0 0 1 0 0 0 0 0 0 0 0 2 0 0 0 0 0 0 1 0 3 1 0 1 0 0 0 0 0 0
3 5 9 67 27 52 11 4 5 55 9 20 6 15 3 2 8 67 7 21 37 28 14 43 33 53 9 24 15 49 35 22 8 31 100 4 18 10 42 6 24 54 38 15 64 13 32 1 13 59 31 27 22 12 17 6 12 8 21 34 16 46 25 23 17 17 19 14 4 9 65 38 27 3 17 49 19 16 18 10 50 57 112 9 7 22 9 7 61 14 2 48 27 0 108 7 13 0 29 3 34 5 27 7 14 40 0 21 150 44 68 14 10 2 6 43 1 15 3 8 7 21 22 10 30 24 24 15 6 4 28 8 3 6 6 1 14 5 22 44 8 12 12 35 16 30 7 10 10 20 29 24 1 10 19 5 2 5 7 10 48 33 9 9 12 42 21 13 49 5 25 6 11 31 48 22 21 27 39 0 7 5 28 36 12 44 7 32 10 17 30 13 25 25 17 16 5 66 23 21 15 3 6 9 23 9 48 26 33 2 35 43 4 21 2 7 17 12 39 6 8 4 17 28 8 19 34 61 16 5 27 28 13 50 29 2 26 53 10 33 26 16 18 7 5 27 23 1 2 39 46 23 53 23 93 10 12 46 42 3 17 48 9 43 10 39 15 12 24 24 11 32 53 7 36 33 26 56 15 30 10 12 2 37 51 18 21 32 10 31 6 19 19 53 6 10 44 39 36 9
10 0 0 0 24 31 0 0 1 24 6 0 4 0 4 0 7 0 0 0 13 0 0 2 0 1 0 0 0 16 7 24 0 3 0 0 1 0 1 4 18 11 0 0 1 1 0 6 0 0 1 1 1 23 15 2 0 11 13 27 15 21 0 12 0 7 11 14 0 6 1 8 1 1 7 0 0 7 7 0 5 1 0 2 0 14 0 3 0 0 12 8 0 11 0 1 25 0 6 11 13 7 22 1 0 0 0 14 4 5 14 7 1 0 0 1 1 1 5 23 15 3 10 0 21 22 0 1 43 2 4 11 5 23 0 0 26 4 9 0 3 1 0 0 5 27 1 41 1 10 21 1 4 0 3 17 6 2 0 0 0 0 0 1 9 0 0 22 7 13 0 6 9 2 0 0 0 0 10 6 0 3 3 12 0 0 0 0 0 0 0 0 0 1 6 0 4 11 5 17 0 7 0 0 13 6 0 2 22 21 0 3 0 3 18 1 16 0 19 8 3 1 0 0 3 1 18 2 5 4 5 0 24 2 1 0 12 6 2 2 17 1 6 0 7 0 0 18 0 20 0 0 34 0 0 1 0 0 2 3 0 21 2 0 4 13 43 1 0 3 1 0 13 0 0 5 5 0 0 24 1 33 11 3 1 4 12 3 2 0 15 2 1 0 6 0 0 1 7 4
22 9 7 17 21 9 9 10 17 22 9 16 22 27 12 5 18 8 11 7 8 16 17 16 33 17 8 3 17 8 12 20 13 19 11 16 31 3 14 5 9 4 13 19 12 24 7 8 16 3 10 11 9 20 11 23 14 17 6 6 21 4 12 5 13 22 6 14 22 5 20 11 19 17 6 10 12 14 3 6 15 4 4 23 6 13 9 19 14 17 4 13 7 13 24 16 1 20 23 9 16 19 7 11 5 21 15 15 26 16 5 8 14 9 11 24 21 18 16 5 7 5 15 4 7 8 22 6 12 11 5 4 21 9 14 20 11 18 16 10 18 11 10 9 26 26 10 15 21 15 19 15 7 10 13 32 18 4 21 8 14 10 37 7 11 14 19 9 16 26 17 10 12 42 6 14 14 13 19 17 5 18 8 5 11 13 18 6 30 10 9 14 9 23 14 17 10 24 16 14 8 13 20 13 13 9 13 16 21 10 8 8 21 4 9 10 23 9 7 9 7 5 20 14 12 5 11 30 19 11 7 20 14 5 14 8 8 21 11 19 36 23 16 35 46 7 21 8 13 25 8 5 24 22 14 15 9 17 7 11 14 14 8 16 13 33 11 12 8 22 5 11 15 13 20 9 14 9 10 10 2 10 17 11 11 6 12 1 7 9 13 6 7 26 10 6 6 7 6 8
9 3 7 21 9 18 8 18 8 11 17 14 5 7 14 7 27 11 26 13 2 12 6 3 10 10 17 10 13 7 25 8 26 13 11 7 8 8 9 8 6 16 16 18 15 6 12 8 13 17 14 8 15 10 15 18 5 29 11 20 29 16 7 17 15 6 17 12 8 10 19 18 19 20 5 15 3 19 5 10 18 3 8 16 8 10 18 13 8 19 8 23 8 8 31 20 7 20 26 6 8 14 16 19 20 20 21 15 13 23 15 8 20 6 7 5 19 14 5 12 19 15 7 12 15 7 8 12 19 20 27 13 13 15 8 22 11 22 17 6 7 30 3 15 37 13 24 31 11 15 12 4 11 11 16 13 9 6 4 12 18 11 28 12 11 22 18 5 32 9 22 14 11 17 11 15 6 18 12 29 19 14 16 11 18 12 11 8 8 6 22 21 7 21 19 11 3 15 15 22 9 32 6 6 8 7 16 9 30 23 8 28 36 18 16 23 13 24 9 18 19 25 15 5 16 23 9 7 26 11 29 1 4 14 26 17 9 6 14 14 6 9 16 2 16 22 15 12 10 22 16 7 25 14 14 19 8 4 23 45 19 9 4 11 2 4 10 21 10 23 20 14 13 15 19 10 10 15 27 10 17 12 16 17 13 21 14 20 14 8 12 16 16 23 14 19 15 11 21 10
0 5 5 0 38 5 0 1 2 5 7 0 4 0 7 0 3 3 7 0 11 0 5 1 0 0 11 20 4 0 8 0 0 7 8 1 0 16 1 0 0 9 0 3 0 3 3 1 4 0 0 0 21 0 0 0 4 6 0 0 42 0 0 0 20 25 1 0 0 9 2 10 0 1 0 0 0 2 35 0 1 0 3 0 0 0 0 0 11 30 15 1 7 25 0 0 13 0 0 2 0 17 1 23 3 0 0 0 0 8 0 1 4 7 0 0 0 0 0 6 27 25 2 0 0 0 0 8 2 1 0 0 0 1 0 0 0 0 18 20 3 2 12 0 23 5 37 0 22 1 6 13 15 0 0 24 9 0 8 1 1 0 1 1 6 1 2 18 9 0 0 4 5 11 4 1 0 3 8 1 0 5 0 0 11 2 30 11 0 28 0 9 2 0 18 1 6 0 11 7 1 2 1 19 0 0 5 4 0 0 3 3 0 0 0 0 0 10 1 0 0 14 3 4 4 0 4 4 1 3 0 6 32 1 4 0 1 2 0 2 7 4 2 0 10 11 0 27 0 3 4 0 0 0 0 11 0 0 18 0 5 5 2 0 0 4 1 0 0 0 38 0 0 0 0 0 0 9 0 0 38 1 8 13 1 0 0 0 0 0 0 5 0 0 2 9 1 17 22 0
16 10 14 15 13 4 7 14 18 13 18 3 7 4 9 30 5 5 2 15 8 14 10 12 15 21 11 12 7 13 2 6 4 8 7 7 2 6 5 5 10 9 4 6 8 12 17 10 17 2 6 8 9 11 12 11 10 2 6 6 10 8 10 14 5 3 5 22 8 6 21 7 7 15 11 5 8 11 11 7 6 24 5 26 9 15 7 15 4 8 1 8 6 7 10 8 10 13 11 6 12 11 27 7 10 9 24 9 10 14 5 12 9 6 6 4 3 17 4 11 9 11 13 10 9 13 14 7 26 10 10 7 3 11 10 18 1 11 26 8 2 7 9 23 11 25 14 11 15 4 12 13 10 11 9 8 15 8 4 18 7 5 20 23 4 1 5 5 7 5 17 8 19 7 21 23 6 1 8 7 8 22 17 4 7 6 5 16 6 21 13 18 15 9 9 14 2 4 9 19 9 22 2 4 13 1 13 25 7 8 5 12 9 10 9 9 6 7 5 12 18 13 3 32 11 14 6 17 15 17 16 13 12 3 5 11 6 17 16 6 6 5 8 9 9 16 11 15 11 5 7 10 17 10 4 13 1 1 16 24 5 5 10 19 8 6 0 13 8 5 16 6 5 2 17 13 6 8 5 2 3 13 6 21 22 10 8 9 2 9 5 13 5 9 6 1 3 10 11 9
2 8 9 3 9 1 0 4 11 8 5 5 17 0 2 6 17 4 1 8 11 13 4 1 3 18 8 3 7 3 2 4 13 7 8 2 4 8 3 5 9 13 6 17 3 3 5 0 9 5 5 0 13 4 2 3 3 9 10 6 7 3 5 1 7 6 7 9 4 10 4 7 11 3 19 8 11 11 7 7 5 4 4 9 10 0 1 3 6 4 8 2 2 3 7 8 11 2 2 0 14 5 17 15 9 9 11 5 1 1 14 5 4 10 4 6 11 4 37 15 19 9 15 15 14 1 6 7 12 8 26 3 9 1 2 1 5 5 1 3 8 5 10 9 2 5 6 5 7 6 13 8 16 7 11 1 2 4 9 5 6 0 2 8 10 8 5 12 3 8 1 6 2 14 2 20 7 5 17 7 2 8 10 7 5 1 3 7 4 2 7 1 3 2 2 9 7 3 1 11 5 4 5 10 4 13 14 5 8 3 8 6 19 15 7 11 11 18 13 12 4 5 4 6 3 8 4 6 7 3 9 2 21 3 15 22 5 10 10 5 7 3 20 2 14 26 12 5 4 10 14 11 1 7 5 4 12 2 8 0 4 8 2 2 10 3 14 1 12 17 13 8 9 0 7 9 2 9 6 13 17 5 8 9 6 26 3 5 13 15 9 9 8 5 7 6 8 14 9 5
3 7 2 4 5 4 2 5 0 1 3 6 1 1 6 1 10 4 3 3 7 1 6 8 2 1 3 1 1 0 2 1 2 1 8 7 6 0 3 3 9 3 2 7 1 8 3 5 1 3 6 8 2 1 2 0 2 6 2 1 5 5 3 4 4 1 5 3 3 3 4 3 16 3 4 1 1 2 1 0 0 5 9 3 3 1 7 2 4 3 1 0 6 3 2 2 7 0 5 3 1 11 0 1 3 2 4 4 0 6 1 5 6 3 1 1 0 1 2 10 4 4 1 4 1 0 3 1 0 0 3 5 3 0 6 2 17 5 4 5 0 7 1 3 0 1 2 2 0 6 1 3 9 2 7 0 7 3 0 2 2 6 1 5 4 0 5 1 8 0 0 5 0 0 1 4 0 8 3 1 3 3 1 4 0 4 2 5 1 3 2 3 7 3 2 0 4 5 5 1 8 2 1 10 0 0 4 0 2 2 7 5 0 0 7 1 2 5 4 7 5 3 6 5 5 5 6 2 2 3 0 4 1 6 5 2 5 11 4 3 2 2 2 3 10 4 3 3 3 3 3 0 3 6 2 3 5 0 1 1 6 6 1 2 3 0 5 1 0 1 10 0 1 4 7 2 1 3 1 2 0 1 7 3 0 5 1 2 4 0 3 4 0 1 0 2 4 4 3 5
0 0 0 0 0 0 1 0 1 2 0 0 0 0 1 0 0 0 2 0 0 1 0 1 0 0 1 2 0 0 1 1 0 0 0 0 0 0 0 1 2 0 1 0 0 1 0 0 4 2 0 0 0 1 0 0 1 0 1 0 2 1 0 0 3 2 0 0 1 2 1 0 1 0 0 0 1 0 0 2 1 0 0 0 1 3 0 0 0 0 3 2 1 0 0 0 0 0 0 3 2 0 0 0 0 0 0 2 1 0 0 0 0 0 0 1 0 1 2 0 0 1 1 1 2 3 0 0 0 1 1 0 2 0 1 0 0 0 3 0 1 0 0 0 1 0 0 1 0 1 0 0 0 0 2 0 0 0 1 0 1 1 1 2 0 0 0 3 0 2 3 0 1 0 0 0 0 0 0 0 0 0 1 0 0 0 0 1 3 0 2 2 0 0 0 0 0 0 1 1 0 0 0 0 1 0 1 2 0 0 1 0 2 0 0 0 0 0 0 0 0 0 2 0 0 0 1 0 3 0 0 0 0 3 2 0 0 1 0 0 1 0 0 0 0 2 2 0 0 0 0 0 0 0 0 0 1 1 0 0 1 0 0 1 0 0 1 0 3 0 0 1 0 0 0 0 0 0 0 0 0 0 0 0 0 0 0 2 2 0 1 0 0 0 0 1 0 2 3 0
15 15 14 14 19 10 12 9 11 17 13 13 16 15 15 15 9 11 11 3 20 10 4 14 13 15 23 7 11 17 21 17 13 14 9 7 16 21 10 19 18 16 22 6 17 8 14 22 10 22 15 8 18 11 14 13 9 14 16 12 14 19 15 14 16 7 20 5 6 15 3 10 16 14 12 11 11 9 16 20 14 14 8 11 13 10 14 13 20 15 12 10 11 3 11 16 18 20 10 11 13 22 8 11 14 15 19 9 11 8 11 21 21 15 29 14 12 12 17 16 14 17 21 20 17 8 7 17 4 9 22 14 16 6 17 17 20 14 22 14 16 13 8 12 10 12 9 20 7 8 11 5 23 4 14 12 25 9 10 20 14 16 10 17 11 12 16 8 7 15 16 13 19 7 4 15 24 13 11 11 18 16 14 17 15 5 11 13 5 18 15 14 15 14 10 18 12 6 13 7 20 6 18 16 21 21 15 11 7 7 15 19 13 19 2 5 23 18 22 14 7 12 10 15 20 12 20 16 10 23 22 5 10 7 8 24 14 16 12 14 21 9 38 9 17 13 16 14 10 9 6 8 15 16 8 16 10 12 8 9 10 9 28 8 17 6 14 11 18 7 6 16 16 8 13 13 15 4 7 17 13 22 9 10 6 11 7 5 15 5 11 12 10 15 5 18 18 17 21 7
2 4 3 10 4 5 5 12 17 1 10 4 3 13 9 4 7 3 5 7 10 3 5 8 8 20 8 17 5 3 7 5 3 3 9 10 4 7 12 2 14 11 9 10 8 9 8 3 10 7 13 10 5 2 3 3 9 16 7 9 1 4 2 16 3 4 8 3 2 3 4 3 4 4 0 3 5 6 5 7 4 2 10 1 9 8 7 8 4 11 5 7 5 14 7 7 1 5 5 9 15 10 3 2 8 6 11 9 6 9 2 6 4 2 3 2 3 12 5 3 8 10 6 5 6 7 9 9 6 7 12 4 13 8 3 6 4 7 1 6 11 11 6 1 9 10 10 6 9 7 2 9 3 3 7 7 5 14 5 0 10 14 5 12 10 13 3 12 6 4 9 11 11 4 7 11 7 12 10 5 6 6 7 3 4 3 12 0 4 10 2 7 7 5 2 6 7 3 12 8 7 7 7 6 17 2 7 5 3 6 3 8 2 1 11 2 7 4 3 4 10 7 3 10 3 3 6 6 4 1 1 5 8 8 5 6 7 1 0 3 0 11 7 6 9 8 6 5 7 4 5 1 7 5 10 10 6 8 24 12 9 5 4 17 4 4 8 14 3 5 6 2 4 8 9 2 7 10 9 4 3 2 8 17 11 1 3 3 9 4 10 6 11 11 5 9 7 1 6 1
4 5 5 3 0 9 13 4 13 16 7 5 6 3 13 6 4 0 4 10 5 11 7 9 5 13 8 12 4 5 17 3 5 6 9 11 34 3 3 14 21 5 2 12 3 1 6 7 13 2 9 5 1 6 3 1 13 8 1 6 6 11 25 14 17 4 8 18 9 10 4 6 5 8 2 5 10 3 11 23 10 11 4 1 5 2 6 14 14 5 11 3 1 9 3 5 13 15 0 1 15 22 6 0 12 6 7 5 7 5 4 9 15 6 7 15 13 11 1 3 10 7 2 12 5 2 0 0 1 6 3 4 1 2 16 17 7 2 12 17 2 4 5 14 4 9 15 16 4 6 13 6 18 12 7 4 10 11 9 5 6 12 13 0 7 18 6 5 16 7 19 5 11 12 3 9 6 5 40 0 5 13 15 3 4 4 2 13 21 16 1 6 11 17 16 10 10 13 8 6 13 3 21 16 5 6 7 2 5 6 12 4 3 3 0 2 14 1 2 8 0 7 4 6 4 3 6 19 14 21 0 2 2 5 3 11 7 9 8 10 6 8 5 6 11 8 1 16 14 9 4 1 2 16 7 10 7 3 11 7 9 13 10 4 7 8 2 7 4 14 10 1 8 7 15 3 12 12 4 14 8 5 4 6 6 2 7 4 4 0 14 9 3 6 6 6 3 9 10 3
4 0 4 0 1 10 6 2 5 2 1 14 0 0 5 6 0 9 0 3 1 7 2 0 4 2 0 0 3 6 5 0 7 2 7 1 1 3 2 5 3 1 3 3 3 3 0 5 0 2 3 0 0 11 0 0 2 5 5 0 0 0 1 5 0 5 1 0 1 0 0 9 5 0 1 0 4 2 2 0 2 2 2 12 6 3 4 0 3 2 1 5 6 4 0 6 0 2 6 0 3 1 4 1 3 14 3 1 6 0 0 0 8 1 2 1 5 5 9 0 21 2 2 6 5 0 1 2 3 5 1 2 0 0 4 0 0 0 4 1 3 2 4 3 2 3 1 3 1 0 2 4 3 0 0 0 7 0 6 3 4 0 2 0 0 5 2 0 4 7 0 2 0 0 3 2 0 0 0 0 6 1 8 6 9 2 2 1 12 6 0 0 0 1 0 1 0 1 6 4 2 16 1 0 5 1 0 1 0 4 6 2 0 6 0 3 3 0 1 1 7 5 1 1 0 4 1 1 3 0 5 1 0 0 4 2 1 0 4 4 2 6 5 0 7 9 4 0 3 8 0 1 1 3 7 5 8 0 4 0 0 9 0 2 0 2 4 0 3 4 0 5 0 1 1 8 2 1 6 1 5 3 8 0 2 0 1 3 0 3 3 9 1 10 1 1 7 0 0 3
41 24 46 22 19 37 29 39 20 14 32 35 23 26 29 12 20 16 34 32 32 28 24 13 21 48 11 47 34 38 21 37 35 6 43 27 26 39 33 22 42 27 19 8 30 20 6 17 24 32 23 25 35 29 37 44 31 42 19 20 6 27 21 21 32 26 37 44 22 21 19 31 21 38 30 25 43 35 4 17 29 30 35 50 12 30 27 37 34 6 13 19 25 32 34 27 29 32 20 27 29 11 29 45 45 32 27 46 22 39 14 12 28 29 44 30 16 35 4 39 17 17 14 6 12 8 36 35 26 18 41 23 37 21 13 46 36 21 23 31 13 25 34 35 37 49 19 40 27 48 54 18 36 44 44 33 53 27 23 9 35 23 45 35 26 31 34 11 45 4 20 26 37 43 30 37 18 33 23 38 24 30 14 34 18 14 26 5 29 39 29 36 40 24 4 21 11 27 41 22 40 27 18 41 13 21 24 41 23 37 22 13 15 12 36 27 26 34 18 20 27 37 5 10 22 39 22 22 14 25 18 35 28 3 6 32 31 27 33 44 45 38 33 30 21 22 29 28 31 6 18 23 18 44 15 3 33 29 38 21 19 27 34 14 32 39 12 34 20 32 32 41 34 29 21 11 27 28 27 47 32 10 44 40 39 35 11 42 21 37 38 28 20 20 46 12 24 32 31 27
0 0 6 1 5 0 5 1 8 1 0 0 4 2 3 13 11 0 5 0 6 0 17 0 15 0 1 6 0 1 2 0 2 2 2 0 11 0 4 0 12 6 4 2 6 0 4 0 0 1 1 0 0 5 1 24 0 0 7 6 14 0 0 0 0 1 8 0 7 0 0 3 1 0 2 6 15 2 13 1 21 3 0 0 18 0 0 4 0 6 0 3 0 8 10 1 3 0 0 0 1 0 0 1 0 0 0 0 2 0 0 1 0 1 32 15 9 4 4 2 0 0 6 0 1 3 1 0 0 0 0 0 0 0 0 0 3 4 3 0 3 0 0 0 3 2 25 0 0 0 1 0 0 4 3 0 3 6 0 12 0 1 0 0 0 5 0 4 1 3 16 0 0 0 1 0 0 3 0 0 3 0 1 0 10 0 0 2 2 3 0 0 1 5 9 19 11 0 4 7 0 6 2 0 0 6 2 0 4 1 0 1 1 1 1 14 0 0 0 0 2 10 1 0 0 7 0 6 17 0 10 8 1 0 3 2 0 5 1 3 0 9 2 0 4 0 0 2 0 1 0 1 14 0 5 0 16 4 2 2 1 3 0 0 3 5 1 2 9 1 0 9 12 0 0 6 1 0 0 1 1 13 0 0 4 10 0 2 11 0 17 1 3 0 17 3 10 0 0 0
3092 2817 2673 3150 3145 2933 3263 3075 2631 3255 3306 2855 2789 3165 2626 3324 2709 3093 3279 3111 2166 3163 2897 2920 3055 3124 2440 2935 3206 2828 3340 3083 3069 2927 3073 2107 3137 2855 3027 2900 1604 2962 3024 2904 3331 3096 3153 2539 3111 2941 3214 3191 3288 3279 3252 2953 2851 3143 3139 2431 2647 3143 3039 3194 2916 2865 3089 1936 3340 2720 3091 2841 2730 2829 3316 3477 3113 2919 3144 3332 3037 3339 3134 2691 3060 3110 2956 3098 3196 2780 2839 2904 3206 2882 2863 2804 3270 2912 2747 2987 2757 3209 3157 2877 2869 3154 3267 3156 2673 3044 3246 3160 2817 3251 2809 2741 3100 3208 2785 3238 2886 2620 3183 2833 2754 2927 3377 2760 2930 2998 3133 2769 3158 3011 3321 2928 2748 3183 3246 3286 3037 3227 2942 3101 3156 2890 3075 3236 3070 3105 2897 3261 2881 3080 3324 3253 3232 3005 2975 2855 3188 3068 3161 2947 3298 3355 3031 2563 3024 2383 3111 2806 3263 2704 3075 3274 3076 3306 3251 3369 3240 3093 3049 3192 2917 3025 3272 3013 3119 2993 3196 3113 3120 3027 3374 2279 3042 3180 1980 2997 2482 2752 3269 2883 3203 3233 3288 2937 3064 2313 3155 3099 3094 3073 2745 3091 3088 2910 2845 2988 3173 3261 2248 2520 3294 2914 3014 3367 3188 3416 2674 2988 3138 3281 3274 2674 2540 3057 2576 2997 2903 3245 3261 3381 2924 2912 3227 2855 3067 3138 2989 2770 3169 3234 2988 2860 2811 2390 3238 3058 2886 3238 3118 3152 2582 2882 2915 2891 3308 3318 2704 2832 3055 3248 3125 3147 3224 3092 2996 3265 2698 2318 3292 2915 3067 3337 3183 3033 3218 3259 2263 2667 2979 2682 3139 2824 3433 3195 2530 3157
1 1 0 7 3 0 0 5 0 0 5 4 0 0 0 2 6 0 1 1 0 0 0 1 0 0 16 5 1 5 2 0 4 3 3 0 1 4 6 8 0 1 2 4 1 0 0 0 5 3 0 5 7 6 3 1 0 4 5 2 6 0 4 0 0 2 7 5 0 0 1 0 0 0 0 1 0 6 7 3 1 0 0 0 10 0 0 1 1 0 1 11 0 3 0 2 0 0 2 0 0 0 0 0 1 1 1 0 1 0 10 3 2 0 4 1 4 0 0 0 1 4 0 1 0 0 0 0 6 0 1 0 1 1 2 0 1 1 4 0 1 0 0 1 0 1 3 3 0 0 5 5 0 0 0 0 3 1 0 0 4 1 4 0 0 1 1 1 0 1 2 0 3 0 0 1 0 0 3 0 0 2 2 1 2 6 1 3 0 4 0 3 5 0 2 0 0 0 1 0 4 2 0 3 0 0 0 1 3 0 1 0 2 1 0 0 4 0 3 0 0 0 3 0 0 0 0 0 0 9 0 2 0 4 7 1 0 0 0 2 0 0 3 1 0 0 1 2 1 1 7 0 0 0 0 0 4 0 10 7 0 5 0 2 0 1 1 0 0 1 0 0 1 0 0 0 0 0 7 1 8 3 9 3 0 0 1 0 1 0 0 3 0 0 0 0 0 0 0 0
35 34 49 47 16 43 50 34 8 16 1 43 38 44 24 0 44 16 15 3 18 34 13 30 31 5 36 21 55 9 10 2 29 35 30 22 34 48 43 9 0 45 32 19 26 4 30 15 34 19 0 36 47 6 5 38 31 44 1 33 12 28 40 21 6 34 64 47 26 44 49 39 14 46 0 4 19 23 16 30 31 22 36 45 37 34 5 36 49 42 40 49 53 39 37 40 38 45 1 26 5 12 34 31 52 35 40 8 43 15 38 54 33 12 29 59 18 34 19 47 49 6 37 37 25 14 25 12 7 34 40 2 3 45 28 39 46 40 25 34 41 52 22 29 37 19 51 59 19 18 29 25 24 30 0 47 32 31 2 1 40 28 36 29 31 38 43 5 30 32 38 36 42 35 36 3 21 10 28 17 47 30 33 44 1 36 19 53 52 19 8 4 7 38 1 31 3 0 2 13 36 36 43 24 33 45 10 36 43 28 42 58 14 44 45 5 41 35 42 32 0 36 41 37 42 40 0 2 36 24 26 40 27 31 30 6 40 36 25 16 36 46 11 16 6 32 46 31 35 60 43 38 50 24 26 13 40 36 38 38 5 41 3 32 43 21 18 31 17 35 18 36 6 35 29 27 47 33 7 47 39 32 15 16 9 35 42 24 33 35 10 9 2 0 37 35 33 40 38 55
1 4 1 1 0 3 0 2 2 0 0 4 3 3 3 2 1 1 2 2 1 2 0 1 1 1 0 1 1 0 4 1 1 2 0 3 5 3 0 0 0 1 1 0 2 0 0 2 5 1 1 1 0 2 3 5 0 0 0 1 3 2 0 1 0 0 0 2 3 0 5 1 0 1 0 2 1 3 1 2 0 1 2 0 1 0 0 0 0 2 1 0 0 0 2 2 3 0 2 0 3 1 4 0 0 0 1 0 1 0 0 0 0 1 0 0 0 0 0 3 2 0 0 0 0 1 0 0 3 0 0 0 3 0 0 1 1 0 0 0 1 1 1 0 0 0 3 0 3 1 0 0 1 0 0 0 2 1 0 0 1 1 1 2 0 2 0 1 0 0 0 1 0 1 0 1 1 1 0 5 2 0 1 1 0 1 0 2 0 4 0 4 0 0 1 2 0 1 6 2 0 1 0 2 1 1 1 0 1 3 0 0 0 0 2 1 0 3 4 2 8 4 0 0 1 0 3 0 0 1 6 0 6 5 0 0 2 0 0 0 1 0 0 2 1 0 0 1 0 2 0 6 1 0 1 0 7 4 1 0 2 1 1 0 0 1 5 1 0 2 5 0 0 0 0 0 1 1 2 4 0 0 0 2 0 0 0 3 2 0 0 0 0 0 0 10 1 1 4 0
0 40 0 0 4 3 12 48 0 18 2 1 9 41 1 8 1 0 2 4 3 14 2 1 2 0 25 4 0 5 0 0 25 1 4 4 9 1 19 9 0 13 8 3 0 0 6 0 0 21 10 3 11 0 0 2 0 7 0 0 3 4 1 0 15 27 0 1 5 2 3 5 1 0 6 1 0 0 23 7 0 4 10 16 4 0 12 0 13 38 0 0 3 3 12 0 10 12 18 1 6 1 0 19 11 2 8 1 0 34 8 0 12 12 12 0 16 4 8 3 0 0 1 15 0 3 32 0 1 4 13 17 10 0 1 18 0 11 22 6 7 4 1 29 7 0 0 0 8 4 2 1 1 1 2 1 0 0 5 2 5 14 4 13 28 13 14 9 4 0 2 1 14 0 43 0 0 0 2 21 9 0 2 2 3 10 0 31 0 0 0 0 0 0 4 0 0 0 8 17 3 0 12 30 34 33 10 3 18 1 2 20 7 27 10 5 2 2 15 7 1 0 20 0 1 5 5 0 5 11 36 39 12 4 0 0 0 0 0 20 1 4 11 14 0 18 14 11 5 6 20 7 0 0 0 3 10 22 3 0 5 0 0 1 29 0 0 5 9 4 6 5 0 7 1 3 7 7 8 4 1 34 0 0 0 0 18 1 6 0 18 14 0 7 0 5 4 47 1 17
1 0 0 1 1 3 0 0 0 5 0 2 1 0 2 0 0 0 2 0 1 0 4 5 4 0 0 1 0 0 0 0 0 1 1 2 2 0 1 0 1 0 9 5 3 1 3 3 0 1 2 1 1 4 0 0 0 0 1 0 1 0 1 1 1 1 2 9 0 0 2 1 0 2 2 2 5 0 0 0 4 1 1 0 0 11 0 8 0 5 1 0 1 0 1 3 1 0 0 2 1 1 1 0 3 3 1 1 0 1 0 0 4 1 1 1 2 2 2 1 0 0 1 5 2 3 0 4 4 2 1 2 1 2 1 1 2 0 3 1 4 2 3 1 0 3 1 0 1 1 3 1 1 5 0 0 1 2 2 1 4 0 0 3 0 1 0 0 0 0 3 7 0 0 0 0 0 0 0 11 0 0 0 1 0 0 0 2 0 0 0 0 2 0 0 0 0 3 1 1 0 3 0 4 1 1 0 1 0 1 0 2 2 0 3 1 1 2 1 0 2 3 2 5 4 2 0 1 3 0 5 2 0 3 1 6 2 0 1 8 3 4 5 14 0 3 0 0 2 8 1 3 5 5 0 3 1 1 5 0 1 1 1 7 0 3 7 1 1 12 1 1 0 0 0 6 5 6 1 2 4 1 1 10 0 1 0 2 1 0 0 5 5 0 0 0 2 0 3 3
28 2 20 20 13 5 18 8 5 22 18 12 23 4 4 6 9 29 13 10 16 29 9 9 36 14 7 2 30 10 5 9 6 12 8 10 8 8 19 18 4 9 26 35 4 14 14 10 8 31 8 1 21 1 5 16 13 3 5 9 5 10 21 1 11 12 12 18 2 13 0 7 6 9 3 5 2 17 5 1 13 2 6 0 3 22 7 18 10 9 5 4 8 10 36 25 8 16 0 17 5 25 6 2 10 17 9 2 18 43 3 1 9 12 30 31 5 6 2 13 18 5 5 14 24 10 5 8 5 22 12 14 24 21 0 8 11 11 4 9 20 10 1 17 26 9 19 13 1 27 15 8 12 1 12 20 0 4 10 11 6 14 1 7 5 13 17 5 8 2 35 18 23 16 18 15 23 2 13 9 13 6 10 5 3 4 3 22 2 11 15 1 34 11 11 12 5 5 12 22 18 11 9 14 14 10 5 11 25 13 9 13 27 24 0 25 10 5 15 19 0 4 7 3 21 9 13 8 26 20 15 3 34 7 8 20 16 8 3 12 2 1 0 5 16 7 6 35 4 9 6 4 0 13 48 7 3 8 21 23 24 7 24 18 3 2 1 5 6 8 26 8 6 17 3 19 9 7 5 10 26 9 3 10 19 4 1 7 10 32 9 12 14 2 21 8 5 8 11 20
7 5 6 10 10 15 9 5 7 10 12 8 9 16 15 12 11 7 13 11 10 6 4 9 10 10 9 16 7 13 6 10 11 11 2 17 10 6 15 9 8 5 13 9 10 7 12 11 10 7 14 17 9 8 7 8 9 14 14 11 10 11 14 14 14 9 7 13 9 4 7 16 9 7 6 14 12 7 7 10 3 12 16 12 7 8 14 9 15 7 7 15 20 6 11 9 8 11 10 10 5 14 18 10 14 9 9 15 14 13 7 24 12 18 11 10 6 4 12 17 20 8 14 12 11 8 9 9 13 6 10 8 13 9 6 11 7 14 6 8 11 10 3 10 9 11 7 12 9 7 9 9 3 11 9 7 11 9 9 8 1 9 9 7 10 8 15 10 11 8 5 8 8 17 5 11 8 6 8 6 10 12 9 9 9 6 13 9 13 9 17 12 3 9 6 3 8 8 16 11 9 6 3 10 4 13 8 16 9 9 8 7 19 13 14 18 7 10 11 6 9 8 8 10 7 11 6 11 13 11 9 5 14 9 11 11 17 12 14 9 8 7 9 12 8 8 18 6 7 11 11 8 7 11 7 18 12 13 10 8 7 8 13 12 16 5 11 18 4 11 8 14 8 8 15 12 7 4 9 15 12 7 13 11 5 13 13 7 9 14 9 11 15 6 10 15 16 6 19 13
6 0 13 7 7 2 4 5 3 6 3 12 3 8 5 13 5 11 5 10 3 9 3 1 10 3 9 4 22 10 7 14 14 14 7 2 3 3 8 2 3 4 10 6 1 16 7 6 7 11 8 11 3 7 6 7 9 9 13 6 1 7 3 3 4 5 4 6 6 3 9 1 2 9 4 11 6 2 7 10 11 8 3 7 2 3 4 3 4 30 8 5 23 6 7 10 12 17 9 11 5 4 9 3 8 3 7 3 1 9 2 3 10 4 4 3 6 8 12 1 12 6 3 2 4 10 3 9 2 4 3 7 2 6 0 5 13 6 11 8 3 10 6 5 16 2 5 7 6 15 5 16 4 4 3 0 14 4 6 11 15 5 1 6 17 0 1 7 21 1 6 9 4 5 5 7 6 4 7 6 3 21 3 2 4 11 6 3 4 5 4 6 2 1 15 5 4 6 8 2 8 15 6 8 13 6 3 2 3 7 3 3 5 7 1 5 3 21 16 5 16 6 7 4 6 2 4 5 5 5 23 4 7 3 5 3 8 5 10 7 6 2 4 4 3 11 16 9 8 14 4 19 1 3 2 1 6 4 9 7 9 14 5 9 5 1 11 10 6 7 4 6 5 8 1 8 5 13 2 3 2 10 7 3 10 14 5 4 5 6 16 2 2 3 1 1 2 11 1 2
53 78 245 174 42 93 181 107 58 281 286 41 71 110 24 214 103 230 107 172 162 102 179 85 125 150 48 26 347 90 150 126 144 124 33 101 19 73 29 162 43 87 289 119 46 108 66 7 77 89 104 85 74 92 53 63 79 6 93 3 50 112 98 27 111 151 95 134 41 105 53 91 87 70 121 76 8 28 167 219 86 219 54 86 43 110 122 14 188 84 63 97 92 92 67 11 79 120 24 192 105 153 136 116 110 56 48 108 43 16 139 187 33 127 91 165 57 57 56 68 42 42 118 70 98 31 125 41 82 49 56 36 162 27 151 162 115 151 43 124 44 85 159 150 64 72 170 118 148 209 210 97 261 66 114 24 54 103 106 29 81 122 208 75 144 23 114 95 60 28 69 152 116 71 314 39 86 67 257 84 110 135 33 143 151 159 91 170 56 79 138 73 297 102 135 36 108 52 41 86 84 84 94 64 46 112 174 56 60 142 227 94 169 104 94 102 13 98 99 54 93 68 128 103 197 101 286 94 19 343 77 103 203 41 90 128 93 179 60 90 114 140 75 78 17 21 251 94 128 35 64 98 85 167 69 77 41 24 168 158 53 54 67 80 154 36 191 232 115 136 145 96 178 105 109 137 137 75 59 49 135 101 73 413 101 58 12 126 49 114 105 146 106 75 174 129 144 180 65 74
0 2 0 2 0 0 0 0 0 1 2 0 4 0 0 1 0 0 0 1 1 0 0 0 0 0 1 2 0 0 2 0 0 2 0 0 5 0 0 0 0 0 0 0 0 0 0 0 1 0 0 1 0 1 0 0 1 0 0 0 0 0 0 0 1 0 0 0 3 0 0 0 0 0 0 0 0 2 0 0 1 1 0 1 0 0 0 0 3 0 0 1 0 0 0 1 0 0 0 0 3 0 0 0 0 0 0 0 1 0 0 0 0 0 1 0 0 0 0 0 0 0 0 0 0 0 0 0 1 0 2 0 1 0 0 2 0 1 0 0 0 0 0 0 1 0 0 1 0 0 0 1 0 0 1 0 1 0 0 0 0 0 0 0 0 1 0 1 0 0 1 0 0 0 0 0 0 0 0 3 0 0 0 1 1 0 0 0 2 0 1 10 0 0 0 2 0 0 0 3 0 0 0 0 0 4 0 0 1 0 0 0 0 0 0 0 0 0 0 0 0 0 2 0 0 0 0 0 0 1 0 0 0 1 0 0 0 0 0 0 0 1 0 1 2 0 0 1 2 0 0 1 0 1 1 0 0 2 0 0 1 1 0 1 0 0 0 0 1 0 0 0 0 1 0 0 1 0 0 0 0 0 1 0 0 0 0 0 1 0 0 3 1 0 0 0 0 0 1 1
0 0 0 13 0 0 1 0 1 2 1 0 7 0 0 7 1 0 0 0 0 13 0 4 0 1 0 12 0 0 0 0 0 0 0 0 0 0 0 26 0 0 0 0 0 3 0 0 0 0 1 0 13 0 2 1 0 0 0 3 0 0 2 0 0 0 4 0 13 0 0 7 0 4 0 0 0 4 0 7 0 4 0 0 0 0 7 1 1 1 0 0 0 0 0 0 0 0 1 0 0 0 0 0 0 1 0 0 0 0 2 0 0 0 12 0 0 0 0 0 0 0 15 0 0 0 1 0 2 11 0 6 1 0 0 6 2 0 0 0 0 0 0 1 0 4 0 11 0 1 8 1 0 0 1 0 0 0 0 10 0 5 2 0 2 0 4 0 1 0 0 0 0 0 0 0 0 0 7 1 0 0 0 2 3 0 1 0 0 2 0 0 0 0 0 0 1 0 2 0 1 0 3 1 0 0 0 0 0 0 0 0 0 0 0 0 0 0 0 0 0 0 0 0 2 0 0 1 0 0 1 2 2 1 0 0 0 0 0 0 0 10 1 1 1 5 0 1 0 0 0 1 2 0 0 0 2 0 0 0 0 0 0 0 0 0 0 0 0 1 0 6 0 0 0 2 0 0 0 1 0 1 1 0 0 8 0 0 0 12 0 3 0 11 0 1 4 0 0 0
4 14 8 6 7 2 22 9 21 15 7 0 10 12 13 2 19 8 1 1 23 8 17 20 16 22 40 17 4 11 38 22 17 2 22 14 3 0 19 6 8 7 25 7 31 8 14 8 12 19 27 9 10 3 1 0 12 10 25 37 9 12 4 15 18 15 8 0 18 13 25 27 5 20 14 5 21 16 25 33 5 28 7 2 12 0 14 12 10 1 11 15 33 5 22 13 28 3 0 18 24 6 7 2 42 46 2 11 10 5 7 20 20 3 14 5 2 29 16 21 20 1 17 8 8 7 13 21 4 4 9 30 7 6 4 17 2 7 9 7 32 15 28 30 18 22 7 5 1 2 18 25 12 14 30 2 7 16 2 10 15 13 31 17 11 27 13 0 5 40 10 24 25 0 24 8 18 2 2 31 1 5 4 8 9 6 25 23 32 31 5 0 15 18 12 8 20 1 20 20 9 35 24 2 3 17 21 19 12 6 8 6 22 29 11 11 7 22 32 15 0 3 5 14 24 18 0 35 26 11 10 3 1 9 16 15 3 12 19 11 11 16 15 2 11 1 7 3 29 2 2 11 2 11 4 0 17 37 10 9 9 32 35 1 14 9 38 24 26 4 5 5 15 13 4 31 4 10 7 6 6 18 22 5 9 10 16 22 26 17 4 16 12 24 6 2 0 0 1 16
0 7 15 5 5 5 7 0 1 1 1 5 2 0 4 7 3 1 7 1 2 0 1 1 7 0 0 2 0 3 5 5 4 5 0 8 10 4 3 4 13 7 13 1 7 2 2 3 4 3 7 9 14 16 3 10 0 0 9 1 3 3 18 4 4 4 1 1 2 11 9 2 8 8 0 0 12 0 7 3 0 4 1 1 0 2 3 10 2 2 4 4 4 3 14 10 3 0 3 2 2 0 1 0 12 1 8 11 0 11 3 2 9 0 1 1 4 0 7 1 7 8 6 8 3 6 1 1 5 0 2 9 3 12 2 12 6 1 5 7 8 1 2 13 11 3 1 10 10 2 2 1 4 2 3 9 3 1 4 2 10 2 7 3 8 0 15 4 3 2 4 2 4 1 2 0 0 8 1 2 12 4 2 4 1 1 10 5 1 2 0 0 0 4 0 6 5 0 3 1 0 0 2 2 0 27 2 9 1 4 4 6 1 0 2 4 8 0 2 1 2 6 2 1 0 1 3 1 1 6 0 8 0 4 6 9 0 5 3 1 4 1 5 3 10 1 6 7 4 0 9 1 8 4 1 4 1 3 0 6 8 4 4 9 7 6 0 1 9 9 24 5 0 10 0 5 2 2 3 15 20 0 5 4 1 4 6 2 1 1 1 10 3 16 2 2 2 0 8 1
6 8 12 3 7 5 5 3 8 10 8 8 9 12 5 1 5 3 10 8 2 7 7 7 13 4 9 3 5 2 2 15 3 2 3 5 5 13 2 14 2 7 6 10 8 5 8 14 3 5 5 7 8 4 10 3 12 11 6 15 10 4 16 3 5 8 0 8 11 12 3 7 4 10 9 10 7 8 6 9 3 14 15 8 4 10 4 9 5 2 4 9 17 3 10 11 3 15 7 10 11 1 8 5 2 4 2 7 10 7 12 7 8 7 1 10 19 3 6 4 12 4 2 8 10 9 2 4 11 4 4 17 2 10 8 3 8 3 8 3 3 4 9 4 6 6 5 2 3 3 2 10 5 3 8 14 9 4 4 14 3 4 6 5 9 12 3 11 3 7 5 14 6 10 1 5 6 13 4 8 5 6 7 1 3 10 13 3 11 7 6 9 4 5 5 2 9 7 4 14 5 6 2 9 8 8 8 20 5 4 5 8 5 3 9 7 6 8 9 5 3 9 14 3 6 15 16 5 10 4 2 1 7 8 6 5 8 10 14 4 5 6 4 7 12 2 6 21 8 9 2 7 6 2 2 1 7 6 5 6 7 10 4 2 5 3 17 7 4 6 7 12 1 5 4 7 3 3 2 11 2 3 4 1 10 7 12 10 13 8 5 6 9 3 11 5 9 5 6 7
1 3 3 0 9 1 9 2 7 9 5 1 6 13 10 6 6 1 4 0 1 7 3 2 2 4 5 8 0 0 9 4 4 6 4 9 1 3 2 9 2 4 7 3 0 0 3 14 2 5 2 6 4 1 1 0 4 5 0 3 1 4 3 7 19 7 1 6 0 3 4 6 14 4 7 0 2 5 3 0 5 11 4 10 4 8 6 8 10 3 12 2 17 3 4 8 9 3 5 1 2 4 1 3 8 1 4 5 2 3 2 1 12 2 4 9 7 3 4 0 0 2 16 13 10 9 1 0 7 2 14 11 1 1 1 7 12 0 6 4 9 7 7 1 6 7 3 7 10 2 0 3 2 10 0 6 5 0 7 14 6 8 0 2 1 0 13 3 10 2 7 1 1 0 1 1 9 2 1 1 5 2 4 0 5 1 2 2 2 0 1 3 3 7 0 1 6 13 12 3 7 7 5 5 5 3 3 13 3 2 9 2 6 6 2 3 1 6 0 5 3 0 7 3 11 4 22 3 3 16 10 4 6 2 5 8 4 2 7 6 5 5 12 6 2 8 5 6 6 9 1 7 1 6 0 4 2 4 1 4 1 2 17 3 3 4 20 3 5 6 0 3 1 5 2 5 1 2 3 7 4 8 1 1 5 4 1 4 4 2 0 5 0 2 2 9 2 8 2 5
5 11 4 0 13 0 0 1 0 2 2 2 1 1 11 2 0 0 2 4 0 0 3 6 1 2 11 1 7 1 3 4 2 2 7 0 2 13 0 8 4 2 2 0 8 1 3 3 1 10 3 0 1 1 1 1 4 1 1 1 0 2 2 5 0 5 5 7 1 1 9 2 0 4 5 1 1 4 3 2 1 3 5 0 2 0 0 2 0 2 1 4 0 4 0 1 4 1 0 0 2 0 9 0 2 0 1 5 1 3 7 3 2 9 3 3 7 0 1 3 2 1 1 4 2 2 0 0 9 1 0 5 1 2 2 1 3 1 8 0 1 4 0 0 1 0 3 1 1 2 2 3 3 0 1 0 0 5 5 5 1 0 1 1 4 0 3 0 6 13 8 3 1 0 0 2 11 2 5 6 1 2 0 2 10 5 2 0 7 1 1 2 1 1 1 0 0 3 1 2 0 15 0 3 3 0 0 0 3 5 4 2 4 1 1 3 5 2 4 1 0 1 6 3 1 0 2 8 0 13 0 1 0 3 6 2 1 7 1 1 2 3 7 6 0 2 0 2 13 1 1 9 4 2 1 2 7 1 11 7 0 0 4 1 3 3 3 3 5 1 1 3 4 2 0 7 7 5 2 9 0 2 1 0 1 5 0 0 1 2 6 6 0 0 3 5 7 2 10 5
4 4 0 0 4 2 0 0 15 1 5 5 8 0 0 5 6 1 3 6 1 5 6 1 5 2 0 1 1 4 4 2 9 2 4 10 1 3 2 10 4 2 2 2 7 1 6 1 4 0 9 2 0 6 0 2 0 4 3 3 3 0 6 0 0 5 6 1 1 3 6 2 9 3 1 1 7 4 1 11 1 8 1 5 14 1 7 2 11 2 2 1 0 1 2 2 2 2 1 3 11 9 6 0 2 0 0 0 1 1 8 0 0 2 0 5 4 2 1 4 0 4 2 3 4 6 1 5 13 2 2 0 1 2 0 3 0 5 8 2 0 4 3 9 0 0 2 2 4 13 1 2 4 10 2 3 1 6 0 1 6 0 2 1 1 0 3 7 0 1 5 2 7 1 1 0 1 1 15 0 1 3 1 1 3 12 5 0 3 5 3 4 0 6 8 0 1 15 1 16 0 14 4 0 1 2 15 0 2 1 4 0 0 2 5 6 1 4 3 4 0 1 7 6 1 1 5 3 7 5 4 1 20 0 2 3 7 2 0 6 3 1 3 2 3 0 4 10 3 6 0 4 0 1 0 2 1 1 0 7 4 9 10 0 3 2 4 7 1 1 3 1 2 5 0 1 0 0 2 10 1 0 2 3 4 3 8 10 7 6 7 3 1 0 0 2 9 2 0 4
8 7 10 4 11 6 3 5 8 7 4 10 11 10 11 11 5 8 10 10 10 10 7 15 5 5 13 7 7 9 11 10 6 5 9 13 12 10 9 7 13 11 12 4 5 9 11 9 5 8 8 8 11 4 6 7 9 10 14 9 3 9 3 8 17 7 12 10 10 11 2 3 8 4 9 9 9 6 12 5 8 15 9 6 5 3 8 14 6 8 9 11 6 9 12 5 7 10 7 9 11 5 10 12 8 8 9 8 9 6 8 10 10 14 10 7 6 11 3 11 14 10 5 7 9 6 4 10 7 8 6 10 8 7 11 5 11 11 8 5 9 13 8 5 5 8 6 11 5 4 8 6 7 11 14 16 4 5 3 8 9 1 3 13 6 8 5 8 8 4 7 11 9 7 3 3 5 16 8 9 5 22 11 5 5 10 7 9 10 4 7 9 1 7 4 7 3 2 12 9 6 12 6 11 12 4 8 9 10 6 10 3 7 10 6 4 10 5 8 5 4 10 11 9 10 11 6 12 11 8 7 3 7 8 9 7 5 4 5 1 7 6 14 0 17 7 2 8 4 8 6 5 7 7 5 5 12 7 9 5 8 7 8 12 5 16 8 7 3 9 6 9 13 5 7 4 6 4 8 5 10 1 13 11 4 15 10 9 9 5 12 10 10 8 5 3 10 7 8 5
28 19 20 16 10 12 16 19 19 19 26 18 29 22 14 24 29 17 18 25 27 23 34 21 19 17 8 18 34 25 20 32 28 27 37 31 22 16 10 17 25 15 36 24 27 14 39 23 29 8 30 14 21 19 23 16 8 26 22 15 28 27 21 10 25 21 10 15 27 31 25 29 14 19 18 19 15 26 11 24 20 20 22 14 36 18 23 25 20 30 26 25 33 25 36 21 21 35 10 32 16 20 20 23 22 31 45 20 27 14 20 19 18 16 26 8 19 38 9 40 29 14 19 15 40 39 21 17 16 23 34 18 21 18 13 17 18 9 17 17 19 27 28 30 38 13 9 11 22 14 20 33 27 7 21 24 16 30 19 23 19 23 30 23 16 20 11 20 16 21 23 38 30 21 24 37 26 31 27 34 23 16 29 21 19 17 30 27 22 27 10 27 14 36 20 18 28 13 24 22 16 7 7 22 27 31 38 21 18 12 17 13 12 26 25 16 16 12 19 25 34 13 15 15 16 11 14 25 12 5 20 35 22 24 29 27 29 29 18 8 29 20 22 30 37 25 24 36 25 22 35 43 34 16 27 35 23 8 23 20 23 35 27 25 8 23 16 31 17 20 14 20 28 10 42 25 14 32 19 27 1 31 23 17 29 25 23 22 21 30 15 18 10 31 34 42 16 9 14 20
1 0 2 0 0 0 2 0 2 1 0 0 0 0 0 0 2 2 3 0 1 0 0 0 0 0 4 0 0 0 0 0 0 0 1 0 0 1 1 0 0 1 0 0 1 0 1 0 0 1 0 0 0 0 0 1 4 0 1 0 0 1 2 0 0 1 0 0 0 0 0 1 0 0 0 0 0 0 0 0 0 1 0 0 0 0 1 0 0 2 0 1 0 3 2 0 0 2 0 1 0 0 1 0 2 1 0 1 0 0 2 1 1 0 0 1 0 0 0 0 1 1 1 1 1 1 0 1 0 0 2 1 1 1 0 0 1 0 0 2 0 0 1 1 1 2 1 0 1 2 0 0 0 1 1 0 0 0 0 0 0 0 0 0 0 0 6 0 0 1 1 0 0 0 0 1 0 1 0 0 0 0 4 0 0 0 0 1 1 1 0 1 1 0 1 0 0 1 2 0 0 4 1 0 0 0 0 0 0 0 1 0 0 1 1 1 1 4 1 0 0 3 1 0 0 0 1 0 0 1 0 0 0 2 0 0 0 0 0 1 0 0 0 1 1 0 1 1 1 1 0 1 0 0 0 0 0 1 1 0 0 0 0 0 1 6 0 0 0 1 0 1 2 0 1 1 2 0 2 0 0 0 0 0 2 0 0 0 2 0 0 0 0 0 2 1 0 1 1 0
55 40 51 95 55 54 59 62 44 62 65 45 63 69 71 55 48 68 55 68 45 36 74 46 38 53 73 43 70 68 50 45 30 41 58 56 55 73 58 62 53 83 60 59 73 55 55 73 58 74 63 58 52 53 42 55 73 60 73 75 54 58 50 44 53 52 65 47 60 61 68 53 53 43 57 85 50 39 55 73 43 47 85 48 56 72 93 88 40 66 44 42 68 59 61 62 38 53 50 58 44 76 48 65 59 38 63 56 45 75 67 53 66 72 47 58 47 50 74 48 65 57 39 68 68 71 37 64 63 59 50 61 56 65 90 57 60 54 60 46 52 56 68 68 75 46 62 53 65 36 69 61 45 47 51 60 55 66 56 64 55 35 57 38 53 65 40 56 67 61 63 64 54 44 61 66 36 62 61 59 52 49 64 46 58 49 54 44 52 55 44 60 60 75 47 57 77 75 40 52 53 59 57 79 67 86 44 66 51 62 58 60 41 59 59 59 69 71 55 51 49 58 52 56 62 61 70 54 45 66 52 55 47 50 53 57 66 70 58 54 66 57 57 35 48 48 57 38 33 56 60 67 63 56 40 54 66 73 69 71 55 46 59 60 48 77 33 41 50 62 57 78 70 72 61 69 46 65 71 59 57 53 66 57 85 63 61 58 56 66 51 52 43 59 65 44 55 58 70 47
174 189 154 121 187 129 52 50 103 124 119 171 144 149 54 73 119 135 166 33 152 148 141 139 198 87 118 80 194 116 85 78 104 75 123 77 99 152 68 120 130 157 225 202 101 71 112 160 131 131 144 87 95 136 92 114 101 147 187 149 106 186 74 76 123 64 101 143 118 173 107 155 117 71 124 78 190 103 58 85 82 174 112 94 121 121 128 105 109 152 130 126 134 161 154 102 152 125 122 162 126 200 182 182 144 122 91 106 80 132 96 110 150 104 170 209 122 83 84 112 145 170 119 69 202 155 89 163 266 151 102 128 99 114 221 113 113 70 112 120 149 215 146 115 171 130 163 129 203 203 96 153 166 164 106 119 102 65 191 139 133 117 103 79 125 106 131 124 56 94 238 147 57 152 234 84 103 80 185 95 81 113 158 126 159 42 130 121 130 134 59 101 101 141 46 126 79 248 71 238 123 64 189 115 135 146 77 148 64 46 20 119 104 101 122 90 134 151 134 205 114 158 135 142 191 144 119 67 186 96 208 116 171 117 152 58 114 96 181 138 151 129 108 171 97 121 169 141 135 109 136 119 114 96 148 130 68 172 116 75 173 117 127 93 85 67 80 202 145 119 134 234 92 162 48 159 81 83 189 85 106 51 101 130 163 124 77 131 132 188 97 150 160 167 163 188 123 113 209 60
0 0 0 1 0 0 0 0 0 0 0 0 0 0 2 1 0 0 1 0 0 0 0 1 0 0 0 0 0 0 1 1 2 0 0 0 0 0 0 0 2 0 0 0 0 0 1 0 0 0 0 0 0 0 0 0 0 0 1 0 0 0 0 1 0 0 0 0 1 0 0 0 1 0 0 0 0 0 0 0 0 1 0 1 0 0 0 0 0 0 0 0 0 0 0 0 0 1 1 0 0 0 0 0 2 0 0 2 0 0 0 1 0 1 0 0 1 2 0 0 0 1 0 0 1 0 1 0 0 0 0 0 0 0 0 0 0 0 0 0 0 1 1 0 2 0 0 0 1 0 1 0 0 0 0 0 0 0 0 0 0 0 0 0 0 0 0 1 0 0 1 0 0 0 0 0 2 1 0 0 0 2 0 0 0 0 1 0 0 0 0 0 0 1 0 1 0 3 0 0 0 0 0 0 0 1 0 2 0 0 0 0 0 0 1 0 0 0 0 0 0 0 1 0 0 1 0 0 0 0 0 0 0 0 0 0 0 0 0 2 0 0 0 0 2 0 0 0 2 0 0 0 0 0 0 0 0 0 0 0 0 0 0 0 1 0 0 0 0 0 2 1 0 0 0 0 0 1 0 0 0 0 0 0 0 0 0 0 0 1 0 1 0 0 0 1 0 0 0 0
9 2 4 8 9 13 2 8 7 7 15 7 5 3 18 10 4 13 6 1 4 4 4 1 8 14 8 6 6 6 4 9 4 6 9 2 7 12 18 9 7 14 10 10 3 2 1 4 2 6 16 10 7 9 14 12 9 9 3 4 6 14 11 3 7 2 3 8 6 4 2 1 6 0 4 2 9 4 10 2 14 3 9 11 9 15 3 4 4 3 8 13 3 2 8 10 6 6 4 9 11 8 9 3 4 3 8 5 20 12 10 0 3 4 11 4 3 4 12 1 5 10 5 10 5 12 2 5 14 7 8 4 5 1 3 8 5 9 4 1 11 5 5 0 13 14 9 7 4 6 8 5 10 10 8 9 4 14 0 6 2 4 6 7 4 5 2 5 7 6 7 2 3 8 5 5 1 10 0 4 4 4 0 8 4 3 1 2 7 9 5 1 9 10 3 5 7 7 12 7 7 8 5 6 1 11 6 3 1 3 12 2 2 4 3 2 5 4 6 1 3 4 1 12 7 5 7 6 8 9 11 10 5 2 3 7 5 5 3 7 2 18 2 7 9 6 4 10 4 2 2 1 6 11 6 9 12 7 3 6 4 8 8 5 4 7 2 12 9 9 12 1 4 3 4 9 5 7 11 3 10 4 1 3 9 11 3 4 3 3 3 8 8 8 1 3 7 6 5 23
38 38 23 33 34 31 43 41 42 49 43 29 42 53 40 30 27 37 46 46 32 29 43 32 41 35 29 31 33 43 27 38 31 65 47 45 37 42 53 43 46 49 40 34 38 39 23 31 44 52 33 28 29 37 20 35 20 41 34 52 37 34 24 42 47 28 42 33 35 27 56 46 48 27 57 29 34 37 37 39 22 30 43 34 41 29 39 44 37 34 21 20 27 37 22 34 35 36 22 34 35 40 43 31 35 43 43 28 42 51 38 29 30 38 22 20 27 39 40 42 41 22 31 45 60 41 55 27 49 35 36 20 54 33 41 27 21 32 38 29 39 24 35 38 60 41 44 33 44 30 30 40 34 34 32 39 24 61 26 24 40 30 27 40 30 38 30 36 41 40 39 27 42 28 45 36 34 42 33 26 40 33 41 34 38 45 27 55 33 42 27 28 40 51 24 43 44 37 35 21 37 25 33 19 32 25 41 41 32 18 36 34 43 36 38 40 34 52 42 28 21 29 46 41 44 23 62 40 27 33 36 45 27 22 30 49 32 32 42 25 43 49 56 40 39 31 37 22 39 31 32 37 43 34 29 33 32 26 41 33 41 31 52 51 37 44 42 56 34 43 29 42 38 35 33 52 27 32 41 48 21 33 38 33 38 39 45 51 43 32 37 53 38 38 42 32 31 39 52 24
14 9 5 9 12 15 6 6 7 2 8 8 6 13 14 9 6 6 2 5 9 11 14 6 10 13 4 10 11 19 6 6 5 13 13 3 10 20 8 12 13 9 10 11 5 7 7 14 3 4 7 13 6 12 10 10 14 13 7 4 17 8 11 2 3 10 20 8 6 17 11 11 6 16 9 12 6 5 10 6 12 4 6 4 10 11 7 8 6 14 9 7 8 12 7 15 15 13 14 13 10 6 9 22 21 15 18 7 4 10 3 9 11 4 6 6 13 7 1 6 14 11 13 21 7 6 3 8 7 9 9 7 8 8 17 8 11 7 8 16 3 7 9 10 12 9 12 4 16 12 21 17 7 6 5 15 11 6 6 5 8 10 18 14 17 12 7 9 9 13 21 10 10 8 0 7 11 8 7 5 2 11 13 7 16 18 8 7 4 5 13 13 8 11 9 8 6 19 12 9 5 10 9 10 11 14 14 7 8 9 8 6 5 12 3 12 4 14 10 4 13 9 10 10 15 13 3 9 2 2 10 15 5 7 9 3 4 7 14 11 9 14 6 11 18 14 7 17 11 8 8 9 7 8 14 20 6 4 11 10 12 4 18 17 9 24 9 14 9 5 11 6 4 9 9 15 4 6 4 4 5 29 13 9 9 7 17 1 7 16 6 2 5 12 4 3 8 9 5 8
14 27 11 15 31 25 26 20 17 6 31 18 14 19 23 12 19 5 16 18 20 6 36 25 17 8 15 21 9 11 19 26 19 38 16 14 16 31 37 8 23 40 18 9 28 40 15 18 35 21 12 15 22 14 33 23 11 22 18 26 14 19 21 29 16 13 18 10 38 11 18 12 8 29 18 16 26 11 18 19 10 30 27 13 21 9 14 41 12 11 13 20 21 19 9 15 21 32 10 8 17 19 26 23 22 15 30 19 33 29 16 18 11 25 17 1 16 16 28 25 24 25 24 15 14 28 18 24 17 17 17 20 26 21 21 27 20 15 22 17 19 9 27 16 19 17 36 34 17 22 23 17 21 23 24 27 39 14 25 17 18 24 24 23 16 19 16 12 22 7 15 35 17 31 10 14 19 31 8 20 28 14 30 10 14 24 11 25 13 21 30 21 13 8 29 20 23 10 21 27 13 23 10 22 6 20 15 15 33 17 24 15 41 42 39 29 27 18 10 12 32 9 15 11 24 19 16 23 20 14 21 20 18 19 6 23 19 28 10 9 17 22 15 23 25 25 19 26 19 21 20 27 21 17 13 32 28 26 14 21 19 11 18 20 24 12 14 11 9 8 18 11 20 24 17 16 26 5 20 25 7 10 24 16 18 26 22 14 11 35 20 6 17 14 22 28 13 19 17 29
0 2 1 3 5 4 1 4 3 0 0 2 2 2 2 1 5 3 1 3 2 0 1 4 0 2 3 0 0 3 2 1 0 2 5 3 1 8 1 0 1 0 4 6 0 5 2 2 1 9 2 1 1 2 2 3 1 2 1 1 4 5 4 1 0 4 0 2 4 2 3 0 3 3 1 0 5 2 1 1 0 3 2 1 3 0 3 0 5 3 0 1 2 8 3 1 1 3 1 1 3 0 1 1 0 2 0 0 0 0 1 3 1 3 1 0 5 0 1 0 0 4 5 2 4 7 1 1 1 1 0 0 2 0 1 3 2 1 2 1 3 3 2 3 0 3 3 0 4 0 1 6 2 2 3 0 3 3 2 4 3 4 2 0 0 0 0 1 0 2 4 1 2 2 1 2 1 3 2 0 1 1 3 0 5 2 4 2 2 2 2 2 3 0 1 0 4 2 0 3 2 0 2 2 2 6 1 1 1 2 0 0 0 1 0 1 5 1 0 1 6 4 2 1 1 4 4 2 3 1 1 3 0 0 0 0 4 2 2 4 1 3 1 3 1 0 3 1 2 3 2 0 7 4 7 1 0 1 3 2 0 0 0 1 1 0 1 1 0 0 0 2 3 1 2 3 2 1 3 0 1 2 1 2 1 0 3 2 1 2 6 1 0 2 0 1 3 0 0 0
0 0 0 5 2 2 1 0 2 8 6 0 0 1 3 2 5 0 0 12 7 0 1 6 0 5 1 7 1 1 0 5 4 0 1 0 2 0 3 0 1 0 4 0 2 0 0 3 0 2 2 0 5 1 1 12 0 1 0 0 1 7 0 0 2 2 5 5 1 0 0 1 0 2 5 0 0 0 13 16 0 4 2 1 0 0 0 2 13 3 1 0 0 1 1 0 0 2 2 7 0 1 3 9 1 0 0 15 0 0 12 0 13 0 7 1 4 1 1 2 1 1 0 5 0 1 1 0 1 2 1 9 3 0 2 7 3 1 1 1 5 1 2 2 0 0 1 3 0 3 2 3 14 0 0 1 1 0 7 0 3 25 12 3 3 1 0 7 0 4 4 0 0 5 0 2 2 0 0 1 0 6 10 1 0 0 0 1 10 0 3 2 2 1 1 0 7 9 0 0 3 1 2 6 1 0 3 1 2 1 5 6 0 11 0 0 0 6 9 11 5 1 3 0 0 3 0 1 0 3 2 8 1 1 0 11 1 4 1 5 2 4 1 0 0 13 3 0 0 0 0 2 0 2 1 6 2 1 0 0 3 0 1 0 0 14 0 2 2 1 5 3 2 10 0 1 2 3 4 3 3 7 6 2 0 0 0 3 3 1 0 3 0 0 1 9 4 1 0 2
27 9 38 12 14 30 26 34 9 17 43 57 19 13 27 56 33 24 8 31 43 32 20 8 17 18 8 7 32 67 11 3 22 26 29 31 59 48 36 30 20 27 23 51 30 33 30 33 43 41 15 8 23 33 7 6 16 21 19 36 17 28 29 27 6 36 8 16 14 29 51 45 36 59 8 17 7 19 26 29 13 14 11 31 16 5 17 41 11 30 20 8 19 24 27 16 24 27 26 62 22 20 16 31 11 60 30 23 16 40 21 11 12 19 9 24 48 14 38 35 36 15 21 88 18 26 28 42 42 33 42 25 31 35 15 69 43 27 30 47 11 59 25 53 50 25 67 58 22 29 53 13 17 24 17 17 23 34 28 33 39 14 64 35 42 56 15 29 47 12 51 66 15 8 5 25 46 21 24 30 17 22 14 23 17 10 26 31 49 8 14 33 24 33 29 11 35 26 32 26 20 23 38 33 13 16 15 33 22 77 20 36 26 13 29 53 26 28 15 23 21 33 19 12 46 50 9 23 65 28 27 49 13 35 20 56 46 17 15 9 34 31 5 55 28 27 12 22 17 10 30 51 21 15 16 33 39 35 23 21 7 30 6 51 50 40 4 13 21 30 51 38 26 22 19 35 44 7 35 10 15 30 19 31 4 24 14 33 23 32 20 24 17 29 13 28 5 14 43 7
0 0 0 0 3 0 0 3 0 0 0 0 0 0 0 0 0 0 0 0 0 0 0 0 0 0 0 0 1 8 0 0 4 1 3 0 0 0 4 0 0 0 0 0 0 12 0 0 2 0 0 0 5 0 8 0 0 0 0 0 0 0 0 2 0 0 0 2 0 0 14 0 0 6 0 0 0 0 0 0 0 0 0 0 0 0 3 4 0 5 0 0 0 0 0 0 0 0 0 0 0 0 0 1 0 0 2 0 0 0 0 0 0 0 0 0 0 0 0 0 0 1 8 0 0 0 0 6 0 0 4 0 3 0 0 0 1 0 0 0 2 0 1 0 0 0 0 0 0 0 2 0 1 1 0 0 0 1 0 0 0 0 0 0 0 0 0 0 2 0 0 0 0 0 0 0 0 0 2 0 0 2 3 0 0 0 4 0 0 3 0 0 0 3 0 10 0 1 0 0 0 2 1 0 1 0 0 0 0 1 0 0 7 0 0 3 0 0 0 0 0 0 2 5 0 0 0 0 1 9 0 0 0 3 0 0 0 0 3 5 2 4 0 4 3 0 1 0 3 1 0 0 0 0 0 9 0 0 1 0 0 0 0 0 4 0 0 0 0 1 0 8 0 0 2 5 0 3 0 0 0 0 0 0 4 0 0 2 0 0 0 0 2 0 0 0 0 0 0 0
6 10 7 3 11 13 7 2 5 9 3 11 4 6 4 1 3 12 5 3 7 4 1 1 2 3 5 9 12 3 6 3 2 5 6 10 6 6 1 1 11 10 12 1 3 3 10 4 3 4 7 4 3 5 5 7 6 5 7 5 5 1 12 6 4 4 1 5 8 3 1 1 0 2 3 9 2 15 7 10 5 0 6 8 15 4 1 2 8 3 4 3 2 6 1 12 2 4 1 2 7 7 0 7 6 7 11 16 3 8 10 7 5 8 5 7 3 12 6 5 7 3 7 6 7 9 3 9 5 7 0 17 8 8 0 2 4 0 3 5 0 4 10 2 3 7 6 4 11 2 2 5 4 5 2 4 6 8 9 0 6 7 3 3 3 5 6 1 1 5 4 2 7 4 13 16 3 7 7 2 2 2 1 9 11 0 6 5 4 4 8 3 5 7 2 13 12 4 3 9 7 6 11 5 8 3 1 8 6 6 6 10 9 4 4 1 4 6 5 4 6 2 2 13 5 2 6 10 2 11 4 5 9 4 2 5 0 6 0 2 12 10 12 1 5 4 4 8 14 9 3 8 7 5 10 2 1 7 4 2 2 7 5 6 10 7 8 26 1 9 10 3 12 1 3 5 4 4 2 7 7 10 1 5 7 10 1 0 3 4 5 8 6 2 15 3 1 7 11 6
1 0 1 3 6 5 0 0 1 4 0 2 4 0 7 0 0 0 1 1 1 2 0 0 0 2 0 1 0 4 1 0 2 0 10 0 1 0 0 0 5 0 0 0 0 7 5 0 0 0 0 0 0 0 9 0 6 1 0 0 3 1 2 0 4 4 3 1 4 1 6 4 0 6 0 5 1 0 6 0 8 1 0 1 6 0 4 6 0 0 0 0 1 0 6 5 0 0 1 0 0 4 1 5 6 0 9 1 0 2 1 0 0 0 1 4 1 3 4 4 0 0 1 0 1 0 0 4 0 10 1 0 0 3 1 0 1 6 1 0 3 0 0 0 0 0 0 1 2 1 0 0 6 7 7 0 3 0 1 1 1 0 0 2 7 0 7 3 3 0 0 0 1 0 4 2 1 0 4 3 1 0 1 2 2 4 2 0 0 2 0 0 1 2 2 2 10 1 1 6 3 3 0 0 0 0 1 1 1 0 1 0 0 6 1 3 1 3 1 0 6 2 8 3 0 0 5 1 0 5 0 0 6 0 0 3 6 0 0 1 0 0 0 3 0 2 1 1 0 7 1 0 4 0 5 0 0 0 0 0 0 0 0 0 2 0 0 4 0 1 0 0 0 0 1 0 6 1 6 8 0 7 0 0 0 2 2 0 4 0 0 1 1 1 0 1 4 1 3 9
1 0 0 2 0 1 2 0 0 2 0 0 1 0 2 1 0 0 1 0 0 0 1 1 0 0 1 0 0 0 0 1 2 0 0 1 0 0 1 1 0 0 0 0 0 1 0 1 1 0 1 0 0 0 1 1 0 0 0 2 0 5 0 1 0 0 0 1 1 2 1 1 3 0 0 2 0 0 2 2 2 0 0 0 3 0 1 0 1 1 0 0 0 0 3 0 1 3 0 0 0 0 0 0 0 1 1 1 2 0 1 0 0 1 1 0 1 0 1 1 0 0 1 2 0 0 0 3 0 0 0 0 0 0 0 0 1 0 0 2 1 0 0 1 1 1 3 2 0 3 0 0 0 0 0 1 0 3 1 0 0 1 0 0 0 0 0 0 1 0 0 0 0 0 0 0 0 0 0 0 2 2 0 0 0 1 0 1 0 2 0 1 1 0 0 0 0 0 0 0 0 0 0 3 0 0 0 1 1 0 0 0 0 1 1 1 0 0 0 1 2 2 0 0 2 0 0 0 1 0 1 1 0 0 1 0 1 1 0 0 1 0 0 0 0 0 0 0 1 0 1 0 0 1 0 1 0 0 2 1 0 0 0 1 0 0 0 0 0 1 0 0 1 0 3 1 1 1 0 0 0 0 0 1 0 2 0 0 0 0 3 0 0 0 0 0 0 3 0 0
128 19 12 62 126 72 50 36 103 148 12 78 131 27 35 198 69 8 17 48 105 177 47 25 132 51 29 21 140 51 48 68 32 15 72 54 48 25 144 50 39 66 61 37 63 44 55 126 11 58 61 23 43 34 41 10 63 79 61 102 29 93 120 88 16 84 20 42 56 60 40 22 46 53 80 55 179 28 81 21 64 74 52 67 42 101 62 44 31 61 45 14 97 88 35 92 46 64 98 19 70 67 87 65 15 45 25 15 50 148 91 21 34 41 111 166 41 25 40 9 83 84 122 37 39 72 67 110 35 76 71 88 64 19 52 34 71 75 13 8 50 33 16 31 12 45 23 56 58 50 82 71 19 133 60 5 17 70 61 24 72 46 22 35 71 172 60 33 65 21 84 16 24 17 110 19 34 65 17 63 27 74 120 67 39 50 133 15 91 132 31 22 39 26 38 38 108 65 38 141 50 111 73 50 42 64 31 60 32 54 42 12 47 76 82 47 61 34 47 61 62 45 35 21 158 28 79 75 17 171 100 87 62 65 34 31 96 57 36 81 23 120 51 81 87 100 38 26 52 36 14 36 59 9 50 16 24 48 50 68 57 79 115 42 28 65 22 92 32 68 77 54 47 61 67 118 24 30 76 34 14 18 48 18 22 34 43 2 45 64 29 42 27 107 39 29 35 32 25 16
45 44 34 48 33 20 21 38 19 38 32 18 31 17 24 22 15 39 39 49 22 29 67 15 36 43 11 15 30 21 31 6 27 27 21 21 36 30 29 21 24 45 29 34 43 45 49 21 26 23 25 40 14 21 23 20 14 21 37 41 21 80 54 29 44 28 41 25 53 19 16 27 27 12 13 31 27 28 38 30 61 42 15 37 24 32 65 23 18 44 27 25 48 32 26 38 27 27 55 29 18 38 47 35 23 29 25 21 20 15 27 24 52 29 14 44 33 33 25 21 21 23 15 38 50 28 43 49 21 41 32 23 30 28 26 47 22 62 21 35 35 50 24 36 38 25 37 38 44 4 79 29 25 30 41 42 41 19 20 48 26 35 20 54 32 84 27 35 25 32 14 24 30 44 21 44 27 40 17 25 45 34 33 23 29 24 30 38 26 22 24 41 62 32 41 21 54 38 23 38 19 31 68 54 73 49 19 50 13 40 17 75 50 23 37 36 47 18 36 13 21 64 29 54 51 33 45 26 30 28 28 20 40 41 18 11 27 41 26 31 33 44 30 30 26 38 33 19 7 39 7 15 25 36 22 31 55 12 23 50 24 30 22 51 17 17 41 35 37 64 24 30 31 27 45 31 44 11 26 27 26 37 44 28 27 18 30 40 34 20 18 24 62 34 19 22 15 32 23 15
2 0 1 1 4 2 1 3 0 0 0 0 2 0 0 0 2 0 1 0 0 0 0 1 2 1 7 1 0 0 1 0 0 0 1 1 0 1 2 1 0 0 1 4 11 3 4 1 0 0 0 0 0 1 0 4 0 0 0 0 2 0 1 0 0 0 1 0 0 3 1 0 0 0 0 0 1 2 0 0 0 3 1 3 1 0 0 0 2 3 0 0 0 0 0 0 0 0 0 0 1 1 0 0 0 0 0 0 1 0 3 0 0 1 0 4 1 0 0 0 0 4 1 2 1 2 2 5 0 1 0 3 0 1 1 0 0 2 0 0 2 0 1 0 3 0 0 1 0 2 0 0 0 0 0 0 0 0 0 0 0 2 1 0 1 2 0 1 3 2 0 0 0 0 2 0 2 4 2 2 0 1 0 0 0 0 0 0 1 0 0 1 0 0 0 0 0 5 0 0 0 1 0 0 0 0 0 0 0 0 0 1 0 3 1 1 2 1 2 0 2 2 0 0 1 4 2 1 0 0 0 2 8 0 0 0 0 0 0 0 0 0 0 1 0 0 0 0 2 0 0 0 1 0 0 3 3 1 0 0 2 0 2 5 2 0 0 0 0 1 4 0 0 3 2 6 0 0 0 0 0 0 1 0 1 1 1 0 20 0 0 4 3 0 0 2 0 0 1 0
0 0 0 2 1 1 1 1 0 0 0 6 2 0 0 0 0 0 0 0 0 0 0 0 0 0 0 0 0 1 0 1 0 3 0 0 0 0 0 0 0 0 0 0 0 1 0 1 0 0 0 0 2 0 0 0 0 0 2 0 6 0 0 0 0 0 0 0 0 7 0 0 0 0 0 1 0 0 1 2 0 0 1 0 0 1 0 4 1 0 0 0 0 0 0 0 0 0 0 0 0 2 6 0 6 0 0 1 0 0 0 0 0 1 1 3 0 1 0 0 0 8 0 0 0 1 0 3 1 1 0 1 0 6 0 0 0 0 0 0 0 0 0 0 0 0 0 0 0 0 0 2 1 0 7 0 1 2 3 0 0 6 0 0 0 0 2 0 0 0 0 1 0 1 0 0 0 0 0 0 0 0 0 0 0 0 0 0 0 0 0 2 1 5 0 0 0 10 2 0 0 0 0 0 0 0 0 0 9 0 0 0 0 0 0 2 2 0 1 2 0 0 0 3 0 0 0 0 0 2 0 0 1 1 1 0 0 0 0 0 0 0 0 0 5 1 0 0 0 4 0 3 0 0 0 0 0 0 0 5 1 0 3 0 0 0 0 0 0 0 1 0 0 0 0 1 1 0 2 0 0 7 5 3 0 1 2 0 0 5 1 0 0 0 0 0 1 0 1 8
45 0 15 0 0 31 0 3 0 5 0 1 1 0 0 1 0 0 46 8 46 0 5 1 0 3 0 35 0 0 27 0 0 0 0 0 1 0 0 0 0 31 0 0 0 0 0 0 0 0 0 0 8 36 19 37 0 33 0 7 0 0 0 18 1 34 12 0 7 12 48 40 29 6 1 0 1 3 0 0 4 9 18 25 0 12 0 6 0 2 0 1 0 1 22 7 0 13 6 0 0 45 2 9 0 0 0 38 0 1 0 0 0 0 4 8 0 0 12 0 2 2 0 0 0 22 2 0 0 24 0 2 15 0 0 0 0 0 3 5 0 41 0 0 0 36 4 0 0 6 0 0 0 0 0 0 5 0 0 0 0 0 0 0 0 39 5 0 0 15 0 0 0 0 0 0 5 30 0 0 0 0 8 4 29 5 0 0 23 0 0 1 0 32 0 0 5 0 1 0 0 16 8 0 0 0 0 0 0 0 0 2 0 0 0 0 0 7 0 1 0 0 1 0 0 0 12 2 0 17 13 4 18 0 4 0 0 0 0 28 12 16 0 0 0 13 0 0 7 5 1 2 28 0 0 0 40 0 0 0 5 21 0 0 0 0 0 0 1 0 0 5 1 0 16 0 0 0 1 0 4 3 6 1 0 17 1 0 1 0 0 0 17 4 7 0 0 1 0 1
21 16 15 13 28 17 11 11 16 13 17 13 22 12 19 25 16 18 23 18 15 22 13 22 12 9 31 11 14 18 14 16 21 12 17 21 20 15 17 12 16 12 13 12 13 17 24 19 16 12 14 29 19 17 24 12 20 13 17 20 15 26 18 16 15 20 12 9 31 16 10 27 26 21 15 16 8 29 21 11 17 30 16 20 11 21 12 21 13 10 23 12 21 19 19 14 31 18 11 23 17 20 17 14 15 36 33 13 16 14 16 25 18 17 15 19 30 20 13 25 9 15 19 22 5 16 13 8 11 16 22 17 11 18 18 14 15 19 27 24 13 13 16 27 16 16 13 12 10 24 16 25 22 15 14 15 23 9 12 14 16 35 17 17 22 14 19 19 8 11 13 11 14 18 18 13 42 15 18 26 23 25 24 15 21 24 12 15 13 8 12 25 12 11 26 12 8 17 19 21 23 14 8 13 7 17 23 14 12 16 12 9 16 23 16 17 9 18 17 20 26 29 11 13 17 37 11 18 16 20 31 12 20 23 29 17 24 16 21 23 22 14 16 15 18 13 17 24 31 24 19 12 21 31 21 19 26 16 26 22 17 20 18 23 26 15 19 15 34 28 15 12 12 13 17 14 27 19 14 12 19 20 20 15 14 13 23 13 7 13 20 18 22 18 17 13 24 28 16 19
106 88 58 77 136 102 112 80 59 87 122 132 74 55 61 91 95 104 81 117 119 127 81 92 105 97 86 98 85 67 98 84 103 65 84 71 89 82 52 75 62 63 110 120 91 57 148 57 65 75 76 77 108 149 123 75 87 88 109 62 102 66 129 135 91 91 71 72 93 88 65 100 102 127 73 108 118 78 90 75 92 83 82 119 56 95 93 69 122 134 104 87 133 139 95 71 151 68 103 86 98 102 72 67 88 61 71 130 83 80 100 66 77 84 88 96 125 82 47 108 81 58 127 85 97 96 125 100 101 100 98 58 154 81 88 83 115 99 75 87 71 80 90 89 98 82 87 99 57 171 140 80 117 92 131 86 59 78 83 92 127 87 103 76 201 104 94 71 80 123 85 105 89 95 104 64 78 142 126 103 57 94 65 95 113 50 79 83 117 104 85 120 88 56 131 54 103 64 173 78 135 82 123 89 92 96 60 90 125 132 83 99 117 103 77 123 112 99 78 140 96 132 80 57 115 73 47 69 84 103 124 105 92 114 116 103 125 103 98 94 76 75 100 110 66 111 127 152 126 85 60 76 86 85 117 121 89 80 50 71 55 129 111 107 97 62 74 61 77 48 89 124 81 76 133 72 75 83 93 131 131 101 100 107 72 71 78 128 92 94 80 103 118 98 88 105 96 145 123 104
0 0 0 1 0 0 0 0 0 4 0 0 0 0 0 1 0 0 0 0 2 1 0 0 0 0 0 1 0 0 0 0 0 2 0 0 0 0 0 2 0 2 0 0 0 0 0 0 0 0 0 0 0 0 0 0 0 0 0 0 0 0 0 0 0 0 0 0 1 0 0 1 1 0 0 0 0 0 0 0 0 0 0 0 0 2 0 0 0 0 0 0 0 0 0 1 0 0 0 0 0 8 3 1 0 0 0 0 1 0 0 0 0 3 0 0 0 0 0 0 0 0 0 0 0 0 0 4 0 0 0 0 0 0 3 1 0 0 1 0 0 0 3 0 0 0 0 0 0 0 0 0 4 0 0 0 0 0 0 2 0 7 0 0 0 0 0 0 0 4 0 0 0 0 0 0 0 0 0 0 0 0 0 2 0 0 0 7 0 0 0 2 0 0 0 0 4 2 0 0 2 1 0 0 0 0 0 0 0 0 4 0 0 0 0 0 0 0 0 0 0 0 0 0 1 0 0 1 0 0 0 2 0 0 0 2 0 0 0 0 0 1 0 0 0 0 2 0 0 0 0 1 2 0 0 0 0 0 0 0 0 0 1 1 0 1 0 0 0 0 1 0 0 0 0 0 0 0 0 0 0 2 0 0 0 3 0 0 0 0 0 0 0 0 0 0 0 0 0 0
6 5 4 4 3 2 0 7 3 1 10 4 5 1 5 10 3 10 0 5 2 5 0 11 3 9 2 14 7 3 9 6 9 4 9 7 5 0 13 3 3 11 10 8 2 7 0 8 0 7 13 7 0 0 9 7 6 3 13 7 9 3 3 4 9 3 9 1 0 3 9 1 5 4 5 4 8 9 10 3 5 10 8 8 2 8 4 10 2 6 13 0 7 3 7 7 9 7 6 5 8 2 11 6 9 15 5 7 3 9 6 9 11 5 8 5 4 10 9 7 7 12 4 15 6 1 0 2 4 11 13 4 7 6 1 4 4 4 0 4 6 10 9 3 2 0 6 9 7 7 8 4 11 2 6 9 7 1 7 10 5 6 0 4 8 0 8 0 5 6 7 10 10 7 1 8 8 11 9 11 2 8 4 0 10 6 1 9 12 4 12 10 9 11 0 8 10 11 7 5 1 13 8 3 3 12 10 7 8 8 9 14 9 14 11 8 9 5 12 3 3 11 8 5 1 10 3 9 1 2 13 8 0 4 1 8 0 10 4 9 8 9 8 6 1 8 5 0 0 6 3 8 8 12 5 3 7 6 9 9 4 4 6 3 7 3 6 2 12 3 6 12 8 10 13 10 3 6 2 4 12 2 9 13 9 7 12 12 3 6 11 9 5 6 6 10 11 7 6 13
35 34 26 24 40 39 18 13 17 0 23 4 12 1 21 7 11 6 5 35 41 2 19 5 26 24 7 31 3 32 31 35 32 32 19 18 5 4 46 13 27 33 26 35 20 11 38 39 7 39 2 9 12 29 11 6 28 29 23 25 20 19 19 26 37 28 22 32 0 31 1 7 1 31 36 30 0 35 30 21 1 17 33 4 6 30 15 27 8 28 30 24 26 29 42 29 30 23 23 23 1 14 12 25 1 30 20 40 33 25 27 14 31 45 36 28 27 21 30 30 23 1 14 37 21 3 32 7 28 9 25 29 13 37 23 31 41 3 3 32 26 15 3 32 13 26 30 24 25 20 19 29 30 42 2 18 1 3 28 41 25 23 8 44 8 25 13 18 20 12 15 2 15 21 17 6 24 0 30 23 35 34 0 39 17 1 27 28 2 25 31 23 39 26 35 33 12 7 3 7 12 16 12 18 24 30 32 19 8 29 17 34 20 20 25 0 35 7 24 36 11 27 26 10 11 27 0 10 0 28 16 23 3 28 4 29 0 5 8 35 8 0 29 3 4 24 7 36 21 0 13 37 21 22 28 6 20 16 25 27 31 5 11 4 26 35 20 26 40 12 24 29 1 29 29 3 3 26 28 40 36 32 28 31 28 38 27 23 1 18 29 29 37 39 29 11 6 14 20 24
20 4 35 22 3 21 6 14 25 16 7 6 20 17 11 6 11 10 17 3 1 7 11 14 2 20 18 6 19 6 36 8 12 15 5 21 20 26 9 19 9 9 21 8 10 24 16 8 23 8 1 7 18 27 11 19 12 46 3 8 19 4 7 23 23 5 18 31 2 2 24 26 2 3 27 1 30 34 9 6 11 20 6 6 17 2 13 14 14 23 0 22 3 4 7 20 6 12 15 15 32 24 12 27 13 13 12 5 15 38 6 4 14 4 13 11 35 14 23 10 27 16 6 9 6 7 7 6 21 12 12 4 37 16 5 9 12 5 3 19 2 9 12 26 14 6 2 21 32 10 13 21 23 25 8 3 14 7 12 25 6 15 7 9 34 10 19 24 26 2 5 17 7 18 36 12 2 31 27 18 9 3 5 8 2 26 21 6 45 13 7 14 6 7 12 23 4 7 4 29 7 18 10 8 9 2 8 8 1 9 27 16 8 9 7 9 35 10 35 10 3 24 5 21 9 13 2 8 27 58 12 5 63 17 15 16 24 30 5 4 17 9 9 6 23 8 9 1 19 23 10 25 14 7 13 11 20 14 5 15 19 3 9 31 5 8 15 17 13 21 5 9 6 20 21 30 37 27 10 31 15 29 9 9 6 7 5 6 8 16 7 15 9 18 9 16 16 10 15 9
1 9 1 4 12 3 5 9 4 2 4 11 3 10 23 5 2 6 2 6 2 1 2 7 1 14 4 8 3 4 4 4 9 2 8 4 5 8 4 8 5 10 11 7 4 9 16 4 10 12 7 5 0 7 12 4 1 4 9 8 2 2 14 2 1 11 8 14 2 5 3 14 2 1 5 9 8 7 10 4 4 8 4 10 4 3 7 10 4 9 5 5 4 2 12 3 7 7 7 2 16 2 6 7 11 10 16 3 11 3 7 1 10 0 6 15 11 6 8 8 7 2 13 3 4 3 5 12 11 3 9 2 14 4 9 13 13 4 9 2 9 10 2 5 20 12 8 8 1 10 7 8 12 24 10 6 6 7 11 5 11 8 10 20 7 0 8 4 19 4 9 3 1 4 9 2 7 7 1 4 14 2 3 5 4 2 9 14 1 5 4 2 3 5 7 3 1 13 0 10 2 1 6 9 8 1 3 6 4 4 5 5 7 2 9 20 9 6 9 6 4 3 13 3 3 7 4 4 6 18 11 2 7 3 4 3 3 16 7 15 5 1 4 15 10 5 1 11 8 1 5 8 8 9 7 9 7 8 4 9 7 11 6 8 5 4 13 11 4 12 4 5 8 17 6 9 7 3 12 4 6 12 11 7 4 22 9 0 8 11 14 6 6 4 2 13 0 10 0 4
27 29 22 21 25 26 17 12 32 19 15 27 34 27 5 22 22 30 18 17 11 20 29 29 17 15 24 27 24 31 18 35 13 44 2 14 16 13 23 25 21 20 27 16 15 11 21 39 30 29 20 18 23 22 34 19 28 31 18 17 18 16 19 16 25 22 19 6 11 28 5 27 16 25 23 8 20 14 13 21 27 23 32 17 23 8 20 40 15 16 9 12 42 13 26 15 37 17 27 16 35 20 21 43 33 18 25 23 29 17 21 16 20 35 29 22 23 27 14 19 6 14 17 27 5 15 26 20 9 16 17 20 23 7 20 37 31 25 18 17 23 30 8 19 24 22 29 22 22 44 22 18 36 18 18 31 17 18 7 22 23 38 28 18 32 28 7 21 21 27 24 12 18 26 30 38 31 16 7 20 25 19 26 24 16 22 19 25 29 17 27 21 36 16 20 35 29 22 29 23 7 21 26 22 13 19 22 30 18 26 25 23 21 16 13 29 27 16 22 19 27 27 26 13 33 19 13 30 28 31 8 21 24 23 22 36 19 24 33 22 18 25 12 31 15 29 26 22 22 15 23 19 9 30 11 9 37 31 21 36 27 25 29 23 26 26 18 23 24 16 22 25 8 28 17 17 20 24 28 21 24 12 29 23 14 39 32 29 28 14 29 20 13 34 23 23 22 20 33 17
3 2 7 7 11 6 18 5 13 12 10 14 6 16 5 28 17 13 10 10 6 10 17 12 18 8 12 5 14 11 4 12 16 12 11 11 8 11 5 9 12 7 14 8 12 15 13 8 7 4 7 5 2 10 8 8 11 12 13 7 14 11 15 9 8 6 3 6 20 6 3 8 8 7 4 3 11 12 11 16 4 9 7 3 10 6 8 7 4 20 4 21 8 14 7 7 3 21 8 2 11 8 7 10 13 9 13 19 2 14 9 9 13 5 15 8 8 1 2 13 15 14 11 3 7 8 15 6 7 11 12 16 9 10 16 17 13 10 8 11 15 6 7 9 18 10 17 12 14 5 3 10 10 3 16 11 9 8 13 10 15 6 9 4 15 5 24 7 11 8 10 11 5 13 6 23 1 8 8 9 18 12 12 6 17 7 9 6 10 3 17 12 11 13 7 18 13 12 10 14 11 4 9 8 7 21 7 17 7 7 13 3 15 13 6 4 9 6 11 11 11 10 5 9 17 4 10 7 1 18 8 15 9 15 7 8 8 14 13 7 8 12 11 7 4 9 20 6 12 8 5 5 8 12 16 12 8 8 5 9 4 13 16 6 7 3 14 14 8 5 6 9 13 7 13 12 3 11 16 15 13 16 14 9 14 7 8 25 5 7 15 2 12 19 11 5 6 8 8 7
0 0 3 2 5 4 24 11 21 14 0 9 0 7 16 29 0 0 5 1 0 1 7 1 0 0 34 2 34 44 1 0 0 0 29 1 0 5 9 39 1 40 2 0 0 25 0 0 0 4 0 15 6 63 0 0 0 1 66 7 18 0 22 0 0 0 0 0 25 1 0 0 2 0 1 0 5 0 3 12 13 0 1 11 4 0 2 1 5 12 1 0 0 0 1 6 3 0 24 0 5 19 1 0 0 1 0 0 0 0 0 0 0 103 22 0 0 10 1 0 0 0 2 4 0 0 0 0 0 0 0 0 0 0 9 1 36 0 8 9 21 2 3 18 31 0 3 29 7 7 59 0 2 0 2 0 0 2 13 1 6 0 6 0 0 1 0 12 0 1 6 6 5 0 0 1 1 0 0 54 0 0 1 12 0 5 0 2 17 0 0 2 0 4 0 0 0 0 2 16 0 0 0 19 0 0 0 13 0 78 6 3 0 0 5 3 0 0 0 10 2 29 4 0 49 0 2 0 0 13 4 0 0 17 104 8 0 0 0 0 29 23 0 0 0 0 19 26 0 0 13 45 0 5 0 11 0 1 34 0 1 6 0 7 9 0 0 0 3 1 0 8 41 6 2 3 13 5 25 0 4 0 0 2 0 76 75 10 0 15 0 13 0 0 0 27 8 24 0 18
2 0 4 3 5 7 4 3 1 4 11 2 1 2 4 17 1 3 2 6 4 3 6 2 12 7 2 2 1 1 5 6 1 6 6 3 0 5 7 2 8 6 5 10 2 8 7 3 0 4 11 2 4 1 3 4 1 11 8 9 4 1 2 11 5 14 6 7 10 6 0 5 1 14 8 2 8 2 0 2 6 4 5 1 4 11 5 3 5 9 2 8 5 4 4 7 19 6 3 1 2 2 2 6 3 5 2 11 1 6 2 5 4 2 3 6 4 9 3 7 5 3 4 4 6 10 2 1 8 5 0 2 18 3 0 2 11 3 2 4 3 8 2 9 14 16 3 6 3 3 11 4 14 5 17 4 4 9 1 2 4 6 0 8 1 3 2 1 0 15 13 5 5 6 2 5 10 16 2 8 1 6 9 19 3 7 5 7 3 1 6 2 19 4 5 6 7 4 6 5 6 3 1 5 5 7 4 14 7 21 7 7 5 5 8 2 9 0 6 3 3 1 6 4 6 7 4 6 9 2 0 7 3 10 3 5 1 1 6 12 3 1 10 5 4 1 13 1 3 1 4 6 4 6 2 8 4 4 2 5 5 2 3 5 1 4 2 4 0 2 2 1 8 3 4 2 20 4 5 2 4 5 5 12 2 4 8 6 7 1 10 7 6 7 12 4 3 4 8 11
5 7 4 7 2 9 6 10 4 12 8 4 9 8 7 16 6 2 16 9 3 9 7 13 10 7 7 8 3 7 6 12 11 7 9 24 4 3 4 8 4 6 12 4 9 11 10 6 7 1 2 13 7 13 8 3 17 3 5 10 10 7 11 5 3 4 8 1 17 2 5 9 4 6 5 21 9 4 13 4 3 14 11 6 8 7 13 5 4 3 1 9 12 2 5 8 5 8 6 1 4 0 18 10 5 4 1 13 5 11 0 5 5 8 1 6 7 6 6 10 6 9 7 3 4 4 2 16 9 6 1 9 10 11 17 4 4 4 11 10 7 11 2 9 20 5 5 6 12 2 10 17 5 2 4 5 9 12 7 14 8 4 21 11 3 3 6 19 12 7 4 4 4 8 0 8 8 8 5 6 3 5 4 3 4 13 8 8 12 8 9 7 8 11 6 8 11 13 8 6 8 3 15 11 8 7 6 22 20 4 6 12 8 6 3 4 7 3 9 3 5 6 9 12 7 7 6 10 15 6 14 7 9 5 8 12 12 6 19 5 5 6 3 4 12 10 2 14 6 11 3 5 3 13 6 14 1 2 16 10 15 7 21 5 3 5 5 1 9 8 8 8 16 9 4 6 6 4 13 6 3 0 8 5 13 10 4 3 2 7 8 15 5 16 3 7 3 5 8 5
8 11 18 7 6 22 1 18 9 14 6 15 3 2 2 6 16 8 8 3 6 6 6 7 2 9 16 13 15 18 21 3 19 7 8 6 9 9 9 4 5 5 12 5 8 9 4 22 11 5 9 5 4 7 1 3 3 11 3 0 13 8 12 10 6 4 13 3 18 14 20 12 21 14 14 22 7 21 10 31 4 12 4 9 16 8 3 12 7 7 3 14 1 11 4 10 9 11 6 31 5 17 18 19 8 5 1 3 7 7 8 21 23 10 11 4 3 6 2 11 21 6 7 11 20 8 16 9 7 14 3 22 10 9 17 7 5 12 13 3 9 4 11 5 8 5 10 6 5 11 22 12 44 15 22 5 2 10 1 7 9 10 16 21 17 4 19 19 3 5 7 9 13 8 17 12 6 6 22 10 7 6 15 4 3 18 49 15 6 14 3 17 7 10 4 38 1 10 3 12 21 4 12 6 7 2 37 14 7 5 5 5 6 4 9 8 8 13 8 19 31 11 12 17 0 12 10 7 15 9 25 0 5 14 7 0 11 20 18 4 8 11 3 15 7 1 6 8 13 2 10 2 6 2 2 7 7 24 10 21 10 10 30 7 1 11 14 3 29 3 20 10 8 3 6 5 24 5 3 20 15 9 5 11 21 29 8 8 6 14 10 1 13 10 18 25 12 1 4 16
1 4 6 1 0 7 1 0 5 5 4 1 11 0 6 2 4 0 2 3 1 3 4 1 5 4 1 0 9 4 2 3 1 5 5 1 0 6 3 2 4 2 0 3 4 3 3 1 4 2 0 5 6 1 1 3 1 6 0 5 4 1 3 3 3 8 0 6 3 2 0 1 1 6 3 1 8 3 5 2 5 4 7 7 5 4 4 5 5 7 5 1 4 4 8 3 1 0 3 2 8 6 2 2 3 1 6 1 1 0 0 3 4 4 4 1 1 2 2 0 2 0 3 2 0 1 1 1 2 4 1 3 2 11 3 4 3 2 0 7 1 2 0 3 1 2 3 1 1 2 4 1 4 1 4 1 0 6 0 2 1 0 0 1 4 4 4 4 2 2 4 7 2 4 4 3 6 1 0 3 0 4 4 5 0 6 0 4 3 2 5 2 2 1 3 4 7 0 2 3 6 3 1 2 1 7 2 5 7 2 0 2 0 1 6 7 1 1 4 2 2 3 0 3 2 1 2 6 6 2 3 4 5 4 2 3 1 1 3 0 7 6 8 6 4 2 0 3 4 2 3 0 1 4 1 1 1 7 2 0 0 0 1 8 2 8 2 9 2 1 0 0 1 4 1 3 15 8 2 2 1 0 3 3 2 3 3 1 2 1 7 3 1 4 0 2 1 1 8 2
18 33 12 25 8 18 29 9 18 36 12 14 25 16 18 22 14 28 18 27 12 24 9 23 14 6 16 12 27 23 17 45 34 21 24 18 30 7 17 22 33 4 34 17 15 26 35 29 23 25 5 9 34 15 5 11 32 46 17 31 23 13 28 26 29 28 22 16 15 10 21 22 30 17 28 16 28 16 21 20 33 20 14 13 27 22 19 24 21 34 21 15 33 11 10 8 8 17 23 20 45 36 18 15 7 20 22 20 13 9 15 14 14 17 30 29 25 22 16 14 24 28 27 19 13 15 19 9 16 24 32 32 28 7 24 20 12 18 23 29 38 29 8 1 11 8 28 15 25 4 29 29 23 20 26 6 40 14 25 14 24 25 9 43 19 11 14 31 6 22 27 28 27 14 27 11 8 18 36 30 18 12 11 13 22 16 23 13 29 14 4 35 18 11 9 4 21 26 19 25 9 16 14 20 8 25 29 18 22 5 20 24 27 15 24 14 22 13 14 24 25 20 33 33 12 10 15 10 24 11 31 21 9 10 12 23 23 20 24 17 16 21 12 27 26 13 18 6 21 29 9 24 28 38 29 33 33 20 53 29 26 50 20 32 13 26 27 29 41 21 6 26 18 21 31 27 7 50 20 11 15 15 15 16 9 33 10 21 18 17 18 17 18 11 24 21 19 17 18 26
0 1 1 2 4 15 0 3 3 4 0 0 0 2 10 2 2 6 0 1 0 3 10 0 0 5 1 2 0 2 1 1 1 4 0 2 0 5 3 0 4 1 3 0 2 1 0 3 0 1 1 0 10 1 5 2 10 0 1 0 6 1 3 6 1 4 2 3 5 9 3 1 18 6 3 3 2 3 3 3 1 4 3 9 5 2 14 0 2 1 1 0 1 1 1 2 5 3 2 9 2 2 7 4 3 9 10 0 0 5 2 2 1 3 2 5 2 2 6 4 1 3 2 0 0 1 3 1 0 0 1 0 3 4 13 0 1 5 4 13 2 10 0 0 5 11 2 2 3 5 9 4 3 3 2 7 5 0 5 0 3 0 3 6 7 0 1 0 1 1 5 3 3 3 1 3 7 6 2 0 1 6 0 4 0 4 4 3 0 4 4 0 0 4 0 2 2 0 6 4 7 5 2 7 1 4 2 15 4 2 3 0 4 3 0 8 3 5 1 0 0 11 1 0 0 3 1 1 0 5 3 4 5 2 1 2 11 3 2 1 2 0 2 3 1 11 2 13 0 0 1 1 0 5 14 7 1 0 3 4 2 9 3 12 0 2 2 0 3 1 3 0 1 1 4 0 4 4 8 1 2 11 2 7 1 10 0 2 2 10 0 3 4 4 7 1 2 0 4 0
7 9 3 4 2 5 13 10 6 9 0 11 8 4 5 8 11 9 3 20 6 3 0 4 5 4 7 10 9 12 16 5 14 5 3 9 15 8 12 7 4 10 7 5 13 10 11 11 2 9 10 5 5 8 19 10 2 2 7 11 7 10 12 11 14 5 5 14 7 1 9 16 10 7 15 2 6 18 13 8 9 13 1 18 13 10 10 8 4 3 11 3 12 6 8 11 12 13 10 9 4 8 10 12 4 9 7 5 18 5 1 6 1 7 2 5 11 5 3 17 7 8 9 13 8 9 10 22 6 9 3 4 4 9 11 18 5 6 18 7 11 10 9 12 6 13 6 6 5 11 6 16 10 3 4 13 17 11 5 17 13 6 14 19 8 1 4 7 7 5 6 13 9 10 2 8 14 7 14 12 2 12 3 16 14 12 5 10 9 7 3 25 7 6 6 5 4 4 6 5 12 12 8 7 9 11 12 1 8 1 16 9 4 5 7 8 11 4 7 18 22 12 4 4 10 7 0 22 6 4 15 14 12 9 14 10 22 8 15 9 2 8 12 20 11 5 5 8 11 11 8 13 7 28 1 16 11 4 8 22 11 5 10 18 14 8 2 7 2 6 3 11 9 10 4 4 9 7 18 4 7 10 11 5 15 4 26 8 5 8 3 5 5 3 7 5 29 9 11 1
12 5 1 6 1 11 10 10 0 12 1 5 2 9 3 2 0 11 12 12 6 9 3 11 6 2 3 13 0 10 0 2 5 7 1 3 0 8 19 10 4 14 3 0 7 7 9 3 12 15 3 0 1 1 7 7 5 6 1 4 4 7 12 1 5 4 1 3 0 4 6 6 5 3 0 10 3 0 6 4 7 29 6 3 0 0 9 0 6 5 13 11 1 0 13 3 0 4 0 1 3 12 0 1 7 1 4 12 7 13 0 0 2 0 10 8 1 6 1 5 1 0 10 8 1 1 1 0 9 18 14 10 6 9 1 1 0 0 6 0 16 8 15 4 12 13 9 0 3 8 6 6 2 17 18 0 10 12 0 4 1 13 4 6 0 2 9 9 4 0 7 17 7 10 4 3 12 8 3 12 0 18 13 2 11 13 2 0 2 1 7 10 2 2 0 0 11 4 12 3 15 0 18 12 0 1 0 5 1 15 8 0 3 0 6 5 0 6 12 1 5 8 1 10 6 3 2 1 0 1 11 7 5 1 4 11 7 0 10 0 3 4 0 8 10 12 2 0 6 5 2 1 6 5 13 10 3 1 2 2 3 11 11 1 6 8 0 9 7 11 5 3 12 11 13 0 0 3 4 8 16 13 0 9 3 0 0 10 0 3 6 0 1 7 2 10 2 13 2 6
10 7 12 4 27 5 3 20 13 10 22 9 13 15 7 1 3 7 11 6 5 18 4 5 10 6 9 3 5 4 12 0 5 4 6 18 6 15 0 4 6 16 6 0 1 11 23 8 11 18 1 6 6 8 11 1 3 6 1 4 4 5 0 4 3 8 1 15 2 20 24 5 6 16 11 12 3 4 4 10 11 12 15 4 14 21 3 10 0 0 11 6 16 7 15 4 18 9 9 26 10 14 1 2 1 18 0 4 18 16 13 2 4 3 6 9 8 20 16 6 11 7 8 6 36 7 9 7 9 13 6 3 5 16 12 15 16 8 21 15 10 19 8 1 1 11 7 5 2 19 9 8 12 8 1 5 6 3 5 6 2 16 22 16 13 8 17 20 1 26 16 6 4 7 23 21 13 7 14 17 14 6 10 3 2 15 23 26 15 2 14 22 4 16 36 4 0 6 14 5 9 13 14 5 11 10 23 15 2 0 13 3 9 10 4 36 11 13 17 0 6 2 7 7 11 5 25 0 39 2 9 18 2 11 14 17 10 4 12 22 17 4 12 3 21 20 13 3 17 2 12 5 1 4 2 8 8 16 9 8 3 14 5 0 1 8 8 15 2 13 18 5 6 2 7 12 5 9 2 3 0 6 13 2 9 17 21 11 13 0 12 10 12 3 7 2 15 8 21 10
102 94 100 104 65 53 39 72 85 57 48 77 101 16 59 105 50 47 107 61 74 70 29 52 99 54 11 103 31 37 56 70 79 4 12 99 83 89 12 21 72 56 75 91 51 39 46 91 61 6 63 88 76 85 46 79 83 82 92 75 99 52 77 20 114 51 60 105 89 34 67 61 82 86 66 66 100 77 66 102 77 75 79 113 36 121 76 81 92 115 39 81 62 118 51 39 2 40 19 83 4 99 69 93 139 89 3 60 83 86 69 40 91 46 75 65 107 57 82 72 78 124 47 39 48 78 14 48 100 82 70 99 66 51 143 75 89 48 54 93 51 40 42 68 18 54 14 21 72 78 59 7 151 47 11 92 53 122 63 55 28 29 104 77 92 38 19 16 72 64 45 37 37 96 103 49 61 67 77 62 99 49 79 96 129 26 26 76 49 56 51 67 86 61 69 31 175 56 1 0 64 61 46 31 57 19 46 56 24 81 57 27 64 43 91 5 49 114 8 74 68 36 45 57 62 56 103 53 51 120 40 76 16 53 56 47 58 59 21 57 90 81 107 40 76 73 66 101 53 101 63 61 70 92 60 31 74 19 71 58 94 34 97 57 28 66 35 44 133 34 33 74 72 104 100 133 48 20 71 76 50 37 74 22 115 64 67 81 78 68 47 80 59 2 74 63 43 44 62 54
0 2 3 0 0 2 6 0 0 0 1 0 3 1 0 1 0 0 1 0 0 1 1 2 0 1 2 0 0 0 0 1 5 4 1 5 2 1 0 3 1 0 7 1 2 1 2 1 2 0 2 0 2 1 6 2 1 1 2 1 3 3 1 0 0 3 2 2 1 3 0 2 0 3 5 2 2 2 5 1 0 5 0 2 1 2 1 0 3 1 1 1 1 1 0 1 3 0 1 2 0 1 0 3 1 4 0 0 1 1 1 0 3 8 4 0 2 1 0 4 0 5 4 2 0 0 2 4 0 1 1 1 1 1 0 1 3 0 0 1 0 1 0 1 1 3 5 1 1 0 0 0 0 0 0 0 1 3 0 2 2 0 1 0 1 5 2 2 0 1 0 2 2 0 1 0 1 4 1 0 0 0 6 0 0 1 3 0 1 0 1 2 1 2 2 2 5 4 1 3 3 0 0 1 0 1 0 0 1 3 2 2 4 3 1 0 0 0 2 1 0 0 2 5 0 1 1 1 1 3 1 6 3 0 1 0 0 2 1 0 0 1 5 1 0 3 3 0 4 0 0 0 4 2 6 1 0 1 0 0 0 0 1 2 3 0 1 7 2 4 0 0 0 3 1 1 1 2 2 9 1 2 3 2 2 0 0 2 0 1 0 1 0 2 3 1 1 0 3 0
16 18 16 17 19 17 9 12 13 14 13 1 7 10 14 4 6 15 14 9 7 11 19 14 15 11 20 8 13 6 18 9 14 5 14 25 16 7 8 11 12 16 7 9 16 6 10 7 13 10 2 13 11 11 9 9 12 11 13 17 4 3 17 6 17 15 16 5 27 9 10 15 5 9 13 11 16 18 11 15 7 11 10 12 17 7 11 11 14 1 10 19 19 13 23 10 13 16 4 11 14 20 8 10 15 15 13 12 13 8 5 9 18 7 11 12 13 16 5 14 7 12 4 22 20 16 5 15 17 18 10 10 10 14 13 11 17 6 9 10 19 4 24 10 24 13 21 17 19 17 5 14 15 22 13 18 17 12 10 31 4 17 11 21 10 7 15 2 15 11 10 2 18 23 9 11 18 8 20 3 14 28 14 8 6 10 7 10 12 12 4 9 6 9 19 11 7 16 13 11 16 15 9 7 14 16 10 12 24 19 16 8 9 13 11 16 14 16 16 12 10 21 14 17 15 15 2 7 13 16 4 16 12 14 17 18 12 16 9 21 21 10 9 9 9 12 16 22 19 15 14 12 22 16 16 8 17 14 8 24 13 8 10 2 13 17 8 11 15 7 17 7 9 20 11 6 19 7 12 13 20 12 16 5 10 5 19 11 9 12 1 16 9 14 12 25 7 3 3 11
3 2 3 0 4 6 1 3 6 1 3 4 2 2 5 2 3 1 4 8 3 6 1 0 2 9 2 2 5 5 4 1 1 5 7 4 3 4 0 1 5 3 4 5 4 7 4 1 3 2 6 4 1 4 4 3 6 3 0 4 2 2 0 7 2 6 3 5 7 3 4 6 3 4 10 2 5 0 6 2 2 2 2 4 4 3 4 0 2 9 2 3 1 2 4 6 1 2 2 1 8 7 1 3 0 1 3 2 1 2 3 6 3 5 2 3 8 2 7 3 3 8 4 3 2 2 6 6 3 8 2 0 1 3 2 2 2 5 4 3 8 1 2 5 2 2 0 5 6 1 0 2 0 3 1 1 5 5 1 6 1 5 1 2 6 5 6 3 1 11 10 3 1 6 0 8 0 4 2 1 9 4 4 1 0 1 5 6 0 1 0 2 3 2 7 1 3 5 1 2 4 0 2 4 3 7 7 1 4 7 6 6 5 10 1 8 2 2 2 3 8 4 3 1 1 3 7 4 8 4 1 1 8 1 12 4 1 1 6 4 8 3 5 6 6 2 1 1 1 5 4 0 4 7 2 0 2 4 3 3 6 2 2 4 2 5 5 4 1 6 1 1 3 4 1 7 1 2 2 0 4 6 4 5 2 3 1 2 0 4 9 3 1 0 1 3 5 3 4 3
20 33 17 49 57 0 25 23 18 24 29 51 8 11 34 66 9 29 23 21 17 32 35 18 9 59 13 23 20 43 8 54 4 28 39 29 19 21 16 4 36 46 23 18 34 31 26 60 28 9 2 14 25 18 51 5 15 24 10 21 26 12 8 24 7 16 54 31 15 59 30 55 5 27 38 43 40 16 34 8 23 41 32 33 40 23 20 31 21 18 41 6 31 23 32 26 33 34 28 62 21 28 5 32 33 37 33 26 15 34 21 23 7 20 24 5 30 59 43 15 47 24 13 15 0 4 36 5 23 19 48 19 68 18 9 15 30 35 53 47 11 4 25 28 21 22 5 60 52 16 30 18 29 24 29 9 1 13 47 23 24 5 59 56 16 28 19 6 21 15 23 16 11 7 13 28 7 39 27 36 37 14 0 36 33 9 37 19 48 36 34 11 16 14 20 20 24 7 2 1 5 12 20 18 14 11 25 12 31 11 26 17 26 23 29 12 28 53 38 1 29 44 14 25 22 15 9 15 36 8 28 33 11 25 0 44 16 11 118 37 28 15 55 24 15 8 23 25 41 7 12 17 7 16 34 34 53 2 14 11 37 1 30 22 21 11 11 11 9 15 23 17 32 22 10 15 21 15 18 20 44 25 30 36 42 51 29 24 2 28 23 22 33 34 28 25 4 26 20 30
21 21 24 23 28 23 11 30 8 14 21 24 26 14 12 24 26 31 27 30 16 22 25 36 30 25 16 26 28 31 28 21 18 21 16 14 17 24 16 19 32 37 12 10 40 30 25 19 24 15 14 28 26 12 19 31 40 18 23 18 17 26 19 24 25 17 20 13 22 24 20 20 11 23 25 9 16 19 25 23 26 39 29 30 28 22 29 26 22 26 15 25 17 25 16 14 47 45 27 25 18 25 25 24 22 29 21 29 27 25 20 31 28 25 28 24 31 30 18 30 22 19 10 21 29 27 15 32 33 17 22 18 28 25 22 42 26 21 31 14 23 16 27 22 21 20 10 24 21 15 30 23 27 21 24 19 31 21 22 28 19 21 32 13 29 13 11 25 16 19 12 22 19 23 25 25 21 27 24 17 19 38 25 20 29 30 30 32 28 39 17 21 13 27 25 10 13 19 13 28 22 17 20 28 34 25 15 28 28 33 25 29 16 27 15 28 28 20 19 23 29 20 35 27 30 19 16 32 22 17 15 34 24 41 19 17 13 42 15 21 29 26 22 28 29 30 33 40 20 26 25 21 18 23 14 15 21 27 28 20 20 20 25 15 22 26 23 23 18 16 20 27 21 23 18 29 17 34 16 22 22 15 34 21 21 32 30 12 21 29 22 15 15 11 10 21 21 34 26 22
54 30 22 71 26 65 24 20 62 13 22 63 18 26 39 46 5 46 64 58 40 57 57 62 24 35 62 87 62 28 69 46 34 37 87 45 42 39 33 64 37 91 16 50 44 30 44 80 79 63 33 53 46 28 40 9 34 58 70 27 32 20 52 50 38 22 54 51 53 35 33 29 17 49 43 46 62 33 40 45 91 33 81 49 31 27 99 52 51 39 56 32 30 57 40 18 37 43 34 28 64 37 56 34 17 53 63 66 77 46 105 48 25 65 22 46 39 43 53 52 25 66 60 25 36 26 65 27 36 24 63 60 20 91 88 52 57 56 89 58 24 70 28 23 70 58 65 31 57 22 16 52 50 29 33 38 23 66 27 38 21 40 66 49 67 97 72 15 41 48 97 30 45 37 60 100 34 54 33 62 50 47 36 18 11 29 31 42 8 27 76 28 43 35 21 35 26 38 52 34 34 53 15 27 72 63 50 34 31 37 36 59 47 37 67 153 54 50 10 39 39 59 37 53 43 16 68 62 44 86 13 51 70 32 58 37 16 43 76 68 7 35 69 77 29 62 30 42 22 44 32 70 37 39 42 38 38 41 24 54 29 50 81 57 64 36 39 53 35 54 56 20 30 20 46 47 52 49 153 22 9 83 80 19 76 77 75 47 63 67 56 52 88 21 41 54 25 43 48 18
15 16 2 2 10 19 7 11 15 9 6 24 12 0 16 23 13 25 10 26 12 14 9 24 10 16 14 12 12 11 19 14 23 14 23 10 4 13 23 14 28 19 6 15 17 19 22 15 7 4 8 18 5 19 9 12 10 24 6 24 17 13 16 11 14 7 16 17 33 8 33 7 8 13 7 12 14 9 18 2 33 13 17 20 8 17 19 8 35 20 10 26 12 11 2 6 19 26 15 9 3 11 7 44 9 8 14 20 15 15 12 23 9 15 13 14 10 30 11 15 18 28 14 16 12 26 9 10 25 30 5 27 19 19 14 6 13 14 4 10 10 13 24 18 14 14 10 26 14 10 20 20 6 13 20 29 12 23 22 4 18 19 18 13 6 8 19 7 18 19 6 14 13 15 9 31 15 21 10 16 20 13 22 20 16 14 17 20 12 22 13 13 8 24 6 12 11 23 8 22 5 25 14 23 25 12 15 21 30 7 7 30 17 19 13 13 16 12 4 22 4 22 6 4 23 10 11 23 1 29 18 7 17 8 10 13 16 35 6 31 19 24 26 22 39 18 12 7 8 41 21 7 23 16 11 20 9 15 4 20 11 30 8 18 13 27 32 4 16 12 12 26 7 7 9 22 10 17 6 10 11 16 20 8 23 9 26 4 25 10 10 31 20 15 7 21 24 7 13 4
700 82 287 146 234 222 93 288 109 159 104 134 103 68 179 191 155 155 279 143 110 88 197 105 179 245 55 172 842 107 58 65 134 204 96 115 100 109 52 122 258 78 321 50 99 285 106 131 79 46 111 105 283 91 269 146 790 111 45 57 150 124 249 213 137 114 222 324 134 245 61 50 60 70 66 336 9 64 70 59 64 65 28 420 120 30 71 114 56 130 209 274 17 150 52 190 68 51 106 196 314 121 57 98 113 261 95 88 187 205 676 96 170 99 177 770 101 181 120 286 261 79 304 46 162 84 39 237 159 110 68 114 82 152 182 48 152 136 189 46 78 124 101 23 154 177 24 863 119 71 393 169 233 75 186 161 92 99 137 186 46 35 59 43 164 252 185 133 124 86 271 328 94 517 19 130 68 218 146 66 174 457 86 320 180 206 130 102 254 320 155 63 140 142 85 70 138 95 218 146 142 179 478 671 57 158 284 610 262 196 115 264 248 184 61 519 94 238 10 61 158 54 394 146 164 127 225 145 194 383 93 98 980 297 39 80 25 144 63 121 184 277 36 102 249 545 137 115 35 135 33 164 209 100 479 98 85 255 163 243 164 84 54 207 130 129 201 57 26 151 141 282 118 297 71 247 105 136 200 378 977 49 117 44 53 224 139 115 184 157 173 112 235 141 155 99 127 149 91 108
72 113 94 86 51 93 93 58 88 82 66 57 55 112 108 124 76 119 82 114 50 66 122 130 63 99 88 83 125 85 90 104 59 68 98 105 105 96 73 127 93 112 69 83 123 138 83 76 90 84 98 118 96 109 66 28 91 85 114 94 100 97 179 197 132 91 139 46 148 60 87 63 56 78 70 168 105 65 128 109 75 64 102 77 70 60 99 75 84 64 77 71 83 90 64 92 122 84 80 106 90 86 138 62 70 87 82 116 87 98 106 114 71 86 59 89 102 110 111 82 137 85 114 71 86 75 73 68 88 58 123 76 112 137 104 55 57 59 102 90 62 109 75 124 90 89 85 125 63 92 64 123 95 90 124 70 28 127 91 129 67 73 103 103 40 103 93 98 109 60 78 97 79 119 54 90 94 106 23 96 121 90 66 115 88 93 108 103 81 80 115 90 86 92 64 35 61 69 65 65 159 81 129 87 121 78 71 81 177 91 68 79 131 102 161 104 103 118 96 72 30 65 84 73 62 119 93 56 46 142 81 56 84 126 176 85 109 104 80 69 48 98 97 106 79 52 84 64 51 66 85 106 113 64 110 57 81 70 67 75 78 72 119 66 87 106 52 79 68 45 89 74 133 83 63 107 100 90 78 128 118 98 125 46 101 57 94 105 73 98 101 133 95 94 62 56 54 104 76 78
10 4 7 10 10 11 11 10 11 7 12 8 7 8 13 10 11 10 6 8 12 6 9 11 11 3 11 12 8 6 14 10 20 5 11 10 8 12 9 10 11 14 6 18 10 16 4 11 7 9 4 5 13 8 8 8 10 9 11 8 12 10 11 7 12 7 12 13 12 17 6 14 5 8 4 12 7 8 6 11 13 12 10 7 13 8 8 6 10 8 6 11 6 5 10 13 11 9 11 10 7 9 10 11 12 11 11 13 16 6 11 12 15 16 9 9 9 10 7 15 14 9 8 9 6 10 8 5 14 5 14 6 6 18 13 7 13 7 12 10 4 5 9 13 5 6 13 7 16 11 19 7 11 7 7 6 7 9 13 9 5 13 12 17 9 12 10 10 11 11 5 6 8 11 19 5 13 11 14 3 10 7 12 11 8 6 14 6 8 15 6 6 15 10 9 8 10 14 14 9 8 15 9 15 12 12 9 11 14 8 10 10 9 16 9 10 8 9 7 6 15 7 8 10 11 14 7 8 6 10 11 9 8 11 6 13 11 5 13 11 11 10 6 6 7 13 11 12 14 6 6 18 9 4 8 13 13 10 7 6 7 10 12 7 7 11 10 9 15 6 11 10 9 4 17 8 5 7 12 12 11 13 6 8 7 8 8 8 8 4 19 14 13 7 3 27 12 10 9 12
51 61 129 65 63 59 63 68 37 92 92 54 50 85 53 77 134 57 80 73 59 69 78 77 76 92 87 63 75 53 92 77 95 60 57 74 68 75 69 102 83 78 101 69 57 120 85 56 55 45 69 97 65 76 52 41 67 74 45 69 74 51 91 76 83 72 65 100 126 55 82 64 69 58 40 67 47 92 63 70 49 75 51 105 61 41 64 76 56 50 65 126 51 79 59 53 67 85 63 77 73 58 52 55 88 61 47 71 82 99 60 95 50 73 90 70 89 63 55 62 78 89 58 46 51 57 56 90 70 52 87 61 77 71 77 98 47 53 59 60 63 31 113 78 94 55 62 107 63 59 58 61 81 55 66 56 81 56 88 73 86 53 68 69 55 69 84 100 72 43 50 86 97 81 41 67 74 73 77 57 82 60 67 58 80 107 69 102 99 84 63 103 80 72 52 82 109 75 90 83 85 74 90 117 80 71 71 86 68 112 78 62 80 87 63 46 70 68 50 70 50 67 84 73 95 92 85 73 88 74 75 56 82 70 62 91 72 77 45 72 73 58 73 60 70 50 100 89 65 50 88 74 96 62 71 65 79 77 72 54 46 61 76 61 60 37 97 61 55 73 79 53 75 76 63 112 104 49 75 100 79 48 65 95 90 64 75 73 85 71 72 84 35 106 76 64 49 68 77 78
11 8 14 19 14 15 2 0 1 11 0 0 2 5 0 11 0 0 3 0 8 29 14 3 0 0 18 6 22 13 8 3 3 5 12 2 3 0 11 5 0 11 23 25 0 0 1 0 0 4 1 3 0 8 24 0 1 9 0 1 11 0 26 8 12 6 9 0 0 0 6 5 0 11 10 7 16 3 5 0 3 6 5 6 30 2 37 20 24 0 21 2 14 7 0 21 0 1 2 1 30 36 1 11 2 0 0 7 28 2 31 5 0 1 7 0 22 1 1 5 1 10 0 2 0 31 10 16 0 1 0 0 14 2 15 7 0 6 3 18 4 0 0 0 6 5 19 0 7 1 0 1 13 1 1 6 8 0 0 9 0 0 0 20 13 6 5 11 2 0 20 0 18 3 12 0 1 36 5 0 2 4 1 0 0 1 12 8 0 0 2 5 4 0 0 1 12 0 7 0 6 20 7 8 10 3 29 10 4 0 16 15 0 11 2 12 25 0 5 0 13 10 13 7 0 0 3 18 1 3 0 4 27 7 33 2 0 0 25 21 0 2 0 8 1 1 6 1 14 5 14 8 5 4 5 2 12 4 0 1 0 0 17 2 0 0 0 10 0 12 0 2 33 0 7 12 2 0 27 0 0 1 4 1 22 18 1 3 4 5 0 1 0 0 16 0 0 0 0 0
0 0 0 0 0 0 0 0 0 0 0 0 0 0 0 0 0 0 0 0 0 0 0 0 0 1 0 0 0 0 0 0 0 0 0 0 3 0 0 1 0 0 0 0 0 0 0 0 0 0 0 0 0 0 0 0 0 0 0 0 0 0 0 0 0 0 0 0 0 0 0 0 0 0 0 0 0 0 0 0 0 0 0 0 0 0 0 0 0 0 1 0 0 0 0 0 0 0 0 0 0 0 0 0 0 0 0 0 0 0 0 0 0 0 0 0 0 0 0 0 0 0 0 0 0 0 0 2 0 0 1 0 0 0 0 0 0 0 0 0 0 0 0 0 0 0 0 0 1 0 0 0 0 0 0 0 0 0 0 0 0 0 0 0 0 0 0 0 0 0 0 0 0 0 0 0 0 0 0 0 0 0 0 0 0 0 0 1 0 0 0 0 0 0 0 0 0 0 0 0 0 0 0 0 0 0 0 0 0 0 0 0 0 0 0 0 0 0 0 0 0 0 0 0 0 0 0 0 0 0 0 0 0 0 0 0 0 2 0 2 0 0 0 0 0 0 0 0 0 0 0 0 0 0 0 0 0 0 0 0 0 0 0 0 0 0 0 0 0 0 0 0 0 0 0 0 0 0 0 0 0 0 0 0 0 0 0 0 0 0 0 1 0 0 1 0 0 0 0 0
0 5 3 4 0 0 1 1 0 1 2 1 1 1 0 2 2 1 1 1 0 2 4 3 3 1 1 4 3 4 0 5 1 2 1 0 3 1 4 3 1 2 2 2 0 0 0 2 2 1 0 1 2 3 4 1 3 5 0 3 1 2 1 2 1 2 1 1 1 4 2 1 2 1 1 0 1 2 2 3 1 0 0 1 1 5 3 1 1 1 0 0 0 6 5 1 2 3 2 0 2 1 1 4 4 0 0 2 3 2 3 1 1 1 3 2 1 0 0 3 0 2 4 0 3 0 1 7 0 1 3 1 2 2 8 2 2 1 2 1 1 3 0 3 0 1 1 1 4 3 5 0 4 2 0 1 4 0 2 3 1 3 3 0 3 1 2 1 3 1 4 5 1 2 6 2 2 1 2 2 0 1 0 3 0 6 3 2 1 1 1 1 2 0 5 0 2 3 0 0 2 3 1 1 3 0 4 0 1 1 0 5 2 2 3 3 1 2 2 2 4 1 5 6 1 2 2 0 2 1 2 0 1 1 1 3 1 0 2 1 2 3 0 2 1 4 1 3 0 1 3 0 1 6 3 1 1 1 2 4 5 4 4 2 4 1 4 0 1 1 1 0 5 2 0 3 3 0 1 4 3 4 1 1 2 3 0 2 0 3 5 5 3 0 1 3 3 5 1 4
20 30 19 6 16 13 34 1 32 23 11 22 32 34 36 9 27 1 21 11 24 9 18 21 29 12 20 18 26 20 11 14 19 7 31 18 11 12 5 26 17 15 18 25 5 21 17 30 31 11 8 19 12 17 22 11 20 6 22 27 31 35 15 32 35 11 21 36 21 20 28 14 9 18 27 18 3 14 9 15 15 17 17 30 11 19 8 30 18 20 21 14 6 30 18 19 16 4 11 18 21 18 30 24 16 29 13 13 20 7 3 26 16 15 12 9 21 15 14 28 12 33 10 23 13 8 9 10 8 17 24 10 16 24 45 25 14 20 29 42 23 16 15 14 13 18 24 9 41 17 14 29 17 9 27 3 21 22 36 7 7 26 27 13 22 12 23 22 9 17 23 21 35 12 13 8 32 19 21 12 8 4 9 11 23 14 4 19 11 9 11 20 20 15 32 10 15 15 7 17 26 11 2 20 10 17 17 17 7 20 17 24 18 13 8 12 9 11 8 23 27 16 18 6 10 30 16 22 16 6 4 4 38 23 18 21 15 29 7 17 17 26 18 8 15 15 10 20 17 18 17 13 28 17 17 29 18 9 15 11 17 20 4 17 34 9 15 18 22 20 22 18 23 19 24 24 4 27 26 1 22 20 21 5 11 19 12 26 13 9 31 16 18 16 37 12 28 19 10 12
34 29 24 26 22 24 38 48 38 28 13 19 39 24 22 22 33 16 40 29 21 30 41 14 19 18 23 28 24 15 47 21 26 30 22 37 31 21 32 34 25 20 25 29 24 31 29 27 39 39 22 36 29 41 19 36 26 27 35 41 17 22 30 31 29 6 24 26 25 26 25 31 19 36 30 18 39 37 32 23 43 24 19 27 33 23 38 27 14 22 38 16 28 16 31 29 36 18 33 24 29 33 21 29 27 22 15 21 17 35 30 32 27 35 13 23 24 18 19 35 18 35 30 25 18 34 50 25 30 25 34 12 24 24 29 25 52 44 23 22 24 33 34 28 23 28 25 25 13 21 15 18 41 26 34 22 31 30 31 25 25 31 11 28 21 29 10 33 40 21 38 18 25 14 27 26 12 41 22 18 34 25 29 34 29 29 32 35 28 39 26 28 34 28 31 23 40 9 33 8 22 31 8 31 33 22 27 45 23 36 17 6 32 28 24 37 20 26 22 29 34 35 36 27 16 26 26 35 38 26 25 23 18 16 35 35 26 18 28 21 26 26 36 38 37 33 31 30 15 24 22 27 24 35 18 12 32 20 30 38 22 26 32 31 34 49 31 30 28 6 25 13 12 28 23 15 33 24 26 22 22 20 25 19 40 35 22 32 26 21 33 32 23 17 29 19 15 24 29 23
0 3 3 12 2 0 11 9 8 3 6 0 4 4 0 1 3 13 2 6 3 6 5 2 5 2 0 3 1 0 7 2 7 8 1 1 4 1 8 4 1 5 5 2 6 6 2 18 0 2 2 7 4 10 1 2 1 3 1 8 1 3 2 2 4 8 5 5 4 0 4 0 5 3 2 0 2 2 0 1 5 0 5 7 3 4 2 1 3 0 2 5 0 5 0 6 6 7 3 1 4 1 3 13 6 3 11 5 1 4 3 0 2 2 3 1 2 2 3 1 11 3 0 0 6 2 1 2 5 5 2 2 1 1 3 7 1 3 1 7 0 10 0 3 3 6 1 10 1 3 6 6 3 1 2 2 6 5 1 0 7 3 7 8 2 14 0 15 0 5 1 0 6 6 0 1 8 6 2 4 2 5 3 5 1 12 2 5 1 4 3 4 1 5 0 1 4 3 2 2 4 2 4 2 3 1 12 2 0 5 2 6 1 1 0 11 1 1 4 2 5 5 12 9 4 7 0 3 0 4 6 1 2 2 7 7 2 2 6 2 0 0 3 12 6 7 0 3 6 0 5 7 1 6 3 7 6 14 9 1 13 0 0 5 0 0 7 2 3 13 3 1 4 1 1 4 3 7 0 1 8 8 0 6 4 0 5 6 2 0 1 5 1 2 1 0 1 0 3 0
3 14 2 3 0 1 1 15 6 18 19 8 12 6 3 6 10 11 14 0 2 4 6 4 10 5 8 10 12 11 8 9 7 13 7 12 2 2 3 10 14 7 2 8 18 13 13 12 8 7 9 23 6 8 4 15 13 6 5 6 5 13 10 3 13 8 12 13 12 13 9 5 7 20 6 3 4 6 15 9 10 2 8 6 2 1 3 6 19 3 9 14 4 8 10 3 4 1 8 6 6 10 17 3 11 3 17 0 16 11 1 11 6 7 9 16 13 3 5 4 5 4 9 4 5 15 2 5 9 13 4 11 7 15 5 2 11 18 11 3 5 6 15 9 4 13 1 8 2 2 2 3 6 14 12 4 6 0 7 2 7 12 7 8 12 4 6 6 4 7 2 7 2 1 9 3 16 9 3 7 6 12 14 6 23 5 6 12 6 10 3 5 2 11 2 6 9 19 4 7 19 12 16 7 3 4 10 0 9 10 12 4 4 14 6 5 0 8 4 5 12 3 4 12 4 5 3 6 6 2 13 1 1 7 7 2 10 12 8 3 0 4 10 8 14 1 3 16 12 5 4 8 1 8 8 7 2 1 4 18 9 16 4 2 27 7 8 4 0 10 8 1 8 13 15 9 5 5 5 15 14 4 13 8 12 1 15 8 14 3 12 5 6 6 7 3 11 1 13 4
27 25 36 33 26 41 21 30 36 36 41 30 25 45 16 33 24 43 30 43 39 39 31 33 34 28 40 28 30 41 30 35 30 39 31 40 29 37 29 29 38 41 31 28 34 27 26 11 29 33 32 47 11 29 40 36 31 33 37 40 33 28 38 44 29 35 32 35 38 28 31 35 27 33 18 49 22 24 20 40 19 28 29 30 24 40 15 30 27 25 19 30 20 39 35 27 23 34 34 39 36 44 33 20 33 32 21 33 25 26 41 28 28 36 33 33 39 38 20 42 35 35 36 26 28 24 27 28 34 26 44 24 36 28 17 39 30 35 26 13 29 34 25 21 36 37 31 39 23 29 31 24 43 16 24 27 41 36 28 38 40 38 40 28 32 50 26 32 26 25 28 33 32 27 29 19 23 30 23 42 44 32 29 29 27 33 32 32 29 19 47 23 22 36 36 31 38 37 41 30 30 23 48 25 32 46 40 30 36 30 35 44 33 32 32 28 22 37 18 21 20 32 30 30 24 28 31 29 50 29 20 29 42 39 49 24 33 33 44 40 40 48 30 16 32 22 26 18 26 25 27 25 34 25 39 48 43 24 28 40 28 22 45 43 27 29 29 35 21 26 27 38 53 38 28 26 45 25 33 27 36 27 32 29 31 31 33 30 35 22 28 36 31 38 44 21 34 40 36 36
0 1 0 3 0 1 0 0 2 0 0 2 0 4 0 0 0 0 0 3 0 0 1 0 1 1 1 0 0 3 0 0 0 0 0 0 0 0 1 0 0 2 0 1 2 0 1 5 1 0 2 4 0 0 0 0 0 2 0 0 1 0 0 0 0 3 2 0 3 0 2 0 1 0 3 1 0 0 1 0 0 0 1 1 0 0 1 1 0 0 0 0 0 3 0 0 0 0 0 0 0 0 0 1 0 0 1 0 5 5 0 1 0 0 0 2 0 0 0 0 0 2 0 1 0 0 0 0 1 0 1 1 1 0 1 0 1 0 1 1 0 0 0 0 0 0 0 3 1 1 1 0 0 0 3 0 0 0 0 2 0 2 0 1 1 0 1 0 1 2 5 0 0 4 0 0 0 0 0 0 1 0 4 0 4 1 1 2 0 0 0 0 4 1 0 0 1 3 1 3 1 0 2 0 1 0 1 0 1 0 0 0 0 1 0 4 2 0 0 1 0 4 0 3 0 1 0 2 2 2 0 1 0 0 0 0 0 1 0 1 0 1 0 2 0 0 0 0 0 0 0 0 0 0 0 1 0 0 1 0 1 0 1 0 0 1 0 0 0 2 1 0 0 0 0 4 1 0 1 0 1 2 0 0 0 1 0 0 1 1 0 0 0 0 2 0 1 0 0 0
1 0 1 1 0 3 3 2 7 0 0 1 0 1 0 0 0 1 1 1 1 1 0 1 1 0 1 2 0 2 0 0 0 1 4 1 1 1 1 2 0 0 0 1 0 0 0 0 0 1 0 2 0 2 0 0 0 1 0 1 4 2 2 2 0 1 1 0 0 1 2 2 7 2 4 1 2 3 1 3 6 3 0 1 1 0 2 0 1 1 1 1 0 1 0 0 1 1 1 2 1 5 0 0 1 0 2 2 0 0 2 0 5 0 0 0 0 2 4 3 0 0 1 0 3 2 0 3 1 0 1 2 0 3 0 7 0 1 0 2 5 0 0 2 0 3 0 0 0 4 0 0 2 6 5 4 1 0 0 0 1 2 0 2 1 5 3 1 2 0 5 2 1 0 0 0 0 1 2 3 0 2 0 2 0 0 3 4 0 0 1 1 0 2 3 0 1 1 2 0 4 2 2 2 3 4 4 1 1 0 2 4 0 2 0 1 0 3 1 0 2 1 7 1 0 1 3 0 5 3 1 3 0 0 4 1 1 0 0 2 1 1 0 2 3 1 2 4 5 0 0 8 3 2 1 3 2 5 0 6 1 0 0 2 0 0 5 0 2 0 4 2 1 0 2 0 4 2 0 2 1 1 4 1 1 3 6 2 1 9 0 0 0 0 0 0 0 0 3 0
8 6 4 7 5 4 4 3 8 5 1 10 9 11 1 10 8 3 9 4 6 5 4 2 3 5 10 5 6 7 12 12 10 9 12 8 7 2 16 14 7 3 5 13 7 10 7 11 1 10 13 5 1 7 6 0 8 7 3 12 5 9 6 6 3 7 4 6 8 9 12 13 8 7 16 4 5 2 9 0 3 13 4 7 3 4 6 10 3 3 3 7 15 19 1 4 5 5 4 8 4 2 8 4 4 6 2 3 3 13 10 4 6 1 7 8 5 7 9 7 14 9 8 6 2 5 7 5 1 6 3 12 11 4 4 0 7 4 7 9 1 8 8 1 4 1 3 3 5 4 2 6 3 1 2 4 2 7 5 5 3 3 9 2 7 4 9 6 10 7 8 2 1 9 2 4 1 9 5 9 13 9 6 8 9 10 4 10 13 8 16 15 7 9 9 10 20 8 13 8 9 12 7 12 5 4 6 4 11 9 2 4 1 3 8 5 12 13 11 4 11 1 6 5 3 2 13 12 3 1 6 9 7 10 8 2 12 6 3 4 4 9 17 3 18 8 3 7 3 5 10 9 6 9 2 4 1 4 3 9 2 14 4 3 7 6 2 9 1 6 1 4 9 9 8 8 3 4 13 5 2 1 5 5 7 12 7 4 5 1 9 9 1 5 7 2 1 11 7 6
14 13 19 17 14 25 18 17 20 16 17 12 15 20 17 26 14 23 17 15 39 29 16 19 8 14 11 11 16 18 14 17 27 22 22 24 17 19 24 15 23 19 20 14 14 18 16 21 14 18 18 22 16 9 18 20 19 13 16 21 22 13 20 12 15 8 18 38 20 19 16 19 21 18 8 8 29 20 18 11 22 12 15 13 12 19 10 16 23 19 14 18 30 11 25 22 16 25 14 20 26 23 16 25 19 20 9 12 39 20 30 16 12 19 27 21 31 20 10 22 23 12 14 21 14 27 20 26 27 13 19 16 17 16 22 26 20 11 16 15 30 14 20 17 15 17 18 27 17 17 18 24 16 17 19 17 19 18 13 12 20 9 8 22 18 14 19 15 15 14 21 20 15 25 19 7 22 22 11 16 12 14 19 20 7 17 14 23 15 26 29 24 25 25 14 20 19 14 27 14 27 25 16 14 21 15 20 27 18 22 19 15 13 22 21 13 16 16 29 17 20 19 16 18 13 16 27 9 28 17 14 23 23 20 18 14 24 17 19 17 20 10 14 11 24 18 13 13 18 9 18 36 18 19 19 24 17 14 16 25 13 7 24 12 31 30 11 22 23 19 33 17 16 17 15 25 17 16 26 30 20 20 18 27 12 14 23 23 17 19 20 19 13 16 29 29 17 18 29 14
1 6 1 2 3 1 4 0 0 1 0 1 5 0 0 1 0 4 0 6 0 1 1 1 1 0 0 0 0 2 2 2 0 0 2 0 3 0 2 0 0 7 0 12 0 0 0 0 0 4 0 0 0 2 0 0 0 0 4 0 4 1 2 0 1 4 0 0 1 2 2 0 12 2 0 9 3 0 2 0 0 0 3 7 0 3 0 0 0 0 4 8 0 1 0 0 0 0 0 2 3 0 0 1 2 1 1 0 2 0 5 0 0 0 1 10 0 3 1 0 0 2 3 6 9 0 6 0 7 1 3 0 0 7 0 2 0 0 0 4 2 1 0 8 3 1 0 1 3 0 0 1 0 1 0 0 0 7 3 1 5 2 10 0 0 1 1 7 0 4 0 0 2 16 4 0 6 0 1 2 0 1 11 0 0 1 0 4 0 0 0 4 3 4 5 5 2 0 0 0 0 1 0 1 9 8 0 0 1 3 2 0 1 1 1 5 2 0 2 0 0 2 1 1 0 5 0 0 1 0 2 0 4 2 3 0 0 3 1 0 5 0 5 1 3 1 0 1 0 0 0 1 0 0 3 2 0 5 0 5 0 0 11 0 2 1 7 1 0 2 0 8 7 0 4 0 2 14 1 0 0 3 4 0 1 1 4 2 2 0 0 0 0 0 0 1 0 6 3 4
15 16 34 13 22 17 11 17 12 11 24 20 15 14 17 14 18 15 20 14 10 15 13 23 16 16 19 14 32 11 13 6 31 14 16 18 12 20 12 21 18 16 22 14 16 23 24 17 11 12 11 25 23 15 13 10 22 13 11 27 19 16 14 21 12 19 12 16 22 22 15 28 18 11 15 26 7 18 24 9 21 21 24 19 18 16 12 18 17 6 15 21 19 17 13 18 26 12 11 23 15 13 22 14 14 15 7 19 16 17 15 17 22 24 16 14 18 14 25 25 17 14 13 14 13 22 15 31 18 14 23 18 17 12 18 24 16 12 16 14 16 25 17 17 16 17 22 11 7 18 10 18 21 13 12 10 19 20 17 33 13 16 21 13 15 21 15 14 24 11 22 35 29 13 12 19 23 13 22 23 23 15 15 20 28 23 14 27 27 14 14 24 11 16 18 20 16 17 16 17 24 11 15 26 22 19 11 18 15 24 11 17 14 15 13 19 12 30 12 17 18 25 16 22 24 27 26 17 24 10 20 16 19 27 9 28 14 13 19 26 15 14 11 23 12 14 28 17 13 16 18 12 16 14 30 10 16 18 25 21 28 7 13 16 11 13 19 7 18 31 18 23 25 18 9 13 23 19 26 21 19 15 11 22 31 14 19 17 30 14 16 21 18 13 9 18 18 7 25 19
1 1 1 1 3 1 3 0 5 3 2 5 5 1 0 0 12 1 3 0 2 6 2 8 3 0 3 6 2 7 2 1 3 1 0 6 5 0 1 4 5 0 6 3 1 1 0 0 1 0 11 6 0 0 0 3 4 2 3 2 4 7 2 0 0 0 0 3 1 3 5 3 7 2 1 2 4 1 7 0 1 4 1 4 1 3 8 4 3 5 7 1 1 0 0 1 3 3 5 1 6 3 1 2 9 4 2 2 3 1 3 5 5 1 2 2 0 1 2 2 8 0 1 5 1 4 2 1 2 1 3 6 2 4 3 0 4 4 2 2 0 1 5 4 3 0 0 1 5 2 0 0 2 3 1 1 0 1 3 1 5 5 1 1 0 1 1 6 4 2 3 4 9 1 4 2 0 3 3 1 1 1 0 0 0 1 2 1 5 1 0 0 6 0 1 1 0 2 3 4 0 0 0 5 3 5 1 2 7 2 7 3 1 1 5 3 2 1 2 4 1 8 1 3 0 1 0 0 0 4 1 2 2 1 5 5 5 4 4 0 1 0 3 4 4 6 1 4 7 2 2 1 2 3 6 3 0 6 1 1 9 10 0 3 4 1 1 2 0 1 3 3 3 1 0 0 1 3 3 3 0 4 1 8 8 1 1 6 1 4 3 0 5 7 5 0 1 1 2 0
0 0 0 0 0 0 0 0 0 0 0 0 0 0 0 0 0 0 0 0 0 0 0 0 0 0 0 0 0 0 0 0 0 0 1 0 0 0 0 0 0 0 0 0 0 0 0 0 0 0 0 0 0 0 0 1 0 0 0 0 0 0 0 0 0 0 0 0 0 0 0 0 0 0 0 0 0 0 0 0 0 0 0 0 0 0 0 0 0 0 0 0 0 0 0 0 0 0 0 0 0 0 0 0 0 0 0 0 0 0 0 0 0 0 0 0 0 0 0 0 0 0 0 0 0 0 0 0 0 0 0 0 0 0 0 0 0 0 0 0 0 0 0 0 0 0 0 0 0 0 0 0 0 0 0 0 0 0 0 0 0 0 0 0 0 0 0 0 0 0 0 0 0 0 0 0 0 0 0 0 0 0 0 0 0 0 0 0 0 0 0 0 0 0 0 0 0 1 0 0 0 0 0 0 0 0 0 0 0 0 0 0 0 0 0 0 0 0 0 0 0 0 0 0 0 0 0 0 0 0 0 0 0 0 0 0 0 0 0 0 0 0 0 0 0 0 0 0 0 0 0 0 0 0 0 0 0 0 0 0 0 0 0 0 0 0 0 0 0 0 0 0 0 0 0 0 0 0 0 0 0 0 0 0 0 0 0 0 0 0 0 0 0 0 0 0 0 0 0 0
2 0 1 0 0 2 0 0 1 1 0 0 1 3 0 2 0 1 0 0 0 1 1 0 0 0 2 2 0 0 1 1 0 0 0 0 1 0 2 1 1 1 1 1 0 0 2 0 0 0 1 1 0 0 1 2 2 0 0 1 1 2 0 1 1 2 1 0 2 2 1 1 0 2 0 0 0 0 1 1 1 2 1 0 1 1 1 0 0 0 0 0 0 0 0 1 1 0 2 2 0 0 0 1 1 0 0 1 0 0 2 0 0 0 2 1 0 1 0 3 0 0 0 0 0 0 2 1 1 1 0 0 0 0 0 1 0 2 0 0 0 0 0 1 0 0 0 0 0 1 1 3 0 0 0 0 0 0 0 0 0 1 1 0 0 0 0 1 1 0 0 0 0 2 0 0 0 1 0 0 0 1 0 0 0 0 0 0 0 1 0 2 0 0 3 0 0 0 1 0 0 1 0 3 2 1 1 1 0 0 0 1 1 0 3 0 0 2 0 1 0 3 1 0 1 1 1 0 0 2 0 0 2 0 0 1 1 1 0 1 0 2 1 3 0 0 0 0 0 2 0 3 1 0 0 0 0 1 1 0 0 1 0 2 0 0 2 1 0 0 3 1 0 2 0 1 2 1 2 0 1 2 5 2 1 1 0 0 1 0 0 1 1 1 0 0 1 0 1 2
7 8 0 2 0 2 2 9 4 7 2 6 1 0 2 4 0 8 5 1 6 5 2 3 1 2 2 6 3 1 0 4 3 6 6 2 7 2 4 4 4 1 1 5 4 0 2 4 7 2 6 1 3 1 3 2 4 6 2 6 1 7 3 2 6 4 2 1 1 0 2 2 4 5 2 0 2 1 2 4 3 3 2 6 3 4 4 0 2 3 6 2 5 4 1 3 3 9 3 4 8 1 2 4 9 4 5 2 4 1 3 2 7 7 6 5 4 0 3 8 3 7 6 2 1 2 0 5 2 4 6 5 6 3 8 1 7 3 4 0 1 5 0 2 1 5 5 5 2 1 3 0 2 3 2 4 0 7 6 5 4 1 4 2 6 2 3 5 0 5 1 5 1 2 0 5 2 1 0 3 4 2 9 5 1 0 0 5 8 4 3 4 3 3 2 5 0 4 7 2 7 5 3 8 1 0 5 1 1 2 1 1 6 4 2 2 0 2 1 0 7 3 5 4 2 6 3 3 7 4 2 6 0 2 0 2 3 3 2 4 5 2 7 1 6 8 7 3 2 2 3 0 5 5 3 1 3 3 1 1 2 9 1 5 4 5 7 4 3 7 5 9 0 4 1 5 5 1 0 0 8 2 4 6 1 6 3 1 7 5 2 2 0 4 0 7 5 3 4 5
0 0 0 0 0 0 2 0 1 0 3 0 0 0 0 1 0 0 0 2 0 0 1 0 0 0 0 3 0 0 0 9 8 7 1 0 7 3 0 0 0 0 10 3 1 0 0 0 0 0 3 0 0 13 0 0 0 0 0 7 0 3 2 0 0 0 0 0 0 9 1 0 0 0 0 1 0 0 0 0 8 0 0 0 0 3 0 12 8 14 0 5 0 0 0 2 0 0 0 15 0 0 1 0 0 1 0 0 0 0 0 0 0 1 0 0 0 0 0 0 1 1 0 7 0 10 3 0 0 0 0 0 1 0 0 4 0 0 0 0 0 1 4 5 0 4 0 6 6 0 0 0 0 0 5 0 0 0 0 0 2 0 0 1 5 6 1 4 1 0 0 0 1 1 1 0 0 0 4 0 0 5 4 0 3 0 2 0 0 3 0 11 0 0 0 0 0 4 0 0 0 0 2 1 1 2 0 0 8 0 1 7 0 0 0 2 0 1 0 0 0 0 0 4 1 2 1 0 0 0 13 0 1 0 1 0 0 0 3 0 0 0 0 3 0 0 1 2 2 0 0 0 0 0 3 0 0 1 0 3 0 1 8 0 1 0 0 9 0 0 5 0 1 0 0 0 0 4 0 0 0 0 0 6 0 0 2 0 0 0 7 1 0 0 1 0 2 8 2 0
74 57 59 38 59 53 20 66 51 47 37 54 74 36 27 60 55 62 39 53 53 57 48 61 37 36 47 67 17 40 60 17 36 77 32 54 46 47 57 59 77 14 60 66 51 50 35 50 58 42 47 45 48 30 42 46 37 54 44 33 49 49 49 47 57 67 65 38 30 51 60 64 51 62 18 53 58 58 32 58 47 50 34 37 13 50 31 52 26 55 35 72 21 68 48 47 51 60 38 71 64 55 46 23 46 63 52 54 66 27 60 55 31 40 60 79 69 43 61 51 50 60 54 41 68 40 40 32 64 60 42 51 40 49 20 42 72 50 43 46 26 69 59 37 24 49 40 63 55 38 36 50 54 41 48 34 17 42 55 31 37 49 56 39 33 75 42 65 38 31 28 66 53 79 25 50 70 29 39 43 60 35 26 18 32 36 35 48 88 32 37 33 67 47 53 32 46 26 38 68 19 32 66 73 37 46 49 32 54 73 66 26 45 22 47 53 38 58 44 46 53 38 75 28 37 40 46 78 48 51 30 67 47 44 83 37 32 14 49 45 61 41 50 52 63 39 43 51 41 75 52 34 47 49 62 45 56 71 41 31 54 28 21 36 21 53 29 64 57 27 52 53 23 16 28 44 51 29 26 30 51 26 52 30 71 68 52 66 53 27 18 68 23 58 45 60 43 54 43 60
9 0 0 0 0 1 0 0 0 0 0 0 0 0 0 0 0 0 0 0 0 0 0 0 0 0 0 0 0 0 0 0 0 3 0 0 0 2 0 0 0 0 5 0 0 1 0 0 0 0 0 0 0 0 0 0 0 0 0 0 0 0 0 0 0 0 4 0 3 0 0 0 0 0 0 0 0 9 0 0 0 0 0 0 0 0 0 0 0 0 0 0 0 1 0 1 0 0 0 0 0 0 0 0 0 0 0 0 0 0 0 0 0 9 3 0 0 0 0 0 0 0 0 0 0 0 0 0 0 0 7 0 0 1 9 0 0 0 0 0 0 0 0 0 0 0 1 0 0 0 0 0 0 3 0 0 0 0 0 0 0 0 0 0 0 9 5 0 0 0 0 0 0 0 0 0 0 0 0 0 0 0 0 0 0 0 0 0 0 0 3 0 0 0 1 0 0 0 10 0 3 0 0 0 0 0 0 0 0 0 0 0 0 0 0 0 1 0 0 1 0 9 1 0 0 0 1 0 0 2 0 0 0 0 2 0 0 0 0 0 0 0 0 0 0 2 12 0 0 3 0 0 3 0 0 0 0 0 0 0 0 0 0 0 4 0 0 0 0 0 0 0 0 0 0 0 0 0 0 2 2 0 0 0 0 3 0 0 0 0 0 0 0 0 0 0 0 0 0 2
1 2 1 8 6 0 8 5 0 18 2 0 0 0 0 10 0 0 0 0 0 9 0 25 1 8 1 7 0 0 1 19 3 0 0 3 26 0 8 1 0 0 1 0 32 0 0 6 0 9 1 0 5 0 2 12 0 10 0 0 2 17 4 0 2 1 11 0 3 0 0 3 0 1 0 6 0 0 2 0 0 18 19 2 3 0 0 0 6 4 0 9 0 3 3 0 0 3 2 8 1 5 0 3 12 0 0 4 0 13 0 4 1 0 13 15 9 0 0 4 0 1 0 0 0 4 2 0 0 3 1 0 0 6 2 0 0 3 0 3 11 0 0 0 4 0 32 0 0 0 0 0 4 4 0 7 0 0 0 0 0 2 1 2 12 1 0 1 0 1 0 0 5 0 2 19 0 0 1 0 0 15 0 10 0 1 0 0 1 0 6 0 0 0 0 11 0 1 12 0 1 11 2 0 0 0 0 0 0 0 0 5 4 1 0 0 4 19 15 1 17 1 1 13 1 2 0 0 10 0 24 12 1 1 0 1 0 13 0 37 2 0 9 0 0 1 2 0 0 0 13 0 0 0 0 0 2 0 5 0 0 0 4 24 0 4 1 0 2 2 0 0 0 0 0 43 7 0 1 1 12 0 9 46 1 5 2 0 0 0 0 0 9 0 0 0 10 0 0 0
2 4 1 5 5 6 3 1 0 4 2 0 3 1 3 5 4 4 3 5 0 9 2 2 5 7 0 1 7 4 0 6 6 1 3 5 3 3 6 2 6 0 4 1 3 1 1 1 6 3 2 5 4 3 1 3 6 4 7 1 5 2 3 6 1 1 1 4 3 0 3 9 3 2 6 3 2 1 3 6 0 0 0 1 1 0 4 6 4 0 4 4 8 2 0 2 1 2 2 0 1 2 2 0 3 6 5 4 1 3 1 1 1 7 2 1 4 3 2 6 3 3 3 6 1 5 1 3 2 2 0 1 1 4 5 4 3 5 6 4 3 4 4 7 0 2 4 0 8 0 3 7 4 1 3 2 4 5 2 8 0 4 0 10 16 1 5 4 6 6 2 1 7 2 1 1 0 2 1 2 2 2 4 5 8 1 2 1 2 4 8 5 9 10 1 3 6 3 3 3 6 2 6 3 1 2 2 1 2 4 5 14 1 0 5 1 6 1 2 3 2 5 0 3 1 4 6 8 4 3 1 1 2 4 4 3 3 1 3 3 4 6 6 7 1 4 2 4 10 2 4 0 6 1 1 7 5 2 9 4 3 5 4 2 3 1 3 6 5 5 3 7 6 2 5 2 0 8 4 2 1 5 2 0 2 7 4 15 5 6 6 9 5 4 5 2 9 11 2 2
33 37 62 46 20 25 27 20 38 37 48 42 24 48 36 35 26 34 43 54 16 25 47 36 45 37 25 18 42 17 41 33 41 30 36 38 14 28 22 46 35 41 41 17 47 18 41 49 33 35 30 50 42 25 36 23 40 45 30 33 22 42 38 38 35 40 57 42 36 37 37 19 33 11 20 23 36 37 38 31 37 50 55 33 33 47 40 39 36 48 18 31 35 35 31 27 33 25 38 36 31 35 43 35 26 40 23 25 31 31 20 36 56 35 42 44 19 41 45 31 27 26 23 51 34 14 22 49 25 37 42 46 30 29 26 33 51 30 40 36 40 45 37 26 25 25 44 45 16 32 36 37 29 44 30 17 32 46 32 44 25 41 42 53 21 59 53 13 31 25 29 80 38 32 42 47 49 27 14 30 33 45 49 30 36 39 20 43 32 24 31 33 48 22 36 40 29 23 31 37 54 24 36 19 23 41 40 37 42 40 29 52 29 25 34 38 25 39 32 33 28 31 36 39 42 36 52 26 36 44 36 15 57 23 34 23 32 35 40 23 19 48 24 17 40 13 59 30 24 31 51 35 26 34 42 33 18 40 36 25 44 13 22 34 38 20 53 34 30 41 34 26 33 30 16 37 28 35 26 37 35 18 28 40 31 50 31 43 34 22 28 41 52 29 26 33 41 42 36 37
2 9 3 1 1 6 7 14 2 1 4 6 1 3 3 6 2 5 7 14 8 1 2 4 4 1 3 7 3 1 6 5 5 3 3 2 2 2 3 5 4 4 0 8 1 4 1 6 1 4 3 3 7 3 4 1 0 0 2 2 1 2 3 5 9 3 0 6 10 6 9 3 6 5 1 4 5 8 9 1 7 2 1 4 1 11 1 8 12 2 8 3 4 4 2 7 3 4 1 4 4 2 0 5 4 6 1 2 1 4 3 8 7 3 1 4 8 1 2 2 7 3 1 0 1 3 1 0 2 5 1 4 0 3 6 3 3 4 2 5 4 3 1 5 2 5 1 0 4 7 5 2 7 4 4 2 2 2 3 9 6 5 3 5 3 2 6 2 2 6 3 4 9 4 7 2 4 1 1 4 4 4 2 3 9 2 2 5 5 0 2 3 0 5 6 5 5 2 1 2 5 2 3 2 3 1 4 2 2 7 3 4 4 0 3 4 4 6 5 4 0 3 2 7 3 2 4 7 1 4 5 1 9 5 2 0 3 3 7 5 4 13 6 3 9 2 3 1 8 4 7 5 4 2 10 2 0 2 2 5 5 4 2 2 1 0 1 0 3 1 6 6 3 2 1 8 8 5 2 3 6 5 1 9 3 7 1 5 7 1 8 1 1 2 3 1 0 0 5 1
0 7 10 5 1 5 3 0 1 8 0 4 13 3 0 3 0 5 7 4 5 0 5 1 2 5 7 1 2 4 9 0 4 4 1 3 4 0 0 0 1 8 8 4 10 6 4 2 3 16 1 6 2 2 3 4 7 1 7 3 2 5 7 3 4 9 6 4 4 3 4 3 4 5 6 8 4 0 8 9 0 2 3 4 0 7 7 9 3 1 3 2 5 9 0 4 4 6 3 6 3 1 4 14 0 8 2 3 9 10 6 5 0 3 0 9 1 7 10 0 4 10 1 9 3 7 4 9 0 2 4 5 0 0 0 4 8 2 6 6 1 12 5 3 3 3 1 0 1 3 2 10 6 0 6 3 9 0 5 14 4 4 0 6 0 3 3 14 1 1 1 1 0 0 6 0 3 4 0 1 2 1 1 0 7 3 7 1 7 0 4 1 1 3 2 10 5 12 0 6 1 0 4 0 13 4 8 4 14 2 2 0 2 2 5 7 0 1 0 2 7 4 6 5 6 4 3 2 1 1 5 8 12 0 4 0 3 0 0 1 2 6 0 1 7 9 1 1 2 0 4 3 4 2 0 4 0 4 8 8 3 5 3 0 1 3 0 1 3 0 6 6 6 9 6 4 9 4 4 0 0 2 0 0 3 0 9 2 1 4 12 5 0 1 6 3 1 6 4 7
7 3 1 0 7 3 0 0 0 3 6 0 7 0 0 1 0 1 1 2 3 9 9 1 0 0 0 1 1 14 0 1 6 0 5 5 3 1 8 1 1 0 5 0 0 0 3 0 0 0 3 0 0 8 0 7 2 0 0 0 0 0 4 0 4 0 0 0 0 4 0 3 1 1 0 2 0 3 1 0 4 0 5 3 4 1 0 0 1 0 6 2 2 0 0 0 0 6 1 0 8 0 5 5 11 1 1 3 1 0 2 0 2 0 5 7 0 1 1 14 0 10 1 1 1 1 3 2 0 4 2 3 0 0 3 9 2 0 7 0 0 3 4 0 0 0 1 2 0 5 5 3 0 0 9 1 6 0 3 6 2 1 0 0 0 0 1 0 3 1 8 0 1 3 4 0 0 1 6 0 0 3 0 0 0 0 1 0 0 0 1 3 0 0 11 10 0 5 1 5 3 5 12 0 1 1 1 3 0 1 1 0 0 3 2 2 1 0 0 0 1 2 0 2 3 0 0 1 7 2 0 0 0 6 0 9 6 0 7 11 1 0 0 2 0 1 1 14 0 0 13 0 0 2 4 3 5 0 2 0 0 0 0 3 4 1 3 1 9 10 6 0 1 3 0 0 0 0 0 0 1 0 2 0 0 0 0 4 1 1 1 0 0 3 3 1 2 5 3 1
20 0 7 1 34 6 6 3 11 12 18 0 12 3 10 3 1 14 8 5 14 1 15 1 16 8 9 1 12 0 14 5 5 16 4 31 1 6 4 5 7 4 14 12 5 8 36 29 2 33 10 7 4 10 4 2 12 9 0 8 5 22 5 10 0 1 5 28 36 3 9 17 5 36 10 9 2 8 11 0 9 0 13 1 10 21 16 5 20 4 1 1 11 3 29 1 4 19 11 19 26 1 44 12 26 1 9 2 2 6 79 0 9 3 15 3 1 14 20 5 19 2 23 12 3 5 4 5 4 4 0 22 11 1 9 15 17 22 4 7 15 7 8 8 11 0 0 6 9 23 17 21 2 21 17 4 15 11 20 3 13 12 6 24 6 4 13 0 0 3 5 7 4 2 3 12 3 25 21 20 8 15 10 8 0 12 14 13 16 4 15 1 13 25 15 7 6 6 0 18 15 13 12 6 25 17 11 22 5 10 2 7 10 10 6 8 2 0 25 0 8 0 2 4 1 7 0 8 9 18 13 1 0 27 4 1 4 9 14 1 18 6 12 16 2 0 6 20 11 3 0 13 3 0 2 12 0 24 3 12 29 6 7 22 1 20 8 9 4 31 15 13 21 17 8 8 3 9 7 14 40 7 11 7 11 1 3 3 9 17 19 10 28 13 4 4 9 16 2 28
0 0 0 0 0 0 0 0 0 0 0 0 0 0 1 0 0 0 0 0 0 0 0 0 0 0 0 0 0 0 0 0 0 0 0 0 0 0 0 0 0 0 0 0 0 0 0 0 0 0 0 0 0 0 0 0 0 0 0 1 0 0 0 0 0 0 0 5 0 0 0 0 0 0 0 0 0 0 0 0 0 0 0 0 0 0 0 0 0 0 0 0 0 0 0 0 1 0 0 0 0 0 0 0 0 0 0 0 0 0 0 0 0 0 0 0 0 0 0 0 0 0 0 0 0 0 0 0 0 0 0 0 0 0 1 1 0 0 1 0 0 0 0 0 0 0 0 0 0 0 0 0 0 0 0 0 0 0 0 0 0 0 0 0 0 0 0 0 0 0 2 0 0 0 0 0 0 0 0 0 0 0 0 0 0 0 0 1 0 0 0 0 0 0 0 0 0 0 0 0 0 0 0 0 0 0 0 0 0 0 0 0 0 0 0 0 0 0 0 0 0 0 0 0 0 0 0 0 0 0 0 0 0 0 0 0 0 0 0 0 2 0 0 0 0 0 0 0 0 0 0 0 0 0 0 0 0 0 0 0 0 0 0 0 0 0 0 0 1 0 0 0 0 0 0 0 0 0 0 0 0 0 0 0 0 0 0 0 0 0 0 0 0 0 0 0 0 0 0 0
10 9 5 6 11 8 7 6 4 7 11 6 6 10 14 8 7 9 6 10 8 6 7 13 7 12 8 7 6 9 11 15 11 5 10 9 8 3 8 2 13 11 8 11 4 10 9 10 8 5 8 11 14 9 6 5 11 10 4 2 11 7 10 9 10 8 10 12 12 2 10 8 8 7 13 8 10 9 4 4 2 11 19 12 8 12 11 10 6 17 6 2 11 5 2 10 1 7 4 3 4 5 6 7 11 7 7 5 10 12 13 7 9 12 3 10 11 5 2 12 12 9 10 11 5 9 5 17 7 1 12 9 11 10 9 11 6 12 10 4 5 5 8 4 11 11 3 7 8 0 6 8 6 4 14 9 1 7 3 4 8 7 13 7 8 4 11 6 8 8 5 16 2 9 11 10 7 6 10 9 5 10 8 3 3 7 7 6 10 2 5 19 4 11 9 6 9 10 15 8 7 4 6 9 8 7 9 8 6 6 6 3 6 9 6 7 5 7 8 9 6 0 5 4 11 8 2 7 1 4 7 10 7 8 5 8 8 6 12 9 5 7 8 8 4 8 8 3 11 4 15 10 7 7 8 8 9 8 6 6 6 6 9 12 11 5 12 4 6 4 3 7 7 12 8 5 15 8 7 9 9 7 9 10 9 0 12 6 7 3 5 9 9 14 7 5 11 13 6 9
14 7 35 15 16 17 5 12 6 25 0 6 1 3 1 18 20 7 7 2 13 2 0 10 10 26 7 26 3 9 15 0 6 9 6 3 21 13 17 20 1 3 0 10 0 5 15 12 23 0 0 10 14 0 21 19 3 4 6 21 3 0 19 3 17 45 0 3 5 7 22 5 12 18 15 18 1 10 8 3 4 23 19 4 8 1 14 8 17 11 10 8 19 16 1 25 0 8 11 2 22 5 6 8 8 0 15 13 5 21 2 8 0 0 21 22 32 13 2 11 5 32 27 25 0 33 0 2 3 17 31 4 19 1 38 8 6 15 0 0 25 10 0 0 1 1 31 15 6 0 3 23 0 14 0 1 5 6 20 0 1 0 17 0 8 21 12 0 22 9 14 30 11 14 0 21 4 3 22 6 0 15 0 8 31 36 5 11 32 9 0 16 5 0 39 9 13 11 20 7 2 20 17 0 4 4 4 6 0 2 20 7 8 18 0 5 7 22 9 16 0 2 0 14 7 0 1 6 1 34 6 7 0 15 23 16 0 24 16 4 1 17 36 0 18 21 5 6 6 2 34 11 1 18 7 18 16 5 3 7 0 22 0 30 2 4 3 1 11 1 22 7 11 7 15 22 7 4 8 0 21 11 13 5 0 0 12 0 8 7 4 0 1 6 1 1 0 0 6 34
24 18 20 28 16 26 14 30 17 33 15 36 25 19 28 21 19 25 20 22 29 11 30 20 34 29 13 16 37 8 27 16 17 20 21 16 14 34 18 21 10 49 21 17 46 31 25 43 45 30 10 21 24 21 36 16 31 22 44 32 17 36 23 45 37 19 19 25 24 24 26 17 18 15 29 34 17 14 25 49 38 20 28 36 19 18 32 24 19 44 40 24 31 22 27 33 26 16 26 26 13 39 32 37 27 28 23 25 27 24 37 32 49 34 27 18 20 18 34 22 47 8 26 42 35 25 15 17 31 15 45 23 29 36 15 37 30 27 21 32 29 43 17 20 27 32 28 33 32 34 24 31 30 26 36 17 13 27 31 50 29 19 29 20 32 24 42 13 37 26 32 24 20 45 35 26 26 18 18 48 25 28 34 35 39 7 27 18 13 35 36 30 48 25 24 13 20 28 27 33 21 35 28 27 44 19 24 39 34 29 24 38 29 30 32 48 24 47 52 35 22 26 26 29 38 28 21 11 24 36 18 19 18 42 26 18 31 27 27 32 30 19 36 17 36 29 21 33 35 22 16 33 29 15 20 29 27 24 17 43 35 39 35 17 23 21 33 30 29 34 32 21 10 39 30 25 10 23 34 32 50 28 26 11 29 32 27 30 38 20 26 26 33 24 22 40 31 35 19 36
2 7 1 2 13 9 8 24 2 22 5 2 5 6 31 11 3 21 1 10 2 2 14 2 16 4 16 3 2 1 5 0 21 1 12 13 4 17 13 10 9 9 12 26 11 0 20 3 10 3 19 14 2 9 1 7 5 16 14 19 8 10 2 4 15 23 1 14 6 3 5 16 17 16 30 13 27 7 2 3 10 15 2 2 17 3 0 1 7 6 6 18 12 10 0 1 3 12 0 8 59 1 1 17 9 22 19 3 6 2 8 0 8 33 7 1 1 11 30 9 11 10 2 13 1 1 3 6 21 12 20 14 13 12 1 15 19 0 1 20 13 5 6 45 20 12 0 11 3 6 6 16 23 7 1 4 6 24 4 15 8 9 21 17 27 1 6 23 4 29 6 12 2 0 23 4 5 8 2 18 3 33 14 30 26 26 7 16 8 10 5 9 3 12 10 43 3 6 3 14 14 5 0 1 7 1 4 15 7 0 3 0 7 22 0 0 22 23 10 5 10 6 23 10 9 1 2 2 26 23 4 15 4 2 0 0 6 9 19 4 6 3 19 11 18 29 35 4 5 2 13 25 0 27 16 2 14 10 16 0 13 1 22 6 3 3 44 16 10 10 3 3 16 2 19 4 24 0 1 10 9 6 1 8 10 11 15 9 9 8 8 9 12 12 10 6 0 11 14 58
0 0 0 0 2 0 0 0 7 0 0 0 0 0 1 3 19 2 4 0 1 0 4 0 7 0 0 0 0 0 2 0 0 1 1 1 0 4 0 6 0 0 0 4 0 0 0 0 0 0 2 4 0 0 0 1 0 36 0 0 0 5 0 8 0 0 0 0 0 0 0 0 0 6 1 0 0 0 0 0 0 1 0 4 3 2 0 5 0 2 0 3 11 0 0 0 0 0 27 1 0 0 2 0 9 10 0 8 2 0 9 0 2 0 0 0 0 0 0 0 0 11 4 0 3 0 0 0 0 2 32 0 0 6 0 2 8 6 0 0 0 10 1 1 0 9 0 3 15 0 0 0 0 11 0 0 0 0 0 0 0 0 0 0 1 5 0 0 0 0 0 11 0 1 8 3 14 0 0 4 0 4 0 0 2 0 0 3 1 6 0 4 2 3 0 0 0 5 1 0 0 0 0 0 1 0 0 0 0 9 0 0 3 0 1 0 0 0 0 0 0 1 0 0 8 0 0 4 13 0 1 1 0 5 0 6 0 1 0 2 0 11 1 1 0 0 0 0 0 0 2 0 0 0 15 0 5 0 5 1 3 3 0 2 1 4 0 0 3 0 11 4 1 0 2 0 3 6 0 0 0 0 0 6 1 0 1 0 0 0 0 0 0 0 0 8 0 0 10 6
2 6 2 3 3 3 3 3 1 2 6 2 3 3 0 1 1 4 2 2 2 1 0 2 1 3 2 2 2 2 6 4 4 1 1 2 1 1 3 7 1 5 0 5 0 1 1 1 1 5 3 12 2 1 10 1 2 7 3 2 3 6 4 1 2 4 2 2 1 0 6 0 8 1 8 8 1 1 2 2 4 6 6 2 6 0 6 3 1 2 6 8 1 1 7 0 0 5 5 2 4 0 3 1 2 2 7 0 0 5 5 3 12 0 2 6 3 4 8 1 1 3 6 3 7 6 5 2 1 1 12 2 3 2 3 0 2 2 3 0 2 5 6 5 2 0 2 2 3 0 0 0 0 1 1 5 9 3 4 3 7 1 5 3 7 4 7 0 1 1 0 2 2 1 2 2 0 1 2 7 0 4 1 2 3 3 2 2 5 3 1 6 2 4 6 3 0 5 4 1 5 5 5 5 5 2 3 2 1 4 2 1 0 3 1 2 3 1 3 1 5 7 4 4 0 2 6 2 2 2 1 0 4 4 7 3 0 2 1 1 2 1 5 3 1 4 2 8 1 1 0 0 5 0 2 3 3 6 1 1 4 1 3 1 3 5 6 0 2 3 2 4 2 1 3 3 1 4 2 3 2 7 1 1 1 7 1 2 4 1 1 4 0 4 0 1 0 3 4 0
24 282 95 1181 12 235 140 140 169 907 621 419 184 205 223 399 253 187 432 512 109 78 283 332 72 337 140 77 472 280 232 123 33 34 93 316 333 60 85 65 121 435 409 899 221 740 284 526 298 298 194 578 101 20 597 156 97 328 153 14 212 634 1012 527 104 68 519 106 134 290 473 321 313 47 88 338 89 413 274 466 366 696 440 399 93 581 371 327 328 224 28 576 114 351 43 122 554 59 56 97 241 70 131 51 533 135 139 334 536 72 160 158 43 416 53 67 184 617 152 456 118 198 181 169 436 107 279 3 314 49 549 165 87 420 363 78 538 455 214 120 102 179 4 205 415 949 292 160 152 284 289 37 327 170 265 9 167 74 5 178 190 312 171 207 344 83 208 10 134 226 939 86 48 72 474 204 152 131 228 136 224 732 293 141 31 113 322 409 161 208 167 124 227 530 51 45 262 224 32 24 1110 150 117 119 385 62 218 485 554 163 353 200 887 76 136 1273 204 364 181 28 174 169 121 618 187 165 218 107 379 336 179 905 317 624 232 18 44 347 354 369 330 100 282 167 336 88 421 199 24 555 931 738 183 178 117 100 212 85 733 318 992 127 165 882 191 127 112 380 45 453 130 115 181 563 197 274 114 121 224 212 79 169 315 29 416 267 188 287 210 298 64 595 114 279 333 333 244 131 394 254
2 8 3 0 3 3 2 0 1 0 1 4 6 5 3 2 5 0 4 5 2 5 8 1 4 2 4 1 10 4 1 3 3 2 4 5 9 4 0 4 4 3 0 2 3 9 2 4 7 9 4 7 6 5 2 2 4 1 0 1 2 7 2 6 2 1 2 2 7 5 5 3 3 7 0 4 0 2 0 2 5 2 2 1 4 1 5 6 2 5 2 7 6 1 1 1 3 1 7 2 1 3 1 4 4 9 10 1 6 5 2 8 0 7 1 7 6 0 3 4 1 5 1 14 3 3 1 1 3 6 0 4 4 6 1 8 2 8 1 3 1 6 5 5 9 5 0 4 3 3 3 7 5 1 3 2 0 10 3 0 5 5 3 3 3 2 7 8 6 1 2 3 1 8 4 4 7 0 3 4 1 1 4 1 0 1 10 3 5 1 2 3 3 6 1 2 2 3 0 2 1 2 9 2 3 4 0 3 2 3 11 7 2 2 5 6 3 2 3 0 2 3 8 1 4 6 5 1 4 1 1 0 5 2 4 1 1 15 5 1 5 2 6 2 1 3 1 5 11 2 9 2 5 6 2 1 1 0 1 5 4 2 1 5 1 2 3 3 3 6 2 5 1 4 1 2 1 2 1 5 3 2 6 1 3 0 4 12 0 8 4 2 8 2 1 7 3 2 2 2
0 0 1 0 0 0 0 0 0 0 0 0 0 0 0 0 0 0 0 5 0 1 0 0 0 0 0 0 0 0 0 0 0 0 1 0 0 0 0 0 1 0 1 0 0 0 0 0 0 0 0 0 0 0 0 0 0 0 0 0 0 0 1 0 0 0 0 0 0 0 0 0 0 4 0 0 0 1 0 0 3 0 0 0 0 0 0 0 0 0 0 0 0 0 0 0 0 0 0 0 0 0 0 0 0 0 2 0 0 0 0 0 0 0 0 0 0 0 0 0 0 0 0 0 0 0 0 0 0 1 0 0 0 0 0 0 0 0 1 1 0 2 1 0 0 0 0 0 0 0 0 0 0 1 0 0 0 0 0 0 0 0 0 0 0 0 0 0 0 0 0 0 0 0 1 0 0 0 0 0 0 0 0 0 0 0 0 0 0 0 0 0 0 0 11 0 1 0 0 8 0 0 4 0 0 0 0 0 0 0 0 0 0 0 0 0 0 0 0 0 1 0 0 0 0 0 0 0 0 0 0 0 0 0 0 0 0 0 0 3 0 0 0 0 0 0 0 0 0 0 2 0 0 0 0 0 0 0 0 0 0 0 0 0 0 0 0 0 0 0 0 0 1 0 0 0 0 0 0 0 0 0 0 0 0 0 1 0 0 0 0 0 0 0 0 0 0 0 0 0
30 17 10 21 23 15 16 22 21 7 16 13 21 18 15 13 14 10 9 19 8 22 16 23 33 14 11 18 11 20 17 13 11 17 13 8 9 13 16 12 9 12 16 15 7 17 12 12 11 15 13 25 14 18 14 13 15 28 14 17 18 28 16 20 11 15 15 13 15 20 13 15 14 20 16 17 14 9 13 27 13 8 22 15 10 20 12 19 15 12 23 12 23 19 12 16 13 22 15 16 5 18 38 13 14 27 9 11 18 14 18 24 11 7 15 11 12 14 14 11 21 22 14 12 17 13 22 23 10 17 15 16 13 12 12 10 12 12 19 21 9 18 19 10 9 16 14 11 12 12 10 21 11 21 9 11 12 10 17 21 18 12 14 13 8 18 7 6 12 14 16 16 14 16 16 16 14 11 12 22 12 20 17 19 12 11 13 12 15 16 17 10 13 13 16 16 15 14 17 7 13 14 8 22 24 9 15 3 15 10 17 9 11 25 15 22 12 11 18 16 14 8 17 16 16 19 10 28 14 16 11 12 13 24 23 8 8 9 21 16 22 16 10 14 17 23 13 18 26 22 20 12 6 18 11 11 15 13 22 13 16 12 20 22 20 3 19 13 16 12 16 10 18 11 10 12 16 17 12 10 13 8 13 11 16 17 14 18 10 12 10 17 12 17 18 14 17 7 8 22
2 24 5 9 16 30 29 6 27 32 12 4 20 1 5 3 9 25 4 22 3 16 1 22 4 15 5 18 5 5 39 4 30 59 1 20 21 5 17 2 8 8 2 0 8 6 3 13 13 10 2 15 15 7 6 19 9 2 23 4 5 12 10 17 23 2 28 13 10 2 15 11 9 15 4 3 17 20 14 15 14 15 21 5 3 13 3 2 25 1 0 9 7 8 1 19 27 1 8 20 3 23 11 7 8 6 6 3 7 10 21 6 22 12 21 5 40 16 3 1 0 11 10 10 11 9 15 22 15 21 14 5 23 4 22 9 16 15 22 22 23 25 4 15 19 20 3 9 17 6 19 34 7 28 16 9 20 12 39 15 7 12 13 2 11 18 4 0 19 6 22 8 13 27 6 2 11 19 12 10 11 9 29 5 14 4 16 9 10 6 9 8 1 9 25 7 10 3 7 13 17 13 59 2 15 21 10 9 4 5 11 21 14 15 2 23 9 7 11 14 9 17 11 27 10 28 23 15 7 10 16 8 43 5 8 3 29 7 5 7 22 12 5 9 14 6 12 13 12 15 10 7 24 26 4 1 20 0 9 6 40 3 6 13 6 17 21 3 22 5 9 13 6 12 16 21 18 14 1 32 21 2 4 8 26 3 22 29 7 5 14 9 14 0 14 2 15 1 18 5
4 11 5 4 11 3 7 6 5 3 5 11 6 12 10 1 5 2 10 3 4 7 3 6 6 9 6 9 4 5 6 5 5 12 5 7 5 6 6 9 5 5 11 7 4 7 6 6 7 5 8 6 9 2 4 13 2 5 9 5 3 9 11 5 2 8 8 3 8 5 7 4 6 7 4 9 6 2 11 4 3 6 5 8 6 6 6 4 6 7 5 4 7 8 3 3 4 4 10 14 7 6 4 5 10 4 7 4 4 4 3 9 4 8 3 4 5 6 3 5 9 5 7 11 8 5 3 5 5 7 5 7 9 5 7 7 4 5 4 6 8 3 6 9 8 9 3 5 7 7 8 8 4 8 3 8 1 7 4 7 8 4 3 8 7 5 7 4 4 5 4 5 7 6 8 11 7 8 7 3 5 4 8 3 11 2 7 8 6 8 4 1 5 3 5 10 9 7 4 9 7 5 7 3 5 11 4 7 5 6 10 6 6 4 8 6 4 4 9 5 4 8 7 9 15 9 4 6 7 4 7 5 5 9 7 8 5 7 9 4 6 8 9 8 4 9 5 2 6 7 7 6 4 8 6 6 5 3 7 8 5 5 5 4 3 5 8 11 8 3 4 5 12 10 11 8 4 9 3 7 9 3 9 10 5 4 8 7 6 8 2 6 8 6 7 9 5 7 5 8
0 1 0 0 0 0 0 0 0 2 0 0 0 0 0 0 1 0 0 0 0 0 0 0 0 2 3 0 1 0 5 0 0 0 0 0 0 0 0 0 0 1 0 0 0 1 0 0 0 0 0 3 0 1 0 0 0 1 0 0 5 0 0 0 0 4 0 1 1 0 0 0 0 1 0 0 0 0 2 0 0 0 0 1 0 1 0 0 0 0 0 0 1 2 0 0 1 0 0 2 11 0 0 0 0 0 0 0 0 0 0 7 0 0 0 0 1 0 0 0 0 0 0 0 1 0 0 0 0 0 0 0 0 0 0 0 0 0 0 2 0 0 0 0 0 0 0 0 0 0 0 2 0 0 0 0 2 0 0 4 0 0 1 1 0 0 0 0 0 0 1 0 3 0 0 0 0 1 0 0 0 0 1 0 0 0 0 5 0 0 0 4 0 0 0 0 2 4 1 0 1 0 1 0 0 0 0 0 2 0 0 3 1 0 0 0 3 0 0 4 3 0 0 0 0 2 3 1 0 0 0 0 0 0 0 0 0 0 0 0 0 0 0 0 0 1 4 0 0 0 0 0 1 0 1 2 0 0 0 0 0 0 0 0 0 0 0 2 0 0 0 0 0 0 0 0 0 0 0 0 3 0 0 6 0 3 0 0 0 0 0 0 0 1 0 0 2 0 0 0
1 1 3 1 2 0 4 4 1 1 3 2 1 3 1 1 4 2 7 4 5 2 4 5 2 0 5 3 4 0 0 8 5 7 5 0 6 3 4 1 6 2 1 1 6 4 4 1 5 1 0 4 6 4 2 5 4 1 2 4 4 6 8 7 2 0 9 3 6 7 4 1 6 3 3 3 5 1 5 3 9 2 5 6 2 0 0 2 6 1 5 2 9 3 4 2 1 2 0 0 6 2 14 0 4 0 1 6 3 0 8 5 0 10 3 2 0 5 7 0 1 0 3 0 2 1 5 5 3 2 0 1 0 2 1 0 6 1 3 1 2 3 1 0 1 2 2 2 1 1 4 2 2 1 9 3 0 2 4 7 0 1 2 3 0 5 1 8 4 2 1 3 3 6 5 2 5 1 4 3 11 3 3 1 0 3 0 2 6 6 0 6 2 7 2 1 4 4 0 3 8 3 5 3 2 3 5 2 3 3 4 2 5 6 0 2 2 2 3 4 1 2 3 1 5 5 3 3 1 0 0 8 1 4 0 5 3 1 7 5 1 1 3 2 2 5 5 1 4 2 3 3 1 1 4 1 1 5 5 9 4 2 1 3 2 0 0 2 3 4 1 2 6 1 0 2 1 3 5 1 0 0 3 4 5 5 8 3 7 3 1 5 3 1 6 1 2 1 2 0
59 43 93 60 76 63 74 66 49 48 103 88 48 67 109 89 53 65 72 66 51 70 105 88 78 42 82 60 92 60 106 65 82 71 73 62 66 70 60 58 78 70 81 56 88 88 85 68 62 52 73 81 78 94 52 69 86 82 85 84 71 74 91 76 41 102 82 77 91 71 46 57 84 58 56 89 92 82 96 84 52 55 110 91 54 68 68 72 75 45 65 66 74 75 78 72 114 59 57 75 83 50 79 60 65 58 85 85 103 65 85 87 94 72 73 75 54 59 69 67 108 74 108 67 73 73 52 94 93 37 55 72 71 91 97 77 73 50 97 67 66 76 49 81 89 71 60 78 57 56 85 86 78 70 72 52 65 91 61 90 63 67 44 85 69 81 99 67 83 64 67 87 48 52 69 70 72 76 60 82 83 98 83 41 87 68 63 75 90 77 82 87 74 65 69 74 100 73 66 73 89 63 90 83 55 67 77 68 52 74 61 79 86 91 74 116 52 52 77 80 94 81 54 62 89 54 94 46 61 83 97 58 51 69 84 89 73 73 74 71 56 78 51 75 61 66 105 95 48 59 62 65 85 45 120 75 77 83 67 79 83 51 75 67 55 43 53 59 49 71 89 84 61 67 58 84 116 52 159 79 83 52 86 63 73 95 60 64 56 95 71 84 88 80 75 78 74 66 101 83
32 33 29 24 25 43 39 37 30 36 31 31 27 37 30 40 41 26 38 24 34 34 41 30 44 24 38 20 40 26 31 26 44 37 29 22 33 28 39 43 33 38 27 36 26 31 45 43 32 27 38 23 37 33 31 26 31 32 36 29 40 27 39 33 26 35 30 35 36 19 36 37 51 44 32 24 47 39 59 22 37 33 23 35 37 19 31 35 31 44 38 42 25 37 45 28 20 26 36 44 43 37 23 27 39 20 37 25 27 33 28 24 35 15 36 24 32 35 34 43 24 37 42 29 29 25 41 22 24 24 37 23 34 46 25 26 25 40 34 34 37 23 37 49 22 29 38 25 37 43 28 26 57 47 26 42 31 28 38 34 55 31 37 48 35 32 32 45 46 36 30 40 44 27 42 45 36 30 37 27 28 27 29 27 40 50 41 33 24 24 25 41 45 33 35 38 51 42 35 34 38 43 37 27 26 41 51 28 28 33 32 36 25 33 41 33 32 48 35 40 43 42 34 25 29 37 33 25 31 34 31 30 28 33 39 26 31 30 28 23 43 30 32 39 28 20 40 37 32 31 26 35 37 41 46 42 50 26 30 37 40 39 24 34 26 38 20 32 49 23 23 28 31 28 42 21 36 25 29 29 25 53 30 37 39 25 32 28 28 30 44 41 24 31 32 43 30 30 37 26
4 22 28 25 32 5 24 10 21 5 10 19 38 11 23 5 10 21 12 18 19 7 8 17 13 24 12 16 31 33 9 22 6 15 11 19 9 6 10 19 20 17 21 32 16 5 5 4 18 20 43 21 7 8 10 22 21 6 22 8 8 20 14 21 17 24 24 18 27 27 4 9 9 25 12 6 16 7 3 9 15 7 28 12 14 16 18 19 6 17 20 23 11 2 16 16 19 12 23 10 23 13 11 12 20 18 24 26 19 27 18 6 9 25 7 26 19 21 17 15 21 19 20 5 9 22 12 19 28 27 7 5 4 30 20 2 6 8 2 21 20 15 16 8 14 30 7 8 4 30 24 10 10 7 26 3 11 15 30 10 18 23 15 18 4 13 10 23 26 9 18 24 21 18 13 4 17 25 12 12 10 16 5 12 12 17 27 12 5 2 12 20 12 22 13 24 33 27 4 7 18 20 22 4 14 5 8 8 42 18 3 4 13 34 14 7 10 15 13 3 27 0 15 22 5 12 6 13 21 14 9 27 25 20 9 7 8 13 12 5 7 32 10 17 13 12 7 25 22 18 13 14 23 18 4 17 22 6 6 10 21 18 19 26 12 16 15 20 4 8 7 12 24 14 15 11 10 15 21 16 8 28 16 11 10 12 28 11 16 37 1 17 19 14 13 6 24 6 13 11
5 9 6 2 8 8 0 6 4 3 6 5 4 2 4 6 6 3 6 5 7 4 2 5 3 7 4 3 6 8 5 3 1 3 6 1 5 4 5 6 2 6 3 2 5 6 3 10 1 5 9 4 7 4 6 6 7 8 2 5 2 4 8 4 7 3 2 3 5 6 5 2 1 4 5 5 10 5 3 8 7 8 2 1 9 7 4 3 1 7 9 2 1 3 7 3 9 13 4 2 7 2 1 9 6 3 2 4 5 6 1 3 6 6 4 5 5 7 2 6 4 6 6 2 3 3 6 4 4 3 3 6 10 3 5 8 7 2 8 3 3 11 6 7 3 3 7 5 2 7 3 9 3 5 7 4 4 4 5 5 12 6 5 5 8 8 5 3 2 7 4 5 4 5 5 6 5 4 2 3 2 4 4 5 2 3 4 1 4 4 5 6 4 4 1 7 3 5 9 8 5 9 5 8 4 6 3 9 4 2 2 5 8 6 3 2 8 3 2 6 4 3 6 2 5 3 4 6 4 4 7 1 6 5 0 2 3 4 3 8 5 1 3 8 4 1 7 3 6 6 7 6 7 4 4 3 0 11 5 5 3 6 4 7 3 4 3 6 5 5 0 1 7 4 5 2 6 1 8 6 6 6 6 5 7 6 1 2 3 10 9 4 5 5 3 6 5 7 3 2
32 31 38 28 56 40 38 55 17 18 29 49 44 26 28 43 42 25 33 29 33 50 39 32 41 62 44 24 46 22 32 48 42 34 31 21 41 51 42 45 34 41 29 33 43 53 30 30 39 34 33 36 37 37 33 35 34 33 49 35 41 23 36 27 42 41 51 13 66 46 22 44 30 28 38 52 41 36 45 32 32 42 25 34 35 13 34 26 19 36 35 48 24 24 67 18 32 41 21 35 34 42 19 32 32 38 27 33 20 49 38 23 24 37 16 35 33 34 31 40 28 29 25 46 20 34 58 23 37 16 28 21 12 43 35 42 38 36 27 29 36 29 36 27 30 16 47 35 21 32 57 33 34 35 24 28 44 35 23 30 44 24 53 20 44 45 27 34 47 35 58 28 28 58 23 38 29 40 45 43 21 36 27 36 24 23 34 36 48 25 33 33 42 24 28 32 46 36 28 28 68 19 34 29 30 24 39 18 34 31 37 30 37 37 22 35 34 27 28 34 40 25 24 28 46 26 30 31 38 49 29 29 27 36 44 42 18 29 22 31 30 22 36 25 31 36 27 17 27 36 39 23 46 46 30 25 45 35 25 49 17 43 30 39 18 31 45 37 44 36 24 43 55 18 45 44 28 16 44 41 35 28 26 18 26 27 32 42 36 34 35 44 32 40 38 30 31 41 36 39
27 17 13 16 13 9 7 18 12 12 12 19 22 12 22 16 16 25 21 11 12 20 22 23 16 19 30 8 23 19 7 17 17 9 31 19 17 26 11 19 28 13 18 29 16 9 24 22 13 15 19 10 18 25 10 17 33 12 20 22 10 22 10 19 30 14 13 25 15 23 22 12 16 23 17 19 25 19 16 24 13 35 17 16 17 12 31 19 17 7 19 16 16 28 20 11 17 13 13 16 12 13 15 21 9 21 22 11 21 15 28 22 21 21 11 26 19 14 14 16 20 19 22 24 26 30 8 24 14 30 19 32 10 23 43 20 19 12 27 14 16 19 22 29 15 19 12 21 22 15 18 28 19 13 21 9 14 23 11 35 12 15 15 18 6 28 29 20 27 18 16 18 29 17 19 21 17 26 26 6 25 21 16 14 16 4 20 18 11 15 16 26 22 17 22 10 14 22 17 26 24 14 9 28 20 21 4 29 18 27 13 19 22 30 8 13 22 22 8 19 15 24 31 7 19 16 13 29 18 12 27 16 25 23 16 3 14 23 22 11 24 14 24 24 12 28 31 23 19 20 32 25 29 6 14 24 16 19 7 21 19 19 15 7 13 19 6 12 11 11 13 25 10 12 34 18 11 16 39 17 27 15 19 12 23 11 25 15 24 26 31 23 16 29 26 29 8 26 27 18
0 0 0 2 0 0 1 2 0 0 0 6 0 0 5 1 0 0 0 0 0 0 0 1 0 0 0 0 2 0 1 3 0 0 0 0 0 0 1 0 0 4 1 0 2 0 0 0 1 0 0 1 3 0 0 0 0 3 0 0 2 0 0 1 0 0 2 5 6 0 0 1 2 3 0 0 0 0 0 0 0 0 0 0 0 0 3 0 0 0 0 3 0 0 8 0 1 0 0 0 1 0 0 0 0 1 2 1 0 0 1 0 0 0 0 0 1 1 0 0 1 0 3 0 2 0 1 0 0 0 0 0 0 1 0 0 0 2 0 2 0 0 0 0 0 0 0 0 0 1 0 2 0 1 1 0 4 1 0 2 0 0 1 3 1 0 0 0 4 0 3 0 2 2 0 0 0 0 0 3 9 0 0 0 1 0 3 0 0 0 1 0 0 0 0 0 1 0 0 0 1 4 1 0 0 1 0 0 0 1 0 0 0 0 0 2 0 0 0 0 0 0 0 0 0 0 0 0 0 1 0 0 1 1 2 0 0 0 0 0 1 0 0 0 0 1 1 0 0 0 0 0 2 0 0 0 0 0 3 1 0 0 0 3 0 0 0 0 1 0 0 4 1 3 0 0 0 3 1 0 0 8 0 0 0 0 2 0 0 0 0 0 0 0 0 0 0 1 0 0
55 57 33 33 74 64 54 52 58 78 51 72 63 47 51 46 33 62 53 64 18 46 67 36 62 47 47 42 66 73 52 21 37 88 33 35 43 67 38 28 40 46 87 46 42 41 85 73 59 79 46 59 25 41 84 38 60 32 65 72 57 48 44 72 39 52 25 43 57 45 36 75 66 64 28 76 60 28 63 36 43 65 102 55 46 38 75 72 44 58 53 56 49 79 55 36 43 88 49 49 36 57 64 79 29 87 89 63 63 83 53 46 32 52 34 63 63 38 25 64 32 37 46 61 59 75 50 31 85 67 54 44 31 42 80 42 39 41 88 67 19 77 50 43 71 69 39 65 96 57 41 55 46 32 37 80 34 63 74 65 60 55 48 40 65 71 53 18 48 42 55 67 58 55 16 37 64 49 92 52 33 69 65 36 52 40 72 37 39 67 67 54 72 48 87 41 51 62 50 39 57 39 56 59 76 35 48 70 69 66 43 52 42 68 54 51 38 59 42 66 29 45 52 24 76 103 50 38 52 79 62 93 23 77 62 37 30 62 53 46 48 42 73 70 40 54 61 45 71 37 14 74 43 21 24 66 34 45 45 93 124 66 75 42 51 22 60 50 56 35 38 79 25 41 72 41 41 79 30 27 63 71 40 48 84 42 35 58 51 54 49 44 92 40 19 46 56 69 29 54
0 0 0 0 0 0 0 1 0 1 1 0 0 2 1 0 0 0 0 1 0 0 0 0 0 0 1 0 1 2 0 0 2 0 1 0 0 0 0 0 0 0 0 0 0 0 0 0 0 0 1 5 0 0 0 1 0 0 0 0 1 2 0 0 1 0 0 1 3 1 0 2 0 0 0 0 0 1 1 0 0 1 0 0 1 0 0 1 1 1 1 1 1 1 2 1 0 0 0 0 0 0 0 1 0 0 0 1 1 0 0 0 0 0 0 0 0 0 1 0 0 0 0 0 0 0 0 0 2 0 1 0 1 0 1 1 1 0 2 0 1 1 0 1 1 0 0 1 0 0 4 0 1 1 0 1 0 0 0 0 0 0 1 0 0 0 0 0 0 0 0 0 2 0 0 2 1 1 0 0 0 0 1 3 0 1 0 0 0 0 0 0 0 1 0 6 0 0 0 0 0 0 1 0 0 0 0 0 0 0 2 0 0 0 0 3 0 0 0 0 0 0 0 0 0 1 2 0 1 1 1 0 0 0 1 0 0 0 0 1 0 0 1 0 2 10 1 1 0 0 0 2 0 0 0 2 0 0 0 0 4 0 0 1 0 0 1 1 2 1 0 0 2 1 2 0 0 0 0 1 0 4 0 1 0 0 0 1 1 1 0 0 2 0 0 0 0 0 0 1
1 9 3 9 4 3 0 11 12 3 2 15 18 3 0 5 4 1 12 2 4 6 3 7 5 2 3 6 14 22 6 11 1 9 0 11 11 5 4 9 0 2 8 14 7 7 1 5 5 3 3 5 2 1 5 3 6 5 17 6 7 17 10 0 3 5 6 13 2 3 3 8 12 3 11 6 6 5 3 4 7 8 2 8 2 3 2 4 5 8 11 11 7 3 2 17 3 0 12 7 6 4 4 1 4 20 6 3 2 8 0 4 1 3 7 5 11 5 5 2 3 14 8 1 13 4 5 9 6 2 4 9 4 7 12 0 5 9 10 9 2 13 1 13 5 6 6 1 8 11 14 6 5 10 9 3 3 3 2 4 5 4 9 2 7 6 1 6 5 10 3 1 5 8 3 14 1 5 3 2 1 2 5 9 6 3 7 4 0 0 5 2 4 8 11 4 4 3 7 2 5 5 11 3 1 13 7 4 7 13 4 1 6 7 5 2 12 9 7 5 3 7 7 5 14 18 4 10 5 14 6 3 25 4 6 0 4 4 13 8 8 1 1 10 13 10 1 10 17 4 3 4 2 4 2 1 1 4 6 12 5 6 6 4 4 12 43 15 4 14 5 6 22 9 6 3 12 10 2 3 9 19 12 4 5 0 6 0 6 11 9 7 11 5 8 4 2 2 4 2
7 12 11 22 10 2 71 61 45 42 27 45 34 32 50 83 44 79 42 37 37 34 86 47 15 12 7 29 70 48 24 7 12 18 53 1 3 34 24 33 30 33 53 12 8 20 14 23 76 44 10 20 33 18 11 79 39 52 15 37 61 35 21 18 18 16 14 15 46 19 42 9 21 90 24 1 27 49 34 24 31 8 38 4 30 17 29 27 46 21 52 24 7 2 10 88 4 29 9 30 51 59 126 38 25 46 18 36 30 19 19 31 15 17 23 88 27 74 43 18 8 8 39 34 48 25 25 23 99 53 44 41 16 17 33 54 25 60 9 69 69 6 25 51 46 59 34 5 79 19 46 5 18 23 13 47 15 27 17 30 20 17 20 50 8 42 14 3 67 30 110 35 16 38 64 56 71 17 52 42 6 67 57 20 17 23 95 61 2 3 82 31 25 40 60 67 30 24 12 43 15 70 21 23 5 23 56 17 16 36 55 19 71 40 30 27 16 56 4 27 54 12 35 33 41 13 36 34 36 18 47 43 5 22 13 5 64 20 46 37 7 20 12 15 27 16 68 9 7 1 42 100 29 53 52 26 43 22 18 43 84 39 26 52 3 21 20 39 102 8 42 43 24 6 6 14 22 78 7 31 9 42 8 53 57 30 71 14 27 41 38 84 70 12 16 16 28 37 22 25
3 4 16 1 0 9 1 1 0 6 0 0 8 0 3 6 17 2 6 0 0 15 6 5 0 3 0 14 0 2 5 10 21 2 0 0 5 0 7 9 4 0 4 12 4 0 6 6 3 6 0 9 5 12 12 5 7 0 9 0 11 5 1 2 0 3 21 9 1 0 8 8 0 0 0 4 1 0 0 0 10 2 5 1 6 1 7 17 4 11 8 18 6 6 4 20 1 1 3 0 4 2 4 1 2 9 4 0 3 0 14 5 7 0 7 13 8 12 15 2 9 0 14 9 1 3 2 2 8 2 7 11 0 1 11 7 8 8 15 5 13 0 5 14 4 2 2 4 7 10 0 16 0 2 0 0 9 2 12 3 1 0 1 0 5 0 0 2 1 3 6 0 0 2 3 4 0 5 7 8 0 4 4 0 3 5 0 0 8 3 0 12 0 0 8 17 14 11 0 12 0 14 16 0 1 1 1 3 18 0 2 0 3 9 1 0 7 18 1 0 15 7 15 0 10 11 0 5 2 4 4 1 2 0 2 13 3 1 8 0 8 1 2 10 2 1 3 13 0 0 3 0 1 2 14 0 7 0 0 0 7 7 6 5 6 2 0 2 6 4 1 2 10 12 16 2 14 4 0 1 2 8 1 0 1 28 2 20 2 3 6 0 0 15 4 9 0 2 11 1
31 37 20 45 13 54 74 22 13 51 65 20 2 25 21 72 64 71 38 9 18 53 36 41 5 27 4 33 38 56 12 14 44 35 30 3 53 69 19 70 32 31 5 75 51 0 4 19 67 27 23 17 29 24 9 36 18 34 13 0 2 25 14 29 15 29 64 18 18 15 23 42 32 15 13 14 57 16 45 58 5 59 27 5 29 23 62 36 46 25 10 47 28 16 17 21 10 39 7 37 7 8 27 20 82 20 41 43 15 32 18 43 16 63 42 10 24 4 35 59 11 42 26 64 7 47 19 37 15 61 49 53 6 19 35 37 64 23 27 75 41 25 39 38 58 3 41 7 55 18 22 26 36 33 11 17 31 17 34 42 5 34 57 35 6 6 69 48 50 68 44 1 6 19 65 0 27 6 59 19 17 22 56 61 7 60 1 21 26 15 5 67 32 5 14 109 6 28 35 4 17 53 21 22 7 42 18 44 23 16 12 8 22 12 6 8 51 29 68 6 36 81 13 42 17 0 14 37 84 12 0 53 48 26 37 17 49 62 1 20 21 2 20 51 27 4 10 33 50 37 0 11 56 21 56 90 14 13 66 4 11 17 25 3 58 62 38 45 40 55 11 36 5 48 55 54 36 43 31 12 3 52 8 63 10 33 21 8 13 40 8 42 15 4 30 53 8 40 65 0
8 9 10 26 40 30 14 19 16 10 16 8 10 32 15 8 14 25 25 33 24 9 7 19 22 14 7 47 22 9 18 19 4 0 31 14 21 1 8 21 9 45 14 16 12 26 22 10 34 40 7 13 13 10 22 31 16 25 14 8 22 12 7 22 3 32 22 16 4 10 10 11 37 13 4 3 14 4 17 39 18 12 18 9 16 40 56 21 5 50 6 58 12 33 21 34 12 29 26 13 7 34 21 15 8 14 5 18 7 8 6 47 18 38 29 10 11 5 40 17 0 15 8 17 12 8 4 16 3 14 13 31 17 5 7 30 46 9 16 10 24 21 17 21 61 33 18 6 60 15 27 10 14 8 59 27 7 40 19 15 11 31 16 15 21 7 18 11 22 23 38 28 17 10 53 12 13 16 4 18 42 7 8 14 22 41 10 22 12 4 59 9 10 35 29 14 5 28 13 26 41 19 13 16 21 30 19 19 4 35 29 36 25 15 7 5 9 31 19 25 13 24 9 29 42 17 30 14 19 21 6 10 0 5 9 6 15 6 13 20 33 21 11 5 12 22 9 10 7 25 6 3 7 13 11 51 20 11 2 6 28 24 10 4 20 8 19 13 15 18 11 9 12 25 19 14 21 20 11 13 10 8 13 36 9 12 3 16 39 25 33 16 78 11 36 4 22 27 34 12
21 4 6 14 7 16 6 4 4 8 6 13 10 11 2 5 4 8 9 19 14 20 7 1 4 7 7 20 3 14 10 16 17 8 21 8 3 18 11 9 11 14 6 14 17 7 7 10 14 15 16 6 16 5 16 17 12 10 7 13 9 11 13 11 13 1 15 4 9 8 14 6 7 17 10 13 5 11 10 3 21 11 11 10 14 11 12 14 16 10 10 20 12 20 4 10 17 16 9 15 9 10 8 4 3 18 14 5 14 10 0 13 5 10 16 16 10 11 8 12 3 13 11 6 11 13 4 8 1 7 9 13 4 11 15 1 17 11 7 6 13 5 12 14 13 6 14 11 10 7 11 6 8 9 12 8 8 10 5 6 4 9 8 11 6 4 13 1 8 4 16 15 5 16 10 15 13 7 5 7 7 19 7 15 7 11 7 10 4 9 8 10 15 9 5 8 6 13 10 10 13 21 7 9 9 2 9 2 4 5 4 5 8 11 4 5 12 12 6 12 17 6 7 15 6 10 10 4 11 10 18 20 20 6 11 12 4 9 6 7 10 7 12 6 16 13 16 6 12 7 12 15 13 3 8 12 18 15 9 2 4 10 3 17 13 15 10 6 17 14 13 13 9 4 4 2 5 13 7 9 6 13 6 4 13 4 18 7 7 18 9 13 8 11 19 4 9 16 20 13
42 64 43 51 29 57 57 62 57 40 49 78 55 38 39 79 54 72 43 69 51 41 42 78 58 46 27 69 54 69 59 70 44 17 62 22 49 47 67 42 47 56 48 46 73 42 45 52 53 48 58 42 69 68 58 40 53 47 53 48 46 57 55 60 38 50 32 60 45 53 44 53 62 71 48 42 52 75 82 44 69 62 55 66 44 50 32 30 51 55 54 42 41 57 28 28 70 50 47 38 57 52 57 38 39 51 63 68 97 66 60 44 52 53 36 34 49 32 50 44 53 56 56 28 45 42 66 39 67 43 75 40 35 66 60 31 62 47 68 36 55 39 39 64 70 66 33 40 57 37 54 38 50 55 47 56 53 41 73 47 66 53 57 43 59 44 60 32 52 54 24 46 63 40 65 57 60 55 46 52 46 57 45 62 34 51 60 49 75 82 65 38 53 46 59 36 45 55 46 63 32 89 22 34 50 39 43 55 58 36 42 39 59 45 44 82 45 36 56 67 59 26 40 57 51 28 56 56 43 57 48 60 58 43 65 46 38 64 54 48 53 44 56 90 57 67 48 28 47 82 37 46 37 50 18 71 34 55 59 34 61 62 53 58 36 68 49 48 35 54 31 51 53 46 54 63 26 63 54 45 22 43 70 58 53 49 45 62 42 24 24 73 47 18 46 34 70 30 60 51
6 11 11 4 3 6 5 3 12 3 1 10 12 4 2 5 5 12 5 10 17 4 10 5 4 6 2 4 18 8 22 4 8 2 12 3 15 4 1 10 9 14 3 5 2 9 9 17 29 8 7 6 2 9 11 7 11 5 11 6 18 11 10 8 10 22 8 13 16 6 9 7 14 4 13 12 3 2 12 18 5 12 11 4 7 7 11 13 9 11 9 17 7 22 9 20 6 7 9 17 18 19 10 3 13 20 8 15 4 3 0 3 16 11 18 13 23 17 9 20 1 13 16 10 11 1 8 4 8 3 6 6 2 11 24 12 7 18 13 10 4 24 14 11 11 5 17 13 5 1 5 25 12 1 10 7 17 4 3 4 9 3 15 11 9 5 7 9 15 15 11 3 9 10 1 14 9 10 5 9 2 4 11 5 3 13 14 17 2 1 3 2 0 16 13 16 3 4 8 6 4 8 1 12 4 5 2 11 14 27 8 15 5 10 8 4 0 6 12 6 6 2 20 4 10 11 5 6 2 10 18 5 9 19 17 3 4 2 13 6 21 6 8 8 8 18 2 5 2 13 11 20 4 16 3 14 3 3 9 3 12 16 11 4 15 7 21 19 7 8 15 5 6 4 11 18 10 1 3 9 4 8 17 8 10 12 9 10 11 16 16 4 5 7 5 4 6 1 0 3
9 4 15 10 15 14 1 27 10 19 17 17 18 28 22 11 6 13 4 3 5 7 5 18 30 4 15 9 15 21 18 21 23 20 13 34 20 22 32 29 2 10 8 13 13 33 11 11 10 9 11 42 1 2 8 19 9 11 9 44 22 13 17 6 7 24 11 24 19 1 33 25 16 24 16 19 18 5 9 8 19 22 7 11 8 54 12 9 14 17 21 20 14 54 23 19 14 11 8 24 18 24 32 11 16 35 3 2 2 7 21 16 13 1 13 7 27 6 14 14 40 16 21 18 13 29 15 30 8 17 22 16 22 5 18 17 15 5 13 11 29 60 23 22 19 13 2 14 10 17 17 23 12 7 11 33 28 19 38 5 9 20 23 12 13 14 16 10 6 15 13 39 12 25 4 10 0 10 11 7 12 33 6 14 30 10 12 5 17 5 8 17 14 7 14 23 19 13 18 11 7 15 8 9 15 18 29 18 15 22 5 7 9 10 8 21 12 31 29 17 5 17 4 21 11 22 14 11 16 27 15 13 19 21 23 8 14 23 4 23 21 27 8 12 31 14 23 16 8 13 2 4 10 17 7 15 26 6 28 17 21 10 19 12 8 11 37 43 7 19 10 14 9 5 7 10 2 8 9 10 11 7 21 8 32 11 6 15 16 5 7 24 18 9 5 3 14 4 19 6
20 24 15 21 15 16 17 17 29 14 23 18 14 30 22 18 17 12 18 11 22 29 15 33 21 21 20 20 21 31 23 16 33 20 17 14 13 17 29 28 31 21 20 12 20 21 25 18 27 22 9 31 19 17 13 13 14 34 19 23 15 28 26 35 28 21 24 12 20 10 13 25 15 23 16 19 20 25 25 23 26 20 9 26 16 13 22 20 23 30 13 22 22 17 33 21 25 21 21 5 22 21 32 25 16 18 8 27 28 21 18 12 24 22 36 17 24 13 22 19 21 6 20 14 18 20 30 25 19 19 21 18 25 19 14 27 17 13 29 21 27 22 26 26 23 11 24 9 24 25 27 12 23 33 18 15 32 15 16 19 25 23 16 18 19 14 11 15 23 8 16 16 18 17 42 17 25 23 24 23 7 15 23 25 20 19 21 22 19 12 16 40 26 20 21 10 11 27 20 31 18 13 23 23 21 26 17 16 20 11 17 18 23 25 25 11 22 16 10 31 24 26 19 13 38 15 21 18 21 36 22 24 24 20 21 25 21 18 28 17 21 16 13 27 18 21 21 22 19 11 17 19 23 18 6 23 22 25 24 29 22 22 34 22 13 18 17 24 20 20 35 23 24 30 17 21 24 34 31 19 8 24 19 39 15 37 18 17 16 14 14 18 22 6 13 20 25 12 28 20
8 10 7 16 4 1 8 4 0 0 8 2 10 8 6 4 13 12 3 16 10 4 17 5 13 2 10 2 0 0 1 1 8 1 2 3 5 1 7 4 1 1 2 11 9 12 2 13 2 4 7 3 1 0 6 5 1 1 3 2 0 3 1 3 11 15 8 1 3 1 0 2 16 8 7 6 11 13 0 6 7 3 4 3 8 0 2 4 2 10 11 1 0 13 3 4 9 2 0 2 1 11 1 1 1 0 1 12 12 2 6 5 8 7 6 0 1 1 18 2 1 3 3 0 8 5 2 10 6 3 3 7 16 6 4 2 7 1 4 5 1 24 0 3 11 8 3 24 2 1 0 3 0 22 2 4 6 17 1 4 6 4 1 4 1 11 4 6 8 3 16 4 0 0 0 6 10 2 1 0 22 3 5 12 1 9 1 0 7 0 1 7 10 1 6 5 1 5 5 5 0 7 1 2 2 7 5 13 4 0 5 19 9 1 7 2 10 0 4 2 0 4 18 12 0 0 1 13 11 0 1 7 0 0 2 4 4 5 9 4 3 2 11 5 8 10 6 1 8 11 1 7 3 1 1 0 2 6 0 6 5 2 4 3 12 3 1 3 2 0 1 0 0 0 0 2 3 1 4 5 0 0 8 2 5 2 3 7 4 0 2 1 0 6 13 1 5 0 2 6
21 8 9 11 20 14 9 10 17 16 12 9 13 14 6 5 8 12 19 3 16 14 7 8 18 10 11 16 7 8 17 9 15 16 19 5 7 11 12 12 11 19 14 7 3 14 6 11 11 7 6 6 2 16 12 11 9 13 16 20 9 19 11 3 7 6 6 4 11 9 7 7 12 12 14 3 18 12 4 10 8 14 15 9 23 15 13 8 12 3 8 16 6 17 21 7 19 15 8 10 10 20 13 6 7 8 16 13 9 12 10 16 5 8 11 12 18 8 15 12 6 13 14 10 17 13 16 10 1 4 15 17 11 16 2 17 12 14 13 7 11 6 6 10 16 18 13 14 13 13 12 9 12 3 18 17 17 7 11 4 14 12 10 9 14 4 12 17 0 10 7 17 4 10 5 13 11 13 17 6 11 2 14 14 4 10 6 5 10 6 10 9 7 7 12 14 16 21 8 7 10 11 7 11 6 13 6 9 9 11 5 7 8 11 10 12 5 21 8 10 10 10 8 12 8 18 19 16 11 13 11 2 10 14 6 11 9 13 12 10 7 7 11 8 6 9 11 16 11 5 13 10 9 1 8 13 13 13 5 7 12 9 6 15 14 9 9 11 17 9 2 7 8 5 15 8 12 8 15 9 11 8 3 14 9 5 4 15 9 9 11 12 8 12 9 10 16 12 9 12
9 9 10 9 16 7 13 12 9 15 7 11 11 6 11 9 10 14 9 4 16 14 10 8 9 13 11 9 11 7 12 15 8 9 14 10 13 9 8 11 16 11 5 9 6 7 14 16 11 13 16 9 10 5 5 12 17 7 10 11 11 6 9 16 9 8 11 13 7 13 7 11 7 9 14 10 9 11 11 17 14 13 11 12 12 16 16 13 12 8 8 10 11 13 15 13 7 11 8 9 12 16 8 15 11 11 7 11 10 7 12 15 9 7 4 13 8 4 13 9 6 14 6 10 7 12 12 10 7 9 12 8 10 10 10 11 5 8 8 7 6 8 4 11 12 9 12 5 13 14 13 11 4 3 16 6 10 16 11 7 15 8 13 9 10 9 10 17 12 9 13 4 14 6 15 16 13 15 6 9 11 9 7 8 10 10 10 11 13 12 4 16 7 18 8 11 7 9 14 12 8 9 13 14 9 9 10 10 8 15 18 11 11 13 11 9 16 7 9 9 16 11 7 11 19 5 6 14 8 9 8 11 9 11 6 6 8 8 7 5 10 13 11 5 8 8 16 11 14 12 11 8 6 8 12 9 11 10 7 10 16 10 14 6 9 14 10 15 12 6 15 7 6 12 13 14 4 11 8 12 16 12 3 11 8 7 10 9 11 9 12 11 12 13 6 11 4 12 12 10
7 4 1 17 4 15 7 15 8 16 14 6 12 2 1 7 4 6 12 9 17 8 6 10 4 4 11 5 22 6 3 4 1 0 17 3 10 10 3 9 4 10 1 6 10 7 7 15 15 9 11 10 6 3 2 6 3 7 5 35 12 13 11 16 0 9 7 0 8 11 11 4 3 9 6 12 17 1 4 13 11 9 7 11 18 26 7 7 1 6 11 2 0 6 10 3 0 4 25 9 7 10 10 22 8 10 8 1 8 3 12 7 9 5 12 7 11 2 15 11 3 4 9 8 9 9 20 0 1 12 12 6 5 14 17 5 7 11 8 6 10 26 10 1 9 9 14 29 10 8 3 2 11 6 6 12 1 6 6 4 6 6 8 11 5 13 4 3 7 10 2 5 6 7 7 2 1 9 7 8 7 4 6 12 9 0 9 4 11 4 5 7 10 5 13 7 12 16 8 5 4 2 2 2 3 17 3 4 9 14 2 4 17 3 11 9 2 6 10 14 12 3 12 5 19 15 14 14 15 5 4 14 6 2 2 12 5 8 4 6 5 9 13 10 7 0 6 5 8 10 7 6 7 3 2 22 1 16 12 2 4 5 9 13 4 10 10 3 9 8 9 8 6 8 11 5 2 4 3 12 1 10 6 8 7 6 1 8 21 4 5 18 5 9 10 18 14 8 7 2
49 62 35 39 60 61 58 40 57 57 52 46 44 70 38 56 72 43 67 61 41 45 53 41 65 64 44 50 52 53 37 39 60 53 52 52 46 44 41 49 38 58 60 52 44 31 54 40 41 47 72 41 56 53 59 29 51 45 52 32 69 56 63 57 50 41 42 51 59 45 51 41 77 44 43 39 51 53 47 46 49 50 42 62 60 62 34 66 58 65 45 49 44 58 47 32 44 33 48 45 44 45 44 44 53 36 53 57 47 52 55 54 33 66 60 40 68 54 53 69 70 68 50 41 47 36 49 49 31 64 38 50 56 34 54 37 50 49 57 44 35 28 52 52 70 63 56 49 66 63 50 34 39 47 55 46 46 47 65 70 61 54 50 59 41 66 63 53 61 53 30 58 86 52 44 47 58 61 40 57 53 42 44 60 66 68 45 44 54 68 53 41 50 59 53 51 44 66 49 55 41 79 57 54 44 57 37 56 43 64 55 70 59 46 56 44 42 64 51 57 54 58 52 35 53 57 66 55 51 64 47 56 49 46 46 45 51 48 37 38 63 69 53 56 53 51 63 67 51 47 67 46 57 52 47 44 61 34 55 48 43 54 63 35 49 49 53 45 54 55 40 49 44 51 53 53 55 48 41 46 64 52 45 65 69 47 49 58 56 44 64 61 47 41 58 40 43 62 48 62
4 7 0 1 12 0 2 0 19 6 3 6 6 2 10 2 4 1 2 2 10 1 1 1 0 0 11 11 1 3 7 5 15 4 15 5 3 2 0 6 0 8 6 2 3 3 3 7 2 5 13 6 2 4 1 1 5 2 5 4 9 3 5 6 1 6 9 2 5 11 2 3 2 4 16 10 6 4 10 3 4 6 3 1 4 3 4 1 3 0 4 7 2 4 1 1 3 9 1 1 5 1 4 5 7 0 10 0 3 4 4 3 5 7 0 1 7 3 3 3 6 9 1 2 0 5 1 0 7 2 10 8 2 7 8 3 2 3 4 4 0 2 1 8 1 0 1 2 3 1 5 5 1 6 3 12 14 4 1 6 2 6 6 11 1 3 1 0 6 4 5 3 1 4 2 3 4 3 3 2 9 0 4 5 2 11 2 1 3 13 4 0 2 3 0 3 3 2 1 5 8 6 2 1 3 13 2 6 2 4 6 3 6 2 3 2 8 14 1 3 6 0 5 8 3 12 8 6 1 9 2 1 7 1 2 3 3 5 1 4 4 6 4 2 7 5 3 3 3 1 4 0 18 5 5 2 3 0 2 2 3 1 1 6 2 6 3 8 2 5 6 4 5 6 1 2 3 2 0 8 3 5 4 2 5 1 2 14 1 8 9 11 1 2 0 8 6 2 6 6
154 125 190 122 156 130 138 149 126 164 174 132 179 193 165 118 171 143 176 155 179 187 164 110 139 134 156 181 138 136 142 147 161 150 151 149 165 139 169 162 154 117 192 139 139 165 138 210 155 132 162 140 98 142 160 126 139 178 123 213 179 131 157 149 152 180 142 175 154 181 176 157 200 173 143 131 137 108 132 195 164 128 139 140 167 132 143 189 166 139 151 184 150 174 163 175 123 205 176 131 132 199 173 140 135 151 145 166 137 154 161 178 149 125 160 149 109 149 161 137 162 171 161 127 159 127 155 190 125 180 155 163 159 173 107 113 142 138 115 139 140 136 148 129 129 141 122 177 190 116 183 113 154 130 139 61 180 108 136 147 112 134 148 129 121 171 167 143 154 113 151 173 156 126 118 103 187 117 143 160 177 141 189 139 162 138 135 169 154 197 159 154 130 155 135 137 140 190 156 149 144 151 105 174 139 136 144 140 178 196 185 139 116 193 172 139 186 160 130 136 186 121 150 157 148 111 146 149 158 114 170 132 145 155 125 150 169 83 120 168 130 137 120 105 167 147 130 119 133 111 145 158 151 147 135 108 168 157 171 154 138 139 122 183 186 142 142 111 130 153 186 156 141 157 150 179 157 163 144 126 151 124 139 150 143 135 116 104 165 144 156 132 151 173 173 114 123 134 153 141
63 68 111 44 65 42 48 31 11 54 32 65 28 66 41 55 27 44 34 70 39 46 41 82 25 47 29 35 21 32 41 50 49 32 48 71 54 67 58 37 20 16 61 30 22 32 63 79 58 24 40 36 43 67 19 13 28 44 40 40 20 45 54 47 75 52 58 28 37 29 55 29 27 34 41 41 57 35 24 134 51 79 84 81 42 58 35 36 62 42 27 63 61 35 21 46 44 40 54 40 30 31 59 35 52 38 33 55 54 53 27 24 70 29 65 38 27 28 18 21 50 58 49 53 35 53 26 97 34 63 77 59 9 26 63 28 27 54 49 68 9 58 54 60 43 26 54 44 22 43 58 57 58 27 33 33 61 66 74 57 28 37 58 57 31 35 45 48 34 45 26 60 12 33 20 16 53 10 36 32 26 51 81 29 19 50 14 24 35 47 61 68 64 47 101 44 41 42 42 65 47 34 44 52 79 41 22 42 39 38 28 48 35 33 49 30 58 68 40 46 35 46 51 46 83 51 25 18 36 52 62 56 48 70 40 75 26 54 91 44 51 34 22 34 25 81 67 45 53 25 84 67 20 34 32 40 32 56 40 26 83 27 28 38 43 10 45 11 78 61 38 55 36 44 71 50 49 53 65 31 82 53 21 23 38 42 9 69 58 8 58 28 27 42 37 17 23 64 29 30
79 106 34 135 75 113 92 65 73 160 237 88 93 101 32 71 74 93 95 93 105 79 83 32 84 31 58 256 76 92 106 97 70 108 51 101 72 63 98 38 93 54 117 214 61 66 126 70 45 172 114 77 67 58 59 111 64 226 65 144 102 98 100 102 47 97 83 78 79 31 31 117 58 132 75 105 131 63 76 101 51 70 102 108 91 77 173 106 140 176 71 79 158 52 73 122 83 115 109 61 71 126 71 39 86 102 89 97 63 85 115 46 69 42 98 79 96 123 88 82 118 77 77 69 254 144 99 116 77 95 74 117 120 100 33 69 112 97 82 75 87 105 75 97 157 117 108 84 169 118 108 124 25 75 73 56 80 115 87 62 76 117 78 59 64 91 37 106 122 66 23 147 66 100 219 121 39 108 68 119 39 65 44 93 161 91 62 141 120 124 85 114 146 78 110 62 177 31 181 96 65 107 134 183 109 74 78 30 154 197 64 52 84 102 151 132 96 61 71 73 104 74 76 55 110 72 16 58 109 88 111 109 81 97 42 76 84 87 50 44 99 142 68 113 40 152 71 150 44 87 150 129 67 60 97 116 88 108 72 79 139 69 91 91 57 105 75 122 85 91 25 111 114 102 107 73 118 158 122 59 78 96 179 86 48 127 136 151 119 117 59 84 108 157 22 53 39 127 72 126
22 9 4 0 0 3 3 2 8 2 1 24 4 2 27 13 5 1 9 12 12 3 2 1 1 16 7 0 8 8 20 14 8 20 4 1 1 1 1 0 1 6 13 11 3 3 5 23 5 2 2 15 2 2 7 7 22 11 8 17 22 5 25 0 3 6 4 2 1 0 17 16 4 37 6 12 28 2 4 1 31 5 12 11 10 12 7 14 4 6 8 25 1 7 2 11 1 7 7 0 23 0 1 9 5 10 4 9 5 7 19 10 3 10 27 7 9 2 3 8 6 0 0 11 4 3 23 10 3 7 12 13 1 5 30 10 13 5 20 6 7 4 2 8 9 5 11 34 9 0 7 2 19 1 8 7 3 6 2 6 11 6 1 0 13 20 4 10 0 0 7 3 2 1 8 2 0 7 6 13 3 0 4 9 20 1 2 11 2 20 3 2 0 12 4 12 9 14 2 2 11 2 8 18 9 0 0 17 2 5 8 8 4 0 1 4 1 6 2 0 5 3 12 0 0 24 6 4 0 8 4 7 17 3 2 5 11 4 6 2 15 6 3 2 4 5 0 2 10 4 9 0 10 4 13 12 10 7 4 5 4 9 2 11 3 4 2 1 6 11 1 13 2 12 8 22 2 36 5 23 40 5 1 12 10 1 7 11 9 3 7 2 1 0 12 2 1 11 12 3
6 10 10 5 4 9 15 6 4 8 6 4 4 13 2 18 9 11 8 10 5 11 5 15 6 6 7 3 11 13 5 11 4 4 6 15 6 5 2 1 12 14 8 5 8 5 4 4 7 7 9 6 6 4 4 3 7 6 12 3 14 12 8 14 11 9 12 8 7 14 7 15 5 7 13 5 3 2 1 14 0 5 7 5 2 5 4 9 10 15 2 12 5 9 6 7 7 11 3 15 4 24 1 8 3 1 3 15 10 13 4 7 16 8 14 5 8 8 8 17 10 13 3 8 9 7 4 9 6 10 6 4 13 11 5 8 2 9 3 16 5 7 4 19 3 8 5 6 15 8 0 13 3 8 4 4 7 8 3 11 6 10 7 7 11 15 10 11 11 5 4 8 8 15 7 5 5 3 11 1 2 10 14 5 11 7 4 2 4 3 12 8 6 6 5 3 7 10 9 7 27 12 15 10 7 0 7 3 4 7 9 7 3 2 6 4 3 11 5 6 16 15 3 10 14 5 4 1 8 11 5 9 5 2 12 9 5 6 12 6 5 9 9 11 8 8 14 3 17 4 6 9 12 9 11 23 11 9 5 12 2 13 7 12 20 6 8 7 24 4 1 9 3 10 7 8 13 26 14 7 9 27 13 12 7 4 12 7 7 10 7 10 16 4 6 9 6 9 3 0
37 16 37 15 22 23 42 13 12 37 41 25 27 35 5 38 38 45 14 15 28 15 34 21 29 45 29 21 38 32 28 18 16 12 13 18 32 42 12 18 36 35 37 38 21 38 50 34 24 38 15 17 19 29 33 35 24 35 14 26 19 20 34 19 24 36 28 38 37 13 31 23 7 19 11 31 24 28 21 53 30 26 31 50 42 11 33 32 26 52 19 28 15 15 37 10 37 39 40 34 39 29 16 20 21 5 26 34 32 20 21 20 24 27 18 36 34 24 20 10 14 12 8 21 37 25 15 33 25 24 30 17 14 18 15 24 14 24 17 19 21 16 23 13 54 15 29 60 31 43 42 29 8 17 20 36 36 11 27 33 34 9 49 18 31 37 1 47 18 12 39 31 29 31 16 16 43 43 32 12 22 35 29 26 29 19 16 54 30 28 28 43 42 24 23 26 36 25 19 29 15 29 26 25 25 32 37 37 20 29 29 20 19 25 10 23 43 32 15 11 18 56 47 20 39 25 27 26 74 25 18 27 23 38 30 51 35 37 23 33 27 20 18 25 15 17 39 30 31 8 37 30 18 25 43 33 13 35 12 21 20 10 29 56 22 29 27 15 25 19 25 8 20 26 23 24 31 5 5 34 21 32 26 33 22 43 15 16 33 28 35 9 27 16 18 20 9 26 17 28
13 5 13 16 5 12 7 11 7 9 11 8 9 12 12 10 9 14 15 16 10 11 7 12 7 11 5 18 13 6 12 12 16 8 9 12 7 10 3 13 11 12 14 7 10 7 10 10 12 15 11 11 11 15 12 9 11 8 10 8 9 9 8 11 5 7 11 21 11 5 6 9 11 13 8 7 14 10 11 9 16 11 6 11 19 11 11 11 12 7 6 9 11 11 16 9 10 8 8 9 10 5 10 6 9 17 9 2 10 11 13 10 7 15 21 9 9 12 8 14 10 6 6 10 9 11 11 15 11 14 12 11 9 8 8 9 7 10 7 8 13 12 14 5 5 10 5 23 5 11 17 12 9 4 15 6 10 9 9 13 8 14 7 11 2 16 11 7 8 6 13 10 13 8 8 15 13 19 7 7 16 9 14 13 10 11 4 10 11 11 9 10 8 9 7 8 6 8 6 13 8 14 8 7 9 10 10 18 13 10 7 11 7 13 12 12 10 7 7 10 5 8 7 15 9 12 8 9 11 14 6 13 9 9 12 0 10 8 11 4 11 4 7 11 11 11 13 12 8 9 10 16 12 5 7 14 5 9 7 6 11 9 15 4 6 15 10 12 9 9 10 22 7 6 12 8 6 14 12 12 8 6 8 19 10 15 13 13 6 5 14 7 16 6 8 16 9 12 9 7
3 6 4 1 6 2 1 8 2 1 2 5 13 4 1 12 4 5 4 3 1 4 17 6 5 8 6 11 3 10 2 7 9 5 4 5 0 8 1 6 1 3 4 7 7 4 6 6 6 1 11 6 2 12 0 2 4 16 4 5 6 2 5 8 5 7 3 4 11 8 0 10 6 2 11 9 10 0 8 5 10 1 7 4 4 3 8 9 5 2 3 6 2 3 15 1 10 15 13 6 2 1 2 11 2 1 8 15 4 6 9 3 3 7 0 4 5 10 8 6 5 6 0 7 2 7 8 2 5 12 2 3 11 9 8 7 8 3 2 0 3 1 13 3 5 10 0 2 2 12 6 5 4 8 7 14 20 1 5 3 19 7 3 8 6 3 7 4 7 10 8 5 4 6 6 7 5 5 1 7 1 9 12 10 5 10 2 9 3 1 6 4 1 5 1 6 4 7 7 3 2 4 6 2 6 17 5 3 1 1 5 6 3 3 7 4 5 4 1 4 0 5 3 2 8 2 9 4 3 0 1 11 5 0 1 1 0 8 5 5 1 5 4 1 6 1 6 5 5 2 8 7 3 0 1 15 6 7 1 3 5 5 6 6 16 2 12 5 3 2 1 4 3 3 4 3 7 3 7 2 2 5 10 1 8 4 7 2 0 4 9 5 7 13 5 11 12 0 12 3
68 60 67 73 68 81 68 64 55 69 60 48 56 55 65 63 59 63 45 49 60 73 80 60 58 55 60 69 90 71 61 59 71 56 71 63 60 76 45 50 55 73 59 57 67 51 82 43 65 37 55 44 64 49 65 68 64 49 58 47 57 48 74 38 81 59 55 75 62 51 104 63 59 75 70 76 81 59 77 45 64 70 47 71 58 67 74 58 69 72 42 59 49 57 59 48 59 54 62 64 65 71 67 54 59 60 67 48 52 71 69 63 73 65 72 57 40 44 56 84 82 56 78 58 58 59 50 59 71 71 104 56 45 54 71 42 49 61 53 69 59 62 49 80 60 50 56 79 77 60 67 70 92 84 77 64 64 50 78 71 56 74 58 65 65 67 71 77 50 43 53 48 63 62 71 52 77 58 56 77 64 68 47 64 63 74 55 71 67 73 77 63 77 71 64 65 57 54 66 64 49 69 57 47 56 64 79 71 64 68 62 70 92 79 64 75 65 65 60 63 50 52 65 57 58 75 73 55 77 73 79 67 61 89 49 78 49 66 79 55 55 63 55 65 74 57 80 64 65 58 47 58 86 63 68 81 65 58 67 54 63 61 51 54 65 68 60 51 73 60 67 67 59 51 51 54 60 75 72 59 72 66 69 76 58 68 54 71 57 64 67 62 67 43 44 71 56 69 63 72
2 0 2 0 0 0 3 0 0 4 1 1 0 0 0 0 3 0 0 0 0 0 0 1 1 0 0 0 0 0 0 0 0 0 0 0 0 0 0 0 0 2 0 1 0 0 0 0 0 0 1 0 0 0 1 0 1 0 0 1 0 0 0 0 0 1 0 1 0 0 0 0 1 0 0 0 0 0 0 0 0 0 0 0 0 0 0 0 0 0 0 0 1 0 0 0 2 0 1 0 0 0 0 0 1 0 0 2 1 1 1 0 3 1 0 0 0 0 0 0 0 2 0 0 0 0 0 0 3 0 2 0 0 0 0 0 0 1 0 0 1 0 0 0 0 0 0 1 0 0 0 0 0 0 2 1 0 0 1 0 0 0 0 1 0 0 0 0 0 4 0 0 1 0 0 0 0 0 1 0 0 2 0 0 1 0 0 0 0 1 1 0 0 0 0 0 0 0 0 0 0 0 0 0 0 0 0 0 0 0 1 1 0 1 0 0 1 3 0 1 1 0 1 1 0 0 0 0 0 0 0 1 0 0 3 0 0 0 1 0 1 1 0 0 1 0 0 0 0 0 0 1 0 0 0 0 0 1 0 0 0 0 1 3 0 1 0 1 1 0 0 0 0 0 0 1 0 0 0 0 0 0 1 1 0 2 0 0 0 0 0 0 0 0 0 1 1 0 0 0
52 32 60 87 83 9 27 75 25 29 59 51 35 70 84 35 45 71 68 59 65 78 43 101 84 72 37 77 33 49 71 66 81 12 28 74 84 90 41 35 80 59 67 48 72 46 101 53 72 59 18 78 53 12 92 69 65 81 120 69 42 96 29 80 94 63 53 48 65 121 29 53 61 79 64 110 15 78 41 68 112 43 44 80 56 63 72 23 50 44 94 82 78 29 49 105 32 52 69 97 94 77 136 60 74 97 63 31 73 56 98 63 36 57 73 88 62 77 25 55 33 6 120 56 63 83 52 51 80 34 70 62 47 39 63 81 74 78 10 60 66 11 74 69 6 33 60 54 62 51 60 69 24 65 67 45 79 41 17 98 29 93 72 72 72 69 53 66 50 60 108 17 52 66 89 14 51 74 78 117 33 54 74 52 86 36 49 53 69 85 73 70 38 85 78 26 56 88 51 104 58 83 103 113 76 59 71 67 78 68 106 39 100 31 61 25 40 49 80 92 14 61 80 73 46 17 40 39 61 38 96 22 40 115 53 55 89 27 75 71 87 61 32 67 75 57 10 56 74 91 58 70 51 77 77 52 63 64 71 88 75 62 61 75 63 54 68 94 34 88 124 69 36 68 67 36 67 73 56 50 66 51 79 42 51 22 48 31 16 45 22 68 85 58 85 69 49 57 89 29
192 266 171 174 251 195 184 239 181 79 273 325 154 123 348 309 156 107 121 240 221 188 162 204 252 196 195 243 183 118 174 286 202 117 235 160 202 186 134 160 97 111 175 145 228 157 223 165 226 81 159 136 269 345 202 184 210 217 251 142 249 178 513 243 127 153 163 147 156 242 139 163 166 109 291 251 229 191 269 128 218 105 218 152 193 293 230 121 425 422 228 233 221 331 146 239 328 127 175 453 197 238 179 139 229 148 200 226 192 124 335 155 168 243 220 142 240 188 104 187 250 122 185 232 276 306 292 135 250 159 172 207 272 203 155 73 126 294 200 159 182 162 219 267 171 121 210 99 133 232 324 213 210 204 349 332 127 198 183 204 146 247 228 183 454 188 199 206 129 308 187 176 210 159 300 132 158 267 251 191 145 156 130 230 212 86 388 91 204 244 136 219 213 136 252 147 199 119 187 243 212 243 219 219 222 181 197 164 217 250 212 187 246 159 263 352 311 194 170 286 271 90 211 141 184 177 121 105 144 201 225 156 148 183 264 214 221 282 250 212 202 167 239 179 199 243 429 378 386 262 147 280 136 149 205 327 130 133 101 139 125 218 268 182 164 176 308 193 300 106 232 254 187 154 304 193 247 132 184 261 251 208 248 259 149 249 162 254 194 195 191 235 200 155 150 239 169 246 220 317
0 26 0 31 32 0 23 43 0 23 12 35 0 20 27 52 0 0 0 0 0 0 17 0 22 8 26 0 48 2 4 26 7 1 0 44 35 20 36 0 2 0 0 0 8 0 0 0 0 44 7 0 4 41 0 0 0 0 22 38 0 19 27 0 0 0 26 4 31 0 1 7 0 0 12 12 37 0 38 0 33 0 0 0 3 0 33 0 6 12 0 41 0 26 43 0 0 0 2 0 0 25 25 0 31 0 51 21 20 2 33 7 0 1 6 0 0 3 35 0 19 39 0 35 0 3 33 5 0 0 21 34 26 0 11 0 1 36 31 14 0 0 44 0 0 0 0 0 0 1 0 28 38 32 0 1 9 23 0 18 37 20 3 9 44 0 0 0 1 0 0 33 0 0 13 2 10 0 0 12 40 0 9 37 18 0 1 27 2 0 0 0 0 0 0 36 0 35 0 0 33 0 0 0 2 0 19 5 0 24 1 22 6 27 4 0 48 19 1 34 0 36 0 0 28 26 2 0 1 3 0 3 0 3 1 22 3 10 0 12 0 23 0 0 0 8 1 1 14 14 22 26 0 0 0 0 35 45 4 0 0 0 13 0 0 0 0 5 3 27 0 0 7 0 11 0 49 30 3 0 33 0 0 0 12 0 0 0 39 0 39 0 0 27 0 9 3 0 26 6
12 4 2 7 14 8 4 7 27 8 13 24 9 1 5 10 2 6 2 7 5 11 13 6 11 6 6 4 19 13 8 0 3 10 5 5 15 12 10 0 3 6 3 15 9 11 3 21 13 10 3 28 11 7 12 1 7 5 2 6 6 1 4 6 12 1 3 6 2 19 7 0 4 24 31 0 8 10 1 1 20 7 4 2 9 1 19 10 4 3 14 0 6 5 30 2 3 15 4 14 14 0 11 2 2 3 20 2 1 18 3 10 7 4 4 13 7 5 6 10 5 4 4 2 23 15 5 5 1 1 3 4 7 3 8 10 5 18 3 9 6 7 12 0 10 7 5 6 7 10 9 6 29 16 4 25 17 5 0 12 11 3 8 26 14 5 9 8 16 1 10 10 8 4 4 9 11 8 9 19 2 8 18 2 6 0 4 8 4 7 16 6 20 8 8 10 7 11 4 15 8 14 14 7 15 0 1 10 5 3 14 8 3 5 4 16 4 7 6 5 7 4 1 1 8 1 24 8 5 12 0 14 7 7 23 2 18 13 2 13 6 1 10 7 4 5 25 14 6 0 11 15 7 8 2 2 2 8 7 7 12 3 20 18 20 6 20 11 3 10 8 3 11 0 11 11 4 1 11 3 5 12 3 16 17 10 14 1 2 0 13 19 1 15 8 10 12 7 23 7
28 11 8 6 21 0 1 5 1 3 7 0 24 4 3 16 9 5 5 2 0 8 0 6 0 2 0 5 1 4 0 15 14 1 23 1 3 2 19 3 3 13 15 9 8 4 11 7 0 1 0 19 1 8 9 10 1 15 6 5 16 8 0 2 7 1 7 4 16 12 17 7 12 12 3 1 0 5 5 1 5 19 18 3 4 28 3 3 19 8 5 3 2 0 18 8 16 4 14 2 3 22 6 31 7 0 7 0 1 4 13 8 0 5 17 4 5 14 1 4 3 9 1 1 7 2 2 22 8 9 6 12 10 12 9 14 36 11 4 6 4 1 8 16 2 3 0 1 1 3 5 0 6 7 3 10 4 4 22 2 7 5 1 4 0 11 0 2 5 6 0 9 9 6 7 6 7 17 8 7 3 4 2 9 10 10 0 10 1 8 6 0 6 15 0 1 3 7 6 2 13 0 12 0 3 13 10 11 1 7 6 5 3 2 5 3 3 11 0 27 1 0 2 11 4 7 5 9 9 1 9 4 0 7 1 0 5 2 8 17 2 7 5 4 4 6 9 11 2 8 10 17 7 10 5 16 19 2 7 3 5 0 10 26 3 10 11 5 0 12 1 3 4 21 9 2 1 5 6 4 4 5 0 14 3 5 7 1 5 1 5 1 9 19 0 12 5 6 3 3
26 17 56 26 64 16 42 23 35 33 69 58 19 27 9 41 69 60 22 24 28 54 46 45 23 19 37 8 15 35 58 71 48 26 59 24 24 45 74 51 59 19 86 65 39 93 131 41 54 23 67 50 20 153 9 25 4 53 89 113 26 4 49 43 83 43 12 29 46 40 33 39 54 47 41 20 83 87 121 28 28 24 33 27 64 36 87 49 68 45 52 52 25 29 111 19 31 68 62 31 35 91 35 39 26 73 20 26 32 47 106 14 92 29 16 58 14 67 29 61 42 28 8 18 38 53 109 29 80 70 49 19 47 37 36 62 22 39 53 32 14 12 56 91 53 84 39 103 47 29 43 82 77 45 29 23 22 114 26 71 69 24 15 44 36 46 34 55 85 22 84 18 28 30 20 78 44 13 87 115 62 69 26 39 32 76 22 71 36 94 24 31 63 18 81 95 26 57 6 89 18 49 45 29 50 43 35 43 81 61 10 33 46 133 59 55 68 69 90 25 47 48 66 53 68 46 24 52 116 56 45 109 17 83 28 33 56 29 38 61 24 52 108 66 16 80 102 56 34 40 27 32 19 49 53 64 54 38 9 46 54 102 32 43 61 65 74 19 44 23 16 21 32 49 26 28 191 23 65 35 51 44 65 60 29 74 5 62 28 30 52 112 53 25 33 31 29 35 31 113
7 7 8 6 10 15 7 8 6 23 4 11 8 7 10 9 15 8 13 4 9 13 10 8 10 5 5 9 16 11 5 9 11 7 10 9 12 8 12 7 10 10 6 4 7 7 7 5 15 16 18 7 9 4 4 4 9 13 7 5 18 14 5 5 15 6 13 9 8 10 6 7 11 10 9 9 7 12 5 10 3 11 4 8 10 6 12 13 11 16 4 6 4 8 6 3 11 10 15 6 7 7 5 20 4 3 5 5 13 7 9 8 8 6 8 10 7 6 10 8 5 14 17 6 8 12 12 8 4 20 6 4 9 11 19 8 15 12 12 9 13 9 8 7 5 11 14 7 12 8 9 3 10 9 12 11 6 6 3 5 6 11 14 9 18 10 9 16 11 9 6 8 13 13 8 12 2 10 11 9 4 5 8 3 10 2 9 6 8 5 14 4 10 9 2 4 13 8 4 11 12 13 12 11 3 8 4 4 10 16 6 12 12 10 8 12 9 9 2 10 9 9 9 10 6 12 7 10 5 6 9 8 12 6 11 12 6 12 11 12 4 9 13 4 7 10 3 12 4 10 13 7 9 7 7 4 11 6 8 11 5 6 11 9 20 9 5 9 2 9 7 13 10 6 6 8 11 9 10 5 14 13 5 3 7 7 12 11 7 7 8 9 6 7 8 13 15 14 11 3
0 0 1 2 3 2 0 3 0 2 0 0 1 1 4 0 2 0 3 0 0 0 0 1 0 0 0 0 1 0 0 0 0 1 2 0 3 1 1 2 0 2 2 1 3 1 3 0 0 0 2 1 0 0 0 0 1 4 1 0 0 1 0 2 0 0 0 0 0 2 4 2 0 2 3 1 1 2 1 3 2 1 2 3 0 0 1 2 0 3 1 0 1 0 0 2 3 1 0 1 0 2 5 2 0 1 0 1 2 2 2 1 0 2 1 2 1 0 1 2 0 2 1 1 0 0 7 0 1 0 5 3 2 0 0 1 0 4 0 1 0 0 2 1 0 0 0 1 3 0 3 1 2 2 0 0 1 0 2 1 0 0 0 0 0 0 2 2 0 2 3 1 0 0 0 1 3 0 1 0 0 5 3 5 0 0 0 1 1 1 0 1 2 0 0 3 2 1 1 6 0 5 0 0 1 0 0 1 2 0 0 0 7 0 0 6 1 0 0 1 6 3 0 0 1 0 1 0 1 1 0 0 1 0 0 2 1 1 0 1 1 0 0 0 1 2 2 2 0 0 0 0 0 2 0 2 0 2 0 0 0 2 1 0 0 0 0 2 1 2 2 2 4 0 1 2 0 0 0 1 0 0 3 0 1 4 0 0 6 7 3 1 0 5 5 0 0 0 0 0
0 0 17 0 0 5 0 1 0 0 0 1 1 0 2 1 0 0 0 0 0 2 0 0 0 21 1 0 1 0 0 0 0 0 0 3 0 0 5 0 0 0 5 0 0 3 0 3 0 0 0 2 0 13 7 0 0 0 0 1 17 1 0 15 0 1 0 8 2 2 7 12 5 1 4 0 0 0 1 0 0 3 0 0 0 0 2 3 0 0 0 1 0 2 2 0 1 0 0 0 0 1 0 0 4 0 3 1 0 0 3 2 3 1 1 0 15 1 0 0 0 1 9 0 0 0 0 0 3 0 3 2 1 1 0 4 1 1 2 0 1 13 12 0 0 0 0 0 0 4 8 1 11 3 4 3 1 0 4 3 1 0 3 5 4 3 7 0 4 3 6 2 0 0 0 0 2 7 13 0 1 4 0 2 0 0 5 5 9 0 0 0 0 0 0 3 0 2 3 0 4 1 2 3 1 17 9 0 1 0 0 0 4 4 0 0 1 2 0 0 0 0 0 4 0 11 0 1 6 0 0 6 13 2 7 2 10 6 0 6 0 5 0 9 4 0 1 0 0 0 8 0 0 4 0 0 0 13 0 4 16 19 0 0 0 4 4 15 0 2 6 18 8 0 0 0 2 0 0 2 0 0 0 0 0 0 6 0 0 0 4 0 1 3 0 0 10 0 14 3
12 45 3 7 66 0 2 40 22 23 1 25 5 0 0 33 62 9 48 37 2 41 23 0 0 18 8 2 37 0 12 1 57 32 6 43 0 29 2 5 2 0 34 34 15 0 19 7 33 51 42 1 25 3 29 28 8 1 33 32 9 1 0 34 3 0 5 63 53 8 1 40 2 3 9 0 8 65 54 36 0 0 49 2 9 41 55 38 0 0 8 48 0 75 43 10 4 52 0 40 0 1 57 38 0 33 0 1 42 0 35 5 19 0 34 0 1 6 3 0 31 29 63 0 31 0 0 29 0 9 21 0 45 1 52 0 0 1 0 2 26 1 11 1 1 22 6 3 12 11 30 15 39 0 18 43 1 0 26 26 20 38 0 12 0 17 41 0 0 5 29 26 40 10 11 19 49 15 0 0 73 4 75 13 24 32 23 48 6 81 1 1 3 8 0 10 6 48 5 71 22 8 2 12 0 27 30 26 0 54 0 0 5 25 53 3 6 3 0 34 61 1 0 12 64 7 35 3 14 40 20 5 0 3 0 7 9 11 45 15 30 10 10 20 74 3 15 27 2 0 3 0 0 55 25 3 50 20 0 13 61 6 20 11 63 29 0 21 47 15 4 54 2 15 0 0 31 16 3 51 0 3 34 4 13 23 19 48 17 52 0 0 18 35 2 39 0 7 27 0
29 24 32 37 44 36 16 24 40 14 20 31 15 30 47 32 24 29 35 22 21 20 33 47 40 41 38 26 28 18 31 31 25 36 13 20 43 31 26 33 26 28 21 15 33 44 23 15 31 31 42 40 41 33 50 34 29 29 31 24 23 15 28 32 32 32 42 23 25 36 7 24 23 27 21 44 18 28 29 20 31 41 41 30 33 23 18 33 16 26 34 21 19 17 18 21 45 28 24 19 34 26 32 41 30 33 26 26 21 27 20 30 34 37 13 35 25 36 24 29 25 24 37 20 11 28 31 29 31 33 14 34 49 34 36 34 20 34 38 35 20 44 32 20 34 26 32 29 11 29 28 44 38 42 18 40 27 30 28 25 33 44 21 33 25 28 22 27 27 41 39 23 37 40 21 38 24 45 51 33 25 36 18 31 27 31 37 20 42 29 33 26 26 24 31 30 34 43 19 37 14 19 40 31 54 22 34 29 26 15 26 27 35 23 21 26 25 23 41 30 29 30 32 23 39 36 21 64 34 44 18 27 24 26 25 36 23 37 29 40 35 44 29 38 26 42 40 23 33 56 24 19 31 26 36 21 44 14 38 41 35 32 38 27 45 31 23 33 19 36 31 41 52 32 21 36 18 19 22 23 30 15 33 19 32 31 32 25 26 16 18 25 21 15 27 16 28 23 21 30
279 280 263 384 340 322 347 318 306 384 328 292 293 393 309 313 375 416 313 398 283 286 346 284 267 383 367 287 325 307 365 293 305 412 256 344 327 331 342 339 288 336 330 368 319 390 317 254 336 340 397 370 344 299 411 291 277 313 334 348 315 310 271 335 274 445 375 291 445 256 327 339 368 334 306 385 332 324 328 311 342 332 459 264 374 318 371 368 297 332 308 380 315 306 293 265 295 360 397 351 296 347 296 304 310 349 354 272 273 314 382 324 283 308 290 313 372 464 301 357 254 332 307 317 308 297 359 319 313 358 348 357 327 361 321 309 254 479 317 309 370 309 274 388 398 351 309 364 292 283 443 343 333 258 383 359 379 265 263 292 432 383 414 359 357 353 346 322 335 331 255 282 436 310 243 311 312 342 335 379 353 326 290 314 319 375 287 342 371 257 302 351 314 390 338 302 362 385 310 292 357 297 393 329 379 386 413 341 362 299 342 285 390 379 258 295 296 346 280 280 326 371 307 369 281 363 372 399 326 315 289 316 397 376 323 340 327 325 273 428 395 349 325 342 371 285 289 305 276 313 434 232 437 348 267 318 504 299 335 407 271 284 303 358 322 301 398 330 354 388 272 386 380 368 308 344 382 278 260 275 354 327 310 294 315 250 390 284 300 320 316 278 297 333 376 321 340 423 315 399
0 1 0 4 0 0 0 0 0 0 0 0 0 0 0 0 0 0 0 0 2 0 0 0 0 0 0 0 0 0 7 0 0 0 0 0 0 0 0 0 0 4 6 0 0 0 0 0 0 7 7 1 0 0 0 0 0 0 0 6 2 0 0 0 0 10 0 0 0 0 0 2 0 1 5 0 0 2 2 0 0 0 0 0 0 0 0 0 0 1 0 0 0 7 1 0 0 0 1 0 0 0 0 0 0 0 0 1 0 0 0 4 0 0 1 7 0 0 0 4 0 0 3 1 0 0 0 2 0 0 0 1 0 0 0 0 1 0 0 0 0 1 0 0 0 0 0 0 0 0 1 0 0 0 0 0 1 0 0 1 0 0 0 2 1 0 2 0 0 0 2 4 0 0 0 1 5 0 5 0 0 0 0 0 0 0 2 0 0 0 0 0 0 9 0 4 0 0 0 0 0 4 0 0 0 0 0 4 0 0 1 0 0 0 0 0 0 0 0 2 0 7 0 0 2 0 5 0 0 6 0 0 0 0 0 0 1 1 0 1 1 0 0 0 11 0 0 0 0 0 0 0 0 9 0 0 0 0 2 0 0 0 8 0 0 0 0 0 0 0 0 0 0 3 0 0 0 6 6 0 0 2 0 15 0 0 0 0 0 0 0 0 0 0 5 0 0 0 5 0
8 13 23 15 34 24 10 7 18 4 0 28 33 24 26 32 16 9 2 13 12 4 28 13 51 27 7 21 23 21 13 11 21 4 27 59 15 16 19 10 2 39 16 28 13 54 8 8 18 16 18 4 22 36 9 18 19 3 14 35 11 19 24 27 12 15 14 11 23 26 11 5 7 8 12 50 18 12 33 8 23 21 14 8 9 17 12 34 19 9 14 7 9 10 19 24 9 17 26 22 19 14 33 34 17 24 18 42 12 27 31 34 24 19 26 24 12 28 21 33 16 10 23 19 7 18 6 45 12 32 10 23 18 25 52 23 37 19 33 10 8 3 35 34 21 17 43 38 30 7 15 22 37 28 21 8 7 15 31 16 10 11 18 20 30 5 39 20 13 13 6 36 26 34 10 8 13 10 46 29 8 15 16 43 8 13 25 8 12 7 5 5 9 43 33 15 28 27 5 23 29 11 29 27 23 16 7 3 2 12 33 19 17 17 18 10 32 31 9 5 19 26 8 18 40 1 28 8 36 24 17 16 8 24 14 11 8 28 10 31 26 17 23 27 27 22 40 5 35 73 37 18 7 6 18 2 10 16 8 8 7 23 16 9 21 22 6 4 12 19 17 20 18 22 28 33 28 38 21 42 5 16 21 36 11 12 25 34 24 36 26 45 12 13 19 38 8 4 25 23
5 5 1 1 7 5 0 9 4 3 2 4 2 7 2 0 5 1 3 1 4 6 6 6 5 9 10 6 5 16 3 2 0 6 0 6 4 2 2 1 2 1 4 0 0 1 2 1 0 6 0 0 3 2 5 11 5 8 0 1 4 4 2 10 4 1 3 1 0 8 0 3 1 3 0 1 8 1 3 0 0 5 7 0 7 2 2 2 6 2 2 2 1 4 0 0 4 0 11 5 3 9 0 3 6 1 3 4 5 3 0 0 1 0 0 3 4 4 2 3 1 1 1 3 3 1 5 2 4 3 3 3 8 3 1 4 6 7 2 0 6 3 0 0 5 10 1 0 7 4 1 7 3 2 2 3 1 3 4 3 4 3 6 2 6 1 3 2 4 10 1 3 11 1 3 2 4 2 3 0 1 0 3 6 7 4 4 2 0 2 10 0 7 6 14 1 0 3 1 11 3 3 8 0 1 1 3 2 2 4 4 3 2 0 8 1 1 2 15 0 1 4 0 3 7 3 2 5 4 3 1 4 3 1 0 7 5 5 9 4 6 5 1 0 1 0 7 2 2 5 3 1 2 2 11 5 2 3 4 2 2 1 6 3 1 2 9 20 5 1 7 4 6 5 2 4 3 1 0 3 2 2 14 0 1 4 1 4 3 2 0 2 1 9 3 9 4 0 1 1
15 26 19 29 32 10 51 23 52 22 23 33 18 8 45 48 29 66 21 34 46 36 43 25 13 7 39 9 33 4 40 24 13 47 31 12 7 9 34 30 16 45 28 30 9 39 41 24 62 39 31 27 35 19 9 34 53 30 28 34 23 28 43 5 35 8 47 16 10 42 13 2 26 33 17 38 56 16 53 25 19 25 16 50 27 18 38 22 5 35 50 18 39 24 35 17 33 27 36 8 26 10 35 24 33 37 26 56 52 6 50 33 7 81 11 47 27 55 40 42 38 30 76 27 19 30 34 23 35 16 46 40 30 35 46 26 46 13 13 29 14 29 8 27 27 27 25 19 25 14 31 25 66 15 33 15 35 27 14 29 34 15 29 21 52 24 37 26 29 32 11 12 21 40 23 39 14 45 34 39 18 33 41 27 26 1 16 5 16 18 48 33 10 11 54 22 33 14 26 28 50 16 17 24 36 31 37 39 22 21 35 38 8 32 20 9 37 15 58 35 33 10 37 27 35 11 27 39 3 36 21 31 37 28 18 23 14 37 35 28 23 10 37 25 21 63 22 30 38 7 22 23 35 27 15 22 22 13 21 64 26 67 36 18 24 32 48 28 57 32 36 23 22 29 17 35 17 30 5 69 50 41 33 33 18 39 24 17 23 28 13 21 41 43 33 14 18 63 46 46
79 54 59 111 47 45 50 110 138 113 37 126 9 19 64 43 88 97 49 65 41 27 90 65 75 114 21 56 47 55 34 48 57 21 63 60 48 51 20 56 57 42 85 59 86 65 84 54 48 89 32 41 95 36 133 33 51 26 101 18 83 39 128 125 52 87 79 115 43 83 65 40 57 70 118 33 73 37 80 81 116 23 77 74 45 41 53 41 95 50 18 88 5 102 37 52 57 39 55 102 72 70 40 61 40 72 32 55 73 77 71 37 23 50 54 16 79 63 97 29 64 76 92 84 104 57 80 54 95 109 24 33 75 22 35 86 58 29 92 43 110 83 40 58 47 104 86 60 68 102 32 44 48 85 140 76 29 80 63 85 43 17 56 147 54 118 59 55 59 84 52 36 113 68 71 69 42 49 60 106 89 70 49 93 38 37 166 77 33 72 108 78 66 26 30 22 17 25 54 116 83 5 96 60 45 126 48 78 114 99 75 84 67 9 187 132 71 44 50 99 85 59 74 53 68 53 72 33 50 57 47 51 46 80 38 89 62 32 36 44 78 40 11 85 134 67 91 31 28 138 29 92 49 3 86 59 58 87 47 30 83 25 138 59 24 68 117 68 42 78 119 66 105 23 68 30 123 34 67 61 82 37 78 85 102 45 108 87 127 92 114 84 79 85 33 41 42 58 34 104
4 7 7 1 1 10 2 2 0 5 4 9 3 0 3 0 7 1 11 0 7 12 4 0 8 2 7 5 2 0 3 2 5 2 2 4 0 2 0 4 4 3 7 1 2 1 0 2 3 7 0 3 10 2 7 12 9 1 7 0 5 6 0 6 2 1 9 4 1 4 3 3 7 3 9 6 8 5 6 2 7 1 2 4 1 5 6 0 5 2 4 4 4 3 7 0 0 5 8 7 7 0 2 1 1 1 4 3 1 2 1 4 9 1 2 3 4 1 1 4 0 3 3 7 2 4 4 1 3 1 0 4 8 6 4 1 9 9 8 4 4 5 9 3 1 2 10 3 2 2 2 0 3 1 4 6 0 1 2 2 0 1 5 1 7 3 4 1 1 6 5 1 2 5 4 1 5 0 2 2 2 3 0 4 7 2 2 1 1 6 6 1 7 7 0 1 5 4 0 7 7 2 9 2 0 1 1 1 2 6 0 4 1 14 5 4 6 0 2 9 6 2 4 3 0 0 2 0 0 1 3 3 6 2 2 2 3 1 3 0 2 0 6 5 2 2 7 2 2 2 3 0 3 12 5 2 2 3 1 3 3 0 2 2 5 2 5 2 3 1 4 8 0 1 1 3 1 5 7 0 4 3 8 1 1 0 5 7 1 1 2 4 0 4 0 6 0 5 6 0
0 4 0 0 0 0 0 12 8 0 0 0 2 0 0 0 1 0 0 3 0 5 0 0 0 2 0 0 1 0 0 3 0 0 0 12 0 0 0 1 0 1 4 0 0 0 0 0 0 0 0 0 4 0 0 2 0 0 2 0 0 0 0 0 0 0 0 1 0 0 21 0 0 0 0 0 0 0 0 4 0 2 2 0 0 5 0 0 0 1 0 0 2 4 0 0 0 0 1 0 0 0 0 0 1 1 0 0 0 3 0 0 0 0 11 0 1 0 0 5 0 4 0 1 0 0 0 0 0 7 0 0 0 0 0 5 11 0 0 1 0 0 0 0 0 0 0 7 0 0 0 0 0 1 0 0 0 0 0 0 0 0 0 0 6 0 1 0 0 0 5 0 0 1 0 0 0 0 18 0 0 0 0 11 0 0 0 7 0 1 5 1 0 0 0 0 9 0 0 0 1 1 1 0 0 2 0 0 2 0 0 0 1 7 0 0 0 0 1 0 0 3 0 0 0 0 0 0 0 2 0 3 0 0 0 1 0 0 0 3 0 0 0 0 0 4 0 0 1 2 0 0 9 0 0 1 0 0 0 0 0 0 0 0 0 0 0 0 0 0 0 0 0 0 0 0 0 0 5 0 2 2 0 0 0 0 0 0 0 0 0 0 0 0 0 0 0 0 0 1
0 0 0 0 4 5 0 1 0 0 0 0 0 0 0 0 0 1 0 0 0 4 0 0 0 0 0 0 0 0 0 0 0 0 0 0 0 0 0 0 4 0 0 0 0 0 1 0 0 0 0 0 0 0 0 0 0 0 0 1 0 0 0 2 0 0 0 0 0 1 0 0 2 0 1 0 0 0 0 0 2 0 1 5 0 0 0 0 0 0 0 0 0 1 0 0 1 0 0 1 0 0 0 0 0 0 1 0 0 0 0 0 0 1 0 0 0 0 3 1 0 6 2 0 0 1 0 0 0 0 0 0 0 0 1 2 6 0 0 0 0 0 0 0 0 0 5 0 2 0 0 0 0 0 0 0 0 0 0 0 0 0 0 1 0 0 0 0 0 0 0 0 0 0 0 0 0 0 0 3 0 0 0 0 0 0 0 0 0 0 0 2 0 1 0 0 0 0 0 0 0 2 0 0 0 1 0 0 1 0 0 2 1 0 0 2 0 0 0 1 0 0 0 0 0 0 0 0 0 0 0 0 0 0 1 0 3 0 0 0 2 9 1 1 0 0 0 0 0 0 0 0 0 0 0 0 0 0 3 0 1 1 5 0 1 0 0 0 0 0 2 0 0 0 0 0 0 0 0 0 0 0 0 0 0 0 0 0 0 0 0 0 0 0 0 0 0 0 0 0
2410 1934 2678 2708 2054 2490 1706 2988 2328 2791 3303 2399 1631 2289 2771 2830 2058 2338 2367 2466 2438 2491 2791 2235 2673 1200 1991 2198 2755 2586 2309 2731 2811 2896 2223 2722 1975 2527 2262 2710 2427 2742 2659 2621 2554 3195 2474 2802 2318 2141 2826 2831 2423 1692 2648 1380 2649 2757 2671 2360 2466 2537 2688 2551 2113 2605 2841 2813 2295 2929 2535 2896 2655 1982 1377 2250 3109 2029 2796 2018 2636 1981 2916 1579 1617 2410 2330 1265 1734 1783 1061 2519 2387 2304 2195 2304 1386 1855 2123 2534 2597 3058 2812 946 2463 3095 2230 1402 2853 2819 3039 2564 2547 1851 2382 2619 2516 2794 2418 2867 2577 2128 1552 1868 2533 2268 982 2513 3023 1627 2719 2505 1502 2582 2398 2120 2814 2179 2601 2659 2813 2708 2190 2648 2548 2463 2367 2616 2698 2186 2689 2588 2848 2441 2561 1522 2211 2587 2289 2706 2014 2529 2439 2214 1672 2730 2379 2239 2649 2047 2734 2373 2267 2335 2616 1983 2456 2398 1575 2854 2406 2495 2464 2322 2433 2992 2488 2203 3237 1773 2653 2536 3209 3238 2155 2149 2695 2895 1530 2076 2613 1692 2445 2647 1722 2286 2495 2863 2643 2376 2115 2586 2531 2597 2533 2758 1358 2962 2028 2891 1396 1809 1429 2631 2057 2924 2821 1670 2582 2721 2702 2070 2710 2994 2924 1351 1959 2946 2510 2567 2746 2678 1060 2606 2377 904 1415 2846 1470 2161 2710 2505 2042 2180 2626 2589 2493 2784 3039 2557 3134 558 2389 1932 1586 1398 2775 3003 2614 2972 2973 2548 2322 2560 1307 2668 2923 1651 2203 1487 2929 2164 1308 2042 2649 2519 2576 2146 2303 2675 1365 2838 2924 2277 2635 2610 2803 1804 2743 2657
7 0 0 0 1 2 0 2 7 4 4 3 1 0 3 0 2 0 0 2 11 0 2 0 1 3 0 3 9 1 4 9 0 5 9 0 2 1 4 0 6 1 0 1 2 8 2 5 0 0 4 13 0 0 0 0 2 0 4 1 5 3 7 0 0 0 0 0 3 2 4 2 4 8 0 2 0 4 0 0 1 6 7 2 3 0 0 1 0 4 2 5 3 1 0 1 2 0 2 0 0 0 6 1 1 1 0 2 0 3 11 2 2 0 0 0 0 0 6 0 1 3 7 0 1 1 3 7 1 0 1 5 11 1 0 0 0 1 0 0 1 2 2 11 0 12 0 2 0 2 1 0 0 8 0 0 3 2 2 1 6 1 0 1 2 1 2 1 0 0 0 3 0 1 0 13 1 1 0 15 0 0 2 1 10 0 8 1 0 0 0 0 1 0 1 2 2 2 6 0 1 6 3 0 2 2 0 14 0 0 0 0 3 0 3 1 0 0 0 2 10 4 4 1 6 3 1 0 2 4 1 0 2 1 0 1 6 2 1 0 1 1 2 0 2 2 0 0 4 3 6 0 2 0 1 0 1 1 1 1 0 3 2 2 0 2 2 7 0 4 1 3 0 0 6 2 0 4 1 0 0 0 0 3 4 11 4 4 0 0 2 0 0 7 0 1 0 3 0 0
26 34 16 49 22 9 8 3 3 67 37 12 38 2 2 21 3 47 4 115 21 5 5 45 8 52 21 24 27 9 30 32 42 15 24 0 2 0 9 59 8 58 35 11 23 8 20 23 28 15 2 42 4 8 12 28 2 39 31 40 59 63 5 40 38 7 0 51 68 0 44 30 1 170 9 101 15 17 29 4 36 68 1 27 5 22 22 30 25 8 28 1 12 42 59 29 11 8 4 4 20 22 39 9 18 46 48 20 5 5 0 24 19 7 15 12 15 3 5 34 12 44 49 36 1 0 60 34 35 21 13 4 2 56 50 26 13 3 35 86 48 8 0 37 4 73 61 24 63 18 36 0 13 10 32 87 31 28 25 11 44 19 143 10 8 40 38 32 14 21 11 48 19 25 16 4 13 76 30 37 19 39 6 36 31 34 36 81 0 46 18 30 9 6 23 0 57 0 15 22 22 26 13 2 80 4 80 5 42 87 11 8 77 6 0 16 20 34 17 22 15 21 28 57 26 31 9 6 28 35 27 19 77 22 35 17 38 4 4 43 18 5 80 22 116 2 18 3 8 12 5 14 76 29 46 43 60 4 16 30 6 12 38 15 11 8 5 40 18 51 17 21 21 2 23 39 4 0 58 12 9 4 25 5 32 54 15 8 6 27 22 31 33 20 27 29 50 18 102 74
3 3 7 5 3 7 10 6 7 1 8 10 2 7 5 5 15 11 6 12 4 6 17 7 8 3 10 5 6 3 6 3 6 20 7 3 3 5 3 10 7 9 2 0 8 2 7 9 8 17 6 12 4 2 1 4 8 2 2 7 7 14 2 8 13 4 9 5 5 13 2 3 8 18 4 11 1 5 11 0 4 4 14 7 3 5 13 13 3 11 7 9 4 0 7 5 8 4 8 3 10 11 2 4 9 12 11 3 10 8 5 6 11 13 16 3 6 4 7 4 14 3 4 15 2 3 8 6 7 6 2 3 2 8 4 3 8 3 12 8 6 15 9 12 8 5 4 11 4 4 5 5 6 1 14 6 4 8 1 3 12 4 8 8 2 9 5 10 4 7 12 1 1 8 2 8 4 12 4 9 11 2 6 10 4 14 7 7 4 5 4 7 6 13 10 8 1 7 4 5 7 0 5 5 9 6 3 2 10 6 4 11 14 9 17 3 2 4 3 9 9 9 5 13 6 8 5 4 6 8 8 1 5 3 3 1 9 5 10 4 5 4 12 6 3 8 3 4 8 10 9 5 3 5 6 4 15 7 5 2 3 2 3 9 9 8 6 2 2 9 7 6 14 3 3 8 10 10 9 7 10 10 2 3 8 3 8 8 2 4 7 8 6 8 7 8 11 10 11 12
17 22 13 22 17 18 26 9 17 16 15 15 15 28 25 25 11 15 7 17 12 4 14 27 13 24 16 15 19 15 27 18 6 12 10 27 9 10 21 14 8 17 10 9 26 28 20 22 16 6 12 9 18 18 19 13 18 13 14 12 16 9 21 32 26 21 19 12 21 16 8 11 10 26 23 26 10 19 27 17 17 25 14 13 15 23 17 25 12 12 7 10 22 24 9 26 15 16 24 11 9 8 23 14 20 15 17 15 9 16 18 11 26 19 16 17 13 13 10 14 23 12 15 15 13 14 20 16 27 11 20 17 19 24 17 10 9 20 24 18 9 21 10 12 26 25 25 19 20 4 30 19 21 15 18 19 22 33 19 23 13 17 28 12 13 14 22 22 23 13 8 21 14 13 10 8 24 11 16 19 28 14 12 12 19 30 21 7 16 29 14 15 11 19 18 29 26 9 6 18 11 22 10 12 20 15 16 24 18 19 9 15 14 24 16 11 27 19 24 10 9 15 19 8 21 22 8 14 13 18 17 11 4 23 14 21 20 8 14 24 24 21 15 17 31 19 21 7 12 23 21 19 21 31 20 8 23 6 12 15 17 11 17 21 18 22 11 9 13 10 21 25 16 35 15 15 8 25 13 20 23 13 15 28 15 28 18 4 7 13 14 14 15 22 5 12 18 8 18 9
2 0 0 3 2 1 0 1 4 2 2 1 0 0 0 4 2 6 0 0 1 0 0 4 0 0 3 2 1 1 1 2 0 3 0 2 1 3 5 1 1 0 0 2 0 0 1 0 10 0 0 1 0 2 2 4 0 1 0 4 2 0 3 0 1 1 0 1 2 2 0 0 4 1 0 4 5 2 1 0 0 1 1 3 2 1 2 0 3 2 0 2 0 1 1 4 1 0 1 1 1 0 2 0 1 2 2 3 2 2 1 1 1 0 0 0 2 2 1 2 0 1 1 6 0 0 1 1 1 0 1 0 4 3 0 0 3 1 0 0 0 0 0 5 3 2 0 4 2 0 4 5 1 1 1 3 0 1 0 2 0 0 1 3 2 1 0 1 1 0 2 4 0 0 0 2 0 2 2 0 1 3 0 0 0 0 2 0 1 1 2 2 0 3 2 1 1 1 2 2 0 0 0 1 2 0 3 0 0 2 1 2 2 0 2 0 2 1 1 1 0 1 0 3 2 0 0 4 1 2 3 0 0 0 1 0 0 2 1 0 2 1 2 3 1 0 2 4 0 0 0 0 1 0 3 0 3 0 2 6 0 4 2 1 0 0 1 2 0 2 0 0 0 2 3 1 3 1 1 0 0 0 2 2 2 6 0 2 0 3 1 2 4 4 0 1 2 0 1 1
18 25 22 16 27 28 10 17 21 21 27 18 19 22 9 19 16 29 11 13 15 27 16 25 17 19 26 27 19 21 15 20 24 23 20 15 14 21 15 24 11 14 23 19 20 25 17 19 16 16 21 17 17 24 24 24 22 19 36 19 26 17 36 27 26 20 13 24 26 29 10 20 21 22 16 14 19 17 23 16 18 12 16 25 10 18 16 13 14 16 15 20 13 27 22 20 42 18 13 17 17 20 21 14 16 21 20 22 25 20 28 22 13 13 22 14 20 26 20 21 25 22 20 13 26 11 20 24 18 19 17 19 23 21 14 26 13 13 15 13 26 16 14 16 23 22 15 33 8 27 17 28 11 17 28 18 27 19 33 23 29 21 16 14 24 8 20 22 17 13 17 17 9 26 21 11 26 14 19 30 20 16 7 26 24 24 26 18 29 27 23 15 16 14 22 14 14 14 27 19 11 19 15 21 15 27 13 24 28 15 20 22 25 30 22 17 24 13 25 20 18 19 13 27 18 21 8 13 38 23 22 16 34 16 24 17 24 14 23 24 23 13 13 14 30 19 21 20 26 21 7 20 21 14 32 23 12 26 19 19 23 23 17 26 19 12 17 29 13 21 23 16 17 14 26 16 20 15 14 10 35 15 19 24 17 22 25 17 14 18 26 24 20 24 16 20 17 13 18 23
0 0 1 11 0 0 0 0 3 0 36 3 0 0 0 0 43 0 0 0 1 0 0 1 0 0 0 0 0 0 0 0 0 0 0 0 0 0 0 0 5 0 3 0 0 0 0 94 0 0 0 0 0 0 0 0 0 0 10 0 1 39 0 0 0 0 0 24 0 13 0 0 0 0 0 0 0 0 0 0 0 94 1 1 0 0 0 0 2 0 0 0 0 0 0 10 0 0 3 7 0 2 0 0 0 0 0 0 3 0 0 0 0 0 0 0 0 0 13 0 0 0 0 0 0 1 1 27 0 9 0 0 0 0 0 0 0 0 0 0 7 0 0 23 0 0 0 0 0 0 23 50 0 0 0 0 0 0 0 0 49 0 0 0 0 0 0 3 1 0 0 0 0 0 43 0 0 1 0 0 0 1 0 37 58 0 0 3 0 0 0 0 0 0 0 0 0 0 14 0 1 0 0 0 0 0 0 0 0 0 0 0 0 2 0 0 0 0 0 0 1 0 4 6 0 0 26 22 0 8 0 0 0 9 0 0 0 0 0 0 0 3 0 0 0 0 0 0 0 0 0 0 0 0 0 0 0 0 0 0 20 0 0 0 0 15 0 0 0 0 0 47 0 0 0 0 0 1 0 0 0 30 0 0 0 0 9 0 0 0 0 0 0 0 0 0 0 0 107 0
1 7 0 2 6 3 3 5 3 8 3 0 3 3 3 1 7 1 1 1 1 1 1 5 5 3 4 2 1 2 10 0 4 0 0 0 0 9 0 6 3 0 2 0 4 5 3 0 2 0 1 5 4 0 0 1 3 1 3 3 7 0 1 4 0 6 1 2 0 1 9 1 4 2 3 5 1 2 7 3 1 7 8 0 2 3 4 0 2 2 0 0 0 3 0 1 2 0 1 0 1 0 1 1 4 1 7 0 4 1 3 3 0 0 0 1 1 0 4 2 0 2 3 2 1 11 1 0 0 5 0 3 1 2 1 5 3 7 1 0 8 7 3 6 0 0 1 2 1 5 4 1 0 2 0 0 1 2 6 0 4 0 0 3 7 2 0 3 3 6 2 0 1 1 1 2 2 0 11 5 0 3 6 1 10 0 4 1 3 1 1 0 3 8 5 1 0 0 0 0 7 1 1 0 0 1 2 0 0 6 6 2 2 2 0 4 0 0 3 3 3 6 2 2 2 6 3 1 5 1 4 2 4 8 1 9 0 3 7 2 0 0 6 0 5 8 1 0 0 1 0 3 12 0 0 6 2 1 0 6 1 0 0 2 4 0 1 2 5 1 1 0 0 0 0 1 0 2 2 1 10 3 3 1 2 1 2 1 1 0 2 2 0 0 7 0 0 3 2 1
0 0 0 1 0 0 0 1 0 0 0 0 0 6 3 0 0 0 0 0 0 0 4 0 1 0 0 0 0 0 0 0 0 1 0 0 0 0 4 4 0 0 0 2 0 0 0 0 0 0 0 5 0 0 0 4 1 2 0 1 0 1 0 0 0 1 1 3 0 0 1 0 0 0 0 1 0 1 0 0 0 0 0 0 1 0 0 0 0 0 0 0 0 0 2 5 1 3 0 0 0 0 0 0 2 0 0 1 0 5 0 2 6 0 1 0 0 4 0 0 0 0 0 0 0 0 3 0 0 4 0 0 0 0 0 0 0 1 6 0 0 0 0 1 1 0 0 0 1 0 0 0 0 0 0 0 0 0 0 0 0 0 0 0 1 0 0 1 0 1 0 0 0 0 0 0 1 0 0 1 0 0 0 0 0 0 1 0 0 0 0 3 0 0 0 0 0 0 0 0 0 0 0 0 0 5 0 0 0 3 5 0 0 0 0 0 0 1 1 0 1 0 0 0 0 0 0 0 0 0 0 0 9 0 0 0 0 1 0 3 2 8 0 3 1 5 0 0 1 2 0 0 0 0 0 1 1 0 0 1 0 0 0 0 0 4 0 0 0 1 1 0 0 0 0 0 2 0 0 0 0 2 1 1 0 0 0 0 0 1 0 0 0 0 0 1 0 0 0 3
98 69 74 89 86 42 75 58 75 81 114 68 62 68 62 61 103 69 52 67 77 67 115 77 64 78 87 62 52 61 72 81 89 84 79 77 56 101 81 93 74 88 169 22 71 126 92 78 67 73 113 79 66 82 85 56 65 102 77 102 52 48 86 99 53 76 92 72 67 106 65 86 68 38 57 84 69 68 47 66 35 84 60 31 71 77 52 30 51 66 63 67 84 83 159 75 72 115 99 77 138 92 112 60 83 104 68 90 75 94 64 63 86 71 96 94 66 83 70 99 93 36 85 26 76 53 71 59 155 57 90 81 85 57 69 64 96 46 54 59 80 88 65 57 149 108 94 95 74 105 81 53 75 62 73 42 80 94 92 116 127 95 71 73 50 48 51 85 62 60 78 98 93 65 99 58 86 78 79 63 60 90 99 73 97 83 63 105 141 91 70 99 88 62 98 99 81 80 108 91 49 55 104 81 53 84 86 90 74 79 65 83 85 79 80 86 71 35 85 105 46 46 101 88 101 89 66 90 155 116 78 79 45 61 89 74 80 44 80 88 68 59 59 72 73 76 123 21 112 63 68 62 73 78 135 59 70 77 146 96 103 63 97 93 70 62 114 105 79 92 99 93 88 77 52 71 91 53 56 81 60 57 56 109 85 101 67 67 82 77 78 22 97 80 90 81 62 63 110 129
44 53 48 25 41 45 44 48 58 47 42 52 49 46 39 47 57 39 37 38 27 45 35 50 49 29 50 32 35 37 29 41 63 17 58 42 43 58 46 46 47 38 63 41 29 32 43 70 52 47 45 29 48 56 36 25 24 52 49 60 18 42 37 51 21 30 11 43 51 41 35 59 73 60 45 26 36 51 55 34 39 38 30 38 49 52 35 63 49 37 40 14 57 34 54 41 39 47 41 33 64 26 47 50 41 37 45 20 33 51 17 28 30 33 58 38 48 26 26 78 50 67 54 29 67 32 52 41 22 32 38 22 42 44 44 59 28 35 37 47 40 40 45 52 32 24 42 40 62 23 63 65 65 60 47 41 64 50 30 40 41 12 43 72 40 40 37 31 29 24 63 51 41 22 59 47 43 30 33 49 45 31 62 51 52 46 52 36 30 59 61 55 40 46 30 22 48 31 45 45 59 37 39 25 27 31 61 35 30 31 42 23 34 31 49 49 40 49 42 65 36 34 28 32 67 93 48 41 35 10 44 36 38 45 26 38 55 27 61 25 44 36 53 49 51 29 66 35 56 41 29 44 55 37 46 72 43 26 39 39 47 32 32 35 29 39 44 27 67 33 31 39 43 39 42 48 66 21 54 53 23 38 23 52 45 38 32 51 42 33 61 67 44 33 26 48 48 39 43 41
1 2 4 5 19 1 1 0 2 1 1 0 3 2 6 0 0 1 1 1 4 1 5 5 3 5 3 3 0 0 2 1 2 4 6 7 2 0 6 3 4 2 4 0 1 7 1 0 0 0 0 1 0 0 0 1 2 1 1 6 2 7 3 4 1 13 1 3 4 3 2 0 2 0 4 0 1 2 4 2 3 1 0 8 7 1 3 0 4 0 7 2 4 1 0 3 1 0 0 0 0 10 0 0 3 1 0 16 0 1 0 0 0 0 2 5 3 4 1 4 0 0 1 4 9 0 1 6 0 2 2 0 0 1 2 2 0 1 0 3 1 1 2 0 0 0 1 4 2 8 4 3 0 0 0 8 0 10 4 10 1 2 3 3 7 1 4 4 7 2 4 2 3 7 2 0 1 3 4 2 8 1 4 1 1 1 1 15 2 0 2 2 4 9 8 0 2 0 0 3 2 7 1 11 1 0 4 0 5 4 1 2 0 2 1 3 2 10 1 1 2 0 3 7 2 0 2 6 2 0 0 6 11 5 3 5 2 0 3 2 6 2 0 0 4 0 1 0 0 2 0 0 9 0 3 4 3 4 0 1 3 2 3 0 14 3 1 1 0 0 2 3 1 9 4 6 4 5 5 1 4 3 3 1 5 0 3 0 8 3 0 1 4 2 4 1 0 0 1 3
145 78 88 109 84 90 101 163 120 140 97 84 94 112 119 78 97 88 125 101 134 114 102 66 76 102 75 111 112 71 100 110 88 75 131 101 125 78 75 102 86 98 82 86 83 71 90 94 119 140 96 71 104 94 105 95 95 121 109 82 133 62 118 92 116 106 103 126 74 158 115 97 135 86 116 78 75 103 79 91 192 62 107 76 119 74 91 93 124 80 125 110 67 64 76 105 55 88 109 111 129 118 74 89 91 101 115 72 98 79 200 80 94 116 109 64 77 137 100 99 121 116 148 70 68 83 88 83 85 134 111 107 107 162 73 66 100 109 96 127 105 73 100 66 66 74 66 77 99 74 98 64 103 96 92 78 77 93 79 93 51 75 89 115 72 115 109 85 114 86 100 59 106 76 72 81 72 116 97 136 123 108 59 71 106 97 98 95 98 125 122 71 81 111 77 108 109 78 86 76 71 129 91 76 120 58 147 95 95 83 128 89 121 92 114 85 67 110 74 58 89 94 102 116 54 72 147 80 73 66 93 92 124 151 83 105 81 93 63 120 61 85 91 76 86 145 89 124 64 109 96 104 103 79 116 90 110 111 72 81 74 100 51 115 91 103 113 96 115 108 129 77 64 84 75 87 138 92 106 93 141 117 106 53 104 94 114 103 126 114 102 112 114 107 71 65 98 94 122 86
2 1 13 1 6 0 6 1 3 2 3 0 3 1 2 1 1 3 0 2 4 7 5 0 1 2 2 1 1 2 3 4 3 6 0 2 3 0 2 0 0 9 2 4 2 3 0 0 0 1 2 1 1 1 3 4 4 1 4 2 4 5 0 4 2 0 2 6 5 2 2 6 3 1 2 2 2 3 0 0 2 4 1 6 6 3 4 3 2 0 0 1 5 2 2 4 2 5 1 0 3 3 8 4 2 6 0 9 8 0 7 8 3 2 5 1 2 5 0 0 2 3 1 2 3 2 2 4 5 4 1 2 2 1 4 3 1 2 1 2 1 1 0 0 1 2 0 5 6 2 2 2 3 8 5 3 3 6 2 0 1 9 1 3 0 0 4 6 4 8 1 0 4 2 4 1 5 0 2 0 1 2 2 5 1 5 4 1 2 5 1 11 0 5 0 0 5 0 5 6 1 1 1 4 0 4 1 2 10 3 1 3 0 7 0 2 6 2 1 1 2 9 5 2 1 1 1 1 0 1 7 3 8 4 1 7 3 0 2 3 4 1 0 1 0 1 1 1 0 3 0 4 5 5 5 4 6 3 2 1 4 0 2 1 4 1 6 1 6 0 2 0 0 0 3 2 3 11 3 3 12 3 1 1 2 1 3 7 3 3 0 2 3 12 0 4 3 8 2 2
6 1 2 1 1 4 2 0 8 1 3 5 8 2 2 2 1 6 9 2 6 6 2 0 0 1 4 1 4 2 15 0 3 2 3 5 2 2 8 9 4 3 2 0 8 1 0 13 5 2 2 7 8 2 5 2 2 1 4 10 1 2 4 6 2 3 1 1 6 3 3 2 1 3 5 4 6 2 2 3 4 3 7 6 3 5 1 2 1 2 6 4 5 1 4 3 7 3 4 0 2 3 7 3 3 3 9 4 1 5 7 2 1 7 4 5 3 11 6 7 3 1 2 7 5 3 2 1 3 1 1 3 4 5 2 8 2 9 3 4 5 2 0 2 1 11 2 1 3 2 3 2 4 3 4 2 3 2 3 3 9 9 2 5 10 3 5 4 7 7 2 5 5 3 0 3 1 2 1 1 4 1 2 2 4 6 9 3 2 4 8 2 6 8 1 8 2 4 2 3 4 2 1 2 1 2 4 5 9 3 0 2 0 1 4 1 3 0 3 0 1 3 2 9 1 5 7 2 3 4 7 0 5 2 8 2 6 0 6 1 1 4 0 4 5 0 2 2 2 9 7 3 8 11 1 1 0 3 3 2 1 2 6 1 0 2 3 2 3 1 0 2 4 7 1 4 0 5 6 3 6 5 5 1 8 0 5 7 1 3 2 1 8 6 0 1 2 2 1 1
9 36 5 38 54 17 6 2 15 37 24 4 12 24 25 36 25 46 7 17 1 24 25 34 28 12 24 24 10 23 4 19 27 23 17 18 12 20 21 21 5 37 16 75 16 6 17 22 8 21 23 17 20 8 12 27 4 28 3 5 8 29 43 16 21 12 15 22 24 8 8 27 3 15 11 5 89 17 44 18 20 20 3 13 14 51 17 11 7 27 11 5 14 14 64 15 3 12 30 27 33 41 4 53 42 24 6 24 16 14 23 4 14 19 81 6 18 32 29 22 14 21 13 12 1 9 25 15 3 2 22 36 22 15 77 29 45 7 25 18 17 17 14 23 39 19 25 9 17 32 9 29 1 28 22 17 27 16 31 39 48 62 5 9 40 27 9 20 20 21 51 14 59 15 79 3 28 19 26 11 21 7 45 7 7 6 6 11 30 21 18 15 30 16 10 30 22 36 36 24 8 21 25 40 28 45 0 21 43 26 43 15 33 10 18 11 25 39 33 24 10 50 16 24 24 22 21 11 23 12 45 15 34 12 17 40 14 22 27 31 6 30 8 22 3 6 9 13 6 6 3 16 9 30 21 6 15 21 21 20 9 5 36 13 23 10 16 28 10 9 26 17 20 32 7 11 31 26 19 6 4 31 9 8 4 15 30 31 12 36 14 17 17 20 29 23 12 45 15 29
5 9 5 9 2 9 13 4 7 3 7 2 6 11 7 12 9 9 4 5 11 5 3 6 4 5 5 4 5 9 9 4 6 3 9 10 7 6 10 7 9 7 5 8 5 12 10 9 6 5 4 4 5 7 3 4 7 10 7 12 9 7 8 6 9 11 8 10 7 6 8 10 6 11 5 11 12 7 8 12 7 13 6 4 7 8 12 8 7 7 8 8 12 5 5 9 8 7 11 10 8 7 5 12 4 7 6 5 7 12 9 8 6 5 5 11 5 3 5 8 6 7 10 8 4 5 6 9 9 5 6 4 6 6 3 2 8 11 10 5 4 11 4 5 11 8 11 2 8 6 10 5 5 3 5 5 7 6 9 7 7 11 4 8 5 10 6 6 6 10 6 10 11 6 6 6 9 11 6 5 12 6 8 8 7 8 8 5 15 7 4 3 6 8 11 6 7 2 11 6 12 6 1 7 6 8 11 7 9 12 9 10 7 9 8 4 7 5 8 7 6 9 6 12 5 5 8 1 3 8 10 13 6 4 4 9 14 6 11 5 10 8 9 7 7 7 7 4 5 7 8 9 4 5 6 12 5 7 5 7 5 6 11 5 6 10 2 9 8 4 6 5 4 8 7 4 6 5 15 12 4 7 8 6 5 10 8 1 4 7 3 14 9 8 6 8 3 11 9 11
17 12 14 17 23 20 9 14 23 14 14 11 14 7 7 3 27 1 11 4 15 18 12 19 12 4 12 19 11 10 26 19 12 25 11 22 19 9 12 14 26 19 18 23 10 20 19 22 7 11 5 23 15 14 10 25 15 24 19 18 20 9 4 11 18 21 10 18 27 14 20 14 11 19 37 27 18 2 9 10 7 21 19 16 22 5 13 13 20 17 9 24 6 21 24 14 20 16 17 24 16 26 14 11 17 25 17 10 28 6 7 7 18 17 35 20 17 23 16 8 16 15 15 17 5 20 24 13 21 6 3 13 40 13 25 20 15 5 21 26 16 13 24 10 22 10 15 13 16 9 9 21 5 15 15 13 25 9 29 11 12 23 9 17 14 6 11 20 23 12 8 3 22 24 15 8 7 7 24 12 12 1 13 25 8 22 13 1 36 15 3 21 24 15 18 20 22 28 12 12 17 9 13 17 25 3 13 6 13 18 13 6 7 8 3 6 13 6 25 7 5 13 8 6 20 11 13 11 4 15 4 17 9 25 24 13 15 12 15 31 0 15 15 20 11 9 16 20 13 29 7 14 11 31 18 10 27 3 12 24 2 32 5 9 17 26 16 9 18 16 16 17 11 3 22 10 22 19 14 10 18 6 25 7 7 4 22 21 16 11 7 9 9 24 16 15 5 14 5 8
16 14 9 27 16 28 13 11 30 10 15 19 10 6 25 8 13 13 16 11 17 13 18 16 19 15 11 28 30 8 18 31 16 12 15 13 10 18 19 12 10 14 8 11 16 13 30 23 18 22 23 17 19 18 26 25 29 17 22 5 17 16 11 19 16 12 14 15 16 25 9 22 14 6 20 14 19 19 26 6 31 31 14 27 28 15 11 11 10 24 26 16 17 14 25 19 18 12 14 21 12 17 17 18 21 20 18 26 15 12 17 14 20 33 13 15 25 20 11 27 18 11 22 23 12 28 19 12 13 18 7 23 20 17 16 18 24 18 20 28 15 14 31 28 17 5 26 13 10 23 21 35 15 24 15 10 11 16 15 22 22 28 17 12 25 16 15 12 37 20 30 15 18 15 25 22 14 32 28 13 8 24 14 8 19 20 13 13 10 16 13 15 20 13 19 27 14 20 16 16 15 22 13 20 23 13 18 9 9 18 18 21 16 29 24 31 16 14 18 21 36 38 16 10 14 10 8 20 19 16 28 14 9 26 26 13 17 28 13 26 6 11 12 17 13 22 23 15 14 19 13 17 19 21 26 12 9 10 21 18 15 20 20 13 14 13 14 19 23 21 23 29 20 24 25 16 11 14 13 17 11 23 20 18 17 21 27 12 19 15 14 16 29 11 15 21 24 16 9 26
1 0 2 2 0 6 0 1 4 4 4 4 1 0 4 1 7 4 0 2 1 0 1 5 0 3 6 3 2 1 0 0 2 3 1 4 0 0 12 11 1 0 5 5 0 0 8 4 1 1 0 10 0 10 2 2 7 3 0 1 3 0 0 1 8 1 7 12 5 0 2 2 1 4 3 1 2 0 3 4 0 2 1 0 5 0 6 0 0 0 2 0 6 5 1 2 3 2 3 1 8 6 0 0 1 2 9 4 7 4 2 7 0 0 1 2 2 3 1 1 0 5 0 11 3 1 0 1 6 0 3 1 1 0 0 3 3 5 0 0 2 0 1 0 2 3 0 2 1 3 4 1 0 11 3 2 3 3 0 0 6 0 2 6 1 0 3 1 0 2 1 5 3 1 1 0 6 0 1 16 5 1 2 11 10 6 0 0 5 2 0 0 0 1 1 1 0 0 0 0 4 0 0 4 5 4 11 5 5 1 2 4 0 0 8 2 4 2 2 2 3 5 0 10 9 2 1 3 1 1 0 1 0 2 2 1 3 1 0 0 2 2 0 1 1 5 4 1 0 8 2 5 6 2 2 7 1 4 3 0 5 1 3 1 0 1 2 6 1 6 6 0 0 2 2 2 5 5 3 3 10 7 1 2 0 5 0 0 1 1 1 2 8 7 1 1 2 0 11 3
1 0 0 1 0 0 1 0 5 8 0 0 0 3 2 0 4 0 3 0 0 0 0 1 0 0 0 1 3 0 5 0 1 0 4 1 4 0 0 3 0 6 0 11 11 10 0 3 0 2 0 0 3 2 0 1 1 6 12 0 6 0 4 2 0 3 0 4 0 1 0 0 0 0 0 21 0 1 0 0 1 1 0 3 1 3 3 0 4 4 0 0 1 0 2 8 0 2 0 0 0 0 1 0 5 3 3 4 2 3 3 2 0 0 0 1 0 0 0 0 7 0 0 0 8 1 1 0 0 0 0 1 4 0 0 0 3 4 3 0 0 0 0 0 8 1 0 1 3 0 0 4 0 8 0 0 1 4 2 1 3 7 0 0 0 1 0 1 6 5 0 1 3 2 0 0 0 6 2 0 2 0 0 0 0 6 3 0 0 0 4 0 5 2 2 2 2 0 2 5 0 3 1 5 0 2 4 2 4 2 0 0 3 0 1 0 1 0 0 0 3 0 3 1 0 3 0 0 0 6 5 0 2 1 0 2 2 0 0 3 1 1 0 1 3 0 4 0 2 1 0 2 11 1 7 0 3 1 0 1 1 2 0 0 1 0 6 1 3 1 1 4 0 2 1 0 4 0 3 5 0 2 4 5 5 1 3 5 0 0 1 1 0 0 1 0 0 0 0 0
2 1 14 0 0 13 9 1 8 3 96 91 10 1 61 0 13 13 79 0 1 83 4 19 1 14 7 77 0 29 0 5 23 1 2 56 132 3 55 6 70 15 69 20 3 18 0 30 7 9 35 0 13 61 2 50 52 0 8 0 54 0 52 0 2 3 32 1 0 2 52 2 28 0 0 11 0 4 26 0 79 0 0 63 4 69 0 13 23 49 6 31 0 0 11 39 25 0 2 71 10 18 0 7 42 26 3 10 0 0 0 42 3 0 0 57 0 0 12 18 0 40 30 41 22 3 0 0 5 4 16 1 11 6 55 37 21 10 30 26 0 14 11 12 1 27 29 15 24 20 5 57 0 21 1 19 1 6 12 3 4 21 0 68 6 48 3 8 8 36 131 10 19 18 57 12 17 44 35 0 6 13 20 0 0 54 0 1 3 31 1 8 4 2 39 57 22 2 18 49 0 19 13 14 16 15 8 1 0 0 5 3 0 4 9 0 0 2 2 0 0 55 2 11 40 48 44 35 0 11 0 11 27 5 1 5 18 2 3 40 2 6 2 4 27 0 1 5 16 22 1 0 0 0 45 13 0 1 0 3 79 4 73 5 61 0 4 0 65 14 33 0 0 68 2 56 0 0 0 0 4 20 0 58 24 24 0 0 0 54 2 76 15 44 21 41 1 27 8 1
0 0 0 0 0 1 1 2 0 3 1 0 0 2 0 1 2 2 0 3 1 8 6 2 0 3 3 1 1 8 0 0 0 3 1 0 3 0 0 0 1 5 2 4 0 0 2 2 1 2 2 2 1 6 4 5 2 1 2 0 5 0 3 5 4 0 1 3 1 0 0 1 1 1 1 1 0 1 2 4 0 4 3 7 2 0 0 3 5 4 1 2 4 4 1 2 0 1 0 3 3 0 1 11 0 1 0 10 0 2 1 5 0 5 0 0 1 1 0 2 0 0 3 0 3 4 0 0 1 0 6 0 0 2 4 2 0 1 4 1 1 3 0 3 0 0 1 0 1 5 4 1 1 7 0 6 1 0 0 1 0 0 2 0 0 0 1 0 0 4 1 1 3 2 5 3 0 0 2 2 0 1 6 0 1 0 0 1 3 0 4 6 2 1 0 2 2 0 0 0 2 3 0 0 2 2 2 0 1 5 3 7 0 1 0 2 1 0 6 1 5 0 0 3 1 0 0 0 4 1 4 2 8 3 5 4 2 0 1 0 0 2 2 0 3 5 2 0 0 3 1 0 0 2 1 0 0 0 0 1 3 5 3 0 0 1 0 3 2 1 0 3 0 1 0 3 1 5 1 0 2 2 0 0 0 4 1 1 0 8 1 1 2 0 2 0 1 1 0 3
16 31 45 31 16 37 50 36 38 22 20 24 31 7 32 25 19 31 24 55 32 37 33 29 28 28 37 31 43 45 51 23 37 30 43 34 31 40 21 18 52 12 52 6 30 44 47 36 25 24 36 25 29 47 25 44 28 19 19 34 43 20 34 51 41 39 36 42 44 29 44 34 50 36 53 18 27 34 29 45 20 39 35 24 27 49 39 5 40 22 48 29 43 38 24 42 29 28 3 26 19 39 42 24 31 43 32 29 27 40 39 49 21 51 14 17 40 41 24 26 37 27 25 36 29 33 19 31 32 38 39 17 21 41 25 32 30 16 32 30 22 37 39 41 34 13 19 46 38 36 54 47 18 40 37 28 44 37 32 37 17 20 33 28 24 42 18 22 41 25 27 26 37 26 18 27 29 39 52 35 34 40 27 19 40 31 31 32 35 30 38 47 26 43 32 28 37 38 38 48 27 54 26 33 25 23 47 27 16 30 33 28 32 52 34 35 8 28 47 36 59 32 33 45 41 31 34 27 35 15 26 28 39 44 38 34 41 27 31 25 28 23 23 14 76 27 29 47 37 16 40 38 35 30 27 41 30 26 34 44 34 36 45 11 35 23 39 21 23 15 46 25 34 36 30 48 21 36 29 30 43 22 38 25 26 54 50 17 25 23 30 46 35 12 36 45 25 15 35 45
0 0 0 0 0 0 0 0 0 0 0 0 0 3 0 0 0 0 6 0 0 0 0 0 0 0 0 0 0 0 0 1 0 0 0 0 0 0 0 1 0 0 0 0 2 1 0 0 0 0 0 0 1 0 0 1 4 1 0 0 0 0 0 0 0 0 0 0 0 0 0 0 0 0 0 0 0 0 0 0 1 0 1 1 0 0 0 0 0 0 0 0 0 0 0 0 0 0 0 0 0 0 0 0 0 1 0 0 0 0 0 0 0 5 0 0 0 0 0 0 1 0 0 0 0 0 0 0 0 0 0 0 0 0 0 0 0 0 0 0 0 0 0 0 0 0 0 0 0 0 1 0 0 0 1 0 0 0 0 0 0 0 0 0 0 0 0 0 0 0 0 0 0 0 0 0 2 0 0 0 0 0 0 0 0 0 0 0 0 0 0 0 0 0 0 0 0 0 0 0 0 0 0 0 2 0 0 0 0 0 0 0 0 0 0 0 0 0 0 0 1 0 0 1 0 1 1 0 0 0 0 0 0 0 0 0 0 0 0 0 0 0 0 0 0 0 0 1 0 0 0 0 0 0 0 0 0 0 0 0 0 0 0 0 0 0 0 0 0 0 0 0 0 0 0 0 0 0 0 5 0 0 2 0 0 0 0 0 0 0 0 0 0 0 0 0 0 0 0 0
38 36 36 26 15 15 34 24 13 24 21 33 22 26 21 28 29 26 23 31 17 17 25 15 38 28 11 14 45 17 21 17 13 12 45 9 14 22 28 13 24 18 20 19 19 7 22 32 25 20 21 14 32 27 10 14 17 25 16 22 19 16 21 15 31 26 28 22 29 34 25 6 29 23 21 26 26 20 19 27 16 19 13 24 22 11 10 13 21 24 8 34 13 12 14 24 25 20 18 22 19 11 4 22 24 11 30 40 31 23 26 21 36 27 19 22 27 17 31 5 20 21 19 22 31 36 37 26 23 22 25 32 23 24 15 23 26 28 26 25 28 19 40 31 14 10 14 22 13 13 36 39 21 23 14 35 17 43 21 25 16 18 30 27 11 27 26 19 34 32 13 15 10 42 12 38 20 13 17 19 23 32 19 31 22 46 41 18 18 24 16 28 21 26 21 38 11 24 15 17 24 24 20 24 35 25 22 31 21 33 22 19 22 18 22 8 33 23 14 22 19 21 30 30 19 10 16 18 28 26 26 20 13 28 21 34 21 26 27 22 28 30 25 22 16 28 36 33 21 37 17 34 12 25 16 21 12 32 12 24 15 21 11 16 29 34 32 24 27 15 15 22 15 17 26 34 32 16 22 23 11 22 24 6 31 8 26 33 32 24 40 20 13 33 15 16 6 23 28 18
1 1 2 0 2 0 0 1 5 5 1 0 1 2 4 0 0 1 0 2 0 0 1 0 6 2 7 0 4 1 0 1 5 0 0 1 0 0 2 0 1 11 0 0 5 0 8 0 1 4 1 1 0 6 1 0 4 0 1 0 3 1 0 1 2 1 0 5 1 0 2 0 2 0 0 0 4 2 1 3 2 5 1 0 1 3 6 5 1 0 0 0 0 2 4 0 1 0 0 0 2 4 4 0 0 0 0 2 5 1 1 1 2 8 2 0 1 0 0 2 1 0 1 1 0 2 0 1 2 3 0 0 0 0 1 11 0 2 4 1 0 1 3 0 1 0 3 0 1 3 3 2 5 0 1 1 4 0 2 1 4 0 0 0 3 0 3 3 1 1 1 3 1 2 0 3 1 2 1 2 2 3 0 0 1 2 0 0 2 2 0 2 1 0 0 2 2 3 1 1 3 3 6 0 0 12 4 6 1 0 1 0 2 2 1 0 1 1 3 0 1 4 5 5 0 1 0 4 0 1 0 0 4 2 3 3 2 1 1 2 0 2 2 0 3 0 6 1 2 1 2 4 0 0 4 2 1 3 0 0 0 1 0 1 0 0 1 0 1 0 0 2 0 0 0 1 6 0 0 0 1 4 0 3 3 0 5 0 0 2 2 2 1 3 0 2 4 5 1 0
1 4 5 1 3 10 17 13 13 5 9 2 13 17 10 15 2 3 8 3 2 8 2 8 5 9 5 1 2 1 6 8 13 10 9 7 0 14 1 11 1 5 7 6 5 15 9 4 2 12 0 6 11 12 10 1 1 3 9 5 12 5 7 11 7 10 2 3 3 6 3 5 9 13 4 12 10 8 10 4 10 3 1 11 10 8 9 5 9 29 0 6 3 3 0 3 2 6 7 10 13 5 9 1 9 3 7 6 6 2 4 3 6 10 3 11 13 18 0 4 11 4 4 5 3 7 4 1 11 4 2 0 1 12 12 9 0 16 2 0 16 5 14 7 11 9 6 3 2 9 6 1 14 12 8 5 8 8 5 3 7 7 5 11 9 17 18 3 19 3 10 12 22 11 5 5 4 16 12 5 4 3 2 6 6 8 12 5 4 3 15 7 15 2 0 14 13 8 6 2 16 3 18 3 5 6 3 0 4 1 7 9 9 10 13 2 12 9 7 4 2 2 1 8 4 3 13 3 1 7 19 5 3 2 12 7 7 10 1 13 4 8 0 5 4 3 1 2 13 1 6 4 11 6 5 10 8 23 6 10 3 7 9 2 2 8 2 14 5 10 6 12 2 5 1 5 5 11 4 8 5 18 2 8 8 3 4 21 4 2 6 1 7 3 1 16 6 7 19 3
1 0 1 0 2 1 0 0 0 0 1 0 2 0 0 2 0 1 2 0 0 3 0 0 2 2 7 4 0 4 1 2 3 1 0 4 1 0 0 1 1 1 6 1 1 2 4 1 1 0 5 4 0 1 0 4 3 1 0 0 3 0 1 0 0 3 2 0 1 1 1 0 1 1 7 8 0 2 1 1 1 2 4 2 0 1 0 0 0 0 2 1 5 0 0 0 2 1 3 4 1 2 1 0 1 0 2 0 2 1 3 2 0 1 0 0 0 0 1 3 0 0 2 1 3 0 3 2 2 1 1 0 4 0 2 1 2 4 1 1 1 0 0 0 0 0 0 0 1 0 1 0 0 1 2 1 1 0 2 4 3 3 0 2 1 0 6 8 0 3 2 1 1 1 2 0 0 2 0 1 0 2 2 1 0 0 2 3 5 0 0 3 0 0 1 2 0 1 3 1 2 0 1 4 2 0 5 1 1 0 1 1 1 0 0 1 1 2 1 0 1 0 3 0 2 1 1 0 0 0 2 7 6 1 3 0 1 0 0 1 4 0 0 1 0 4 0 1 4 1 2 3 0 0 1 0 0 2 0 1 0 1 0 0 0 3 4 1 0 5 4 2 0 2 1 0 0 0 0 1 2 2 1 2 3 0 0 4 0 1 0 0 2 1 0 1 1 1 3 0
5 0 10 1 2 3 4 12 1 2 4 0 1 0 5 0 1 3 7 0 0 5 0 0 2 2 9 5 0 2 0 18 2 6 0 2 8 1 0 5 4 3 13 4 1 1 3 4 6 2 4 6 0 7 7 10 7 7 7 14 3 4 1 9 2 0 9 1 0 0 8 0 0 0 3 15 3 0 4 8 13 2 2 4 9 2 0 6 1 4 6 6 9 0 4 4 0 8 6 3 0 2 11 3 1 14 7 2 6 0 2 1 7 0 0 12 1 2 11 7 5 6 2 15 11 2 1 5 0 3 4 3 1 3 12 1 0 0 6 2 4 6 0 4 1 5 2 6 2 2 1 5 0 1 3 3 11 0 6 2 3 1 0 7 4 0 3 5 0 3 1 1 2 6 1 4 1 2 1 3 18 2 7 0 0 1 6 0 4 4 9 2 1 5 4 1 1 2 5 1 9 0 11 7 5 12 2 4 7 11 0 1 10 0 8 2 10 6 13 7 4 2 3 10 3 4 0 11 5 1 6 0 5 0 1 5 1 0 1 0 2 3 2 2 0 7 2 0 3 7 6 5 5 0 5 19 5 1 0 5 12 6 10 5 3 2 5 1 5 8 1 6 4 1 6 1 1 4 13 14 22 0 4 8 0 0 0 9 7 4 2 2 12 1 12 5 2 1 1 5
13 19 12 16 10 10 17 14 9 12 17 25 9 20 21 14 17 19 22 20 17 27 17 27 12 16 21 5 19 13 5 23 21 22 11 15 15 25 10 25 31 14 14 25 11 12 19 7 22 17 15 14 16 31 13 17 9 20 14 17 19 15 12 19 20 26 26 20 12 18 21 15 19 12 5 27 17 11 20 13 20 23 5 21 24 12 15 25 20 30 17 9 15 18 27 18 11 13 25 28 16 12 13 14 17 26 16 29 17 25 9 15 11 21 17 24 14 22 12 11 24 20 26 12 21 18 25 18 11 16 10 16 27 20 23 21 15 18 15 14 7 11 19 13 23 19 30 16 21 15 21 20 18 23 20 20 8 25 13 16 16 16 7 23 16 15 25 7 39 17 17 23 14 18 9 22 7 12 15 8 4 16 12 11 30 18 32 9 18 13 8 11 15 12 8 16 27 13 9 23 19 19 22 22 25 7 13 8 15 25 21 10 17 15 19 19 11 14 24 17 26 26 9 13 23 13 22 13 15 14 22 11 15 7 8 21 21 22 8 12 23 22 17 17 28 17 26 11 12 22 14 14 14 12 16 13 18 15 17 17 14 24 23 14 12 25 22 18 17 14 10 15 15 19 2 13 14 28 18 15 23 6 21 7 13 9 12 19 30 20 29 10 14 15 26 25 16 25 29 13
1 0 0 0 6 1 0 3 0 0 1 1 3 0 0 2 0 3 2 0 0 1 0 2 0 0 0 0 0 0 1 1 0 6 4 1 0 0 0 0 0 0 1 1 0 2 1 0 3 0 2 0 3 0 1 0 0 0 5 1 0 0 2 0 1 0 1 0 0 3 0 0 1 5 4 0 1 2 1 0 3 0 8 0 1 1 3 0 0 0 0 0 1 0 0 1 4 2 9 1 0 2 2 0 0 3 0 0 0 7 0 1 1 1 0 1 1 0 1 0 1 6 1 1 0 1 0 0 0 0 0 2 1 0 1 1 1 0 0 3 0 1 0 1 1 0 1 0 0 2 1 1 5 1 0 1 0 0 0 0 1 1 0 0 1 0 3 1 1 1 2 0 0 0 0 0 0 0 0 6 3 0 1 1 0 1 0 1 7 0 3 0 5 0 0 0 3 6 6 1 0 1 0 1 3 0 1 0 1 1 3 0 1 0 0 1 1 1 7 0 2 3 0 0 1 2 2 0 0 1 0 1 1 4 2 4 1 0 0 3 1 0 0 0 0 0 0 0 7 0 10 0 1 0 0 0 0 0 0 2 0 14 0 0 2 0 2 0 1 0 1 0 2 0 0 3 0 1 0 0 2 1 0 0 0 1 0 1 1 1 9 0 0 1 8 0 3 2 0 2
0 0 1 0 0 0 0 1 0 0 0 0 0 0 0 3 0 0 0 0 0 0 0 0 0 0 0 0 0 0 1 0 0 0 0 0 0 0 0 0 0 0 0 0 0 0 0 0 0 0 0 0 0 0 0 2 0 0 0 0 0 0 0 0 0 0 0 0 0 0 0 0 0 0 0 0 0 0 0 0 3 0 0 0 0 0 0 1 0 0 0 0 0 0 0 0 10 0 0 1 0 0 0 0 0 0 0 0 0 0 0 0 0 0 0 0 0 0 0 0 0 0 0 0 0 0 0 0 0 0 0 0 0 0 0 0 0 0 0 0 0 0 0 0 0 0 0 0 0 0 0 0 0 0 0 0 0 0 0 0 0 0 0 0 0 0 0 0 0 0 4 0 0 0 0 0 0 0 0 0 0 0 0 0 0 0 0 3 0 0 0 0 0 0 0 0 0 0 0 0 0 0 0 0 0 0 0 0 0 0 0 0 0 2 0 0 0 0 0 2 2 0 0 0 0 0 0 0 0 0 0 0 0 0 0 0 0 0 0 0 0 0 0 0 1 5 0 0 0 0 0 0 0 0 0 0 0 0 0 0 0 0 0 0 0 0 0 0 1 0 0 0 0 0 0 0 0 0 0 0 0 1 0 0 0 1 0 0 0 0 0 0 0 0 0 1 0 0 0 0
0 0 32 0 0 1 0 0 1 0 4 0 0 0 66 0 17 0 0 0 3 0 23 0 0 0 0 0 13 69 0 0 1 0 0 0 2 12 0 0 22 50 0 0 0 7 0 0 0 0 0 1 0 0 0 4 2 0 0 0 0 0 0 0 0 0 7 0 0 2 0 0 0 0 0 0 0 0 13 0 1 0 0 3 0 0 0 1 20 0 0 0 0 0 0 0 0 22 0 2 5 2 60 0 6 50 0 0 25 0 4 4 0 0 0 40 47 0 0 3 0 6 0 0 0 0 0 4 1 0 0 0 23 10 0 0 1 0 0 0 16 0 0 0 13 0 13 3 0 0 0 0 3 0 0 0 2 0 0 3 0 0 0 0 5 0 0 0 1 5 29 0 0 0 0 0 0 0 0 0 0 0 0 20 0 0 2 0 0 0 3 0 1 0 0 0 0 0 21 0 0 1 0 0 46 0 4 32 0 9 0 12 4 7 0 2 0 1 0 0 0 2 40 0 0 0 0 0 0 0 0 0 0 4 3 0 0 12 0 0 3 0 2 0 24 1 0 0 37 12 0 0 0 0 31 0 0 2 2 0 0 0 0 0 40 0 2 0 0 4 2 0 0 0 2 2 0 0 0 0 0 0 6 0 0 4 0 6 4 13 0 0 27 8 0 0 0 4 15 0
28 25 18 13 13 55 26 33 31 49 17 22 30 32 21 12 13 10 10 6 19 21 25 7 30 5 18 31 44 24 4 30 11 17 39 28 36 20 22 34 13 26 12 13 25 44 40 6 14 5 19 8 27 30 15 25 24 18 3 28 11 13 22 28 25 26 12 20 11 30 25 21 16 43 30 41 20 25 45 21 14 8 12 5 8 18 6 39 12 11 35 24 46 12 26 12 21 33 12 39 31 14 21 47 32 25 15 47 16 16 37 25 14 31 43 33 66 19 12 21 23 26 52 36 15 15 32 8 44 7 11 31 27 23 8 31 22 10 13 11 17 41 45 25 18 40 44 22 33 21 17 21 14 14 19 9 37 12 44 26 39 13 31 25 20 13 30 25 18 9 7 32 9 12 21 14 13 28 40 40 15 35 1 19 34 10 17 13 40 8 6 28 10 39 42 21 3 48 19 16 20 16 51 12 14 36 43 13 23 10 35 40 7 5 20 10 16 42 25 55 27 21 14 61 17 11 30 15 16 9 9 22 15 16 37 43 11 35 14 18 17 5 24 14 23 9 21 12 31 12 11 8 29 13 26 19 39 19 35 25 8 18 2 29 15 3 11 29 11 18 32 59 5 16 41 37 30 17 16 25 13 16 14 18 38 28 8 20 35 7 2 29 10 9 20 25 5 23 15 19
1 8 16 8 6 5 8 8 8 3 5 4 7 11 3 18 3 15 11 8 6 5 2 7 2 14 4 3 11 4 15 11 5 10 14 10 1 12 3 7 6 7 4 8 2 15 8 2 9 13 4 19 7 4 5 0 11 1 7 18 6 7 14 11 10 5 10 0 2 5 6 3 8 10 10 7 2 10 5 5 8 10 1 2 1 10 8 17 0 1 3 1 9 7 12 2 2 1 13 10 9 6 11 10 6 4 12 16 11 6 9 14 8 7 4 13 9 4 6 17 10 3 5 8 12 13 6 7 7 8 2 4 4 4 6 5 4 4 8 12 9 20 2 3 9 15 17 4 0 5 7 1 5 3 8 2 1 28 4 4 6 5 23 1 20 2 4 8 11 2 5 11 11 13 1 10 8 26 1 8 1 1 3 6 12 4 7 3 1 3 4 13 17 12 4 11 15 11 6 0 13 8 4 7 7 14 20 1 8 0 12 18 13 5 2 7 6 12 6 4 7 7 3 13 11 2 9 0 11 11 4 10 4 11 8 9 2 18 9 7 4 5 8 8 8 7 10 1 13 8 15 8 3 7 9 10 4 17 0 9 0 11 9 13 15 14 4 7 7 1 6 5 4 4 2 8 7 6 11 14 5 13 1 11 16 1 13 5 5 9 8 1 7 13 15 6 6 6 8 4
48 54 38 40 38 77 43 37 33 17 68 25 35 22 43 51 25 54 35 43 44 20 25 41 40 22 38 97 13 38 50 34 39 35 27 44 7 55 11 30 33 48 11 29 32 22 50 59 30 41 31 21 42 17 42 17 40 31 25 66 40 45 45 53 25 25 29 65 52 24 68 39 22 47 19 43 53 25 43 31 22 41 48 35 28 67 56 39 36 42 16 23 54 71 25 8 43 41 44 66 50 52 45 17 41 24 36 53 35 41 44 33 39 34 56 54 60 42 37 40 38 57 26 44 35 42 50 30 34 36 35 54 29 33 35 27 50 23 37 52 38 44 28 56 63 52 16 38 98 61 20 30 33 24 51 46 42 58 42 36 56 15 27 50 58 39 36 13 56 40 26 57 56 12 20 59 39 39 16 45 19 35 24 35 75 52 15 32 27 62 59 23 64 38 55 36 58 26 76 32 74 49 18 39 39 45 26 19 69 42 46 39 31 50 29 55 46 55 46 38 12 39 11 51 40 15 88 25 31 47 35 60 25 35 37 38 26 36 49 29 47 33 33 13 34 9 50 37 33 20 38 47 44 24 37 66 19 65 33 33 46 36 41 32 23 26 20 26 30 46 26 18 16 38 10 24 21 60 37 34 26 22 33 47 24 41 24 13 30 28 50 33 48 50 36 41 46 70 63 27
6 1 4 4 4 1 7 8 5 5 3 2 4 5 7 5 5 3 3 2 4 10 1 4 3 4 3 3 4 3 2 2 9 6 5 2 5 6 7 4 3 5 2 0 6 7 8 7 6 5 0 3 4 3 1 2 4 6 2 1 5 6 4 7 3 4 2 2 3 4 0 5 3 2 8 2 1 6 2 2 0 5 4 4 3 5 6 3 3 1 10 4 4 0 7 4 7 3 9 1 3 8 8 3 3 8 2 7 5 5 4 4 13 6 1 4 5 1 1 4 6 1 8 2 4 1 7 3 6 2 1 3 2 2 9 6 2 6 7 3 4 9 4 5 4 3 3 4 0 1 3 8 3 8 6 2 11 3 2 3 7 1 4 4 2 4 0 0 9 5 1 4 0 1 2 8 1 4 2 3 4 3 4 0 6 4 3 2 0 4 3 6 0 10 2 1 5 5 2 3 7 3 3 0 14 4 7 1 4 8 5 1 4 3 12 0 3 2 4 1 4 6 9 6 5 2 1 4 7 1 4 2 5 4 2 3 3 5 6 1 2 1 4 8 7 5 5 0 6 8 3 1 1 3 4 6 4 3 2 2 5 0 3 8 6 2 6 4 7 8 3 8 6 7 6 6 7 6 4 9 4 3 4 7 5 0 8 3 3 2 0 1 5 5 3 5 2 2 3 8
2 0 1 2 0 0 1 0 0 4 1 0 2 0 0 0 1 0 2 5 1 2 2 0 1 1 1 0 0 0 0 0 1 0 0 0 0 0 2 0 0 3 0 0 0 1 1 1 0 8 2 0 0 0 10 2 1 0 0 0 1 3 2 0 0 1 1 2 1 0 2 0 4 0 2 0 2 2 1 0 0 5 0 0 0 0 1 0 0 0 0 0 0 1 0 0 0 1 1 3 0 1 1 2 5 1 0 2 0 2 1 6 2 1 3 0 0 0 2 0 1 2 1 0 2 1 1 0 0 1 0 1 1 1 0 4 2 3 1 4 1 1 0 3 0 0 0 2 0 0 1 1 1 0 3 1 1 0 3 1 0 2 0 0 0 0 0 4 3 0 0 2 0 0 1 1 0 4 0 1 3 0 3 1 1 5 0 5 0 0 0 1 0 1 0 1 0 0 1 1 2 3 5 0 1 1 7 8 0 0 2 1 1 4 3 1 4 4 0 1 0 4 2 4 0 0 3 1 3 1 2 0 4 1 2 0 0 0 2 2 0 4 0 4 1 0 1 1 5 4 0 1 1 2 3 1 3 2 2 2 1 1 0 1 1 1 0 2 5 1 1 0 0 0 0 0 1 0 0 0 4 0 2 0 1 0 0 0 0 0 0 1 0 0 0 0 0 0 0 0
1 0 2 0 2 8 0 0 0 0 0 8 0 4 0 0 4 6 0 2 0 0 1 1 0 0 0 0 0 0 0 0 3 0 1 0 0 0 2 1 2 0 4 12 3 0 2 3 2 0 0 7 5 1 8 0 5 0 0 0 1 0 3 0 0 1 0 1 0 0 6 0 6 7 2 1 0 0 1 0 2 3 0 0 2 0 1 1 0 0 1 1 6 6 1 4 1 0 3 0 1 1 2 1 0 0 1 3 1 0 0 0 3 2 0 3 2 0 3 0 2 0 3 1 2 4 4 0 0 0 0 3 0 1 1 1 6 0 1 1 5 0 3 0 5 7 0 6 0 1 0 1 2 2 0 0 0 5 0 2 2 7 0 1 0 2 6 3 0 3 3 0 1 1 1 2 0 0 4 0 0 0 0 1 3 1 1 0 0 0 1 3 1 3 6 1 2 0 4 2 2 0 0 0 2 0 4 1 1 5 0 5 1 0 1 2 6 0 3 9 1 0 0 3 1 1 4 1 6 1 0 2 3 3 2 0 2 1 3 0 1 0 0 0 0 2 0 3 1 1 3 0 0 0 0 1 0 0 1 0 0 6 0 0 7 0 0 1 1 0 1 3 0 3 1 1 4 0 2 4 3 0 3 0 0 0 0 1 2 0 0 3 0 1 1 1 0 0 5 2
18 5 1 2 12 10 5 4 19 5 10 9 1 0 5 2 2 4 4 4 4 9 11 2 3 3 11 4 15 3 1 0 11 0 9 5 6 4 4 1 2 10 7 15 8 6 6 17 4 4 1 6 0 11 8 0 8 3 14 0 16 8 2 9 3 4 3 10 7 2 0 8 9 15 2 2 1 7 3 14 5 2 4 13 1 11 3 11 6 5 4 0 9 5 9 0 0 15 10 6 5 4 5 12 7 13 12 1 5 5 24 8 2 2 4 4 6 0 8 1 5 5 18 1 17 8 0 5 7 5 5 12 15 1 6 2 17 24 7 7 5 7 5 3 3 12 1 6 8 3 11 10 9 8 15 6 2 2 1 11 4 5 1 1 1 4 15 0 12 0 14 5 1 12 10 4 9 5 2 7 9 2 12 9 20 1 8 9 2 4 7 1 7 5 6 3 0 10 2 11 6 17 2 10 13 3 10 10 18 19 3 0 3 0 4 7 7 7 0 4 2 4 3 6 2 15 5 1 0 8 0 0 3 11 11 9 0 2 7 9 1 4 1 5 5 1 0 18 11 3 4 2 16 4 3 2 4 0 0 9 4 6 2 9 3 14 12 8 3 1 24 4 8 14 2 3 15 1 1 7 7 4 5 8 6 0 6 13 3 9 9 7 12 5 11 1 19 7 5 7
5 2 1 2 4 16 5 0 5 10 5 3 3 0 4 0 0 0 3 1 2 0 2 1 5 3 0 3 3 1 5 0 7 0 2 0 3 9 2 7 3 2 0 2 5 0 7 8 2 7 0 1 1 0 1 4 2 6 3 1 0 1 2 1 5 2 0 11 1 6 13 1 0 2 2 1 2 1 1 0 2 1 7 6 1 4 1 3 0 0 0 7 4 2 2 1 0 1 3 9 1 2 0 4 0 2 4 1 0 2 7 0 0 3 1 5 6 11 4 0 2 6 3 4 1 5 1 0 2 4 0 4 0 2 2 1 0 3 6 3 3 0 7 0 3 6 2 2 7 3 1 3 1 0 0 8 0 1 4 0 6 0 0 1 7 0 1 0 2 1 2 2 7 1 0 0 0 2 4 15 0 0 0 0 3 1 2 1 0 1 0 1 2 0 6 1 4 0 6 1 1 4 3 0 0 0 4 2 3 0 0 2 2 0 1 1 0 1 7 0 0 4 1 1 3 5 6 2 0 6 1 1 0 11 0 5 1 0 6 0 3 3 0 1 0 0 2 5 0 0 1 4 7 3 2 1 0 3 2 2 0 1 0 0 0 4 0 0 0 0 6 2 9 5 6 1 1 2 0 0 1 1 0 2 2 8 5 0 0 2 0 0 0 6 0 0 0 4 4 6
9 13 7 10 6 10 7 8 11 10 9 7 5 12 6 7 6 8 8 12 11 3 10 16 11 6 7 1 12 8 11 12 16 6 9 6 16 7 7 11 12 11 8 14 7 9 11 8 8 11 9 9 4 10 12 6 10 8 14 6 11 7 11 14 13 7 7 13 13 14 8 15 8 18 10 15 10 8 8 11 7 10 6 18 7 14 8 10 6 6 9 7 8 4 19 8 8 9 5 8 8 14 9 11 5 7 6 6 12 15 10 9 8 9 8 13 13 6 5 5 11 11 9 10 3 9 4 12 8 7 6 7 9 4 12 6 10 12 9 6 8 8 9 11 4 10 11 16 10 10 7 7 5 6 5 11 12 8 11 13 15 9 9 9 7 14 7 8 6 5 7 12 20 16 10 8 9 11 11 14 13 12 8 5 8 8 19 11 7 7 11 10 10 4 7 7 10 9 17 13 10 11 5 12 8 5 3 6 13 11 13 4 9 15 11 11 10 4 9 6 19 4 7 14 12 5 13 8 9 14 11 10 13 11 5 5 19 13 8 12 9 6 5 5 10 6 10 11 12 7 11 8 8 9 10 6 16 14 7 8 9 12 11 8 4 8 7 6 8 6 9 8 16 8 7 8 5 11 16 9 11 16 8 9 2 13 8 13 12 5 10 13 10 7 3 6 13 8 13 8
6 2 3 0 1 1 7 1 2 6 6 3 2 1 3 3 7 3 0 3 2 2 5 7 1 2 5 2 1 4 3 1 3 2 3 1 3 6 3 2 1 0 1 0 3 2 4 7 1 3 3 1 2 5 5 2 1 7 4 3 4 0 6 0 3 2 1 2 3 5 5 3 2 1 3 5 8 2 3 2 3 7 3 4 6 2 2 8 0 5 6 7 2 3 1 2 3 5 1 2 1 2 3 10 1 3 5 4 6 2 0 6 4 4 7 6 4 3 0 2 2 4 1 1 2 2 1 1 0 5 0 8 1 2 7 8 5 1 1 9 1 4 10 2 0 0 5 3 3 1 7 5 4 13 0 3 6 2 6 3 5 4 1 6 8 5 4 3 2 2 3 2 2 2 2 4 1 2 1 1 5 3 6 5 5 4 6 4 4 4 7 1 10 1 4 2 0 5 1 5 3 2 6 2 3 3 5 2 0 3 6 0 0 0 5 14 6 2 7 4 18 9 0 2 4 4 1 9 1 0 3 4 5 1 2 7 3 4 3 10 2 4 2 3 2 4 0 3 2 0 1 1 3 2 4 2 4 1 6 6 1 6 2 1 6 0 3 3 3 2 3 6 3 2 10 5 1 3 3 6 5 0 4 9 6 7 10 1 0 11 6 6 8 2 2 9 3 2 0 1
48 71 43 26 50 39 46 48 61 44 37 42 79 63 43 56 44 45 48 53 43 63 46 49 34 53 47 48 26 29 46 19 46 34 63 63 58 40 25 15 46 51 41 44 85 47 52 52 26 67 31 52 65 46 69 47 35 40 56 66 66 51 50 51 59 46 26 68 39 41 58 44 53 25 49 59 30 47 21 37 75 47 98 33 40 74 53 40 43 58 35 59 33 34 51 31 68 27 24 64 16 82 49 55 40 32 35 33 54 38 22 30 28 21 65 51 56 45 8 40 66 32 41 51 63 44 73 39 47 54 52 33 78 82 34 44 11 27 51 40 91 81 71 51 26 96 59 45 46 49 40 62 44 52 57 34 27 56 64 42 39 46 17 63 63 80 68 55 53 16 29 50 28 38 40 45 53 64 51 57 50 47 57 55 39 33 44 51 15 45 58 47 39 43 53 52 78 25 52 35 73 38 29 17 47 37 19 36 36 55 33 70 43 35 56 57 37 99 58 43 38 54 50 41 13 45 63 53 36 54 37 3 68 37 50 16 70 48 56 55 99 81 74 54 42 42 38 41 42 52 80 50 54 43 62 47 41 47 36 43 48 61 25 40 67 63 23 42 65 32 53 67 73 58 31 35 15 69 36 69 69 27 23 35 89 45 49 93 54 59 32 43 64 52 54 28 43 70 49 48
7 16 3 15 13 14 14 4 14 15 14 12 1 26 9 22 15 4 2 5 4 25 10 10 6 9 14 9 8 25 11 13 9 19 6 6 13 4 13 5 12 4 5 21 26 13 21 7 11 19 10 7 20 11 5 12 6 6 13 9 15 9 4 11 14 19 24 27 5 19 13 5 14 8 10 7 14 15 12 27 8 12 13 11 20 14 5 20 16 21 8 3 18 7 17 34 2 9 23 8 9 8 7 8 9 4 14 14 0 5 7 13 9 12 7 3 8 9 16 11 17 4 10 9 7 8 12 2 7 14 17 27 9 16 8 17 12 12 14 12 13 13 12 6 16 9 14 14 6 3 16 22 9 16 10 11 1 6 8 10 7 9 11 12 5 11 3 20 3 13 5 6 11 6 20 11 2 10 8 8 9 11 38 8 3 9 6 8 5 9 10 27 8 9 6 13 20 9 5 2 11 8 14 16 21 11 0 14 18 13 12 10 7 24 23 10 11 5 17 16 8 15 19 0 24 8 3 10 13 16 11 14 4 3 3 17 5 14 26 7 3 6 28 23 7 18 12 1 5 5 4 17 12 12 10 6 7 4 11 12 3 4 15 17 10 8 1 26 22 7 11 7 14 7 25 1 15 6 29 6 23 26 27 35 7 10 10 4 11 15 9 11 9 14 8 5 3 21 6 10
7 10 5 11 15 6 5 12 8 11 8 8 7 17 10 2 12 11 11 6 9 2 8 13 7 14 25 8 5 10 7 20 7 9 8 7 12 1 9 11 6 7 10 15 9 8 10 11 9 15 10 9 10 11 13 14 5 2 14 15 9 10 9 7 15 10 13 6 5 9 7 8 10 6 8 14 9 14 13 18 12 18 7 14 19 13 10 6 7 9 16 8 8 4 20 8 5 8 14 11 10 7 6 13 11 8 12 13 16 11 7 10 6 10 6 3 11 12 11 9 9 10 6 7 13 12 16 9 4 12 9 7 16 4 5 6 4 13 10 11 8 8 10 9 10 9 11 9 6 12 3 11 5 12 14 16 10 12 6 6 14 10 11 15 10 8 9 9 14 9 5 6 9 11 12 9 9 13 14 12 7 10 8 9 6 8 11 15 11 18 12 12 8 14 15 8 12 9 16 12 8 8 9 2 16 6 10 11 11 7 13 10 15 5 8 11 5 10 6 3 10 20 14 5 14 5 3 9 8 12 7 11 7 7 5 9 13 7 10 5 6 12 19 4 7 8 3 4 11 15 12 7 7 7 3 2 17 9 9 8 8 14 12 11 13 7 16 20 9 11 14 9 15 11 28 11 6 10 7 9 14 10 12 12 7 7 13 7 7 13 8 9 18 4 15 8 10 5 10 13
0 7 11 0 0 0 0 0 0 0 0 0 0 1 0 0 0 0 0 0 0 0 0 0 0 0 0 0 6 0 0 0 0 0 1 0 0 1 0 0 1 0 7 0 0 0 0 1 0 0 0 0 0 0 0 0 6 0 0 0 0 0 0 0 2 0 0 0 0 0 0 0 16 0 0 0 0 0 0 0 0 0 0 0 1 0 0 0 0 0 0 0 0 0 0 1 0 0 0 0 1 0 0 0 0 1 0 0 0 0 0 0 0 1 0 0 0 0 0 0 0 1 0 0 0 0 0 0 0 0 0 0 0 0 0 0 0 0 0 0 0 0 0 9 0 0 0 0 0 0 0 0 0 1 0 0 0 0 0 0 0 0 0 1 2 0 0 0 0 0 7 1 0 0 1 6 0 0 0 0 2 0 0 1 1 0 0 0 0 0 0 0 0 0 2 0 0 0 0 0 0 0 0 0 7 4 0 0 0 0 0 0 0 25 2 4 0 0 0 2 0 0 0 0 0 0 0 0 0 0 0 0 0 0 0 0 0 0 0 0 0 0 0 0 0 0 0 3 0 2 0 1 0 3 0 0 0 0 0 0 0 0 0 0 0 1 0 0 0 0 0 0 0 0 0 0 0 0 0 0 0 0 0 0 0 0 0 2 0 0 0 1 0 0 0 0 4 0 0 0
0 0 0 0 0 0 0 0 2 0 0 0 2 0 0 0 0 0 0 0 0 0 0 0 0 0 0 0 0 2 0 0 0 0 0 0 0 0 0 0 0 0 0 0 0 0 1 0 0 0 0 0 0 0 0 0 0 1 0 0 0 0 0 0 0 0 0 0 0 0 0 0 0 0 0 0 0 0 1 2 0 0 0 0 0 2 0 0 0 0 0 0 0 0 0 0 0 0 0 0 0 0 0 0 0 0 0 0 0 0 0 0 0 0 0 0 0 0 3 0 0 0 0 3 0 0 2 0 0 0 0 0 0 0 1 0 0 0 0 0 0 0 0 0 0 0 0 0 0 0 0 0 0 0 0 0 0 0 0 0 0 0 0 0 0 0 0 2 0 0 0 0 0 0 0 0 0 0 0 0 0 0 0 0 0 0 0 2 0 0 0 0 0 0 0 0 2 0 0 0 0 0 0 0 0 0 0 0 0 0 0 0 0 0 0 0 0 4 0 0 0 0 0 0 0 0 0 0 0 0 4 3 0 1 0 0 0 0 4 0 0 0 0 0 0 0 0 0 0 0 0 0 0 0 0 0 0 0 0 0 0 0 1 0 0 0 0 0 0 0 0 0 2 1 0 0 0 0 0 0 0 0 0 1 4 0 0 0 0 0 0 3 0 0 0 0 0 0 0 0
54 78 64 86 75 59 77 64 60 40 67 71 62 73 140 87 53 87 94 74 63 59 100 62 49 43 55 59 40 65 87 97 62 50 73 83 87 71 70 86 90 124 72 69 65 87 34 64 123 109 48 78 104 86 59 83 75 37 119 104 63 50 98 87 94 69 80 62 78 88 47 44 103 58 61 90 105 82 101 95 66 60 81 66 106 82 145 81 70 91 73 97 84 60 61 82 65 80 78 62 81 97 72 88 67 61 67 79 86 66 129 81 90 142 67 63 59 98 111 62 66 80 50 79 94 93 88 82 98 93 72 69 88 111 85 66 69 61 84 75 114 90 60 79 62 68 71 37 81 44 88 68 109 70 109 81 54 101 57 94 36 56 56 87 75 97 40 86 80 72 60 55 42 57 109 64 63 87 79 91 90 78 113 77 42 93 58 68 32 67 71 70 68 76 60 78 84 69 51 38 28 87 63 52 112 86 76 75 94 68 87 79 91 83 65 81 111 85 92 82 70 77 72 112 80 40 90 45 75 77 88 54 71 66 79 96 46 46 48 79 82 100 113 51 52 77 76 45 36 63 93 94 85 79 33 79 71 111 74 90 54 73 62 51 70 90 85 64 94 23 83 66 110 34 65 74 129 89 125 63 80 98 98 101 17 106 52 83 74 55 65 131 90 81 82 75 69 37 113 77
50 40 42 48 39 35 66 57 51 49 51 80 31 78 57 65 47 52 25 58 70 57 42 63 20 82 56 54 42 61 61 42 55 62 80 17 58 59 75 55 54 64 53 57 57 48 35 65 13 77 58 12 67 93 41 62 42 49 31 10 52 30 36 71 53 32 44 57 45 41 67 50 64 79 59 66 52 43 81 44 66 34 54 42 26 43 34 54 44 40 35 30 48 85 72 46 44 83 56 78 57 33 55 70 65 37 72 68 61 70 60 57 43 43 50 57 34 49 53 63 55 56 51 47 71 80 70 75 109 34 63 36 36 57 33 61 72 48 77 54 64 60 63 57 57 71 36 67 33 32 57 65 18 46 29 80 29 69 45 42 48 17 86 88 45 45 43 39 27 63 65 55 64 47 61 66 40 62 60 42 38 105 50 48 45 39 40 63 61 67 56 63 57 51 42 55 31 34 42 82 26 54 48 31 53 40 79 51 72 54 40 46 45 68 62 63 64 58 58 46 46 59 41 70 51 46 48 68 69 55 19 56 44 50 34 64 52 60 67 54 51 49 55 54 68 46 94 38 51 43 64 94 47 53 51 96 54 73 50 54 45 61 67 68 39 89 61 30 77 40 68 57 50 42 29 35 49 51 61 70 27 49 16 47 48 81 74 60 67 44 53 92 29 40 41 64 47 45 82 45
31 24 49 45 31 50 35 30 27 45 36 43 21 48 42 10 35 60 32 30 30 30 47 17 32 29 26 37 25 38 46 31 37 25 34 20 38 36 36 29 24 55 33 19 28 32 22 32 36 36 19 34 40 41 18 41 31 22 26 22 26 30 16 35 40 32 46 34 21 39 41 53 36 17 34 28 2 39 28 35 41 41 42 21 40 42 15 24 35 35 27 38 28 29 32 43 32 40 46 43 45 39 45 30 38 26 34 17 38 30 35 43 41 29 28 36 45 22 24 41 35 51 31 40 53 27 44 28 34 26 46 33 41 43 12 30 19 28 34 45 45 49 32 33 27 38 51 33 41 26 39 44 40 22 34 36 31 38 21 29 34 33 38 46 33 52 42 40 35 33 35 42 24 38 39 26 44 32 33 33 36 45 29 21 45 31 34 37 32 36 41 22 24 32 52 36 24 19 32 34 20 38 31 37 36 17 48 54 39 26 40 36 50 24 34 54 21 36 34 14 32 29 15 53 36 35 54 14 53 28 46 44 30 49 43 15 50 28 23 21 50 29 51 20 43 37 44 26 32 36 36 40 46 27 25 22 31 35 34 41 35 32 38 24 26 45 23 23 34 23 33 25 35 28 35 22 38 25 43 41 23 17 23 37 40 47 38 47 39 38 21 40 27 53 23 38 38 24 33 30
18 33 23 16 32 31 27 25 19 16 25 36 26 25 34 47 17 33 25 20 20 41 28 29 38 29 22 27 32 16 31 30 29 24 30 37 29 36 19 37 20 22 10 32 19 36 40 28 32 18 27 30 28 34 30 9 28 12 30 18 28 40 49 33 42 27 33 15 33 36 23 22 21 22 36 29 25 30 31 18 27 36 32 24 23 24 31 21 37 32 38 30 25 28 28 29 42 34 33 40 22 30 20 36 20 47 28 29 40 18 45 29 30 42 17 20 27 35 32 20 22 20 32 21 25 30 33 34 30 18 20 6 36 30 12 29 45 25 21 24 22 27 25 40 32 30 29 16 23 36 26 25 36 26 47 45 7 31 28 34 22 34 35 32 26 22 39 18 19 42 20 27 33 30 26 25 42 33 19 42 30 29 23 37 20 24 24 29 31 30 37 29 33 15 42 21 19 21 22 24 31 25 19 41 22 42 24 30 35 21 24 28 30 31 22 29 38 24 22 31 25 27 29 32 30 29 24 24 18 45 36 36 33 15 25 19 45 38 17 36 21 29 31 31 39 21 38 33 46 22 32 34 25 43 36 26 30 35 32 31 22 30 27 33 30 35 34 31 54 35 35 29 15 20 26 12 27 21 18 16 37 37 27 28 29 9 27 24 23 29 32 36 32 33 25 22 25 43 30 30
8 10 3 18 41 21 9 8 5 7 24 0 15 11 15 18 45 21 9 3 12 16 18 9 38 21 18 8 17 14 8 28 22 15 1 30 14 9 4 8 18 17 21 9 15 8 30 6 20 22 45 17 2 33 13 18 13 19 22 7 30 19 12 21 28 11 3 7 12 24 8 24 13 20 32 18 30 39 7 9 13 12 23 12 26 13 24 16 40 15 27 19 12 10 14 23 6 14 5 18 21 16 6 6 22 7 17 13 17 20 5 12 28 10 19 12 28 25 14 35 6 22 18 5 21 29 13 4 28 23 12 17 19 9 17 10 11 20 11 13 26 25 26 8 22 18 24 10 25 20 7 13 30 18 12 5 34 40 9 14 28 41 42 25 2 8 27 21 9 16 11 15 17 15 38 15 7 6 15 17 21 8 12 27 38 17 9 18 14 65 19 5 31 16 8 34 30 31 21 15 31 12 36 8 37 23 7 15 11 8 12 12 14 12 23 8 8 30 27 5 6 30 26 25 20 17 21 19 19 8 18 13 9 16 20 5 11 14 12 23 19 15 16 7 8 27 15 38 15 10 30 19 6 8 15 23 13 7 17 12 16 4 14 7 20 16 19 46 32 6 39 9 10 28 13 11 38 10 30 44 17 20 12 15 7 17 14 5 8 20 29 3 28 16 26 19 18 9 6 12
26 18 6 22 20 25 25 14 18 23 36 19 32 29 10 26 18 8 29 24 18 23 40 12 13 16 17 7 23 29 21 15 25 5 34 8 6 10 6 8 10 16 18 8 23 9 26 22 14 23 10 34 14 8 10 13 29 17 7 2 12 17 8 24 17 12 12 11 12 13 22 21 38 18 35 18 17 6 38 10 12 28 37 10 5 19 18 26 7 10 29 10 27 17 43 9 27 14 25 26 37 15 9 25 29 15 18 30 22 19 20 19 39 16 7 20 21 21 30 22 13 22 22 28 16 19 50 15 18 25 10 28 23 22 5 22 35 29 14 24 17 24 22 27 19 10 19 19 18 23 9 38 19 14 20 21 7 17 10 19 10 23 20 19 19 15 10 17 30 12 28 6 17 17 10 27 19 19 18 18 11 32 41 6 23 5 18 35 16 16 34 9 31 12 34 23 14 16 15 29 21 17 17 25 18 10 3 47 25 19 20 37 20 12 20 16 22 3 11 25 8 9 32 7 18 11 8 35 38 21 15 35 18 14 12 22 16 38 28 38 7 14 19 38 7 21 45 14 8 13 26 25 15 29 18 15 11 41 23 18 16 30 28 48 33 13 21 19 12 9 22 14 14 17 19 16 43 20 12 34 10 26 16 13 21 21 24 11 13 15 17 14 6 21 35 32 12 21 15 23
26 66 73 54 53 29 40 53 21 36 27 15 81 42 54 69 23 59 16 31 48 15 21 92 30 93 40 35 54 34 26 12 11 57 14 47 10 44 47 55 78 119 60 13 40 4 54 50 60 58 58 43 4 7 53 43 58 64 58 72 8 50 34 10 81 39 8 35 31 51 19 65 22 27 78 98 33 21 36 46 16 19 69 27 44 46 7 42 56 31 83 92 63 56 60 21 110 63 49 30 64 64 42 49 78 55 44 56 48 19 66 42 37 63 41 56 84 63 65 18 40 38 77 53 65 68 52 48 98 55 20 61 89 67 51 65 35 58 8 78 86 75 62 67 25 77 34 32 78 69 63 76 69 18 22 56 42 100 75 48 45 41 64 64 36 28 25 77 42 78 49 30 9 75 51 79 98 23 68 70 34 63 53 60 76 45 19 71 55 21 24 73 75 34 63 43 112 93 30 82 47 30 80 56 51 10 44 54 37 13 49 38 11 47 28 51 35 65 53 29 60 49 31 87 17 31 19 7 43 22 22 63 19 56 33 54 71 36 96 57 90 23 105 83 17 73 60 55 81 80 24 66 36 56 31 66 36 70 47 63 123 48 31 60 63 9 26 20 75 26 120 26 102 64 73 73 49 42 41 79 73 16 76 39 24 19 25 25 48 58 62 114 60 115 47 21 52 26 85 43
6 8 7 7 8 17 13 13 9 10 5 6 10 15 5 7 11 7 8 6 12 8 8 5 8 8 8 9 13 11 12 8 8 9 6 6 9 14 10 17 10 13 12 8 17 4 11 15 10 13 12 5 8 10 8 10 14 10 10 6 7 11 4 12 9 5 6 9 10 8 13 9 8 9 9 10 18 5 7 13 11 12 12 7 4 5 7 14 16 7 7 8 16 9 5 7 10 5 6 7 10 5 8 6 11 1 12 6 4 7 5 13 14 13 7 6 2 11 9 7 7 6 5 8 10 14 4 16 6 8 9 13 2 12 9 15 7 11 8 13 13 9 13 6 8 6 3 6 8 6 9 12 10 5 12 11 8 18 11 9 9 9 9 7 8 9 6 13 12 7 11 7 7 11 3 17 13 10 4 4 15 3 10 11 17 7 9 12 11 10 11 10 5 11 6 13 7 13 10 14 10 10 9 7 11 10 11 10 5 13 5 10 7 14 11 8 15 6 16 8 15 8 10 6 8 10 13 13 6 9 10 12 10 7 12 10 6 6 12 8 5 11 8 6 13 10 11 9 6 10 9 9 11 13 8 7 12 8 6 8 8 8 8 6 9 12 12 7 7 7 6 9 9 12 12 9 14 8 10 11 7 11 8 7 15 8 9 9 12 6 11 6 11 16 5 3 8 10 9 13
0 0 1 0 0 0 0 0 0 0 0 0 0 0 0 3 0 0 0 0 0 0 0 0 0 0 0 0 0 0 1 0 0 3 0 0 0 0 0 0 0 0 0 1 0 0 0 0 0 0 0 0 0 0 0 0 0 0 0 0 1 0 0 0 0 0 0 0 0 1 0 0 0 0 0 0 0 0 0 0 0 0 0 0 0 0 0 0 1 0 0 0 0 0 0 0 0 0 0 0 0 0 0 0 0 0 0 0 0 0 0 0 0 0 0 0 1 0 0 0 0 0 0 0 0 0 0 1 0 0 0 0 0 0 0 0 1 0 0 0 0 1 0 0 0 0 0 0 0 0 0 0 0 0 0 0 0 1 0 0 0 0 0 0 0 0 0 0 0 3 0 0 0 0 1 0 0 0 1 0 0 0 0 0 0 0 0 0 0 0 0 0 0 0 0 0 0 3 0 0 0 0 0 0 0 0 0 0 0 0 0 0 0 0 0 0 0 0 0 1 0 0 1 0 0 0 0 0 0 0 0 0 0 0 2 0 0 0 0 1 0 0 0 0 0 0 0 0 0 0 0 0 0 0 0 0 0 0 0 0 0 0 0 0 1 1 0 0 0 0 0 0 0 0 0 0 1 0 0 0 0 3 0 0 0 0 0 2 0 0 0 0 0 0 0 0 0 0 0 1
15 13 7 46 18 13 19 25 26 34 33 27 15 10 27 14 25 24 28 43 13 23 37 19 10 22 17 37 25 14 11 17 12 4 27 5 8 18 29 15 19 9 15 31 26 20 28 13 25 21 9 30 29 21 10 31 6 24 26 22 36 20 13 20 20 25 14 14 25 9 35 9 35 19 23 9 34 40 29 28 18 31 28 36 24 13 25 27 21 21 8 16 18 24 19 19 28 23 9 2 10 26 20 12 24 21 33 14 13 12 10 26 19 19 34 25 19 20 24 22 32 19 35 29 27 25 12 18 13 21 33 19 10 17 40 13 16 34 35 24 25 17 32 15 13 14 25 36 22 24 39 27 21 35 14 9 18 32 3 33 27 10 36 19 26 34 15 23 28 18 17 40 32 12 10 21 14 18 18 21 18 16 5 14 22 17 16 9 27 21 24 32 18 27 27 10 12 11 12 29 25 27 13 31 29 12 21 13 13 11 29 21 16 9 34 21 30 19 20 11 19 17 31 27 24 24 5 22 26 19 28 19 16 26 32 8 28 39 6 6 27 15 14 10 31 22 12 36 15 24 24 10 26 17 16 12 20 27 15 30 10 15 28 16 37 11 8 33 13 7 24 31 28 28 14 35 17 18 12 27 5 19 34 25 20 26 27 39 15 32 32 11 24 12 28 25 25 26 5 25
8 0 4 5 6 1 3 4 1 11 7 7 10 4 2 9 8 4 6 10 3 4 5 1 3 8 1 5 3 8 12 3 1 14 2 2 0 5 6 4 4 15 1 7 17 3 3 3 0 0 12 1 2 4 5 12 4 5 5 7 3 3 8 3 3 9 3 0 2 4 8 4 0 2 0 2 5 7 5 1 2 3 4 3 7 0 8 12 9 4 3 6 2 1 1 6 5 10 4 8 4 3 3 3 3 12 10 7 3 1 4 3 10 0 5 1 4 12 8 3 4 3 2 14 4 6 1 6 2 2 2 2 7 5 1 3 4 6 13 6 2 8 10 19 6 2 7 10 0 8 3 2 9 5 3 3 6 7 1 3 8 15 1 4 9 6 1 12 7 2 1 0 0 0 0 2 8 9 3 7 5 9 7 1 8 14 1 10 3 5 1 7 3 4 1 1 10 11 1 9 9 9 12 4 10 6 1 0 9 1 4 5 3 5 1 4 6 3 5 4 8 5 1 4 1 6 8 9 1 4 2 9 1 4 4 1 2 4 11 4 3 10 0 4 7 5 5 11 1 1 4 1 6 9 1 10 4 8 12 10 2 8 4 3 3 3 0 8 4 2 1 3 9 0 3 2 3 3 1 4 2 4 5 11 5 7 2 2 6 3 0 1 0 8 6 4 5 8 15 4
50 40 20 7 21 27 33 18 4 13 17 21 22 23 64 25 8 15 15 27 4 14 14 28 21 50 43 24 27 3 25 39 13 15 28 10 32 37 17 6 9 52 23 6 12 20 30 33 14 42 15 12 52 10 38 12 13 21 24 37 8 15 18 17 9 27 16 16 21 13 15 17 22 27 6 10 19 17 45 12 42 52 30 18 29 43 9 11 8 33 41 12 24 31 36 25 104 11 16 45 58 20 28 33 10 16 24 37 24 16 11 15 71 68 19 29 21 38 21 26 12 20 30 40 24 26 41 5 7 28 7 27 35 17 8 35 85 11 24 15 29 9 19 21 21 16 11 36 7 55 36 15 15 29 28 42 23 26 33 44 28 39 17 12 36 13 18 7 19 37 38 8 33 12 39 11 12 20 64 34 29 9 18 5 53 10 10 63 61 47 18 15 32 11 5 24 9 5 6 36 20 34 10 22 11 24 26 14 15 13 7 16 17 11 24 27 23 2 25 54 40 26 19 28 9 24 11 58 28 34 23 26 10 11 28 19 12 47 25 50 18 13 3 24 12 21 61 48 26 35 16 9 16 39 34 21 13 47 22 18 16 22 16 16 30 10 7 17 69 9 38 8 5 30 13 30 12 3 9 20 15 12 29 11 24 37 10 26 19 42 20 18 4 10 27 26 37 8 16 28
90 46 54 82 57 76 69 72 50 51 80 54 60 46 77 93 46 41 71 60 78 72 83 62 70 67 72 61 66 52 41 107 57 35 64 40 63 59 95 37 54 84 75 60 62 58 58 63 72 45 60 45 59 58 55 37 70 78 83 74 50 34 49 41 59 43 62 70 48 92 53 66 105 48 55 55 80 51 58 47 67 66 41 71 60 72 48 80 54 64 73 51 63 65 93 56 48 78 63 48 61 72 40 54 50 57 42 64 55 86 69 57 69 97 60 49 42 49 47 77 76 48 60 56 36 52 65 80 55 70 42 41 52 61 38 75 104 48 61 48 35 65 74 49 61 52 52 94 63 81 78 49 74 78 79 46 45 73 62 53 52 58 46 35 53 85 94 55 65 33 84 68 58 46 82 61 79 51 79 53 45 56 67 76 53 45 67 76 89 102 112 50 97 58 65 59 45 48 79 75 45 84 45 43 60 65 75 46 71 56 71 58 100 68 70 111 76 59 89 62 64 47 62 69 98 30 88 55 80 130 46 41 62 51 75 63 54 40 67 51 54 58 51 51 42 86 108 53 75 75 52 91 48 82 53 44 70 65 60 74 49 78 66 59 66 54 66 67 58 46 56 63 47 50 97 64 88 74 86 84 58 33 61 73 33 76 43 48 68 63 81 59 83 47 70 93 69 91 59 79
6 1 6 7 3 9 3 5 3 3 4 12 3 1 9 14 11 8 8 7 6 8 11 10 1 10 14 4 9 3 10 4 4 4 14 14 0 0 13 4 9 6 4 8 2 8 12 8 4 12 2 2 12 6 6 6 5 12 17 1 8 0 7 3 4 8 4 13 9 4 5 10 13 5 7 5 6 17 11 2 9 2 5 4 14 12 13 4 8 0 16 9 7 7 19 4 9 6 8 6 5 10 8 2 13 7 11 7 10 5 7 12 4 6 5 4 1 11 3 8 2 10 10 13 6 10 14 5 8 4 4 9 1 5 8 8 12 6 8 12 8 11 13 7 11 1 4 14 8 4 3 2 3 12 6 17 8 2 12 11 3 5 5 18 4 3 1 3 4 10 11 10 7 7 1 4 5 6 4 5 3 3 8 14 7 19 1 5 5 10 17 5 11 6 5 11 14 6 16 7 3 5 6 3 7 12 11 6 12 10 7 9 6 4 5 1 3 8 9 7 1 6 3 5 10 3 13 13 4 10 10 5 11 12 5 4 4 5 6 3 3 12 25 5 6 2 21 4 4 6 5 7 4 6 10 9 7 4 5 20 9 14 8 3 7 8 5 7 10 12 1 0 10 3 8 9 10 15 12 14 8 13 7 2 4 11 12 9 9 8 5 8 11 10 3 10 14 13 10 4
3 4 7 8 15 35 5 12 7 12 5 8 14 29 6 7 22 4 18 5 11 13 10 4 11 7 13 11 27 10 10 2 7 5 19 7 5 31 22 6 7 28 19 39 4 6 19 23 29 10 8 14 4 8 10 4 6 22 14 15 5 16 7 14 15 10 14 18 7 10 9 6 24 15 16 10 5 18 2 3 9 20 29 23 17 7 33 12 19 11 30 7 6 9 33 21 27 4 26 14 0 31 5 5 27 36 4 0 14 4 29 6 27 3 9 10 9 14 7 29 17 16 19 3 17 28 39 27 18 10 42 19 5 30 3 13 15 14 15 7 10 12 17 22 15 13 19 7 25 0 12 8 7 11 13 7 16 6 10 8 6 26 7 17 10 38 17 15 13 0 10 3 19 23 34 5 7 3 16 15 12 8 21 19 1 6 13 43 5 4 21 9 30 46 8 3 23 2 12 1 14 10 3 4 32 24 4 23 8 27 8 23 18 5 7 7 4 11 6 14 2 5 6 15 16 8 18 14 32 6 8 15 11 44 7 18 4 18 11 19 7 14 10 17 2 15 17 13 15 3 33 11 15 5 17 21 24 28 13 6 13 10 4 11 6 8 16 7 24 18 8 15 5 15 12 5 24 19 48 19 7 15 18 26 19 7 13 14 17 13 4 4 6 4 7 13 10 10 14 10
10 6 16 4 11 15 9 19 7 14 18 7 2 9 9 8 13 6 9 4 8 12 3 7 5 3 11 8 6 5 2 12 5 0 4 3 7 5 3 10 9 9 10 6 5 18 9 1 13 4 9 15 22 2 3 16 10 9 11 7 8 12 3 5 3 8 9 2 4 12 15 12 8 5 11 12 1 3 5 4 9 7 6 12 7 9 10 3 11 21 4 7 2 6 7 8 11 5 2 7 18 2 4 2 4 8 0 4 3 24 4 21 13 15 10 6 11 8 12 12 14 12 4 9 5 8 0 3 4 4 3 9 13 7 2 9 12 8 6 9 6 4 5 10 5 3 16 16 6 8 4 4 4 8 15 2 4 5 8 2 11 5 8 6 5 8 7 13 2 12 3 7 9 15 12 2 6 14 3 16 13 9 5 6 13 10 24 9 19 23 4 13 8 24 14 6 5 9 28 10 5 10 12 8 2 2 11 9 19 0 2 6 5 5 7 20 3 22 6 5 13 6 9 16 10 14 15 15 3 9 9 8 12 5 2 7 24 10 7 5 2 9 20 14 11 11 11 19 5 7 10 15 4 12 11 4 12 4 20 4 16 7 6 13 10 5 12 6 4 13 10 3 9 5 6 5 2 0 6 6 5 6 8 11 1 14 7 4 2 12 8 13 5 6 13 8 5 5 5 13
70 62 53 76 75 77 57 58 40 87 76 67 85 51 81 65 66 46 61 49 54 66 45 60 72 43 51 63 57 62 21 72 67 46 39 85 88 73 61 49 70 72 81 69 34 71 73 73 67 85 80 74 48 45 58 76 76 61 45 70 55 90 73 84 75 38 69 58 40 50 29 75 25 48 11 42 53 71 53 70 42 57 52 55 64 65 33 42 55 69 58 57 39 48 61 120 51 47 42 35 73 73 35 51 69 81 48 77 61 67 69 58 67 69 88 42 59 53 54 62 57 61 51 71 45 73 63 59 50 75 74 95 58 84 43 78 64 83 52 77 93 78 67 55 59 77 58 78 60 53 55 58 74 83 54 66 64 53 63 65 59 71 38 46 54 63 44 91 34 31 77 70 57 50 35 55 76 62 57 43 63 67 75 73 62 35 36 53 50 42 75 75 87 56 31 54 64 52 30 65 58 49 55 100 63 64 34 85 67 73 81 92 72 63 38 55 55 82 64 49 60 71 77 54 54 52 33 70 86 79 57 81 103 94 69 62 41 68 31 59 24 62 67 84 54 59 61 55 67 58 57 57 21 66 64 53 72 69 79 63 120 30 68 85 83 39 94 88 86 67 73 41 34 64 73 66 62 72 54 57 84 56 90 69 57 62 77 61 76 78 85 68 78 32 65 61 47 78 61 61
7 19 7 8 27 6 14 11 22 21 8 13 9 17 11 9 20 14 11 11 11 6 13 18 14 30 15 8 12 25 16 18 15 29 7 12 11 17 9 19 10 4 3 7 13 18 10 4 22 15 12 20 16 7 16 16 8 4 7 6 11 9 4 13 18 11 18 2 6 7 19 13 9 25 10 10 6 12 18 12 15 29 17 15 15 15 7 4 12 9 14 17 6 4 8 6 18 13 8 8 16 5 19 7 15 13 22 10 10 30 12 18 15 10 7 9 32 23 11 15 9 9 23 14 9 4 12 14 8 13 15 18 20 7 34 25 9 13 19 21 19 16 11 31 31 14 9 5 15 13 5 13 17 23 15 10 19 8 14 18 57 18 23 17 8 9 11 13 8 16 6 11 32 19 6 23 3 9 22 6 9 22 17 14 7 46 4 20 15 7 13 10 8 18 16 17 3 17 14 8 7 5 30 14 12 13 24 11 6 5 19 15 29 13 10 12 9 7 14 21 8 15 9 13 14 19 6 50 13 11 8 7 19 23 15 17 18 33 10 13 11 21 13 38 29 13 4 12 20 17 11 7 11 25 16 10 17 8 34 24 22 10 10 11 19 8 16 18 4 53 7 17 25 19 9 13 13 19 7 3 12 8 22 9 18 5 27 8 12 27 14 9 15 13 15 6 27 19 22 12
1 2 0 0 2 0 0 0 0 0 0 0 1 4 3 0 0 0 0 0 3 0 0 2 2 0 0 0 0 0 3 1 0 2 0 0 0 2 0 0 0 1 1 0 2 0 0 0 1 0 1 0 0 0 0 0 0 0 0 0 0 0 3 0 1 1 0 1 0 0 1 0 0 0 0 0 0 0 1 2 1 2 4 1 0 1 0 0 0 0 0 0 1 0 1 0 0 1 0 2 0 0 0 0 2 0 0 0 0 2 0 1 0 6 2 0 0 1 1 2 0 0 1 1 0 2 0 2 0 0 0 0 1 0 0 1 0 0 0 1 1 2 0 0 0 1 1 0 0 0 0 0 0 0 0 2 0 0 0 0 0 0 0 1 0 0 0 2 1 0 0 0 0 0 4 0 0 2 0 0 0 1 3 0 1 0 0 0 0 0 0 1 0 0 0 0 1 1 0 0 0 0 0 1 0 2 0 0 0 0 0 2 0 2 0 0 5 0 0 0 0 0 2 1 0 0 0 0 0 0 0 0 0 2 0 0 0 0 0 0 2 1 0 1 0 0 2 0 0 1 1 0 2 0 0 0 0 0 0 0 0 0 0 0 0 3 2 0 1 1 0 1 0 0 0 1 0 3 2 0 1 0 0 0 0 1 0 0 0 0 1 0 0 0 0 0 5 1 0 0
0 13 7 9 0 12 4 6 0 6 15 3 8 4 11 14 11 22 10 6 0 10 8 15 13 15 0 0 3 0 18 10 1 20 2 9 0 5 6 15 0 0 21 8 2 0 0 16 7 7 9 13 9 0 0 18 6 0 0 14 4 0 15 0 11 13 8 5 1 0 0 8 0 7 0 7 0 7 13 0 9 0 15 11 7 15 0 0 0 1 5 9 14 13 0 11 11 7 0 1 3 15 3 0 7 2 15 13 0 7 2 6 15 21 0 11 16 5 16 4 0 3 9 17 8 13 8 9 9 11 1 7 11 13 6 0 0 0 17 7 11 18 0 12 0 16 0 8 0 11 4 15 11 10 0 12 4 9 4 1 0 11 3 2 0 0 5 2 5 1 0 17 6 6 0 8 0 0 0 16 2 0 12 16 0 17 0 6 2 0 0 8 2 3 2 0 7 0 0 11 0 6 3 2 0 13 0 13 0 0 9 17 13 13 6 0 1 13 3 8 14 10 16 3 0 3 7 0 0 2 3 5 0 7 0 0 0 14 6 3 12 12 0 2 0 0 0 4 14 0 7 0 0 0 15 3 3 9 12 0 2 13 0 1 0 0 7 0 5 10 0 11 0 0 11 14 7 0 0 3 12 1 0 0 1 10 0 13 8 2 8 16 10 0 0 2 0 5 12 0
25 19 24 26 31 30 25 34 48 29 31 25 16 40 66 13 22 18 25 33 25 20 23 21 26 27 34 28 39 26 21 19 16 20 26 28 26 32 30 28 22 38 35 18 25 31 32 32 37 20 36 32 21 17 37 19 44 27 24 24 37 28 26 24 23 19 33 29 33 36 36 26 45 12 36 34 25 33 44 26 40 20 54 29 31 29 35 15 14 28 36 34 41 41 20 15 30 24 27 26 28 24 41 21 27 36 41 23 53 17 66 26 47 28 26 29 15 59 42 25 29 20 32 30 34 28 21 25 44 32 27 62 29 27 25 26 26 32 40 33 36 37 29 17 26 32 15 23 25 37 21 45 18 17 32 44 24 36 37 30 22 51 30 27 32 27 36 23 31 61 25 35 19 34 21 39 25 38 19 35 28 44 35 11 33 33 31 25 27 39 45 17 29 28 23 36 24 45 28 23 44 43 26 26 54 21 35 44 26 18 31 25 28 29 16 39 19 32 31 25 45 17 38 28 13 41 39 8 11 22 35 27 42 36 35 8 28 51 23 32 35 42 19 25 28 41 18 35 14 32 39 28 33 23 33 38 28 35 40 25 38 28 26 28 18 37 19 41 33 37 39 40 28 23 25 25 30 30 30 14 23 36 31 38 45 19 39 22 19 39 22 21 22 39 19 19 24 12 31 21
20 29 23 33 35 8 22 13 25 24 35 28 1 17 6 45 35 6 19 12 17 6 16 8 12 15 26 16 9 54 12 46 12 15 17 25 26 23 14 49 33 14 37 16 33 19 17 15 14 15 18 28 10 22 10 32 5 31 5 28 6 9 17 27 4 14 5 23 26 15 17 6 13 6 41 35 11 27 7 9 6 14 30 16 27 33 15 8 14 32 11 3 33 40 18 16 64 48 12 6 17 30 11 10 24 11 6 26 8 25 47 13 7 13 34 20 8 15 2 61 15 5 3 24 22 19 30 11 23 37 30 29 85 9 33 24 22 2 7 26 42 37 26 17 10 18 17 21 19 8 68 12 20 23 13 21 21 47 9 21 19 10 25 52 21 27 5 6 18 19 9 44 14 13 31 14 35 64 34 14 2 27 11 20 26 8 19 31 29 9 46 20 21 16 34 37 60 57 10 17 17 29 10 12 14 26 48 15 61 16 21 36 28 20 10 15 6 43 27 16 17 9 11 31 7 36 6 5 25 21 12 11 26 51 11 19 32 29 42 8 29 27 28 6 20 10 17 17 20 13 45 50 17 22 42 24 47 11 36 22 12 7 15 20 35 33 18 22 9 5 3 17 33 7 14 15 11 7 10 34 11 2 34 36 26 27 19 32 20 11 18 33 5 8 47 11 16 13 38 16
11 27 11 36 6 8 27 13 55 14 32 14 25 4 64 22 10 7 8 68 16 33 44 23 8 45 5 8 61 26 16 30 10 21 19 45 4 5 27 60 51 21 31 7 26 52 11 11 4 23 41 59 34 32 29 12 28 25 58 40 39 6 44 9 21 22 31 23 10 6 19 43 7 1 35 54 26 4 10 48 14 27 17 8 20 8 64 31 24 42 7 39 30 13 7 57 11 16 6 8 18 23 42 20 27 24 17 44 23 13 16 9 11 21 15 35 34 49 36 28 13 12 9 65 40 15 13 38 6 12 20 42 49 13 33 26 25 47 18 31 32 28 28 18 5 21 48 32 15 8 4 40 16 6 52 39 19 58 9 10 7 7 21 40 43 10 17 22 26 62 19 36 2 29 12 27 29 28 26 8 41 19 16 10 8 17 23 29 7 10 15 20 43 30 29 18 8 10 13 40 13 12 89 16 68 50 19 15 7 9 46 34 22 13 38 50 47 47 34 5 15 40 44 19 9 17 51 19 12 5 9 13 15 6 20 25 32 7 18 6 15 23 26 13 31 29 35 16 5 33 18 24 14 36 16 6 23 18 19 40 11 53 33 11 68 11 70 43 6 3 37 14 33 29 34 48 42 35 22 55 22 21 23 10 14 87 20 41 54 10 42 41 59 30 15 21 24 10 12 35
17 38 10 4 19 12 2 15 9 22 10 11 16 3 19 5 14 20 12 29 15 17 15 27 4 18 6 23 10 19 29 9 16 5 13 27 18 2 17 15 4 21 8 36 13 31 4 4 12 3 16 19 8 29 37 15 6 12 34 16 10 2 15 7 22 8 20 14 16 19 13 9 4 43 14 24 20 16 19 26 13 5 27 14 9 13 2 17 22 18 41 15 10 8 0 6 13 22 8 11 0 12 25 17 23 23 12 19 3 3 18 10 7 9 22 17 11 17 15 31 4 9 20 1 5 20 10 15 7 24 23 8 13 12 15 12 16 2 12 10 2 1 20 7 6 6 14 0 29 12 7 9 0 6 8 12 8 7 15 1 31 18 22 9 14 35 4 1 14 4 4 4 7 14 10 12 21 3 10 2 13 15 11 3 1 8 8 8 4 13 9 6 6 11 15 28 17 14 15 0 12 10 34 6 21 8 8 8 16 13 12 3 12 9 5 2 15 21 0 15 17 12 9 8 4 8 9 10 2 13 1 19 18 5 11 14 3 17 31 14 22 22 4 20 18 10 4 19 16 1 9 5 37 2 23 6 15 8 20 5 8 33 35 7 3 6 27 20 10 10 5 10 46 15 20 6 0 19 15 18 14 27 11 12 44 8 15 15 14 17 5 5 8 9 4 5 16 10 1 19
55 36 66 6 46 39 69 24 43 68 2 72 53 49 41 14 37 21 52 76 58 36 53 22 44 36 34 34 49 41 64 51 62 14 27 38 64 54 23 38 59 33 75 40 36 46 63 46 26 49 48 34 37 45 55 27 51 51 35 15 38 47 45 61 63 60 45 67 22 54 66 41 21 51 73 48 36 41 35 64 86 53 103 15 2 63 28 59 69 27 36 22 75 60 43 34 50 36 47 73 49 64 14 42 45 27 46 69 23 34 53 5 87 66 69 31 32 24 22 63 29 52 58 62 65 47 28 68 40 67 54 65 17 16 19 19 51 23 64 72 24 34 71 41 14 59 36 8 72 24 48 39 47 54 62 45 4 29 45 50 30 25 38 36 43 15 78 48 62 47 47 64 46 29 24 49 24 31 67 37 9 34 33 19 78 34 16 59 44 44 74 45 46 55 48 32 52 9 42 24 29 51 44 33 48 29 12 84 28 54 21 49 37 36 37 2 45 58 33 30 8 21 44 66 30 14 81 71 46 36 37 43 43 85 36 64 29 41 44 70 44 73 56 61 66 81 76 50 7 41 40 22 43 19 53 24 42 37 42 66 50 39 29 1 55 35 48 50 37 49 83 52 19 49 28 19 34 67 34 71 66 27 32 33 17 27 48 26 38 37 8 46 37 51 49 48 69 36 84 41
4 7 4 11 1 3 5 5 2 8 4 7 5 2 7 5 2 1 2 7 5 5 4 2 7 3 0 16 3 1 2 0 2 3 1 3 2 3 1 3 3 2 3 2 0 4 5 1 5 2 0 3 4 4 5 1 7 3 0 7 9 4 2 6 2 8 5 0 0 8 1 2 4 2 4 6 3 8 1 3 3 0 0 9 0 0 3 4 6 1 4 2 0 0 2 8 7 8 6 4 1 3 6 5 4 3 2 9 5 0 2 1 4 3 2 7 0 7 4 3 7 16 0 3 13 5 4 10 16 4 2 1 2 4 1 1 0 2 4 3 5 11 3 1 1 6 4 7 1 1 1 3 4 5 3 3 3 0 4 5 5 3 9 1 4 7 1 4 4 10 7 0 2 0 11 2 5 7 3 6 1 4 4 4 7 4 5 1 2 1 3 3 0 2 8 10 3 3 5 1 1 6 2 2 0 7 1 9 2 5 5 8 2 0 4 0 0 4 5 1 5 2 3 6 7 1 7 1 2 1 2 0 3 3 2 7 1 0 1 6 6 6 2 2 1 5 4 3 0 1 2 5 3 4 2 1 4 7 4 5 1 3 1 3 1 3 2 8 1 0 4 2 1 3 3 8 3 3 5 8 3 0 7 1 3 1 3 2 7 2 2 3 4 1 4 4 4 6 6 3
35 1 18 8 32 16 27 32 19 3 0 32 29 0 48 25 14 2 3 27 0 26 0 4 22 1 3 5 35 31 30 0 0 0 37 33 23 16 31 2 0 44 33 18 35 2 34 33 37 22 1 29 26 32 29 9 0 28 26 0 35 19 0 21 23 5 30 34 33 12 35 40 32 28 32 31 21 3 0 24 22 35 39 32 28 14 39 0 24 35 33 0 42 23 28 27 0 34 30 34 34 32 32 25 27 35 0 3 2 35 22 29 0 34 5 1 21 2 30 0 24 22 28 0 22 30 36 36 39 2 31 30 2 29 33 37 8 24 36 9 3 26 29 25 14 20 35 40 28 18 34 31 22 27 14 29 37 32 26 31 28 17 33 41 26 27 4 32 16 1 11 10 14 27 1 24 22 37 24 23 30 36 34 21 20 8 36 53 19 31 41 36 31 34 42 3 18 28 12 1 32 20 6 23 20 16 30 24 0 27 1 19 38 19 22 4 42 23 41 11 25 28 0 9 26 43 25 21 34 2 9 4 5 1 20 29 32 10 29 3 8 29 44 19 19 54 21 16 30 3 39 0 30 1 31 34 8 33 29 21 0 37 7 0 38 16 24 31 39 31 31 32 5 12 38 10 30 0 53 40 24 17 31 39 20 0 39 22 31 32 10 33 35 20 5 21 26 1 10 50
5 12 12 5 13 1 8 2 8 5 6 7 15 4 5 10 6 10 0 5 4 7 4 14 4 18 1 4 11 6 5 7 1 11 4 5 0 8 6 4 6 6 6 6 7 7 4 8 3 5 1 2 3 5 3 5 3 11 2 10 9 10 4 5 8 1 6 3 3 7 2 1 4 17 7 8 2 11 12 7 4 13 2 11 7 3 9 7 7 7 13 7 9 11 5 3 10 7 2 0 10 4 7 17 9 9 5 2 6 5 6 4 6 8 14 6 11 9 8 8 6 6 6 10 3 4 11 8 7 6 10 4 7 7 2 5 6 8 6 9 4 13 6 4 3 4 5 9 8 8 4 5 3 6 4 6 4 0 9 8 7 4 10 2 4 4 4 15 4 8 6 6 8 10 2 9 9 4 4 6 13 1 9 8 7 6 2 12 9 13 5 2 6 1 1 5 11 7 6 9 4 9 6 5 8 7 3 4 5 8 2 9 1 11 5 10 3 7 7 5 3 8 0 4 8 17 4 15 6 4 16 2 6 5 1 9 9 6 5 15 8 4 5 3 9 9 12 9 2 5 5 4 11 4 7 6 7 3 8 8 11 11 9 0 5 3 7 6 4 9 6 1 15 4 1 6 5 2 0 8 9 4 1 5 8 3 13 2 4 3 9 6 2 5 4 5 8 7 3 13
2 0 1 0 0 1 0 0 0 1 0 0 12 0 9 1 0 0 1 0 6 0 0 1 0 0 2 14 3 0 1 0 0 0 3 0 0 0 0 0 0 0 0 0 0 0 0 0 6 0 0 0 0 0 0 7 0 1 0 4 4 3 0 0 0 2 0 0 5 0 3 25 0 0 3 0 1 0 1 2 0 0 0 0 0 4 0 0 1 0 0 0 13 0 0 8 2 4 4 0 0 0 0 0 0 0 2 0 0 1 0 4 0 0 0 0 1 6 0 0 0 0 0 0 1 0 2 6 0 0 0 0 0 1 3 3 0 0 8 0 0 17 1 0 0 0 0 1 0 0 0 6 0 5 12 0 0 0 1 1 0 0 0 1 0 0 0 1 0 1 0 1 0 2 0 0 5 6 4 1 0 3 1 0 0 0 0 2 1 4 0 0 0 0 2 5 9 0 0 2 2 4 1 6 2 0 1 0 1 0 2 10 0 0 0 4 3 0 0 0 8 0 1 2 0 1 1 1 0 0 1 0 2 0 1 0 2 0 0 0 7 1 10 0 0 0 0 0 0 5 0 1 0 0 0 4 0 0 5 0 6 0 0 0 0 0 0 2 0 4 1 0 4 2 7 0 3 0 0 1 0 1 0 0 0 0 0 0 0 1 0 0 3 0 0 3 3 0 0 0
1 2 1 0 0 0 1 1 0 0 2 1 0 0 0 5 0 0 2 1 0 0 2 2 0 0 1 0 1 0 1 1 1 0 0 0 0 0 0 1 1 0 0 0 4 0 0 0 0 0 0 0 1 0 0 0 0 0 2 0 0 0 5 0 0 1 2 0 0 0 0 1 0 0 1 0 0 0 0 1 3 0 0 0 0 0 0 0 2 0 0 0 0 0 0 0 0 3 0 0 1 1 0 3 0 0 0 2 1 1 0 0 0 0 1 0 1 0 0 0 1 0 0 1 1 1 0 0 0 0 0 0 0 0 1 1 0 0 2 0 2 0 0 0 1 0 0 1 1 4 1 0 0 2 2 0 0 0 0 1 1 1 0 0 1 0 0 0 1 1 1 0 0 0 0 0 0 0 0 0 0 0 0 0 3 3 1 1 1 0 0 0 0 0 0 0 0 0 0 2 2 1 0 0 0 1 1 0 0 0 2 0 0 0 0 1 2 1 2 0 0 0 0 0 2 2 2 1 2 0 0 0 1 0 1 0 0 1 0 0 0 0 0 0 2 0 1 0 3 0 1 0 1 1 0 1 0 0 2 1 0 0 0 0 1 1 0 0 0 1 0 0 0 0 0 2 0 0 0 0 0 0 0 1 1 0 1 0 0 0 3 1 0 0 1 0 2 0 0 1
46 42 24 52 44 37 45 22 16 38 28 48 21 44 36 40 31 29 22 38 35 37 33 22 31 37 30 23 41 40 26 22 38 25 34 21 51 28 51 42 34 62 34 30 39 29 33 39 47 39 29 42 33 35 25 32 27 39 51 47 21 58 37 37 34 40 46 21 32 29 26 43 44 24 40 64 33 36 19 45 34 45 35 39 28 40 36 42 66 35 43 26 38 22 37 26 35 27 47 11 34 42 40 33 35 24 28 35 20 24 23 24 24 27 33 29 28 39 29 37 42 35 28 45 45 28 61 44 31 59 26 24 50 32 46 28 36 39 25 35 38 67 42 32 36 40 50 45 45 30 70 38 43 42 39 24 29 57 26 44 32 27 64 42 40 37 36 30 29 30 34 38 20 19 42 37 32 28 32 39 39 25 39 32 45 19 39 29 28 43 33 49 33 19 30 24 40 37 25 36 42 18 49 15 66 53 36 38 34 22 32 43 34 33 50 43 44 40 25 36 33 33 21 35 63 49 39 25 40 39 35 25 28 34 23 44 43 20 43 21 38 39 48 24 31 32 32 31 27 29 24 28 36 39 23 23 48 14 9 52 25 28 30 31 27 32 32 21 31 24 37 28 53 32 34 45 44 22 54 57 24 27 36 41 24 36 20 63 40 23 39 39 30 31 34 21 47 24 32 37
56 100 129 76 32 75 133 108 83 15 82 110 55 30 121 85 92 92 76 94 74 100 117 84 62 76 66 103 68 89 88 46 99 58 110 103 116 68 59 46 71 83 59 69 44 64 71 44 117 82 81 78 102 88 79 115 90 75 72 92 57 55 97 78 94 42 114 48 85 78 133 84 77 118 78 77 101 67 98 64 114 62 68 106 30 90 53 92 64 77 72 96 86 92 20 57 83 46 84 72 68 100 118 66 80 37 78 88 93 32 106 99 108 155 49 92 30 75 106 83 90 115 69 100 88 55 74 71 105 84 67 82 82 99 113 68 94 97 101 80 79 69 105 86 98 46 81 68 92 34 98 79 83 101 104 100 89 80 86 117 62 42 97 74 102 60 50 99 100 98 71 67 105 91 92 44 99 65 93 64 70 119 48 78 106 115 51 108 111 109 30 64 79 96 74 58 96 90 111 80 22 104 98 42 63 18 84 45 79 6 84 86 112 130 77 81 55 108 87 113 91 109 98 95 101 99 90 60 102 101 82 95 56 132 86 131 44 80 53 93 128 116 89 42 89 111 76 114 52 67 67 116 111 107 60 100 92 49 41 104 105 100 97 77 94 69 78 27 12 22 81 60 52 99 74 95 110 134 38 82 118 93 107 73 88 94 48 67 56 0 90 36 69 70 80 47 83 103 29 16
2 10 14 0 12 0 2 4 6 2 0 6 7 0 0 3 1 1 1 4 3 0 7 7 0 0 0 0 8 4 4 0 0 1 8 0 2 1 7 0 1 3 1 17 0 6 3 3 0 4 1 4 0 0 0 9 0 3 3 0 0 0 0 7 2 3 1 2 11 2 0 0 0 0 1 3 0 9 14 0 0 0 0 18 2 1 2 0 1 3 0 1 0 4 4 4 0 0 0 0 1 0 0 0 3 24 0 0 0 8 0 1 2 1 4 3 1 2 0 0 6 0 1 1 2 0 3 0 0 5 0 10 0 2 0 5 6 0 0 4 0 3 13 4 3 2 3 3 0 0 3 2 6 2 1 0 3 1 0 0 0 1 1 0 0 2 1 0 0 0 9 2 2 0 1 12 0 5 0 16 0 1 3 2 15 2 1 21 1 0 0 0 0 0 9 0 0 8 3 2 0 3 0 0 0 0 2 5 0 6 7 3 10 1 10 0 1 7 0 1 0 1 0 0 3 5 0 0 4 2 6 3 1 1 0 0 7 0 0 10 0 0 4 13 1 8 3 4 10 0 0 0 0 2 31 2 0 8 17 1 0 0 4 0 6 2 0 6 0 7 11 3 15 3 4 5 9 0 0 1 6 3 2 1 2 3 5 2 9 0 4 4 3 2 13 4 0 0 6 10
6 2 5 0 2 6 5 3 5 2 0 6 2 4 6 3 4 4 10 5 1 1 4 1 0 4 6 4 3 4 3 2 6 28 0 6 2 4 3 8 1 3 4 1 4 1 5 6 5 0 2 14 1 3 5 0 5 2 3 5 5 0 3 4 4 2 5 8 10 14 1 0 1 10 4 5 2 2 4 3 7 1 6 4 6 6 8 7 5 3 3 12 9 13 2 8 8 4 3 4 7 7 4 7 16 7 6 5 12 2 10 7 3 3 7 3 6 3 0 7 4 2 6 4 9 1 6 2 8 3 6 8 6 5 9 2 10 4 5 7 6 1 4 3 3 4 4 0 5 6 0 2 2 7 2 1 4 1 12 14 4 3 12 10 16 5 3 4 2 3 7 5 5 13 2 0 3 4 1 0 4 8 3 5 16 5 3 3 5 1 8 2 3 2 0 3 11 4 5 2 1 7 5 2 8 2 7 1 7 4 4 7 1 5 5 3 6 7 3 2 8 3 3 0 4 1 8 6 5 4 3 4 8 10 3 0 4 2 11 1 2 6 4 9 8 10 6 11 6 11 3 0 2 3 3 3 6 6 15 9 4 2 6 9 2 1 17 11 8 3 6 4 5 6 10 7 1 1 1 1 3 8 5 9 10 9 6 3 13 3 2 12 11 2 4 18 6 5 5 1
8 3 13 0 2 2 3 6 12 4 8 8 1 2 5 1 8 6 7 1 5 7 10 16 3 9 3 0 2 2 0 12 5 5 9 0 6 4 3 5 3 2 2 5 7 4 1 6 5 2 2 6 2 3 2 5 3 6 0 7 4 5 4 7 6 4 4 9 2 1 8 5 3 1 2 9 6 5 1 1 1 10 6 2 5 1 4 9 10 4 10 11 11 4 7 11 5 3 4 12 4 3 1 8 5 5 2 2 7 3 8 6 3 3 8 1 8 1 6 3 6 9 4 0 0 8 12 2 3 8 2 2 3 5 0 1 2 1 4 0 2 2 9 4 2 3 3 4 8 6 12 4 6 3 4 8 2 4 6 2 11 3 5 2 4 3 2 3 4 1 7 4 2 4 5 6 0 1 2 3 3 3 2 4 1 6 3 10 0 8 3 2 7 4 7 9 1 0 8 6 5 6 3 9 16 3 3 4 2 1 9 5 11 2 10 4 3 3 4 1 2 0 1 2 3 2 9 4 5 6 1 2 11 13 5 6 6 12 3 2 3 5 6 8 0 0 3 4 4 6 1 5 2 2 12 3 2 4 1 5 8 7 2 4 5 8 2 6 3 2 10 6 0 4 2 4 8 1 4 7 5 4 0 7 1 4 1 1 0 5 0 0 5 2 4 7 0 6 5 7
0 1 1 4 0 6 1 4 3 0 1 0 0 0 0 0 0 0 0 0 0 0 0 0 0 0 0 0 0 0 0 0 0 1 1 1 0 1 1 0 0 0 2 0 1 10 0 0 0 0 1 1 0 0 0 0 0 2 2 0 4 0 2 0 0 0 0 5 0 0 0 0 7 1 0 0 0 0 0 0 0 0 6 0 4 0 0 0 1 1 5 3 0 4 0 0 0 0 0 2 0 0 1 0 0 1 0 0 0 0 3 0 1 0 3 0 0 1 0 1 0 0 0 1 0 3 1 1 0 0 0 2 0 0 0 0 2 3 0 0 0 0 0 0 0 0 0 2 0 0 3 0 0 0 0 0 1 0 0 5 0 0 0 0 0 0 6 0 1 0 0 0 0 8 0 0 2 0 0 1 0 0 0 2 0 0 0 0 0 4 0 1 0 2 0 0 10 0 0 4 0 1 1 0 0 0 0 0 0 0 1 0 4 1 0 0 0 0 2 0 0 7 0 2 0 0 1 0 3 0 3 0 0 1 2 5 0 2 0 0 0 1 0 1 0 0 0 0 8 0 0 0 0 0 1 1 0 1 0 0 1 0 0 2 2 0 0 0 0 2 0 2 0 0 1 1 3 0 0 1 1 0 0 2 0 0 0 1 2 1 2 1 0 0 1 0 0 0 0 3
142 128 149 341 298 109 266 368 140 141 269 235 74 199 289 239 99 37 99 217 126 374 185 127 218 160 125 213 120 49 186 241 93 121 312 277 226 160 95 46 149 105 344 179 177 177 108 121 389 343 207 109 311 415 203 352 342 232 227 417 190 200 190 323 176 139 283 336 132 290 313 157 286 209 314 245 311 125 175 398 364 170 444 196 94 252 302 73 687 229 57 291 341 289 69 240 288 54 269 473 35 254 410 153 249 328 188 148 70 192 478 220 430 584 211 197 135 77 167 213 140 211 210 330 31 213 83 166 229 418 200 478 196 352 318 111 119 214 216 385 229 174 219 319 256 193 142 217 176 67 215 226 416 203 389 158 139 180 52 412 66 125 122 116 306 138 183 146 362 161 239 64 196 84 49 39 260 254 50 255 231 385 312 115 362 105 228 49 22 591 255 56 261 329 92 350 249 297 62 93 207 443 224 291 118 79 66 129 257 466 319 123 168 55 248 336 717 391 185 265 62 209 290 202 269 122 48 299 264 94 254 253 123 391 328 301 206 204 132 124 87 314 229 230 101 247 261 264 140 92 76 466 98 99 90 180 204 185 51 177 176 309 321 250 334 157 269 36 222 107 254 78 115 490 126 129 167 228 407 167 409 134 301 250 259 173 227 239 352 149 145 272 270 166 191 277 167 302 441 139
16 14 16 6 9 12 0 6 5 11 3 6 7 16 7 9 8 18 9 6 7 10 11 10 12 30 6 10 16 16 6 8 16 15 14 8 26 14 18 18 9 7 6 11 11 14 14 12 3 29 11 13 5 5 13 9 7 7 9 6 13 7 14 11 11 8 11 12 12 9 7 14 2 8 6 22 15 6 7 22 16 5 4 16 18 16 9 6 9 13 14 9 13 9 15 8 7 3 12 5 20 9 8 13 12 9 15 4 10 12 3 7 5 5 10 9 5 13 21 8 11 25 16 14 10 12 11 9 7 3 16 5 8 8 10 5 3 3 13 24 13 11 6 15 10 20 18 13 17 2 5 10 11 14 10 11 18 12 8 4 8 10 28 15 8 15 4 17 24 14 12 5 20 11 15 5 2 7 4 5 17 6 1 19 11 21 11 5 2 9 9 11 8 19 15 18 17 9 3 20 8 11 13 5 11 8 11 16 4 12 16 8 15 13 17 15 7 6 3 18 8 13 19 14 19 7 8 7 10 14 4 11 3 12 9 18 8 3 1 10 12 24 8 6 12 14 3 9 9 16 13 10 8 3 6 4 7 18 17 22 15 10 4 6 11 13 9 7 9 11 16 11 10 8 11 12 10 18 14 6 6 13 9 0 14 8 16 8 14 12 12 9 4 3 16 4 5 8 12 6
0 0 2 0 0 1 0 0 0 1 0 1 0 0 0 1 0 0 1 1 1 0 0 1 0 0 0 0 0 0 0 0 0 0 0 0 2 1 0 0 2 0 0 0 0 0 0 0 0 2 0 0 0 2 0 0 0 0 0 0 0 0 0 0 1 1 3 2 0 0 6 0 0 0 0 1 1 0 0 0 0 0 0 3 0 0 0 2 0 0 3 0 1 0 6 0 0 0 0 0 0 1 0 0 0 0 0 1 0 0 1 4 0 0 0 0 1 2 1 0 0 1 0 0 0 0 1 3 0 1 1 5 0 0 0 1 0 1 1 0 0 0 0 2 0 0 0 2 1 0 1 0 1 2 0 0 1 0 0 0 0 0 0 0 2 0 1 0 0 0 0 0 0 0 0 1 0 0 0 0 0 1 0 0 0 0 0 0 0 0 0 0 0 0 0 2 0 0 0 0 0 0 1 0 0 3 2 0 0 1 1 1 2 2 1 0 2 2 0 1 1 0 1 0 1 0 0 0 0 1 0 1 0 0 1 2 0 0 0 0 1 1 0 3 0 0 0 0 1 0 2 0 0 0 0 1 0 0 3 0 0 3 1 1 1 1 0 0 0 0 0 0 0 0 0 2 0 0 4 0 0 0 2 2 0 0 0 1 0 0 1 0 1 0 0 1 0 1 0 1
10 61 27 19 4 23 33 2 36 72 68 32 33 16 7 16 39 49 5 22 44 43 33 16 14 54 57 57 26 26 32 12 10 36 15 38 46 42 38 40 33 34 0 47 10 10 29 30 31 34 67 52 55 67 17 10 43 26 55 97 68 14 42 31 26 53 1 18 60 10 12 51 15 22 55 21 47 15 14 9 11 39 12 21 19 49 20 14 5 24 15 9 41 53 31 18 87 2 14 48 26 14 42 50 20 57 10 8 15 74 31 30 25 13 45 10 32 73 44 30 23 16 13 34 49 43 40 40 18 14 21 83 13 24 90 15 18 15 59 35 34 90 24 2 40 46 8 43 80 26 66 37 24 6 35 11 20 20 49 1 68 27 20 12 47 6 34 29 7 24 53 41 32 11 55 22 5 12 52 52 9 22 17 38 17 23 26 58 20 31 43 44 28 16 11 34 40 35 33 34 16 21 12 31 31 4 70 36 7 1 69 41 30 11 22 48 14 17 66 9 46 68 5 33 79 30 54 10 68 34 13 29 32 47 20 22 30 30 27 38 12 49 21 36 16 18 45 22 24 37 31 58 40 16 27 34 32 17 21 4 48 52 42 22 13 19 23 10 50 38 7 47 23 5 20 58 34 14 32 10 27 24 11 5 31 34 1 68 68 12 4 67 65 11 48 23 21 22 21 31
2 2 0 3 0 4 4 1 1 3 3 6 0 3 1 1 3 1 1 3 1 0 2 3 0 3 0 2 1 3 1 0 1 0 0 2 3 1 1 2 3 1 0 1 0 2 0 0 1 0 2 1 1 1 0 2 6 0 0 0 0 1 0 0 4 2 3 1 3 0 3 3 0 3 5 3 2 0 2 2 1 2 6 2 0 2 0 0 0 0 0 0 2 1 2 1 1 3 1 0 3 3 0 0 2 1 2 8 1 1 0 0 0 2 0 1 0 0 1 4 2 2 0 3 5 1 0 2 2 0 1 1 1 3 3 3 3 1 1 0 3 1 3 0 1 1 2 0 0 0 2 2 0 0 3 0 1 0 1 1 0 4 4 0 1 3 7 1 2 3 2 1 2 1 0 4 0 1 2 0 3 3 0 2 1 2 2 1 0 0 0 0 2 2 2 2 3 2 4 0 0 1 1 0 0 2 1 0 3 1 1 4 3 2 2 2 6 1 1 2 2 0 1 2 1 0 0 0 1 1 1 0 4 1 3 1 2 3 5 0 0 5 3 0 3 4 0 1 2 1 4 3 3 5 0 0 5 0 5 3 2 1 0 1 1 2 2 2 1 0 3 0 1 2 0 0 1 1 0 2 2 1 0 0 0 0 0 1 2 1 1 2 0 0 4 0 3 3 1 2
3 1 2 0 2 5 3 2 0 1 6 1 1 8 6 1 0 2 6 3 0 7 1 3 2 0 7 2 4 0 1 8 0 0 6 2 3 1 13 9 5 11 3 4 0 3 0 1 1 1 0 4 7 4 4 5 7 7 4 5 5 2 0 1 3 9 9 4 7 4 5 3 6 5 1 1 0 16 2 10 1 1 6 0 0 1 9 5 3 3 5 0 1 8 3 3 0 5 7 2 5 1 17 3 4 8 1 1 15 3 1 9 11 0 5 5 0 5 5 2 2 7 3 16 5 3 7 8 2 11 3 6 5 15 5 8 7 10 10 1 2 4 4 7 7 0 0 9 3 3 5 13 2 0 1 10 1 0 9 7 3 4 4 1 1 1 4 5 19 0 2 5 1 4 1 10 1 3 2 6 0 7 3 3 3 7 2 5 10 2 4 10 3 6 3 3 8 0 4 7 2 2 1 2 4 7 4 7 1 1 1 2 6 2 3 10 4 10 3 2 0 2 5 3 3 5 3 6 6 4 3 0 0 6 0 2 6 6 1 6 0 1 2 3 7 1 6 4 1 2 5 0 4 2 0 1 0 2 3 2 1 6 1 6 4 0 4 3 2 7 1 4 1 3 2 3 7 3 23 2 4 6 1 7 7 1 10 5 2 6 1 8 1 8 3 8 2 7 13 8
22 26 43 30 22 28 18 27 43 36 30 37 40 37 36 26 28 29 28 29 27 18 28 55 25 25 28 49 24 26 20 30 29 36 40 23 19 30 23 36 29 29 42 42 30 37 27 38 38 27 36 27 47 37 40 39 41 31 27 37 25 39 29 40 48 45 32 33 28 24 22 32 28 34 33 47 39 35 41 36 28 37 36 34 32 38 48 26 20 35 31 48 29 45 28 36 33 39 20 33 31 22 45 36 29 23 33 41 39 28 41 41 34 29 34 37 43 18 44 22 44 29 47 31 32 30 21 27 37 35 31 59 20 36 40 35 31 19 36 39 44 50 27 32 31 41 32 27 26 40 16 42 31 23 32 41 23 35 37 39 40 44 28 37 31 32 30 24 39 40 31 43 42 41 29 35 26 37 37 32 26 30 37 53 36 35 16 29 33 30 34 36 36 18 38 41 37 44 42 48 36 37 36 41 39 38 18 26 37 29 38 45 49 37 43 31 40 34 24 34 27 31 40 32 27 36 28 33 27 44 42 25 46 29 52 19 29 57 27 33 38 28 30 36 16 36 28 29 32 46 25 20 24 27 36 39 22 60 41 30 46 35 37 28 28 28 25 24 54 39 27 30 34 38 51 32 25 38 37 24 38 33 45 35 41 26 34 41 38 43 31 42 42 41 22 29 36 35 47 37
42 15 18 14 22 37 48 17 29 46 20 24 25 30 20 33 54 13 46 29 18 53 44 26 14 37 11 31 26 20 8 44 31 27 12 49 54 28 21 29 30 10 15 37 4 28 9 33 22 25 27 7 33 12 28 18 21 9 47 49 23 5 37 24 55 28 30 26 16 25 19 21 12 7 39 4 31 20 7 25 48 30 33 17 17 18 8 48 44 30 14 10 27 36 45 38 27 15 4 30 43 31 27 17 37 8 24 16 9 35 4 20 43 41 49 25 11 36 27 62 20 27 45 59 17 39 19 25 19 21 20 33 56 31 20 29 55 28 22 38 49 16 34 16 22 13 27 25 47 19 26 34 26 21 24 10 29 9 11 35 23 26 17 23 33 25 30 13 29 27 28 17 25 15 4 16 27 17 19 17 43 12 35 15 17 27 9 14 18 18 11 35 30 24 15 22 26 30 14 30 18 23 20 28 16 24 21 30 18 30 22 39 10 39 23 21 26 30 31 23 36 30 35 10 28 8 25 46 35 33 9 24 30 33 18 43 12 11 25 59 6 60 10 30 44 9 29 21 59 21 25 4 32 25 19 38 48 27 17 18 14 4 39 28 68 13 36 21 55 11 42 27 12 28 20 27 24 27 24 20 12 44 7 13 34 28 12 18 38 28 27 45 11 15 11 35 38 37 26 10
1 45 40 39 36 4 0 28 32 22 40 4 0 1 14 4 41 36 21 15 0 29 19 1 5 12 12 31 6 27 15 38 25 1 22 30 1 27 8 4 28 0 25 0 31 14 7 1 41 30 13 0 17 16 30 29 10 23 5 0 1 36 41 9 43 28 6 15 3 10 33 0 9 19 12 7 11 29 9 6 0 33 29 14 0 14 25 26 1 8 29 17 2 36 1 45 34 40 52 38 0 7 9 32 4 2 33 11 9 15 0 16 17 2 16 6 34 23 0 20 0 9 40 47 17 8 4 0 18 24 1 5 17 1 9 27 15 28 15 31 53 29 35 2 43 41 15 14 0 31 25 0 10 11 24 16 0 32 0 0 1 1 2 0 12 0 21 37 46 17 38 43 3 7 18 4 18 4 33 21 41 15 0 0 44 10 18 0 6 3 0 15 9 0 0 23 11 10 3 54 36 18 8 1 28 23 31 2 27 34 1 13 10 46 49 38 0 0 18 30 45 1 12 57 0 30 0 22 18 0 29 14 8 1 12 10 0 2 44 15 12 34 30 0 5 0 42 22 1 28 1 19 13 29 36 8 0 28 13 5 1 32 2 19 11 15 3 3 36 0 21 19 6 9 12 1 0 9 21 53 9 0 3 24 33 13 33 33 24 39 24 4 35 17 12 2 8 29 27 0
4 3 5 4 8 1 8 3 0 2 4 1 3 1 1 1 6 5 1 1 0 4 3 2 7 1 4 3 1 7 4 0 3 2 6 1 3 2 0 2 2 3 6 2 2 4 8 2 4 1 2 5 4 3 4 0 3 3 2 3 2 5 4 3 3 0 3 2 8 2 4 3 1 1 6 6 0 2 0 4 2 1 0 3 3 2 1 9 2 1 1 3 2 2 3 0 5 3 4 2 7 3 1 2 0 0 1 0 8 0 2 7 4 3 6 7 3 5 2 2 1 1 1 14 6 4 0 0 1 6 7 4 3 2 0 4 3 3 1 8 0 2 2 2 7 1 2 0 2 4 3 6 3 3 1 4 2 3 1 7 3 4 5 0 4 1 4 4 4 5 0 1 3 0 1 4 2 1 6 0 3 3 7 0 4 6 1 7 6 7 5 5 3 2 5 3 3 6 0 2 2 1 1 4 4 2 0 0 1 5 2 1 0 4 1 1 1 1 6 4 4 1 3 4 4 1 2 4 0 1 1 5 0 0 3 9 0 5 2 1 0 3 2 4 3 2 4 2 2 7 7 7 6 3 3 4 3 6 1 2 4 4 3 3 4 0 2 1 4 1 9 3 3 2 1 2 7 2 1 5 1 3 5 3 3 3 2 1 2 3 3 3 1 3 1 7 5 5 4 4
19 20 29 18 27 21 17 29 30 22 23 19 23 15 21 25 26 23 23 23 29 17 16 24 26 20 20 19 26 24 24 24 22 23 25 22 18 16 20 26 27 13 18 25 15 17 21 19 25 18 24 21 24 22 20 27 16 24 23 23 28 36 30 10 18 23 18 18 15 25 19 15 20 25 27 16 24 17 22 31 22 18 22 19 22 19 13 24 29 10 18 18 20 28 27 19 19 22 12 14 27 27 21 21 20 13 34 25 30 13 14 23 28 23 23 17 17 16 22 16 23 27 25 27 18 19 28 26 31 24 25 28 16 18 20 27 27 21 35 23 16 24 28 22 16 23 14 15 24 19 21 13 20 18 12 17 23 18 21 26 10 14 17 23 20 26 21 16 15 17 24 25 21 32 16 24 20 16 22 20 27 18 24 16 24 32 22 19 26 22 16 11 23 17 17 25 24 24 30 16 25 22 14 28 17 16 17 24 16 26 27 19 16 22 11 24 22 17 24 19 22 19 17 21 23 27 23 21 17 22 22 18 19 21 25 21 28 20 25 21 18 21 26 32 24 28 16 25 21 18 17 22 23 18 23 26 17 17 27 30 13 24 25 22 20 22 19 28 24 22 29 17 17 25 16 23 31 20 25 23 23 18 24 29 28 17 25 32 13 23 31 32 19 32 23 24 34 21 20 22
10 7 2 12 15 10 13 6 5 22 15 9 13 9 14 11 6 20 8 7 16 10 10 11 10 16 16 9 8 11 10 5 11 8 9 9 5 8 6 9 15 8 11 12 2 8 1 3 11 22 7 11 3 17 4 6 6 8 11 27 7 14 8 10 5 3 0 9 7 4 9 14 6 23 11 10 11 5 8 13 8 11 13 4 2 6 9 19 5 9 6 18 12 11 13 13 10 12 17 13 10 10 5 10 14 10 5 9 6 10 6 3 0 12 14 2 8 8 5 10 6 20 12 8 4 10 8 13 4 15 10 10 8 6 6 13 10 3 13 9 5 7 8 9 6 8 4 6 6 1 10 18 2 3 12 8 8 9 17 8 10 13 12 5 7 17 6 6 10 7 5 11 4 6 8 5 14 10 16 8 10 7 0 16 9 9 6 9 10 13 13 9 4 8 5 14 12 5 17 2 15 7 10 7 12 11 11 6 2 19 10 9 6 2 6 12 7 15 1 8 8 5 1 13 6 8 12 19 9 9 4 8 8 13 12 12 5 3 19 14 9 12 9 3 8 7 15 12 4 8 14 12 20 6 13 10 6 11 9 11 7 12 7 15 10 6 4 2 8 10 6 17 11 10 6 15 10 10 9 8 5 7 4 15 10 6 4 9 13 10 6 11 7 14 13 7 17 10 10 11
3 0 1 0 0 0 0 2 1 1 4 1 1 0 2 0 0 0 0 0 4 2 0 0 2 0 0 1 0 1 3 0 1 0 0 0 0 0 2 0 2 0 0 1 4 2 0 0 0 0 10 1 0 0 0 0 0 0 3 0 0 0 1 4 0 1 1 4 0 0 0 0 0 2 0 0 2 6 2 3 0 4 0 1 0 0 0 0 0 0 0 0 0 0 0 5 0 0 0 2 0 0 0 0 1 2 0 0 2 0 0 0 1 0 3 0 2 0 1 0 0 0 0 0 0 3 0 2 1 0 0 0 1 0 0 0 1 8 2 0 1 0 6 1 0 4 6 0 2 3 0 6 0 0 2 0 0 0 0 0 0 1 1 0 1 5 0 3 0 0 0 1 0 0 0 0 3 2 0 1 0 2 0 0 1 0 1 2 0 3 0 0 0 0 0 0 0 2 0 0 0 0 6 0 0 0 0 0 0 0 0 2 0 0 0 0 0 0 0 0 0 0 1 0 0 1 0 3 0 0 0 0 1 0 1 0 1 0 0 0 4 0 1 9 1 5 0 1 4 9 2 2 0 0 0 0 0 12 0 0 3 0 4 0 0 3 1 0 0 0 0 0 1 0 1 1 9 0 13 0 2 2 9 1 0 0 0 0 0 0 0 8 1 2 1 10 0 2 1 1
3 2 2 4 5 4 5 1 6 3 4 2 2 2 4 3 7 2 4 2 4 3 8 8 3 3 3 4 3 8 3 4 4 3 4 3 2 2 2 2 3 4 5 4 5 7 1 5 0 1 6 3 4 2 9 3 6 5 1 2 0 3 2 1 5 5 5 6 4 4 8 7 4 6 3 2 4 1 7 7 6 4 6 4 2 2 8 4 2 3 2 6 5 3 1 1 4 1 5 1 7 1 4 8 3 5 5 1 5 5 4 4 2 3 6 6 5 5 1 4 3 8 0 4 5 4 2 8 2 4 1 2 2 2 1 4 1 1 5 6 4 5 12 2 1 6 3 3 5 6 8 6 5 5 2 3 4 2 3 2 2 5 1 6 8 0 3 1 3 8 6 3 6 6 0 6 7 5 2 4 2 7 4 4 1 8 1 4 6 5 2 4 6 5 2 9 1 3 2 5 7 2 7 6 3 0 4 3 5 1 2 8 2 2 9 2 5 2 2 1 5 3 2 2 2 6 3 5 3 8 8 4 5 6 4 4 7 7 5 6 5 2 8 10 2 3 2 4 0 3 5 5 6 3 2 2 5 4 4 4 3 11 4 0 6 3 3 0 5 4 5 2 5 5 0 3 3 3 9 3 9 1 3 5 6 6 10 3 4 1 6 8 2 6 4 7 5 10 1 7
0 2 0 0 0 0 0 2 0 0 0 0 0 2 0 0 0 0 1 0 0 3 0 1 0 1 1 0 0 1 0 0 0 0 0 0 0 1 0 1 0 0 1 0 0 0 1 0 0 1 0 3 0 1 0 1 0 0 0 0 0 0 0 0 0 4 1 0 0 1 0 0 0 0 0 0 0 0 5 0 0 0 0 0 0 2 0 3 0 1 2 0 1 0 1 0 0 0 4 1 0 0 0 0 0 0 0 0 0 0 0 1 1 0 0 6 0 0 0 1 0 2 1 0 1 0 0 0 0 0 0 0 0 0 0 0 0 0 0 0 3 0 0 0 1 1 0 0 0 0 0 4 0 0 2 1 1 0 3 3 0 1 0 2 0 0 0 0 0 1 0 0 1 0 0 0 1 4 0 0 0 0 0 0 0 0 0 3 0 0 1 0 2 0 0 0 0 1 0 0 4 0 0 0 0 0 0 0 0 2 1 1 0 3 2 0 1 1 0 0 0 0 2 2 0 0 0 0 0 0 0 0 0 1 1 2 0 4 0 0 0 2 0 2 0 0 0 0 2 0 0 2 0 0 0 0 2 0 0 2 2 0 3 1 0 0 1 0 0 1 1 0 1 0 0 0 0 0 0 0 4 0 1 0 1 0 2 1 2 0 1 0 1 0 0 1 0 1 0 0
140 113 54 73 52 42 104 60 91 52 49 137 63 85 93 50 82 102 64 131 108 34 31 211 95 171 87 76 148 59 96 62 45 53 97 45 46 41 95 105 72 50 134 62 41 39 60 40 182 163 64 46 97 190 63 24 54 94 69 88 22 28 74 168 121 36 113 63 68 94 95 29 81 87 39 56 100 36 94 85 108 75 60 67 91 46 55 134 38 85 33 46 32 59 24 39 89 23 81 45 91 64 95 156 59 73 70 225 134 126 40 106 53 150 32 35 48 109 92 101 57 124 98 56 49 114 142 79 15 68 104 37 103 50 55 94 54 77 71 129 132 28 80 47 104 75 112 38 56 123 40 103 119 75 55 80 48 149 41 59 126 116 69 117 80 84 70 59 78 124 99 35 175 30 65 93 29 86 34 35 18 88 39 30 138 92 95 125 163 46 92 71 103 88 19 96 84 20 67 81 22 58 43 96 66 111 98 79 120 122 117 61 196 50 54 172 129 32 43 86 113 74 78 100 67 51 60 85 136 49 80 49 48 84 78 26 35 80 74 45 34 109 45 62 76 231 115 42 69 62 55 87 73 82 29 65 65 74 106 143 61 66 119 84 91 53 44 77 37 67 95 77 40 36 59 58 52 91 84 35 78 33 125 22 50 180 78 105 103 138 81 142 66 29 24 68 39 22 92 63
1 0 0 0 23 0 8 2 2 1 1 0 4 1 0 0 1 0 1 1 5 0 0 0 14 0 0 0 1 0 3 0 2 1 1 0 0 0 3 0 2 0 0 1 0 0 1 2 0 0 0 0 0 0 0 1 0 0 7 0 0 0 0 0 0 2 0 2 6 0 0 1 1 0 4 4 0 7 0 0 0 2 2 0 0 4 0 2 0 0 9 0 1 0 16 0 0 0 0 2 0 0 0 0 2 0 6 0 0 0 1 0 0 0 0 0 0 0 42 0 0 0 8 0 3 0 0 1 0 0 2 0 0 0 0 0 0 1 0 0 0 4 0 0 6 5 10 0 0 1 2 3 0 0 0 1 0 0 0 6 2 0 0 2 0 0 0 3 0 1 0 1 0 0 0 0 8 0 25 0 1 0 2 0 0 0 0 0 1 0 0 6 0 11 0 0 0 0 1 0 0 0 1 0 15 7 1 0 0 6 17 3 0 0 3 0 0 0 0 0 1 1 1 19 0 0 1 1 0 0 0 0 4 0 0 1 16 2 5 0 0 0 3 0 0 2 0 6 0 0 1 5 0 0 7 0 0 0 0 0 0 0 0 0 0 0 0 0 0 8 0 0 11 0 0 2 0 1 0 0 6 0 0 0 0 0 0 0 0 0 0 1 0 0 0 0 3 1 0 0
11 12 16 11 8 11 19 5 13 9 5 5 10 9 0 14 12 11 4 17 14 4 31 26 26 2 5 3 0 6 31 5 27 7 13 4 14 6 3 8 16 5 15 24 9 18 11 33 4 17 10 4 3 5 7 6 13 13 14 10 11 16 36 14 6 10 2 2 42 6 5 7 7 14 5 19 13 22 5 17 6 5 10 3 13 9 9 25 8 7 3 9 15 7 18 5 7 13 17 10 17 19 14 11 10 7 6 27 3 22 12 4 2 11 14 3 12 8 7 9 40 9 15 10 6 15 5 15 17 5 11 3 11 53 21 18 5 15 5 10 11 0 25 39 3 3 10 26 9 6 17 7 13 10 9 11 9 16 7 6 1 3 8 21 1 5 7 0 12 11 6 6 13 7 8 7 13 8 2 8 17 2 1 3 8 14 2 12 9 3 16 13 18 4 12 7 9 15 4 5 12 12 7 11 2 20 18 7 29 14 4 21 9 12 8 14 11 12 25 13 12 7 10 4 11 5 13 1 13 6 8 4 16 12 6 14 25 3 0 24 15 9 8 7 22 8 21 12 10 6 14 2 39 19 13 7 10 4 2 2 15 9 12 21 3 17 11 5 13 1 14 14 11 14 17 1 20 19 15 12 5 14 24 3 13 2 5 23 5 7 10 25 10 19 1 5 3 5 5 9
0 1 1 3 3 0 2 0 4 0 0 0 0 0 3 1 0 2 10 15 12 24 2 2 5 0 4 1 0 1 4 0 4 0 6 1 6 0 0 4 3 0 7 11 3 0 3 2 7 0 2 3 0 0 1 13 2 0 5 4 0 1 1 0 3 0 0 0 0 0 0 11 5 1 12 0 1 10 6 2 1 0 2 4 10 0 4 3 11 0 2 7 3 6 0 0 2 4 0 0 3 10 5 0 2 2 0 6 5 1 0 2 1 1 1 0 0 2 0 0 1 4 0 5 0 14 1 0 2 1 0 0 2 0 1 0 1 4 0 3 0 0 13 0 4 0 3 0 0 13 3 0 6 1 0 2 0 13 2 8 5 5 0 4 7 3 2 8 8 0 1 10 9 0 6 0 6 4 1 0 6 0 0 1 3 2 1 0 0 0 4 0 0 0 2 1 4 0 25 1 1 20 0 0 1 1 0 3 0 21 4 0 0 1 2 7 1 3 0 0 4 3 0 6 0 0 0 19 0 4 7 8 1 0 3 2 0 5 0 4 0 3 0 11 13 1 1 5 10 0 6 0 4 0 0 0 1 4 0 3 0 0 0 4 1 0 0 2 0 1 8 1 1 0 1 0 0 14 0 0 0 5 5 3 4 0 4 0 0 4 4 0 0 0 1 9 0 2 11 0
7 2 3 2 0 1 3 2 1 5 0 2 4 4 1 3 3 6 0 4 1 1 3 1 0 0 0 0 3 10 2 2 2 0 3 0 4 2 2 5 4 1 2 1 2 1 3 1 2 10 3 0 2 1 2 1 1 4 0 2 5 4 0 2 1 1 2 6 2 0 0 2 2 0 1 0 5 1 3 4 2 3 1 2 1 1 2 0 5 1 0 0 0 3 4 2 2 2 2 3 3 4 1 1 1 5 5 5 0 2 0 2 0 0 7 1 2 5 1 2 1 2 3 2 1 0 4 8 3 2 7 1 3 1 3 2 0 0 11 5 5 3 1 4 3 0 2 1 4 2 2 0 2 3 1 0 2 6 1 7 1 1 0 3 1 0 4 0 0 1 9 0 2 0 4 4 8 3 4 0 3 1 5 3 0 2 4 4 3 1 6 4 1 4 3 5 3 0 0 0 0 0 3 0 0 4 1 0 3 3 3 1 1 1 7 3 2 0 2 4 0 2 0 1 0 0 5 2 2 0 1 1 0 3 4 5 1 0 0 2 6 1 1 6 0 3 3 0 2 2 2 0 4 1 0 4 3 0 5 5 2 1 1 1 1 2 4 5 6 5 4 0 4 6 4 3 8 3 3 0 0 8 2 3 3 5 3 4 3 4 0 0 2 0 2 1 2 2 6 2
26 58 27 32 36 27 24 22 48 32 23 40 26 43 27 30 68 34 25 46 27 37 35 59 44 39 36 20 26 31 39 43 36 64 26 48 31 30 23 32 39 29 34 34 22 46 38 35 47 32 49 54 39 29 49 36 24 25 37 14 27 37 32 37 35 44 53 44 39 31 22 51 15 31 45 51 36 31 37 28 48 41 42 35 34 39 32 34 27 41 40 28 25 42 22 46 50 17 31 31 42 31 53 22 37 31 32 45 17 37 31 40 23 21 50 30 75 43 31 33 25 23 36 31 31 32 37 25 36 25 44 33 44 26 31 44 25 41 33 33 58 49 47 39 28 40 70 28 20 26 38 46 29 37 31 43 36 24 39 48 37 63 49 27 37 49 20 42 33 60 33 41 42 43 32 47 25 54 32 28 29 20 25 45 26 37 41 36 30 13 18 35 23 40 41 27 23 25 23 44 25 28 61 48 49 41 29 27 27 36 30 39 37 22 48 22 24 32 35 37 24 26 26 25 47 43 33 29 25 24 26 25 26 32 53 45 45 44 40 33 44 27 38 40 25 19 34 57 42 33 37 21 35 31 48 34 33 25 48 32 31 30 33 19 31 34 47 46 18 47 26 39 64 31 34 46 37 17 19 19 32 31 35 22 48 29 46 38 41 58 31 30 31 37 35 37 29 24 39 35
15 16 24 14 32 18 19 7 35 23 28 47 51 11 10 59 36 17 21 45 1 16 32 43 2 14 27 16 19 16 16 9 14 3 15 10 21 19 56 2 21 72 1 16 39 44 21 31 7 30 9 21 9 6 4 9 31 29 20 9 38 6 26 37 1 29 20 12 45 37 12 8 6 20 29 28 9 23 32 33 14 4 25 16 22 7 6 30 11 16 23 4 15 33 59 14 33 12 34 14 29 32 4 10 45 7 32 26 13 23 17 2 3 11 3 43 26 20 23 3 15 19 12 13 35 9 34 15 5 9 29 7 15 28 13 20 15 49 21 5 7 14 35 18 70 44 29 96 42 13 28 50 18 15 8 15 20 9 23 34 71 12 37 28 30 21 13 28 33 6 38 30 13 43 24 19 12 39 12 10 27 7 15 11 6 24 9 22 31 6 5 24 5 22 25 16 34 22 64 13 29 27 7 17 14 3 30 46 16 15 1 18 14 15 15 39 38 19 38 25 6 20 8 8 37 10 25 31 39 52 17 19 23 2 49 13 32 21 38 27 10 21 8 25 7 17 35 24 9 5 6 15 16 9 37 30 38 7 9 18 38 19 26 31 7 46 15 15 9 6 17 7 38 14 20 3 47 22 35 29 10 1 49 11 19 13 4 8 18 24 10 19 18 17 16 10 3 6 30 7
31 27 46 23 61 8 23 19 23 38 11 7 4 34 11 7 17 26 9 10 33 45 8 0 29 12 23 6 37 23 26 4 42 41 3 2 23 12 16 30 10 28 26 27 16 60 10 5 13 24 12 20 13 4 12 11 15 8 31 5 41 7 98 5 18 30 60 12 3 71 7 10 58 33 4 32 38 18 10 11 28 8 7 42 15 10 6 9 17 13 55 6 29 42 5 61 3 25 26 3 8 27 11 12 17 4 24 21 0 14 15 31 20 14 24 19 27 16 54 22 33 43 60 21 13 17 11 26 12 39 55 12 48 45 20 18 50 30 9 41 23 11 4 53 20 50 31 7 21 9 28 8 42 38 10 7 16 16 27 22 25 39 15 11 8 44 23 44 39 49 6 16 8 53 9 19 10 33 35 39 3 16 30 43 18 9 18 16 27 30 34 15 17 28 4 23 17 49 41 10 4 23 16 57 7 35 21 44 20 5 23 1 32 59 25 27 11 8 29 13 27 55 12 13 30 40 37 7 25 13 21 11 22 42 40 39 19 18 30 37 18 14 13 7 18 16 29 14 15 24 30 26 10 18 11 21 16 18 22 33 11 9 7 16 10 13 23 2 20 25 17 54 52 20 8 15 24 9 41 34 20 31 5 52 33 13 5 11 37 34 12 24 27 53 13 13 30 11 64 33
8 7 2 9 7 3 18 8 12 4 10 9 10 8 10 11 5 16 13 6 11 11 9 9 6 11 17 11 12 11 9 7 9 6 10 13 12 13 8 10 10 7 3 11 10 6 8 6 8 12 11 8 3 7 9 8 10 10 9 6 10 12 13 12 7 4 6 4 9 11 5 14 7 9 17 7 14 17 5 7 13 10 10 9 12 7 6 11 11 7 6 10 7 6 12 6 13 11 16 8 9 12 4 14 8 7 6 6 7 26 8 7 10 15 20 11 14 12 8 11 6 6 15 7 12 9 13 15 11 6 7 5 10 8 16 8 11 11 11 7 5 6 9 8 13 11 14 6 9 12 5 9 13 16 13 10 13 12 11 11 11 3 5 12 8 8 8 11 6 8 9 11 10 13 12 10 9 8 10 6 11 8 8 9 9 14 13 4 11 14 13 16 2 8 5 8 5 11 11 12 3 12 13 8 14 12 5 11 8 11 8 12 10 6 10 9 13 10 13 10 8 11 7 11 16 12 14 10 17 13 8 8 6 8 7 8 11 12 11 13 4 6 10 10 21 10 17 11 13 11 11 7 17 10 16 5 12 8 11 17 13 12 15 18 9 14 11 11 8 5 9 9 9 7 10 9 12 14 12 12 7 5 8 13 11 11 11 5 9 7 16 11 16 5 12 13 7 7 11 9
2 0 0 0 1 0 3 3 0 0 1 0 0 1 2 3 0 0 0 0 0 0 0 0 3 4 0 2 0 0 0 0 1 2 0 0 2 2 3 0 0 0 0 5 5 0 4 0 0 0 0 0 0 0 4 0 1 0 1 0 0 0 2 0 1 7 0 1 2 0 1 0 0 3 0 2 0 0 2 0 4 0 2 1 1 1 3 0 0 1 0 2 4 0 0 0 0 0 0 0 0 0 0 0 0 4 0 0 0 6 0 0 1 0 2 0 0 0 0 0 0 3 1 2 1 3 1 0 1 1 4 0 4 0 0 0 0 0 0 0 0 0 3 0 0 1 1 0 0 1 0 1 0 0 3 0 1 0 0 0 0 0 1 0 0 3 2 1 3 4 0 0 0 0 0 0 0 4 0 3 4 0 0 1 0 0 0 3 4 0 0 0 4 5 0 1 2 0 1 0 3 0 0 0 3 1 7 0 0 1 0 0 0 0 0 0 0 0 0 0 0 1 0 5 0 0 1 0 1 0 0 0 0 0 0 0 0 5 0 0 0 1 0 0 0 2 0 0 0 0 5 1 0 5 0 0 0 0 1 0 3 3 0 0 0 0 2 0 2 1 1 2 0 0 1 0 0 0 2 0 0 3 7 7 0 0 1 0 0 1 0 0 0 1 0 0 0 1 0 0
4 4 5 10 2 8 4 1 4 8 10 3 11 4 4 6 7 5 2 7 6 8 8 4 6 2 6 3 8 3 5 10 5 9 12 10 3 6 4 6 5 8 10 9 7 5 10 4 6 3 5 3 10 4 2 5 9 1 0 5 3 9 1 2 7 12 2 10 1 5 4 8 5 9 2 3 4 5 8 8 6 9 5 5 7 7 1 6 9 3 5 6 4 3 9 3 18 8 8 4 2 4 1 3 14 8 1 1 7 4 4 5 6 10 11 4 4 5 8 9 6 12 3 13 0 5 12 3 6 9 5 8 8 5 0 12 9 8 5 10 5 13 6 4 4 9 10 11 3 2 7 10 6 7 5 7 9 4 4 6 0 7 7 2 6 4 6 3 10 4 14 1 1 7 10 7 9 4 4 5 9 2 3 7 5 2 4 4 2 2 6 5 16 3 13 2 7 6 2 4 1 5 1 0 5 12 0 3 4 13 5 11 9 11 2 5 11 3 7 3 6 0 4 7 14 4 1 10 17 8 3 2 2 7 10 8 2 7 10 3 4 5 1 3 2 3 10 3 6 8 5 4 2 6 5 1 7 8 17 11 3 4 3 12 11 3 3 0 2 8 2 15 8 6 4 4 6 5 3 6 9 5 2 6 7 7 2 3 4 5 3 5 4 10 5 2 3 5 2 3
0 0 9 0 6 0 42 1 0 0 0 0 0 4 2 0 0 4 0 0 0 0 0 0 0 0 3 0 0 0 0 0 0 0 33 0 0 4 0 0 0 6 5 0 0 9 32 0 0 4 2 8 4 0 10 0 40 9 8 6 0 0 1 0 8 4 0 0 0 15 4 0 3 0 6 0 0 0 0 15 15 0 0 0 6 10 0 0 0 0 1 1 0 0 79 0 51 14 3 0 58 0 0 11 2 0 0 1 0 0 0 0 3 2 0 48 0 0 2 1 0 18 0 0 1 1 0 0 0 2 1 6 1 0 0 0 50 1 0 0 5 0 23 12 0 8 4 0 0 0 0 1 63 0 0 11 0 0 0 0 0 0 2 3 19 2 2 0 0 0 8 4 0 0 3 0 0 0 40 8 4 1 0 13 0 0 0 0 0 0 5 0 0 3 0 0 0 1 0 0 0 0 2 0 3 0 0 5 1 0 0 0 0 0 11 0 0 0 0 0 1 5 0 6 0 0 0 5 0 0 0 0 0 4 12 30 2 0 0 0 0 9 4 0 1 7 14 8 0 0 5 0 0 8 0 0 1 0 0 0 3 0 1 0 0 0 0 1 0 0 0 1 0 0 0 4 18 0 24 5 12 0 0 2 1 8 9 1 0 0 0 1 1 0 0 0 0 0 2 0
5 27 5 2 46 30 59 20 13 35 16 35 6 10 11 16 2 15 19 6 25 28 20 10 9 23 31 23 16 22 37 14 7 13 6 20 38 25 13 22 29 7 5 19 19 19 15 28 0 16 13 9 2 28 26 26 20 21 4 8 20 9 8 31 23 19 23 4 24 8 22 16 20 25 20 19 27 21 29 26 7 27 56 28 13 19 13 10 21 47 16 12 42 19 14 30 30 12 22 23 24 17 14 13 31 20 8 6 15 11 16 4 20 30 23 25 31 13 3 25 7 5 17 9 19 26 32 22 25 3 15 10 17 14 53 25 8 38 11 11 14 19 26 17 29 8 11 7 15 21 11 19 22 4 9 3 32 21 27 17 9 2 13 18 17 13 11 26 9 32 10 14 14 4 14 21 5 17 10 9 14 19 40 20 25 17 18 24 22 47 28 15 33 14 49 26 32 46 16 9 21 13 7 27 20 7 17 8 14 19 29 3 13 13 21 12 42 18 43 31 19 18 20 17 14 4 18 53 22 11 22 29 13 36 24 25 29 25 32 11 31 21 21 10 21 25 14 3 21 8 26 6 16 34 9 12 47 14 7 25 18 22 4 40 17 17 5 14 17 17 30 17 21 18 21 10 8 5 17 16 40 15 8 20 13 6 11 13 5 8 27 9 5 17 25 25 34 40 14 49
3 9 2 1 2 4 4 1 1 6 4 6 3 6 3 2 4 3 1 5 1 1 4 1 1 5 1 3 4 7 7 4 5 2 3 2 9 2 1 3 7 3 11 2 4 0 2 3 5 3 5 0 0 5 10 1 1 1 3 6 4 3 1 11 4 8 4 3 2 8 0 7 3 5 2 4 0 0 7 4 0 1 3 1 0 1 4 4 2 3 3 8 7 4 6 1 4 7 6 0 8 2 1 3 3 0 1 0 1 5 1 14 1 4 0 2 5 1 5 5 8 0 1 2 1 3 1 0 3 11 2 0 3 5 0 6 6 0 4 4 5 6 0 0 2 6 5 0 0 2 2 0 5 8 2 8 3 6 5 4 15 1 3 5 1 6 10 2 6 5 7 0 6 0 0 2 9 0 0 4 2 4 6 4 4 3 8 3 12 8 0 0 3 0 2 5 1 1 2 3 8 3 6 0 1 4 3 2 2 4 3 6 1 3 4 1 3 5 4 1 5 0 3 7 2 7 4 4 3 0 1 8 2 2 4 1 1 5 1 3 1 0 0 6 2 2 3 4 3 9 5 5 6 3 1 0 9 2 0 3 2 4 4 4 1 1 3 3 7 1 1 1 3 4 2 2 6 1 3 2 3 6 4 1 5 5 3 4 2 2 3 2 4 4 0 1 7 3 6 3
7 22 20 5 7 4 7 12 11 3 13 8 7 14 12 5 1 6 7 2 3 8 7 12 6 9 4 10 3 18 6 9 4 7 4 9 11 8 7 9 18 7 3 8 17 3 5 9 3 6 5 7 16 19 7 12 10 17 0 2 7 8 18 18 9 8 3 5 27 6 7 5 7 11 16 9 19 9 5 18 6 6 12 8 13 16 5 5 2 35 9 16 6 8 4 5 9 13 8 10 4 24 5 4 19 2 7 20 20 6 10 11 7 10 13 12 22 6 19 1 14 7 10 4 5 4 11 4 9 8 17 14 6 6 21 0 16 2 6 3 7 6 7 10 18 11 1 19 0 18 17 5 7 10 9 17 7 14 1 13 3 9 8 0 12 12 10 10 12 8 10 14 14 4 1 10 6 7 9 12 13 10 7 9 10 10 7 1 12 4 2 4 7 7 15 14 22 6 20 12 8 8 15 15 12 8 7 6 2 17 9 3 2 18 5 15 11 9 20 10 10 4 13 1 13 0 14 3 16 12 6 8 2 9 25 8 16 12 19 5 12 9 11 13 3 16 7 3 26 11 10 8 13 11 12 12 7 14 10 2 7 30 9 32 17 3 11 4 27 4 17 7 14 9 1 11 10 17 11 9 18 4 25 15 4 5 3 7 7 4 6 5 8 16 9 2 9 10 19 10
8 8 20 7 2 3 9 9 7 12 7 10 8 7 13 7 7 7 14 10 7 7 6 12 11 8 7 7 4 13 8 3 4 9 6 6 5 6 10 6 6 8 12 7 5 4 7 6 6 3 7 8 9 7 12 8 6 11 14 5 7 10 11 10 11 12 9 9 6 13 5 7 12 8 11 13 3 10 11 20 6 8 13 9 5 5 17 7 5 6 10 6 7 9 10 6 10 7 4 4 12 13 7 6 6 9 8 6 4 6 6 8 14 12 14 9 10 6 16 10 9 13 9 6 10 6 10 4 11 10 12 8 9 10 12 14 6 14 7 10 9 10 9 10 4 14 9 1 7 9 3 10 14 6 9 11 10 3 8 8 9 4 13 9 8 11 9 12 7 7 3 8 11 7 7 11 12 3 8 8 10 10 5 6 6 10 7 4 9 4 5 6 6 8 3 8 12 0 5 10 9 8 17 5 9 11 12 6 13 3 8 7 14 7 11 1 10 13 6 6 15 4 8 14 13 12 9 10 4 9 11 15 7 11 6 12 7 8 13 7 10 11 7 8 9 6 8 13 10 16 8 11 5 13 7 10 7 9 15 7 5 6 6 5 6 4 12 11 18 6 9 8 8 7 11 12 7 8 11 9 10 11 4 12 4 6 3 9 8 10 11 14 7 8 8 7 10 12 7 11
17 19 19 13 19 8 13 23 25 10 14 16 17 18 24 15 14 23 19 21 5 17 18 24 17 11 23 17 11 13 23 17 9 17 20 15 14 17 16 17 16 20 12 15 11 16 11 20 12 20 10 14 20 21 25 11 9 12 26 17 11 18 13 15 10 20 17 10 17 23 14 23 14 25 30 23 18 12 22 14 10 14 12 10 11 12 24 13 15 12 21 10 15 17 14 14 23 16 19 21 13 11 19 18 14 29 27 13 9 10 19 25 23 14 11 16 11 19 20 20 11 20 12 14 18 19 21 12 24 18 16 23 15 20 21 18 21 17 25 12 17 18 9 20 14 20 21 14 22 15 13 12 10 20 14 20 9 18 19 20 14 17 15 19 16 12 18 16 16 33 30 12 9 17 11 21 9 10 16 13 10 18 23 13 19 14 20 13 11 14 21 11 17 21 18 13 12 14 12 17 12 15 17 14 13 15 16 19 15 8 15 16 13 18 18 23 19 18 15 19 15 17 15 25 13 20 15 20 19 21 15 22 17 15 12 28 19 16 17 18 13 8 12 12 20 15 18 13 22 18 21 20 15 24 17 17 7 21 15 19 20 14 13 19 6 18 21 16 29 26 15 13 19 17 19 21 15 14 18 13 12 14 16 15 10 25 17 17 13 14 14 23 12 11 10 16 19 14 22 11
63 58 33 115 50 77 100 28 57 106 66 37 81 101 103 116 60 59 74 71 57 46 119 43 34 116 126 70 88 72 69 45 7 81 50 61 56 27 82 53 42 83 16 52 60 110 75 109 32 76 113 112 67 92 97 82 105 58 84 41 79 84 29 73 61 70 61 58 98 104 79 108 139 56 67 105 112 46 99 89 106 69 81 78 77 98 104 127 63 98 36 53 71 98 42 101 4 74 43 77 76 83 34 86 78 8 53 89 27 76 110 67 34 117 84 78 65 51 64 145 65 71 45 63 20 48 97 67 31 116 40 70 104 83 100 48 62 109 65 69 90 121 70 90 68 51 106 58 79 65 160 85 102 99 37 85 43 41 60 69 145 81 88 80 130 64 34 101 63 29 57 44 51 74 75 64 77 104 75 98 76 20 97 70 74 88 44 69 56 36 56 90 100 94 66 72 94 145 44 41 62 68 40 104 61 49 111 97 52 61 114 73 71 94 45 59 93 91 84 81 95 103 71 78 102 57 56 87 73 103 72 89 60 77 53 77 40 67 53 117 89 45 59 71 74 54 64 32 18 61 88 71 5 99 48 76 155 70 47 121 47 52 104 75 101 72 84 99 81 26 71 85 82 144 74 101 72 47 91 44 40 108 50 66 56 102 112 57 109 54 70 41 92 39 123 123 64 71 64 70
18 7 17 12 28 3 25 10 2 20 4 6 8 9 3 22 1 9 4 2 2 17 0 15 3 10 6 18 14 17 8 3 2 22 27 8 6 32 3 15 1 4 3 20 27 11 0 0 7 28 5 25 10 13 43 0 17 49 10 13 6 1 8 16 2 6 16 1 15 7 8 40 14 14 3 8 2 3 1 17 14 24 12 18 7 14 8 15 1 11 4 14 8 1 22 3 32 26 17 16 5 5 7 5 37 11 2 8 6 25 0 4 14 14 7 13 1 1 11 0 17 11 3 0 0 2 8 0 7 16 1 15 2 0 14 10 11 10 0 14 9 21 9 23 16 20 2 2 23 34 1 6 3 7 8 0 12 2 0 0 42 2 10 11 2 8 1 9 19 8 13 9 19 9 0 1 0 5 3 10 2 5 7 28 5 29 19 10 7 11 4 6 13 11 2 6 8 18 6 1 22 10 24 11 9 18 19 2 8 34 6 11 3 17 4 22 22 20 2 6 10 10 0 7 19 5 3 2 0 2 34 8 4 27 9 15 2 17 4 8 1 20 10 0 5 1 2 5 5 0 3 3 29 39 19 1 0 18 20 1 22 11 3 1 13 0 20 14 17 5 0 14 8 28 15 2 0 6 30 3 14 26 2 7 25 0 3 6 2 0 5 16 0 8 2 6 9 9 0 11
5 6 10 3 6 5 3 4 4 0 0 1 5 4 2 2 1 3 1 1 3 7 3 3 4 3 3 2 0 6 1 2 1 1 2 3 0 7 1 11 6 4 6 2 2 3 2 3 8 3 3 0 1 1 2 3 1 1 8 2 2 0 3 0 5 6 7 1 10 6 5 3 6 1 9 0 2 3 4 7 2 7 0 5 6 4 2 1 4 6 2 5 3 1 1 0 2 0 1 0 4 5 6 9 0 7 7 1 1 2 2 2 1 9 5 1 3 7 4 3 0 6 3 7 3 4 2 2 6 0 2 3 0 1 6 2 3 4 6 9 1 0 3 6 0 1 6 2 1 0 0 9 2 6 7 0 5 2 0 10 0 4 1 3 4 1 2 1 0 3 1 2 5 6 2 5 5 1 5 6 0 1 4 0 1 6 1 7 3 1 2 5 8 0 4 5 2 6 6 2 3 1 5 6 7 2 5 8 3 0 5 2 2 0 4 2 0 1 9 5 1 2 2 8 4 2 2 1 1 2 8 1 2 4 8 1 0 4 15 0 3 3 6 3 0 1 8 5 2 9 1 1 2 3 0 11 14 7 4 3 2 2 6 3 5 9 4 4 8 0 3 2 0 1 2 3 2 0 6 5 1 5 3 4 12 7 2 4 2 4 7 3 2 1 4 1 6 3 6 2
1 0 0 0 1 0 0 1 1 3 0 5 0 3 0 0 1 0 0 2 3 1 0 0 1 1 0 2 1 1 1 0 1 0 0 0 1 1 0 0 1 0 2 0 2 0 0 0 0 0 0 4 0 3 0 0 3 0 0 1 1 0 0 4 0 0 1 0 0 0 1 0 0 0 0 0 0 0 3 0 0 0 1 1 1 0 0 0 0 1 2 0 0 0 1 1 3 1 0 1 0 0 0 2 0 1 2 2 0 2 0 0 0 1 0 2 1 0 2 1 0 0 0 1 0 0 0 0 3 0 0 0 0 0 2 0 1 3 1 1 0 0 0 1 0 0 0 2 2 3 0 0 4 0 0 0 1 0 2 0 3 0 2 1 2 0 3 0 0 1 0 1 0 0 0 0 0 0 0 0 0 1 0 1 0 0 1 0 0 1 0 0 1 1 0 1 0 1 0 2 1 0 0 0 3 1 0 0 1 0 5 0 0 3 1 0 1 1 0 1 0 0 0 0 0 2 0 1 1 0 1 1 0 0 1 1 1 0 2 0 0 3 0 0 1 0 1 0 0 1 1 0 0 0 0 1 0 0 1 1 0 0 0 0 0 0 0 0 0 0 0 2 0 1 0 1 0 0 2 0 1 0 0 0 0 0 0 0 0 0 0 0 0 0 0 0 5 0 0 0
51 41 40 39 23 41 12 47 22 36 15 50 35 25 24 31 28 16 46 42 19 22 13 35 43 34 32 35 28 48 32 35 35 33 42 40 32 30 27 34 22 30 38 34 41 38 24 21 34 32 26 34 30 20 33 38 44 36 36 23 44 43 28 21 10 37 37 26 13 17 43 59 44 22 20 37 26 16 32 20 35 49 26 31 11 23 27 30 40 33 20 48 29 42 10 41 15 21 28 23 50 45 40 23 21 26 36 27 20 9 37 39 39 9 28 34 29 14 32 47 26 30 32 44 44 38 36 35 53 36 27 37 5 30 36 37 12 30 47 14 23 38 8 27 25 37 31 65 14 37 20 26 12 32 7 22 40 20 39 24 33 34 32 14 38 33 18 38 22 19 34 64 33 39 34 48 37 23 15 38 35 33 47 26 40 30 33 18 35 23 42 47 24 45 24 40 22 33 20 39 13 23 40 48 35 48 32 43 32 11 35 31 48 39 49 28 30 22 33 36 35 25 32 39 32 42 35 22 42 44 38 23 43 30 34 26 26 20 21 31 27 32 14 35 35 16 13 30 19 44 40 31 26 34 14 19 34 33 34 48 20 33 30 23 20 28 35 29 20 56 33 11 35 28 38 40 31 30 34 14 39 32 23 26 18 37 46 36 42 43 27 21 31 45 32 38 40 24 51 39
5 0 12 68 77 39 0 0 1 28 0 115 70 61 0 0 103 0 58 0 39 0 56 0 0 70 0 0 1 48 7 60 4 59 74 0 35 0 0 0 6 0 1 98 41 2 0 0 12 83 28 53 25 58 64 79 0 66 70 0 85 54 111 14 0 90 0 0 0 0 0 103 1 9 6 4 0 0 0 90 0 24 83 1 29 0 0 99 0 87 0 98 104 95 91 12 0 19 69 0 18 75 0 0 0 0 1 92 0 91 57 0 0 0 0 47 112 14 0 0 0 65 81 11 95 5 60 0 103 1 109 115 0 0 77 115 56 65 80 1 52 91 44 75 0 8 0 1 0 109 78 92 77 0 62 0 1 20 76 0 102 27 4 0 135 0 0 79 38 67 79 8 0 0 3 0 1 0 75 25 56 0 61 90 0 0 0 1 0 0 0 86 1 73 83 36 139 0 0 0 0 42 100 0 12 0 72 7 0 0 93 95 0 0 59 0 0 0 94 0 0 98 4 0 40 1 60 76 96 0 0 0 79 7 92 0 2 0 0 57 63 0 0 73 1 0 13 0 0 0 0 85 0 30 1 99 84 96 79 0 0 0 91 99 1 0 0 55 0 80 10 0 12 99 46 1 7 70 0 0 0 111 13 94 29 0 64 101 26 67 0 0 0 0 0 18 0 0 15 0
4 8 0 1 2 1 1 2 3 3 3 7 15 4 2 4 2 6 10 6 4 12 5 1 1 3 3 3 1 4 2 3 1 1 1 4 2 0 5 1 2 3 5 2 2 0 0 4 2 3 4 5 3 1 6 3 1 7 4 3 5 11 2 3 3 0 4 0 4 2 1 7 2 5 4 2 3 0 2 2 4 0 2 1 2 17 3 2 4 0 0 2 6 4 3 0 0 0 1 0 5 5 2 6 6 8 1 3 2 4 7 0 8 4 3 0 3 4 2 5 0 1 2 7 2 3 2 3 0 10 2 3 4 2 4 2 2 1 4 5 4 1 2 1 3 3 1 1 7 3 2 1 0 0 2 5 0 1 0 6 2 2 6 2 7 3 6 0 0 0 0 9 5 2 3 4 3 3 2 5 5 1 5 5 2 2 3 2 0 5 7 6 1 5 8 2 2 4 4 3 8 5 0 5 2 5 2 1 1 6 4 2 2 5 4 5 3 1 3 4 5 1 2 2 3 7 0 1 1 5 4 6 4 1 8 0 4 6 12 3 5 13 5 3 5 4 3 4 2 4 3 0 0 0 1 9 3 1 3 1 1 4 3 0 1 1 10 7 3 2 5 4 3 5 3 1 3 4 4 2 4 6 4 8 0 4 3 1 3 5 6 3 25 2 0 4 5 12 0 8
0 0 1 1 0 0 3 0 0 4 0 0 0 0 0 0 0 1 0 2 2 3 0 0 0 1 0 0 0 0 0 9 0 1 0 0 0 0 0 0 2 0 0 0 0 0 0 0 0 0 0 0 2 0 1 0 0 5 0 4 0 0 3 7 4 0 0 0 0 0 1 0 3 0 7 0 0 0 0 21 2 3 0 0 1 2 0 0 0 3 1 0 1 3 1 0 0 0 1 0 0 0 1 7 0 1 0 1 1 1 2 0 0 1 7 2 0 0 0 0 0 5 3 0 0 0 1 0 4 0 0 1 0 0 0 0 0 0 0 1 1 1 1 0 0 0 1 0 1 0 2 3 0 1 0 0 3 3 2 0 0 0 0 0 0 0 0 0 0 0 0 5 0 0 0 0 0 0 0 0 2 3 0 2 0 0 1 0 0 0 0 0 0 4 0 1 3 0 2 0 0 1 0 0 5 0 7 0 0 6 0 0 0 6 0 0 0 0 0 0 0 0 0 1 0 0 4 0 0 2 0 0 3 14 1 1 1 0 0 0 1 1 1 2 1 0 0 0 0 2 1 0 2 8 1 0 2 1 4 0 0 0 0 0 7 0 1 0 2 1 0 1 0 0 2 6 0 0 1 2 0 0 0 0 6 3 0 0 1 0 0 3 2 0 0 0 0 0 0 1
11 17 52 29 48 35 7 32 14 8 14 26 9 5 10 23 9 22 30 13 19 11 49 9 27 23 13 15 24 20 10 39 30 35 21 20 21 20 53 33 16 51 21 26 26 18 23 29 5 15 28 47 30 25 20 26 13 12 27 18 22 22 25 24 13 8 49 29 21 25 21 21 12 16 48 26 46 11 21 12 44 31 36 29 12 25 17 26 4 22 17 16 7 12 7 54 14 24 25 12 15 45 21 19 23 11 2 23 4 15 7 19 22 14 22 45 31 34 17 4 10 14 23 12 19 40 31 20 14 22 12 21 24 78 34 25 11 32 17 17 25 41 14 12 28 30 44 38 18 16 47 36 26 35 37 23 15 3 13 27 11 12 7 17 24 8 6 20 16 27 25 27 15 15 17 36 16 28 20 40 16 26 5 7 17 9 22 19 42 25 10 14 16 21 58 13 26 35 16 17 6 13 26 19 28 23 17 17 23 27 27 40 13 28 24 13 14 34 21 21 16 19 22 7 39 47 17 13 15 33 13 6 2 51 39 35 28 15 18 10 23 24 9 22 40 31 9 36 19 12 22 40 36 22 2 26 38 32 29 19 24 26 15 38 28 55 39 8 6 51 46 40 54 31 27 18 30 41 49 22 33 10 39 9 49 21 29 15 16 15 10 46 24 11 35 37 28 20 27 11
160 190 179 126 216 117 130 201 98 223 191 238 257 126 122 252 253 180 157 290 168 153 181 148 164 279 141 152 113 149 155 166 174 156 215 107 275 136 218 210 132 177 188 177 165 161 141 199 191 169 155 227 131 233 122 134 110 157 133 168 151 236 109 150 146 156 139 83 202 137 137 169 194 160 212 153 91 171 212 217 142 179 123 128 156 210 140 177 129 122 166 179 140 121 155 144 182 127 110 249 212 122 159 138 164 148 147 160 90 212 120 193 134 146 124 120 285 185 153 166 162 144 111 208 125 111 235 126 106 87 236 122 221 100 165 164 129 152 147 176 140 149 175 163 155 105 169 182 219 182 160 129 128 146 143 144 161 110 203 200 254 142 436 118 261 157 157 214 150 127 164 184 146 120 207 130 124 127 147 138 137 103 219 149 143 135 155 172 172 211 170 161 175 130 174 180 176 107 147 171 160 130 194 131 212 198 150 126 104 179 240 211 118 105 138 200 152 184 118 246 174 123 117 128 241 171 190 170 174 122 166 120 166 127 194 171 110 181 120 131 107 174 261 186 106 114 170 155 167 113 133 146 113 172 124 135 125 98 165 132 186 128 187 105 103 153 162 174 135 181 121 146 146 200 165 210 146 136 134 169 104 103 226 161 190 195 122 161 300 195 129 163 123 124 196 118 140 168 164 145
1 3 0 5 0 4 1 1 3 1 4 0 2 1 0 0 1 0 3 0 1 0 0 1 1 2 3 3 1 4 0 3 2 1 0 1 1 1 2 1 0 0 0 1 1 2 0 0 1 1 0 5 2 1 0 0 0 4 0 0 1 1 0 0 1 2 0 1 1 2 0 2 0 4 3 2 0 0 2 1 4 4 2 0 2 0 0 1 2 1 0 0 4 3 3 0 3 0 1 1 1 0 0 1 1 2 3 0 3 3 2 0 3 1 3 3 1 1 1 1 1 0 0 1 0 1 0 0 1 4 4 1 3 1 1 1 0 0 1 0 1 1 4 2 1 1 3 0 2 1 0 0 0 2 0 0 1 0 0 0 0 0 0 3 1 0 0 1 0 1 0 0 1 5 2 2 1 0 1 2 1 0 1 1 0 0 2 1 1 1 1 0 3 2 2 3 1 0 1 1 3 0 2 1 1 0 3 0 5 3 1 1 2 3 1 0 2 1 0 1 0 2 1 1 1 0 0 1 1 0 1 1 2 0 0 1 0 2 1 2 0 1 0 0 0 4 0 1 1 0 4 4 3 1 3 1 0 0 0 3 1 6 2 0 0 1 1 0 3 0 1 0 0 5 1 3 0 3 1 2 0 0 1 1 0 3 2 2 0 2 3 0 0 0 0 9 2 1 1 0
0 0 0 10 0 0 0 0 0 3 0 0 0 0 0 0 0 0 0 0 0 0 0 0 0 0 0 1 0 0 0 3 3 0 0 0 0 0 0 0 0 0 0 0 0 0 0 0 0 0 0 0 0 0 8 0 0 6 0 0 3 0 0 0 12 0 0 0 0 0 0 1 0 0 0 0 0 0 0 0 0 0 0 0 10 4 0 0 0 0 0 0 0 0 0 0 0 0 0 0 0 0 0 0 0 0 1 0 7 0 0 0 0 5 0 0 0 4 4 0 0 0 2 0 0 0 0 0 0 0 0 0 8 0 0 0 0 0 0 0 0 0 0 0 0 0 1 0 0 3 0 0 0 0 0 0 0 2 11 15 0 0 0 0 0 0 0 1 3 0 0 0 0 0 0 0 17 0 0 13 0 0 0 0 5 0 10 0 6 0 0 4 0 1 0 0 1 0 0 4 1 9 0 8 0 0 0 0 0 0 2 0 4 0 1 0 0 0 0 0 0 0 0 0 0 0 0 0 0 0 1 1 0 0 0 0 0 0 0 0 0 0 0 0 0 0 0 0 0 0 9 0 0 0 6 0 0 2 0 0 0 0 3 0 0 0 0 0 0 0 0 0 0 7 8 0 0 0 0 0 16 0 0 0 0 0 0 0 0 0 0 9 0 0 0 4 0 0 0 0
8 10 14 18 4 12 10 21 17 24 26 22 18 12 18 20 12 27 24 16 17 5 15 31 25 42 23 10 28 34 14 19 10 20 16 12 23 15 21 26 27 34 21 10 9 45 20 22 21 18 13 27 11 10 19 2 24 14 10 25 8 29 17 21 37 19 34 31 19 16 20 25 7 10 10 29 22 24 17 18 12 25 16 24 15 26 13 17 24 18 22 16 14 28 5 9 11 22 19 20 35 15 38 11 14 31 19 25 26 10 24 24 22 18 25 11 9 31 11 31 10 17 23 24 15 7 19 22 30 11 10 5 21 29 23 31 12 21 18 13 20 14 17 11 26 13 20 15 6 13 27 36 3 23 13 15 30 21 29 16 31 35 21 6 19 16 6 24 29 24 17 20 28 19 14 37 16 29 8 15 39 20 11 18 25 30 10 18 23 8 6 10 7 34 22 25 34 30 9 17 14 15 20 25 8 15 24 14 25 14 24 13 13 21 30 21 10 24 21 14 22 11 19 5 35 22 26 25 19 3 11 11 12 37 13 26 9 19 20 24 15 29 17 44 25 22 14 7 19 24 27 13 21 35 21 20 12 22 48 27 22 24 6 15 30 22 11 16 10 30 29 21 22 31 15 15 26 35 21 15 21 14 28 11 16 7 31 30 18 20 22 21 19 15 23 17 13 10 18 12
9 9 7 11 23 14 10 10 12 9 12 8 9 7 11 7 7 15 8 8 12 13 13 10 12 11 13 15 6 10 8 16 13 16 10 9 12 13 11 7 11 10 12 7 18 21 12 15 8 21 14 7 11 11 9 11 12 15 11 18 6 11 8 13 6 8 7 5 19 8 5 20 18 12 9 7 9 12 4 11 13 19 14 15 14 18 15 14 9 13 11 8 11 9 13 9 9 20 18 14 13 6 13 11 7 12 11 12 16 13 8 9 12 18 11 11 7 10 16 16 9 8 9 18 11 13 18 15 11 13 11 14 13 12 10 10 8 8 7 15 9 13 8 5 20 17 8 18 8 17 19 12 10 15 11 8 9 22 18 15 15 19 10 8 14 9 14 17 11 4 16 11 12 14 6 11 19 13 17 10 12 17 16 14 10 9 8 12 10 9 19 12 23 10 14 7 14 10 17 10 6 10 12 13 9 13 10 10 15 9 4 17 15 18 7 15 15 8 18 11 13 8 10 7 10 11 14 22 25 17 6 17 13 8 10 13 15 5 11 15 4 8 22 9 12 14 23 7 19 15 17 3 9 14 8 10 8 7 20 20 10 17 12 12 8 11 11 19 12 8 15 18 9 16 19 10 10 15 6 15 15 11 14 15 15 8 13 15 11 8 7 12 13 16 23 11 17 11 15 16
14 20 10 14 12 24 17 28 10 11 14 25 29 21 13 21 25 9 20 14 12 19 20 16 11 27 29 9 15 12 22 10 19 25 14 14 24 13 22 16 20 17 17 25 12 16 18 21 16 24 14 26 17 12 18 18 15 28 9 33 18 23 20 11 16 11 7 23 19 18 24 22 21 21 20 16 20 14 14 18 9 19 13 18 19 9 27 13 14 19 33 13 22 15 24 12 19 14 16 17 15 27 13 19 11 13 18 22 6 14 13 16 15 16 17 22 24 22 17 33 17 15 20 18 15 17 16 8 17 18 15 10 19 15 16 23 19 10 13 17 11 27 17 20 19 14 26 23 12 14 20 16 7 11 25 15 17 16 16 13 26 19 31 8 26 22 9 26 19 13 18 20 11 24 18 21 15 22 12 19 23 13 12 20 19 18 23 12 15 24 18 24 18 19 18 12 26 28 12 13 22 14 24 22 21 18 20 15 23 21 13 15 22 16 20 18 26 20 16 15 24 20 19 15 19 18 16 14 25 23 19 17 12 10 16 27 19 15 12 8 18 16 20 9 15 13 18 16 13 17 19 15 16 15 25 12 31 23 10 19 17 26 14 26 11 22 23 27 17 20 16 16 15 23 26 27 13 17 16 23 12 15 15 16 15 16 14 13 24 16 12 14 15 16 17 15 10 13 27 32
0 0 0 0 2 15 0 8 0 6 0 2 0 0 1 0 0 7 0 3 6 0 0 0 0 0 0 0 17 14 0 0 0 0 0 17 0 0 0 0 1 0 21 4 0 0 0 0 1 0 0 0 0 0 0 0 0 0 0 0 0 0 0 0 2 8 0 0 0 0 4 15 14 0 0 0 10 5 0 0 0 1 16 0 0 2 0 0 0 0 13 0 6 0 0 0 0 1 0 0 0 0 2 0 0 0 0 0 0 48 0 13 2 19 0 0 18 4 0 3 4 1 0 0 0 0 0 3 0 0 0 0 0 0 0 5 1 3 3 0 16 0 0 84 0 0 0 0 0 0 0 0 0 1 0 34 0 0 0 0 4 0 0 2 8 0 10 0 0 3 0 9 0 29 0 0 0 0 0 1 0 9 1 14 0 0 0 0 0 0 0 8 0 0 6 0 0 16 0 0 0 65 0 0 0 0 0 0 0 1 0 0 0 0 0 0 16 0 0 0 0 12 0 12 2 0 3 0 0 0 0 0 0 1 3 0 4 0 0 0 0 1 6 0 0 1 0 0 0 0 0 0 0 0 0 0 0 0 0 0 2 32 0 34 0 0 1 0 0 0 0 22 18 0 0 0 0 6 0 21 14 0 0 1 0 0 9 0 11 0 0 0 0 2 0 2 1 0 1 0
2 5 1 0 4 4 2 3 1 1 2 2 2 2 0 3 2 3 1 4 0 0 0 5 4 4 4 6 3 3 0 8 6 0 0 1 3 2 4 2 6 1 3 6 1 3 0 2 3 3 2 2 2 1 4 1 0 3 1 5 1 1 0 5 0 2 3 4 6 1 0 6 0 0 1 2 5 1 3 0 3 1 0 2 4 2 0 0 5 2 0 3 2 0 0 3 1 6 1 2 1 0 2 3 1 2 1 1 1 2 3 0 4 2 5 3 5 1 6 2 1 2 6 1 3 0 3 1 1 3 8 3 0 2 4 2 5 4 1 0 2 5 4 0 1 5 1 3 0 6 4 5 4 1 3 3 1 2 4 0 2 0 4 1 0 1 3 2 3 2 2 0 3 5 2 0 2 1 8 3 3 3 3 6 1 1 1 1 5 3 2 3 1 1 3 3 2 11 5 0 6 0 1 1 0 0 1 3 1 2 1 1 5 1 4 2 3 4 4 4 3 1 2 0 4 2 4 3 2 4 3 4 3 4 0 3 1 3 4 2 2 3 0 2 0 4 1 1 2 2 1 1 0 2 1 2 2 2 4 1 4 6 4 0 1 2 7 2 7 7 0 1 0 0 1 3 2 1 4 1 0 1 2 4 0 0 0 2 6 0 2 5 8 2 1 4 3 3 0 2
0 0 0 0 0 0 0 1 1 0 0 0 2 1 0 0 1 0 1 0 0 4 0 0 1 0 0 0 0 0 2 1 1 2 0 0 0 1 0 0 0 0 0 2 0 1 0 1 0 1 1 0 1 3 0 0 1 0 2 0 0 0 1 0 1 0 0 0 1 0 3 1 1 0 0 0 0 1 0 0 0 1 0 0 3 0 0 2 0 2 0 0 0 0 1 1 0 0 0 2 0 0 0 0 2 2 0 0 1 1 0 0 0 0 0 0 0 0 0 0 0 0 2 2 0 0 0 1 0 1 0 0 0 1 0 0 1 0 0 1 0 0 2 0 1 0 0 0 0 0 0 0 0 1 1 0 0 1 0 0 2 1 1 0 0 1 2 1 1 0 0 0 0 0 0 1 1 0 2 0 0 0 0 0 0 2 1 0 0 2 0 0 1 1 0 0 0 2 1 1 0 3 0 0 3 1 0 0 0 0 1 0 3 0 0 0 1 1 0 0 0 0 0 1 0 0 0 0 0 0 0 0 0 1 0 0 2 0 0 2 0 1 0 1 0 1 0 0 0 0 0 0 1 1 0 1 2 3 0 0 1 0 0 0 0 0 1 1 0 0 0 2 0 0 0 0 0 0 0 0 0 0 0 0 1 0 0 0 0 0 0 0 0 0 0 0 0 0 0 0
6 6 6 6 2 29 20 29 15 9 10 40 19 9 24 30 17 16 19 10 12 25 29 28 15 6 16 34 14 9 7 19 30 21 15 13 7 21 24 9 12 10 35 7 18 16 19 51 21 21 38 13 12 18 22 10 41 15 17 23 23 7 27 17 15 7 20 21 11 5 4 34 35 17 8 11 17 11 13 7 17 13 16 8 7 11 18 9 12 11 3 11 19 21 7 5 6 17 7 32 21 23 11 29 19 15 19 6 26 23 6 8 15 25 35 34 24 19 16 13 13 28 26 16 12 11 6 12 7 18 15 11 22 12 23 26 22 13 14 34 8 14 15 2 17 26 15 17 15 13 21 31 11 23 4 7 14 9 10 17 27 12 7 6 10 9 31 14 22 16 16 13 14 7 5 5 8 0 5 10 5 15 14 20 9 12 5 2 7 27 9 16 18 13 3 24 30 26 12 30 17 7 18 13 8 18 12 25 14 6 10 19 10 5 12 7 13 19 22 8 28 17 7 23 20 14 9 16 13 15 31 26 19 12 8 14 5 10 25 18 14 29 23 5 24 8 17 15 19 8 8 15 12 25 10 15 14 23 23 11 27 13 18 22 8 12 5 2 33 6 27 7 11 7 16 16 20 15 29 14 17 36 18 10 17 4 6 26 26 23 15 16 12 31 16 40 28 17 20 9
4 3 3 1 6 0 2 4 4 2 6 5 6 6 6 6 4 5 7 5 3 7 6 4 3 6 6 5 4 7 7 4 5 3 5 3 3 6 2 3 3 8 8 5 5 8 5 4 7 5 6 9 3 3 5 7 10 3 9 6 4 7 5 4 1 5 6 2 6 2 4 6 4 4 7 2 6 2 4 4 9 14 5 3 4 7 2 5 3 4 1 5 2 3 7 4 7 2 9 4 2 5 4 4 5 6 5 4 3 2 0 8 7 2 10 7 7 5 5 5 6 7 7 6 5 5 4 11 5 3 4 4 10 7 4 9 2 2 5 3 5 0 4 6 0 6 3 6 7 9 4 5 4 10 5 6 3 3 6 7 5 6 7 5 4 1 6 6 3 5 2 9 3 4 9 6 7 4 4 2 7 5 6 7 1 9 5 4 6 4 5 4 4 10 8 6 2 6 1 3 5 8 5 5 3 5 2 5 2 1 4 3 6 4 5 5 6 4 6 6 4 4 4 3 5 9 3 12 4 6 9 6 5 6 3 9 9 4 3 1 5 3 5 6 6 6 4 6 8 7 2 3 12 6 4 6 5 10 4 5 9 4 4 4 5 7 5 7 5 3 7 3 10 5 5 3 4 10 6 6 5 4 3 7 10 6 5 2 3 7 4 10 9 6 6 5 9 4 4 3
15 31 1 20 17 6 2 4 14 7 13 9 12 2 5 10 4 4 5 3 19 19 4 21 6 15 20 15 6 8 9 14 4 15 11 7 8 6 6 34 5 8 7 7 5 7 2 6 3 2 13 14 11 2 7 10 5 6 4 15 5 10 17 10 7 1 13 4 21 5 21 5 3 2 5 9 16 2 0 18 12 14 3 5 19 9 6 4 13 3 25 5 13 24 1 0 12 6 7 4 11 2 7 8 5 8 5 6 8 8 22 13 5 23 13 6 3 6 2 4 7 36 12 2 16 7 8 20 3 4 10 17 13 2 15 6 7 11 2 11 7 11 5 2 2 8 9 2 7 11 8 18 10 2 2 0 7 8 9 29 4 10 6 6 21 15 21 6 6 9 17 3 6 17 12 5 5 4 2 0 6 13 20 5 13 4 13 9 7 3 2 3 0 4 4 11 7 16 7 8 11 26 5 10 7 15 3 11 5 9 10 9 5 2 8 20 10 4 6 9 3 14 3 4 2 2 17 17 8 15 1 13 9 1 9 2 1 8 11 29 1 18 11 5 10 3 6 25 10 5 6 4 7 10 20 4 0 10 7 10 4 10 33 14 1 1 1 19 3 5 7 3 1 32 1 12 4 6 13 8 6 12 11 6 28 9 6 7 15 16 4 3 2 7 7 3 6 3 6 5
8 25 3 18 37 12 12 17 16 7 32 5 1 4 21 2 12 9 11 15 0 19 10 19 16 11 32 11 19 46 5 29 3 4 12 11 34 44 8 19 1 21 30 66 21 5 18 12 19 11 13 15 9 11 8 5 1 15 19 12 12 22 19 27 6 24 6 4 10 6 8 15 46 43 14 16 8 4 16 4 46 3 12 23 27 11 7 5 6 12 1 14 2 10 9 1 14 30 12 14 19 10 18 2 1 33 8 19 10 9 13 9 3 13 22 21 12 15 6 35 33 28 19 11 1 13 6 2 3 13 6 10 13 0 56 20 4 29 15 19 4 7 8 6 61 11 17 18 2 25 7 10 18 2 32 26 18 6 20 8 11 2 28 5 32 11 20 7 31 4 11 9 6 19 13 16 6 4 15 18 13 21 3 26 6 3 9 25 8 8 8 1 18 3 6 21 2 14 21 8 16 17 33 19 2 7 5 4 38 70 8 57 7 5 15 4 12 21 7 6 2 5 5 9 12 4 8 13 8 1 15 0 10 14 13 8 4 17 15 11 2 23 20 15 3 12 6 3 6 3 16 10 16 17 19 4 9 10 10 31 18 25 0 7 1 11 9 11 16 24 16 22 13 4 15 22 21 18 17 11 11 2 65 17 10 10 19 3 14 19 14 23 15 32 6 1 13 10 9 2
4 10 7 2 0 5 0 2 1 19 1 3 2 3 6 3 3 1 8 0 2 5 1 8 0 3 12 0 0 8 9 0 2 2 2 21 0 3 3 14 10 1 6 4 0 5 2 0 10 7 1 2 0 0 0 8 1 7 7 6 1 3 3 1 3 11 2 3 6 1 6 1 7 6 5 7 1 0 6 8 13 3 7 14 0 0 5 0 13 1 3 3 2 1 0 11 0 0 1 19 6 18 3 6 0 12 8 8 0 0 3 6 20 3 3 1 1 3 12 11 1 7 6 7 2 3 2 18 3 3 3 11 3 1 0 12 4 1 5 0 21 2 0 3 4 0 15 0 3 1 6 0 0 0 2 1 13 0 1 9 2 3 2 11 6 0 4 16 7 15 5 1 11 1 7 1 0 7 7 0 1 12 0 3 17 1 1 0 8 4 3 5 8 0 2 2 6 8 7 10 17 3 5 2 4 35 1 3 10 6 3 3 3 6 3 6 8 0 2 24 4 5 3 11 0 11 0 8 2 3 7 8 1 1 1 12 0 0 0 3 0 0 1 9 2 0 0 2 2 0 10 0 1 10 2 9 19 0 3 9 0 8 8 1 4 5 0 18 12 5 0 4 0 5 10 10 6 20 2 0 1 3 2 1 0 1 6 2 9 1 3 7 0 5 0 3 10 1 6 1
17 9 13 14 15 7 16 9 12 4 14 12 15 14 13 7 12 9 10 2 8 8 14 9 17 20 7 8 23 6 11 18 17 16 10 16 21 19 6 23 26 11 8 17 9 18 15 14 12 13 19 4 6 17 11 22 11 9 30 11 16 8 10 19 12 12 14 27 7 8 8 20 6 19 13 19 5 15 7 13 8 14 21 10 16 13 7 3 15 12 12 14 4 20 10 11 18 4 6 15 19 19 15 8 11 10 8 11 1 16 9 12 15 11 18 16 30 25 10 29 15 10 13 17 16 11 15 16 21 13 12 6 29 18 11 6 9 14 15 20 15 19 20 15 26 26 28 8 29 18 6 19 10 10 13 8 9 14 13 16 4 16 6 6 8 23 5 6 5 4 15 17 11 9 2 11 24 27 18 8 20 9 5 8 14 7 12 21 9 2 11 11 8 17 10 6 6 10 10 14 26 7 15 8 5 2 13 10 11 14 11 13 3 7 4 12 9 25 18 6 10 11 13 7 14 16 10 29 12 8 17 8 17 15 15 7 13 9 15 14 13 32 8 20 24 3 10 15 14 12 21 11 10 20 13 12 6 6 14 11 2 17 8 8 20 18 7 7 9 9 17 3 6 5 21 8 20 31 4 7 5 13 9 12 14 8 15 10 19 12 17 18 4 5 30 6 17 14 6 13
9 13 5 9 17 19 12 8 4 5 8 12 17 17 16 14 18 9 10 5 20 9 10 9 23 21 17 8 22 4 8 19 11 9 15 9 7 21 15 11 5 8 16 9 6 14 15 20 17 11 8 13 22 10 22 22 24 11 18 17 14 12 7 9 13 10 10 10 13 11 14 16 10 10 13 11 23 4 13 6 15 7 14 16 9 11 16 12 3 9 17 17 11 8 18 20 11 10 9 22 18 11 25 14 12 8 9 12 11 14 9 18 24 11 9 17 10 19 24 10 16 7 16 13 9 8 26 9 8 13 4 14 10 4 7 20 13 18 12 11 18 13 9 13 14 13 7 6 12 16 8 9 14 12 15 16 25 12 21 6 7 11 14 12 12 14 10 13 15 7 15 6 16 18 18 8 14 19 21 10 8 21 7 11 14 20 10 10 10 10 8 14 8 5 7 24 17 14 12 19 30 19 13 14 13 6 13 6 19 5 12 12 6 24 6 20 8 12 12 9 15 24 13 19 25 9 7 12 15 14 12 10 21 12 11 7 17 22 5 10 15 11 2 22 7 9 10 19 19 20 6 14 6 24 13 13 13 12 14 15 18 10 6 6 11 6 19 17 19 11 21 14 9 14 12 5 20 8 9 7 17 7 12 7 13 10 10 15 14 5 12 8 5 15 16 18 8 10 8 15
0 0 22 15 7 10 10 7 0 21 10 8 5 9 16 16 2 8 1 10 8 7 7 5 20 2 6 11 18 9 9 5 13 14 8 1 4 15 6 18 12 2 5 4 34 4 29 0 7 13 8 22 10 1 23 0 2 22 15 22 18 2 23 6 38 16 4 7 0 8 3 35 4 13 9 0 32 3 19 1 0 3 10 16 5 11 7 1 7 8 11 1 0 19 24 26 8 15 18 9 2 0 8 19 15 17 4 14 7 20 0 11 4 6 12 1 2 12 9 13 6 6 17 13 5 10 16 5 8 8 4 35 3 2 4 15 8 21 12 8 20 9 5 6 9 1 13 15 0 11 7 5 9 1 1 0 0 12 15 10 5 34 11 37 2 4 24 8 10 2 4 1 2 1 1 5 4 10 0 33 5 8 7 2 5 7 6 1 14 4 3 25 3 6 24 15 30 15 5 7 23 3 11 16 35 6 5 3 5 9 0 0 6 7 2 28 7 2 4 34 10 14 17 1 14 8 1 8 8 5 4 1 4 12 6 33 26 10 5 11 1 11 2 19 0 17 21 3 11 4 0 10 4 5 21 14 1 2 7 2 6 6 2 2 5 35 5 3 1 11 11 26 5 14 8 12 11 21 13 6 21 10 10 7 16 5 3 19 4 6 9 11 2 3 9 4 30 18 2 6
33 53 47 51 46 40 64 71 42 51 47 56 55 46 58 47 53 44 51 40 49 53 45 56 62 51 40 39 77 43 37 54 59 57 35 54 58 72 44 41 37 70 67 52 54 49 57 33 55 48 65 51 27 33 39 50 44 57 33 42 32 61 42 41 53 54 57 62 70 38 57 50 56 28 56 33 47 37 38 33 53 62 27 49 57 55 56 55 48 56 52 46 41 37 34 46 47 62 42 46 65 34 45 49 48 56 53 45 63 76 52 69 42 54 45 62 71 56 43 51 41 55 42 50 38 43 49 37 45 52 59 48 39 49 40 47 74 43 54 49 54 57 50 58 52 50 75 55 48 50 48 37 49 52 46 57 42 36 36 42 52 49 58 67 61 42 54 48 55 54 40 60 64 42 40 50 44 37 43 41 42 54 56 40 52 71 45 44 33 58 49 53 42 59 45 54 48 46 43 50 59 60 48 65 41 48 62 39 45 33 62 55 48 45 47 34 70 46 46 45 33 44 67 55 49 39 51 53 68 62 35 58 82 46 49 35 51 55 41 38 68 51 56 41 51 31 33 43 36 55 43 81 55 53 32 41 47 67 59 55 51 46 58 38 44 58 68 64 49 61 51 48 77 60 33 45 45 54 31 51 29 55 48 68 41 45 45 59 48 41 53 46 44 29 41 55 51 39 45 44
9 7 13 9 10 10 11 4 22 12 6 6 13 9 11 9 10 11 8 12 8 4 10 10 12 9 9 2 7 8 3 12 12 12 8 9 9 4 21 16 8 16 20 5 12 12 10 12 18 12 15 4 10 14 8 6 11 10 11 14 13 11 4 11 9 22 16 9 8 5 12 12 7 8 17 11 6 7 3 18 16 1 11 2 16 4 11 14 9 9 11 11 20 17 3 12 7 7 7 9 8 14 17 11 7 10 17 9 7 16 10 21 16 13 6 10 13 7 11 10 8 11 14 20 7 14 8 13 5 14 14 20 2 6 4 14 12 5 6 13 8 10 13 7 7 12 4 18 9 9 11 16 10 14 9 10 12 12 10 13 7 10 9 7 10 8 7 29 5 13 9 9 5 12 6 13 11 7 7 9 27 4 7 12 12 16 1 15 14 10 31 7 13 9 12 19 8 6 8 10 18 11 13 11 10 13 14 14 6 11 10 20 8 9 9 21 6 12 11 11 8 10 18 17 12 18 12 10 7 9 4 14 19 10 10 6 7 6 5 9 16 15 6 4 17 9 11 16 7 7 15 11 11 7 6 12 13 7 13 10 13 6 11 8 11 9 14 7 12 12 7 7 10 13 12 15 19 9 15 8 13 12 7 10 9 17 10 5 6 5 14 6 13 9 13 3 7 9 8 15
2 1 0 0 1 0 0 0 0 0 0 0 0 0 0 0 2 0 1 1 0 0 1 0 0 0 0 0 0 0 0 0 0 0 0 0 0 0 0 0 0 0 0 0 0 0 0 0 0 1 0 0 0 0 0 0 0 0 1 0 0 2 0 0 1 2 0 2 0 0 0 0 0 0 1 0 0 0 1 0 1 0 0 2 0 1 0 0 0 0 0 0 0 0 0 0 0 0 0 0 0 0 0 0 0 0 0 0 0 0 0 1 0 0 0 0 0 0 1 0 0 0 0 0 0 0 0 0 0 0 0 0 0 0 0 0 0 0 1 0 0 1 0 0 0 0 0 1 0 0 0 0 0 1 0 0 0 0 0 0 0 0 0 0 0 0 2 0 0 1 1 0 0 0 0 0 0 0 0 0 0 0 1 0 0 0 0 0 0 0 1 0 0 0 0 0 0 0 0 0 1 0 1 0 0 0 0 4 0 0 2 0 0 0 0 0 0 0 0 0 1 0 0 1 1 0 0 0 0 0 0 0 1 1 0 0 0 0 0 0 0 0 0 0 0 1 0 0 1 0 1 0 0 0 0 0 0 0 0 0 0 0 0 0 0 0 0 0 1 0 0 0 0 0 0 0 0 0 0 1 1 0 1 0 0 0 0 1 0 0 0 0 0 0 0 1 0 0 1 0
2 2 0 0 0 0 1 0 0 0 3 0 1 1 1 1 0 0 0 1 0 1 2 1 0 1 1 0 1 2 0 0 0 0 0 1 1 0 1 1 0 0 2 1 0 0 0 0 0 1 0 1 0 1 1 0 2 0 1 0 1 0 1 0 0 0 0 0 1 1 0 3 0 0 1 0 0 1 0 0 1 0 0 0 0 1 1 1 1 0 0 0 1 0 0 2 0 0 1 0 2 0 2 0 0 0 1 1 0 2 1 0 1 1 0 0 0 1 0 0 1 1 1 0 1 1 0 0 2 0 0 0 0 0 1 1 1 0 0 0 0 0 0 2 0 0 0 3 2 0 0 2 0 1 0 0 1 1 0 0 0 0 0 1 0 0 0 0 1 3 1 0 0 0 1 0 2 1 1 1 0 0 0 0 0 0 0 0 1 0 0 0 1 0 0 2 0 1 0 1 0 3 0 2 0 0 0 0 2 0 0 0 0 0 0 1 0 0 1 1 0 1 2 0 1 5 2 0 0 2 0 2 0 0 0 0 2 0 0 0 2 0 2 2 3 0 0 1 0 0 1 2 1 0 0 1 2 2 0 0 0 3 0 2 0 4 0 1 0 1 0 2 3 2 1 1 1 4 0 1 0 0 2 1 1 0 0 0 0 0 2 0 0 0 3 1 0 0 0 0
2 15 22 6 21 28 3 2 23 20 24 23 17 1 24 37 6 6 35 2 17 30 19 29 12 28 13 29 16 26 4 9 43 12 14 25 26 8 13 21 30 21 31 11 7 0 8 31 7 20 16 26 1 16 20 22 11 1 11 6 26 16 9 9 38 4 21 26 7 0 37 27 48 8 1 8 23 22 24 2 14 10 2 27 21 4 8 9 6 7 8 0 14 25 0 3 13 19 4 30 4 10 31 6 22 7 2 1 10 16 8 19 26 25 26 26 11 3 0 7 5 28 21 4 9 19 19 12 3 19 17 10 16 20 19 8 15 5 2 3 17 30 13 45 9 11 2 8 28 30 1 9 0 0 0 23 25 28 13 7 7 1 3 2 42 15 1 5 37 22 36 12 5 20 53 13 7 20 21 2 5 18 4 8 0 13 18 8 9 41 11 17 6 11 22 5 20 6 27 8 3 0 27 26 22 19 27 24 14 3 9 16 20 4 5 16 9 24 5 19 17 4 1 34 2 21 5 9 11 10 33 5 4 11 22 0 27 18 30 11 21 0 0 13 12 25 7 31 25 6 7 13 11 9 7 2 5 3 1 7 11 3 29 25 7 30 5 20 28 0 21 21 8 4 7 4 20 14 0 32 9 32 11 21 7 10 27 28 21 4 15 27 15 32 8 13 2 25 9 0
17 11 8 1 4 8 12 6 15 11 9 11 13 4 5 13 8 16 13 7 22 6 6 5 3 2 4 6 5 19 9 0 1 11 1 3 9 16 12 1 11 4 2 11 7 17 9 29 2 9 10 2 8 19 6 2 20 16 6 9 17 3 9 7 1 4 6 1 7 13 6 10 6 5 3 9 27 4 5 10 3 4 6 2 20 10 8 10 3 2 3 8 6 5 12 3 11 7 16 1 7 14 5 7 11 16 4 4 10 9 4 2 16 1 10 17 5 6 20 3 23 6 3 4 16 1 12 1 14 6 6 8 18 4 3 2 0 7 11 9 5 14 7 1 8 7 8 11 12 14 17 7 9 24 5 0 6 1 1 9 13 10 1 14 7 12 0 9 9 3 2 8 15 10 12 16 6 7 4 6 6 2 4 7 5 11 14 21 16 9 5 8 8 9 4 4 12 33 9 13 6 7 6 20 8 4 8 5 8 14 4 13 8 5 13 7 9 7 0 1 8 5 5 8 9 11 14 5 22 0 14 8 0 17 12 1 6 4 5 15 4 3 0 10 21 5 7 22 1 7 17 12 8 18 16 3 1 6 0 2 3 4 3 9 4 7 3 1 1 5 6 10 9 6 2 3 4 5 1 17 5 3 5 5 10 9 18 5 3 28 10 1 9 15 10 28 10 8 10 1
12 8 3 5 10 3 10 8 2 3 5 5 4 7 9 5 4 4 3 6 7 4 4 6 4 11 10 8 14 4 3 4 4 10 0 6 11 0 1 6 6 3 5 6 7 8 5 9 4 14 6 1 12 5 4 9 6 6 8 6 5 6 3 5 10 8 6 10 3 16 7 6 5 6 8 9 7 5 1 4 4 3 0 2 9 7 7 6 5 4 4 5 5 6 3 3 10 6 7 9 9 7 3 14 5 1 7 13 10 8 8 16 11 6 8 2 5 7 6 5 7 10 3 6 9 4 5 2 7 5 2 3 8 3 5 8 4 3 5 2 1 8 4 6 7 4 3 12 7 3 2 6 3 7 5 2 8 3 3 5 6 4 7 11 7 4 11 10 6 11 3 4 8 11 3 7 4 3 1 6 10 6 3 5 8 7 3 4 7 7 10 9 5 6 6 5 4 4 12 2 5 12 4 8 3 3 0 4 7 6 6 3 7 8 9 6 3 9 4 15 10 2 7 9 5 2 6 3 6 5 6 12 10 3 13 3 6 13 10 5 6 4 6 3 5 11 0 11 1 17 10 7 6 10 2 8 7 9 5 13 6 3 5 5 3 1 8 6 4 6 4 5 3 11 8 5 3 6 8 12 2 4 2 3 8 8 4 5 3 8 4 7 7 7 8 6 9 9 8 8
4 5 1 1 6 0 0 3 1 0 3 3 4 2 2 0 2 4 4 0 5 0 3 1 2 5 0 1 3 0 1 0 1 0 0 5 3 7 3 4 2 4 1 2 6 1 2 2 4 1 2 0 3 4 1 3 1 4 1 0 5 1 0 0 3 4 2 2 6 3 3 0 6 1 1 3 2 3 0 4 1 1 3 7 2 0 0 4 0 0 0 3 2 5 4 0 4 1 0 1 1 3 1 6 2 1 2 2 1 0 9 3 6 2 0 3 0 4 0 0 2 1 4 2 1 1 0 1 0 4 1 0 2 3 1 2 1 4 2 5 0 6 0 0 1 0 0 6 2 2 0 0 2 1 2 0 2 1 5 0 1 5 0 2 0 0 0 0 2 1 1 0 4 0 2 6 1 1 7 0 2 4 0 1 6 3 0 3 6 10 0 0 1 2 0 1 6 6 1 1 0 1 3 2 1 2 1 2 2 1 6 0 0 1 0 4 3 1 0 1 2 2 0 4 0 3 4 4 6 3 7 1 3 0 0 0 1 2 2 6 4 1 2 2 3 1 3 7 1 3 0 2 2 0 2 5 1 0 0 0 4 4 2 5 0 0 1 1 3 0 2 0 0 1 3 3 0 1 1 6 2 0 3 4 1 1 0 0 3 5 1 1 3 2 0 4 2 2 0 0
19 32 35 26 37 30 31 6 22 18 13 26 25 9 20 20 37 12 11 13 33 1 21 33 20 23 21 15 11 17 12 24 24 17 22 17 33 12 22 30 39 27 20 33 6 17 30 28 33 24 17 12 15 27 33 27 16 29 23 25 10 25 26 18 14 13 23 17 16 20 5 26 28 21 25 29 19 31 11 30 21 13 14 11 11 23 28 18 8 7 29 27 12 25 24 42 16 24 15 36 24 24 41 6 22 20 14 31 23 24 29 5 20 27 19 21 34 20 12 16 14 17 14 39 10 36 22 19 18 20 25 27 26 28 35 31 27 25 28 17 17 34 27 32 37 38 42 44 22 29 28 13 47 16 23 35 34 28 16 24 31 17 38 14 23 33 8 60 30 24 28 14 22 22 23 5 26 20 30 28 19 21 4 25 32 14 23 21 25 30 10 23 31 23 25 46 19 6 22 33 26 23 20 18 22 34 24 16 36 35 23 32 12 29 20 20 31 12 28 20 22 24 6 33 38 24 25 41 10 13 9 12 19 17 38 55 19 15 31 23 32 14 27 27 10 18 27 39 25 24 17 21 22 27 18 25 19 18 13 10 35 27 10 9 29 36 36 28 11 10 26 6 23 37 33 16 56 11 20 30 40 4 40 12 14 24 19 6 15 24 34 31 29 26 28 10 13 31 16 24
12 8 6 6 11 10 8 5 3 10 14 14 22 5 13 7 10 11 17 5 10 3 11 12 1 5 9 7 5 4 4 12 8 10 12 5 10 6 8 10 8 11 12 7 9 9 13 9 11 9 9 6 4 8 10 18 1 8 8 12 12 9 8 14 15 10 1 6 12 4 22 6 9 4 6 9 10 11 11 2 11 10 10 7 13 13 6 4 7 8 15 6 19 9 1 0 13 8 5 5 13 8 7 6 8 8 14 3 15 5 8 12 1 8 9 12 6 10 7 12 3 14 6 8 11 3 11 10 9 13 10 12 2 5 8 4 11 12 7 11 9 6 4 6 2 20 11 2 10 9 16 7 5 9 5 5 5 9 9 16 7 6 8 4 11 5 8 9 7 11 5 9 4 14 10 5 2 7 15 3 10 12 14 4 11 5 7 12 12 14 2 11 6 5 9 12 7 10 5 14 12 9 7 10 18 13 10 11 10 9 8 10 6 8 9 10 11 6 12 9 22 11 6 6 11 12 15 15 4 3 12 15 8 9 10 11 15 3 12 12 3 9 2 2 10 18 17 8 9 20 9 3 12 16 12 7 15 12 16 13 6 12 5 7 3 19 8 10 4 7 9 5 7 9 6 5 2 7 5 4 8 11 5 4 10 0 8 10 6 5 17 9 4 23 14 3 3 8 5 11
13 7 1 9 8 9 6 14 18 10 5 12 2 13 9 10 18 12 8 8 8 10 7 10 4 8 9 8 16 11 5 15 8 6 8 17 11 8 23 13 5 11 4 12 14 7 2 7 7 10 9 13 6 11 18 5 17 4 11 5 5 7 9 15 16 7 10 8 9 7 6 7 16 7 12 4 21 4 9 8 7 4 16 5 9 6 18 3 6 7 14 6 9 20 9 13 11 3 20 9 15 6 13 4 1 7 12 6 8 11 9 7 11 17 12 3 5 9 15 12 16 10 16 16 8 7 10 14 8 6 9 9 9 18 10 8 18 18 12 12 12 14 8 14 6 11 7 0 12 5 15 16 5 12 4 4 8 5 7 8 16 4 10 9 16 16 6 14 8 11 11 5 10 14 9 17 5 17 12 11 10 11 8 8 17 10 10 13 3 16 12 5 7 13 10 17 11 3 14 12 13 17 7 10 14 9 14 10 5 12 7 9 5 12 9 9 13 14 14 8 10 10 5 9 20 8 12 10 13 4 11 15 7 12 5 2 9 11 9 6 6 21 11 6 11 14 14 9 4 20 13 10 5 7 13 9 5 12 11 8 10 9 13 4 13 13 12 11 3 8 7 11 3 18 6 12 8 16 15 5 4 19 14 12 3 13 11 9 13 11 3 17 3 10 5 10 6 9 6 2
25 21 30 18 21 30 32 20 21 25 16 22 26 19 43 17 17 18 11 18 26 22 15 36 27 41 20 14 20 24 22 16 21 17 22 19 32 31 25 13 17 38 19 17 19 24 19 34 27 31 18 28 32 35 9 39 14 23 13 18 20 22 28 27 32 24 19 28 10 43 23 19 19 21 43 27 8 32 26 31 19 20 27 31 20 24 21 21 40 20 18 26 16 22 14 26 32 27 25 32 21 24 25 36 19 43 29 21 17 20 22 28 25 31 19 31 25 18 20 21 24 29 12 34 23 36 25 24 38 23 24 25 21 18 34 27 14 14 17 39 17 29 26 27 20 19 23 16 45 20 22 32 29 12 21 32 24 39 28 24 19 15 22 35 30 9 23 25 26 23 27 20 8 33 16 25 16 13 24 22 20 26 22 20 45 24 28 10 18 31 15 15 21 24 15 36 27 40 25 27 20 8 9 31 17 12 20 16 16 27 13 14 21 23 16 21 29 32 27 25 25 28 26 21 26 44 19 26 23 21 29 17 28 31 10 44 31 14 28 23 17 24 32 24 20 34 18 17 18 34 28 25 48 28 31 23 31 25 22 18 53 14 23 39 22 26 21 21 32 17 38 22 30 15 22 43 20 19 37 16 28 21 9 17 35 25 16 31 26 28 12 31 29 24 14 25 26 21 25 21
11 15 4 11 4 6 7 19 3 9 9 5 28 1 0 10 16 21 21 17 7 8 10 6 11 19 13 19 13 8 12 10 11 8 8 4 16 11 19 12 11 6 6 15 12 9 10 1 10 25 18 14 12 6 10 17 13 13 7 11 7 22 8 11 11 9 12 6 9 4 10 3 11 12 16 7 14 6 9 16 14 14 8 18 12 12 17 6 10 1 9 6 10 5 0 9 5 5 10 2 10 0 13 1 14 10 25 11 0 12 8 9 7 13 13 3 5 16 16 2 8 25 7 8 2 9 5 14 8 22 7 3 16 20 12 8 3 4 19 6 2 18 14 7 12 10 13 9 28 3 17 7 12 18 14 6 7 18 9 19 23 4 13 10 9 11 8 9 22 1 16 1 15 9 15 11 13 14 11 5 18 0 20 19 11 8 9 25 21 15 8 9 8 19 11 17 10 26 5 15 6 18 0 11 15 14 12 14 2 10 8 10 13 4 12 15 9 13 14 9 6 11 11 5 6 9 10 22 7 6 12 4 12 0 2 13 5 14 15 7 17 15 4 15 7 9 10 8 1 7 9 12 9 19 7 12 14 13 16 13 13 3 8 10 12 12 8 18 17 18 0 9 11 9 12 12 6 13 12 11 6 12 7 5 13 16 8 9 2 25 16 13 10 12 16 13 23 12 22 7
42 31 36 26 33 39 39 36 33 28 24 27 31 29 31 29 19 18 22 37 25 31 29 32 26 26 52 30 32 20 40 24 35 23 26 29 34 26 19 33 25 41 33 26 34 42 36 18 25 29 29 29 42 32 22 29 26 25 35 33 36 24 41 33 15 29 27 25 44 45 34 34 31 38 24 37 34 32 38 30 24 37 26 50 25 34 48 38 40 29 29 29 38 28 28 28 43 22 39 28 33 23 24 44 40 30 27 31 34 20 41 39 29 30 34 23 32 25 27 34 39 57 28 31 40 39 47 19 28 34 44 41 38 29 26 26 21 57 32 29 32 30 39 38 36 32 25 27 24 33 43 27 44 31 44 42 33 32 28 29 33 29 48 50 54 32 44 32 26 39 22 36 42 34 17 25 21 33 45 34 28 35 15 35 27 21 41 31 30 31 36 38 29 21 25 30 39 28 31 23 40 29 35 30 46 40 19 34 22 40 22 33 40 29 25 19 48 55 34 44 41 22 31 34 20 28 22 25 35 27 39 41 26 45 26 30 37 41 20 42 36 28 49 28 39 38 37 37 34 29 25 30 42 27 20 35 37 31 17 28 24 41 33 28 36 27 44 29 42 27 27 33 35 32 42 25 31 19 31 35 44 41 30 25 32 25 47 29 24 19 44 35 34 30 26 44 44 56 39 34
54 59 75 51 56 54 49 43 75 72 53 59 62 51 48 64 59 67 46 65 44 50 50 53 43 78 67 51 53 44 43 51 34 47 74 40 42 51 52 40 48 48 34 38 55 50 45 45 38 59 47 24 39 70 42 30 46 36 46 73 55 57 51 57 49 58 57 51 42 52 64 42 41 68 37 70 49 40 46 64 44 63 59 26 47 50 69 36 62 52 53 52 34 63 41 62 49 41 44 53 33 55 47 51 36 32 48 58 38 65 38 54 49 63 44 52 64 57 63 57 56 69 51 48 56 48 66 59 46 71 63 79 43 41 56 42 24 31 44 49 41 49 46 59 65 53 50 58 56 50 61 58 38 50 55 57 48 38 57 43 59 53 72 40 50 57 61 56 49 38 61 70 68 48 36 47 49 49 64 34 51 49 52 44 56 42 50 62 34 50 49 47 53 37 52 64 57 39 56 76 58 32 53 51 47 80 53 49 51 52 45 45 70 50 45 63 43 54 37 69 68 41 53 63 53 38 58 56 55 43 61 36 55 63 48 55 53 43 68 42 45 43 45 59 54 46 87 34 56 58 56 49 62 40 53 60 42 65 39 44 44 61 59 40 21 32 52 33 42 55 35 46 62 39 58 58 55 63 59 26 66 47 47 50 47 59 53 56 60 72 58 40 43 40 67 39 49 71 72 61
5 4 4 0 3 4 2 0 0 3 0 1 9 1 2 0 13 6 0 0 1 5 3 13 2 7 2 3 2 5 0 6 2 1 0 0 5 0 10 0 2 1 5 0 1 2 1 3 0 2 7 1 0 1 2 2 0 1 0 0 2 1 8 1 7 1 0 6 0 3 0 2 2 1 0 10 7 5 3 0 5 1 12 1 1 0 0 0 4 7 0 0 0 0 3 2 0 0 2 0 1 4 1 4 0 7 0 7 3 0 0 6 0 0 0 4 0 0 2 5 1 7 0 1 4 4 0 1 0 9 4 6 9 4 0 0 0 5 1 1 11 6 3 0 2 4 1 3 0 5 0 2 1 1 8 0 4 2 1 1 0 5 0 5 1 1 5 2 1 2 0 0 12 5 3 7 1 1 5 2 9 2 4 0 1 0 3 2 4 0 6 2 10 0 3 1 0 1 6 0 2 0 0 1 3 4 4 1 5 2 7 5 3 3 4 0 1 7 0 0 2 3 1 0 1 4 0 5 0 5 0 2 8 4 5 0 2 1 3 0 0 0 2 6 8 0 0 4 7 0 3 3 1 1 1 0 0 4 8 0 0 3 2 0 1 2 4 1 4 1 1 6 7 0 1 5 0 1 1 7 5 0 1 1 0 0 8 8 2 0 1 0 1 0 1 0 0 0 2 0
7 12 6 1 11 7 5 3 4 3 5 8 3 7 6 2 1 3 2 7 4 2 8 11 10 6 2 9 6 2 5 2 3 7 5 7 7 8 3 8 8 6 5 4 6 6 7 6 2 2 5 7 5 4 8 3 5 4 6 5 2 6 8 7 14 9 4 6 4 6 7 2 11 5 3 2 5 4 1 7 3 3 11 8 6 3 5 2 4 3 5 6 5 5 15 3 6 5 9 6 6 5 10 6 3 6 1 8 2 4 6 9 6 4 9 6 6 7 9 7 6 3 8 6 3 5 10 4 9 7 3 6 8 7 5 12 5 7 11 5 2 6 4 5 9 4 4 8 3 8 6 9 10 7 7 6 7 4 8 2 8 3 2 9 3 4 6 7 9 11 3 6 12 7 3 5 3 5 6 12 4 6 8 7 6 9 3 6 9 12 5 5 5 6 13 8 7 8 8 9 6 2 8 6 2 7 3 7 5 7 7 5 5 9 6 3 8 6 3 8 8 8 8 7 4 4 3 6 7 3 5 4 11 5 6 11 5 9 4 8 8 8 4 6 6 5 9 6 6 6 3 10 6 6 7 3 6 4 4 11 2 3 4 1 3 5 6 5 4 4 7 10 5 5 7 11 1 11 8 3 7 12 11 6 6 2 3 4 7 5 1 12 5 4 6 6 5 7 5 3
36 13 30 29 30 15 8 18 39 37 52 29 12 21 20 60 18 24 7 20 13 31 55 8 17 22 26 7 29 34 23 21 18 23 40 43 23 28 14 20 29 32 50 41 48 17 44 21 20 30 31 29 22 6 36 30 34 32 37 50 17 18 28 13 15 23 25 32 45 8 5 46 42 47 30 27 36 5 25 24 32 42 30 41 40 20 54 36 12 4 58 31 29 27 31 17 27 31 31 15 28 34 32 33 11 29 52 52 13 41 47 56 47 37 31 38 29 49 16 36 36 30 47 27 18 35 12 47 27 16 31 53 24 36 41 5 41 32 29 34 28 28 21 11 31 23 19 47 28 8 31 31 46 19 44 29 15 26 17 27 8 15 15 33 19 20 56 48 41 33 27 38 20 40 42 51 20 35 22 23 41 33 38 31 39 23 26 36 36 41 27 12 25 19 17 27 15 23 25 5 36 51 45 35 17 12 26 17 44 53 20 18 20 39 28 36 35 47 47 30 35 22 21 19 28 59 31 28 25 34 25 40 30 21 27 14 9 26 51 34 34 12 34 1 29 21 21 33 22 18 17 25 23 19 40 46 13 22 30 48 46 45 37 37 23 28 42 13 33 28 7 33 29 30 11 39 22 46 29 31 49 26 41 43 37 32 35 46 33 33 27 35 24 56 27 35 24 26 39 53
32 45 25 51 45 42 41 34 60 46 47 29 30 53 48 47 49 29 41 40 30 36 38 41 54 47 53 48 37 39 23 38 36 64 25 50 42 41 33 64 29 34 44 31 32 30 42 55 52 56 52 42 31 30 43 27 40 47 32 33 47 45 37 50 33 40 43 36 36 18 36 48 47 24 42 40 31 34 25 37 37 46 37 37 30 35 29 40 31 43 51 39 50 44 40 35 39 25 32 37 30 55 18 34 64 29 46 43 32 50 50 31 41 33 47 32 68 35 48 52 40 37 34 53 37 40 40 47 44 42 39 40 48 19 72 47 58 49 32 56 34 51 31 42 54 43 46 47 64 48 34 36 51 27 55 44 33 47 41 31 59 44 36 37 42 42 58 50 49 42 37 37 41 22 37 37 36 40 51 17 40 38 47 46 49 40 43 27 35 47 51 27 55 54 46 66 62 48 70 36 42 49 57 44 41 43 40 25 33 55 35 63 65 17 45 27 27 46 62 36 29 47 47 50 43 49 77 37 34 59 44 31 49 31 44 28 59 48 41 36 47 41 33 34 29 58 35 51 37 30 42 41 24 42 38 43 42 27 49 47 32 32 60 23 41 31 41 56 42 33 42 54 39 46 41 34 34 47 48 37 42 76 36 54 36 18 29 44 48 38 48 29 50 39 46 50 43 44 35 53
6 92 124 51 14 3 50 23 153 4 21 38 25 25 70 55 13 79 29 128 0 46 18 173 69 14 84 29 49 5 63 61 53 23 79 63 17 97 2 82 33 58 84 49 113 40 31 55 78 48 0 12 0 23 10 27 42 15 123 15 52 43 129 49 129 121 174 30 6 51 39 37 77 60 19 82 24 48 65 42 86 20 17 46 19 131 55 29 27 124 24 30 24 69 37 41 103 8 56 15 100 66 39 48 8 46 34 55 28 26 96 98 22 57 20 35 75 59 31 8 94 95 116 61 94 97 64 15 93 12 5 117 23 97 25 15 3 13 29 27 33 2 8 23 40 34 95 4 20 21 34 63 31 45 167 14 9 21 19 37 56 216 79 130 1 38 114 87 6 183 44 4 20 12 115 90 29 44 0 55 43 62 23 46 128 76 18 78 61 22 140 18 92 48 81 45 30 1 56 116 49 43 8 45 99 61 34 39 64 19 56 0 85 79 19 55 14 0 68 99 21 27 35 50 34 102 52 14 93 83 44 78 141 56 156 36 46 44 58 95 14 15 19 2 0 100 88 77 34 65 82 37 3 33 179 157 40 23 51 27 17 27 18 56 53 52 91 17 13 15 45 19 36 77 73 9 70 50 43 1 182 56 42 16 17 18 16 38 82 18 23 0 10 50 15 28 4 37 58 49
24 4 1 3 51 30 33 25 26 18 15 12 24 11 30 39 27 12 7 37 16 30 1 22 38 24 26 21 8 20 32 22 25 3 13 12 9 30 15 26 31 6 4 28 4 10 34 39 5 33 18 12 29 25 29 19 30 14 6 23 17 18 27 35 13 26 29 0 25 3 37 33 11 6 15 29 33 5 9 14 20 13 2 13 10 7 28 29 10 22 41 13 29 9 35 25 14 18 19 36 35 18 15 13 4 18 15 39 11 7 19 5 37 7 29 19 19 17 27 0 12 25 50 38 12 31 30 10 13 29 35 27 31 21 17 14 23 29 17 34 21 21 15 12 4 4 32 7 0 13 32 24 1 8 29 30 31 9 17 21 29 15 33 34 9 35 27 45 24 27 19 25 25 13 10 1 1 16 2 32 0 31 26 17 16 23 28 20 31 17 28 42 26 18 19 25 30 15 27 33 27 18 29 39 22 12 30 17 31 29 34 26 23 31 28 27 27 9 0 7 29 46 19 17 18 10 11 26 5 22 27 7 30 28 44 25 46 8 0 36 26 6 6 35 23 26 28 33 17 25 13 26 35 27 7 11 23 20 22 24 24 18 0 28 3 11 18 25 28 17 30 38 27 11 10 18 28 16 20 27 23 28 16 5 32 14 30 2 9 13 12 21 18 5 9 28 10 37 5 4
10 9 13 15 18 11 11 10 11 15 14 14 15 10 6 12 11 10 9 12 11 7 13 6 8 16 21 16 10 11 13 17 11 15 11 10 11 14 16 16 7 11 10 11 15 10 10 11 13 10 16 15 9 19 13 6 8 12 12 11 11 9 6 12 6 7 9 6 16 10 9 6 15 9 15 16 10 8 7 13 13 14 12 8 7 15 12 11 9 12 15 13 10 12 14 12 2 14 22 7 8 7 5 14 11 12 16 20 12 12 17 11 5 9 6 11 14 7 14 7 13 10 14 9 7 17 10 7 13 11 10 14 9 9 9 6 12 8 7 9 9 10 11 6 9 6 8 8 11 13 5 9 9 9 10 14 8 7 12 15 14 15 16 11 19 13 10 11 18 11 5 8 13 11 8 13 9 19 7 10 10 13 9 15 8 12 9 8 11 15 11 7 8 16 8 9 9 4 15 6 9 15 14 12 12 8 9 8 9 7 16 7 14 6 7 10 9 6 11 11 8 9 18 11 7 8 14 14 15 9 9 17 9 9 14 7 10 10 12 11 5 9 9 12 8 8 5 11 15 8 17 8 6 10 10 12 16 14 14 7 13 22 9 6 16 11 11 13 4 12 8 9 12 10 25 5 5 7 6 7 13 10 18 12 10 9 13 11 7 9 8 5 8 16 10 12 13 17 11 17
3 4 0 1 1 7 0 0 2 6 6 0 4 2 1 1 7 1 1 2 0 1 1 0 0 1 14 1 9 4 0 2 2 0 3 4 0 0 4 3 2 5 5 1 3 0 2 3 0 2 0 0 2 1 0 0 0 2 1 1 3 0 6 1 2 0 0 8 2 5 3 2 0 1 0 0 3 1 6 4 5 0 8 7 4 3 6 1 0 0 4 0 0 4 5 1 0 0 7 0 1 1 2 1 0 1 0 3 2 0 2 0 1 2 7 3 2 4 1 15 0 1 0 2 1 3 1 6 3 8 6 11 2 2 5 4 6 1 0 1 8 3 1 1 5 3 5 0 2 0 1 5 0 3 0 0 5 5 2 5 9 2 2 2 5 1 3 8 1 1 0 4 9 4 5 0 2 4 1 5 0 0 1 8 0 0 0 7 0 0 7 10 0 0 1 0 2 0 0 2 0 1 6 0 0 1 4 3 0 7 1 5 0 1 8 0 1 2 3 12 1 10 1 7 9 4 0 11 1 0 5 5 2 3 3 1 0 0 0 2 4 0 1 1 8 2 1 10 1 1 1 1 0 3 2 10 1 2 0 3 2 1 8 0 11 3 4 4 0 2 1 0 10 3 7 3 9 6 0 0 0 1 7 5 3 6 3 0 3 3 0 6 0 0 1 4 0 2 3 3
14 11 3 8 2 5 14 5 3 1 3 3 3 5 1 11 1 10 7 8 3 3 16 5 8 17 1 1 11 9 5 4 0 13 5 13 2 4 15 0 2 0 10 2 0 7 7 10 2 4 9 9 5 2 1 11 9 9 6 11 3 10 1 4 8 1 8 12 5 8 19 4 5 29 6 7 6 15 3 3 13 9 7 4 9 1 4 4 3 2 12 11 9 2 4 6 4 4 11 7 1 5 3 3 16 0 10 18 3 11 5 5 9 0 4 13 2 6 3 13 1 2 9 6 12 6 6 5 24 3 6 3 4 2 0 2 4 4 11 3 2 10 17 15 2 8 7 8 3 5 20 1 17 9 4 6 12 7 2 16 0 10 5 6 4 16 6 3 3 7 2 8 5 5 4 2 14 5 3 7 1 9 3 2 4 8 10 3 17 6 3 6 14 15 4 12 2 4 2 7 5 4 2 9 1 4 3 3 4 3 6 11 1 15 8 1 2 1 1 4 2 4 5 6 13 10 7 4 21 4 6 4 8 11 5 11 4 11 1 12 6 13 3 11 8 6 7 9 14 9 5 14 7 1 2 2 3 2 2 6 7 3 10 0 0 2 7 8 3 7 7 7 4 13 2 17 3 8 5 10 2 9 7 1 8 8 4 9 14 8 2 2 4 6 5 2 6 10 0 7
6 3 4 2 5 5 8 10 3 2 6 5 6 8 3 5 6 7 9 4 7 7 8 6 6 5 5 9 2 5 0 9 5 9 9 8 5 4 6 7 5 6 9 4 8 4 2 6 6 5 7 9 6 8 3 5 6 4 3 11 7 8 6 11 5 9 4 7 5 2 4 2 6 5 5 6 6 10 9 8 7 5 2 3 5 4 5 8 9 5 7 5 5 4 2 2 4 4 4 5 3 5 2 2 4 8 7 10 1 7 3 3 3 7 4 6 2 2 7 5 10 3 6 9 6 9 2 3 6 9 5 4 3 8 3 1 2 2 6 3 5 3 4 10 4 7 5 2 4 7 5 3 10 8 1 6 5 7 5 6 2 8 7 2 3 3 5 6 5 7 5 3 2 7 9 2 5 4 3 5 12 7 7 8 11 6 3 10 8 9 7 4 2 4 5 6 8 8 7 6 2 7 5 1 6 7 1 4 1 5 5 7 4 8 4 2 7 3 2 3 6 0 7 4 4 3 4 4 4 9 5 5 8 6 4 3 8 4 3 9 6 8 5 4 6 8 6 3 7 8 5 4 4 11 2 4 4 4 9 1 4 7 6 4 3 0 8 8 6 4 3 7 5 7 4 4 3 0 4 4 3 5 4 7 8 4 13 2 8 6 7 6 2 12 7 3 2 7 5 3
2 0 2 3 2 0 4 7 3 4 2 6 2 5 3 1 0 0 3 2 8 0 0 5 4 0 0 1 1 7 0 0 0 1 2 3 9 3 1 2 3 0 7 3 10 0 1 0 0 0 0 1 1 0 0 1 2 0 1 2 8 1 3 4 0 0 2 4 1 0 1 5 3 2 8 0 3 1 1 5 1 0 0 0 2 2 0 1 6 0 8 0 0 3 1 3 1 3 1 0 2 0 4 2 5 2 6 1 0 0 0 6 3 1 2 2 2 1 0 1 0 1 2 0 2 0 0 3 4 0 0 0 0 1 2 0 1 0 0 0 2 0 4 0 4 5 1 1 0 3 0 0 1 3 1 0 1 3 1 5 4 3 4 5 0 0 2 5 3 0 1 1 0 3 5 1 0 2 3 0 0 1 4 5 3 4 6 0 0 2 3 7 3 5 1 5 2 0 1 5 2 1 7 0 2 0 1 10 1 6 5 0 3 7 0 0 1 3 0 4 0 0 0 4 2 1 0 2 0 0 1 0 1 0 18 1 0 0 11 0 2 2 2 4 1 0 0 1 0 4 1 0 1 0 1 4 0 0 2 0 1 3 0 6 4 2 0 5 2 2 1 0 0 5 2 0 0 2 5 0 4 2 1 7 5 0 1 5 2 0 0 0 3 10 0 3 0 8 0 3
20 41 46 56 46 37 27 82 59 51 33 60 66 16 72 17 11 39 54 13 80 56 20 30 59 42 35 55 63 28 31 23 54 39 14 17 56 45 59 25 35 26 29 27 42 46 31 43 50 52 24 31 72 39 12 72 31 30 31 52 35 21 68 48 39 46 51 23 36 92 50 74 63 55 34 25 26 8 61 55 48 53 27 29 30 30 35 47 76 81 53 66 7 62 46 63 58 39 54 78 51 67 40 2 16 82 26 39 63 37 59 56 83 60 23 35 18 6 12 51 40 41 65 56 38 54 85 42 98 66 48 23 15 29 23 49 5 4 47 61 19 72 53 47 53 40 48 24 70 43 63 58 1 25 57 77 45 11 61 52 32 35 35 66 36 25 40 46 29 28 78 29 35 27 67 35 34 40 3 66 56 36 46 13 26 48 85 37 26 22 39 51 47 22 61 52 23 2 42 44 38 17 28 2 22 1 36 30 26 44 21 24 16 55 37 62 88 0 27 58 56 34 47 44 3 7 47 48 50 13 42 59 43 74 37 41 27 49 25 55 19 40 53 72 57 72 42 48 1 8 26 18 36 32 63 57 11 62 17 54 48 68 31 57 58 52 48 35 84 32 65 50 23 26 69 25 9 14 68 71 31 60 73 27 58 48 37 67 41 25 31 21 18 27 45 68 53 31 70 56
51 37 38 32 28 33 46 54 36 46 41 36 63 39 48 26 61 43 32 58 48 44 33 34 44 44 60 30 31 64 42 50 46 48 60 38 45 35 43 33 38 45 38 39 54 53 40 35 58 47 42 36 37 50 39 42 38 44 50 39 37 47 24 48 41 39 39 30 46 50 52 42 59 43 46 49 46 62 41 33 41 30 37 36 47 25 41 41 36 39 41 40 43 43 53 29 34 28 35 37 51 33 52 43 28 30 49 40 35 52 32 38 43 31 41 51 45 46 38 35 34 35 33 52 48 63 47 27 42 46 32 43 43 33 59 33 38 48 47 42 48 26 52 48 43 46 56 19 41 65 35 56 31 49 32 47 50 34 62 29 52 48 48 37 37 39 41 42 49 78 58 35 42 29 51 40 41 64 38 35 37 43 44 33 50 50 36 52 38 48 40 56 43 40 33 52 52 67 34 37 43 36 42 50 48 37 39 48 38 41 51 50 40 31 44 39 38 34 38 63 47 55 46 41 43 45 34 31 29 34 40 53 36 34 49 49 22 38 53 47 40 43 70 41 33 47 41 49 37 27 40 45 39 51 33 39 45 33 44 40 60 44 44 44 35 39 26 54 29 39 36 49 46 41 33 37 29 39 47 43 30 38 46 37 38 39 51 31 50 54 34 42 33 48 40 39 53 32 43 36
0 1 2 4 1 0 0 0 2 1 3 1 3 0 0 2 0 0 0 0 0 3 1 0 2 1 2 1 1 0 2 0 4 6 0 0 1 0 0 0 0 1 1 0 0 1 6 2 1 3 6 1 1 0 7 0 1 0 0 1 1 0 3 4 0 2 4 0 0 0 0 1 0 0 1 0 0 1 0 4 0 0 1 8 3 1 1 0 1 0 3 0 1 2 2 0 0 0 2 0 4 0 0 3 1 1 0 1 0 1 1 0 1 0 0 0 1 1 1 0 0 0 1 1 1 0 0 4 4 1 0 0 0 2 0 0 0 0 1 4 3 2 1 3 0 4 0 1 0 0 1 1 0 4 0 0 2 2 0 0 0 0 0 0 0 1 2 5 2 1 0 4 2 0 1 4 0 3 6 1 2 3 0 1 1 2 0 0 1 0 0 1 0 2 0 1 0 0 0 0 0 1 3 0 4 3 0 2 0 0 0 0 0 1 0 0 1 1 1 0 0 0 0 1 0 0 2 0 0 0 2 0 0 1 1 1 1 0 0 3 0 0 1 0 2 0 0 0 1 0 0 3 0 0 1 0 0 2 0 0 2 2 1 2 1 0 0 0 0 0 0 0 1 0 0 0 1 0 4 3 3 4 0 0 0 1 1 1 0 0 1 0 0 2 0 0 1 3 1 0
1 7 2 4 7 18 7 3 5 11 8 3 2 8 6 6 13 3 11 5 13 11 11 5 24 9 7 7 9 9 12 5 9 3 7 10 1 1 13 12 3 1 9 4 8 3 5 6 8 18 7 18 4 8 4 13 3 3 2 1 5 16 10 6 19 11 4 11 2 12 12 12 3 19 25 23 4 5 6 8 3 8 6 5 14 7 3 0 24 8 10 17 3 0 8 4 16 4 2 10 1 1 20 5 2 6 4 0 10 15 16 6 1 0 0 2 10 2 5 5 7 11 11 9 4 1 1 11 12 1 17 2 3 6 4 1 11 3 14 14 1 5 4 5 3 22 7 0 5 10 2 9 2 12 8 3 0 3 12 5 15 8 5 1 12 1 31 1 2 3 5 3 2 6 4 4 3 11 7 9 4 15 5 9 3 1 7 10 7 7 6 8 4 3 16 18 6 8 5 2 7 4 3 7 14 2 7 1 3 17 26 11 0 1 5 0 0 16 9 9 1 2 2 7 1 1 0 0 1 0 27 1 7 4 3 0 10 15 6 7 5 3 1 12 12 14 3 5 4 1 8 5 11 2 7 3 10 16 10 5 7 5 1 1 8 3 4 7 2 15 15 4 5 3 5 1 5 13 9 19 7 12 16 9 28 16 10 7 2 17 0 14 4 7 11 3 1 14 2 4
229 295 155 112 268 249 88 396 170 158 92 713 150 211 116 121 546 228 246 387 211 132 321 157 268 250 55 282 507 226 164 278 94 287 279 179 485 130 148 267 63 267 366 444 146 434 269 115 443 241 118 322 257 182 319 161 78 127 324 65 366 348 646 340 309 188 293 279 265 175 233 125 82 356 229 499 145 184 118 157 149 113 462 335 118 102 334 291 223 345 150 456 103 202 215 316 457 189 235 563 213 293 147 546 281 443 250 124 181 278 370 47 125 43 116 193 1088 455 229 285 275 505 114 227 265 309 290 144 473 289 436 415 115 380 579 250 263 436 231 279 112 416 195 454 315 387 267 151 355 107 263 149 184 183 433 354 58 161 228 235 370 355 583 197 837 357 179 417 238 141 188 126 410 294 119 345 216 164 275 307 68 78 140 210 198 210 385 283 334 109 137 205 285 264 312 128 895 238 157 332 79 144 487 914 300 133 176 157 404 506 245 232 397 207 106 123 89 273 148 272 320 348 206 129 339 569 158 238 342 337 157 148 255 286 191 262 227 370 197 184 265 200 239 721 201 299 161 256 330 351 205 253 192 82 418 174 180 238 137 317 453 80 105 201 114 297 564 284 214 332 251 479 278 372 470 188 340 235 237 399 273 262 423 324 235 59 177 375 316 273 98 260 219 288 191 132 174 251 168 92
3 13 1 12 14 11 8 10 24 19 17 5 48 9 10 18 20 7 4 11 12 23 6 9 4 10 12 7 12 14 14 12 11 11 6 9 13 13 9 6 13 5 10 11 14 8 11 33 15 35 26 14 3 15 12 13 11 20 6 16 10 5 9 10 4 3 2 7 16 5 8 31 47 21 21 14 14 17 19 22 10 8 12 9 12 40 7 2 9 4 12 10 17 8 28 6 5 12 6 2 9 13 18 10 12 2 19 5 19 9 32 5 3 18 20 11 12 8 7 14 6 6 20 3 11 16 2 15 6 2 18 14 16 11 11 6 10 8 7 6 12 28 14 4 6 22 5 15 20 3 25 14 2 10 10 16 8 20 17 23 6 6 9 21 5 26 0 5 7 12 8 6 9 9 10 12 12 5 2 4 6 16 35 5 4 3 14 9 19 11 33 7 12 20 7 4 18 18 15 29 9 10 10 5 5 11 3 26 17 7 13 19 18 12 15 8 11 18 8 8 2 12 13 3 7 14 16 25 10 6 21 4 22 16 16 3 30 8 11 14 5 9 14 25 9 6 9 9 11 15 11 6 4 4 6 5 12 10 18 15 4 26 17 12 5 20 5 22 4 7 9 7 5 5 18 15 33 27 21 4 16 3 18 8 20 6 3 15 17 13 20 11 8 8 5 15 25 10 9 5
26 28 24 27 26 24 31 16 19 13 23 29 25 32 22 21 34 32 20 21 13 19 31 21 19 28 21 31 28 18 24 20 30 23 29 19 15 31 29 13 15 17 40 21 16 25 19 21 26 13 29 27 22 29 18 30 19 22 22 24 26 30 31 24 29 21 25 20 26 46 17 23 36 26 15 29 20 18 32 23 23 26 24 21 22 19 23 22 20 16 21 26 19 24 20 13 23 29 24 23 30 17 20 29 20 24 27 21 32 25 19 25 21 28 20 28 15 14 24 28 30 26 29 16 17 22 29 19 28 35 24 15 17 27 19 20 23 25 18 23 20 28 22 15 19 21 35 41 16 18 31 15 25 25 24 18 18 19 22 27 15 26 30 19 16 22 19 30 24 30 23 19 35 25 17 29 27 15 22 24 19 19 14 34 30 20 38 26 21 28 23 16 25 20 16 19 23 19 28 30 25 30 19 17 30 21 27 32 32 28 19 23 19 19 19 18 24 13 31 18 21 22 39 22 16 27 33 27 23 22 16 26 27 17 15 32 17 15 22 27 22 23 21 20 22 36 23 24 14 24 23 25 30 24 23 19 25 25 26 26 22 26 16 13 27 21 27 17 12 32 23 23 20 22 24 17 40 18 19 19 29 25 23 13 22 21 18 24 28 26 30 26 13 24 22 37 34 16 26 21
6 5 3 0 2 1 0 4 1 3 2 0 0 0 2 1 0 1 5 4 0 3 0 0 0 3 0 1 0 1 2 0 2 4 0 1 5 2 1 2 3 1 2 2 2 2 1 2 8 1 0 0 1 3 0 5 0 0 3 0 1 2 0 3 3 0 3 2 0 1 1 3 1 0 5 0 2 3 1 0 0 0 0 1 1 1 6 5 1 1 2 4 4 0 9 3 3 1 0 0 2 8 0 3 1 0 2 0 2 1 4 0 3 2 0 0 0 3 4 2 0 1 0 2 7 1 6 1 3 4 6 4 0 1 2 3 4 8 0 6 0 0 3 4 0 3 1 1 2 0 0 3 3 18 1 2 1 8 6 1 0 1 6 1 1 0 2 1 0 2 2 1 0 0 0 2 5 1 8 1 5 0 4 3 4 0 1 1 1 1 1 2 3 1 6 3 5 0 2 3 0 5 1 1 1 1 2 0 6 6 0 2 3 3 6 0 0 2 0 1 4 3 7 3 0 1 5 3 3 1 1 9 1 1 9 0 3 1 1 4 10 2 1 0 5 1 0 3 1 1 1 0 0 4 0 12 4 0 0 0 1 3 0 1 1 2 1 1 2 1 1 1 0 1 1 10 1 7 3 1 3 3 0 1 1 5 1 1 0 4 2 0 1 0 1 5 1 1 3 1
11 8 9 4 7 6 8 2 8 9 6 4 12 4 3 3 3 8 4 6 6 5 4 11 9 7 6 4 9 5 6 11 6 4 6 5 2 9 5 7 3 5 3 4 9 5 9 10 5 4 4 9 12 4 6 6 10 4 5 8 9 2 9 7 8 5 11 8 10 8 7 4 7 9 5 5 5 11 3 8 11 4 7 9 11 7 11 6 2 4 7 10 4 4 7 9 4 5 6 11 10 6 10 6 7 6 7 7 8 9 7 8 5 2 4 5 3 3 8 5 6 8 5 5 5 6 8 5 5 3 8 5 8 7 4 8 2 5 7 4 8 5 6 9 4 8 7 6 6 4 9 6 6 8 9 7 8 7 4 7 3 6 5 8 5 7 2 9 9 9 5 7 6 4 5 6 13 7 4 5 15 3 1 3 7 6 10 9 11 8 8 12 7 7 10 9 2 6 6 7 4 3 2 7 2 4 7 10 9 5 4 5 3 7 4 2 3 6 4 4 12 3 8 6 5 4 8 3 9 6 7 6 10 6 6 8 8 8 4 10 2 5 6 5 7 5 3 7 10 4 5 3 6 11 3 9 7 9 3 6 6 7 4 15 8 13 7 3 4 7 5 6 4 7 8 8 5 6 8 11 6 9 9 6 5 9 8 4 5 3 8 7 6 7 3 7 7 5 6 10
0 2 0 12 0 1 0 0 0 0 6 0 0 0 0 1 0 1 0 0 1 0 0 1 0 0 1 0 0 2 2 0 0 0 0 1 1 0 1 0 0 0 4 0 0 0 0 0 0 16 0 2 0 0 0 0 0 0 1 0 0 1 0 0 0 26 4 0 0 2 2 0 0 0 0 0 10 0 0 0 0 3 2 0 0 1 0 0 0 1 0 0 0 2 6 1 0 0 0 0 0 1 4 0 0 0 0 0 0 0 15 0 0 0 0 0 0 0 4 0 0 2 4 0 1 13 0 0 0 14 2 8 1 2 0 0 0 0 0 0 0 0 0 0 0 0 5 0 1 0 0 0 1 0 0 0 0 0 1 0 5 0 2 0 0 0 4 0 0 0 1 0 3 0 4 5 0 0 1 0 0 0 0 0 1 0 0 0 0 0 0 1 1 5 3 0 5 0 0 0 0 4 1 0 0 1 0 0 0 0 0 0 0 0 2 0 0 0 3 0 0 0 0 3 2 0 1 0 0 1 0 0 2 0 0 0 0 0 0 3 0 0 0 0 9 0 0 11 1 7 1 0 1 0 0 0 0 0 1 0 0 0 7 1 0 0 0 0 0 0 2 0 0 0 1 0 0 3 0 0 6 0 0 0 0 0 6 0 11 0 0 0 0 0 0 6 0 0 0 0
2 1 1 4 8 1 17 7 2 9 5 6 4 4 10 24 12 4 4 17 4 9 2 1 3 8 4 3 10 8 1 0 15 11 18 29 2 3 3 10 6 2 2 2 12 5 13 1 3 2 0 21 3 9 12 8 1 7 10 0 1 0 1 4 1 13 8 6 9 8 12 14 5 0 0 8 20 6 5 10 12 3 5 6 28 10 2 17 1 2 21 8 2 4 6 4 5 4 4 21 19 7 4 2 9 1 0 4 2 15 0 6 1 4 9 3 6 6 1 5 10 1 5 1 0 1 12 12 2 5 8 33 3 21 4 11 11 1 8 2 5 2 20 3 11 3 2 6 3 13 14 5 7 26 0 13 5 5 7 7 12 0 21 1 15 3 13 9 15 27 9 0 14 4 12 0 1 8 2 4 3 5 4 11 1 3 2 0 3 7 6 15 8 14 6 5 10 1 5 3 5 4 3 16 3 32 11 11 9 10 0 19 14 5 8 12 11 2 8 2 5 11 7 19 2 7 12 1 3 1 4 6 14 4 1 0 1 5 1 1 5 2 7 5 3 3 9 7 3 1 8 31 3 12 7 19 10 11 12 1 1 3 5 10 0 13 12 2 30 3 23 8 10 3 11 16 8 5 20 16 0 9 2 8 2 11 0 3 6 15 2 4 4 2 9 3 0 40 4 16
0 0 0 2 3 0 0 0 1 0 0 0 0 4 0 0 0 2 0 2 4 4 0 2 2 0 5 0 0 0 0 5 0 2 0 0 0 0 0 0 0 0 0 2 0 0 0 0 5 4 0 0 0 0 0 0 0 1 0 0 0 0 5 0 7 2 1 0 0 0 0 8 0 1 2 0 0 0 0 0 0 0 0 0 0 0 1 2 16 0 1 0 3 5 4 7 0 0 0 0 1 10 0 0 0 0 0 1 0 3 1 1 0 0 0 0 1 2 0 1 1 0 2 2 0 0 0 4 3 0 2 1 0 0 5 0 1 0 1 7 2 2 0 4 0 0 0 0 0 1 1 0 0 0 0 0 2 0 0 0 0 0 3 1 0 1 0 0 3 0 0 1 1 0 6 1 1 0 3 0 4 0 0 6 1 0 0 1 0 5 0 1 0 0 0 1 0 0 1 0 12 0 3 2 0 0 1 0 0 0 0 2 0 0 0 8 1 0 0 2 7 0 0 0 0 1 0 0 1 4 0 1 5 0 0 0 0 0 5 0 0 0 0 0 3 0 0 0 0 2 7 0 1 0 0 1 0 0 1 0 2 5 2 2 0 1 1 2 0 0 0 0 0 2 2 2 0 0 3 9 0 1 12 5 0 8 4 0 0 1 3 0 0 3 0 0 0 0 2 1
2 4 8 4 0 3 2 2 0 0 1 6 1 1 3 1 2 0 7 0 0 4 2 5 0 6 5 0 3 4 0 10 4 1 3 2 4 11 1 1 4 3 3 0 0 0 0 1 0 0 3 1 2 0 0 4 1 4 1 2 1 1 3 3 4 4 2 2 3 7 1 2 0 4 1 0 4 0 4 3 10 1 2 0 1 6 3 0 2 1 0 3 1 2 1 4 3 1 3 9 1 9 0 8 0 3 1 0 0 0 2 0 5 2 3 7 1 0 2 4 0 1 3 5 4 1 1 3 1 3 4 5 3 1 19 2 0 2 3 1 1 4 0 1 2 0 2 3 0 2 3 0 4 1 5 3 4 1 2 0 0 1 3 2 2 2 10 0 1 0 5 4 2 10 2 9 1 0 0 7 0 4 1 2 5 13 0 0 1 3 7 3 5 3 3 9 3 3 3 8 3 1 1 1 3 6 7 1 0 5 3 2 3 3 3 0 3 1 3 16 0 6 1 2 4 3 4 1 11 3 5 7 1 9 8 3 6 0 3 2 1 0 0 0 2 0 0 1 1 1 8 1 0 3 3 8 1 1 2 0 8 1 2 2 4 0 2 1 1 2 3 1 2 2 3 1 8 0 8 0 8 3 2 1 0 4 3 2 2 9 1 2 5 3 6 7 7 4 1 0
17 12 4 42 119 60 86 151 49 46 112 63 11 0 1 0 2 43 57 9 75 87 17 1 139 1 64 3 12 11 143 217 130 20 4 77 40 4 17 141 1 18 0 4 98 113 79 21 26 13 10 94 44 164 43 14 56 68 306 17 10 3 61 161 0 9 209 6 3 179 56 49 22 73 132 5 80 110 28 140 80 120 17 50 6 25 84 66 142 40 25 49 8 11 136 100 3 1 6 100 6 114 146 0 6 30 58 18 22 41 4 116 73 38 74 25 10 1 62 103 0 10 60 4 26 32 74 20 29 17 29 5 30 68 60 65 32 116 129 29 0 96 165 47 31 100 18 31 8 56 41 17 68 112 171 2 91 47 39 5 76 123 116 51 169 57 30 79 3 20 0 65 28 45 45 92 33 144 191 75 15 16 37 111 9 2 89 25 2 9 2 72 19 3 100 106 1 7 34 39 87 2 71 23 67 45 115 11 14 35 0 94 63 19 101 22 119 130 108 65 76 28 20 49 0 87 110 40 79 59 132 49 0 95 0 11 20 4 9 70 132 81 114 252 39 1 102 11 113 89 17 103 126 125 90 34 40 7 4 57 34 66 43 8 86 13 2 25 2 71 135 28 186 0 24 66 181 56 4 34 10 4 56 17 67 41 16 27 129 30 17 145 102 73 99 63 74 6 132 50
0 2 2 0 6 5 9 4 1 6 0 4 1 0 3 2 0 0 0 3 9 1 1 0 3 0 8 2 0 5 3 2 2 9 1 4 1 1 1 0 6 2 0 4 5 3 2 0 5 4 1 5 0 5 11 2 3 3 1 1 0 3 1 7 1 2 9 1 1 4 3 9 1 7 0 8 3 0 4 3 1 4 1 0 1 1 0 4 0 2 4 3 5 0 6 0 5 5 3 3 1 2 3 2 0 12 6 7 2 1 5 1 3 8 5 12 5 1 1 1 3 4 11 2 3 3 0 0 7 1 3 4 4 4 3 2 1 0 5 1 4 0 0 7 7 6 6 3 7 2 1 8 9 4 5 0 2 2 5 8 0 0 0 9 16 0 0 2 3 1 2 3 9 3 0 3 0 1 6 6 4 1 0 5 5 5 7 5 3 5 5 6 3 1 0 6 0 0 2 4 7 3 6 3 0 4 0 3 2 2 1 5 0 5 4 0 4 1 2 7 5 7 1 3 0 3 7 1 1 1 3 4 2 2 5 0 8 2 9 2 0 1 10 4 4 2 5 2 1 6 0 0 5 3 7 1 3 3 5 2 14 3 8 7 1 2 3 3 9 9 2 1 1 15 11 5 10 0 3 4 4 3 4 0 1 1 2 5 1 5 1 0 4 2 4 3 4 1 1 3
66 25 21 47 29 19 28 18 20 57 3 62 16 49 11 30 24 16 20 76 7 15 52 15 23 17 37 43 27 36 16 18 11 32 45 13 48 23 46 42 49 7 23 23 12 25 39 52 55 23 36 29 49 66 67 39 34 78 12 14 44 16 21 30 30 41 27 28 44 24 33 14 49 44 37 56 28 16 43 9 72 6 18 21 25 43 32 38 22 14 31 2 67 98 71 24 33 20 9 69 5 34 23 29 23 22 59 30 31 34 30 17 26 41 43 29 43 73 12 62 12 27 33 38 54 12 31 32 54 24 16 16 53 24 56 7 62 51 34 11 30 14 46 28 17 37 40 54 50 62 7 13 42 12 4 74 85 23 29 24 32 53 33 13 69 25 76 62 7 75 90 12 79 32 11 15 16 15 72 15 21 9 31 20 37 34 40 13 21 8 12 11 46 50 13 47 35 16 47 25 65 72 8 19 17 47 16 34 15 10 27 66 52 13 21 14 27 40 48 43 56 45 97 16 43 13 26 29 16 26 34 14 17 28 15 39 52 58 31 59 52 31 17 23 29 17 66 55 17 63 31 8 8 60 14 17 23 16 40 25 8 38 40 10 42 28 28 31 27 51 42 11 26 8 83 59 36 55 32 15 5 52 50 35 18 37 18 18 25 59 28 27 15 25 44 62 22 31 52 32
3 4 1 7 3 0 2 2 1 1 3 1 1 5 1 1 2 3 1 1 0 1 3 1 0 0 6 8 0 4 0 3 3 4 1 0 8 2 2 0 2 2 0 5 4 1 0 2 0 3 1 2 0 7 1 2 3 4 1 1 4 1 0 2 2 4 3 1 5 2 1 3 0 2 1 6 5 0 3 5 2 1 4 1 0 0 0 1 5 3 2 2 3 4 4 3 3 4 1 5 1 3 0 10 4 1 2 4 2 3 1 1 2 0 1 1 3 8 2 1 0 2 3 3 2 1 6 1 1 5 3 1 1 3 4 0 4 1 6 3 2 3 0 1 3 2 2 0 2 2 3 2 0 0 3 2 0 7 1 5 1 5 2 0 0 2 0 1 0 2 1 1 2 1 3 8 0 2 0 9 2 2 6 1 1 2 0 11 1 1 1 3 1 1 3 0 2 4 2 4 2 2 1 2 4 0 0 5 5 3 4 4 4 2 2 4 3 1 4 4 1 0 2 0 2 2 0 0 1 6 2 2 2 2 1 2 3 1 1 10 1 3 2 0 0 1 3 0 1 4 0 1 1 2 4 0 5 3 0 1 2 1 2 7 3 0 0 3 1 6 1 0 1 2 1 3 1 1 1 5 6 3 3 0 1 7 2 1 0 5 0 4 3 1 2 3 4 2 3 4
7 1 9 2 6 0 2 2 2 2 2 22 0 0 4 3 3 0 5 0 10 8 1 1 4 0 5 2 0 2 2 4 3 4 8 9 4 18 1 2 3 2 2 4 10 10 2 9 12 1 2 10 2 0 3 6 3 0 1 0 0 4 5 0 0 9 1 5 1 5 0 2 8 0 9 4 4 6 4 7 4 4 1 6 4 3 1 3 7 2 4 2 12 5 4 5 0 4 11 9 0 11 2 9 3 6 5 2 7 0 0 7 2 6 4 5 3 2 11 4 4 0 0 2 8 2 7 5 1 5 2 2 10 2 0 1 22 1 7 4 0 1 8 0 2 1 1 2 6 0 6 8 1 0 0 4 3 2 0 6 1 1 4 2 8 4 7 5 7 13 9 0 0 3 4 12 1 7 10 5 3 4 10 0 0 0 3 1 14 3 12 2 1 1 3 6 2 5 8 3 9 4 6 3 1 1 11 4 0 9 4 13 5 9 2 25 2 17 0 2 0 4 7 3 2 1 5 4 0 6 5 2 2 3 5 6 5 8 6 6 2 1 1 2 1 1 1 7 1 1 6 5 1 2 5 5 11 6 0 2 6 1 0 12 16 3 5 4 0 16 2 4 7 0 5 6 2 11 8 6 12 1 18 2 4 3 7 6 2 10 6 3 4 8 8 1 7 0 6 4
36 20 20 21 38 40 9 8 26 20 11 34 3 31 21 10 12 6 12 11 11 19 35 9 49 20 16 15 21 39 12 4 20 21 17 6 21 21 3 26 21 15 13 9 13 4 15 18 13 15 11 10 47 17 16 12 24 20 6 2 19 20 24 46 8 19 5 13 10 16 11 22 8 0 33 2 10 19 13 19 42 30 21 27 13 10 24 18 1 5 69 3 7 4 22 5 15 12 26 16 10 43 40 11 10 11 4 7 10 13 24 13 6 11 34 13 6 4 14 17 6 8 16 15 30 7 14 8 12 29 39 9 68 11 12 13 27 21 20 3 58 19 26 3 20 4 7 32 21 21 4 11 10 29 7 1 40 8 50 18 17 6 10 5 13 9 10 24 7 32 32 20 11 24 32 29 16 10 36 18 22 20 10 4 5 36 15 17 17 11 26 49 10 17 6 13 14 23 13 67 2 7 56 27 16 27 15 2 1 21 16 15 14 10 9 13 34 23 17 40 14 13 22 13 10 15 19 4 9 48 10 7 17 31 17 15 18 23 11 15 21 10 21 29 12 9 7 16 9 15 1 7 6 2 28 21 26 5 12 13 9 20 24 17 24 15 13 42 8 22 17 11 18 9 6 5 11 11 18 27 23 3 2 8 5 4 10 11 28 55 12 13 15 31 8 30 20 16 10 27
13 17 21 22 2 2 15 23 29 11 10 28 2 19 5 17 11 16 6 7 10 18 13 10 6 21 18 21 6 4 7 13 7 5 15 9 13 6 10 2 34 10 8 4 20 12 19 15 15 18 31 11 9 16 8 5 10 9 4 3 33 5 7 11 13 24 14 4 12 17 20 4 5 13 20 24 4 7 8 25 13 12 11 24 14 12 21 18 21 13 16 10 2 7 13 15 3 4 7 9 9 8 8 13 8 15 14 16 9 10 11 5 16 19 17 16 6 5 15 24 14 18 20 11 13 9 13 6 31 8 5 6 0 15 8 7 0 6 4 20 13 4 14 25 11 16 4 29 9 10 29 26 10 10 7 2 7 30 1 12 3 4 6 9 4 16 13 8 1 3 8 12 15 18 5 9 11 15 27 12 15 2 3 14 14 3 22 2 7 2 9 15 16 20 10 5 12 8 9 11 9 17 8 15 5 11 8 26 4 5 11 25 30 28 11 15 18 18 23 23 16 13 18 11 18 9 2 2 14 28 8 10 18 4 13 16 20 10 12 16 17 3 30 3 36 19 0 12 18 2 16 16 6 18 11 9 6 29 14 4 10 11 12 22 16 10 21 8 7 6 23 7 11 9 2 3 11 9 21 18 13 34 7 19 21 5 9 8 5 9 9 9 13 6 11 13 13 21 27 12
0 0 0 4 0 0 3 0 0 0 0 4 0 0 0 0 0 0 0 0 0 0 0 0 0 0 0 0 0 0 0 0 0 0 2 0 0 0 0 0 0 4 0 0 0 0 4 0 0 0 0 0 0 0 0 0 0 1 0 0 0 0 0 0 0 0 0 0 0 0 0 0 0 0 0 0 0 0 0 10 0 0 0 0 0 0 0 0 0 0 0 0 0 0 0 0 0 0 0 0 0 1 0 0 1 0 0 0 0 0 0 0 0 0 0 0 0 0 0 0 0 0 0 0 0 1 1 0 0 0 0 0 0 0 0 0 0 0 0 0 0 1 0 0 0 0 0 0 0 0 0 0 0 0 0 0 2 0 0 0 0 0 0 1 0 0 0 0 0 0 0 0 0 0 0 0 0 0 0 0 0 0 0 0 0 0 0 0 0 0 0 0 0 0 0 0 0 0 0 0 0 0 0 0 1 0 0 0 0 0 0 0 0 0 0 0 0 0 0 0 0 0 0 0 0 0 0 0 0 0 0 0 1 0 0 0 0 0 0 0 0 0 0 0 0 0 0 0 0 0 0 0 0 0 0 0 0 0 0 0 0 0 0 0 0 0 0 0 0 0 0 0 0 0 0 1 0 0 0 0 0 0 0 0 0 0 0 0 0 0 0 0 0 0 0 0 0 0 0 0
55 57 46 35 39 38 62 66 45 37 40 55 44 44 48 30 33 41 54 26 63 57 41 60 29 47 51 55 42 41 42 40 42 46 59 39 72 61 45 33 37 66 48 53 47 37 55 33 58 56 32 38 65 51 67 68 48 45 52 51 39 42 39 24 45 28 50 36 33 45 62 56 43 61 51 57 36 47 46 41 56 35 56 72 25 52 59 46 67 56 90 43 69 27 43 37 44 31 52 71 58 47 51 44 42 76 55 42 42 35 64 46 62 52 28 59 40 63 44 62 51 32 36 61 55 63 71 34 63 59 44 31 48 50 53 39 44 43 53 48 65 49 52 65 40 38 38 35 40 51 59 46 43 53 41 45 46 51 35 48 34 41 33 45 85 40 42 64 30 59 83 36 35 38 37 35 35 51 54 65 42 43 52 31 32 41 55 28 56 57 38 56 41 44 57 56 54 48 42 46 22 31 55 52 57 43 40 41 43 53 34 37 47 50 50 52 82 25 52 47 50 62 57 43 35 45 31 48 44 42 51 61 28 51 32 62 65 36 54 53 57 52 43 52 39 86 46 68 64 52 47 36 63 42 42 19 49 35 45 55 40 80 55 39 39 48 48 37 57 30 65 54 46 59 53 35 38 47 56 40 44 48 59 39 34 38 44 63 48 46 27 36 57 64 29 43 43 51 77 52
1 2 4 2 5 1 1 0 2 3 0 0 0 2 4 2 2 1 1 0 1 0 3 0 2 2 2 3 1 1 0 0 1 2 0 4 2 2 0 2 2 0 6 1 3 3 1 1 1 2 2 7 0 2 1 1 5 2 6 0 3 2 0 1 5 1 1 1 0 0 2 0 1 3 5 2 1 2 1 2 1 1 1 4 1 0 4 1 1 2 0 0 5 0 1 1 3 2 6 2 0 4 0 1 1 1 1 3 1 2 1 3 0 0 0 0 6 1 0 2 0 5 0 2 3 0 3 1 6 2 4 4 0 1 0 11 1 3 2 3 3 0 2 1 4 2 2 2 0 0 4 1 1 1 8 2 4 3 1 0 1 0 3 3 0 0 5 5 1 1 5 0 1 2 2 0 2 0 0 2 2 1 1 1 0 1 1 0 3 2 2 0 3 3 1 2 0 4 0 3 6 1 3 2 0 2 1 3 0 1 1 3 0 3 1 3 0 1 2 1 0 0 6 1 2 1 1 3 0 4 2 0 2 3 2 2 2 3 0 4 3 2 2 3 0 7 1 0 5 1 0 0 1 0 1 0 5 3 2 1 1 1 1 0 2 2 3 0 3 1 3 2 7 2 4 1 3 2 1 1 0 1 1 1 2 4 0 3 1 3 4 2 1 0 0 4 0 5 3 3
6 11 12 16 3 15 12 17 25 6 0 6 36 7 1 7 19 2 10 23 12 6 21 2 16 19 8 9 2 23 22 6 13 5 9 10 8 9 6 6 13 2 15 15 16 26 10 8 8 3 4 12 0 4 14 15 19 2 6 12 10 18 7 3 11 5 20 7 9 3 14 21 13 11 20 9 18 27 7 4 14 3 26 14 4 14 5 9 9 1 22 3 17 5 12 19 12 2 7 5 0 3 11 24 8 28 13 9 15 15 9 7 9 15 12 37 8 3 5 7 4 14 12 6 14 5 11 7 15 14 13 12 2 11 17 4 7 8 26 17 10 2 14 11 9 22 7 0 10 4 9 12 21 10 15 12 29 8 7 17 8 14 16 10 3 3 21 13 12 13 10 5 19 6 9 6 12 4 20 2 5 19 0 12 17 22 1 5 10 3 17 7 11 13 19 15 5 1 9 1 3 8 1 4 10 13 8 16 2 9 17 9 5 18 11 11 5 6 16 7 13 12 21 4 7 15 3 9 1 4 6 21 28 10 18 4 14 25 18 20 1 22 5 11 8 16 0 4 2 21 16 4 4 27 25 3 5 13 1 13 18 4 2 11 15 10 12 7 2 23 8 13 2 20 8 7 5 24 6 7 22 11 17 14 8 1 31 9 5 9 1 13 12 10 17 13 7 9 5 2
34 50 30 34 44 58 1 20 0 12 11 4 18 4 0 22 32 5 5 61 3 1 0 0 34 18 3 16 26 25 53 12 0 6 10 9 2 3 1 8 1 6 6 8 28 2 0 5 28 47 46 32 26 0 27 15 79 14 6 6 3 4 0 10 8 15 25 15 8 4 15 13 83 11 11 17 6 14 27 46 1 21 48 1 9 125 0 0 74 15 5 48 20 22 21 105 24 3 1 70 17 2 0 6 75 2 0 5 1 3 19 14 67 4 6 0 0 0 49 62 66 5 80 35 50 17 0 14 7 41 9 30 67 0 6 8 8 9 51 43 12 32 19 16 3 24 9 1 50 23 4 1 48 0 20 14 11 20 48 85 3 1 20 7 0 6 57 8 24 35 35 14 1 6 39 11 31 5 8 2 40 92 51 11 9 28 3 89 4 0 50 30 6 39 46 32 0 12 81 7 41 84 6 33 3 9 3 5 2 6 32 23 47 54 58 43 4 8 11 24 22 14 12 28 25 27 0 0 4 7 26 125 15 2 49 8 0 22 24 25 8 29 30 5 5 28 21 0 9 0 7 74 0 0 13 74 10 42 30 38 47 23 24 1 1 6 12 19 30 55 0 13 13 18 3 7 0 17 8 25 130 18 0 52 25 14 4 61 31 77 1 7 2 8 66 0 25 10 5 46
0 0 0 0 0 0 1 0 0 0 0 0 0 0 0 0 0 0 0 0 0 0 0 0 0 0 0 0 0 0 0 0 0 0 0 0 0 0 0 0 0 0 0 0 0 1 0 0 0 0 0 0 0 0 0 1 0 0 0 0 0 0 0 0 0 0 0 0 0 4 0 0 0 0 0 0 0 0 0 0 0 0 0 0 0 0 0 0 0 0 0 0 0 0 0 0 0 0 0 0 0 0 0 0 0 0 0 0 0 0 0 0 0 0 0 0 0 0 0 0 0 0 0 0 0 0 0 0 0 1 0 0 0 0 0 1 0 0 0 0 0 0 0 0 0 0 0 0 0 0 0 0 0 1 0 0 0 0 0 0 0 0 0 0 0 0 0 0 0 0 0 0 0 0 0 0 0 1 0 0 0 0 0 0 0 0 0 0 0 0 0 0 0 0 0 0 0 0 0 0 0 0 0 0 0 0 0 0 0 0 0 0 0 0 0 0 0 0 0 0 0 0 0 0 0 2 0 0 0 0 1 0 0 0 0 0 0 0 0 0 0 0 0 0 0 0 0 0 0 0 0 0 0 0 0 0 0 0 0 0 0 0 0 0 0 0 0 0 0 0 0 0 0 0 0 0 0 0 0 0 0 0 0 0 0 0 0 0 0 0 0 0 0 0 0 0 0 0 0 0
12 9 7 7 21 13 20 8 10 3 8 7 18 13 11 10 14 10 12 5 7 10 6 11 7 11 12 7 1 18 8 9 9 8 8 16 12 17 11 9 5 6 10 12 8 8 18 14 12 19 6 4 8 22 17 16 2 9 10 19 17 9 4 15 8 9 7 19 31 8 16 13 11 29 12 12 11 4 10 10 13 11 18 20 9 7 18 12 12 3 15 5 18 10 5 20 11 8 11 8 9 5 15 24 14 15 11 12 7 11 14 10 14 11 12 15 11 10 5 22 18 20 15 6 11 16 13 9 5 11 11 16 8 7 11 24 16 8 16 14 11 6 12 13 10 10 5 6 13 9 17 10 9 9 9 6 15 17 6 11 16 7 22 14 14 4 7 18 7 11 4 8 7 12 5 10 13 11 14 14 11 9 11 9 9 12 3 11 12 8 9 13 13 22 10 13 17 15 5 10 7 11 11 5 10 15 19 6 6 8 10 4 7 17 10 17 9 11 22 0 16 14 14 11 8 16 13 5 11 14 11 10 7 13 15 13 7 14 10 17 19 14 16 6 16 13 9 10 5 5 14 9 16 17 8 13 12 8 10 8 9 17 13 6 13 11 6 5 11 7 6 8 5 7 8 13 14 6 12 19 13 11 16 6 10 17 12 13 12 8 20 13 10 6 10 11 4 18 13 22
4 2 2 5 2 0 1 0 0 0 0 0 1 1 0 0 1 0 4 4 6 2 0 3 0 0 1 10 0 2 3 0 1 0 0 7 1 2 0 2 0 0 2 0 4 7 2 4 0 0 1 0 2 1 0 3 1 2 0 2 1 3 3 4 2 1 4 4 0 0 3 2 2 3 3 11 6 7 4 0 1 2 2 0 1 8 0 13 2 6 5 0 1 2 0 0 0 3 6 5 0 1 0 2 0 0 0 0 2 0 1 6 0 0 5 7 0 0 1 1 9 3 8 3 2 3 5 3 1 3 3 0 5 1 1 0 1 2 3 0 2 3 2 0 0 2 1 0 0 4 6 0 2 2 2 1 3 0 0 0 5 0 4 0 1 4 7 0 2 0 2 0 3 2 2 4 2 1 2 0 5 3 4 0 0 1 4 2 0 0 0 3 8 0 9 0 3 0 6 0 2 3 6 0 2 0 1 2 0 0 4 5 3 0 2 0 2 2 2 0 4 0 0 3 2 5 5 0 0 2 4 1 2 2 2 0 3 4 1 0 0 0 1 5 0 8 1 1 12 13 0 0 0 1 1 0 1 1 2 2 0 0 1 7 0 0 1 8 5 1 2 0 2 0 7 0 4 4 1 3 3 3 5 4 0 0 4 0 1 0 0 0 0 0 7 1 3 2 2 1
1 4 4 4 7 8 9 3 6 10 6 6 3 0 5 8 6 9 1 12 5 9 1 16 0 3 8 8 0 6 6 17 14 2 1 3 4 8 8 4 5 1 16 1 10 3 4 6 2 4 9 7 5 8 8 10 11 14 9 4 7 11 13 6 1 10 6 1 9 1 9 7 12 7 7 4 7 7 10 9 7 6 2 0 8 4 12 1 19 3 1 1 18 4 9 11 8 2 10 2 5 2 6 1 9 3 11 8 9 2 9 4 1 22 3 14 3 5 11 10 5 6 8 3 2 2 11 6 4 5 1 9 6 5 8 2 0 9 8 7 8 2 2 0 8 7 5 8 0 7 6 15 5 4 10 17 9 6 3 12 3 1 8 12 14 4 1 9 1 8 5 5 5 2 8 4 6 3 4 1 7 1 7 16 3 4 8 8 15 5 8 10 7 3 15 11 5 3 5 7 16 6 12 20 6 8 7 4 10 4 6 17 9 14 4 11 7 4 3 12 3 0 13 2 3 10 5 4 5 1 8 10 12 6 6 9 10 3 1 9 7 7 3 5 10 14 15 9 4 8 2 10 7 12 1 11 11 17 6 2 3 3 2 3 0 3 5 20 3 11 1 18 2 4 15 10 0 8 20 5 2 3 11 12 4 7 19 10 5 4 4 6 9 13 1 0 4 33 0 19
19 17 2 18 7 4 7 21 0 9 0 1 2 5 12 19 3 0 0 3 8 7 11 4 4 15 5 3 19 1 7 14 9 3 4 5 6 9 0 9 4 5 3 6 4 2 0 0 7 13 7 8 4 2 2 1 2 1 9 9 0 2 23 5 7 18 15 7 3 2 8 8 3 22 3 4 7 5 9 1 7 7 5 6 2 3 6 0 14 4 10 2 4 1 16 5 17 3 7 5 5 14 10 3 0 5 4 6 2 5 10 5 9 7 3 10 8 1 7 2 6 3 10 3 14 4 5 3 24 4 6 4 7 3 2 0 7 11 5 2 11 0 9 6 3 5 0 10 8 6 10 1 8 20 4 16 7 3 10 2 2 10 9 0 7 13 5 5 3 3 22 1 9 4 13 1 7 9 3 6 5 5 5 22 5 3 18 15 4 3 8 3 14 8 6 3 7 7 7 17 12 5 6 10 5 11 7 9 2 3 6 0 28 11 8 2 8 0 6 3 4 7 7 20 0 13 2 2 4 2 18 9 11 10 12 0 8 4 5 16 7 14 4 8 1 7 16 12 2 5 7 8 2 4 3 5 3 8 6 21 4 5 4 1 1 7 4 10 28 2 2 8 3 1 3 1 22 2 1 0 7 11 4 17 5 0 5 10 3 4 5 2 9 3 0 4 5 6 1 19
21 10 17 15 17 26 12 22 19 20 22 28 24 26 19 35 35 17 26 11 24 18 19 26 29 17 23 26 27 13 21 19 32 16 13 18 18 12 21 24 25 18 14 19 25 31 24 17 21 14 19 15 18 32 27 15 39 31 12 18 11 23 25 17 21 6 20 14 16 22 6 18 21 29 17 14 12 27 19 20 24 30 13 18 13 12 27 20 11 17 44 19 23 12 17 20 16 22 19 17 18 10 18 28 19 14 18 26 10 23 24 28 24 19 17 27 23 19 31 22 23 14 22 16 16 16 24 17 18 17 21 18 10 15 12 27 23 15 20 25 17 25 15 20 16 15 32 21 32 22 30 25 21 24 23 12 27 16 24 19 21 24 20 12 18 22 22 20 25 10 9 22 21 20 19 35 24 30 27 27 22 30 19 30 21 25 18 26 37 29 25 21 36 14 13 20 19 12 30 28 21 17 15 24 17 12 26 27 26 16 16 23 36 33 20 12 22 15 22 24 33 32 18 18 29 16 20 32 29 26 18 18 16 33 21 21 15 22 12 22 15 9 19 17 14 23 20 27 20 22 30 20 16 32 29 15 24 19 18 24 13 27 16 29 24 22 22 27 21 15 24 19 25 19 22 18 18 14 21 19 22 24 16 18 9 26 15 21 26 24 24 21 23 17 33 30 27 22 11 20
5 3 2 0 2 7 0 6 10 8 1 5 5 1 5 1 4 0 2 4 9 2 2 3 1 1 0 3 2 7 1 5 4 2 0 1 1 1 0 2 2 0 1 10 5 1 3 6 1 3 0 2 5 2 0 2 1 2 14 1 3 3 4 2 8 11 3 6 1 3 5 1 8 8 1 6 6 2 5 3 2 0 2 0 9 5 5 0 8 0 0 0 5 3 6 1 4 4 2 1 6 3 8 1 6 7 1 1 0 7 4 10 0 3 3 0 17 2 6 5 1 1 0 2 5 2 3 0 3 7 5 12 0 0 3 3 3 6 4 4 0 10 2 4 8 2 3 4 7 0 1 1 3 4 4 3 1 4 3 3 4 1 7 4 0 3 1 9 8 1 5 7 0 1 4 5 0 6 0 0 2 3 1 4 1 3 6 2 0 1 3 4 6 8 0 0 2 2 0 1 0 14 2 5 9 4 0 2 5 13 5 1 9 3 1 10 0 3 2 0 2 6 2 2 12 4 4 1 1 5 1 5 12 2 11 4 3 4 3 4 1 7 5 3 2 6 0 4 1 3 1 2 7 0 0 6 7 0 6 3 2 2 5 1 0 9 5 11 0 5 8 3 1 3 3 1 3 4 15 3 4 10 2 2 6 3 1 11 4 8 4 14 5 5 3 2 6 2 5 5
0 5 3 4 2 10 12 27 3 0 11 12 4 4 7 2 3 9 7 4 10 6 2 4 1 4 13 1 12 4 7 1 10 14 0 4 12 0 7 0 3 1 4 7 6 2 0 0 0 15 3 8 3 3 0 0 5 1 6 6 9 3 10 4 0 5 9 8 6 0 13 16 12 5 3 6 20 2 5 1 0 11 22 14 2 4 2 5 0 0 1 1 8 2 15 3 17 0 12 2 3 2 2 10 9 5 0 4 12 6 5 1 4 0 1 6 4 2 8 1 6 6 8 8 0 1 6 6 4 5 6 3 6 1 0 2 12 12 5 0 19 5 3 0 1 5 1 0 6 6 3 3 18 27 8 0 2 3 3 1 6 14 0 2 15 20 3 7 16 1 1 5 5 4 12 2 5 8 3 15 5 4 5 0 0 15 3 1 6 0 0 5 8 7 12 4 5 1 2 2 3 8 2 4 5 6 5 3 4 6 0 17 10 0 21 6 0 2 4 5 5 5 21 3 0 8 1 13 3 26 0 10 16 24 2 4 6 10 5 0 9 1 2 3 1 1 7 8 1 10 9 0 9 0 4 0 14 5 4 3 8 13 1 3 3 12 10 6 0 11 18 13 6 0 11 16 20 13 1 19 0 11 11 6 5 4 10 4 9 1 0 4 0 0 9 3 1 0 5 5
14 9 17 33 17 25 9 19 11 3 12 3 10 7 8 11 16 12 11 12 11 12 5 11 10 0 1 6 21 11 22 15 5 5 11 4 4 9 23 20 9 12 6 10 23 0 7 13 11 22 0 20 19 6 1 9 14 2 14 13 5 19 15 23 4 22 29 13 8 0 34 10 23 11 13 13 18 8 20 17 14 23 9 2 6 11 9 7 47 1 4 13 8 10 3 28 15 7 15 20 8 7 21 9 18 18 35 1 11 5 13 29 15 5 19 9 11 15 9 10 5 6 2 6 22 6 6 16 19 2 13 15 15 7 1 9 13 5 5 4 2 15 23 5 12 24 8 18 10 20 12 8 8 8 0 8 9 7 8 19 15 12 2 7 17 1 1 16 18 11 21 21 11 16 30 20 8 3 3 2 9 10 10 12 10 3 16 17 0 9 5 6 6 10 9 6 7 4 1 13 5 4 20 22 18 8 4 29 11 10 5 17 12 9 4 6 11 18 21 22 9 5 13 22 20 10 13 0 9 13 9 17 10 15 7 10 6 10 1 6 17 0 20 14 21 5 23 23 2 10 5 3 26 2 13 4 12 9 10 7 10 0 25 14 13 6 13 0 5 4 16 9 3 2 25 2 5 10 25 14 28 14 21 4 5 28 19 2 9 9 3 9 1 25 6 33 3 27 5 25
10 14 6 5 13 5 16 11 3 7 25 26 6 8 8 10 20 11 6 10 10 19 20 20 7 12 24 6 16 2 8 10 10 9 14 6 2 11 10 18 11 20 16 22 12 3 35 13 14 3 22 12 17 24 23 14 16 11 14 12 5 9 5 11 18 16 10 13 24 18 7 8 9 5 7 12 12 9 21 16 15 17 13 9 12 7 6 23 4 5 24 19 16 12 27 11 32 7 14 13 7 12 7 15 9 12 15 7 13 6 20 5 8 13 26 5 16 14 8 6 8 4 7 23 10 12 14 10 6 6 13 11 34 22 9 29 38 7 16 9 8 9 24 21 16 5 10 9 11 10 16 18 10 4 17 8 12 1 22 15 16 22 11 16 14 12 4 16 5 3 23 8 15 17 10 7 11 18 24 6 1 22 15 6 10 12 3 13 17 4 6 15 19 9 10 9 7 15 11 7 16 10 8 27 5 11 13 11 14 8 6 18 14 6 8 13 17 7 10 15 10 4 8 5 9 17 4 27 21 13 11 8 4 13 9 5 13 20 17 23 8 13 13 13 5 10 6 18 16 7 15 19 9 23 31 11 14 17 15 7 10 4 7 16 25 11 4 6 5 15 10 14 11 12 9 3 16 6 20 5 6 6 23 15 21 6 21 19 3 10 10 5 8 13 19 13 17 15 10 15
14 4 6 5 2 13 20 12 11 10 14 7 14 9 7 2 4 2 2 7 17 10 5 9 10 20 8 2 16 7 13 7 11 19 9 7 11 13 11 18 13 6 5 3 7 17 12 5 9 17 16 10 2 5 1 5 3 13 17 12 13 3 7 7 27 7 10 7 4 13 6 16 9 1 12 14 5 12 3 11 11 12 8 9 11 10 4 10 11 11 6 6 11 11 15 1 7 5 10 5 13 10 5 6 7 5 11 17 6 3 7 4 11 6 6 9 7 5 9 10 7 7 12 2 16 8 9 10 6 5 11 10 12 11 4 8 3 3 2 15 7 3 11 13 0 6 13 5 11 7 9 5 13 12 8 8 0 16 19 6 4 9 2 10 3 7 15 13 11 15 2 7 13 14 12 10 15 5 7 8 20 11 6 4 7 5 8 13 9 11 12 8 3 10 7 9 2 6 6 4 9 5 6 4 12 2 8 9 1 7 9 14 6 7 11 10 12 5 0 2 0 5 1 12 6 0 3 7 5 9 5 6 5 4 3 23 11 9 9 6 12 7 15 9 15 11 14 10 16 8 5 6 5 14 15 12 5 16 8 1 9 12 9 8 12 8 2 12 11 4 20 10 7 13 14 6 13 6 1 12 16 7 4 14 8 5 4 10 8 9 12 5 6 3 12 13 9 4 2 6
16 12 12 2 8 9 15 19 5 7 2 15 9 1 3 14 7 22 8 12 2 6 16 7 6 12 1 10 14 15 8 3 21 8 21 3 8 29 8 12 6 11 18 15 8 1 3 15 21 7 20 1 10 15 1 9 15 9 27 10 15 1 17 14 13 0 12 13 8 13 9 13 11 6 7 7 38 9 9 7 9 13 10 5 8 3 23 4 24 8 6 19 7 7 10 13 10 19 16 2 2 4 4 5 10 12 17 15 11 0 23 14 18 5 13 18 0 8 25 13 10 15 6 7 7 11 10 4 9 11 15 6 8 16 3 8 12 5 14 20 19 10 23 5 18 5 18 19 50 8 6 13 18 9 29 7 1 22 9 10 13 9 6 7 11 6 32 11 7 6 39 2 7 9 13 18 12 10 10 1 17 15 5 21 6 3 9 9 20 10 8 10 7 31 17 14 13 9 4 4 1 10 4 10 12 33 3 21 1 8 8 3 2 4 14 17 4 47 3 10 11 16 7 4 22 3 9 5 15 19 9 6 8 2 9 13 0 5 8 16 8 10 0 6 8 13 17 14 8 5 0 5 35 4 8 4 7 8 1 12 21 5 4 0 23 13 4 11 9 5 4 8 13 2 19 23 14 23 10 14 10 25 6 3 19 6 3 17 4 13 6 16 11 10 20 15 20 6 16 7
26 22 14 6 7 1 0 10 2 17 15 37 18 6 12 42 15 10 5 9 8 11 6 15 4 34 10 8 5 9 2 19 18 14 31 9 10 1 2 22 11 8 13 31 15 2 15 8 1 8 6 14 28 6 16 17 4 16 8 12 8 16 15 3 17 6 38 7 7 19 17 19 0 17 1 11 19 8 9 6 23 7 21 5 20 7 9 12 15 4 6 1 0 13 12 32 17 13 15 10 4 17 0 18 14 2 8 3 19 19 7 12 2 21 25 3 27 33 5 6 2 17 10 18 0 20 37 10 0 0 8 9 21 12 7 25 5 8 10 11 4 25 0 17 19 39 9 0 7 3 15 14 20 1 6 26 2 7 12 20 17 40 0 6 26 11 8 28 5 5 35 7 25 25 34 21 7 20 23 20 26 40 20 4 13 14 1 10 8 5 7 16 5 5 14 18 1 3 9 17 7 4 9 5 5 6 4 3 9 20 3 17 15 11 0 13 17 13 14 2 3 38 6 4 17 11 20 13 11 15 6 11 7 9 10 48 0 36 21 18 1 37 11 33 9 2 44 6 13 8 9 5 0 6 4 40 14 3 13 23 6 32 9 8 30 12 6 9 10 0 9 10 2 25 9 11 27 25 8 18 7 4 3 8 4 6 22 11 6 21 16 18 11 13 1 14 8 29 23 29
1 0 0 0 0 0 0 0 0 0 0 0 2 0 1 0 0 0 0 1 0 0 1 0 1 0 0 0 0 0 0 0 0 0 0 0 1 0 2 0 0 0 0 0 0 0 0 0 0 1 0 0 0 3 0 0 0 0 5 1 0 0 0 0 8 0 0 0 0 0 0 0 0 0 0 1 2 0 0 0 0 0 0 0 0 0 0 0 0 1 0 0 0 0 0 0 0 0 0 0 0 0 0 0 0 1 0 0 0 0 0 0 0 0 0 1 0 0 0 0 1 0 0 0 0 0 0 1 0 0 0 0 0 0 1 0 0 2 0 0 1 0 0 0 0 2 0 0 0 0 0 0 0 2 0 0 0 0 0 0 0 0 0 1 0 0 0 0 7 0 0 0 0 0 0 0 0 0 0 0 0 0 0 0 1 1 2 0 0 0 1 0 0 0 0 0 0 1 0 0 3 0 0 0 2 0 0 2 0 0 0 0 0 0 0 0 0 0 0 0 0 0 0 0 0 1 0 0 0 1 0 0 0 0 0 0 1 0 0 0 0 0 0 1 0 1 0 0 0 0 0 0 0 0 0 0 0 0 0 0 0 0 0 0 0 0 0 0 1 0 0 1 0 0 0 0 1 0 0 0 0 0 0 0 0 0 1 0 0 0 0 0 0 0 0 0 0 0 1 0
33 54 36 45 64 59 45 74 36 38 47 86 68 13 34 39 30 28 39 53 66 74 27 65 23 26 44 53 54 48 60 57 34 32 34 48 41 12 38 51 57 35 22 64 46 43 47 36 11 13 33 23 61 62 48 59 44 33 79 29 65 23 63 70 51 28 48 43 44 65 30 40 28 40 54 64 112 34 60 52 53 33 31 56 45 45 48 39 72 74 41 18 61 55 67 41 70 19 5 61 21 54 17 42 63 23 20 86 44 46 40 53 59 62 47 48 45 3 20 49 45 34 33 26 47 67 55 32 25 74 39 45 29 40 46 66 63 23 48 39 46 40 52 46 18 54 54 17 28 65 57 47 79 28 38 31 29 43 58 80 17 26 51 20 88 78 43 26 44 21 71 38 45 38 62 32 54 82 49 54 33 71 39 71 45 26 28 28 66 59 44 52 62 22 58 50 55 20 83 19 87 34 39 29 58 39 34 50 32 45 37 62 28 33 35 43 117 48 51 78 56 64 35 24 70 23 35 22 37 71 58 70 28 50 60 64 48 67 32 49 52 61 73 36 31 50 61 104 65 33 56 41 31 32 41 21 39 58 28 34 17 54 57 18 37 27 59 57 31 17 26 25 48 49 86 39 28 6 41 80 51 45 52 30 39 61 36 74 45 38 40 49 30 42 49 77 37 33 56 41
44 36 34 25 20 30 21 40 50 37 22 22 30 18 34 30 20 7 26 35 25 16 19 26 20 28 34 14 19 48 29 25 32 25 40 22 28 28 28 20 25 17 28 25 29 30 33 19 39 23 7 31 43 26 35 27 18 21 25 26 23 21 21 27 20 23 34 36 23 47 25 17 26 34 38 24 42 21 35 25 15 20 33 21 24 13 21 19 26 18 34 23 32 52 31 20 27 19 32 11 26 19 25 33 22 46 19 18 22 27 13 29 35 31 33 31 36 20 26 32 22 21 26 28 45 32 5 23 12 37 32 18 20 36 33 36 26 18 32 26 25 21 12 23 4 15 21 24 28 5 37 35 42 25 19 19 37 27 26 17 24 12 49 31 27 25 29 33 18 47 44 23 28 35 26 28 26 29 3 49 24 27 26 34 35 30 28 24 27 29 34 19 21 20 34 28 23 23 36 35 39 14 19 22 33 26 27 22 33 26 29 28 31 41 31 37 18 27 24 36 39 23 16 39 16 30 23 33 24 29 24 30 14 60 30 21 18 20 19 37 24 29 38 10 30 29 33 8 31 39 34 28 36 33 37 28 25 34 27 25 31 29 21 25 10 20 25 37 33 34 27 48 30 16 25 30 31 11 23 21 28 29 16 9 38 33 20 12 26 32 24 21 18 12 28 36 31 5 19 40
39 44 51 54 50 39 49 24 59 58 62 68 53 50 77 50 31 41 44 83 44 40 57 58 60 53 53 62 62 49 67 47 46 33 55 49 59 59 59 49 52 58 49 51 49 41 58 59 52 59 65 53 49 53 50 55 53 64 62 45 43 51 52 45 65 47 55 29 42 48 51 37 49 40 58 43 42 66 68 70 62 50 25 38 42 53 44 48 56 64 16 50 44 42 58 51 51 74 61 44 60 41 69 43 54 59 53 49 48 22 51 61 48 61 53 64 53 46 46 45 36 43 43 53 54 49 55 64 33 45 54 56 49 60 45 60 36 57 49 42 67 24 47 62 52 48 52 47 47 35 53 56 56 51 53 61 45 54 42 51 47 56 48 55 49 15 46 40 33 45 29 49 52 51 47 58 63 55 45 47 44 63 58 58 45 42 44 64 50 52 46 49 52 49 48 37 48 49 48 69 63 30 41 51 66 40 50 53 45 45 64 43 52 49 43 42 58 56 42 44 57 49 48 71 54 48 46 52 47 53 32 51 41 56 50 63 52 61 57 57 55 51 52 74 60 36 51 32 54 56 55 58 48 64 45 67 47 37 46 42 60 48 58 58 45 75 62 52 58 69 57 66 59 47 65 48 56 49 56 35 53 49 55 53 44 54 67 59 54 58 59 31 62 65 61 54 42 49 55 48
0 1 0 0 0 2 0 1 8 4 3 0 2 2 0 2 0 0 2 0 4 1 1 0 0 0 0 6 2 0 0 0 3 1 1 0 3 1 0 0 1 0 2 0 6 0 0 2 0 2 1 1 1 0 1 3 3 1 1 2 8 1 1 0 1 0 1 4 0 0 0 3 1 5 0 1 0 4 2 5 6 3 5 0 0 7 0 0 1 2 1 0 0 0 3 1 10 3 4 0 4 1 4 0 0 0 0 0 1 3 7 0 0 1 1 1 2 2 5 0 0 1 16 2 0 7 0 2 0 1 3 3 2 2 0 0 0 8 0 0 1 0 0 2 0 2 0 3 0 0 2 0 0 4 7 2 0 5 1 1 2 4 1 0 0 5 0 0 1 0 0 0 2 0 0 0 0 0 2 2 0 6 0 1 8 6 2 0 0 5 2 3 0 4 1 2 3 2 5 0 0 1 3 2 12 3 2 0 6 3 1 0 5 6 1 0 0 0 0 2 0 3 0 0 0 2 0 0 0 7 1 2 0 0 0 2 3 1 2 1 2 1 0 0 2 1 0 4 0 2 0 0 3 0 1 0 3 2 3 0 1 1 3 2 0 0 0 1 1 6 0 0 1 1 6 4 2 1 0 2 3 1 0 3 0 0 2 1 1 0 0 1 1 1 0 2 0 0 1 3
0 1 2 5 1 4 6 0 2 4 8 11 0 0 1 4 0 10 7 10 4 0 0 0 0 0 0 0 0 8 3 5 2 3 0 0 0 0 0 5 1 0 0 2 8 9 2 0 0 2 3 0 0 7 0 8 7 0 1 3 0 0 13 0 0 0 1 0 7 6 0 1 1 0 4 0 1 0 10 0 1 1 0 1 2 4 6 1 7 2 1 0 0 1 3 1 0 1 5 1 1 3 2 0 2 0 0 0 2 3 0 0 2 1 0 7 0 2 3 0 0 1 2 2 1 1 0 0 0 0 1 2 1 8 3 2 0 3 3 0 1 1 2 2 1 3 1 3 1 0 7 5 0 0 0 0 1 3 1 0 1 5 0 1 2 0 0 1 3 0 0 1 6 0 2 5 4 9 1 2 5 0 0 1 2 3 2 1 1 0 1 0 1 5 0 0 4 2 3 0 3 6 4 9 2 0 0 13 2 2 0 3 17 0 4 2 0 5 0 0 3 1 0 0 3 0 1 0 0 15 4 2 3 2 1 5 1 10 0 0 0 2 1 1 5 0 0 4 1 0 0 1 2 0 8 0 0 0 7 0 6 6 1 1 4 2 4 3 2 5 5 6 5 7 2 4 0 0 0 2 0 0 0 0 7 6 1 0 0 0 1 1 3 1 0 0 0 6 1 1
3 2 0 1 4 7 3 3 6 1 2 0 2 3 5 2 5 2 2 2 3 7 3 4 3 6 1 5 5 3 1 10 0 3 0 2 10 1 3 2 2 4 3 1 0 3 4 1 1 6 8 3 0 2 7 1 2 4 1 3 2 5 6 2 1 2 2 5 1 2 2 4 7 6 11 1 5 7 2 3 2 3 2 0 3 3 2 1 1 5 8 2 3 2 6 2 3 2 4 3 1 5 1 0 0 2 1 2 9 4 2 5 3 0 5 2 6 1 2 5 4 0 3 5 2 0 3 5 2 5 7 2 2 4 0 3 3 2 4 5 5 1 0 5 5 7 0 5 4 8 1 0 3 2 3 3 2 5 5 5 1 4 0 7 3 3 0 1 6 5 3 6 3 8 0 2 2 4 2 1 2 2 0 5 5 2 5 3 3 5 9 4 2 4 0 6 6 7 4 9 4 2 5 2 2 0 1 0 0 4 0 2 7 5 2 0 3 3 1 3 2 5 0 4 3 1 3 2 1 4 2 0 1 0 3 1 2 2 6 1 1 0 3 4 6 0 1 1 12 5 0 0 1 2 1 2 1 5 7 2 2 8 2 6 7 1 4 3 2 1 1 3 1 2 0 1 1 0 0 2 8 3 4 1 2 0 0 4 0 4 0 1 8 5 2 3 11 9 13 4
7 14 9 4 9 11 11 12 7 2 6 7 4 12 0 4 6 10 6 5 2 8 6 6 4 9 15 12 15 4 13 9 6 9 9 5 9 8 7 6 8 11 7 10 9 9 6 1 9 4 10 6 4 1 9 4 1 5 5 1 6 10 3 12 9 11 6 10 5 8 11 9 21 5 13 19 14 11 7 8 9 11 7 11 8 5 3 4 2 12 2 12 2 4 11 11 6 9 7 12 3 19 7 5 5 10 10 10 5 1 4 7 13 12 11 9 0 5 5 15 12 10 5 9 6 6 10 7 8 13 7 3 4 17 9 8 15 1 11 5 5 10 4 11 6 3 8 2 3 9 11 3 12 4 9 10 1 8 8 10 8 11 9 6 8 17 13 7 11 1 6 9 3 14 8 5 3 2 13 9 13 10 9 6 7 1 6 7 3 3 22 5 3 5 4 9 4 14 6 4 11 10 7 4 5 6 6 9 2 4 12 13 5 6 9 10 12 5 9 3 12 11 8 7 20 2 6 8 8 7 5 4 9 4 2 3 5 6 9 8 14 10 8 6 8 7 7 9 6 10 4 6 18 10 2 4 12 8 13 10 5 12 17 9 14 10 12 5 10 4 8 8 7 1 19 3 9 5 8 7 5 4 9 13 4 21 3 18 3 9 2 2 8 2 6 16 7 7 20 9
1 5 0 0 4 1 3 4 1 5 3 9 1 4 7 0 0 7 5 2 2 2 7 4 7 3 2 3 6 4 1 1 1 1 2 1 1 1 4 3 8 4 2 2 4 10 6 5 7 3 0 0 4 4 8 2 3 1 4 3 8 4 2 0 2 2 8 1 2 1 0 3 1 1 16 1 6 2 4 6 3 12 4 4 5 8 4 4 0 1 6 2 4 3 4 6 6 13 3 1 2 3 2 1 4 6 4 2 5 5 4 2 5 5 3 10 5 6 3 3 3 1 0 4 5 1 4 16 3 0 0 0 5 4 2 2 0 3 1 0 4 4 2 0 7 1 1 8 2 1 4 2 5 1 2 1 5 1 0 4 2 1 0 6 5 4 4 3 6 1 1 1 5 2 3 4 2 10 11 5 2 3 6 0 7 1 6 3 6 3 5 4 0 9 2 5 7 5 0 3 1 2 2 2 4 6 5 2 2 3 1 0 1 1 2 4 0 7 3 0 3 1 9 0 4 0 6 1 6 2 1 3 0 8 0 1 0 3 5 9 6 10 2 0 6 2 9 9 1 3 4 10 4 1 8 3 9 4 4 2 9 8 3 9 4 14 13 15 2 5 3 2 3 4 6 3 7 2 0 2 5 4 0 8 1 5 2 3 2 6 0 3 2 8 0 2 7 2 4 0
4 16 5 3 24 13 21 18 15 11 1 13 8 1 8 14 13 21 11 6 18 13 15 17 11 12 20 8 11 10 24 12 20 13 24 20 12 7 19 12 15 20 2 7 21 17 4 6 25 13 17 13 16 27 18 13 14 12 8 16 3 5 10 22 25 14 16 19 24 18 16 11 20 15 24 15 3 28 2 20 14 17 14 22 12 22 18 16 10 9 5 10 4 9 14 20 9 4 24 15 16 5 14 11 15 9 20 8 11 22 0 16 20 12 9 4 20 15 15 6 20 9 2 26 3 16 15 21 16 10 7 7 6 10 8 37 10 12 10 17 8 4 13 24 30 12 19 12 10 11 3 18 11 23 24 20 19 14 19 9 30 22 12 19 11 0 12 20 19 12 5 2 7 15 9 18 8 25 26 13 10 10 19 18 7 22 14 17 17 15 2 25 18 11 23 20 9 17 12 4 4 14 8 4 15 14 11 21 18 13 8 12 21 31 8 7 22 8 19 15 12 22 27 8 6 7 16 17 16 23 4 12 16 3 12 17 13 4 10 9 22 13 10 22 16 14 22 6 3 14 19 9 16 11 10 29 13 6 12 25 9 20 22 4 11 23 17 3 11 14 13 1 8 15 12 16 27 13 6 21 12 7 7 14 16 11 23 22 8 11 19 6 11 11 15 6 10 14 5 8
11 8 15 9 4 14 11 15 25 28 12 20 3 14 10 11 4 34 24 8 15 12 14 20 18 12 10 7 6 24 20 29 4 15 6 12 7 17 10 40 8 8 11 10 16 20 6 24 22 9 33 7 9 18 12 7 5 7 9 18 3 8 40 13 6 6 7 16 18 10 7 9 15 14 12 17 11 8 21 12 10 18 7 8 8 9 11 7 5 21 10 13 5 36 18 17 10 17 26 10 15 13 12 10 17 24 21 13 3 5 18 1 7 14 10 14 10 20 6 41 6 8 13 14 5 12 3 20 24 19 40 12 9 23 18 2 17 24 24 17 11 23 4 22 24 21 10 25 17 8 18 17 1 6 7 4 18 20 4 10 13 10 18 11 7 11 6 12 23 8 12 9 2 4 5 9 10 17 19 17 4 10 15 2 8 7 9 13 2 13 8 6 5 7 15 2 14 20 5 2 12 16 11 0 13 7 7 17 21 17 9 15 15 5 9 15 9 30 18 20 7 15 22 30 19 31 31 19 6 13 7 7 9 26 2 26 26 20 3 8 14 11 8 8 20 2 23 12 30 21 6 6 20 7 8 9 5 4 8 17 11 16 13 19 29 21 10 12 14 21 8 17 6 4 15 12 24 11 8 11 19 9 7 4 18 5 11 11 15 4 6 30 38 14 9 2 7 13 11 9
10 3 4 3 5 2 1 15 1 0 1 2 1 7 4 2 2 5 2 3 8 12 5 1 6 4 3 3 9 4 4 7 7 3 6 1 7 5 4 1 3 0 1 3 4 18 9 1 8 5 16 5 3 1 5 0 10 13 5 3 4 6 5 4 3 8 10 3 4 2 6 3 8 4 2 4 14 1 18 2 2 2 1 1 4 3 1 1 4 8 4 5 12 11 3 5 6 3 8 5 4 7 3 4 3 3 4 5 7 1 4 10 3 7 4 8 3 1 1 6 4 6 0 3 0 2 6 1 8 21 5 10 5 3 0 1 1 8 4 3 8 6 4 3 2 8 3 6 4 8 6 4 5 12 7 1 2 11 1 2 4 7 3 4 1 2 6 4 4 3 7 11 0 5 0 3 7 3 4 5 2 8 5 1 6 7 7 6 6 0 3 8 1 2 0 2 3 6 7 2 6 7 11 4 11 3 5 8 1 8 3 9 12 2 1 1 0 2 10 6 6 2 3 9 2 1 1 1 3 10 3 7 10 8 4 4 6 5 0 1 6 3 3 1 3 14 0 2 19 3 5 1 8 0 1 2 2 7 20 8 5 10 12 5 3 9 5 13 10 10 10 4 4 3 3 2 1 5 6 1 3 2 3 6 0 8 14 3 2 2 4 14 1 2 4 6 0 10 5 8
[truncated: 7,086,817 more chars]
