# Supplementary material for: Simulating multiple faceted variability in single cell RNA sequencing
Source: Nat Commun. 2019 Jun 13;10:2611. doi: 10.1038/s41467-019-10500-w (PMC6565723; doi:10.1038/s41467-019-10500-w)
Supplement: Supplementary file 4 — Source Data [file 41467_2019_10500_MOESM4_ESM.zip › Source_Data_forFigures/Figure4d/UMI10xt4k_true_counts_simulated.txt]

cell_1 cell_2 cell_3 cell_4 cell_5 cell_6 cell_7 cell_8 cell_9 cell_10 cell_11 cell_12 cell_13 cell_14 cell_15 cell_16 cell_17 cell_18 cell_19 cell_20 cell_21 cell_22 cell_23 cell_24 cell_25 cell_26 cell_27 cell_28 cell_29 cell_30 cell_31 cell_32 cell_33 cell_34 cell_35 cell_36 cell_37 cell_38 cell_39 cell_40 cell_41 cell_42 cell_43 cell_44 cell_45 cell_46 cell_47 cell_48 cell_49 cell_50 cell_51 cell_52 cell_53 cell_54 cell_55 cell_56 cell_57 cell_58 cell_59 cell_60 cell_61 cell_62 cell_63 cell_64 cell_65 cell_66 cell_67 cell_68 cell_69 cell_70 cell_71 cell_72 cell_73 cell_74 cell_75 cell_76 cell_77 cell_78 cell_79 cell_80 cell_81 cell_82 cell_83 cell_84 cell_85 cell_86 cell_87 cell_88 cell_89 cell_90 cell_91 cell_92 cell_93 cell_94 cell_95 cell_96 cell_97 cell_98 cell_99 cell_100 cell_101 cell_102 cell_103 cell_104 cell_105 cell_106 cell_107 cell_108 cell_109 cell_110 cell_111 cell_112 cell_113 cell_114 cell_115 cell_116 cell_117 cell_118 cell_119 cell_120 cell_121 cell_122 cell_123 cell_124 cell_125 cell_126 cell_127 cell_128 cell_129 cell_130 cell_131 cell_132 cell_133 cell_134 cell_135 cell_136 cell_137 cell_138 cell_139 cell_140 cell_141 cell_142 cell_143 cell_144 cell_145 cell_146 cell_147 cell_148 cell_149 cell_150 cell_151 cell_152 cell_153 cell_154 cell_155 cell_156 cell_157 cell_158 cell_159 cell_160 cell_161 cell_162 cell_163 cell_164 cell_165 cell_166 cell_167 cell_168 cell_169 cell_170 cell_171 cell_172 cell_173 cell_174 cell_175 cell_176 cell_177 cell_178 cell_179 cell_180 cell_181 cell_182 cell_183 cell_184 cell_185 cell_186 cell_187 cell_188 cell_189 cell_190 cell_191 cell_192 cell_193 cell_194 cell_195 cell_196 cell_197 cell_198 cell_199 cell_200 cell_201 cell_202 cell_203 cell_204 cell_205 cell_206 cell_207 cell_208 cell_209 cell_210 cell_211 cell_212 cell_213 cell_214 cell_215 cell_216 cell_217 cell_218 cell_219 cell_220 cell_221 cell_222 cell_223 cell_224 cell_225 cell_226 cell_227 cell_228 cell_229 cell_230 cell_231 cell_232 cell_233 cell_234 cell_235 cell_236 cell_237 cell_238 cell_239 cell_240 cell_241 cell_242 cell_243 cell_244 cell_245 cell_246 cell_247 cell_248 cell_249 cell_250 cell_251 cell_252 cell_253 cell_254 cell_255 cell_256 cell_257 cell_258 cell_259 cell_260 cell_261 cell_262 cell_263 cell_264 cell_265 cell_266 cell_267 cell_268 cell_269 cell_270 cell_271 cell_272 cell_273 cell_274 cell_275 cell_276 cell_277 cell_278 cell_279 cell_280 cell_281 cell_282 cell_283 cell_284 cell_285 cell_286 cell_287 cell_288 cell_289 cell_290 cell_291 cell_292 cell_293 cell_294 cell_295 cell_296 cell_297 cell_298 cell_299 cell_300
7 9 6 14 5 6 8 2 11 7 4 3 10 6 4 6 7 7 2 8 8 7 2 13 7 10 7 3 7 6 11 5 6 8 8 9 13 9 8 6 11 11 10 4 13 11 7 5 11 10 11 19 5 4 4 9 11 6 6 7 15 8 12 6 15 8 4 13 8 10 8 7 5 14 5 6 5 18 17 6 1 9 10 6 9 14 8 8 7 12 8 5 2 11 11 14 4 11 8 14 8 11 9 12 14 6 6 13 4 10 9 18 5 2 12 12 3 5 6 8 8 20 9 0 2 12 6 11 4 10 15 13 10 12 10 2 10 8 2 14 10 6 1 9 6 2 10 15 9 17 6 16 13 2 5 3 5 10 11 7 7 5 8 6 4 7 13 15 9 2 6 6 8 4 1 19 4 7 8 6 5 5 10 11 7 3 7 17 6 15 11 12 13 8 15 14 4 10 2 6 7 4 5 12 6 7 9 10 18 5 3 20 9 9 10 8 14 14 2 8 10 9 2 12 8 19 4 2 7 7 2 11 8 10 13 4 11 2 3 9 4 13 5 4 12 1 12 4 5 8 7 16 10 9 11 10 11 17 5 4 4 12 5 6 17 7 14 2 11 6 13 3 11 12 1 2 2 12 5 9 4 12 6 5 10 4 2 10 5 8 3 12 15 5 7 5 12 7 13 8
15 18 17 19 17 14 14 11 14 8 11 4 20 14 8 9 12 15 15 12 20 18 15 13 12 22 6 10 13 26 31 13 24 9 10 18 17 22 8 21 12 6 17 23 8 8 8 19 12 10 7 11 10 9 7 17 18 10 7 21 17 17 8 8 4 8 11 18 9 23 15 13 18 20 20 12 14 6 12 14 4 3 11 8 10 18 7 7 5 8 6 13 20 17 11 13 13 12 14 16 20 8 5 8 16 19 9 13 10 18 12 15 9 15 12 9 16 11 10 4 20 10 18 9 11 20 10 22 7 17 18 22 15 4 11 18 10 9 10 12 14 4 17 16 13 8 19 21 7 6 11 19 16 7 23 16 23 18 11 10 5 23 13 7 10 10 22 15 6 6 11 12 23 26 9 17 4 15 4 18 14 8 4 14 10 9 15 19 8 12 15 6 9 21 10 18 7 26 11 21 21 12 13 22 10 7 2 18 11 18 2 24 7 21 11 12 11 7 5 22 20 13 25 6 17 2 11 26 11 12 8 13 24 35 11 27 20 11 12 21 12 11 10 13 24 5 7 21 11 7 9 13 25 10 10 11 14 3 15 16 9 8 5 6 8 18 6 19 18 20 14 12 6 12 4 9 14 12 6 10 8 14 17 15 6 23 11 11 9 6 22 5 15 12 15 17 15 15 15 21
11 3 31 17 14 9 20 4 19 13 21 21 16 16 22 9 12 7 22 26 18 8 8 18 6 17 23 21 8 9 13 25 24 16 17 14 17 19 23 23 20 22 22 29 18 19 19 7 18 14 11 24 23 8 17 19 19 11 11 10 20 6 5 25 16 6 9 17 20 13 20 28 29 18 13 19 32 21 14 21 36 7 9 8 2 17 13 19 26 21 8 14 4 18 29 17 12 11 21 15 14 19 25 22 13 18 14 17 10 12 21 13 13 20 0 13 4 16 17 20 27 6 18 8 18 22 24 21 31 12 17 7 8 12 31 18 12 15 21 18 15 18 16 14 29 15 2 13 23 33 15 22 2 18 12 18 5 12 12 20 21 9 21 26 14 21 6 12 3 21 8 29 6 15 8 16 16 15 7 10 17 10 26 18 17 17 14 21 22 23 14 24 4 20 21 19 18 9 18 25 9 20 12 22 21 24 12 17 12 19 16 29 9 7 17 15 23 14 14 19 18 5 8 13 14 30 2 14 32 15 17 18 17 7 20 12 8 13 20 9 9 21 20 7 15 17 22 15 21 15 12 11 17 20 25 25 18 14 12 14 12 4 11 6 18 5 18 10 17 26 10 25 15 9 27 4 14 8 9 14 5 17 16 13 20 19 12 17 22 12 18 6 16 25 6 18 24 30 13 12
1 3 4 4 3 2 5 1 8 6 9 2 7 4 5 3 14 4 3 8 7 4 7 7 7 2 5 5 10 9 4 5 2 9 4 1 11 2 7 7 3 2 9 5 0 3 9 4 3 7 4 5 3 2 4 10 5 2 5 2 8 6 4 5 4 5 4 7 9 4 6 2 0 1 6 0 0 2 15 9 3 2 7 4 7 5 6 1 2 5 8 5 6 2 0 8 3 4 8 4 11 3 5 6 11 8 4 1 4 3 5 5 4 6 13 2 7 5 11 7 4 0 4 4 6 12 13 8 5 7 1 2 2 2 5 2 2 5 3 7 5 4 6 10 6 2 7 9 7 4 6 2 4 5 0 1 8 6 2 4 5 5 2 4 3 7 6 4 4 4 1 3 5 4 4 5 10 3 6 8 3 5 3 10 1 2 5 12 5 6 8 4 2 4 3 10 5 6 4 0 2 2 7 7 2 3 6 3 4 13 6 0 10 1 9 3 5 8 5 1 2 3 2 7 3 4 3 1 1 9 5 0 13 8 3 8 8 5 9 1 1 1 1 4 11 7 6 12 1 7 9 5 7 2 2 1 6 3 4 6 2 12 5 5 2 4 5 11 12 4 5 6 11 6 4 9 10 4 3 3 4 6 3 4 7 5 5 8 3 7 13 5 3 7 10 5 4 3 7 5
0 2 0 0 0 0 0 0 2 0 1 1 0 3 5 0 3 0 0 0 0 0 2 1 1 0 0 0 4 1 1 0 2 2 0 0 0 1 1 0 1 0 1 0 1 0 3 0 1 0 0 0 0 0 2 0 0 1 1 0 1 4 2 0 0 0 0 0 1 0 1 2 2 0 1 0 0 0 0 1 0 0 1 1 0 0 0 0 2 1 0 0 0 0 0 0 0 0 3 0 1 0 1 0 1 1 3 0 0 6 0 1 1 3 0 1 1 0 1 0 0 1 0 0 0 0 0 0 0 1 0 5 0 0 0 0 0 0 1 1 2 0 2 0 2 1 2 0 0 1 0 0 0 0 2 2 0 0 1 0 1 0 1 1 0 0 0 3 0 0 0 0 1 0 2 1 0 0 1 0 0 0 0 0 0 2 1 1 2 2 0 1 1 0 0 0 0 0 0 1 1 0 2 2 0 0 1 0 3 2 1 1 1 1 5 0 3 0 3 0 0 2 2 0 0 2 2 3 0 0 0 0 1 0 0 2 0 0 0 0 4 3 0 0 1 0 0 0 1 0 1 0 3 0 0 2 0 1 0 0 0 0 0 3 3 0 3 0 1 0 0 1 1 1 2 4 1 2 3 2 0 1 0 0 1 4 1 0 0 1 0 6 1 0 0 5 0 0 0 2
6 10 7 17 6 5 6 6 6 4 16 1 11 13 18 7 12 14 4 6 12 5 6 6 18 9 7 7 4 2 7 6 7 3 6 11 14 5 4 6 19 5 10 0 1 5 5 21 9 10 7 2 18 11 10 3 13 6 11 5 2 5 26 2 7 3 16 7 8 4 5 2 9 3 6 9 6 5 12 3 2 5 5 6 10 24 3 13 6 5 5 19 3 5 9 18 17 4 3 8 13 3 2 8 0 2 8 14 4 7 6 5 4 5 3 6 14 6 5 14 12 3 8 22 13 14 6 11 3 4 1 3 11 2 5 3 5 20 11 16 2 14 4 9 5 7 17 10 10 11 4 3 8 17 15 10 4 4 5 8 8 4 11 2 2 2 15 7 7 3 9 0 13 13 3 8 11 13 17 8 4 9 5 7 11 25 7 9 1 3 21 12 15 9 9 7 4 6 8 4 11 9 3 20 10 6 5 1 4 6 6 11 3 14 12 4 7 6 13 7 17 17 7 21 15 9 10 9 9 9 11 11 2 16 4 7 14 6 11 7 8 18 6 4 7 5 7 15 12 7 9 8 4 24 4 7 10 14 0 4 4 3 8 11 16 13 5 8 32 6 6 5 6 9 4 8 4 9 8 9 1 7 1 11 12 6 2 5 8 0 9 11 11 9 11 5 8 4 12 4
27 27 15 23 23 28 20 15 20 21 21 16 15 36 26 18 23 14 27 8 24 20 18 23 22 21 30 11 20 19 12 15 20 13 30 26 32 15 20 15 23 17 19 23 16 20 19 13 17 23 18 23 28 26 17 19 18 12 23 25 20 21 30 11 17 27 16 19 14 12 25 33 23 9 21 20 7 16 21 18 38 26 19 22 14 40 9 14 13 20 14 18 13 23 17 13 30 19 22 16 20 21 20 10 12 32 23 34 23 12 22 16 21 14 21 11 15 17 24 26 9 19 11 16 27 15 13 23 17 22 18 12 14 22 15 18 14 26 19 19 15 25 31 13 19 21 20 47 16 21 27 19 11 29 23 12 21 22 21 27 23 19 24 24 33 17 25 22 23 19 11 18 20 15 19 21 18 25 19 21 18 23 32 20 27 31 17 28 13 15 28 16 17 19 24 12 29 27 17 23 33 26 22 14 28 18 18 24 18 17 21 27 22 24 24 27 14 25 32 19 26 13 19 21 16 14 23 17 20 20 14 28 8 18 18 21 18 21 23 35 14 19 24 18 16 24 20 21 30 20 13 19 22 9 24 19 20 15 11 21 22 25 27 18 21 12 19 14 20 26 24 13 17 16 22 34 18 21 31 17 26 17 24 13 17 15 19 14 12 25 12 20 11 14 18 20 25 19 22 21
0 0 4 0 2 1 0 0 0 2 1 7 1 0 0 0 0 1 1 1 5 4 0 0 0 1 0 0 0 2 0 0 0 0 5 2 1 1 1 2 0 0 3 1 0 0 4 2 1 0 0 4 0 0 0 8 0 0 0 0 0 2 0 0 6 1 1 0 0 0 0 1 0 3 8 6 0 6 0 0 2 1 6 2 0 0 0 0 1 0 0 0 4 0 0 1 0 0 0 1 0 0 1 0 0 3 1 1 1 0 1 0 2 2 0 0 1 0 3 0 0 3 1 0 0 0 5 2 0 1 0 0 0 1 2 5 0 0 2 1 0 0 2 0 1 4 0 0 0 0 2 0 0 1 0 0 2 0 0 0 2 1 1 0 0 4 0 0 1 1 2 0 0 0 1 2 0 0 2 0 0 0 1 1 0 0 0 0 0 1 1 0 0 3 0 2 0 12 0 2 1 0 2 0 0 0 1 0 0 2 0 0 1 3 1 0 0 0 0 5 0 8 2 0 1 2 0 0 5 1 2 0 0 0 2 1 2 0 0 0 2 0 2 2 7 0 1 1 0 0 0 0 2 0 0 0 1 0 4 5 0 1 0 1 0 10 0 1 1 4 0 0 0 0 0 0 1 0 2 1 1 0 0 0 0 1 2 2 0 0 0 0 2 0 0 2 6 1 3 1
29 17 24 9 54 58 17 11 35 20 5 40 37 42 28 47 17 49 32 29 36 21 13 42 81 43 25 19 58 26 43 9 4 36 15 30 5 34 11 5 9 31 45 19 28 30 52 43 17 11 12 64 14 65 18 19 37 18 76 53 37 42 14 19 24 19 19 32 14 33 48 42 25 28 28 32 47 29 38 9 8 4 14 7 12 25 9 25 17 16 5 30 6 6 35 25 68 8 16 39 52 61 59 24 12 15 36 83 48 19 19 20 9 20 25 9 11 3 7 37 6 41 11 2 14 17 6 39 43 12 16 8 49 42 8 41 60 10 17 13 42 73 11 19 1 31 29 6 23 10 93 34 4 26 24 13 18 11 39 33 26 17 79 29 32 46 3 24 21 21 32 36 25 32 30 41 17 30 38 36 30 11 30 40 42 31 36 112 21 5 20 26 51 29 15 14 42 7 4 6 16 17 28 38 17 8 43 27 21 28 21 63 39 18 30 68 26 4 19 14 42 14 13 49 58 22 38 58 35 22 23 11 8 3 38 4 89 42 33 34 39 24 34 16 33 6 26 17 5 43 18 65 37 78 13 62 34 19 39 12 26 14 39 13 60 3 13 13 56 4 50 10 22 8 17 56 11 17 20 76 11 27 67 14 8 14 7 37 26 29 11 45 28 8 46 49 34 19 70 8
2 6 2 0 2 7 0 6 7 6 2 4 2 6 3 3 6 12 3 0 5 1 2 4 1 7 2 2 5 1 7 0 2 7 7 8 2 2 4 6 3 4 0 4 8 7 6 0 5 5 1 2 8 4 3 2 7 2 2 0 5 2 9 0 5 2 7 3 2 1 4 4 3 3 3 0 3 4 2 1 1 1 1 3 5 2 4 1 5 2 4 2 3 8 1 4 8 8 2 2 4 11 3 1 2 2 2 7 4 7 7 5 3 1 2 3 2 3 1 3 6 5 2 9 4 4 2 3 4 3 3 3 3 2 4 9 8 6 1 3 6 1 3 4 2 5 4 7 3 1 7 5 1 5 0 11 3 2 1 5 6 7 3 4 7 4 6 4 0 3 5 4 5 13 1 2 3 4 4 3 1 1 1 4 4 7 6 7 2 3 4 6 1 4 2 3 6 3 1 3 4 2 1 3 1 6 6 1 3 3 3 2 5 1 1 6 3 7 5 2 3 7 3 5 9 8 8 4 3 1 4 4 5 6 1 4 3 3 5 1 9 9 1 7 4 4 2 0 2 2 3 2 2 1 0 5 6 2 4 2 3 4 6 1 6 1 2 4 8 3 2 3 3 3 5 0 2 6 6 2 3 2 4 6 2 1 2 1 3 5 4 3 2 4 4 5 4 3 2 1
15 11 5 14 8 11 8 7 20 11 17 14 10 13 3 9 11 12 11 14 11 10 13 15 23 8 13 19 7 11 11 13 12 11 16 18 11 15 16 16 10 9 10 11 17 13 16 9 19 14 13 17 20 5 12 14 15 9 12 11 12 14 17 13 13 15 11 11 18 11 22 18 16 16 16 27 15 16 8 9 10 12 19 19 13 7 26 8 6 17 9 14 13 15 11 10 14 16 15 14 6 9 15 15 10 7 12 8 10 14 4 10 15 5 24 11 15 1 11 19 8 22 20 18 21 11 11 13 7 14 11 8 18 7 14 8 7 13 7 11 13 24 22 16 12 7 13 11 6 11 19 12 14 5 14 11 23 9 9 15 7 17 16 9 11 19 8 15 10 7 16 17 12 9 27 16 18 12 18 15 10 12 20 15 17 13 7 15 11 18 18 15 18 15 14 11 11 5 11 6 8 11 15 13 9 10 13 7 11 17 16 13 11 7 12 10 7 15 9 14 9 11 17 19 14 8 21 14 5 19 15 14 10 15 10 14 14 16 11 6 19 12 6 9 8 13 10 11 15 9 10 14 6 14 14 11 12 12 10 8 13 6 18 13 13 13 11 5 12 10 8 18 9 8 16 14 5 16 11 7 15 8 14 7 15 10 12 13 19 16 15 12 14 15 13 12 12 14 16 12
28 21 17 21 21 20 20 17 25 21 17 23 15 18 21 10 22 23 23 10 20 21 22 20 17 19 18 16 13 22 20 21 21 22 13 23 40 23 12 20 22 14 13 22 22 28 26 15 17 25 24 20 15 23 29 25 20 13 33 25 29 26 18 17 17 15 23 28 23 17 21 24 17 21 24 29 16 11 22 13 19 17 16 41 23 25 41 21 26 13 27 19 21 13 15 25 15 15 17 22 20 15 20 16 16 22 16 27 26 19 21 20 11 15 17 27 29 25 24 16 25 10 15 12 25 15 25 16 14 24 29 13 33 21 29 30 21 16 20 27 23 18 21 21 19 26 29 17 18 26 23 18 11 28 20 23 36 15 16 16 16 17 11 23 22 34 21 10 12 20 24 14 29 18 31 26 13 10 32 15 15 24 19 30 19 26 14 17 12 15 18 24 25 16 12 28 17 11 14 20 20 8 19 17 20 26 21 15 29 23 12 9 5 16 26 19 11 24 22 24 23 13 28 27 13 18 23 20 17 20 23 13 12 25 26 28 24 11 11 19 32 16 19 23 18 30 20 25 16 18 10 20 15 15 22 32 11 13 19 19 21 17 27 10 7 20 16 17 23 28 24 30 22 12 13 21 20 17 22 16 23 21 29 20 21 12 14 16 19 31 23 26 14 8 36 19 23 26 12 26
6 2 6 7 2 1 7 10 4 5 5 5 6 7 4 5 6 6 15 2 4 6 4 4 7 6 8 4 5 2 3 4 5 6 6 13 7 1 5 6 5 3 2 5 5 7 4 6 6 10 9 7 1 1 3 4 3 7 3 10 6 8 4 5 3 4 13 2 1 9 5 10 11 3 7 3 8 10 3 7 5 3 2 7 8 8 7 5 2 8 9 6 6 1 1 5 6 8 5 2 4 3 7 8 4 7 1 7 8 5 1 7 1 1 5 4 8 3 2 5 4 4 4 7 7 5 8 4 5 4 5 4 6 7 11 11 4 4 11 4 3 6 6 7 7 6 2 5 2 3 4 4 6 7 10 7 7 1 5 8 7 3 7 7 6 3 4 5 9 3 9 2 3 4 3 1 4 2 7 2 4 6 3 3 13 4 6 1 9 0 5 3 7 3 2 5 5 6 2 8 9 3 7 8 6 6 2 2 5 8 4 3 5 6 2 2 4 4 4 4 2 4 3 5 3 5 6 1 5 4 4 7 6 5 5 5 6 5 5 1 4 7 6 7 3 5 10 4 9 6 8 2 6 8 3 6 3 2 8 7 3 6 5 1 7 4 7 2 1 6 2 2 8 6 8 7 7 9 5 5 3 2 0 15 5 2 5 1 1 4 3 5 3 4 7 3 4 3 7 0
40 29 33 38 37 29 30 29 33 47 32 23 44 36 32 37 28 48 30 34 35 35 43 32 54 35 27 37 34 18 21 32 44 23 31 36 30 40 39 34 25 32 40 35 43 39 33 38 52 33 34 47 24 39 50 33 34 45 37 20 33 22 45 30 39 34 34 43 31 54 34 31 34 38 38 40 16 30 36 29 19 30 33 35 37 27 38 26 27 48 26 37 30 47 30 47 38 35 44 21 35 29 15 38 28 33 30 33 21 30 36 28 33 28 43 40 37 24 40 57 26 53 47 42 27 45 35 46 38 38 27 37 17 32 22 31 37 41 43 48 29 27 38 40 33 35 22 33 35 20 27 42 30 38 27 34 31 25 39 28 28 31 37 41 31 32 37 36 21 23 35 39 43 30 30 33 31 30 35 23 31 25 39 42 36 30 30 28 38 31 31 48 39 22 45 24 45 25 23 34 31 42 31 31 39 37 35 37 41 25 42 34 38 36 46 31 46 34 31 26 37 44 34 34 27 41 30 27 28 41 31 44 37 37 44 40 20 36 23 27 37 35 25 27 36 39 34 30 25 39 32 40 21 30 33 35 31 45 29 28 25 40 38 39 32 23 35 34 43 28 48 28 34 45 43 25 34 34 44 31 35 36 35 27 39 38 35 17 37 41 22 30 21 45 32 39 36 40 27 35
0 28 6 0 4 25 0 0 0 0 0 22 2 5 0 0 0 0 3 0 0 0 0 0 0 3 0 0 0 0 3 0 1 0 0 30 3 13 18 43 0 7 2 0 9 0 0 11 19 0 12 51 0 0 5 0 1 0 0 0 10 0 0 0 0 4 0 3 57 0 0 8 2 0 0 0 0 12 0 0 1 0 0 10 46 18 10 0 11 37 0 25 3 0 4 0 4 0 33 0 0 0 38 0 1 0 0 0 20 0 0 0 0 0 0 0 5 0 5 0 15 0 11 7 0 0 0 24 37 1 0 0 0 0 37 0 0 0 9 1 0 0 0 0 0 28 2 0 0 0 2 5 6 50 20 0 30 0 0 0 0 7 0 0 0 0 0 0 1 4 66 0 0 85 0 0 0 0 0 1 50 49 0 0 0 0 0 0 41 0 0 1 0 0 2 0 0 0 10 0 1 20 4 0 0 0 57 0 1 7 0 19 40 9 0 34 26 0 0 5 51 0 7 0 5 0 3 17 0 0 2 57 23 2 0 41 0 0 0 0 0 0 0 3 4 0 1 6 4 0 58 11 0 0 8 0 23 6 0 0 33 16 0 0 41 0 0 0 26 0 3 0 1 0 4 24 0 9 0 0 0 0 21 0 19 43 25 2 0 12 0 1 0 0 0 0 0 0 0 0
13 10 0 6 10 5 9 4 1 4 3 7 0 5 14 4 3 2 16 6 6 18 9 9 7 1 0 15 5 3 15 4 14 8 8 2 9 6 6 6 12 12 4 5 1 1 2 3 10 8 3 2 5 13 4 1 10 10 0 14 11 24 7 3 7 6 0 1 7 9 5 9 6 2 7 7 8 9 8 1 2 3 7 2 7 0 3 6 3 7 7 1 9 16 3 5 2 9 7 2 4 3 12 2 5 11 5 12 3 5 3 9 4 3 4 15 3 4 2 1 0 1 7 2 7 2 7 4 7 0 12 7 5 2 1 5 17 11 13 8 3 10 5 3 9 10 8 0 14 8 4 8 10 4 2 1 4 15 1 9 3 10 1 8 4 1 9 2 13 14 13 11 3 20 3 8 13 8 0 7 14 8 12 0 8 5 0 5 20 6 1 4 8 10 5 3 5 0 5 5 13 5 0 2 5 15 8 13 10 0 3 4 14 2 4 1 7 12 1 6 6 5 20 1 15 10 2 4 7 18 12 9 10 5 7 5 6 4 11 1 2 7 4 13 4 6 16 2 6 6 7 6 8 4 3 2 0 9 6 7 10 13 7 16 1 3 3 6 1 7 1 5 4 5 7 8 0 7 6 2 15 1 9 1 8 18 4 6 1 2 6 6 8 3 6 4 8 14 2 1
3 2 1 1 2 0 2 1 3 0 0 2 0 3 6 2 3 0 2 4 3 0 0 0 1 2 0 1 1 2 2 1 4 3 2 0 3 0 4 1 1 1 0 12 0 2 2 3 3 1 0 3 1 0 2 1 1 1 2 0 1 4 0 0 1 0 1 1 3 5 4 3 1 1 4 1 5 0 3 4 0 1 2 0 2 6 2 4 0 1 0 0 1 1 1 2 0 3 1 1 4 1 2 0 2 2 5 1 0 1 6 2 2 0 1 0 1 4 2 1 4 1 0 0 5 2 6 4 6 0 1 2 0 2 3 1 3 1 2 2 0 0 5 1 0 2 2 2 1 3 0 1 0 2 0 6 7 3 0 2 0 1 1 4 5 5 2 2 1 1 1 8 1 1 0 3 4 2 0 6 1 1 11 0 2 3 2 0 2 0 3 1 2 1 0 2 3 1 3 0 3 6 5 2 4 0 1 1 1 1 3 0 1 2 0 1 2 3 2 0 5 2 1 6 1 2 3 3 2 2 1 5 2 2 3 1 2 1 2 1 0 5 3 2 3 1 1 0 6 0 3 0 4 0 4 0 2 6 5 2 3 0 1 1 6 0 3 2 2 2 6 2 0 1 0 1 2 9 5 0 0 3 1 7 1 3 0 2 0 4 1 1 0 5 0 8 0 5 1 2
1 1 1 0 0 4 2 0 1 0 0 1 0 0 1 2 0 0 1 3 1 1 0 0 3 1 0 1 1 2 3 0 2 3 1 0 1 1 0 0 0 0 1 0 4 2 0 0 0 0 0 4 0 1 1 1 3 1 1 1 1 2 3 0 0 1 2 0 3 0 1 0 1 4 1 1 2 2 0 0 2 1 1 1 1 1 1 5 0 1 0 1 0 0 1 1 2 1 2 2 3 1 1 1 1 0 4 0 1 1 2 1 0 0 1 0 4 0 0 0 1 0 0 1 1 0 0 0 6 0 1 0 3 3 1 0 1 2 0 2 0 3 1 0 0 0 1 0 1 5 2 0 0 3 0 3 0 0 0 2 0 0 1 0 0 0 0 5 0 1 0 0 2 4 1 1 2 2 2 0 0 2 3 0 1 1 0 2 0 2 0 1 0 2 8 2 1 2 3 3 2 2 2 1 1 1 3 0 2 0 0 0 0 1 2 0 1 1 0 0 3 0 4 0 0 2 3 2 2 2 1 3 0 3 0 0 1 1 2 0 6 0 0 2 5 0 1 0 0 0 1 4 1 0 1 2 3 0 3 0 3 2 0 5 0 0 0 2 2 0 5 0 0 3 0 2 2 3 0 2 0 0 0 0 0 3 4 1 0 0 0 1 1 0 3 3 1 2 5 0
1 0 0 3 1 2 0 1 0 0 0 0 0 2 2 0 1 0 0 1 0 0 0 1 3 0 1 0 2 0 0 2 1 0 0 0 0 0 0 1 3 0 0 0 0 0 0 0 2 1 0 0 0 1 0 1 0 1 0 0 2 1 2 0 1 0 0 1 0 1 0 0 2 0 0 0 1 0 1 0 1 0 0 1 0 0 1 0 1 0 1 2 0 1 1 0 0 0 2 1 0 1 1 2 7 0 1 0 0 2 0 0 3 0 0 0 1 0 1 1 2 4 0 0 0 1 0 1 1 1 1 0 0 0 0 1 1 0 1 0 2 1 0 0 1 0 2 0 0 0 0 0 0 1 2 0 0 1 0 0 0 0 0 1 2 0 0 0 0 0 0 0 1 0 0 0 0 1 0 0 1 0 1 1 0 0 0 2 0 0 0 0 0 1 2 2 0 0 0 0 3 0 0 1 2 0 1 1 1 1 0 0 2 0 2 1 0 0 2 1 1 0 3 1 0 0 0 0 0 1 0 0 0 0 0 0 2 1 0 0 0 1 0 2 0 0 0 0 2 1 1 0 1 0 0 4 0 2 1 0 0 2 0 4 0 1 0 0 1 1 1 2 0 0 0 0 0 0 2 2 0 0 2 1 0 0 0 0 0 1 0 1 0 0 0 0 0 1 0 0
3 0 3 1 1 0 3 2 2 0 0 3 0 2 3 0 1 1 0 1 1 4 0 0 1 1 1 0 0 1 0 1 0 0 0 0 3 4 3 2 3 2 0 0 1 4 3 0 2 6 0 0 4 2 1 0 1 2 3 2 4 1 4 0 0 3 0 3 3 2 0 0 1 3 1 2 2 3 0 1 3 1 0 4 1 2 1 1 5 2 3 1 1 9 0 0 1 0 3 1 2 1 0 2 3 4 3 2 0 2 3 5 3 2 1 7 4 3 1 4 0 4 4 0 0 0 1 2 7 0 2 1 1 0 1 0 3 6 3 0 1 1 1 1 2 2 1 2 5 1 0 3 1 0 5 2 1 1 2 2 2 1 3 5 3 0 1 1 7 1 2 0 2 6 3 3 3 0 0 0 4 2 0 0 0 2 2 1 2 3 1 1 2 1 2 2 3 0 0 2 1 2 1 0 3 3 0 0 0 0 3 1 0 1 4 0 3 5 2 0 1 0 1 1 2 1 1 2 1 5 3 3 2 1 1 2 0 1 1 2 1 1 5 5 0 0 2 2 2 0 3 0 0 0 1 0 1 1 0 6 0 4 1 1 0 1 0 1 2 0 2 1 1 2 3 0 0 0 3 0 3 5 2 3 2 4 2 5 3 7 2 0 0 1 1 0 1 1 2 0
48 25 46 61 42 37 42 47 38 42 36 58 59 58 50 41 55 56 38 36 52 50 50 19 61 41 40 56 46 52 16 39 35 26 54 45 37 34 31 38 69 74 30 44 55 51 48 54 32 40 60 34 41 38 39 42 42 52 51 49 46 44 43 31 34 57 52 27 43 39 62 46 37 42 59 31 31 46 55 59 24 37 34 47 56 53 56 30 42 22 37 33 49 50 37 44 46 44 41 40 42 45 49 55 56 50 53 66 43 47 53 57 15 55 48 57 61 46 53 48 35 43 38 36 34 57 42 55 59 13 39 44 40 47 43 51 42 42 36 61 50 48 30 29 21 45 47 37 40 48 36 41 32 55 49 42 22 56 40 36 48 36 29 29 37 48 56 51 35 28 40 44 33 37 52 46 30 31 42 53 65 42 41 58 43 49 26 37 23 27 50 16 46 42 57 44 47 51 55 31 37 38 36 57 59 39 39 34 38 40 29 69 44 37 37 45 67 44 56 51 17 40 70 34 52 54 46 50 46 60 42 55 46 12 41 51 48 54 36 51 44 39 43 64 54 30 41 40 49 71 54 45 50 51 62 57 57 48 41 41 29 56 51 47 44 38 59 48 54 49 33 49 43 48 25 45 48 49 37 63 40 68 65 40 53 49 48 46 38 33 30 32 58 54 56 44 63 64 53 47
32 25 19 11 18 20 25 16 13 22 26 18 29 24 18 22 32 21 14 21 9 19 24 33 27 18 23 20 27 24 18 34 31 35 22 8 15 26 15 31 16 23 17 24 30 18 29 19 25 28 24 24 22 29 28 26 15 21 22 24 27 20 41 21 21 15 11 19 28 19 16 19 18 13 20 21 17 22 9 29 28 21 39 34 15 20 22 28 19 14 23 30 18 16 29 20 12 27 16 22 25 27 25 16 24 22 26 19 22 23 24 29 19 21 20 18 26 32 22 22 31 13 35 30 12 17 24 36 20 13 15 25 39 20 23 24 32 30 11 24 29 31 10 7 21 16 23 29 15 16 32 25 12 23 14 20 22 22 14 21 20 16 18 17 22 25 36 26 14 21 34 24 24 13 11 22 12 32 16 40 13 21 16 15 16 15 26 22 17 26 23 33 15 40 28 28 23 23 17 14 27 15 19 24 27 13 26 25 12 25 16 22 36 26 19 27 39 34 14 27 27 23 27 16 21 25 19 24 28 14 28 22 16 12 24 25 38 29 34 20 20 30 16 17 22 20 21 23 25 29 23 10 21 23 37 30 30 19 30 28 18 28 24 26 10 21 21 29 32 20 27 22 28 14 22 36 31 12 21 35 13 27 24 25 27 14 26 27 24 31 17 25 43 20 24 21 15 13 18 25
1 0 0 0 0 3 2 0 0 0 3 1 1 0 2 2 3 3 2 0 0 0 1 3 2 0 1 0 0 2 2 1 1 1 0 1 1 2 0 0 2 1 3 2 1 1 1 0 0 0 4 2 2 2 3 1 0 0 0 1 1 2 3 1 0 1 4 0 0 1 2 1 0 6 2 0 0 2 3 1 2 1 0 0 1 0 2 1 0 0 0 2 0 1 1 0 3 1 0 0 0 2 2 1 0 0 1 2 2 4 1 1 0 0 2 2 3 0 0 1 2 0 0 0 0 0 2 0 5 4 2 1 0 0 0 6 0 1 0 1 0 4 0 0 0 0 0 0 0 0 0 3 0 1 0 1 0 2 0 0 2 1 0 1 1 5 2 4 1 0 1 0 1 0 0 0 1 2 2 0 3 1 1 0 1 1 1 1 0 1 1 1 2 2 0 1 0 0 1 0 2 1 1 2 2 2 0 1 0 0 0 1 0 0 2 2 2 5 1 1 2 1 0 0 2 2 0 0 1 3 3 2 1 2 0 1 2 2 2 0 0 0 2 0 3 0 1 0 4 1 1 0 0 0 1 3 1 3 3 0 0 0 2 0 0 1 2 0 3 2 1 1 3 2 2 0 0 0 2 0 2 1 2 0 0 2 2 2 1 0 3 2 2 1 4 1 0 1 1 0
6 22 17 25 11 0 16 4 4 29 14 10 3 2 8 15 7 1 2 23 14 4 19 24 16 8 3 29 9 17 6 9 3 0 9 1 27 17 32 13 7 22 6 7 25 18 4 12 0 2 19 17 1 3 18 1 2 22 6 16 2 15 4 15 18 23 19 11 19 11 11 4 19 9 15 21 17 1 3 18 5 3 7 6 13 19 20 19 29 19 24 13 16 20 2 38 13 25 21 4 11 12 8 14 18 15 22 12 3 7 12 30 19 19 6 17 12 16 14 6 11 18 4 0 11 22 30 3 19 17 24 0 15 15 7 11 17 23 24 8 0 30 4 6 5 31 11 23 19 18 5 1 6 30 19 4 16 4 21 17 20 17 5 15 23 9 3 2 24 21 17 22 1 19 1 24 13 23 11 3 9 14 1 5 35 6 3 0 23 22 22 9 10 13 7 24 16 2 23 26 20 16 24 12 18 36 26 22 26 11 10 12 1 6 26 22 2 1 17 19 10 5 15 3 8 15 10 22 19 22 18 23 20 16 25 5 9 6 1 3 2 25 1 2 4 5 11 12 24 12 11 2 18 14 20 8 19 9 12 20 12 3 7 9 11 5 8 0 13 26 2 6 11 12 1 10 9 2 6 32 14 10 4 14 25 5 9 10 14 3 9 0 10 5 9 3 5 8 21 24
50 12 29 7 26 24 12 15 7 23 37 26 14 32 31 11 12 23 19 14 31 22 26 5 9 29 12 14 15 9 10 20 4 26 7 6 17 8 9 13 8 42 18 6 23 10 24 9 10 8 5 32 16 19 8 27 19 12 4 11 8 5 4 21 16 18 20 4 22 21 12 12 5 33 8 14 18 12 21 14 15 7 20 2 18 21 5 27 5 13 22 18 6 8 26 14 18 22 18 13 9 31 46 3 22 20 36 6 22 12 3 8 19 13 15 15 14 9 16 14 22 18 11 6 7 13 12 38 33 10 25 3 16 27 11 24 34 14 46 20 15 15 20 4 2 7 10 10 6 11 38 21 12 42 8 8 10 25 13 14 26 13 14 14 5 22 2 11 11 10 7 37 26 14 7 9 12 37 3 13 19 12 18 19 15 16 42 11 14 28 31 18 15 21 2 13 11 41 15 17 27 2 16 13 21 5 21 17 12 29 39 7 14 8 14 38 25 3 22 30 37 11 11 3 13 5 11 31 13 14 35 10 18 16 28 17 23 10 30 23 19 15 11 32 15 5 22 21 10 5 13 10 8 13 24 12 30 19 20 34 15 0 6 4 12 6 15 28 27 10 20 8 11 4 15 50 5 4 20 36 10 19 41 15 24 13 9 36 23 49 20 9 19 19 15 6 19 24 40 7
1 0 3 2 1 3 1 4 3 3 7 4 4 4 1 1 3 3 2 1 3 4 2 3 3 7 2 3 2 1 3 2 4 1 0 2 5 7 4 2 0 4 1 0 2 1 2 5 4 3 5 4 4 2 3 2 5 4 2 0 0 1 4 1 3 5 3 4 3 2 7 2 3 2 1 3 2 4 4 3 3 1 3 2 3 4 4 8 1 2 1 3 0 1 4 1 3 1 3 6 2 1 2 2 3 2 5 1 4 2 4 3 0 1 5 2 5 1 2 4 3 0 0 8 2 3 0 5 2 4 5 6 3 2 1 2 1 5 2 5 1 1 3 4 5 0 4 2 3 0 0 1 5 2 6 6 2 3 3 3 3 1 3 0 1 2 2 2 1 3 1 4 1 1 1 2 4 7 4 3 4 3 2 4 3 5 2 3 4 4 5 2 2 2 4 3 1 6 3 1 3 0 1 3 2 0 1 1 1 1 5 5 2 0 0 5 3 0 3 2 2 0 3 1 8 3 4 3 9 1 1 8 1 1 2 7 1 5 4 3 2 0 1 3 1 1 4 1 8 1 4 3 0 7 6 2 0 3 3 6 1 2 3 2 0 3 2 4 2 5 0 0 1 4 6 3 4 0 3 4 1 5 5 1 3 2 4 3 1 3 3 5 0 6 7 0 3 3 1 3
1 0 1 5 0 3 0 1 2 0 6 3 6 0 2 8 6 3 1 0 6 0 12 0 1 3 0 3 0 13 3 2 6 4 12 5 5 7 2 5 1 2 1 0 3 0 3 4 4 0 6 0 6 4 0 4 0 2 0 2 1 2 4 0 4 4 5 7 3 0 1 1 1 2 10 3 0 0 2 7 4 9 2 0 1 3 0 4 2 3 1 1 0 1 4 0 3 0 0 1 2 0 3 6 11 1 1 5 0 2 3 0 3 0 3 9 2 2 5 4 0 1 4 8 5 0 0 7 3 0 4 0 2 0 4 2 2 1 8 4 3 0 4 3 6 2 0 3 2 3 5 1 7 2 6 1 1 4 0 4 2 6 1 2 10 5 1 3 5 0 2 0 3 3 0 1 6 1 0 1 0 3 16 1 2 1 2 0 7 1 12 4 0 3 1 0 4 1 13 3 4 2 0 2 0 0 4 1 3 1 5 8 3 2 1 2 7 2 11 3 0 1 0 1 0 5 0 4 1 2 3 0 0 4 2 0 0 3 6 7 4 1 4 5 0 2 1 2 3 0 7 2 0 3 0 3 3 20 0 2 1 1 7 0 2 2 5 2 1 1 1 5 1 0 8 0 3 7 10 2 0 2 0 6 4 0 1 1 0 2 2 0 7 7 3 1 0 3 12 2
3 1 6 2 3 5 0 4 4 8 3 3 5 10 0 0 5 6 2 11 10 2 2 10 7 6 4 0 1 5 4 6 6 8 11 4 4 8 4 17 10 9 5 5 9 7 13 6 13 4 4 3 7 8 8 2 8 3 4 1 4 1 8 5 2 10 6 11 0 11 12 8 10 8 3 5 6 4 6 4 6 3 13 11 1 11 4 9 10 11 10 6 0 6 13 2 8 7 3 2 9 7 1 4 4 8 1 5 5 3 6 6 2 0 2 0 6 9 13 0 4 9 7 6 7 12 6 4 7 4 6 3 15 9 4 10 10 3 9 12 13 3 11 9 6 8 3 7 4 7 8 11 14 12 6 13 1 16 12 5 2 8 7 5 4 8 5 6 4 6 7 7 5 2 4 6 1 2 7 14 6 11 5 2 3 17 10 3 8 4 3 9 5 14 14 1 4 4 7 3 9 5 7 9 9 11 4 6 10 6 6 13 5 10 5 10 10 8 8 1 2 6 4 1 9 9 6 0 8 5 1 11 14 1 4 0 4 7 0 9 14 5 3 8 0 5 6 9 1 2 15 8 2 2 1 6 2 3 5 3 4 4 12 6 1 13 1 16 9 9 3 4 8 14 5 1 4 13 2 3 6 3 10 5 5 6 7 4 7 13 12 16 5 5 6 6 3 7 8 7
0 0 1 1 0 0 0 0 0 0 0 2 0 0 2 0 0 0 0 0 1 0 0 0 0 0 1 0 1 0 0 0 0 0 0 2 0 1 0 0 1 1 0 0 1 0 1 2 0 0 0 0 0 0 0 0 0 0 0 0 1 0 0 1 0 0 1 1 0 0 0 0 0 0 0 2 3 0 0 0 1 0 0 0 0 0 1 1 0 2 0 0 0 0 0 0 1 0 1 0 0 0 0 3 0 0 0 0 0 1 0 2 0 0 0 0 0 0 0 0 0 1 0 0 0 0 1 1 2 0 0 0 0 0 0 0 0 0 2 0 0 0 0 1 1 0 0 1 0 0 0 0 0 1 0 0 0 0 0 0 0 0 0 0 0 1 0 0 0 0 0 0 0 0 0 0 0 0 0 1 0 0 0 0 1 0 0 0 1 0 0 0 1 0 0 0 0 0 2 0 1 0 0 0 0 1 2 0 0 0 0 0 0 0 0 0 0 1 0 0 0 0 0 0 0 0 1 0 0 0 1 0 0 0 0 0 1 0 0 0 0 0 0 0 0 0 0 1 0 1 0 0 0 0 0 0 0 1 0 0 1 0 0 0 1 0 0 1 0 0 0 0 0 1 2 0 0 0 0 1 0 0 0 0 0 0 0 0 0 0 0 0 0 1 0 0 0 0 0 0
0 4 0 0 0 1 0 0 0 0 0 0 0 0 1 1 0 3 0 3 0 0 1 0 0 0 0 0 0 0 0 1 1 0 0 0 0 0 0 0 0 0 0 1 0 0 0 0 0 0 0 0 0 0 0 0 0 0 0 0 1 3 0 0 1 1 0 0 0 1 0 0 0 4 0 0 0 0 3 1 0 0 0 0 3 0 0 0 1 2 0 0 0 0 0 0 4 0 0 1 3 2 1 0 0 0 0 0 0 0 0 0 0 0 0 0 0 0 0 0 0 0 0 1 2 0 0 1 0 0 1 0 0 3 0 0 1 0 2 0 1 0 0 0 1 0 0 0 0 0 1 0 0 1 0 0 0 1 0 0 7 1 0 0 0 0 0 0 0 0 0 0 0 0 0 1 0 2 0 0 0 0 1 0 0 0 0 1 0 3 0 0 0 4 2 1 0 0 0 0 0 0 0 1 0 0 0 1 0 3 0 0 0 0 2 0 0 0 0 0 0 2 0 0 0 0 1 0 0 0 0 0 0 0 0 0 0 0 0 2 0 0 3 0 0 0 3 1 0 0 0 0 0 0 0 0 4 1 0 4 1 0 0 1 0 0 1 0 0 7 1 0 0 0 0 0 0 0 0 1 0 0 1 2 0 1 0 1 0 2 0 0 0 2 0 0 1 0 0 0
14 15 12 21 10 19 20 12 20 14 12 7 12 23 11 8 7 14 9 9 9 14 13 8 4 10 5 10 10 15 8 16 8 18 13 19 15 5 8 3 11 8 11 23 15 8 7 2 6 17 15 9 1 14 8 10 12 6 10 13 13 7 5 3 6 6 12 11 9 15 14 7 8 16 13 15 6 12 13 10 4 17 4 19 13 6 1 4 17 8 16 6 7 7 14 16 14 11 8 7 1 7 17 5 27 14 6 15 10 12 14 16 17 11 10 29 16 20 4 8 14 14 22 10 18 16 10 7 7 7 16 16 13 14 9 18 13 7 10 6 6 17 16 10 11 10 11 20 9 14 3 6 19 9 15 7 19 5 17 16 12 18 8 7 9 11 8 4 11 7 16 24 20 13 20 15 14 13 12 1 13 18 15 14 14 8 12 17 9 11 12 10 20 10 13 6 11 4 14 12 4 18 18 7 15 12 12 11 13 5 8 11 3 21 10 11 3 11 8 10 14 9 18 16 14 5 7 4 6 9 6 7 13 17 5 9 9 4 14 9 13 13 4 11 18 14 7 9 16 5 14 3 15 8 11 16 14 25 27 16 9 13 15 13 9 10 11 12 16 12 10 5 10 4 5 11 8 18 25 7 19 29 16 14 17 14 8 16 12 8 12 17 8 7 19 12 13 6 4 6
61 67 62 130 55 124 73 58 62 67 78 69 99 114 48 101 43 91 50 95 63 67 88 89 87 94 54 84 86 71 100 47 58 86 80 62 75 66 71 62 67 70 80 53 102 90 61 62 98 72 69 56 53 71 72 81 63 57 84 55 55 65 69 59 71 39 62 72 62 61 63 52 72 77 72 107 58 85 39 72 56 79 87 80 71 78 39 55 68 79 69 100 90 77 59 57 88 47 90 75 71 88 83 71 84 84 63 84 64 95 44 65 64 76 75 116 84 89 49 56 42 45 95 79 57 65 79 66 60 65 87 59 78 56 85 58 61 64 48 68 80 112 78 66 61 59 80 61 70 76 45 39 85 75 84 77 55 91 70 85 83 107 67 75 62 69 51 98 128 41 46 63 79 58 63 82 95 52 61 58 48 54 165 63 63 51 54 67 94 70 76 66 65 65 74 43 63 137 135 94 72 95 116 78 67 92 58 97 48 55 75 82 48 66 80 65 70 48 59 76 107 83 94 69 93 83 79 49 81 45 76 77 53 80 51 72 44 106 78 58 83 65 40 38 75 69 57 112 41 84 77 85 99 69 112 76 75 118 101 44 73 59 62 67 84 63 84 57 72 78 53 58 82 84 54 133 96 76 69 85 89 72 59 57 65 72 64 40 56 64 73 69 107 58 75 55 64 65 53 66
7 1 11 0 4 3 7 11 6 1 9 10 6 18 1 5 7 6 2 8 9 3 8 4 5 6 6 3 0 11 0 4 4 6 14 4 2 11 1 3 5 19 5 15 22 9 4 0 6 17 4 3 13 3 7 3 4 7 3 11 5 8 5 3 3 7 8 8 6 5 5 13 3 8 10 1 5 10 11 2 9 10 2 8 10 4 10 5 3 3 2 1 2 5 7 5 1 8 6 14 2 4 9 3 15 13 5 11 4 7 5 4 5 5 6 9 6 6 5 8 6 1 6 3 7 3 2 3 3 8 6 14 7 15 9 4 1 9 6 1 7 5 9 8 13 7 8 0 6 7 4 4 4 13 23 2 4 4 4 1 7 3 5 10 9 11 3 2 7 14 2 0 6 0 4 5 15 10 11 4 23 6 6 10 11 7 10 8 0 5 12 4 4 16 1 10 15 9 5 6 2 0 3 4 12 2 7 6 8 7 17 14 5 1 15 18 2 2 16 9 2 4 0 5 6 15 3 13 5 3 3 1 3 9 6 4 8 10 8 5 6 4 6 8 2 11 8 1 6 2 8 3 3 8 7 9 11 8 6 0 1 11 20 3 4 6 10 5 9 9 5 10 4 1 5 12 5 4 10 12 7 2 4 6 10 8 3 9 4 1 6 1 7 4 11 8 4 5 12 0
5 5 9 3 2 3 6 1 2 4 0 2 4 2 4 19 1 4 8 1 6 6 1 1 1 7 3 6 3 3 5 0 1 5 3 3 4 7 0 3 9 5 5 1 5 6 1 1 5 1 7 1 3 4 6 5 1 4 3 7 5 10 8 2 3 5 5 6 6 5 9 3 0 7 1 9 7 17 12 12 6 2 13 6 6 1 4 7 6 0 8 5 2 6 6 2 6 3 9 11 4 1 2 1 12 2 3 1 0 4 5 8 2 2 8 12 3 1 5 4 7 5 5 19 5 4 6 10 9 3 4 4 5 0 0 6 6 7 2 10 3 7 11 2 9 3 1 5 7 0 4 6 9 2 3 1 8 6 6 7 8 6 1 17 5 6 4 5 3 3 0 3 9 0 3 0 8 7 7 9 1 2 4 3 3 5 3 7 2 8 10 12 8 9 2 5 3 2 0 3 11 2 3 5 7 2 2 5 5 5 6 8 1 5 4 0 10 5 2 1 4 10 2 0 4 9 6 12 2 3 9 4 1 5 5 2 15 8 5 12 9 9 0 2 5 5 5 1 6 6 4 2 10 2 0 4 5 3 4 5 11 3 4 1 3 11 0 10 4 5 5 6 4 1 2 2 10 9 14 4 1 4 2 9 8 4 1 5 3 8 2 2 7 8 7 5 3 3 14 5
0 0 0 0 0 0 0 0 0 0 1 0 0 0 0 0 0 0 0 0 0 0 0 0 7 0 0 0 3 4 3 4 0 0 0 0 0 1 1 0 0 0 0 0 0 0 0 0 0 4 0 0 0 14 0 0 0 0 0 23 0 0 0 0 0 0 11 0 0 2 0 2 0 0 0 0 0 0 0 0 0 2 1 0 0 0 0 0 0 14 0 0 0 0 0 0 0 0 0 0 16 0 0 0 23 0 0 0 0 0 0 21 10 8 0 0 11 0 2 0 0 0 0 0 0 0 0 0 1 0 0 0 0 20 0 0 0 0 0 0 0 0 0 0 0 0 3 0 0 0 0 0 0 0 0 0 0 0 0 0 0 3 0 0 0 0 0 1 2 6 0 0 4 0 0 0 18 0 0 0 0 0 11 0 0 0 0 0 0 0 0 0 10 0 0 0 0 0 0 0 0 0 0 0 0 0 0 0 23 0 1 0 0 0 3 0 0 0 0 0 0 9 0 0 0 0 0 0 0 0 0 0 13 0 1 0 0 0 0 0 1 0 4 0 0 0 0 0 0 2 0 0 0 0 4 1 0 4 4 0 0 10 0 0 0 0 0 0 5 0 0 0 0 11 0 0 0 3 0 0 0 0 0 2 0 0 2 0 0 0 0 0 0 0 0 0 0 0 0 0
41 15 24 20 37 30 15 22 29 17 17 18 44 20 21 27 30 32 35 28 31 26 24 31 16 29 26 31 30 29 23 27 37 19 24 25 28 16 21 34 19 19 28 21 32 25 24 36 20 34 14 20 27 30 23 22 46 23 26 8 34 19 22 19 24 24 22 42 30 19 26 27 34 18 28 24 26 29 26 20 13 34 13 26 32 17 28 20 23 31 24 35 20 33 26 25 22 35 24 27 27 20 33 27 27 35 34 27 28 30 46 18 25 40 32 24 29 19 27 24 27 19 21 22 34 42 20 36 28 24 25 31 24 24 28 29 30 33 39 23 4 20 22 30 19 28 42 15 20 24 27 25 25 31 18 35 11 20 20 27 34 27 25 37 22 48 29 36 22 13 37 26 7 23 42 33 22 32 30 22 16 13 39 37 36 24 30 29 46 35 23 15 19 21 12 23 19 36 32 17 25 34 34 21 36 27 27 37 24 20 19 27 27 23 29 28 25 26 35 18 25 37 23 38 31 18 37 40 25 30 32 28 22 23 23 32 30 22 34 35 32 20 15 27 38 23 27 36 33 32 25 32 35 31 13 32 19 33 41 33 30 28 22 25 42 28 33 25 26 21 30 37 19 19 20 36 18 41 28 28 14 36 13 23 34 27 28 39 11 33 34 32 39 26 22 27 23 20 20 13
6 4 1 4 0 4 3 2 4 1 14 1 6 9 9 0 2 1 1 5 8 11 4 2 2 1 1 1 9 0 11 2 8 13 6 3 7 5 5 3 4 6 2 9 0 7 10 2 2 16 2 2 2 9 9 11 4 6 6 4 3 2 6 7 7 10 26 3 3 2 15 10 7 6 10 3 0 3 5 7 2 9 1 5 6 2 7 3 9 3 0 3 3 2 1 6 6 10 9 3 10 6 20 4 7 5 19 2 0 17 8 15 2 8 6 2 5 6 9 4 4 8 1 0 4 11 12 12 3 6 5 4 7 2 1 7 5 11 1 8 3 12 4 4 2 2 3 4 3 6 11 3 13 3 3 13 4 7 11 7 4 5 3 14 14 4 1 0 2 7 6 14 4 1 2 5 9 18 6 2 10 8 12 3 3 3 9 19 6 0 4 9 7 6 2 1 4 1 7 0 2 0 4 5 11 4 8 10 11 3 1 1 3 11 2 5 0 1 3 15 3 9 1 1 8 13 14 7 9 0 7 12 16 5 0 4 1 7 5 8 8 2 1 3 4 2 2 18 3 8 5 0 5 1 8 4 11 5 12 13 6 0 0 10 17 9 2 3 2 3 4 3 2 2 3 6 2 14 10 2 1 1 9 16 9 7 2 5 8 8 2 9 4 10 11 0 9 10 0 14
3 5 2 0 2 2 1 0 0 1 0 0 0 0 3 1 0 0 1 1 0 1 0 1 9 0 0 0 1 1 1 0 0 2 0 1 0 0 0 3 2 2 1 1 0 0 2 2 1 0 0 1 2 0 0 4 0 1 2 4 0 2 1 3 1 4 3 0 2 1 0 1 2 0 0 1 0 1 2 1 0 0 2 2 0 1 0 1 1 2 2 1 0 2 0 2 0 2 0 2 3 0 1 2 0 1 1 0 4 0 0 0 1 0 1 0 0 2 3 1 1 1 0 1 0 2 1 3 0 1 2 0 4 0 1 4 1 0 0 0 3 1 0 0 0 1 1 2 2 0 2 0 2 1 4 1 1 0 1 4 1 5 0 0 4 3 0 2 1 0 1 1 1 0 0 2 1 1 2 0 0 0 0 2 3 1 1 0 2 0 1 0 0 0 2 0 0 1 0 2 0 9 1 1 1 1 1 0 1 0 0 1 0 1 0 1 0 4 7 2 0 4 0 0 0 0 0 1 0 0 2 2 3 0 1 2 4 1 1 0 0 0 4 2 1 0 1 3 2 2 1 2 1 2 2 0 1 3 0 0 0 4 1 6 0 0 0 1 1 2 1 3 0 1 0 1 2 1 0 0 0 0 0 0 2 0 0 1 1 0 1 1 1 1 2 1 4 0 1 2
2 0 3 3 0 1 2 1 1 3 3 1 7 2 1 1 3 0 3 1 4 2 1 3 1 1 0 0 1 2 0 3 1 2 2 3 1 0 2 1 3 2 3 6 2 0 3 1 1 1 2 1 1 3 2 3 5 2 2 2 3 3 1 0 4 3 1 0 0 0 3 1 2 4 1 1 2 0 1 0 0 0 1 1 1 0 2 1 1 3 2 1 1 2 2 2 1 1 3 3 1 5 3 5 2 3 3 0 6 1 4 2 1 0 4 0 2 4 2 4 4 2 1 7 1 1 2 2 2 1 2 1 2 1 1 3 1 2 3 3 1 2 0 1 1 2 1 2 1 0 2 0 1 0 2 1 2 4 3 0 0 2 1 0 1 0 1 1 2 1 0 2 2 1 0 2 2 3 0 0 2 1 1 1 3 2 0 0 1 4 7 2 2 3 1 5 0 6 4 2 1 2 1 4 3 1 3 4 1 6 3 2 3 0 2 3 2 4 2 1 3 0 2 3 0 1 0 0 3 4 0 0 0 1 2 1 1 3 3 1 0 2 0 1 3 1 4 2 1 2 3 5 0 2 1 1 0 3 2 1 2 5 1 3 1 1 2 0 2 0 0 5 2 1 3 1 0 3 2 3 1 1 2 2 4 3 2 1 3 1 3 1 2 2 0 4 2 0 2 7
0 3 0 0 0 0 0 6 8 0 0 6 0 1 5 13 0 0 1 5 20 0 0 0 8 0 5 0 1 17 2 0 0 0 0 0 0 8 14 1 4 0 0 0 0 0 14 7 0 4 0 21 1 8 0 0 6 0 6 1 1 3 0 0 2 2 0 6 0 0 2 2 0 15 5 0 5 0 8 5 2 0 0 0 0 1 0 0 0 0 1 0 0 0 1 5 2 1 0 0 0 0 0 0 2 0 0 1 1 7 8 1 3 13 9 0 0 2 2 0 7 0 0 3 12 1 0 0 15 0 2 2 0 0 15 1 1 7 6 0 0 0 2 0 1 4 0 1 3 5 1 12 4 4 3 4 1 2 4 10 2 4 3 4 6 2 2 1 1 0 9 4 0 4 0 0 9 0 0 1 1 4 6 0 0 0 0 0 3 0 12 0 1 1 1 3 1 0 0 8 0 7 5 2 0 12 12 0 1 0 4 2 1 0 0 10 0 1 1 1 1 3 6 12 0 1 0 3 1 7 3 0 2 3 8 0 0 2 11 5 1 1 0 0 1 5 0 4 11 7 0 1 0 0 6 2 0 1 3 0 1 0 0 0 10 0 4 0 2 0 0 2 0 11 0 0 1 12 0 0 6 0 1 5 0 4 0 4 0 3 3 1 0 1 3 0 0 3 0 0
41 53 51 65 61 65 40 14 32 54 52 68 99 46 58 65 51 66 46 40 56 45 75 62 44 55 69 95 43 81 48 46 43 71 56 56 63 34 59 57 67 71 24 50 79 66 105 52 70 66 47 62 91 24 48 48 66 50 90 81 45 18 48 39 44 48 72 56 56 77 78 51 46 75 36 55 49 68 62 71 53 71 62 58 68 56 78 77 22 51 45 50 72 49 66 31 49 53 45 68 73 63 66 77 63 59 80 99 30 44 54 41 70 68 52 61 82 60 61 51 55 48 50 66 49 76 80 62 44 48 74 46 56 51 42 52 46 62 54 72 69 63 70 36 55 66 104 63 65 82 35 13 63 73 83 51 61 38 58 49 81 45 51 69 41 47 69 58 68 40 58 53 71 57 51 58 41 56 47 46 52 62 122 61 99 53 55 59 68 45 75 54 55 22 38 53 49 74 71 56 62 43 65 43 115 85 67 58 63 38 70 105 69 59 41 60 69 68 47 61 62 78 88 69 56 90 47 57 55 80 50 64 46 67 63 91 32 77 68 68 39 34 48 57 62 53 63 74 80 55 44 33 78 86 81 50 59 56 53 57 62 18 39 65 34 63 61 72 41 69 46 74 56 56 63 57 68 49 55 49 36 67 70 59 54 75 62 51 49 47 60 45 46 68 78 58 45 49 43 54
28 14 39 44 21 31 28 21 14 27 33 25 46 55 32 30 30 16 16 19 21 15 28 28 34 20 18 42 32 38 15 28 32 17 21 30 31 37 22 24 39 31 20 11 24 28 28 40 37 27 16 18 58 16 29 29 34 25 28 18 37 20 23 26 32 17 35 18 16 39 27 24 28 30 16 46 39 33 34 29 24 47 31 29 29 35 24 21 21 19 33 25 42 41 21 25 28 28 29 21 30 16 21 22 33 32 30 23 21 43 20 21 26 15 31 31 31 35 23 45 22 26 45 32 28 26 16 25 45 30 20 45 29 26 39 34 19 35 32 29 44 22 39 21 32 23 18 26 22 53 25 10 21 21 31 32 23 34 26 29 21 25 44 17 26 17 31 23 28 23 33 14 24 26 27 37 28 31 28 29 29 28 18 15 24 24 21 26 19 33 32 44 24 40 29 22 23 19 18 19 25 25 21 38 35 24 23 30 43 29 37 22 22 16 43 29 30 45 29 19 22 13 30 17 33 18 25 20 20 35 26 34 21 40 27 41 27 45 45 16 26 26 46 31 21 56 27 30 18 27 36 30 17 32 35 20 29 25 32 24 15 34 37 25 23 41 37 49 19 21 26 42 28 41 19 40 43 45 15 29 24 34 42 21 32 17 24 10 23 35 17 23 33 16 18 21 23 22 41 22
1 10 0 1 0 0 1 0 0 0 2 5 0 2 0 4 1 7 1 3 0 0 0 2 7 1 0 0 0 1 0 0 0 0 0 0 0 10 0 0 0 0 0 0 4 0 0 0 3 0 0 2 0 0 4 5 7 1 6 3 3 10 1 0 2 3 0 3 3 3 0 2 0 9 1 0 0 1 3 0 0 6 1 2 4 5 0 1 2 0 0 1 1 0 2 1 3 0 0 3 0 0 5 0 2 5 0 0 2 2 1 0 3 0 0 4 1 1 2 0 4 3 1 3 0 0 0 0 6 0 0 1 2 0 0 0 3 2 0 1 0 0 1 0 0 0 0 0 0 3 1 0 2 0 2 5 3 0 3 0 0 0 0 0 0 1 0 10 1 0 9 0 2 0 0 3 0 7 3 0 1 2 0 0 1 4 3 1 12 0 0 1 3 1 0 2 3 0 0 1 0 1 0 12 1 4 1 0 6 1 1 1 0 3 3 2 2 0 0 0 1 0 1 2 0 4 0 0 8 1 1 0 0 0 0 1 2 4 0 2 0 0 0 0 1 0 0 0 0 0 9 9 0 8 0 0 10 0 8 1 0 0 0 2 3 0 0 0 3 0 0 1 0 0 0 1 0 4 0 0 0 3 2 5 7 0 0 4 2 0 6 2 2 0 1 2 5 1 0 3
2 1 2 2 0 1 1 0 2 0 0 3 2 2 0 1 0 1 1 0 1 3 1 2 0 0 1 0 0 0 8 1 3 1 0 0 0 0 0 1 0 1 0 2 1 2 0 0 2 2 0 1 2 0 0 1 0 2 0 0 2 2 0 1 0 2 1 0 0 0 0 1 1 0 0 0 0 0 0 0 1 1 1 2 1 0 1 1 0 1 0 0 3 2 0 0 0 1 1 1 2 0 1 0 1 0 2 2 3 0 0 0 1 1 0 0 0 0 1 0 1 0 0 1 3 0 0 0 0 2 2 0 0 0 3 4 0 1 0 2 1 0 2 0 3 1 0 0 1 1 1 0 0 0 0 0 1 1 0 0 0 0 1 2 0 1 0 0 1 0 0 0 2 1 1 3 1 1 2 0 1 1 0 5 1 0 2 0 0 1 0 0 0 0 0 2 0 0 2 3 0 2 1 1 0 0 0 0 0 0 2 2 1 1 0 0 1 1 2 1 0 0 1 0 1 1 0 0 0 1 0 1 2 1 0 0 0 2 0 2 2 0 2 1 1 0 0 0 0 0 2 2 0 1 0 0 1 1 1 0 1 3 0 0 0 1 0 0 0 0 3 5 1 0 2 1 0 1 0 1 1 0 3 1 1 1 0 0 0 1 3 1 2 0 1 0 3 0 0 0
0 66 62 0 30 53 0 50 0 71 0 18 55 0 0 0 30 75 0 0 0 3 0 0 0 0 0 44 0 39 112 0 63 62 78 68 56 0 0 12 55 47 66 78 7 8 66 101 0 47 49 31 45 65 71 0 19 78 0 27 0 0 1 36 49 0 59 0 59 0 30 3 80 31 0 78 42 1 64 75 3 4 22 63 14 74 31 1 59 0 3 4 63 0 0 0 16 43 0 46 0 0 0 68 0 56 25 67 0 37 56 43 37 10 20 52 4 66 0 7 3 6 0 0 0 0 0 2 0 98 0 46 4 46 0 0 30 51 0 47 0 57 1 60 79 51 0 1 0 57 0 47 63 58 0 79 24 68 0 1 0 56 10 77 60 4 20 0 55 0 10 4 0 0 47 59 0 0 23 59 56 6 54 49 83 0 71 0 67 70 44 49 58 0 1 0 63 74 5 75 0 0 0 45 0 11 0 52 0 28 0 0 55 47 43 64 0 38 62 44 60 1 0 0 0 69 56 1 11 10 3 2 5 71 13 24 4 36 0 0 59 65 61 72 35 0 71 0 0 0 67 0 75 0 50 81 68 14 1 74 51 0 57 66 31 2 11 0 6 65 94 19 57 0 0 0 21 10 9 39 32 0 0 0 19 64 0 31 0 65 0 0 0 36 61 49 8 51 62 74
0 4 1 1 2 9 1 0 3 1 2 6 1 1 0 0 1 0 0 1 2 0 0 0 1 3 5 2 2 2 1 3 1 0 1 3 0 4 0 3 0 0 0 0 0 1 0 5 1 2 4 1 1 0 1 1 2 1 3 3 0 1 0 4 3 0 0 0 1 3 1 7 0 5 1 2 0 1 2 1 2 0 3 5 2 2 0 0 0 1 3 0 1 1 0 3 3 1 2 3 0 4 0 0 1 5 0 2 1 7 0 1 3 0 0 5 0 1 2 7 0 1 1 1 0 2 0 1 6 0 2 1 2 3 3 1 0 0 1 2 1 6 3 1 2 2 3 2 6 1 0 4 1 3 3 4 0 2 1 1 0 2 1 7 6 0 0 1 2 3 4 2 0 1 0 1 8 0 0 2 1 0 1 5 1 0 2 5 1 2 0 2 0 4 1 1 0 0 0 1 0 2 0 2 1 4 5 2 2 0 1 1 4 0 3 0 1 0 1 0 3 4 2 2 0 3 1 3 1 1 0 1 0 2 0 0 2 1 3 2 0 3 5 1 2 1 2 3 1 0 4 7 2 1 0 2 2 4 4 0 0 1 2 4 1 2 1 5 1 4 1 4 6 1 1 4 3 1 2 0 0 0 3 0 2 3 3 1 3 0 4 3 0 1 3 4 0 2 0 1
1 1 2 3 0 0 1 1 0 2 3 2 0 1 1 0 1 1 4 2 0 0 0 0 4 1 1 3 0 0 0 3 0 0 3 0 0 1 2 2 6 1 1 3 0 0 1 4 3 0 1 2 3 2 3 0 1 1 0 0 0 2 0 0 2 1 0 0 1 1 2 1 3 0 0 0 3 2 1 0 0 1 4 0 4 0 3 3 1 4 1 0 3 1 0 0 4 1 1 0 1 2 0 1 0 5 1 3 2 2 0 1 1 0 1 0 0 3 0 0 1 2 1 0 1 4 3 1 1 1 1 3 0 0 0 0 1 0 2 1 0 0 0 1 0 0 1 1 0 0 0 0 3 2 0 2 2 0 2 4 0 4 0 2 1 0 2 2 4 2 0 1 3 0 0 0 0 1 3 3 6 2 0 2 0 0 0 0 0 1 0 3 2 1 1 4 0 0 2 2 3 2 1 1 0 2 0 2 1 1 2 4 1 0 1 1 0 1 3 0 0 0 0 0 1 1 0 1 2 1 5 0 0 1 0 0 1 2 0 1 0 3 1 2 2 0 5 1 1 1 1 1 0 1 0 0 2 2 2 0 2 0 0 3 1 0 1 1 0 0 4 1 1 2 2 0 0 1 1 0 0 0 2 0 1 0 3 0 0 2 1 1 5 1 1 0 3 1 2 6
7 0 11 2 5 5 0 7 8 5 2 13 9 2 0 2 7 2 2 0 7 6 7 3 7 2 4 3 6 9 0 5 13 1 4 13 0 9 0 1 15 9 5 14 9 8 13 2 3 14 7 12 0 7 5 10 2 16 7 15 7 3 0 11 6 4 7 7 8 0 0 10 2 0 8 2 8 10 2 17 22 4 10 1 6 10 5 6 3 11 1 5 10 0 4 2 6 2 2 1 4 4 6 9 4 16 0 6 19 3 2 4 1 5 0 0 17 2 9 10 7 6 3 2 2 5 6 7 7 15 24 8 1 1 4 22 1 0 0 7 0 5 1 19 9 8 2 21 24 1 3 1 8 1 2 29 8 5 4 1 19 3 0 15 22 9 13 8 2 18 4 8 1 10 5 3 2 16 9 13 12 1 3 9 1 5 0 17 17 3 0 5 1 20 10 21 7 11 5 4 0 3 3 4 0 3 3 2 1 1 1 15 4 0 3 5 7 2 16 3 1 0 7 4 23 8 0 2 0 16 7 23 18 7 8 3 4 2 15 3 10 17 5 4 4 3 0 16 0 28 4 12 3 1 0 13 17 16 2 0 30 0 7 1 8 1 7 6 6 5 0 8 4 5 6 3 1 2 27 1 11 2 5 15 3 11 18 12 15 0 14 3 10 4 4 18 11 0 19 3
7 10 13 9 5 7 4 6 10 7 6 10 10 7 3 9 7 7 9 4 11 6 8 8 4 8 6 13 8 7 4 6 11 13 6 8 8 7 9 6 8 4 4 7 6 3 10 9 6 9 19 5 8 9 7 10 9 7 7 5 12 11 7 8 5 12 3 7 9 5 8 10 10 6 8 4 4 7 11 6 9 6 3 12 10 11 9 8 9 11 9 3 11 9 7 4 6 3 7 5 6 6 8 10 11 11 12 10 10 6 13 10 12 13 12 8 5 7 8 5 7 8 7 7 6 17 10 3 12 8 12 4 5 16 4 7 10 9 8 10 11 3 6 12 3 9 12 6 6 15 7 6 7 9 13 4 5 7 10 9 6 9 6 7 2 11 6 10 2 3 9 7 7 11 6 11 7 6 13 6 10 4 3 9 15 5 5 6 6 7 8 4 10 18 15 2 8 15 13 6 2 8 15 10 9 9 9 6 7 6 1 4 5 10 6 8 10 7 7 11 9 6 14 9 10 7 6 8 6 8 5 4 10 6 9 7 6 7 8 7 14 10 7 15 3 10 8 6 9 6 11 10 6 8 9 6 4 8 4 7 9 7 13 6 11 9 5 11 10 5 10 7 8 4 5 7 7 12 10 4 8 11 10 11 6 9 8 5 4 6 8 8 8 6 12 15 7 14 3 7
0 4 0 1 0 0 0 1 2 0 3 3 0 0 0 2 0 0 0 0 1 0 0 0 0 6 0 0 1 0 0 0 0 1 0 0 0 0 0 0 1 0 0 0 0 1 1 1 0 0 0 0 0 0 0 0 0 0 3 2 1 1 0 1 0 0 0 0 0 0 0 0 4 0 0 0 0 0 0 1 0 0 0 0 0 0 0 0 4 0 0 0 1 1 0 1 1 0 0 0 0 0 0 0 0 0 0 0 0 0 1 0 1 0 0 0 1 0 1 0 0 0 1 0 1 1 0 0 0 0 0 0 0 1 0 0 1 1 0 1 1 0 0 5 5 0 2 0 0 0 2 2 1 0 0 0 0 0 0 0 2 0 0 1 0 0 0 0 0 0 0 0 0 0 2 1 0 0 0 0 0 0 0 7 1 0 0 0 0 1 5 0 1 0 0 0 0 1 1 0 0 0 0 0 1 3 1 0 2 0 0 2 0 0 0 0 0 1 0 0 0 0 0 0 0 0 0 0 0 1 0 1 0 2 2 1 2 0 1 1 0 0 0 0 3 2 0 0 0 1 1 0 0 3 0 1 0 4 0 1 0 1 0 0 0 0 1 2 0 0 0 0 0 0 0 0 0 2 0 0 0 0 0 0 0 3 2 0 1 0 0 0 0 0 0 0 0 0 1 0
112 211 120 379 113 180 333 136 193 190 94 127 201 255 168 148 103 135 163 209 277 342 171 258 245 163 292 79 154 254 225 325 127 156 122 241 169 482 36 171 183 288 155 237 150 163 144 219 213 152 229 258 107 115 145 370 122 239 284 198 174 243 232 400 225 155 212 202 208 262 225 182 242 274 167 206 187 159 215 184 133 239 166 127 150 125 142 189 177 155 168 229 79 171 110 146 225 87 480 141 205 155 332 127 181 204 110 143 235 145 255 232 337 174 154 185 194 143 225 153 210 229 341 133 227 338 200 280 185 180 144 135 181 252 305 190 237 168 93 134 235 190 108 153 128 226 144 165 173 359 107 305 90 154 175 273 254 170 177 237 218 376 161 135 219 269 259 114 451 177 188 225 127 99 197 288 272 119 84 297 139 136 211 97 105 242 177 139 206 101 150 110 125 213 213 159 164 132 355 140 120 144 156 207 113 246 245 267 117 259 215 208 138 449 208 154 225 116 103 153 306 157 83 118 234 147 194 124 170 84 70 366 235 314 123 223 121 133 144 174 260 183 100 245 294 202 197 264 159 212 231 202 259 298 185 300 223 334 237 224 134 43 163 650 172 199 324 197 228 292 324 177 156 173 186 312 369 169 124 234 413 162 149 94 139 166 229 316 216 199 285 166 182 133 193 141 211 165 230 118
1 1 11 4 0 16 22 13 7 10 17 1 6 2 5 10 4 17 7 5 12 5 10 10 2 16 15 8 4 5 3 3 12 12 5 5 8 8 3 9 0 11 4 5 31 2 25 6 22 2 1 2 9 13 8 0 8 5 25 15 13 8 13 18 3 11 6 6 2 22 10 23 5 5 3 0 5 17 4 9 4 2 9 2 9 10 6 8 11 17 11 7 27 6 16 17 8 10 6 17 4 4 2 11 4 13 7 18 11 2 10 3 6 16 2 15 0 19 9 9 21 13 16 7 8 9 7 30 6 13 2 10 6 3 6 16 5 2 24 5 11 6 0 10 31 6 2 14 1 16 16 9 11 7 5 9 8 1 11 9 1 3 5 5 5 5 24 2 0 1 9 0 5 4 17 4 7 6 5 10 8 24 28 2 3 12 4 32 24 4 26 8 3 7 2 4 20 11 5 2 10 6 10 12 5 11 15 10 8 14 8 0 0 8 7 3 12 5 18 10 3 3 12 15 9 3 8 3 20 7 15 4 18 2 18 1 3 28 17 4 1 13 11 12 2 4 9 1 13 5 10 10 3 2 4 8 10 17 12 14 10 11 9 16 22 1 14 1 31 4 21 3 2 14 0 2 12 11 8 3 1 4 5 2 12 18 2 9 3 23 13 19 6 4 9 2 7 1 11 17
8 2 8 13 2 8 1 8 3 12 9 4 0 10 5 3 11 6 1 5 2 2 4 6 7 3 3 11 4 8 3 2 6 4 4 6 5 5 3 4 7 4 1 10 2 11 1 9 8 4 5 1 13 3 7 3 15 11 3 7 1 2 10 1 3 3 2 4 7 12 10 9 2 1 5 7 4 5 1 15 2 14 2 5 7 4 2 3 0 4 0 15 5 3 8 3 2 5 4 10 6 3 7 4 4 3 7 1 3 6 5 5 4 9 4 4 7 4 7 8 11 5 3 6 16 10 4 2 4 5 3 7 2 0 11 9 4 3 2 3 3 3 15 20 2 0 2 10 4 8 4 5 9 1 5 11 9 12 4 2 3 12 3 1 8 7 2 0 4 3 4 3 9 2 2 1 8 2 2 8 0 8 3 2 12 6 6 3 6 8 11 6 11 10 6 10 7 9 6 3 8 1 0 1 12 7 1 10 2 13 6 1 9 5 3 4 2 5 4 1 3 6 5 2 4 11 4 11 4 7 4 11 3 5 2 5 5 2 12 6 4 2 13 4 6 6 4 6 8 9 6 13 7 5 5 4 6 4 8 6 7 5 15 2 0 16 2 6 12 7 2 10 5 1 3 12 2 2 0 8 14 0 10 11 4 2 4 1 4 4 4 3 9 2 3 4 2 6 6 6
0 1 1 0 0 0 0 0 0 0 0 0 0 0 0 2 0 0 4 0 0 0 0 0 0 0 0 0 0 4 5 0 0 0 1 0 0 0 1 0 0 0 0 0 0 0 0 0 0 4 0 0 0 0 0 1 0 0 0 0 0 0 2 0 0 0 0 0 0 0 0 0 0 0 1 0 0 0 1 0 2 2 0 0 0 0 1 0 0 0 0 0 0 0 0 0 0 4 1 0 0 0 0 0 0 0 0 0 0 0 0 0 0 0 0 0 0 0 0 0 0 0 0 0 0 0 0 0 0 2 1 0 0 5 0 0 0 0 0 0 0 0 3 0 0 0 1 0 0 0 0 0 0 0 0 0 0 0 0 0 0 0 0 0 0 1 0 0 0 0 0 0 0 0 1 1 1 0 0 0 0 0 0 0 0 0 0 0 0 2 2 0 0 0 0 0 0 0 0 0 0 0 0 0 0 0 0 0 0 0 0 0 0 0 1 0 0 0 0 0 0 0 0 0 0 0 1 0 1 0 0 0 0 0 0 0 0 0 0 0 0 0 0 0 0 0 0 0 0 0 0 0 5 0 0 0 0 0 0 0 1 0 0 0 0 0 0 0 1 0 0 0 0 0 0 0 1 0 0 0 0 0 0 0 0 0 0 0 0 3 0 0 0 0 0 0 0 0 0 0
2 0 41 0 1 6 34 0 0 0 7 0 0 68 0 0 0 6 61 0 0 0 1 1 0 0 8 0 69 79 0 0 0 4 4 27 0 1 0 0 0 6 2 0 0 18 3 0 11 13 0 5 2 0 7 0 0 96 0 0 0 0 0 0 0 13 11 0 13 11 0 102 0 0 0 0 0 0 1 0 0 0 0 5 0 59 0 0 0 0 5 0 0 65 0 0 0 0 22 29 0 0 0 0 3 0 0 0 0 0 10 0 1 0 59 0 7 3 15 0 0 75 0 0 0 0 0 0 0 1 0 0 5 0 0 0 18 0 0 94 0 0 0 0 101 0 0 0 24 1 0 0 24 0 0 7 14 0 1 0 0 6 0 38 0 14 86 18 1 0 0 1 0 0 0 18 0 0 1 0 33 0 0 8 0 1 8 0 34 5 0 0 0 0 0 0 0 1 0 0 7 0 34 55 1 2 0 24 0 0 0 48 0 0 0 0 2 0 0 0 5 0 0 0 0 86 0 0 0 5 0 2 0 0 0 17 111 0 0 0 0 0 75 0 42 1 0 0 0 0 40 0 0 0 0 0 0 0 0 0 3 0 7 0 27 16 0 71 0 35 1 0 0 29 0 0 0 0 0 88 1 0 0 4 0 32 117 0 105 0 12 46 0 0 19 0 0 36 8 10
25 25 15 10 6 20 19 13 7 16 15 28 11 10 9 20 11 16 3 9 30 7 22 17 24 21 15 21 19 23 15 15 2 19 10 9 15 15 2 16 18 11 13 24 22 9 7 26 15 11 5 23 19 20 14 14 22 18 12 4 4 13 9 25 30 15 13 25 19 23 9 17 24 13 9 21 25 30 20 14 16 20 10 12 13 32 4 22 9 5 16 16 16 7 9 5 17 24 11 12 17 18 13 13 14 7 18 8 13 32 24 8 23 20 19 31 22 8 11 13 8 16 9 10 22 9 21 5 14 18 32 17 12 24 19 9 4 4 23 10 16 9 17 19 18 17 30 23 15 8 17 12 18 16 15 24 21 21 15 2 14 29 14 9 24 11 14 8 12 11 10 10 12 3 16 17 19 10 20 7 16 19 15 14 19 8 19 19 10 24 39 8 1 11 9 12 19 5 20 10 2 12 14 6 4 20 18 7 26 13 21 15 4 5 36 7 10 22 14 21 28 10 15 24 18 10 18 14 13 7 14 16 13 21 6 21 9 20 8 15 8 18 3 16 15 20 16 2 17 10 11 8 32 4 6 18 8 12 22 9 35 8 25 7 22 14 17 15 2 19 23 16 8 16 15 15 12 10 14 22 5 18 7 11 10 14 8 22 22 16 23 16 16 17 8 16 14 18 10 14
4 9 4 6 5 2 15 3 0 0 6 5 2 3 3 5 9 6 9 2 9 4 1 2 6 9 3 4 8 3 4 4 7 12 4 7 1 3 2 2 0 2 10 3 4 1 8 4 6 1 0 5 3 5 5 4 2 4 3 4 4 2 3 2 3 5 6 0 7 7 0 4 6 7 5 2 1 3 0 6 8 6 2 6 1 2 3 2 2 3 9 3 8 3 3 5 3 3 1 4 8 2 1 6 3 1 4 3 3 4 3 0 7 3 9 2 6 5 7 4 5 0 5 3 6 8 1 4 2 10 8 7 2 4 5 6 10 4 3 1 7 3 2 7 3 2 11 2 3 8 12 2 6 5 7 13 5 9 6 3 10 3 6 5 1 3 7 9 2 11 1 11 4 7 7 7 7 2 1 3 1 8 4 1 6 0 7 5 2 1 6 5 4 4 0 2 4 1 7 8 2 1 1 4 4 5 1 2 3 0 8 1 3 7 10 6 6 5 7 10 6 6 5 3 6 1 5 7 5 9 5 4 3 7 1 7 1 11 4 5 5 5 8 11 9 3 3 1 5 3 7 12 6 0 5 3 9 4 2 8 6 1 2 6 2 5 10 8 3 4 6 6 3 10 11 3 3 2 3 9 3 3 4 0 7 1 2 10 2 14 6 9 6 9 3 5 5 3 4 5
26 40 10 3 13 6 12 36 7 26 1 16 17 21 21 7 34 26 9 5 18 8 35 19 16 23 29 2 16 14 4 35 22 13 12 16 9 16 17 29 10 25 27 16 29 16 7 25 26 12 7 24 6 16 14 16 16 6 16 20 18 25 22 30 36 40 4 29 29 33 9 14 8 6 16 23 32 12 16 28 18 14 32 8 23 29 14 16 15 18 15 20 22 27 13 22 3 33 17 14 8 14 4 14 37 10 42 9 31 20 26 14 21 22 14 15 26 27 21 19 26 10 16 20 7 6 10 53 32 10 8 27 19 15 23 14 30 19 17 29 16 4 38 23 16 19 3 15 16 26 30 11 13 7 16 11 8 18 19 14 28 28 20 13 13 25 44 20 20 19 35 20 13 11 15 12 8 29 18 5 8 12 5 4 18 28 27 24 15 16 3 13 28 36 6 14 11 10 6 14 15 5 1 33 11 10 16 13 19 15 9 12 29 34 15 15 31 28 23 9 8 11 15 5 17 2 11 25 46 29 21 10 7 21 17 13 31 9 11 31 11 11 29 17 8 20 32 32 24 15 8 9 4 25 9 30 8 8 10 11 13 14 19 9 17 6 20 4 10 25 30 15 13 7 17 19 4 7 15 17 14 11 3 8 19 17 24 21 2 27 13 8 20 29 8 14 20 38 30 5
3 5 1 3 3 3 2 3 8 4 3 1 5 5 3 6 3 0 4 7 2 7 1 3 3 2 2 2 7 9 2 3 1 1 0 3 1 0 3 4 4 5 4 9 6 1 6 6 2 1 5 4 5 2 2 6 3 7 0 5 9 6 8 8 2 5 7 9 2 2 1 1 2 2 1 2 3 8 2 2 2 4 2 2 7 5 0 0 1 4 6 7 4 4 3 4 4 6 8 3 4 6 3 1 4 4 3 6 4 4 0 3 6 4 8 2 1 6 3 5 7 5 5 6 0 1 6 1 5 3 1 4 2 5 5 2 1 1 1 3 2 2 5 1 4 7 5 6 2 6 6 6 6 2 2 5 6 1 4 6 7 1 4 3 5 1 5 6 6 9 5 3 2 3 6 3 1 3 1 1 6 6 6 5 6 7 5 6 4 3 6 5 3 7 5 3 4 5 3 3 5 4 6 3 7 4 2 5 3 2 2 1 0 0 1 2 7 3 3 3 5 3 4 2 3 1 0 4 6 6 5 3 2 6 2 4 6 3 5 2 1 1 3 1 2 1 1 3 0 5 1 5 5 2 3 0 2 3 1 4 4 5 0 4 2 1 0 0 7 5 3 0 1 3 2 2 3 2 1 2 3 8 2 1 4 0 1 4 2 4 5 3 3 3 4 9 0 4 8 5
10 15 16 16 17 9 11 15 16 12 1 11 10 16 11 13 17 15 4 21 9 18 22 9 14 12 11 15 6 16 11 11 10 12 14 16 19 7 9 14 10 16 10 8 11 10 22 24 16 9 21 12 8 9 18 14 14 11 15 11 8 13 7 11 15 15 8 15 28 27 23 12 7 11 19 13 9 16 9 12 13 13 26 2 15 11 15 8 11 20 4 11 19 6 12 7 17 18 13 19 9 18 11 14 8 11 18 8 9 17 11 11 25 12 8 15 13 9 11 10 9 12 6 20 22 17 8 13 7 14 5 21 14 5 9 25 10 13 10 19 17 15 19 10 19 16 16 23 23 16 9 15 14 13 17 14 24 3 21 12 16 17 14 7 16 17 14 11 8 8 16 13 17 19 5 4 10 13 10 13 11 19 6 17 14 21 9 19 9 5 15 15 10 10 12 15 14 18 12 11 12 15 8 17 5 9 13 16 17 11 6 11 15 17 7 18 9 7 20 13 15 10 24 15 7 18 18 18 19 1 8 11 9 10 8 11 12 11 9 15 8 13 5 14 28 11 13 19 15 11 2 5 16 15 12 9 13 3 10 17 22 7 9 21 7 8 7 13 27 20 7 4 11 8 26 13 15 11 7 9 14 10 23 11 5 11 10 12 16 21 20 27 10 30 16 17 11 9 12 18
0 0 0 1 0 0 0 0 2 0 3 1 0 0 0 0 0 0 0 1 0 0 0 0 0 0 0 0 0 0 0 0 1 0 1 0 0 0 0 0 0 0 2 0 0 1 0 0 0 0 0 9 0 0 0 0 0 0 0 1 2 0 0 0 0 2 0 0 0 0 0 0 0 0 0 1 0 0 0 2 0 0 0 0 0 0 16 0 0 0 0 0 0 0 1 0 0 0 0 0 0 1 0 0 2 0 0 0 0 0 0 1 0 2 0 0 0 0 0 0 0 0 0 0 0 0 0 1 0 0 0 3 0 0 0 0 0 0 2 0 1 0 0 0 0 0 0 0 0 9 0 0 0 0 1 0 0 0 0 4 6 0 0 0 0 3 0 0 0 0 0 0 1 0 0 1 0 2 5 0 0 0 0 0 0 1 0 1 0 0 6 0 0 3 0 0 1 0 0 0 0 0 0 0 0 0 0 1 0 0 0 0 5 0 0 1 0 1 1 3 0 0 0 0 5 0 0 2 0 0 0 0 0 0 0 0 0 0 0 0 0 0 1 0 3 2 0 1 0 6 2 1 0 0 6 0 0 0 0 0 0 0 0 0 1 0 0 0 0 1 1 3 1 0 0 0 0 0 0 0 0 0 0 0 0 0 0 0 1 0 0 0 0 0 3 0 1 0 0 0
14 7 0 8 14 2 10 9 8 11 6 8 4 7 3 6 14 16 14 11 21 10 20 2 15 25 6 15 9 9 12 8 22 8 8 15 8 2 12 8 7 7 10 18 9 4 6 2 19 10 13 7 7 5 15 1 3 6 11 8 9 15 21 18 5 14 8 14 11 1 6 6 31 4 9 7 13 9 12 17 10 7 17 14 7 21 10 0 11 15 7 6 12 7 5 15 5 4 5 6 3 5 4 7 0 4 6 8 22 6 11 17 2 5 19 4 5 7 1 16 7 18 8 9 5 15 15 13 16 11 6 4 1 6 12 16 1 13 13 9 2 16 35 4 13 8 14 10 15 13 25 21 6 13 12 3 6 12 7 11 21 17 5 6 4 11 5 5 7 7 4 8 13 5 2 10 12 11 4 17 11 21 1 12 2 5 6 19 5 9 9 8 10 16 30 4 11 5 12 20 7 5 3 4 7 9 7 6 7 11 12 10 31 3 11 3 9 16 6 16 9 25 5 10 14 9 5 5 8 15 19 13 22 11 16 5 8 4 11 8 11 4 18 10 12 27 8 6 9 5 5 9 5 8 3 17 7 3 12 3 4 1 11 6 6 8 21 8 15 6 25 11 7 8 8 14 4 4 20 6 14 20 2 7 8 10 18 10 8 15 17 13 7 2 6 15 10 13 4 8
0 0 10 18 21 11 0 8 3 14 3 2 1 11 0 6 10 19 0 3 6 7 4 4 7 1 11 2 6 1 10 4 14 7 16 11 11 10 7 10 4 13 3 15 2 6 12 9 6 2 6 0 7 1 14 3 12 2 2 14 6 17 8 21 8 2 6 7 3 5 15 4 3 1 7 6 3 0 4 4 8 3 7 4 7 5 2 14 7 3 13 5 4 14 12 14 0 1 10 0 7 8 0 6 7 2 0 11 4 6 5 16 1 7 4 5 7 4 17 0 8 7 14 2 9 6 12 7 1 3 6 2 2 1 3 3 22 1 3 10 3 0 3 8 11 4 2 2 2 3 4 7 17 0 7 13 15 6 11 10 7 3 8 4 10 8 20 8 4 11 7 15 11 17 2 4 5 0 5 3 4 4 11 8 5 3 4 9 14 2 5 5 19 3 2 5 1 3 3 8 12 6 2 4 4 10 0 0 4 10 11 0 0 7 2 14 3 14 2 3 8 8 1 1 3 1 12 22 1 6 2 1 2 4 14 1 0 0 9 22 1 0 10 5 5 11 3 1 17 3 5 2 8 1 12 6 14 1 7 11 20 2 2 5 1 6 8 2 11 9 3 2 1 7 6 9 2 2 4 6 6 3 3 5 4 8 5 5 10 6 9 1 7 2 9 4 4 5 1 5
16 1 9 2 3 0 11 0 6 4 3 0 1 1 1 16 9 8 7 27 4 1 0 1 0 1 1 1 10 0 1 0 1 0 1 0 2 0 7 9 1 0 1 0 3 17 4 1 2 1 0 1 5 4 22 4 10 12 0 0 9 0 0 9 15 5 1 6 5 0 0 2 5 9 5 0 7 1 0 0 0 0 1 5 0 6 11 0 0 7 0 2 0 0 18 7 6 6 6 1 0 3 7 2 4 2 3 6 6 2 0 0 2 28 0 0 0 0 0 0 3 6 1 0 16 0 8 16 14 0 0 1 0 0 0 2 0 12 12 0 0 0 0 1 5 0 0 19 0 1 5 8 12 4 4 10 2 0 0 12 2 0 0 0 5 1 3 0 0 1 0 6 2 16 30 0 1 0 0 0 4 4 20 0 12 21 2 7 0 2 5 7 4 0 1 0 7 13 0 1 0 1 0 4 4 0 5 0 0 1 4 1 8 0 4 0 0 3 5 1 0 2 2 3 0 0 4 1 0 0 7 3 1 2 9 0 0 17 1 0 1 4 11 9 18 0 4 8 3 5 0 0 14 4 2 0 0 26 0 1 2 8 2 4 0 1 4 0 17 3 0 11 1 0 1 10 19 2 0 1 3 10 0 0 0 4 5 0 0 0 8 1 16 17 7 10 0 1 1 1
1 5 1 1 1 4 1 1 9 9 2 3 4 1 1 3 7 1 3 0 4 3 5 0 0 2 2 3 3 2 4 2 6 1 1 4 1 2 3 0 4 3 1 1 0 2 4 9 2 4 5 0 2 1 4 1 13 1 2 5 7 4 4 2 1 3 1 0 9 3 4 2 4 2 1 3 2 1 2 0 0 1 1 0 0 4 0 0 0 1 0 1 1 7 2 2 7 0 0 6 2 4 0 5 0 1 0 3 0 0 5 3 2 7 2 2 1 1 1 6 1 10 7 0 1 5 0 0 0 3 0 2 1 2 0 6 3 4 3 2 5 1 1 4 3 0 6 4 5 2 6 3 1 0 2 2 3 1 6 2 0 5 1 6 2 3 5 1 5 2 2 2 2 1 2 1 3 3 2 7 0 5 6 6 5 0 2 0 1 1 2 3 2 4 1 3 1 1 3 8 3 4 2 0 7 0 6 2 2 4 4 2 3 1 2 5 5 0 0 4 1 5 0 2 2 2 1 1 1 0 3 1 3 1 4 3 1 10 2 0 4 2 3 1 2 1 0 1 5 5 3 2 5 2 1 0 2 8 2 2 0 3 3 6 6 3 0 1 3 5 3 1 0 3 1 2 3 10 0 3 6 2 2 2 1 0 1 4 0 6 11 4 3 5 0 3 0 2 1 7
36 10 14 18 20 11 26 20 19 2 10 9 22 9 10 29 12 14 27 9 21 16 30 10 23 17 8 15 17 4 4 8 21 24 19 16 12 5 18 25 11 24 17 17 21 17 18 10 30 31 12 21 17 11 13 3 11 25 19 14 18 19 15 4 8 10 13 4 23 25 11 21 18 11 8 27 16 15 11 21 8 25 10 28 13 14 8 5 10 8 12 14 33 8 11 19 12 25 33 20 24 17 23 15 14 22 23 1 13 25 14 17 24 9 11 15 7 3 8 29 7 13 9 16 3 30 9 6 30 18 18 16 25 9 17 18 5 16 14 17 15 30 22 18 18 5 17 25 17 11 12 20 2 22 31 8 23 7 10 9 19 8 6 11 2 5 8 5 34 13 19 1 11 14 11 2 14 41 13 27 13 15 10 4 12 16 21 12 16 10 19 17 13 15 33 19 19 24 15 21 32 10 18 4 22 5 9 17 11 13 12 14 5 9 12 13 16 14 11 17 26 9 26 15 12 21 17 4 30 13 11 8 16 4 8 22 6 3 23 10 12 13 28 32 14 2 32 5 15 4 17 3 10 20 14 6 14 22 13 15 10 8 18 13 18 15 9 7 8 11 18 5 16 19 9 8 6 23 7 33 24 10 17 11 7 6 17 9 4 21 16 14 30 11 15 9 14 9 14 32
0 1 0 0 0 1 0 0 1 1 1 0 0 0 3 1 0 1 4 3 0 1 0 0 0 0 2 0 0 3 0 2 2 1 0 0 0 1 1 0 0 1 0 0 1 1 1 0 0 0 0 2 0 0 0 0 0 2 1 0 0 4 0 0 0 0 2 0 0 0 0 1 0 1 0 0 0 1 0 0 0 0 0 0 0 0 0 0 0 3 0 1 0 1 0 0 0 0 0 0 0 0 0 2 2 0 0 1 0 0 0 1 0 0 0 0 0 1 0 4 1 0 4 0 0 0 0 2 0 0 0 0 0 2 3 0 0 0 0 0 0 2 0 0 1 2 0 0 0 0 1 0 1 0 1 0 1 0 0 0 2 1 3 0 0 0 0 1 0 0 7 1 0 1 2 0 0 2 1 0 1 1 1 1 0 0 0 0 3 0 4 1 0 1 0 0 1 2 3 3 0 0 3 0 0 1 4 1 0 1 0 0 0 0 1 0 0 0 3 0 0 0 1 0 0 2 0 4 0 4 0 0 0 0 1 2 0 4 0 0 0 0 2 1 1 0 0 0 1 0 1 2 0 0 0 0 0 1 1 0 0 1 0 0 0 0 0 0 2 1 0 6 2 0 0 1 3 0 0 0 0 3 1 5 1 0 0 0 0 0 1 0 0 1 1 0 1 0 1 4
5 3 14 1 10 3 6 7 5 5 11 9 7 4 16 2 3 3 3 11 10 3 5 15 8 2 5 14 4 2 1 10 4 9 7 12 2 2 4 11 6 5 5 0 9 2 4 7 6 6 17 3 8 7 2 4 3 9 9 8 4 10 2 4 12 8 3 9 6 3 6 13 6 1 13 3 7 5 3 6 10 8 10 6 2 3 2 6 11 4 8 5 9 12 17 2 11 6 10 6 12 2 9 6 6 7 3 5 5 3 3 6 4 5 4 1 2 8 8 2 6 1 16 5 2 5 15 5 7 11 4 5 1 3 5 3 4 3 10 13 2 8 3 6 3 3 3 1 5 8 0 5 4 5 5 6 7 10 3 17 1 1 5 6 5 4 6 8 4 11 5 15 5 6 1 4 8 1 0 10 11 13 7 0 2 6 8 3 11 11 1 10 5 5 7 11 2 4 5 6 12 4 2 15 5 9 12 8 9 6 9 6 1 5 3 2 10 5 7 6 5 7 0 1 5 7 3 8 4 3 4 11 8 2 13 5 5 4 3 4 14 4 2 0 3 7 1 5 11 3 7 2 5 5 4 3 6 7 7 3 1 7 6 7 7 5 6 2 4 4 1 5 3 8 16 4 14 16 6 5 10 5 10 13 9 2 8 4 8 12 4 2 4 1 8 5 4 5 10 7
1 5 14 1 4 11 4 0 5 2 5 1 4 3 3 3 9 2 1 7 1 1 10 4 0 1 9 0 1 5 1 1 2 7 2 2 5 0 2 4 1 4 8 0 2 1 2 14 9 8 8 2 4 3 6 1 2 3 11 3 0 0 11 0 16 3 1 3 12 2 0 5 2 1 5 18 0 0 1 6 1 1 0 0 8 8 5 1 17 1 18 4 0 1 4 3 0 8 1 5 9 4 0 2 1 1 4 0 9 0 5 10 6 1 7 5 2 0 4 5 8 5 11 1 2 8 1 3 4 3 1 1 6 2 7 4 1 9 1 1 5 7 5 0 3 3 6 1 1 0 4 7 2 4 0 0 1 0 0 10 18 0 2 3 4 2 20 9 0 2 5 22 6 5 11 4 10 9 8 0 0 6 20 14 6 2 5 10 0 2 0 10 0 4 3 0 8 7 3 8 5 14 0 12 0 0 1 0 3 0 20 0 5 1 2 3 1 11 3 4 8 0 2 7 1 4 0 7 4 0 1 5 14 1 6 0 9 0 13 3 4 13 18 0 3 4 16 4 1 12 3 1 3 0 2 4 3 17 1 8 7 1 2 8 1 0 4 1 9 0 5 4 1 3 19 4 6 5 4 0 5 2 5 1 4 7 0 1 1 2 0 3 4 3 8 15 1 2 4 3
16 20 9 38 4 13 0 1 4 23 0 6 20 8 23 4 1 4 17 10 6 2 41 14 18 14 6 2 22 18 23 6 2 2 12 3 26 4 7 10 10 25 6 24 3 0 0 0 21 34 8 41 4 0 5 22 18 5 9 5 9 17 6 12 17 1 34 6 15 6 0 1 4 5 9 38 9 17 9 2 8 35 3 15 20 2 24 7 5 9 1 5 12 2 7 9 5 18 9 15 1 0 27 11 7 4 12 8 11 8 5 7 20 27 13 18 0 3 0 14 11 4 11 27 2 3 4 1 1 40 1 7 0 11 2 2 6 7 5 3 6 2 9 3 4 26 13 14 34 34 4 7 4 13 1 2 11 9 7 23 16 1 8 22 25 24 13 0 14 36 5 22 16 5 9 10 4 25 4 5 5 12 13 11 11 6 20 4 2 8 4 5 5 9 8 29 18 21 16 15 21 6 18 3 16 15 12 0 8 16 15 6 1 21 18 13 17 18 20 16 6 8 14 0 1 11 0 7 21 0 4 8 4 2 4 6 5 8 6 10 10 25 0 2 7 16 7 0 19 8 6 4 18 19 12 13 5 2 28 5 10 35 30 7 4 26 19 13 4 10 6 11 9 6 3 11 49 20 9 17 4 16 11 6 8 27 4 17 7 4 14 3 4 8 16 7 4 6 7 10
0 19 1 4 0 1 2 3 0 1 1 5 0 0 0 11 15 0 19 2 0 5 2 0 3 0 0 0 15 0 0 4 10 1 5 0 2 16 3 7 0 3 0 0 4 0 2 3 1 8 2 0 4 1 8 0 6 0 0 1 10 3 0 17 1 9 0 8 0 1 4 2 1 5 2 8 1 0 1 0 0 21 1 4 11 0 0 0 0 1 2 6 3 15 0 0 2 0 2 0 0 1 0 0 2 1 7 1 0 4 3 1 0 1 8 1 6 0 4 2 0 2 14 0 0 5 0 3 2 2 1 2 3 0 0 0 1 0 4 0 0 0 2 7 11 8 0 2 23 2 0 12 1 0 6 0 0 0 0 1 4 10 1 0 11 0 4 0 11 0 1 3 0 0 10 0 1 0 14 6 2 0 0 0 4 8 0 2 0 4 15 0 4 0 0 0 0 3 1 0 1 8 6 1 2 1 4 0 10 0 1 0 1 0 0 4 0 11 0 6 1 0 0 1 4 2 0 4 0 0 3 0 2 0 1 1 2 0 0 2 1 3 4 3 4 0 5 1 0 1 2 7 1 2 0 0 2 1 0 2 2 3 3 1 0 2 0 0 0 11 7 0 2 0 2 5 0 0 0 1 3 3 0 1 0 1 2 15 3 0 5 0 0 1 0 7 4 0 0 8
174 302 166 147 181 192 163 186 560 127 130 186 157 163 289 276 185 154 199 149 268 313 208 222 119 203 158 221 151 108 422 148 244 230 195 217 239 170 118 161 228 86 203 253 265 280 246 238 136 144 184 255 133 261 157 94 141 170 272 162 173 301 109 251 194 138 228 221 335 182 128 127 252 106 206 299 337 179 80 244 343 215 213 207 241 338 228 116 274 202 278 122 234 182 135 157 157 321 318 146 161 114 191 228 162 102 152 289 148 111 142 127 123 156 160 293 182 185 211 111 299 228 309 205 280 159 318 134 124 380 196 170 131 139 159 132 238 250 124 195 203 340 120 176 202 292 138 108 206 150 200 290 170 125 228 291 229 169 242 275 468 311 140 233 149 238 129 209 250 292 196 274 167 193 155 121 154 254 109 118 243 241 365 166 174 121 192 130 616 308 115 128 135 166 234 186 225 220 244 242 179 150 161 157 232 268 368 239 184 92 156 344 184 242 127 143 264 170 207 294 262 194 361 270 130 181 136 230 165 158 286 80 176 202 270 157 119 224 99 176 144 205 143 127 241 123 175 265 168 242 327 205 106 123 228 168 181 236 418 283 1045 156 101 282 282 198 152 139 125 194 259 236 202 135 284 147 112 120 158 151 588 123 130 205 204 326 281 194 518 259 156 281 263 198 288 248 214 226 150 190
115 90 101 80 46 57 73 59 55 80 76 79 104 72 53 76 75 76 63 101 68 72 109 81 65 115 72 80 56 61 46 74 69 78 72 56 74 43 118 82 73 101 47 64 62 62 75 90 75 91 48 68 115 54 92 84 77 114 61 64 65 73 88 107 91 65 83 63 92 88 111 92 117 77 84 74 83 71 52 49 67 129 102 85 71 49 78 75 70 83 46 76 65 86 75 79 120 74 141 72 64 93 75 102 62 49 65 60 99 88 79 72 82 78 132 67 32 44 90 98 90 87 62 67 69 78 61 78 153 114 52 76 43 103 86 104 106 70 124 62 65 138 156 59 51 57 61 57 63 78 73 78 52 83 62 61 91 89 82 60 80 36 82 83 66 83 59 69 94 56 62 49 93 66 78 87 55 80 111 63 81 63 66 48 57 61 64 69 93 99 62 80 101 60 73 74 55 86 61 74 57 41 70 73 46 58 51 80 60 73 50 61 87 62 130 79 70 81 63 49 67 86 55 59 84 57 114 75 64 66 84 78 59 99 58 66 61 105 61 93 116 65 69 70 83 113 101 59 85 77 70 85 103 75 76 83 86 101 56 53 68 110 66 71 107 83 80 80 46 71 90 69 120 69 63 68 76 85 64 98 58 119 85 55 98 58 89 75 93 113 81 68 103 67 81 68 74 60 123 62
1 0 0 0 0 0 0 1 0 0 0 0 1 0 1 0 0 0 0 0 0 0 0 2 0 1 1 0 0 3 0 0 2 0 1 0 1 1 0 1 1 0 0 1 1 1 0 2 0 1 0 0 1 1 0 0 3 0 0 1 0 1 0 0 0 0 0 0 0 0 0 0 0 0 1 1 1 0 0 1 0 1 1 0 0 0 0 0 3 0 0 3 2 0 0 0 1 1 0 1 0 0 1 0 0 0 0 0 0 1 0 0 1 1 0 0 5 0 0 1 0 0 0 0 0 0 0 1 1 0 2 0 0 0 0 0 0 1 0 2 7 0 0 2 1 0 0 0 0 1 1 0 1 1 3 1 1 0 0 0 0 1 0 2 1 1 0 0 0 0 0 1 0 0 0 2 0 0 0 0 0 1 0 1 0 0 0 0 1 0 0 0 1 0 1 0 0 1 0 0 1 0 0 0 1 0 0 0 1 0 0 0 1 0 0 0 0 0 0 0 0 0 0 0 1 0 0 1 0 1 0 2 1 0 2 0 0 2 2 1 0 1 0 1 1 0 0 1 0 0 0 0 0 0 0 0 1 0 0 0 0 4 0 0 1 0 0 1 0 1 0 1 1 0 0 0 1 2 1 1 0 1 0 0 1 0 0 0 0 0 0 1 0 1 0 0 2 0 0 1
5 1 5 0 3 1 6 6 8 1 0 0 7 3 3 5 5 4 12 3 2 8 12 10 1 3 6 4 0 11 1 4 1 0 1 0 6 1 5 1 2 5 2 2 6 8 3 2 12 0 2 7 6 5 1 10 1 2 7 0 0 3 5 3 8 4 6 2 0 0 2 6 12 1 0 1 0 2 9 5 0 7 12 1 8 5 0 1 7 3 9 6 13 3 7 0 0 4 16 4 1 9 14 4 5 7 2 1 3 5 5 2 0 3 2 6 6 1 3 4 0 13 1 8 5 9 0 0 0 3 0 4 3 0 6 6 2 8 10 6 11 0 1 0 6 3 6 0 0 1 5 4 10 8 2 3 0 6 11 2 0 6 2 1 4 13 1 3 3 2 1 5 5 1 12 5 1 0 2 1 2 5 1 5 10 0 17 0 2 1 0 0 3 0 2 19 4 1 1 2 4 0 4 3 5 0 0 3 14 0 6 4 4 0 6 0 1 1 0 11 0 8 4 0 17 3 2 2 2 4 0 0 1 2 3 1 4 7 0 6 6 2 4 0 1 2 3 3 0 1 7 1 0 0 11 1 9 0 0 7 4 8 1 0 2 8 0 16 6 9 6 4 2 0 2 6 0 3 16 9 3 4 12 1 1 0 1 0 4 1 0 1 8 0 0 4 1 4 0 4
7 16 7 7 2 9 21 2 9 15 16 13 16 15 13 5 7 7 11 26 9 3 17 8 21 9 12 15 5 4 11 13 15 17 21 16 7 11 19 7 10 9 8 4 7 13 13 7 28 10 18 5 9 20 11 1 5 9 9 12 13 1 14 23 11 4 10 16 10 20 22 6 5 14 6 18 13 13 4 16 9 16 21 6 8 18 10 15 7 12 1 9 8 12 6 9 7 12 8 11 20 16 14 13 20 15 13 8 7 17 18 16 6 10 19 14 21 11 8 12 19 20 13 4 19 20 13 30 14 4 10 16 2 10 16 7 13 2 12 17 16 11 17 4 10 9 9 14 12 16 4 5 1 16 4 14 13 8 15 12 17 15 10 12 8 7 20 8 11 11 9 14 7 6 5 19 31 7 8 9 16 14 7 31 21 11 20 24 10 8 5 18 14 6 16 17 4 13 8 13 10 25 9 15 10 8 10 11 5 8 24 13 2 13 16 13 19 5 9 8 13 18 10 10 13 7 1 4 10 22 5 11 31 8 14 14 15 8 12 6 16 12 9 1 8 14 21 17 5 11 10 15 9 19 8 12 10 4 4 17 9 10 14 15 8 6 21 3 11 2 11 7 8 14 8 14 9 9 9 14 12 5 4 18 10 13 13 15 18 18 18 13 20 3 10 9 1 9 15 8
0 0 17 0 0 0 25 0 0 0 0 0 0 0 1 0 0 5 0 0 3 0 0 14 0 0 30 3 19 0 0 0 0 0 0 0 0 1 0 0 1 0 10 0 0 14 0 0 22 24 0 0 0 29 0 0 0 0 0 0 0 0 0 0 0 0 4 0 10 0 0 0 34 0 0 0 4 10 0 0 27 17 16 2 1 0 0 9 22 8 0 0 0 4 0 0 0 0 0 5 0 0 0 0 1 13 0 0 0 0 0 0 0 0 0 7 0 13 2 0 0 0 9 0 0 0 0 2 0 0 11 0 0 0 0 17 2 0 0 0 0 0 0 26 1 21 0 0 0 0 2 0 0 0 0 0 0 0 0 0 0 0 0 0 0 11 0 2 15 14 2 11 0 0 0 4 0 0 0 7 0 0 2 0 3 22 0 0 0 0 0 0 0 5 0 0 0 17 26 0 0 0 0 0 0 0 0 0 0 0 0 0 0 24 0 0 0 0 1 0 0 0 2 1 2 1 0 0 0 4 0 9 0 0 0 0 0 0 0 0 0 0 0 3 0 7 0 11 5 0 8 0 0 0 0 1 0 0 0 0 0 18 0 8 11 0 0 0 0 0 0 8 0 0 0 0 3 21 0 0 0 1 1 24 0 2 11 0 0 0 0 7 12 0 0 0 0 5 0 1
2 0 8 1 5 0 2 4 0 0 7 0 1 7 0 0 0 5 1 0 3 1 1 0 0 0 0 0 2 1 7 0 5 2 5 6 0 0 1 0 0 0 1 1 0 0 4 6 14 4 8 0 1 0 2 9 0 4 0 0 0 15 0 3 1 5 1 0 0 0 3 0 2 1 2 5 0 1 0 3 0 2 0 8 1 0 5 0 0 0 6 1 0 1 0 1 0 4 2 1 0 0 0 1 0 4 0 1 0 2 7 1 0 0 3 0 1 1 0 2 0 19 1 3 1 0 0 6 0 3 0 0 1 0 0 0 6 0 0 3 0 0 2 0 0 8 1 0 0 0 0 0 0 9 4 3 1 7 0 0 0 1 1 0 0 4 0 1 9 0 1 0 0 0 1 0 3 0 3 1 0 0 0 0 12 1 0 0 0 1 0 0 0 0 1 0 0 1 8 5 0 1 0 1 2 9 0 0 0 0 0 11 1 1 0 2 0 6 0 2 1 0 1 3 2 4 2 0 4 3 0 0 9 0 2 3 5 0 0 0 5 2 0 2 0 2 5 0 6 0 6 4 1 2 0 2 0 0 0 0 3 4 6 3 10 0 1 1 0 0 1 0 0 0 0 0 0 1 0 7 0 0 0 0 0 1 4 0 0 0 2 1 0 0 1 0 0 0 8 2
6 2 0 1 2 2 0 6 2 0 0 1 0 0 3 6 6 6 0 0 5 9 0 2 4 2 0 0 0 3 0 0 0 2 0 5 1 1 0 4 0 1 1 5 0 2 0 1 1 10 8 2 5 0 17 13 5 0 5 3 0 3 7 1 4 0 5 7 0 0 4 5 0 10 3 6 2 0 3 1 1 0 3 0 10 0 1 6 0 1 3 1 0 1 5 0 1 1 0 1 0 0 5 5 2 0 3 2 2 3 4 2 3 8 2 0 2 2 2 0 2 11 1 2 1 0 0 2 0 4 1 6 10 1 2 1 3 0 5 6 2 5 1 3 4 0 0 0 0 1 0 2 0 13 10 6 2 5 8 2 1 0 0 6 0 3 9 5 1 0 0 7 4 4 2 4 4 11 0 3 2 2 4 0 8 3 2 1 4 4 0 8 2 0 0 1 1 1 4 3 6 2 0 2 1 0 1 1 0 0 0 3 0 7 0 2 1 0 0 1 1 5 3 1 0 1 1 5 2 6 5 0 0 13 0 9 1 0 7 3 1 4 0 2 2 2 2 0 5 5 2 0 0 4 4 3 1 0 0 0 2 5 0 1 1 2 3 0 5 1 2 2 0 0 1 0 1 4 6 1 0 7 3 1 9 2 5 3 3 0 1 6 0 4 3 0 0 0 6 0
2493 2941 3048 3593 2385 3500 2753 2693 2463 1569 2991 2715 2053 3232 2413 3484 3105 2825 1817 2408 3010 3871 2604 2755 4753 3030 3754 3329 2587 2578 3560 2990 4441 3540 2753 3176 2067 2493 2902 2495 2606 3320 3444 2209 3187 3399 2532 2594 3257 2300 2753 3742 2482 2520 3202 2630 2685 3082 2737 2376 3157 2474 3243 2524 3724 2784 2337 2763 2489 2157 2007 2546 2854 2708 2282 3459 2898 3731 2965 2194 2493 1751 3257 2514 1955 2914 2035 3436 2858 2247 2552 2849 2586 3469 2086 2373 3049 2667 3245 2713 2042 3031 2957 3408 2505 2852 2800 2534 2451 3112 2153 2845 3172 2713 2299 3425 3165 3761 3978 2583 2301 2027 3524 2692 1791 3397 4096 2707 2586 2507 2578 1510 4077 3304 2706 2647 2891 2725 1858 2366 2973 2693 2478 2351 3234 2232 2094 3128 2837 3634 1967 2910 2784 2111 2370 2435 2468 2759 3599 2875 2495 3868 2983 2909 2215 2155 3142 2817 4548 2403 3330 3668 2088 3278 3162 2055 2788 2175 2587 4312 3719 2735 2584 2457 2296 2586 3404 2664 2611 2674 2456 2461 2304 2988 3693 2684 2431 3030 2758 3516 3150 2515 3502 2362 2913 4302 3585 2906 2665 2275 2589 2260 2332 2455 2641 2550 3369 3057 1783 3159 2500 2703 2860 2223 3535 2985 2749 2284 2377 3026 3944 3913 2831 2442 2623 2482 2776 3076 2987 3521 2960 2324 2350 3265 2958 2152 3130 2420 2061 3480 4265 2594 2613 1972 3729 2480 2903 2766 2996 2531 2528 2840 2806 2754 2614 3454 3026 2822 2748 3548 3112 2455 2124 2725 2535 2914 2668 2389 3119 2958 2958 2551 2216 2781 2045 3735 3131 2122 3000 1643 2850 2661 2972 2887 3313 2211 3580 2617 3111 3193
43 57 60 28 25 51 62 35 72 52 55 31 41 38 36 25 25 25 23 57 24 26 71 51 26 22 28 33 35 19 42 54 36 48 33 27 51 22 31 39 44 26 37 17 46 35 32 30 28 52 37 36 33 32 36 61 23 33 34 29 50 64 34 18 40 30 47 50 46 29 32 43 52 44 42 33 23 35 33 60 66 57 25 36 37 19 31 59 53 65 69 40 39 46 35 34 65 34 47 41 48 19 30 32 54 40 41 20 81 24 36 33 108 20 56 58 38 40 26 45 24 51 32 50 42 41 29 47 24 64 39 53 38 27 28 35 28 20 41 40 24 52 61 49 17 48 52 32 40 21 21 53 82 34 37 56 56 59 42 28 31 38 20 37 36 48 52 62 40 39 31 54 41 21 41 40 48 47 39 34 44 48 54 22 44 34 55 40 43 50 30 36 62 37 46 16 55 30 25 27 36 34 26 39 30 60 38 54 22 29 59 68 49 40 30 34 23 37 58 28 54 45 31 51 16 21 39 39 48 22 36 25 44 49 55 66 55 38 38 19 62 43 27 36 49 54 47 32 22 30 41 31 43 27 36 29 40 70 50 48 66 35 39 63 31 50 56 37 22 12 45 34 38 36 40 41 44 46 57 34 67 45 28 42 32 28 48 38 42 45 38 49 34 30 37 37 24 55 38 35
0 0 0 0 0 0 0 0 0 0 0 0 0 0 0 3 0 0 0 2 0 0 0 0 0 0 0 11 0 0 0 0 1 4 0 1 0 0 0 1 0 1 0 0 0 0 9 1 0 0 0 0 1 0 0 0 0 0 0 0 0 0 0 0 0 0 0 0 0 0 0 0 0 0 0 0 0 0 0 0 1 0 0 0 0 0 0 1 0 0 0 0 0 0 0 0 0 0 1 6 0 0 0 0 0 0 0 0 0 1 6 0 0 1 0 0 0 1 0 0 0 0 0 4 2 0 0 0 0 0 0 0 0 0 0 0 1 0 0 0 0 0 1 2 0 0 0 0 0 0 0 0 0 0 0 0 0 0 0 0 0 1 0 0 1 0 0 0 0 0 0 0 0 0 0 0 0 0 0 2 0 0 0 0 1 0 0 0 0 0 0 0 0 0 0 0 0 0 0 0 0 0 0 1 0 0 0 0 0 1 0 0 0 0 0 0 0 0 0 0 0 0 0 0 0 0 0 0 0 0 0 0 0 0 0 0 1 0 0 0 8 0 0 1 0 1 0 0 0 0 0 0 1 0 0 6 0 0 0 0 0 0 0 5 0 0 0 0 0 0 0 0 0 4 0 0 4 0 0 3 0 0 0 0 0 1 0 0 0 1 0 0 0 0 0 1 0 4 0 0
0 3 6 0 0 0 2 6 0 0 0 6 7 14 1 1 0 5 1 0 3 0 0 0 0 0 1 0 3 10 3 1 0 2 0 0 0 0 6 0 16 6 0 1 0 1 0 2 1 0 0 3 0 1 0 0 0 5 2 2 0 0 1 1 0 0 0 0 0 0 1 0 14 2 0 0 0 0 0 0 1 0 0 9 6 0 0 0 1 1 0 0 0 2 0 0 16 4 3 0 4 2 1 6 4 0 2 0 6 0 0 3 0 0 0 1 0 4 0 10 5 3 2 0 0 2 0 12 0 8 1 0 0 5 0 1 0 0 0 0 0 4 12 0 2 3 0 1 7 4 11 0 1 0 2 0 7 6 3 1 0 5 0 0 0 1 0 0 5 4 0 1 4 1 0 0 4 0 0 5 1 8 0 0 7 1 0 9 2 2 0 0 0 4 6 0 0 0 0 0 0 2 0 1 0 0 1 0 1 0 4 2 0 0 0 1 1 2 8 2 4 2 6 0 1 7 2 0 0 0 5 7 0 0 3 3 0 0 5 0 0 0 0 0 5 1 0 17 0 0 1 0 3 4 7 10 2 5 0 1 0 1 0 3 2 0 0 0 3 0 0 0 0 3 0 1 0 1 1 1 0 0 0 0 1 3 0 0 15 0 1 11 0 2 1 0 0 0 3 0
10 7 12 4 9 7 9 7 11 8 15 6 3 6 3 10 7 5 6 6 14 10 13 8 9 5 14 12 10 7 7 9 12 9 14 14 9 12 8 9 13 10 6 8 13 8 10 7 14 6 7 11 5 10 9 10 14 11 9 5 5 13 10 12 10 18 9 15 5 9 11 8 9 11 7 11 5 4 11 12 6 7 12 11 8 10 13 11 9 11 9 13 4 13 4 9 6 13 18 16 6 3 16 9 7 13 8 7 12 12 18 12 11 9 10 9 8 5 11 8 13 4 10 8 13 13 8 12 6 8 8 6 9 9 7 9 5 9 10 12 8 13 8 8 11 10 10 6 14 2 6 7 6 10 8 8 13 13 10 7 3 13 9 11 8 9 8 9 9 11 2 8 7 12 10 6 10 12 5 17 6 6 8 8 11 9 5 5 8 3 7 13 5 5 12 12 12 10 14 9 8 9 9 10 14 5 7 11 9 8 14 7 5 5 5 8 5 8 12 4 5 15 8 10 7 13 11 2 3 10 17 7 6 13 7 10 11 13 9 3 6 11 15 7 8 8 11 4 8 8 12 9 6 5 10 18 9 12 6 5 18 9 10 11 8 8 5 6 19 6 14 5 6 6 12 8 11 16 9 10 23 8 9 11 10 13 8 3 13 14 4 16 10 5 9 14 7 9 8 10
11 10 4 8 15 7 24 18 8 5 5 9 4 21 7 18 15 14 20 5 5 15 22 8 8 12 6 7 4 13 17 0 21 16 12 10 17 13 3 14 12 4 5 20 16 6 3 3 10 22 7 2 20 4 10 8 21 21 27 8 8 3 12 9 3 5 5 26 3 15 18 4 27 3 8 6 9 17 0 7 8 25 5 18 5 17 6 11 8 15 6 8 17 16 9 12 13 18 10 5 11 5 5 26 11 7 11 8 11 18 16 5 11 6 11 19 32 6 20 4 4 11 12 9 17 7 10 3 5 16 15 11 10 6 13 19 12 8 4 7 8 9 28 3 29 5 30 15 16 1 8 21 17 6 13 19 5 16 11 5 11 29 5 17 10 2 8 10 9 8 11 7 18 13 17 2 31 13 23 21 10 16 11 12 10 8 17 3 8 1 12 5 6 10 28 8 14 12 10 15 4 11 9 3 3 8 7 18 18 4 23 10 15 22 7 7 4 4 6 13 4 4 10 8 7 21 24 11 6 0 1 0 12 10 8 5 9 7 9 9 10 3 7 14 7 9 5 26 5 5 9 19 9 7 29 2 10 18 12 13 28 31 20 11 7 19 3 6 6 4 3 15 11 24 10 8 20 11 8 12 21 4 9 15 13 7 10 13 7 5 16 4 6 2 5 16 13 8 20 4
2 0 0 1 1 0 1 0 0 0 0 0 4 0 0 6 0 0 1 0 0 0 3 0 0 0 0 0 0 1 0 0 0 0 0 0 0 0 0 0 2 1 0 0 2 0 1 0 0 2 0 0 0 3 0 0 0 0 0 0 0 0 0 0 0 0 0 0 4 0 0 0 1 0 0 0 0 0 0 0 0 0 0 1 0 0 0 0 0 0 0 0 0 0 0 0 3 1 0 0 0 0 0 0 0 0 0 0 0 0 0 0 6 0 11 0 0 0 0 0 0 2 0 0 0 3 0 7 2 1 0 0 1 0 2 0 0 0 0 3 0 2 0 0 1 0 0 0 0 0 1 0 0 0 0 0 0 0 0 1 0 0 2 0 0 1 0 3 0 1 0 0 1 1 1 0 3 0 0 0 0 0 2 2 1 0 0 0 0 0 0 0 0 0 0 0 0 0 1 0 0 2 0 0 0 0 0 0 2 0 0 0 1 5 0 0 0 0 0 5 1 2 0 1 0 0 1 0 0 0 0 0 0 0 2 3 0 0 1 1 1 0 1 1 0 0 0 1 1 5 0 11 6 1 0 1 0 0 0 1 0 0 0 0 0 1 0 0 0 0 1 2 0 7 0 0 0 0 0 0 0 0 0 0 0 0 1 0 0 0 0 2 0 0 0 0 0 0 0 0
6 17 11 5 10 19 6 11 19 4 16 14 7 12 9 10 13 6 4 5 9 12 10 9 18 11 12 11 6 7 9 13 9 6 11 12 8 15 3 12 11 13 12 14 8 10 12 10 9 11 11 6 11 11 8 9 9 5 10 13 16 13 12 3 7 14 8 8 11 10 12 6 10 4 7 6 7 8 11 15 15 9 8 9 8 15 12 15 16 14 17 7 7 8 10 7 10 11 8 11 7 9 9 14 10 15 21 11 11 11 10 16 13 10 16 6 12 13 17 6 9 15 9 5 11 9 7 10 11 3 16 11 9 18 10 12 7 8 10 11 11 2 8 11 4 14 14 11 8 14 10 2 13 10 7 9 5 14 9 10 12 14 3 8 12 15 9 13 8 11 8 7 7 10 8 10 16 13 9 10 8 10 6 7 12 10 9 6 4 10 15 11 7 13 8 15 6 6 8 3 13 14 11 8 13 11 8 7 9 9 24 9 15 8 12 12 9 13 14 10 9 12 9 5 10 4 6 9 8 12 7 6 12 11 7 20 8 6 9 9 11 10 8 6 14 9 11 8 12 13 18 10 14 12 9 15 7 11 15 17 10 7 15 9 6 21 15 7 11 7 11 6 9 8 9 16 10 11 13 9 18 10 12 14 9 11 6 9 14 9 14 11 11 16 2 7 6 4 9 6
3 10 2 0 5 11 8 7 2 13 6 11 12 13 12 6 9 5 6 4 7 0 12 3 14 11 14 15 9 12 5 4 4 4 8 5 4 0 10 4 9 6 3 11 10 3 13 3 5 3 2 6 8 17 8 8 11 7 8 2 12 20 4 9 3 7 4 20 11 2 0 1 9 9 8 11 5 5 4 19 13 6 4 3 5 6 10 3 16 4 4 3 0 17 8 9 13 10 3 3 2 3 9 23 10 12 6 4 19 5 4 1 18 25 6 5 20 1 11 7 8 2 16 20 2 3 15 9 6 9 9 5 14 8 7 2 3 8 15 8 5 3 11 13 6 8 14 2 16 8 17 4 9 10 6 11 20 6 11 12 6 9 4 9 5 4 9 6 7 4 9 3 13 12 3 10 1 16 5 9 6 6 12 3 12 7 7 10 19 8 14 16 6 3 6 4 11 0 10 5 7 12 13 2 15 13 9 8 2 8 13 3 15 5 2 7 11 8 8 21 12 6 1 16 5 5 12 3 17 10 15 2 5 4 11 2 3 7 11 6 14 18 7 11 3 3 6 16 12 14 11 17 8 10 7 3 9 4 8 1 7 5 8 5 4 6 6 19 5 15 2 1 4 10 7 6 8 6 7 2 5 9 13 11 2 9 7 3 7 0 3 7 4 9 5 13 6 5 5 10
1 10 10 12 8 9 2 9 12 7 8 11 2 9 10 18 12 6 8 5 5 16 5 14 9 11 6 3 3 21 8 11 9 7 6 16 10 6 8 9 3 17 5 4 8 3 14 18 13 10 10 9 11 5 15 4 9 11 13 9 4 3 8 8 8 7 14 8 3 6 4 12 5 8 8 8 12 6 5 8 8 3 7 5 5 20 11 5 8 5 3 5 10 12 11 5 13 2 5 6 12 7 10 16 13 7 9 7 6 15 8 13 9 3 8 5 1 15 7 9 11 8 8 7 10 11 12 9 5 7 1 7 8 15 12 6 14 6 5 5 10 9 10 14 6 0 12 8 12 15 12 6 12 13 6 8 13 10 5 8 6 11 20 8 5 12 9 3 7 6 12 11 9 12 3 12 12 1 9 11 7 16 19 6 12 14 10 14 7 9 13 7 5 12 10 11 12 12 11 6 21 6 9 14 12 6 10 8 10 9 14 8 7 9 9 16 7 9 5 9 8 7 11 4 6 12 4 8 9 13 4 9 13 9 7 12 7 3 20 3 6 5 7 10 12 2 3 9 16 10 6 13 3 10 21 4 23 6 7 7 9 4 11 7 9 12 12 4 11 13 21 10 10 8 1 11 2 3 4 6 4 9 9 10 7 8 10 10 8 7 5 12 11 8 12 6 15 10 12 15
17 10 23 24 41 16 42 10 60 22 29 40 23 23 52 39 25 18 33 19 48 35 37 11 35 42 56 33 3 23 23 26 30 26 27 35 35 36 30 18 40 9 36 10 49 39 8 12 14 38 20 45 50 30 42 24 44 28 27 31 38 55 23 60 35 31 74 13 70 30 34 10 31 43 10 35 40 33 23 15 16 23 48 36 6 13 41 28 28 35 47 35 47 16 26 34 10 43 60 31 24 52 27 53 25 26 13 27 21 27 29 32 57 43 15 76 36 26 12 20 26 15 22 32 88 17 16 22 25 32 28 45 27 28 23 31 29 47 30 24 29 28 13 14 18 33 38 15 27 88 10 34 14 28 42 18 32 26 50 35 86 42 11 42 37 28 40 52 23 51 44 11 15 20 18 27 17 28 33 17 12 14 45 18 34 39 42 49 27 32 38 20 34 50 41 48 17 37 45 36 27 42 45 18 40 52 15 22 23 37 39 33 16 57 19 52 47 26 16 45 48 44 30 37 33 25 20 27 18 46 14 56 17 33 28 32 15 18 22 17 39 52 30 41 22 44 38 42 17 31 49 30 27 60 15 24 33 17 37 29 14 18 30 95 38 30 58 31 35 27 56 60 62 32 7 23 15 7 43 19 83 38 20 40 12 29 25 18 18 15 24 14 36 16 14 35 40 37 31 43
8 9 7 6 12 24 10 5 8 8 9 11 10 8 8 7 9 7 8 5 8 13 6 6 11 14 13 17 6 9 10 17 10 7 3 5 15 9 6 5 13 1 11 8 16 9 1 7 12 13 7 9 13 12 8 7 6 8 6 8 10 8 6 6 9 10 8 6 16 2 12 10 11 3 9 7 11 19 8 7 10 20 12 13 8 7 13 16 8 10 6 7 4 5 12 8 3 8 9 6 4 18 8 9 10 11 14 11 12 11 8 5 16 11 11 14 7 15 8 10 6 7 10 10 12 5 6 3 4 7 5 7 15 15 5 9 4 9 14 12 10 11 12 10 12 12 3 9 8 6 3 12 15 11 7 7 14 4 4 7 10 11 8 6 12 8 10 2 11 9 13 7 9 8 11 11 13 10 14 7 7 13 16 6 12 5 3 10 5 12 4 8 11 6 8 8 11 6 6 14 13 3 8 11 5 11 6 12 12 7 8 7 11 9 11 8 7 8 9 4 11 10 10 2 12 4 6 8 10 11 13 9 5 10 6 11 3 10 11 7 3 9 12 16 7 9 9 8 10 7 7 1 11 12 11 3 7 6 11 9 11 11 5 7 11 5 7 8 9 10 12 13 7 10 11 8 9 8 16 9 8 14 10 12 13 10 13 7 8 5 6 11 9 13 13 3 11 10 7 8
4 8 0 2 3 3 2 2 0 1 0 2 1 0 4 2 0 5 10 0 0 0 1 0 1 0 5 1 3 0 0 1 1 7 1 0 0 1 0 2 2 3 1 0 0 0 2 5 3 5 3 3 2 2 1 1 0 3 4 2 5 4 6 0 3 0 2 2 10 3 2 7 1 3 1 0 0 2 2 1 3 3 4 2 1 2 1 5 2 7 0 1 2 0 4 5 4 5 0 2 5 15 0 2 1 3 1 4 0 0 3 0 4 1 3 1 0 4 0 4 3 5 2 5 1 2 2 3 1 1 1 1 0 1 1 1 3 3 6 0 0 1 6 1 2 3 1 2 2 0 2 1 0 3 4 2 1 0 5 2 3 1 1 0 3 2 1 2 7 3 2 4 0 0 0 1 0 0 1 3 0 4 3 4 2 5 2 3 1 2 0 0 1 7 4 0 1 2 1 0 4 1 3 1 3 2 0 3 1 1 2 2 0 2 4 2 0 9 5 0 0 0 3 4 4 0 0 2 10 0 0 1 0 0 5 1 1 3 1 0 5 4 0 1 5 6 0 5 8 0 0 4 0 1 0 3 1 1 1 2 4 1 6 0 2 4 1 0 2 4 6 4 0 2 0 6 3 5 0 0 1 3 0 0 0 0 0 5 5 2 2 2 2 2 0 10 0 2 0 2
3 0 0 1 0 0 2 0 1 0 0 0 0 0 0 0 0 0 0 0 0 1 1 0 0 0 0 0 1 0 0 0 2 0 0 0 0 0 0 0 0 0 0 0 0 0 0 1 0 0 1 0 0 0 0 2 1 0 0 0 0 0 0 0 0 2 0 1 1 0 0 1 0 0 1 0 2 0 0 0 0 0 5 4 0 1 0 0 0 0 0 0 0 0 0 1 0 0 0 0 0 4 0 0 0 0 4 1 0 0 0 0 0 0 0 3 0 0 0 0 0 0 0 0 0 0 0 0 0 0 0 0 0 0 0 0 0 0 2 0 0 0 0 0 0 0 2 0 0 0 0 0 0 0 0 0 0 0 1 0 0 0 0 0 2 0 0 0 0 0 0 1 0 0 0 0 2 0 0 0 0 2 0 0 0 0 2 0 0 0 1 0 0 0 0 0 0 0 0 0 0 0 0 1 1 0 0 0 1 0 1 0 0 0 0 0 0 0 5 0 0 0 0 0 1 1 0 1 0 0 0 0 0 0 0 0 0 7 0 5 0 0 1 1 1 0 0 0 0 0 0 0 1 0 0 4 0 0 1 0 0 0 0 0 1 1 1 0 0 0 2 0 0 0 0 0 0 0 0 2 1 0 0 0 0 0 2 1 0 0 0 1 1 0 0 0 0 0 0 0
0 0 0 0 0 0 0 0 0 0 0 0 0 0 0 0 0 0 0 0 0 0 0 2 0 0 0 0 0 0 0 0 0 0 1 0 0 0 0 0 0 0 0 0 0 0 0 0 0 0 2 0 0 0 0 0 0 0 0 0 0 0 0 0 0 0 0 0 0 1 0 0 0 0 0 0 0 0 0 0 0 0 0 0 0 0 0 0 0 2 0 0 0 0 0 0 0 0 0 0 0 0 0 0 0 0 0 0 0 0 0 0 0 0 0 0 0 0 0 0 0 0 0 0 0 0 0 0 0 0 0 0 0 0 0 0 0 0 0 0 0 0 0 0 0 0 0 0 0 0 0 0 0 0 0 0 0 0 0 0 0 0 0 0 0 0 0 0 0 0 0 0 0 0 0 0 0 0 0 0 0 0 0 0 0 0 0 0 0 0 0 0 0 0 0 0 0 0 0 0 0 0 0 0 0 0 0 0 0 0 0 0 0 0 0 0 0 0 0 0 0 0 0 0 0 0 0 0 0 0 0 0 0 0 0 0 0 3 0 0 0 0 0 0 0 0 0 0 0 0 0 0 0 0 0 0 0 0 0 0 0 0 0 0 0 0 0 0 0 0 0 0 0 0 0 0 0 0 0 0 0 0 0 0 0 0 0 0 0 0 0 0 0 0 0 0 0 0 0 0
16 9 8 6 9 14 8 5 2 7 5 2 7 14 8 18 13 8 3 14 7 11 7 18 15 3 6 7 15 17 15 9 8 18 17 16 11 8 12 10 23 7 11 14 10 17 13 5 20 14 12 5 15 11 14 5 9 6 9 15 6 4 8 2 13 10 14 8 3 5 10 6 14 11 13 11 10 13 11 11 6 10 16 8 5 14 8 11 4 14 16 5 16 13 6 9 8 11 9 15 6 13 6 7 13 3 5 9 6 7 10 8 9 26 5 7 6 10 10 5 6 6 17 5 11 16 9 11 12 6 9 9 13 2 17 4 19 4 18 17 17 8 6 7 16 8 13 12 10 7 7 15 20 5 24 8 10 11 18 10 16 8 10 15 8 8 13 4 2 12 5 5 15 12 9 10 4 9 13 6 13 14 5 16 7 12 9 14 14 8 6 10 8 8 3 21 17 13 8 9 15 6 10 19 8 12 6 3 4 5 10 11 12 12 7 9 10 13 18 19 11 15 15 11 14 15 5 11 6 6 13 0 11 15 16 6 23 3 10 8 4 10 10 21 8 7 19 12 3 10 15 6 12 9 6 6 16 12 7 2 11 9 16 7 11 5 6 7 9 19 7 7 11 8 6 6 12 7 13 12 10 13 8 10 5 19 3 6 13 12 3 7 12 11 10 10 9 7 3 14
143 163 146 304 114 94 143 84 91 82 122 145 104 125 70 118 102 256 180 126 103 117 329 64 113 193 112 165 117 135 267 99 176 115 106 157 66 107 182 86 85 113 207 124 130 70 164 148 231 151 74 163 112 131 108 222 197 111 115 102 149 125 155 88 101 166 129 99 147 246 185 110 245 60 112 81 178 91 146 90 149 212 157 116 82 111 97 112 96 81 146 314 166 105 105 85 183 89 267 222 121 64 122 100 78 192 112 79 118 94 125 214 92 200 230 139 252 80 98 106 96 72 124 106 130 157 110 108 95 227 165 94 97 76 237 125 141 153 110 126 114 107 201 106 226 121 88 99 101 102 63 157 149 99 139 144 93 184 183 207 156 121 116 114 152 136 96 118 130 96 128 134 102 161 122 106 126 77 150 202 115 76 126 88 99 114 191 98 147 211 113 216 62 114 104 89 127 206 130 234 129 124 102 110 84 147 72 209 136 130 150 176 198 179 191 84 171 117 79 94 118 242 221 140 137 127 215 110 79 110 141 279 214 213 104 225 82 126 114 247 174 67 120 220 183 281 159 97 93 128 111 119 157 160 109 133 137 58 108 96 170 103 188 99 140 199 118 97 184 187 144 110 254 154 151 124 341 206 109 103 62 94 101 139 53 168 159 58 91 124 225 128 125 104 180 73 110 63 152 156
23 22 18 11 26 24 15 18 7 18 18 5 22 12 22 22 13 24 16 19 15 15 11 19 14 21 22 19 11 18 24 9 9 28 18 12 8 17 15 17 19 6 11 20 16 11 18 10 21 11 24 25 27 14 15 24 18 28 19 18 17 21 18 21 13 16 29 23 9 19 16 19 22 24 7 12 27 11 6 16 21 21 17 17 20 19 18 30 23 8 26 19 24 7 30 9 8 23 23 14 17 13 21 32 36 25 24 16 17 27 32 17 23 31 8 14 20 35 25 12 17 23 18 30 18 17 30 30 22 18 22 26 34 20 18 20 20 11 28 24 19 18 23 20 23 11 25 17 18 18 20 23 25 14 14 17 21 12 13 18 25 13 18 18 15 26 24 12 10 25 23 20 22 16 19 23 11 27 16 15 11 17 13 16 14 13 26 17 19 20 11 32 34 15 12 25 21 15 29 22 28 18 21 28 14 16 25 19 18 17 10 13 31 35 17 16 23 15 15 27 17 14 22 20 22 11 22 21 30 18 15 15 33 39 13 22 25 14 22 16 24 21 22 13 20 16 29 17 28 17 18 23 9 30 22 15 32 21 21 11 13 7 16 14 20 22 18 15 17 13 19 11 26 24 30 23 21 14 18 14 15 10 21 23 21 19 21 18 9 18 20 14 22 26 15 18 19 12 21 12
5 11 4 14 5 4 9 2 12 5 11 7 7 11 2 13 3 10 10 6 7 5 6 7 4 2 6 4 7 4 12 5 4 3 12 13 14 15 5 6 10 5 4 4 7 13 2 8 6 16 8 12 1 14 3 9 3 8 10 10 2 10 9 8 0 10 5 8 7 4 5 2 8 8 5 4 3 14 8 9 9 7 5 3 9 0 7 2 9 8 5 8 9 2 7 16 3 6 16 5 9 3 5 8 7 5 0 17 2 2 9 12 7 9 6 7 3 4 5 5 13 1 8 12 4 1 3 8 1 7 11 13 7 2 11 3 6 5 16 13 8 17 3 6 8 10 3 9 5 5 6 8 2 2 1 12 9 8 6 13 18 1 7 1 20 5 13 14 15 8 3 7 2 11 5 6 5 19 6 4 0 4 6 6 11 6 3 5 8 6 13 2 11 12 8 6 11 0 6 7 8 6 9 6 10 11 5 15 16 1 8 18 5 6 4 4 12 5 4 20 3 7 9 5 8 10 2 4 2 13 9 11 8 2 9 14 5 6 6 2 2 8 10 9 10 6 9 3 10 13 2 12 8 7 13 22 9 6 2 11 9 17 8 7 3 8 5 9 3 3 1 14 4 7 7 6 6 3 12 7 17 17 8 11 9 4 13 1 11 3 3 13 6 1 1 5 11 3 5 8
6 2 1 7 1 6 3 1 5 8 6 1 1 4 4 1 1 6 5 6 4 7 4 6 4 6 2 3 0 8 2 3 5 2 13 5 5 6 3 3 5 5 2 4 2 5 3 4 2 9 5 6 3 1 10 3 12 6 6 7 6 3 2 1 6 11 5 8 2 8 4 5 8 5 3 10 4 6 2 4 3 2 2 6 3 1 5 4 4 11 6 5 3 8 2 1 2 4 0 2 8 3 1 6 3 4 8 12 12 7 7 9 1 2 5 3 2 4 4 2 0 3 0 2 0 4 5 5 9 0 3 5 4 7 3 4 0 2 3 3 1 9 3 3 1 2 14 1 11 6 4 0 3 1 4 7 2 2 3 3 9 1 4 7 8 7 0 5 5 2 6 3 6 2 9 6 6 4 0 2 2 2 7 6 7 3 3 4 6 3 7 7 8 8 5 3 2 0 7 3 5 2 3 0 9 0 4 4 10 4 2 3 1 2 3 4 2 0 3 5 1 3 3 12 0 5 4 5 3 6 4 6 3 2 1 4 2 10 4 6 0 7 1 6 7 5 3 0 3 7 9 6 6 5 3 10 3 3 4 2 5 2 3 1 3 3 3 9 2 1 0 3 2 0 6 5 1 1 7 5 2 7 11 3 4 4 6 1 3 1 4 4 6 1 4 5 4 2 7 2
16 10 19 11 12 19 18 12 5 8 18 16 12 12 16 13 12 8 10 15 8 15 15 10 12 10 8 12 12 17 15 22 15 9 12 14 19 15 12 15 14 14 21 8 16 15 28 15 18 13 15 20 19 20 25 24 20 17 12 16 24 18 11 18 24 25 16 18 22 13 8 19 27 26 31 4 15 27 11 22 23 18 14 15 13 8 14 23 15 9 20 20 10 23 12 22 14 18 13 18 32 15 17 21 10 27 18 15 29 12 16 0 20 21 6 20 14 15 9 15 15 14 20 4 20 8 12 15 19 20 12 19 8 13 16 32 11 23 12 16 22 24 12 21 11 25 20 20 28 8 22 18 19 12 20 15 23 17 26 12 10 16 21 19 25 3 17 20 18 1 8 25 9 19 19 22 11 20 18 16 21 15 5 22 21 9 16 21 16 23 18 17 17 7 21 16 16 13 20 16 11 21 18 15 12 5 19 11 18 7 16 15 15 24 6 19 12 23 29 23 15 14 17 23 13 4 10 30 27 11 18 11 13 11 13 3 27 17 9 15 19 18 10 12 5 25 16 15 27 13 12 20 20 13 6 9 19 20 20 19 26 14 9 21 11 1 19 11 2 13 8 27 24 20 16 23 8 22 13 19 18 38 19 14 25 13 14 11 19 16 11 15 14 19 12 20 9 29 25 16
2 2 0 1 1 1 2 0 0 0 2 0 2 0 1 2 0 1 1 0 1 2 0 1 0 0 0 1 0 0 0 1 0 0 1 0 1 1 0 1 2 2 1 0 0 1 0 0 0 1 0 1 0 0 0 2 0 2 0 2 0 2 1 2 1 1 0 0 0 0 0 0 0 0 1 1 2 1 0 2 3 1 0 0 0 1 2 0 1 0 1 1 0 0 0 0 0 4 0 0 0 1 0 1 2 0 0 0 0 0 2 0 0 0 1 1 1 1 0 0 0 2 0 1 1 3 1 0 2 1 0 0 0 1 0 0 1 0 1 0 0 2 1 1 0 0 1 1 0 0 0 2 0 0 1 1 2 3 4 0 0 0 0 1 0 0 0 2 0 1 0 0 0 0 2 0 0 0 0 0 0 0 0 0 1 0 3 0 1 3 1 0 1 1 0 0 3 1 0 1 0 0 1 1 0 0 0 0 0 2 0 0 4 1 0 1 2 2 0 3 0 0 0 0 1 0 0 1 1 0 2 1 0 1 1 1 1 0 0 1 0 1 0 1 0 1 0 0 1 2 0 0 1 0 0 1 2 1 1 2 0 1 0 0 1 1 0 3 1 1 1 1 0 1 0 0 0 0 0 1 1 1 1 0 1 3 1 0 0 2 1 0 0 0 1 0 1 2 0 0
161 5 25 102 26 32 118 109 76 143 37 41 47 23 36 98 61 119 88 93 13 68 42 117 50 157 130 33 76 55 36 40 231 112 4 58 82 57 71 109 113 124 35 98 156 98 103 18 86 154 79 11 45 82 86 40 176 101 44 231 80 123 95 33 128 174 80 85 163 121 50 62 126 136 188 30 49 28 104 26 189 95 125 215 144 151 6 17 87 116 89 160 137 34 86 235 108 49 95 169 167 101 98 1 100 59 145 637 151 61 48 27 90 49 36 126 52 68 114 116 110 17 26 108 14 29 28 84 147 138 211 75 106 9 108 153 331 90 80 84 64 46 110 18 213 77 24 94 136 146 93 9 25 58 83 42 32 71 63 16 97 30 26 144 114 72 68 39 42 94 29 44 50 43 19 36 49 96 76 78 83 122 33 9 63 74 131 90 130 233 127 51 106 166 58 32 117 36 176 45 92 16 128 84 27 65 75 120 58 102 57 63 190 37 46 77 157 83 6 110 103 23 129 32 93 117 64 80 156 96 163 121 173 26 92 50 100 12 81 179 16 68 111 147 40 39 129 64 95 206 129 83 148 202 199 58 320 42 29 99 68 11 39 96 47 50 165 69 39 274 123 23 62 72 169 142 200 43 204 304 61 390 63 155 74 95 79 132 234 94 57 19 58 85 141 74 172 71 126 49
4 1 0 2 0 0 1 0 0 3 0 1 0 2 2 0 2 0 3 0 5 0 4 1 2 1 0 1 0 0 0 0 1 3 2 2 2 3 0 0 1 0 0 4 1 1 2 1 1 1 6 3 0 0 0 0 0 0 1 0 0 2 2 1 2 1 0 4 0 3 3 3 0 0 3 1 0 1 1 1 1 0 1 0 1 3 0 1 0 0 0 0 2 1 2 0 0 0 2 2 3 0 1 1 0 1 1 0 1 1 2 0 1 0 0 2 1 3 0 1 0 1 0 1 1 0 2 0 2 2 2 1 0 0 0 1 0 1 0 2 2 1 0 0 0 0 0 1 0 2 3 1 0 5 2 0 0 1 0 0 2 2 1 1 0 0 0 0 0 0 2 0 0 2 2 1 2 1 3 1 5 3 0 1 1 0 1 0 2 0 0 2 1 0 0 2 0 0 0 0 1 0 3 1 1 1 0 0 2 2 0 3 0 1 0 3 1 0 1 2 0 0 4 0 0 1 3 2 1 0 1 0 2 0 1 1 0 2 1 0 0 0 0 1 4 0 0 1 1 0 3 1 0 1 0 4 2 3 2 2 1 1 1 0 1 0 0 1 0 1 1 1 1 2 1 1 2 0 0 2 2 1 2 1 3 0 1 5 0 3 2 1 1 2 0 1 2 4 3 1
10 7 13 15 3 5 3 10 4 3 13 7 11 11 6 8 12 12 8 3 13 7 16 6 11 26 7 7 11 12 12 15 5 4 12 18 14 4 12 2 19 5 15 1 13 6 9 12 10 13 7 9 9 9 4 12 12 17 9 14 4 5 13 7 17 7 10 10 4 10 5 6 5 8 11 14 15 19 17 10 16 10 10 3 7 7 14 8 4 3 13 11 6 12 11 9 11 8 2 15 8 10 9 7 8 8 19 5 14 5 5 8 6 0 10 11 4 10 10 10 11 9 9 7 10 4 13 1 3 12 11 13 5 11 7 6 5 6 11 4 12 9 6 13 4 2 14 13 6 8 11 15 6 9 8 7 6 11 9 3 12 12 9 7 3 10 8 14 16 7 6 14 9 9 7 4 4 7 8 13 2 10 10 10 12 9 8 7 8 7 8 8 11 13 9 11 6 12 5 11 11 8 5 1 10 5 7 19 5 10 7 8 8 5 7 6 4 12 5 11 7 14 10 15 16 6 5 10 10 7 6 7 9 11 10 10 20 8 8 13 4 5 4 15 8 2 10 10 5 12 5 13 13 6 11 16 6 7 7 13 7 3 15 11 8 11 7 11 14 2 16 12 13 5 8 1 15 6 12 17 11 8 18 18 5 4 11 7 13 12 10 14 3 13 17 12 6 14 5 13
7 4 2 25 7 13 3 11 13 4 4 20 10 2 9 7 13 11 7 7 3 12 11 8 3 15 3 3 14 16 2 6 2 7 23 14 17 6 7 16 4 6 1 20 2 7 0 13 8 2 7 11 24 1 4 6 5 4 4 3 11 15 12 9 10 3 1 5 13 2 18 6 6 7 3 8 7 7 2 15 8 9 7 2 5 10 4 0 15 13 13 21 3 7 5 10 8 2 12 5 5 2 4 11 5 7 2 4 7 8 13 4 5 1 12 28 0 7 9 7 4 13 2 7 4 10 6 8 3 20 6 10 13 5 7 17 9 20 4 4 9 5 10 9 8 14 5 3 26 2 4 10 3 3 7 3 6 6 7 14 19 3 9 3 13 3 11 17 5 3 2 17 9 2 2 5 14 7 21 5 5 18 11 8 15 7 8 5 28 12 5 12 21 9 13 13 14 6 6 5 11 5 5 8 2 6 1 1 26 1 14 21 2 3 7 1 1 2 4 5 4 8 6 15 11 30 4 9 8 1 4 9 4 12 13 7 1 7 9 9 5 10 7 2 3 5 4 4 7 7 4 3 7 2 3 4 7 10 10 8 12 0 4 7 14 10 10 2 3 8 6 13 10 4 8 13 13 26 10 2 4 16 3 6 17 4 17 9 4 12 8 6 6 2 6 11 1 4 7 5
11 1 5 5 8 8 16 3 11 7 5 9 6 3 8 7 8 6 7 5 4 4 5 6 1 5 5 10 4 4 4 3 5 16 5 0 2 9 16 5 2 4 12 6 8 7 4 6 6 3 3 5 18 6 3 18 4 2 5 6 9 5 3 7 3 2 0 5 5 2 3 5 9 12 5 7 12 11 1 4 14 1 5 13 20 9 9 4 3 8 10 13 4 16 5 3 6 6 3 10 6 3 8 4 7 4 4 5 7 3 12 4 5 4 8 6 13 20 2 17 3 2 20 5 2 9 6 8 6 13 6 3 12 1 1 7 9 6 9 3 13 6 4 3 17 7 6 8 4 10 10 8 12 10 4 3 3 11 5 14 2 4 6 2 8 5 10 5 3 15 3 7 7 4 14 2 3 5 7 2 6 0 5 7 7 16 7 11 1 8 3 17 2 4 10 10 3 1 9 2 7 6 3 12 1 10 2 9 7 5 5 9 10 10 3 2 1 11 7 0 15 2 8 0 17 2 2 8 7 8 7 9 5 9 13 4 11 6 1 16 8 12 5 8 3 6 8 4 5 4 1 6 12 6 1 5 3 2 1 6 2 8 5 10 6 16 12 6 7 19 4 9 2 0 5 14 6 2 1 11 6 2 2 2 13 8 2 0 3 5 16 8 8 3 7 1 5 10 2 6
6 2 8 10 5 2 6 10 4 3 2 3 4 6 2 2 9 4 15 6 7 5 8 7 4 5 12 7 1 10 10 11 5 3 3 4 7 15 5 10 1 5 17 12 4 1 24 12 8 6 6 1 0 8 2 6 13 8 0 5 0 5 2 6 2 2 5 6 0 9 5 5 5 9 15 7 8 5 7 3 6 12 5 10 3 12 13 1 10 3 4 2 3 0 12 13 1 3 9 2 13 5 4 4 10 2 14 7 6 4 2 7 12 9 5 14 10 16 13 7 5 4 13 2 7 13 9 25 5 4 4 6 4 17 4 4 8 2 5 7 5 4 5 4 10 12 16 4 15 13 7 4 7 7 0 4 8 9 3 9 6 8 3 16 6 6 3 9 5 14 3 3 17 4 0 5 11 3 0 4 8 20 1 6 5 13 7 14 13 8 2 0 3 13 5 4 4 9 0 3 4 2 6 4 0 4 15 9 6 16 9 2 10 6 6 0 6 4 20 4 4 8 6 3 7 10 1 4 13 9 4 5 5 10 1 6 2 5 15 7 1 5 13 11 5 3 4 1 9 4 3 5 9 29 2 2 15 13 3 9 5 5 6 3 5 8 4 16 5 14 4 3 3 10 16 14 8 7 1 5 5 12 12 3 7 4 2 2 4 6 0 4 8 5 0 7 3 15 6 3
10 12 11 10 13 10 14 6 16 15 6 11 9 8 5 10 9 9 9 12 13 3 8 10 11 9 15 7 9 6 11 15 8 3 18 12 11 10 6 18 13 9 7 7 8 7 6 8 14 9 10 17 7 13 10 6 7 11 10 17 8 12 6 14 5 17 13 10 4 4 9 8 8 18 5 10 13 4 16 15 8 9 9 20 9 16 13 15 11 10 12 11 10 8 11 6 10 4 8 14 10 8 13 8 17 7 11 4 18 14 14 15 5 7 10 17 14 8 13 11 5 12 10 11 8 9 15 12 9 4 11 5 10 17 8 8 7 17 12 8 15 11 6 13 12 13 5 16 9 16 12 19 4 11 6 15 10 13 12 12 6 15 7 7 11 11 7 11 12 12 11 4 12 11 13 13 11 14 5 13 9 16 11 12 14 9 11 5 8 9 10 11 6 7 10 14 6 6 6 9 17 14 13 11 13 13 11 18 9 12 10 16 10 9 15 8 21 5 8 7 12 12 16 13 7 17 13 7 7 11 11 11 11 6 14 8 16 9 9 17 13 5 7 14 9 7 8 7 7 8 17 15 10 7 13 11 6 10 16 9 12 9 13 4 6 14 11 9 17 6 10 9 12 7 4 16 11 6 11 6 9 6 15 9 7 11 2 7 12 3 7 16 9 11 6 8 14 12 13 9
45 26 27 11 7 15 17 5 31 28 20 21 28 21 19 31 27 52 21 32 20 7 19 26 5 34 36 22 25 35 21 25 19 9 33 33 22 30 9 26 21 2 7 25 22 9 15 39 14 24 9 25 25 35 17 22 12 29 19 31 26 27 33 26 17 15 27 24 19 15 39 21 16 18 12 37 4 4 20 16 11 34 27 15 28 24 13 19 33 13 21 22 13 15 27 25 27 19 18 19 12 26 9 19 27 12 7 13 14 28 11 31 11 18 10 12 18 13 28 22 20 8 17 22 15 28 15 20 15 37 9 15 3 38 27 38 27 39 23 17 35 46 18 26 15 30 12 15 19 30 15 6 27 28 19 4 3 8 19 26 25 34 41 9 45 13 22 17 12 31 12 17 11 23 29 32 10 14 19 12 5 21 9 19 19 17 26 14 1 11 27 27 17 32 12 31 29 29 19 23 31 31 16 9 20 29 4 21 18 42 24 22 17 23 40 26 20 34 19 28 26 23 20 15 9 37 25 2 18 35 12 28 22 24 6 24 16 3 10 23 23 38 20 27 18 18 18 22 26 13 20 14 30 23 21 32 18 17 26 10 23 32 11 22 35 16 20 18 23 18 21 22 44 27 29 18 29 25 24 18 6 11 2 29 5 30 8 11 20 16 29 3 31 25 18 12 31 14 22 18
4 15 5 0 20 14 1 29 0 8 2 33 25 52 5 29 13 17 9 20 9 3 3 33 1 21 24 21 0 10 58 16 3 27 8 1 1 38 25 10 15 14 0 15 4 15 2 30 29 18 1 14 17 5 10 23 5 20 0 22 1 8 14 49 9 9 7 19 18 7 4 3 13 60 25 38 0 5 1 0 11 3 5 10 40 26 0 37 6 59 19 12 7 47 0 24 1 17 2 21 0 11 58 0 31 24 2 7 26 47 3 34 5 2 7 46 44 15 19 6 2 0 10 67 35 0 7 4 15 1 2 15 16 10 22 1 3 8 14 0 27 14 17 7 19 5 1 19 16 5 48 19 30 8 5 22 0 0 3 4 6 48 0 0 5 45 12 22 3 14 13 16 21 0 33 4 19 27 32 28 18 15 2 2 2 45 0 19 19 12 3 8 21 20 21 13 8 20 10 35 28 4 16 0 6 1 21 19 11 17 1 55 6 10 2 2 0 0 24 12 20 21 36 0 9 0 30 0 3 0 3 23 17 14 30 14 0 0 29 2 0 12 26 4 3 38 4 33 8 0 21 1 11 6 55 10 25 48 21 7 0 7 12 3 17 4 9 20 3 21 26 58 18 4 0 16 4 23 13 16 2 0 7 6 13 5 24 26 2 23 21 2 15 2 13 0 15 29 29 0
11 8 17 4 9 5 2 7 5 7 12 5 12 6 8 13 13 16 5 11 8 7 10 8 13 9 10 11 7 7 10 7 10 3 9 5 7 7 13 10 7 5 7 9 5 11 5 9 15 7 6 17 9 11 11 8 10 19 8 14 16 7 6 5 9 9 8 13 8 12 8 14 8 5 10 12 5 17 7 12 8 6 11 10 5 17 14 18 11 5 8 3 6 14 16 6 10 10 11 7 6 17 8 14 8 8 13 4 6 15 3 10 13 5 12 11 11 5 12 3 12 16 7 9 12 14 18 5 12 8 8 12 7 8 5 13 11 7 9 18 8 6 11 15 8 21 10 4 5 5 12 13 8 11 8 10 4 10 10 7 8 17 17 2 15 10 7 5 5 10 15 8 8 7 5 9 7 11 12 14 7 4 7 9 14 12 13 7 2 6 7 18 12 7 7 15 7 3 4 10 11 8 10 7 6 16 11 14 13 18 8 7 10 5 10 13 10 15 8 8 16 15 7 7 5 10 14 5 9 10 15 11 11 6 7 6 7 12 5 22 11 5 6 7 8 10 8 5 11 5 10 9 5 5 8 7 7 8 15 9 9 6 7 7 6 5 5 10 10 8 18 4 11 11 6 8 11 7 8 8 3 6 6 18 9 7 12 8 5 4 10 6 1 15 6 9 7 10 8 10
6 3 8 0 5 2 0 6 6 1 0 4 5 0 0 0 3 5 5 4 7 0 3 2 0 6 0 0 10 3 4 0 0 0 4 0 11 3 0 2 0 7 5 6 0 0 1 5 2 4 0 1 0 0 0 0 0 0 1 1 0 0 1 4 4 0 0 0 1 0 0 1 0 4 8 0 4 0 1 3 0 8 0 3 2 2 0 0 0 3 1 0 0 5 1 7 0 1 0 0 1 1 7 7 0 7 1 0 0 0 6 0 0 0 4 5 0 0 0 2 2 8 0 0 4 7 0 0 3 0 1 0 5 6 5 0 2 5 1 0 6 0 5 0 1 0 3 0 0 5 1 1 1 6 1 0 3 0 2 1 5 1 3 2 6 6 4 0 0 2 9 1 0 2 6 0 0 0 1 2 3 2 0 8 1 2 4 0 4 0 3 2 0 8 6 2 0 3 2 0 1 0 6 8 0 0 0 1 3 3 1 0 3 3 5 6 4 4 4 0 3 0 5 0 1 0 6 2 0 0 0 0 5 5 3 1 2 0 8 0 4 4 0 9 0 0 5 6 5 0 6 5 0 3 0 4 4 3 1 1 4 6 3 3 3 0 7 0 5 0 0 0 5 2 0 0 1 7 7 10 5 0 0 0 9 4 0 1 4 1 0 0 7 6 3 0 2 0 1 0
6 3 7 0 4 15 4 4 6 5 6 6 5 5 7 14 13 1 1 10 0 5 0 1 2 4 5 13 2 13 11 11 8 4 6 6 1 1 5 5 5 10 7 3 8 10 13 1 1 7 4 6 0 3 2 3 15 2 5 5 6 3 1 8 10 13 4 3 9 9 2 9 1 5 4 3 3 5 0 4 4 1 7 5 1 1 2 0 0 5 2 3 0 9 7 13 1 5 8 5 8 3 7 7 5 5 7 1 4 3 6 7 7 6 0 7 1 9 1 12 3 5 5 0 5 1 8 9 0 3 3 10 8 6 3 9 3 1 4 6 6 1 8 4 8 3 9 6 16 7 2 8 7 7 9 5 7 12 7 7 3 0 1 6 6 6 1 11 4 1 7 13 7 0 12 1 5 6 2 0 4 7 2 8 4 11 6 3 10 8 9 3 10 0 11 0 4 3 9 6 10 4 0 3 4 6 1 4 1 4 8 7 8 4 0 0 6 0 4 5 1 5 1 5 1 1 7 11 3 9 3 4 10 2 4 6 5 2 3 7 3 6 10 2 6 6 6 3 4 6 6 0 4 4 9 2 2 3 4 6 2 10 7 2 3 7 4 9 1 1 1 2 8 7 3 6 3 1 11 4 4 2 2 1 17 4 4 7 6 1 0 2 10 2 5 10 1 2 3 4
3 3 3 11 1 7 8 5 3 10 10 7 5 12 8 8 3 2 5 7 2 2 6 7 8 1 5 4 3 5 8 4 8 3 7 4 4 6 2 7 3 12 10 6 7 4 9 4 7 5 4 4 3 5 4 9 8 6 4 1 7 7 10 6 5 8 1 6 1 4 6 8 3 8 5 4 3 3 10 2 3 8 9 6 5 8 0 6 9 3 8 1 2 4 4 5 4 7 7 6 3 11 4 1 8 5 8 10 3 4 8 8 2 5 5 4 5 4 1 5 4 5 4 6 3 7 1 7 7 8 7 5 7 9 5 3 7 7 12 6 1 3 4 7 2 6 9 5 3 7 7 8 9 9 3 4 2 4 5 4 5 8 6 12 4 7 2 4 11 3 1 9 7 4 2 7 11 8 3 3 6 6 2 6 1 4 4 4 1 1 7 2 6 9 3 2 3 3 2 4 2 1 5 5 4 8 8 4 9 5 9 2 3 2 6 7 3 11 5 4 3 8 4 4 10 2 4 11 5 3 2 5 12 6 5 3 6 8 5 10 11 6 10 7 7 2 4 2 4 8 3 2 5 10 4 6 5 10 5 8 4 6 4 8 3 5 5 6 4 5 1 5 1 6 6 4 9 7 11 6 4 6 7 2 10 8 8 5 6 8 7 6 6 2 6 3 2 6 2 6
45 34 27 28 43 47 63 33 76 54 41 47 56 61 43 29 42 45 46 80 44 44 49 43 49 32 45 41 58 54 55 39 45 66 25 51 41 58 50 75 26 22 42 59 45 44 32 41 47 34 36 51 32 54 49 48 48 30 46 43 45 28 35 60 59 30 39 46 57 58 39 36 42 37 45 62 46 29 40 48 45 51 25 42 42 42 41 51 46 35 43 47 50 26 52 61 55 46 66 48 37 57 48 37 43 40 43 48 42 37 41 32 64 33 31 52 47 29 47 55 31 36 19 35 58 54 52 51 26 46 57 59 28 33 56 51 51 48 29 39 46 69 49 49 40 59 39 62 49 57 55 40 58 52 54 69 62 36 55 56 44 63 32 63 50 47 26 40 62 57 43 58 57 27 41 61 54 35 38 41 23 46 52 44 48 44 61 63 59 32 46 36 63 43 53 47 55 36 46 59 37 52 100 36 14 77 59 38 49 61 40 60 47 46 37 35 32 28 62 32 69 43 29 57 44 32 34 42 62 25 34 29 31 29 39 40 28 36 34 25 46 67 48 50 41 47 39 62 31 42 51 43 38 49 40 56 49 59 78 54 50 42 45 64 44 23 31 46 36 66 55 40 35 29 44 52 48 38 55 46 59 49 47 34 49 55 34 40 46 54 48 71 49 51 59 46 40 52 37 50
2 0 4 1 3 0 6 0 0 4 3 0 6 6 0 0 0 6 0 0 10 9 1 3 3 0 8 7 2 6 3 2 7 1 11 10 5 2 2 3 1 5 6 3 9 11 7 0 2 4 0 8 4 0 4 2 0 4 2 3 3 1 3 0 3 8 2 2 7 6 23 15 4 1 2 10 5 1 1 1 0 9 1 2 0 0 2 3 0 7 1 6 7 5 2 2 3 1 6 3 3 1 3 4 0 2 0 3 0 1 2 6 0 7 2 3 6 3 0 0 2 8 1 1 0 5 1 4 4 3 1 3 15 2 0 0 4 4 3 0 8 1 1 2 1 10 0 0 2 6 7 1 3 0 2 5 4 3 4 1 3 2 1 1 7 0 3 2 3 5 2 6 4 2 1 2 1 2 1 1 1 6 15 1 8 3 2 2 9 3 3 2 0 1 6 3 9 3 2 2 1 4 9 4 3 1 2 3 3 1 3 9 7 4 0 3 4 2 6 1 2 0 0 3 4 11 2 2 8 3 7 2 2 5 2 6 4 8 2 1 8 5 0 7 4 3 2 1 1 5 3 5 3 2 5 3 0 3 0 4 17 1 4 3 1 2 0 1 2 2 1 5 3 1 0 3 10 1 6 6 3 5 2 5 0 0 4 1 9 1 0 0 1 1 7 1 3 3 3 6
66 8 0 66 0 10 8 8 6 2 7 29 30 0 53 0 75 0 1 35 7 22 13 8 36 3 29 0 13 0 0 0 0 3 0 33 0 0 30 0 45 44 47 64 0 0 45 88 37 64 1 0 2 24 39 16 23 37 0 0 9 0 0 36 10 8 36 7 0 0 2 56 2 1 51 0 0 23 0 32 1 41 0 56 0 0 0 0 9 49 0 46 18 47 8 0 0 0 13 4 28 4 0 26 0 45 7 1 4 65 28 10 10 19 0 1 1 0 19 43 10 0 0 0 56 73 5 52 0 24 0 24 43 6 47 15 3 58 0 35 59 0 0 62 4 20 36 50 4 25 0 0 0 2 5 0 5 34 46 29 15 2 0 30 13 0 0 57 12 47 0 48 35 0 62 0 5 2 0 21 62 1 16 36 42 0 0 4 57 5 61 0 0 47 3 6 41 0 41 79 2 0 11 0 19 36 56 1 47 66 26 0 0 35 4 8 57 12 2 0 0 3 0 38 67 48 4 0 0 5 0 57 21 69 0 38 44 40 1 23 68 29 7 10 0 0 0 2 34 61 6 28 57 0 46 51 48 36 5 0 13 1 47 55 73 0 65 58 34 32 6 14 0 64 64 0 0 76 48 2 10 43 30 0 2 24 0 25 46 5 30 0 64 0 0 53 58 4 13 2
0 0 0 0 0 0 0 0 0 0 0 0 0 0 0 1 0 0 0 2 0 0 0 0 0 1 0 4 0 0 0 0 0 2 0 0 1 0 0 1 0 0 0 0 1 1 0 0 0 0 2 1 0 0 1 2 0 2 0 3 0 0 0 0 0 1 3 2 0 0 2 0 1 0 3 0 0 0 0 0 0 0 0 2 1 1 0 1 3 1 0 2 1 0 1 1 0 0 0 0 0 0 1 2 0 1 0 0 0 0 0 1 0 3 0 0 0 0 0 1 1 1 0 1 0 0 0 0 0 0 3 0 0 2 1 2 0 0 0 0 2 0 0 0 0 0 6 0 1 0 1 0 1 0 0 2 0 1 0 1 1 0 0 0 0 1 0 0 1 0 0 1 0 0 0 0 2 0 0 2 2 0 0 2 0 0 1 0 0 1 2 0 1 3 0 5 1 0 0 0 0 1 1 0 0 2 0 0 0 1 0 0 0 0 0 0 0 0 0 4 0 0 0 0 4 0 1 0 0 1 4 0 1 0 1 3 1 0 0 1 0 0 0 0 0 2 0 0 0 2 0 0 1 0 0 0 1 0 0 0 0 1 1 0 0 0 0 2 3 1 0 0 1 0 0 0 4 1 1 2 0 0 1 0 1 0 0 0 0 0 2 0 0 1 0 0 0 3 0 2
14 2 17 8 9 10 9 11 6 4 9 5 2 6 6 3 9 9 4 6 2 10 11 9 2 4 6 1 6 13 3 1 10 6 4 3 2 6 5 10 5 9 22 6 7 11 3 11 3 2 11 6 7 4 6 13 8 4 4 7 5 4 5 14 1 9 9 9 7 5 7 6 10 0 16 4 3 8 2 3 9 3 11 7 2 10 24 9 1 6 2 16 3 5 6 5 5 8 11 5 8 9 3 4 8 9 11 8 11 14 7 20 5 2 9 2 2 12 5 3 5 17 21 7 10 9 4 9 13 1 6 4 6 4 1 5 2 10 5 3 3 9 6 1 12 9 5 7 7 1 7 2 3 10 4 2 2 10 6 5 2 14 8 8 5 6 14 2 10 2 10 7 2 1 12 6 11 18 11 3 5 3 17 11 5 5 8 12 4 9 4 7 8 1 2 6 5 6 3 9 6 4 3 10 0 5 6 5 16 6 4 10 5 5 2 7 2 5 6 4 5 9 4 4 2 4 11 3 19 17 3 2 1 8 12 8 5 8 5 9 8 2 13 8 3 9 8 9 13 3 4 2 3 8 10 5 4 1 6 10 5 7 8 3 9 4 9 7 17 8 6 4 3 4 7 4 3 10 5 5 12 10 6 2 10 12 5 8 2 10 4 5 12 5 8 9 3 8 10 6
3 3 0 2 2 1 4 1 0 4 2 6 1 0 5 0 1 1 1 5 3 2 6 0 8 1 2 0 0 3 1 0 0 0 10 1 1 0 1 2 2 3 5 0 1 1 2 10 3 7 1 0 2 0 4 0 4 3 1 6 4 0 11 3 0 0 1 1 4 1 3 4 2 1 3 10 1 2 0 5 3 3 2 4 1 1 2 0 3 3 2 1 5 9 8 1 2 7 1 1 0 5 2 2 1 3 11 3 1 3 1 7 6 10 7 1 1 3 1 0 3 1 0 2 2 2 2 1 1 0 1 5 1 0 8 0 2 0 0 1 9 4 0 8 3 2 0 2 0 0 2 2 1 0 2 0 0 4 8 0 0 5 7 1 2 0 2 2 2 1 1 4 1 1 13 7 4 5 0 1 0 1 0 5 3 0 8 0 1 12 1 2 6 0 0 2 0 1 1 0 5 3 2 0 0 9 1 3 3 4 3 4 0 0 2 4 4 0 2 1 0 2 4 2 1 7 2 5 4 0 5 1 5 1 2 0 6 7 7 6 4 6 1 1 1 7 0 2 2 0 1 2 2 0 0 2 3 0 2 0 3 0 5 1 0 2 5 4 1 3 0 0 5 0 2 0 1 3 5 2 8 2 1 2 1 0 8 0 0 4 3 3 2 1 2 9 0 0 2 5
3 4 18 7 1 1 5 8 3 11 16 9 6 11 14 18 1 9 11 15 12 5 6 13 10 15 6 18 13 5 3 10 11 12 9 7 8 6 5 9 15 10 2 12 14 22 11 11 3 12 21 12 13 10 23 9 9 15 5 12 13 3 3 10 17 14 2 7 27 1 6 3 6 11 12 11 5 2 11 13 27 2 9 11 13 21 15 4 13 8 6 17 7 4 18 15 16 3 9 10 8 7 17 11 22 11 6 9 4 5 13 8 8 21 5 2 2 12 8 8 5 0 6 10 11 2 20 11 13 13 13 14 7 5 14 10 5 20 4 9 6 13 12 11 11 6 9 7 13 15 6 7 9 15 2 10 9 12 13 13 13 15 7 30 11 22 4 3 6 13 7 13 10 8 9 4 22 2 5 10 4 12 15 7 21 8 21 3 27 15 12 7 12 3 7 10 11 11 28 0 14 14 13 14 12 11 18 16 3 10 13 22 2 21 4 11 16 13 3 25 8 11 6 15 6 15 3 3 17 16 19 19 12 1 12 7 17 8 12 7 24 22 19 1 1 14 16 23 19 19 12 7 11 2 6 9 8 10 9 9 3 10 5 15 2 3 22 1 15 6 16 12 12 25 19 9 9 6 14 20 8 12 1 18 13 23 7 7 3 3 17 1 12 3 2 15 19 18 2 10
9 10 5 10 7 12 10 11 11 12 5 12 12 10 9 6 9 10 10 12 9 12 13 11 8 8 8 11 6 16 5 13 8 12 5 10 5 11 10 9 10 7 8 13 8 7 7 11 8 9 11 6 13 10 14 12 12 5 12 10 9 0 10 11 7 6 7 6 5 11 16 13 5 10 10 8 6 13 3 12 11 6 7 12 8 13 11 9 10 16 7 6 6 15 9 7 15 8 14 10 14 6 13 8 13 9 5 10 16 20 18 8 7 11 18 5 6 7 4 11 6 7 13 4 15 7 14 15 15 9 7 10 7 11 10 8 10 7 9 11 8 10 8 12 8 14 8 17 3 8 13 6 17 6 4 5 11 12 3 8 12 13 10 9 9 13 4 15 3 12 11 7 10 11 9 4 5 4 7 12 3 6 8 9 6 7 12 9 10 6 7 15 6 10 7 8 4 11 8 8 10 15 4 6 12 7 8 7 10 6 7 15 7 6 12 11 13 6 9 9 12 10 6 7 8 10 8 10 13 10 13 14 14 8 6 7 8 13 10 12 11 8 3 12 6 11 6 13 13 7 11 9 6 6 11 6 15 6 3 6 2 9 14 8 9 7 8 9 14 11 6 11 9 9 12 11 14 4 8 16 12 4 8 13 12 8 15 11 6 10 12 10 8 12 17 9 11 12 12 7
12 23 32 28 20 39 33 41 24 32 18 23 24 30 16 22 27 19 49 38 18 17 39 31 23 17 33 11 33 15 40 25 10 16 39 21 27 12 15 40 23 69 21 23 34 36 31 46 22 22 21 29 18 45 20 56 14 53 22 22 10 41 13 35 46 15 31 48 22 30 32 28 29 29 23 40 21 22 29 23 23 40 22 16 32 30 16 27 34 26 22 26 31 30 18 15 41 21 50 23 34 29 38 23 72 38 24 22 29 38 43 48 47 27 31 25 12 22 31 17 36 25 26 31 25 40 13 55 39 23 26 21 16 25 47 11 24 37 30 15 26 39 14 23 19 36 9 26 30 38 10 45 18 24 26 50 4 25 26 33 29 28 22 28 14 34 27 27 29 25 25 18 38 20 18 41 38 24 19 17 24 11 45 26 18 10 33 29 20 39 34 31 22 48 14 21 44 29 27 21 12 21 26 40 23 24 44 27 18 32 19 52 19 22 36 31 51 33 25 30 39 23 36 20 28 28 53 31 24 19 38 22 35 23 32 18 16 43 23 27 39 25 13 21 22 41 28 41 20 21 31 10 36 34 38 27 30 42 32 34 18 58 32 19 21 23 57 40 22 21 51 18 28 21 34 43 55 56 18 30 23 20 30 16 40 22 27 46 22 30 33 38 44 27 25 39 20 26 31 16
0 2 0 0 2 3 0 3 0 0 0 0 0 0 0 2 29 0 0 16 0 0 0 0 0 0 0 0 0 0 8 1 0 0 0 2 14 15 0 27 7 1 0 0 0 0 2 0 1 0 0 0 0 0 0 0 0 0 1 0 6 0 0 0 0 0 0 0 0 0 3 0 0 0 7 0 0 0 5 0 3 2 0 2 0 0 1 2 4 0 0 1 0 0 1 0 1 9 0 0 0 1 1 0 1 0 0 1 0 0 0 0 4 9 11 1 5 0 3 0 6 1 2 0 0 8 4 1 0 0 2 0 0 3 0 0 0 0 0 0 2 0 0 0 2 0 0 0 0 1 16 0 6 2 0 0 3 2 0 0 0 0 0 6 7 0 0 2 0 0 0 0 0 0 0 0 0 0 1 2 10 0 0 2 0 0 0 6 0 1 8 0 14 3 0 0 0 2 0 0 6 18 0 0 0 0 3 1 0 5 0 18 0 3 3 0 0 0 2 0 0 0 0 0 4 3 0 0 0 0 8 1 0 1 2 1 3 0 0 0 1 1 0 4 0 7 2 0 0 0 0 0 1 0 0 2 1 3 0 0 1 0 15 10 21 0 0 25 0 29 0 0 0 0 16 0 0 6 0 2 0 0 6 1 0 0 0 0 2 0 0 7 0 0 3 0 0 1 0 0
15 22 9 10 14 0 13 22 27 32 7 28 19 3 9 11 16 8 0 21 8 7 12 15 20 29 21 8 16 6 14 7 22 22 11 15 3 5 16 30 22 13 9 33 7 12 30 10 5 13 18 32 5 9 0 10 5 27 16 0 18 29 5 12 17 18 8 22 23 23 23 10 9 7 8 1 5 0 3 11 2 23 6 6 7 14 9 7 18 28 33 2 16 8 6 24 19 8 17 8 28 14 15 12 10 18 7 14 33 17 9 7 46 6 12 17 16 3 7 42 13 11 14 8 7 17 20 7 4 12 3 25 12 11 9 16 3 15 25 7 8 6 20 6 19 37 16 15 23 11 8 17 5 26 29 15 39 23 14 15 9 7 1 17 6 10 31 6 5 3 6 9 7 4 12 21 17 17 14 16 8 17 30 3 8 19 26 4 21 21 39 8 9 40 11 17 8 15 34 14 2 14 3 15 11 7 8 14 11 6 5 11 13 6 5 11 35 7 15 5 32 14 11 20 24 15 28 11 16 13 17 3 13 12 15 12 8 0 26 3 20 1 17 39 3 10 41 11 15 7 10 4 21 42 8 16 1 34 3 11 19 14 30 6 2 12 38 22 1 11 5 17 17 27 7 4 9 14 11 13 17 15 42 13 29 20 1 6 15 8 12 9 18 4 4 6 10 15 18 8
46 38 45 27 21 48 39 26 29 35 38 48 28 36 40 50 31 41 29 45 56 33 18 37 28 38 23 38 35 41 18 25 39 50 39 41 35 51 30 24 36 27 27 38 37 20 32 24 43 26 39 36 28 24 40 21 33 26 37 43 45 37 36 19 38 39 37 31 39 24 32 28 20 37 49 27 24 44 29 31 37 26 28 45 46 31 48 36 19 28 39 19 18 27 40 42 18 41 37 30 38 37 27 32 49 30 44 39 31 30 29 48 22 32 30 25 35 43 35 54 29 33 35 28 20 38 32 21 44 29 39 47 34 70 37 34 38 22 44 48 43 35 52 27 34 25 36 36 27 43 31 13 28 27 53 14 40 40 44 23 31 23 42 46 52 27 36 23 37 55 20 38 21 35 34 30 40 22 39 45 37 39 34 31 29 38 33 26 33 27 27 25 30 35 43 32 29 40 41 28 50 38 49 26 54 22 30 47 27 12 44 27 17 39 37 39 18 35 46 41 35 25 15 30 37 41 34 32 28 32 26 35 22 40 26 42 49 45 45 41 27 36 44 33 29 31 41 15 25 38 22 37 23 23 44 30 29 33 21 38 28 32 34 40 43 31 30 26 26 32 23 20 35 36 32 28 24 36 30 33 46 34 37 37 31 23 32 25 43 29 49 27 30 30 26 23 42 39 41 43
2 1 0 2 1 0 1 4 3 0 3 3 0 4 1 1 2 1 1 4 2 3 3 4 0 1 1 1 5 0 0 0 2 1 3 0 1 3 2 1 3 1 1 0 2 0 1 2 1 4 1 2 1 0 1 2 2 3 1 2 1 3 0 3 2 2 3 1 4 0 2 0 1 4 6 1 1 5 4 4 0 0 0 3 0 1 2 1 4 1 1 2 0 2 2 1 2 0 2 0 1 2 3 0 4 1 1 0 5 1 1 1 2 1 0 1 0 0 1 1 3 1 2 1 0 0 1 1 1 0 0 1 0 3 0 2 3 2 1 3 0 1 2 2 4 1 1 0 1 0 1 3 2 2 1 0 3 1 2 5 0 0 1 3 2 0 1 3 1 3 4 2 5 3 2 3 5 1 0 0 2 0 0 2 1 1 0 0 3 1 1 2 0 0 0 0 2 0 4 1 2 3 5 1 2 1 2 0 1 1 2 0 3 0 0 0 2 1 4 0 1 3 1 1 3 0 0 1 2 4 1 0 1 1 1 1 1 1 2 1 1 2 2 2 1 0 4 3 0 1 1 1 2 2 0 2 1 4 3 1 1 7 3 0 0 2 1 2 1 0 2 1 0 1 4 0 0 2 1 1 1 3 0 1 1 2 0 4 1 0 2 2 1 1 4 0 1 0 0 1
1 0 2 5 2 0 4 6 0 2 4 2 2 4 5 9 0 2 0 3 8 2 0 5 0 0 1 2 3 2 0 1 1 1 1 3 1 2 2 2 1 0 9 0 0 4 4 0 6 2 5 10 2 3 0 2 0 2 0 1 8 3 0 3 8 2 1 0 2 0 1 0 0 6 1 0 1 1 3 0 0 0 4 0 3 0 4 0 1 1 8 0 1 0 0 0 5 0 3 3 0 0 1 3 6 0 3 0 0 4 1 0 1 3 6 0 4 2 0 1 1 3 0 2 1 0 1 3 0 0 3 0 2 0 3 5 0 0 12 0 5 0 4 0 0 0 2 2 4 1 1 3 0 0 0 0 0 4 0 0 1 2 0 0 1 12 1 2 4 0 0 0 4 0 0 2 0 3 0 0 5 1 7 4 2 1 0 3 6 3 0 2 5 0 2 1 3 0 16 5 0 1 5 1 1 0 2 1 4 2 14 0 0 7 0 13 0 0 9 2 0 0 5 0 2 1 0 5 3 1 1 1 1 1 0 8 1 1 3 0 0 0 0 1 0 3 1 0 5 1 0 1 1 4 2 2 1 4 0 0 2 0 1 3 0 0 0 3 0 1 1 4 1 6 1 0 1 0 1 0 1 0 0 3 3 1 1 1 4 1 11 0 1 3 0 0 4 3 4 1
122 79 90 136 45 109 50 93 106 88 110 70 88 91 16 84 134 38 86 220 80 90 70 219 66 42 99 84 83 119 123 190 81 103 103 189 176 74 101 205 52 106 63 165 27 95 81 96 11 64 80 244 27 28 208 79 92 104 168 97 78 102 52 109 139 120 112 142 185 109 83 193 154 33 75 108 171 96 88 118 36 152 127 81 186 56 75 105 114 75 219 143 122 125 32 194 202 97 115 83 95 183 119 42 118 22 97 66 63 42 111 28 138 108 98 91 95 118 176 71 111 178 84 99 81 106 130 71 141 87 124 122 66 73 187 176 189 49 120 102 138 105 121 20 85 104 42 214 82 86 111 131 52 127 148 116 41 104 244 112 108 144 48 93 155 43 50 21 276 108 125 95 93 160 62 190 101 52 104 50 92 123 66 63 84 159 126 19 120 59 101 35 107 193 113 149 101 152 91 40 84 109 161 12 81 107 121 123 46 140 60 55 39 152 80 94 118 136 79 118 59 29 99 96 28 96 26 119 109 94 97 146 148 20 74 111 46 155 121 163 138 131 116 99 102 113 42 169 116 198 168 118 112 65 148 98 134 67 119 87 95 148 77 61 75 48 95 134 48 140 44 107 159 103 76 87 236 77 48 109 162 203 22 91 102 52 47 90 101 26 106 84 141 60 103 163 191 76 55 60
35 11 5 9 7 0 18 6 10 1 5 1 8 10 12 5 9 4 5 0 23 9 5 36 9 16 2 3 19 0 16 2 5 4 3 18 0 15 3 5 8 6 7 11 1 13 8 2 6 3 26 2 11 10 2 4 6 19 9 10 10 20 14 0 0 4 8 11 13 17 12 5 1 1 6 9 3 12 1 14 22 2 17 7 16 8 12 6 7 2 22 10 23 9 15 14 14 3 7 1 8 11 32 8 9 6 4 1 0 9 15 16 4 6 13 0 1 4 4 26 4 0 5 3 23 7 22 0 25 9 0 6 7 6 4 9 14 20 5 10 1 8 23 5 1 1 0 8 24 4 1 2 0 3 6 4 19 1 2 12 19 5 9 7 8 6 1 0 0 31 14 25 0 0 4 6 10 0 18 24 15 14 11 8 0 10 15 7 14 23 2 10 4 4 1 1 21 2 1 13 20 12 16 8 1 11 6 7 1 3 1 15 1 4 3 0 3 7 10 10 2 3 5 15 5 9 6 2 1 1 2 8 16 5 40 1 3 1 10 0 12 48 1 1 8 2 5 2 4 15 21 3 0 1 0 8 13 2 23 0 6 11 6 1 4 1 7 1 5 5 10 9 13 11 15 3 8 10 2 9 6 0 13 30 19 9 1 10 2 7 4 11 2 10 10 10 13 10 1 7
33 37 27 47 20 32 24 34 14 18 16 26 14 28 31 30 34 33 26 22 26 31 20 20 22 24 33 21 13 21 22 26 23 30 11 23 19 24 20 26 30 31 37 18 24 22 30 36 35 37 17 27 28 14 19 22 29 24 32 21 28 29 30 21 24 17 29 22 20 30 15 29 33 33 31 32 13 32 26 33 28 36 34 24 6 23 11 21 24 27 36 39 27 35 21 30 23 38 21 23 27 27 22 29 22 18 25 22 19 27 26 25 16 25 24 28 24 30 28 26 36 25 29 32 29 31 25 30 21 40 19 20 17 24 24 16 32 25 36 26 28 26 25 31 35 19 19 22 25 28 31 44 29 25 25 26 23 24 23 33 20 25 36 18 21 20 21 27 30 21 24 31 15 39 16 23 15 19 20 18 29 21 15 22 18 31 31 17 24 39 30 31 14 20 26 30 28 31 22 46 23 28 21 19 35 20 23 24 35 23 18 28 24 25 22 25 35 27 18 29 22 16 34 17 36 23 14 24 17 17 15 25 30 28 25 26 21 25 29 28 29 24 27 31 29 19 24 20 25 27 41 30 17 32 17 21 24 39 27 23 23 20 36 28 25 26 15 34 21 24 17 22 27 23 26 25 29 18 20 18 25 17 28 21 27 18 29 21 22 27 26 23 21 32 26 15 20 25 27 30
1 4 1 0 2 1 1 6 0 0 0 0 5 0 1 3 1 0 3 0 2 0 0 4 0 0 2 1 3 0 0 1 0 0 1 0 0 3 1 2 0 1 0 0 0 1 7 0 1 0 2 0 1 0 1 0 0 0 0 2 4 0 1 2 1 2 0 0 0 0 5 0 0 2 2 5 0 0 0 0 7 0 1 1 0 0 1 0 1 0 1 1 0 0 0 2 2 0 0 3 1 0 0 1 0 0 1 3 0 7 7 0 0 1 0 1 2 6 0 0 0 2 0 2 0 0 1 2 2 1 7 4 2 0 1 1 2 0 0 6 1 0 0 0 2 1 0 0 1 0 9 0 1 9 0 1 1 3 0 1 0 0 4 3 3 1 3 0 6 5 0 3 0 0 0 11 0 0 0 1 1 0 0 0 0 0 14 0 3 3 1 0 1 1 0 1 0 2 2 0 9 2 2 1 0 3 1 5 4 1 1 0 8 3 1 0 0 3 0 1 0 0 5 0 0 3 0 1 0 7 0 0 1 3 1 0 0 0 7 11 1 0 2 13 0 0 0 0 0 0 0 0 0 0 8 0 1 0 1 1 7 0 1 2 0 1 4 0 0 4 0 5 3 3 1 0 0 0 0 1 1 2 0 2 3 5 0 6 0 0 1 0 2 0 2 6 0 9 1 0
0 0 0 0 0 0 0 0 0 0 0 0 0 0 0 0 0 0 0 0 0 0 0 0 0 0 0 0 0 0 0 0 0 0 0 0 0 0 0 0 0 0 0 0 0 0 0 0 0 1 0 0 0 0 0 0 0 0 0 0 0 0 0 0 0 1 0 2 0 0 0 0 0 0 0 0 1 0 0 0 0 0 0 0 0 0 0 0 0 0 0 0 0 0 0 0 0 1 0 0 0 0 0 0 0 0 0 0 1 0 0 0 0 0 0 0 1 1 0 0 0 0 0 0 0 0 0 0 0 0 0 0 0 0 0 0 0 0 0 1 1 0 0 0 1 0 0 0 0 0 0 0 0 0 0 0 0 0 0 0 0 0 0 0 0 0 0 0 0 1 0 0 0 0 0 0 0 0 0 0 0 0 0 0 0 0 0 0 0 0 0 0 0 0 1 0 0 0 0 0 0 0 0 0 0 0 0 0 0 0 0 0 0 0 0 0 0 0 0 0 0 0 0 0 0 0 0 0 0 0 0 0 0 0 0 0 0 0 0 0 0 0 0 2 0 0 0 0 0 0 1 0 0 0 0 0 4 0 0 0 0 0 0 0 0 0 0 0 0 0 0 3 0 0 0 0 0 0 0 0 0 0 0 0 0 0 0 0 0 0 0 0 0 0 0 0 0 0 0 0
1 7 1 7 2 2 3 3 0 4 4 1 7 2 3 2 2 0 4 0 3 0 1 2 3 6 0 2 3 0 6 4 0 1 8 1 3 2 1 4 1 0 3 6 0 3 5 4 6 6 8 0 0 9 8 5 3 11 5 2 2 3 1 4 0 6 3 1 4 0 3 2 2 3 2 8 3 6 2 4 2 2 7 3 2 0 6 3 3 1 2 0 1 4 2 5 2 5 2 1 3 8 0 1 7 3 2 7 3 4 6 1 3 1 0 2 3 4 4 3 1 3 1 5 7 1 6 3 1 3 1 8 12 2 1 4 2 3 7 5 0 3 3 1 8 3 0 1 4 2 6 2 6 5 3 6 0 5 4 0 0 6 3 6 2 5 1 0 5 5 3 5 6 4 3 4 4 5 0 1 4 7 6 7 1 1 0 5 3 2 6 1 4 0 2 0 3 2 6 5 5 0 3 12 9 2 7 4 2 0 8 6 3 0 0 1 4 5 0 0 7 2 1 0 4 0 7 2 1 7 6 1 4 4 1 8 2 0 6 2 2 2 6 2 3 2 5 4 3 4 5 4 1 4 2 2 2 0 2 2 5 4 2 7 3 9 2 4 2 2 6 0 7 3 1 7 1 3 3 3 1 1 1 3 2 7 2 5 1 2 5 6 0 1 0 2 3 2 3 2
4 9 14 11 9 7 11 6 35 14 12 11 12 16 11 9 22 15 23 8 14 8 16 16 10 16 16 12 19 14 9 16 19 13 22 17 14 14 12 15 18 9 8 12 13 20 18 19 18 13 14 12 13 22 18 19 10 23 10 25 9 19 12 11 15 21 16 16 21 10 10 11 16 7 8 13 23 14 12 11 15 29 7 7 12 11 21 23 16 20 13 19 16 22 12 13 12 12 9 18 20 11 14 13 18 18 23 11 16 16 16 14 10 21 12 13 8 16 20 13 16 15 13 17 16 22 14 14 17 15 20 5 14 14 18 23 17 16 32 8 16 15 8 14 6 20 14 15 3 15 0 17 13 11 12 19 9 11 14 11 12 22 12 14 14 17 16 15 6 13 13 7 21 4 16 6 12 15 23 9 14 11 15 9 12 9 21 14 4 21 12 14 13 17 12 18 18 12 5 19 18 12 10 23 10 20 11 17 9 10 12 26 19 11 10 11 23 11 10 10 16 22 24 25 9 14 7 21 21 22 21 13 28 11 21 14 13 16 4 12 21 19 14 16 11 13 10 6 17 18 26 10 14 10 5 16 7 13 20 16 14 17 29 5 15 13 14 21 17 14 15 29 12 12 19 21 21 20 17 12 14 21 28 23 18 19 17 8 10 15 7 12 12 15 16 21 12 10 18 15
24 22 24 19 15 29 27 14 24 30 26 18 11 26 18 31 21 27 21 36 26 23 17 27 18 48 27 22 19 26 20 24 22 30 30 35 24 25 41 18 25 17 20 23 28 20 22 25 24 26 27 17 32 19 39 17 30 23 31 22 42 24 21 15 34 36 17 23 30 20 19 16 29 20 22 18 18 35 27 14 26 35 16 33 42 29 35 17 16 17 28 12 20 17 30 19 19 38 20 30 31 16 27 31 32 18 22 25 16 21 17 39 23 20 20 28 27 37 21 32 16 15 24 31 20 14 38 14 29 32 24 32 29 42 23 28 30 21 23 15 27 13 34 23 21 15 23 26 18 24 23 9 32 21 25 13 27 22 22 19 18 18 24 26 27 17 31 27 24 22 20 31 13 30 18 20 24 22 33 30 42 21 28 19 40 29 23 18 19 17 23 23 24 20 24 18 22 37 24 36 34 38 31 34 23 16 20 27 15 7 25 20 20 35 19 39 18 20 21 41 23 24 23 32 33 25 26 30 27 32 21 26 11 25 19 33 35 26 16 23 23 37 33 15 16 33 23 18 31 40 21 23 22 23 21 25 16 23 21 24 28 21 19 29 32 26 22 30 12 21 21 17 19 21 21 19 10 20 32 29 13 26 14 24 27 18 11 26 31 20 33 15 24 18 25 12 36 35 32 20
37 24 17 5 11 18 15 22 10 17 12 12 19 5 17 6 12 19 5 36 25 21 12 9 25 20 21 9 13 27 17 20 22 11 15 15 24 13 15 11 12 26 14 17 11 22 13 21 17 21 14 17 8 7 20 5 7 7 16 14 19 15 11 16 14 11 17 33 30 22 18 10 5 13 12 31 11 16 12 10 21 23 19 15 21 17 11 16 17 12 19 20 0 22 11 20 9 16 30 17 13 12 25 21 3 16 18 19 20 8 16 19 13 10 16 11 15 7 17 22 18 34 25 15 25 9 17 21 18 25 23 17 3 14 24 15 12 12 33 14 16 16 25 26 11 10 14 9 17 13 25 15 23 14 15 17 10 18 8 17 24 18 23 11 16 30 20 16 30 25 19 20 4 10 33 19 23 14 15 23 18 29 20 13 20 24 23 32 14 9 8 4 13 2 23 15 7 12 4 26 8 26 24 14 8 10 18 17 13 20 18 12 3 25 16 15 16 22 21 16 17 18 14 19 19 22 15 21 5 16 31 9 13 18 16 18 18 23 25 15 30 23 15 11 16 17 22 8 24 13 13 10 19 9 11 18 6 15 16 14 9 19 6 14 23 15 11 28 18 15 24 34 25 22 14 22 18 16 19 13 14 20 21 22 12 18 24 11 10 15 5 16 27 24 22 11 20 10 18 10
5 1 6 0 0 0 1 0 0 1 0 8 0 0 0 0 0 0 7 0 5 0 0 0 1 1 0 0 0 0 0 0 0 0 0 0 0 0 0 0 0 0 1 0 0 0 0 0 0 1 0 0 1 0 1 4 0 0 0 0 0 6 0 0 0 0 0 0 0 0 0 0 0 4 0 0 0 0 0 0 0 0 4 0 0 0 0 0 0 0 0 0 6 1 0 0 0 0 5 0 0 0 2 0 0 0 0 0 2 0 0 2 0 0 0 0 0 1 0 0 0 0 1 2 0 0 0 0 0 0 9 2 0 0 0 0 14 1 0 0 0 0 0 2 0 0 0 2 0 0 0 0 0 0 0 0 0 4 0 1 1 0 1 0 0 0 7 1 2 0 0 0 0 0 0 0 0 0 0 0 0 0 0 0 0 0 1 0 0 0 0 0 0 0 0 0 0 6 0 4 5 0 0 0 0 0 0 0 3 0 0 5 0 0 0 0 2 0 0 0 0 0 0 0 0 0 3 0 0 0 0 0 0 0 0 0 0 0 0 0 0 0 0 0 1 0 0 0 15 0 0 0 1 0 0 4 0 0 0 0 4 0 0 0 0 1 0 1 0 0 0 0 0 0 0 1 0 0 0 0 0 0 0 0 0 6 0 0 0 0 0 0 0 0 0 0 0 0 1 0
9 7 4 3 5 8 9 8 6 8 7 4 15 9 11 5 2 8 1 9 6 8 6 5 5 9 10 5 12 7 3 11 7 9 11 7 7 11 3 8 15 5 6 6 7 2 1 9 4 3 17 8 6 5 2 8 12 5 5 8 10 11 7 8 11 6 10 7 12 16 4 17 7 7 17 6 3 4 13 5 5 4 4 4 9 8 15 4 12 6 6 9 7 9 12 12 9 6 7 13 14 13 7 6 4 5 10 3 10 5 3 9 15 5 5 4 5 9 11 5 19 12 8 9 4 5 17 14 8 5 5 6 8 7 5 8 4 6 6 13 10 3 9 9 9 9 11 9 7 7 9 15 7 13 8 15 9 3 9 7 4 5 7 8 3 7 10 3 3 6 8 7 16 14 2 9 4 11 5 7 9 7 5 11 3 10 9 5 6 7 7 7 13 9 4 8 5 1 8 7 22 8 5 10 0 8 15 8 10 10 4 4 13 3 2 2 11 6 7 8 6 8 4 9 4 5 12 6 7 8 4 12 10 12 5 12 18 2 10 7 8 7 5 10 8 10 5 12 12 13 0 7 7 8 8 7 6 7 9 6 7 4 3 5 3 7 7 13 6 3 8 8 11 8 10 9 12 3 5 13 11 5 9 7 12 6 13 6 10 18 10 9 10 6 4 2 5 3 10 9
0 5 1 0 0 2 1 6 0 1 8 0 0 0 1 2 0 0 4 1 2 2 3 0 0 2 11 0 2 0 0 1 6 2 3 2 5 0 0 8 0 1 0 3 4 0 0 4 1 2 4 0 0 0 2 2 7 2 0 0 0 0 0 2 1 0 1 1 0 5 0 8 2 1 0 0 0 1 8 2 1 0 6 4 2 1 0 1 1 4 0 0 0 0 1 0 0 2 9 0 0 11 0 2 4 0 1 9 4 1 0 1 0 0 0 0 5 8 1 0 0 2 1 0 2 3 0 0 2 4 0 2 0 5 7 0 3 0 1 0 0 0 4 0 2 16 3 3 3 0 0 4 3 1 2 0 2 1 1 0 3 1 0 1 1 0 2 0 4 0 3 4 1 0 1 3 3 2 2 0 0 1 1 0 0 1 2 0 2 1 3 1 1 0 2 13 0 2 2 0 1 3 2 0 3 1 1 5 1 0 0 0 4 3 1 0 1 2 0 4 2 2 0 1 0 1 3 0 2 0 0 2 2 0 1 1 5 1 6 1 2 1 1 0 4 3 3 0 2 0 0 0 5 0 5 0 0 1 0 2 0 1 0 1 2 0 0 1 1 0 0 5 6 0 5 2 3 0 2 2 0 1 0 0 0 1 2 0 9 0 0 3 4 0 0 2 1 0 2 0
0 0 3 0 2 0 0 3 0 4 1 0 2 0 0 0 1 0 0 1 2 0 0 2 1 0 0 1 3 1 0 3 0 0 0 0 0 0 2 0 0 0 5 0 0 2 0 5 0 3 0 2 1 0 1 2 4 0 0 0 2 5 1 0 2 0 1 0 0 5 0 1 1 0 0 3 0 0 0 4 0 0 1 1 4 0 0 0 0 0 0 2 1 1 4 0 4 0 2 0 0 3 1 0 2 0 0 1 1 3 3 0 1 0 0 0 0 7 0 5 0 3 1 2 0 5 9 0 0 1 0 3 1 3 1 0 1 6 0 2 0 1 0 1 1 4 0 3 0 0 0 0 0 0 0 2 2 1 1 8 0 1 1 1 0 2 4 0 0 2 3 0 0 1 2 1 1 0 0 0 0 1 1 1 0 0 0 0 0 3 5 1 1 2 0 0 2 3 1 0 0 3 0 0 0 5 1 5 2 1 3 1 0 3 0 1 0 7 3 0 1 4 0 1 1 0 0 0 1 0 0 3 1 0 0 0 0 3 0 1 2 1 0 2 0 0 2 1 4 0 0 1 1 0 0 1 0 1 7 2 0 7 2 1 0 0 2 0 2 1 1 2 0 0 0 0 4 2 0 0 0 0 2 0 0 1 0 1 0 1 2 1 3 2 2 0 1 0 0 4
16 8 8 4 3 10 12 3 5 12 1 8 15 1 9 9 11 6 15 6 15 4 5 10 4 13 10 10 2 11 2 13 13 17 4 1 4 0 0 10 5 6 2 13 11 14 9 12 5 8 7 6 4 11 7 5 7 13 8 8 10 4 10 8 7 13 11 9 9 10 2 10 4 4 6 4 8 15 6 7 5 7 8 15 6 10 9 13 1 8 6 5 14 7 16 4 7 6 10 6 2 11 7 13 11 6 4 6 4 1 4 6 5 12 1 4 8 6 11 7 14 7 0 5 8 9 9 2 10 5 5 9 5 11 11 2 3 5 11 3 3 2 6 4 3 11 5 7 3 1 7 0 11 5 11 2 12 2 1 9 5 4 11 6 3 15 14 8 9 9 9 4 5 9 13 2 7 5 8 11 7 2 9 9 8 9 3 9 9 8 10 4 10 5 8 13 3 1 2 14 8 7 10 6 5 6 6 3 12 7 5 9 6 4 8 11 4 9 3 15 14 10 12 11 15 7 8 2 4 9 6 10 6 17 9 7 7 2 6 4 6 10 10 5 1 6 3 4 15 7 3 3 9 10 2 10 9 5 8 13 4 5 3 3 8 11 7 7 5 4 4 9 6 2 3 9 14 4 6 2 17 8 3 8 9 4 5 13 2 9 15 8 7 2 9 5 6 1 4 8
3 2 3 3 0 6 3 4 1 7 4 1 0 1 2 1 4 3 1 2 4 5 2 6 6 2 3 3 0 0 3 1 3 3 5 1 3 5 0 2 1 2 0 4 3 1 2 0 4 0 4 2 3 6 4 3 3 3 2 2 0 5 0 3 3 0 3 2 1 1 0 2 2 1 6 4 4 4 5 6 3 6 5 3 2 6 3 2 3 1 5 4 0 2 5 2 1 3 1 3 0 0 5 5 0 1 5 3 1 2 0 3 1 3 3 3 1 3 2 1 2 3 6 5 1 4 1 5 2 0 3 1 0 3 3 4 5 0 0 2 5 3 2 1 8 0 4 2 2 2 1 1 6 3 1 2 8 2 2 0 6 2 5 0 3 6 2 4 2 1 4 4 4 4 4 1 1 2 1 2 1 4 3 4 1 6 4 2 2 5 3 3 1 1 1 3 3 1 1 5 5 0 1 4 3 1 1 0 6 1 2 3 4 1 5 5 2 4 5 0 1 2 3 3 1 2 1 6 8 5 3 3 3 1 3 3 0 4 1 1 4 2 0 5 3 0 0 2 1 3 1 4 1 1 2 4 4 4 5 4 1 1 2 0 4 3 5 2 2 2 2 5 1 2 5 3 3 0 1 0 1 5 5 7 2 3 3 9 6 1 5 2 2 6 5 0 2 1 2 2
2 3 6 11 3 19 17 6 4 7 12 5 5 8 10 18 14 14 5 3 2 6 4 14 7 16 1 1 12 12 4 3 3 7 4 10 7 9 20 9 9 14 7 9 7 10 2 7 5 9 3 7 8 11 12 6 9 17 13 18 3 6 2 12 15 2 11 9 2 7 3 3 5 16 3 11 9 9 13 6 20 17 24 2 17 7 8 3 20 0 7 7 2 21 5 12 8 19 2 16 5 5 13 2 7 5 5 8 3 0 5 13 9 2 17 5 8 15 8 1 8 9 8 5 22 2 0 7 13 9 1 6 2 1 11 12 5 13 19 5 10 11 4 6 8 2 7 0 3 6 8 8 5 2 6 4 2 11 10 13 15 4 3 13 7 12 8 10 0 10 6 13 2 7 12 5 9 2 5 2 7 3 10 14 13 3 10 20 0 10 2 14 7 8 11 7 12 5 4 10 8 6 5 14 7 17 3 5 2 1 2 32 9 8 6 12 13 23 16 6 6 11 5 19 8 9 13 8 2 2 13 3 9 0 14 12 2 6 9 10 13 8 13 5 11 2 13 9 5 1 5 2 17 7 3 5 7 9 15 0 13 15 2 9 4 12 9 14 11 8 16 1 18 29 2 6 7 2 14 3 11 1 11 6 7 5 4 11 6 21 6 21 3 9 3 14 4 12 18 15
29 7 2 7 6 4 7 8 2 4 18 12 5 11 18 10 5 8 2 2 7 7 3 6 7 8 14 6 0 0 8 19 12 4 12 7 9 9 10 11 12 8 2 11 4 5 1 15 12 4 10 15 10 3 12 6 11 14 7 3 5 6 10 13 10 9 9 26 23 4 11 23 10 16 7 12 4 8 7 2 13 2 12 7 15 1 13 4 13 9 8 5 16 7 13 12 5 20 5 5 5 22 2 8 5 5 15 11 11 5 7 1 1 17 5 11 3 1 3 9 6 25 7 4 15 7 6 12 10 17 5 14 5 21 8 17 6 10 15 7 10 9 11 2 4 24 7 14 5 10 7 19 1 7 12 3 12 10 3 3 4 8 15 9 20 4 8 4 9 5 8 9 6 21 1 2 9 12 8 10 15 8 1 6 14 7 4 17 8 7 12 5 7 7 4 3 6 4 17 9 5 1 2 3 9 10 15 19 4 5 1 3 7 14 9 12 8 12 4 8 3 3 8 6 11 7 3 12 2 16 17 11 14 1 15 5 7 9 22 14 9 14 18 9 5 6 3 3 6 15 4 4 3 6 10 7 8 7 22 24 9 16 1 17 6 1 14 9 11 0 6 12 17 4 8 2 12 8 7 8 21 17 11 7 1 13 8 23 17 8 5 7 9 4 5 9 12 22 10 3
20 15 27 25 13 23 12 16 28 15 17 12 13 33 24 23 13 17 9 25 20 15 28 17 20 14 25 22 15 23 16 15 13 21 20 29 24 29 16 26 19 22 14 19 26 18 27 24 13 16 22 22 13 14 17 13 15 18 19 17 24 16 11 21 21 12 11 21 23 16 17 16 16 19 11 17 23 28 17 30 23 12 18 17 17 10 24 22 15 22 26 20 16 15 23 19 20 11 34 9 19 22 11 26 20 19 16 14 21 24 23 19 15 14 22 21 17 28 18 21 9 16 37 26 23 23 16 21 20 29 21 25 23 18 22 12 11 20 15 20 20 19 17 25 11 19 19 11 11 23 19 17 22 12 16 26 30 15 15 20 10 19 16 33 14 13 18 25 24 13 13 16 21 19 19 22 27 22 15 25 24 18 25 22 17 16 16 23 9 19 16 16 35 15 21 22 8 13 17 13 17 18 22 18 19 21 14 28 22 13 24 16 16 14 27 18 8 13 14 18 21 17 20 19 16 16 17 18 21 7 18 22 13 13 17 11 14 17 16 20 18 12 14 22 16 15 17 24 11 20 18 19 20 14 21 16 9 27 25 25 28 25 21 25 21 21 13 22 29 19 12 20 12 11 15 24 14 24 12 11 25 18 12 15 17 12 16 15 27 17 12 28 29 14 17 10 16 18 18 22
15 11 9 8 13 13 7 7 17 19 18 14 9 7 13 8 12 13 7 8 9 11 17 18 18 8 9 25 7 8 9 10 5 14 13 8 11 10 12 16 13 8 6 13 6 7 9 8 10 16 11 9 12 10 8 8 14 16 11 8 9 9 11 12 8 11 12 11 14 7 10 17 14 8 14 4 12 13 11 9 12 12 13 15 12 5 29 10 12 16 21 8 9 13 9 16 13 12 8 9 10 10 6 4 5 6 11 10 8 10 7 7 13 8 16 9 9 15 9 6 7 8 12 10 5 8 4 10 10 9 12 11 13 11 8 8 17 13 7 6 8 17 15 13 5 9 13 17 13 8 13 6 11 13 18 21 15 11 12 13 10 7 9 11 21 19 9 11 19 5 16 11 8 3 12 10 11 8 6 11 9 14 12 6 12 14 8 9 14 4 12 10 10 8 13 13 7 13 9 12 8 10 11 8 18 14 7 9 13 13 15 10 9 6 11 12 13 13 10 12 7 9 13 4 18 9 16 5 16 14 9 7 8 9 18 11 10 14 10 11 8 7 9 5 9 11 11 10 7 18 18 9 7 13 16 12 6 12 11 11 18 19 9 8 20 18 7 6 10 8 16 4 17 13 9 13 11 8 9 15 12 27 17 6 13 10 12 8 17 7 6 11 14 16 16 9 10 9 13 12
0 2 2 3 8 0 6 2 0 5 0 0 5 3 4 0 3 2 2 1 6 0 3 2 4 7 0 2 0 1 0 0 2 4 2 3 0 8 2 0 4 0 3 5 5 0 6 1 2 9 0 5 1 0 0 7 5 3 7 5 7 1 3 0 6 0 0 0 5 3 6 2 8 2 0 1 2 4 1 1 0 0 0 1 1 3 0 0 5 4 3 0 0 2 0 0 3 1 0 3 0 0 9 5 4 4 5 1 2 2 0 2 12 0 0 5 8 2 0 1 2 3 0 0 1 2 2 11 2 2 0 1 0 5 5 1 0 3 0 0 0 6 1 2 1 0 2 0 3 6 1 0 1 1 3 0 0 0 3 3 0 0 4 1 4 1 0 0 1 5 2 0 2 1 7 10 2 0 0 18 1 4 3 0 0 2 7 4 1 1 1 0 7 4 0 6 8 4 2 6 0 2 6 0 5 0 0 4 3 4 0 2 1 2 0 0 9 0 0 0 2 1 1 2 0 6 2 0 0 0 7 0 3 1 0 1 0 0 2 1 10 0 3 1 4 2 12 3 4 0 1 1 11 9 8 1 1 4 5 2 9 0 4 12 1 7 3 5 3 4 2 5 0 7 1 0 0 0 1 6 3 7 4 0 5 4 3 0 5 2 8 0 7 1 9 0 0 2 2 1
3 2 1 3 6 2 1 10 1 2 3 3 11 1 0 8 0 3 5 1 2 4 6 0 2 3 4 1 0 7 4 0 4 2 7 4 6 2 1 3 7 1 3 5 0 9 3 3 2 10 5 3 1 2 1 3 4 0 1 7 2 2 2 5 0 1 1 0 0 6 7 7 0 3 4 3 0 0 4 2 3 3 3 2 1 0 1 1 3 7 1 2 0 3 6 1 5 4 0 2 3 2 5 3 3 1 8 7 2 6 4 0 1 4 0 0 3 2 3 3 2 0 1 0 3 5 2 1 3 0 5 3 2 6 0 6 1 2 2 9 4 6 0 1 8 1 1 2 6 5 1 0 8 1 2 5 3 5 0 0 1 4 3 2 1 2 7 3 0 4 1 0 3 2 5 4 3 0 2 3 1 4 1 4 2 0 6 2 5 0 1 6 4 0 0 15 11 8 4 1 3 0 1 1 6 2 5 2 6 4 2 1 2 2 1 5 6 7 6 2 0 0 1 3 2 4 3 1 2 3 0 4 2 8 3 1 2 4 5 6 0 2 0 6 1 8 2 2 4 4 5 3 4 5 1 0 0 1 3 2 0 2 6 2 0 9 1 5 2 7 2 0 1 3 7 1 0 0 4 1 6 1 0 4 4 3 2 0 2 1 4 4 1 2 1 4 2 1 3 2
19 5 2 10 1 18 19 13 11 12 27 4 4 21 12 10 9 9 10 30 23 16 17 14 14 18 2 5 7 16 13 14 15 11 2 21 16 13 10 13 16 19 14 19 19 10 8 4 22 27 9 10 9 19 15 6 18 11 16 24 12 16 1 9 9 1 17 11 14 13 10 19 7 24 21 4 6 5 14 16 12 6 12 24 8 24 19 22 18 15 5 15 12 8 22 14 6 15 14 17 15 10 14 19 15 14 13 23 11 14 22 18 19 12 10 14 23 17 19 14 16 12 15 18 23 16 11 19 5 10 20 11 19 8 16 18 14 12 17 25 17 12 8 22 21 2 18 14 11 15 20 4 18 13 21 11 7 11 12 18 8 11 27 21 8 9 12 17 13 11 10 24 19 16 11 13 22 8 16 9 16 16 21 11 12 10 11 6 6 6 22 8 13 14 11 6 18 23 18 11 15 10 17 18 20 4 13 18 21 6 20 11 13 3 3 7 14 20 12 22 19 17 8 8 17 13 13 8 14 13 13 28 27 24 9 21 21 12 17 19 13 18 17 15 13 28 6 13 18 9 14 27 14 14 3 23 15 16 12 17 22 10 0 11 16 4 16 9 4 3 8 21 13 19 22 23 20 13 10 25 22 10 5 19 8 15 4 19 11 19 2 9 16 10 6 4 17 18 14 21
12 19 9 10 15 4 16 21 6 7 22 9 5 1 8 21 3 10 27 5 9 5 19 20 3 19 7 20 5 7 8 12 26 4 6 24 15 8 14 17 11 10 7 21 19 12 40 20 8 3 13 38 23 16 29 9 3 22 11 7 10 10 10 16 19 6 30 29 43 17 12 9 18 12 11 18 19 10 9 12 8 6 8 8 8 11 7 8 23 6 15 21 19 9 7 4 25 18 12 8 5 12 11 4 3 21 15 10 25 7 7 18 10 8 14 28 6 3 10 19 11 6 5 15 18 15 19 11 13 8 1 3 9 9 4 17 19 9 1 8 16 12 16 2 25 14 12 15 3 2 8 6 13 15 5 25 4 11 10 8 3 16 14 13 11 4 9 8 18 10 19 2 9 17 3 14 6 3 12 9 7 9 10 5 13 15 15 16 9 7 7 13 11 16 13 8 8 17 7 1 26 8 19 19 19 16 3 16 12 17 27 10 15 26 13 27 21 22 17 18 8 18 15 12 23 9 14 15 7 3 35 5 14 32 27 7 11 14 10 19 6 3 17 6 33 8 13 6 12 10 15 3 19 8 15 3 4 16 23 5 24 7 8 10 21 16 12 14 13 12 5 2 25 11 13 10 10 5 20 12 11 22 3 27 15 18 4 8 22 11 19 8 6 10 6 5 18 17 4 31
7 13 23 13 25 14 25 26 5 13 25 24 10 10 15 14 14 12 9 21 28 22 14 15 17 8 30 15 13 11 21 12 10 25 20 18 11 12 14 13 14 3 25 17 14 11 6 9 15 15 7 12 13 22 25 19 19 12 14 4 20 23 8 16 29 14 20 16 6 10 28 16 18 20 16 16 9 22 25 13 18 9 19 13 7 25 11 13 13 14 12 5 15 7 20 7 15 15 14 14 15 7 18 19 13 9 5 18 18 44 11 9 19 20 13 15 10 16 1 17 4 8 14 25 17 29 34 26 14 12 20 7 10 8 9 7 9 17 7 9 9 12 17 19 36 12 14 28 10 19 19 16 21 13 19 9 13 6 20 29 16 25 16 16 19 7 10 13 10 13 9 11 14 8 14 11 31 18 26 10 9 25 15 17 18 29 16 18 1 21 26 7 5 3 20 13 27 17 19 12 25 14 15 22 11 15 24 10 9 8 28 12 11 19 14 16 28 13 21 11 14 24 18 15 19 17 30 9 6 18 23 10 20 14 21 9 14 5 11 10 14 23 16 16 20 16 14 17 13 18 11 14 13 27 11 14 29 20 11 11 13 11 12 15 14 13 15 12 17 14 14 7 4 20 25 18 6 18 19 15 21 15 10 23 16 11 20 13 17 9 10 28 20 26 16 14 26 10 20 22
24 16 5 5 11 9 8 12 2 16 14 9 8 10 5 7 21 12 14 8 15 18 13 12 11 12 17 4 12 11 16 13 5 9 13 8 21 3 6 7 32 18 7 5 12 8 17 17 13 4 18 0 16 5 13 3 13 6 14 11 15 5 11 6 17 21 5 21 5 7 7 12 3 15 10 9 21 8 11 15 9 12 7 3 6 6 8 13 4 4 11 24 10 13 2 8 12 14 8 11 12 16 5 5 12 7 17 7 2 3 3 10 12 6 13 10 10 11 4 4 9 4 24 15 6 3 13 10 18 5 12 8 4 8 11 5 2 5 3 8 4 7 5 23 4 4 10 22 7 3 7 4 6 10 5 6 13 2 18 2 16 10 4 10 4 4 7 13 11 5 6 2 5 7 18 10 16 21 16 4 13 9 18 19 11 5 5 6 15 16 11 10 8 16 4 7 15 6 3 23 19 12 8 4 10 4 0 4 7 8 6 17 13 11 7 6 9 5 6 22 11 24 12 4 8 18 9 7 10 14 0 3 9 18 6 12 8 9 14 21 22 5 6 14 6 7 26 2 4 3 15 16 18 7 11 15 5 16 18 11 2 21 14 5 11 10 7 10 11 8 5 7 24 3 5 6 11 9 6 10 2 4 10 18 3 5 11 3 5 14 0 14 7 9 16 6 8 11 20 7
77 128 100 143 108 88 163 82 142 114 156 59 280 149 199 90 99 102 99 61 143 92 187 120 87 86 76 152 110 107 120 103 51 103 187 90 133 55 76 137 150 206 62 131 73 118 126 168 187 180 64 111 160 96 94 131 126 160 132 181 100 91 86 84 60 78 210 79 123 142 134 90 110 82 157 113 209 122 95 81 149 664 141 76 337 154 195 142 83 102 123 133 76 276 172 77 118 94 109 117 176 138 107 101 96 112 175 50 65 62 175 112 101 160 156 131 85 112 155 72 211 417 195 121 108 226 123 175 99 50 54 88 60 84 135 95 195 143 98 214 226 93 119 77 68 98 92 81 110 91 81 77 107 146 138 152 177 92 220 162 134 114 117 82 96 245 123 107 175 157 134 114 115 142 86 227 86 143 117 93 129 80 200 122 167 159 131 118 166 98 79 155 57 84 71 64 68 101 66 83 95 193 64 208 201 139 101 222 127 100 322 212 118 389 165 113 208 111 116 86 137 166 84 86 80 148 116 116 100 103 92 175 93 157 181 168 87 129 171 105 120 60 108 101 210 110 65 121 121 113 85 117 30 157 97 99 105 78 97 89 85 101 81 104 142 187 187 94 203 86 335 118 98 74 54 108 83 138 51 84 103 90 115 58 110 139 117 103 221 148 114 84 87 86 134 70 142 59 166 93
7 7 11 7 4 8 1 10 8 11 12 15 8 5 2 8 11 9 5 3 8 10 4 5 10 7 16 11 11 1 4 12 3 10 13 13 5 2 7 1 3 14 11 7 11 16 7 1 5 5 3 9 2 9 5 5 10 3 7 5 5 5 15 5 2 11 9 4 2 6 7 12 1 1 6 7 9 11 4 1 9 6 3 10 11 9 9 6 5 3 5 8 6 6 3 5 12 6 14 6 3 4 10 0 1 9 2 3 16 14 8 6 8 6 4 6 4 3 11 9 13 8 12 10 10 12 1 3 13 11 8 12 4 4 7 11 3 10 8 3 9 6 6 2 2 11 6 6 10 3 4 11 7 7 5 5 4 6 13 7 3 11 14 5 5 8 6 5 13 2 3 17 14 4 9 5 12 7 3 6 9 8 4 8 6 9 2 2 8 4 2 7 11 4 2 1 4 5 3 10 8 10 3 6 3 4 3 12 8 12 6 2 1 5 6 9 6 7 4 15 6 10 6 2 8 1 5 8 5 5 4 7 5 8 4 0 2 11 4 8 2 4 5 8 7 6 5 5 1 5 16 9 1 1 7 11 3 4 9 4 7 10 4 12 5 9 3 2 10 14 10 4 6 4 2 8 5 3 13 6 9 5 3 2 7 3 6 3 8 5 10 10 2 2 11 8 9 9 3 14
4 0 0 0 0 2 0 0 0 0 0 1 0 0 1 2 0 0 0 0 0 2 0 0 0 0 1 0 0 0 32 0 5 0 0 0 1 0 0 0 0 0 0 0 2 0 0 0 0 0 0 0 0 0 0 0 0 0 0 0 0 0 0 0 0 0 0 0 0 0 0 0 0 0 3 0 0 0 0 0 0 8 0 3 11 0 0 0 0 0 0 0 0 0 0 0 0 0 0 0 0 0 2 0 0 1 0 0 1 2 0 0 4 0 3 14 0 1 0 0 0 0 0 0 0 0 0 0 0 0 0 0 0 10 0 0 0 0 2 0 0 0 0 0 1 1 1 0 0 0 3 0 0 0 0 1 1 0 0 0 0 0 5 0 1 0 0 0 4 0 0 12 0 0 0 0 0 4 0 0 0 0 0 0 0 10 0 1 3 0 2 0 0 4 0 7 2 0 5 0 1 7 2 0 0 0 0 0 0 0 0 0 3 0 0 0 0 0 4 0 0 1 0 10 0 0 2 0 0 0 0 0 0 0 0 1 0 0 0 0 0 1 1 0 0 1 1 0 3 0 0 0 0 0 0 1 0 0 2 2 0 0 18 9 0 1 0 0 0 0 0 0 0 0 0 0 0 0 0 0 0 0 6 0 1 0 0 0 0 0 0 2 23 0 0 0 0 4 0 0
2 12 3 16 8 4 5 19 5 18 13 10 5 8 15 6 4 7 22 8 2 5 4 10 20 11 10 9 21 3 14 13 4 3 19 15 9 12 3 7 7 14 9 4 6 2 13 2 5 9 2 5 3 4 4 5 5 4 1 9 4 10 6 7 3 11 4 2 3 4 6 3 17 15 3 4 12 7 19 4 4 5 12 6 3 9 4 8 1 11 11 2 8 6 10 11 10 3 4 4 8 9 3 10 20 11 0 9 9 18 12 22 1 3 16 6 6 26 6 5 3 4 5 10 5 7 1 20 5 9 18 17 12 1 14 14 2 9 6 6 18 2 3 17 5 1 2 11 10 13 10 6 4 8 6 14 5 15 3 13 1 4 14 12 9 8 12 7 6 0 1 11 17 13 19 16 11 5 23 3 2 8 5 15 4 2 9 12 7 6 6 10 14 7 5 1 3 9 1 9 13 8 2 8 5 5 14 13 9 5 12 12 19 14 4 15 7 21 2 5 16 14 12 2 4 5 2 3 6 11 9 1 14 1 5 14 13 7 19 0 8 7 8 6 7 8 5 2 7 13 9 7 0 16 2 10 10 2 7 7 0 16 13 8 11 12 5 11 10 5 5 6 8 9 3 17 14 2 5 9 5 23 2 7 10 3 12 3 5 13 7 14 14 10 11 8 7 5 2 12
2 3 9 3 7 3 2 4 1 1 5 1 3 9 4 5 7 3 9 3 5 9 5 3 3 5 4 2 4 2 3 6 7 0 3 6 8 0 7 2 3 5 4 0 4 4 3 7 3 3 9 3 7 7 8 4 2 3 8 4 4 4 2 0 1 3 3 5 3 6 9 6 5 5 1 4 0 4 1 3 5 5 10 1 2 5 9 3 2 4 2 7 2 2 3 3 5 4 4 4 5 11 1 5 1 7 1 1 5 1 4 5 6 3 7 2 6 4 4 13 6 3 4 3 3 4 7 7 2 5 3 2 4 7 1 8 6 5 2 3 5 6 3 5 3 3 2 4 2 5 5 1 4 9 5 1 7 1 8 4 6 0 1 2 1 6 2 3 6 9 1 7 6 5 8 5 4 4 4 7 10 6 3 3 4 4 5 3 5 3 6 4 0 0 1 4 2 7 4 4 1 5 4 3 3 6 2 3 8 3 4 3 3 3 6 4 1 2 8 3 5 1 0 6 5 2 7 8 1 2 3 4 2 3 5 5 8 4 3 2 3 3 3 7 3 11 8 7 3 3 2 3 0 9 6 1 4 5 4 4 3 5 2 5 1 4 3 0 2 3 4 6 5 4 10 6 9 5 5 4 0 2 1 4 4 4 4 4 6 7 5 2 3 1 2 2 1 5 2 6
0 0 0 0 0 0 5 0 1 0 5 0 0 0 2 1 1 0 0 26 0 0 0 1 0 1 0 2 0 0 0 0 0 0 6 4 4 8 0 0 0 0 0 0 17 0 0 0 6 0 0 0 0 0 1 0 0 15 1 8 0 0 0 0 1 0 0 1 17 0 0 2 1 0 0 0 1 1 0 0 1 0 0 10 5 1 6 3 14 4 2 0 0 0 5 1 2 0 0 1 0 0 6 2 4 0 9 1 0 0 1 0 11 2 0 0 4 0 0 0 0 0 0 3 0 0 0 9 6 0 1 0 0 0 0 0 10 0 2 0 0 17 2 3 0 6 1 0 0 6 0 0 2 0 14 1 0 2 4 0 1 0 2 7 37 1 0 1 0 5 4 4 0 0 0 0 0 5 0 0 1 0 0 23 5 0 3 0 20 1 0 0 0 0 1 9 0 1 0 0 0 0 0 4 0 0 0 4 18 0 1 6 20 7 0 0 0 0 7 5 0 0 1 0 0 3 0 0 22 0 0 0 0 3 0 0 0 10 0 2 0 0 0 0 0 39 0 0 2 6 0 0 0 0 0 1 0 0 3 0 0 42 0 22 0 0 0 0 0 8 0 7 0 0 0 1 0 2 0 1 0 5 0 8 0 0 0 0 0 0 0 1 0 1 5 0 0 6 0 1
5 5 13 9 3 9 10 11 15 3 10 3 1 3 14 11 15 3 9 12 5 11 21 6 14 5 1 21 0 3 7 10 6 4 2 10 7 9 6 8 10 1 4 3 11 12 11 9 9 4 8 3 15 6 14 11 9 11 9 7 5 4 7 19 9 15 15 7 7 6 9 6 10 5 4 7 8 20 11 8 8 20 30 6 0 8 3 2 12 7 14 2 8 3 8 8 6 1 11 12 7 13 6 17 23 6 9 15 11 9 7 16 5 2 3 4 4 9 5 9 5 19 4 9 19 1 8 5 11 12 6 4 9 9 0 6 3 5 11 15 3 1 7 13 4 7 22 8 12 13 5 4 8 14 4 8 9 14 1 16 16 6 7 3 5 2 11 11 12 4 7 11 9 17 18 1 5 4 6 12 8 12 1 12 5 10 6 12 2 3 10 8 15 11 10 15 3 20 5 9 7 4 18 4 6 9 8 11 8 5 10 8 10 8 2 3 4 3 8 12 10 11 5 8 8 9 12 6 13 9 15 13 14 5 1 3 8 7 5 0 3 13 5 7 5 13 4 7 8 8 6 5 4 2 9 8 3 7 5 10 12 2 13 5 5 16 5 6 6 6 9 12 10 11 3 4 6 14 5 12 11 2 4 5 10 9 4 6 9 2 5 9 12 6 6 7 1 5 9 2
0 0 0 0 0 0 0 0 0 0 0 0 0 0 0 1 0 0 0 0 0 0 0 0 0 0 0 3 0 0 0 0 0 0 0 0 0 0 0 0 0 0 0 0 0 0 0 0 0 0 0 0 0 0 0 0 2 0 0 3 0 0 0 1 0 0 0 0 0 0 0 1 0 0 1 0 0 0 1 0 0 0 0 0 0 0 0 1 0 0 2 1 0 0 0 0 0 0 0 3 0 0 0 0 0 0 0 0 0 0 1 0 0 0 0 2 0 1 0 0 0 0 0 0 0 1 0 0 1 0 0 0 0 0 0 1 0 2 0 0 0 0 0 0 2 0 0 1 0 0 0 0 0 0 0 0 1 0 0 0 0 1 0 0 0 0 0 0 0 0 0 0 0 0 0 2 0 0 0 0 0 0 0 0 0 0 0 0 0 0 0 0 0 0 0 0 1 0 0 0 0 0 0 0 1 0 0 0 0 0 2 0 4 1 0 1 0 0 0 0 0 0 0 1 0 0 0 0 0 0 0 0 0 0 0 0 1 0 0 0 1 0 0 0 0 0 2 1 0 0 0 0 0 4 1 0 0 0 1 0 0 1 3 0 0 0 0 0 0 0 0 0 0 0 0 0 3 0 0 1 0 0 0 0 0 0 0 0 0 0 0 0 0 0 0 0 0 0 0 0
11 11 3 9 10 9 10 11 14 16 11 14 13 9 3 15 8 17 7 7 4 5 3 4 10 10 12 3 6 16 17 8 7 15 0 7 5 4 2 13 21 14 10 0 2 6 11 9 5 5 3 4 5 8 6 0 7 19 11 10 7 14 3 6 7 17 6 6 11 11 7 20 4 17 1 14 4 1 10 5 10 11 13 8 8 12 10 9 4 4 5 7 10 4 11 8 9 23 4 9 8 6 4 6 9 3 16 9 15 19 6 4 12 11 9 16 4 12 5 3 9 12 22 6 2 11 2 11 6 8 15 10 7 9 13 4 12 11 16 6 4 5 7 10 12 5 8 2 4 19 17 14 11 18 2 11 15 4 14 10 23 9 6 5 3 7 8 8 1 6 7 9 1 16 19 3 6 5 24 8 5 13 14 5 5 17 3 4 4 7 8 8 1 8 3 7 8 1 4 17 6 4 1 11 9 2 7 5 19 10 10 11 0 31 7 4 2 6 11 3 17 4 15 7 9 6 5 10 1 11 6 12 7 11 2 18 7 9 8 11 15 4 12 8 5 0 5 6 2 2 8 12 7 12 11 22 12 7 13 15 6 5 11 3 8 9 12 9 10 14 15 26 8 3 12 10 5 8 13 10 17 15 8 0 8 5 9 3 1 20 9 14 19 7 3 4 6 4 7 3
3 6 3 2 0 3 8 6 2 0 6 2 2 4 0 11 4 2 0 3 0 0 5 8 8 1 0 1 0 5 5 0 1 2 5 6 3 7 2 0 0 4 5 10 3 0 5 3 0 3 1 1 0 3 3 7 6 15 15 4 1 1 4 5 8 0 0 1 0 1 0 0 0 0 1 9 10 5 4 6 6 8 1 2 1 3 3 2 2 11 6 1 1 2 1 2 4 2 1 1 2 1 2 0 0 0 2 6 6 4 1 0 4 1 1 10 0 2 2 8 3 1 5 1 4 2 2 0 0 0 3 15 2 5 0 3 1 2 6 0 1 0 3 0 11 6 1 6 7 0 2 1 5 0 0 0 0 2 8 5 6 2 4 2 2 1 1 4 4 0 0 5 0 1 0 3 3 0 3 5 0 7 3 3 4 2 0 3 7 3 2 2 5 3 9 1 0 4 2 3 0 3 5 8 8 7 5 5 5 0 4 2 2 0 6 3 5 11 2 9 2 0 7 1 1 3 0 6 0 5 1 2 6 4 0 0 1 0 1 6 10 12 2 10 1 0 5 2 2 1 3 13 6 0 0 7 4 11 2 0 2 8 2 7 3 3 13 5 4 1 0 2 0 0 5 0 1 6 1 4 7 6 0 1 3 1 2 3 2 0 3 6 1 4 1 8 5 2 3 7
14295 11612 9849 10830 9042 13656 10199 11314 11956 13163 11115 9534 17651 10187 9709 9118 14860 11858 9529 15400 9904 16809 10493 12095 22721 11980 13673 13410 15362 12932 15657 11021 9056 10571 15362 12461 10357 10705 8516 14523 12427 12157 9591 14162 9946 10623 7494 12543 11835 16980 8273 12376 10476 8299 9792 9305 8548 16800 17775 16330 11278 8789 12293 9302 10452 9934 8544 13683 10187 14702 14948 16115 11488 10317 12398 14711 10186 10698 8975 14722 7727 16322 10751 9677 12218 14707 14898 10691 9491 15110 9833 10022 8001 15484 11487 10508 14846 11400 13059 8755 12325 12136 11538 11815 12089 9543 9869 9474 11450 8800 10448 8344 13685 11824 14422 9294 9367 9900 11905 8889 9087 15587 15286 8909 8721 11418 14164 18786 10123 10155 9433 10437 7927 13120 11138 14156 14845 13382 14508 16239 16760 13294 14333 10773 7749 10089 11340 12080 12267 11377 12354 12077 13527 18115 12560 11878 12640 13954 13668 8421 9586 10291 9132 16314 15250 10854 10803 10037 12677 8300 15757 11483 11242 11499 13308 14758 10939 10117 14095 8931 8455 11922 12615 8721 10033 12090 15608 10691 20139 6464 11264 9333 8529 9351 12337 9694 9684 14805 9822 9020 8600 16275 10404 9192 13282 16235 8890 19394 12232 9691 11835 15435 13809 11599 11360 10766 11447 12742 11626 12084 10401 15734 9788 7908 11915 15930 14232 8163 12339 11146 12489 15354 8769 16482 9428 13374 10403 17733 12855 11086 11085 7629 12242 13653 14927 15924 8172 11231 8677 14931 11531 17713 11418 10619 18514 24733 11721 11673 9776 9137 11275 12260 11787 11314 11069 16204 9531 13215 12647 12615 15203 10569 11390 11016 9811 11512 15939 14501 10536 18001 15442 13109 12421 9432 12169 11753 17239 6667 11889 11429 8777 10235 8432 10529 14249 12937 18288 9464 9214 9646
42 39 45 41 35 42 43 37 64 39 62 43 46 36 39 44 47 51 55 64 39 38 45 54 37 39 43 44 51 36 34 63 44 53 41 47 53 42 48 60 44 48 41 41 36 50 41 44 33 42 51 44 49 35 48 66 35 56 57 40 25 59 28 47 48 43 59 43 44 32 43 46 49 37 43 54 62 51 41 39 51 30 41 48 42 39 60 52 34 50 40 47 40 49 47 44 52 42 68 47 45 48 33 55 32 29 37 50 59 36 48 43 53 47 37 42 48 40 41 46 48 51 37 59 55 40 60 52 34 54 44 46 39 33 42 61 39 34 46 57 42 56 46 35 33 48 31 41 58 36 48 64 55 48 41 41 39 41 47 53 39 52 32 47 59 38 52 48 42 39 55 56 68 35 37 45 57 60 36 38 56 46 47 47 42 35 48 43 57 38 53 53 60 62 41 42 50 45 36 41 45 40 44 46 41 55 56 41 49 43 36 45 48 38 54 45 43 57 53 47 36 54 52 57 44 42 48 42 55 54 52 40 43 46 44 50 41 39 39 32 42 41 50 38 46 41 54 58 54 43 52 44 45 25 54 50 36 45 53 55 46 47 39 53 43 54 33 46 37 44 44 40 42 44 43 42 38 57 55 40 55 44 39 56 46 44 27 47 41 46 38 63 44 55 39 50 63 33 29 58
28 7 14 24 14 13 27 20 27 17 25 13 17 16 21 15 20 17 22 6 21 18 8 16 10 22 18 12 16 11 23 30 17 21 20 18 19 17 18 20 10 19 24 21 19 14 24 17 17 13 18 17 32 15 20 6 20 19 14 13 19 11 11 17 10 20 27 22 15 17 18 16 13 37 15 25 34 16 22 12 14 25 17 21 23 18 14 15 8 19 8 15 22 22 13 30 16 17 17 23 13 16 16 14 16 19 18 5 17 7 10 9 18 19 27 23 19 19 20 14 26 11 18 23 19 14 19 13 8 10 23 21 8 17 9 12 16 18 17 20 35 16 17 16 12 17 6 17 18 23 18 25 25 12 15 31 13 21 16 16 17 17 16 6 11 18 19 22 12 21 17 8 17 22 10 14 16 29 15 7 22 8 12 19 20 17 10 18 11 19 19 20 28 16 33 9 11 16 7 22 18 19 22 17 13 14 18 13 20 30 13 14 9 16 12 19 15 19 24 19 13 17 10 18 20 13 4 13 8 21 11 26 23 6 15 17 7 12 16 14 22 17 19 24 19 16 17 16 24 12 20 9 11 25 16 15 15 15 11 20 16 22 5 25 19 25 15 22 15 11 25 22 10 13 31 4 9 17 21 15 13 23 17 21 26 14 20 22 21 21 17 16 15 22 17 11 19 19 7 16
2 3 5 5 8 0 12 0 3 6 2 3 4 2 4 1 5 3 2 4 2 4 0 2 5 3 5 7 13 4 4 4 5 1 5 1 4 1 2 3 3 1 0 2 7 6 2 0 0 0 1 3 4 3 8 2 14 9 7 1 1 1 1 9 1 5 11 0 10 4 2 6 5 2 1 2 7 1 6 0 6 0 2 5 9 5 6 13 1 3 2 3 7 6 6 3 13 5 4 9 0 2 2 2 2 3 12 1 3 11 7 11 3 4 4 10 3 3 6 3 4 1 6 1 7 3 7 3 7 0 8 4 3 6 6 2 6 11 5 1 2 7 2 8 1 3 1 5 5 7 0 5 2 9 2 2 4 2 2 13 19 6 0 4 5 0 10 2 1 5 1 5 10 2 2 1 4 8 8 2 1 5 0 15 1 3 0 4 3 2 5 12 1 13 10 4 1 2 8 5 5 8 1 9 4 2 5 1 4 7 4 6 5 5 10 1 0 0 6 8 7 0 7 4 8 0 7 6 2 12 7 14 6 2 15 3 0 0 4 3 4 0 0 7 4 4 5 9 8 6 5 0 0 5 5 2 2 8 1 1 3 5 6 6 4 3 1 5 4 12 2 11 3 7 6 6 2 3 12 3 2 1 12 8 7 1 0 6 8 2 4 3 4 7 7 0 11 0 1 7
0 0 0 2 0 0 0 0 0 0 0 0 0 0 0 0 0 4 0 0 0 0 0 0 0 0 0 0 0 0 0 0 1 0 0 2 0 0 0 0 1 0 0 0 0 0 0 1 0 0 0 0 0 5 0 0 7 0 0 0 0 0 0 0 1 0 0 0 0 1 0 1 0 0 0 0 0 0 0 0 0 0 0 0 0 0 1 0 0 0 0 0 0 0 0 0 4 0 2 0 0 0 0 0 0 0 0 0 0 0 0 0 0 0 0 0 0 0 0 2 0 0 0 0 0 0 0 0 2 0 5 0 4 1 2 0 0 2 0 3 2 0 0 0 0 0 0 0 0 0 0 0 0 0 2 0 1 0 0 1 0 1 0 0 0 2 0 0 0 0 1 0 0 0 0 0 0 0 0 0 0 0 0 3 0 0 0 0 0 0 0 0 0 0 0 0 1 0 0 0 0 0 0 0 0 0 0 0 3 0 0 2 0 1 0 0 0 0 1 0 0 0 0 0 0 0 0 0 1 0 0 2 0 0 0 0 1 4 0 0 0 0 0 0 0 0 0 2 0 0 0 2 0 0 0 0 0 3 0 2 0 0 0 0 0 0 0 0 0 0 1 0 0 0 0 0 0 1 0 0 0 0 2 0 0 0 0 0 0 0 0 1 0 0 0 0 0 0 0 0
6 9 7 3 15 1 12 2 6 0 11 5 11 8 10 1 9 11 2 8 3 7 5 2 7 6 7 4 11 3 10 8 7 2 5 5 4 3 9 5 3 1 3 3 4 4 6 13 10 7 10 2 2 4 4 5 12 10 10 10 6 3 7 1 5 8 7 5 5 3 22 5 5 4 5 8 3 2 1 2 8 9 2 5 1 7 10 4 7 2 4 5 4 3 3 0 9 16 0 3 10 14 5 9 4 8 7 6 2 1 3 10 5 6 13 4 4 3 13 6 6 10 6 12 7 6 11 2 6 7 0 3 7 4 10 12 6 11 9 5 1 3 10 1 2 3 20 4 8 4 5 4 5 7 4 11 3 3 3 5 11 5 3 1 5 6 11 9 1 4 10 11 5 5 6 2 2 4 5 12 10 11 0 9 5 6 9 8 6 8 3 2 2 3 5 3 3 2 1 2 12 11 5 12 15 3 3 1 13 8 8 9 2 4 13 8 2 15 9 5 3 8 2 12 13 10 2 10 6 1 10 0 8 9 7 4 8 4 4 6 9 1 8 1 13 6 8 6 7 5 5 14 2 2 3 2 1 6 4 1 7 7 16 6 4 15 2 4 11 2 4 9 2 4 6 4 6 2 3 1 11 1 12 8 11 2 2 5 5 4 8 3 7 2 14 1 10 1 1 5
1 0 2 1 0 1 3 1 2 0 0 0 2 0 0 0 0 2 1 1 1 0 1 1 0 0 2 3 5 0 0 2 0 1 0 0 1 0 0 1 1 1 1 0 0 4 1 3 1 0 3 2 1 0 0 1 1 1 0 1 0 0 1 2 1 0 0 0 0 2 0 0 0 0 0 0 0 0 0 0 0 0 1 0 1 6 2 1 0 1 1 0 2 0 0 0 0 2 0 1 0 1 0 2 1 0 0 0 0 0 0 0 0 0 1 4 0 3 0 1 1 1 3 0 2 0 0 3 2 1 2 0 2 2 1 0 0 0 3 7 1 1 1 1 0 0 2 3 0 0 0 0 4 1 1 0 3 0 0 0 0 0 0 2 1 1 0 3 0 2 0 0 2 0 0 0 2 1 1 0 1 1 0 6 1 0 5 0 0 2 0 0 4 1 0 0 0 0 1 0 0 0 0 2 3 1 1 0 0 2 0 10 3 0 1 1 2 1 2 3 0 0 0 0 3 1 0 3 4 0 0 4 2 0 0 0 2 1 0 2 0 0 0 1 2 1 1 0 2 1 0 0 5 1 0 0 0 1 0 0 0 0 1 0 0 1 0 1 2 2 1 0 4 2 0 0 2 0 1 4 0 0 2 2 3 1 0 0 1 0 2 0 2 0 0 1 0 1 0 0
11 28 9 17 9 11 3 6 10 6 21 9 9 5 7 17 7 11 4 21 27 9 36 13 8 10 22 3 1 14 13 15 14 11 8 7 20 8 7 6 13 3 9 15 3 4 19 10 17 8 25 5 2 3 5 9 12 22 3 8 12 5 14 13 22 11 9 6 6 2 4 4 4 7 16 21 3 4 27 10 17 15 8 11 5 4 29 6 14 11 12 17 5 10 11 4 6 5 6 11 11 17 22 4 0 4 16 1 19 5 11 4 6 8 9 19 21 22 12 28 10 14 7 6 13 7 20 3 15 7 10 13 3 12 8 11 9 12 4 10 6 5 11 11 11 22 18 12 18 2 17 3 16 13 5 17 14 11 16 6 11 5 16 14 17 7 23 35 11 32 12 17 8 20 14 13 20 14 5 16 15 19 5 12 31 11 12 12 4 14 18 26 11 1 2 4 10 5 3 4 7 38 5 3 8 10 14 6 8 6 9 8 25 14 19 7 20 8 2 15 7 22 10 7 10 0 5 5 5 6 10 34 31 13 7 2 3 12 22 12 17 5 19 3 20 3 18 13 9 26 22 7 6 11 4 5 3 14 7 4 14 9 7 31 9 32 23 10 17 4 7 18 12 13 18 3 7 4 7 1 53 12 0 16 4 7 2 5 20 9 19 17 8 17 20 4 4 5 6 17
3 8 11 10 11 8 8 14 4 8 5 9 10 4 8 5 13 9 19 2 5 9 4 4 8 12 10 4 12 8 13 6 23 8 9 7 5 11 6 12 7 11 14 11 9 4 10 20 11 18 15 8 2 11 7 20 8 7 9 7 3 13 11 10 7 13 10 7 5 11 13 10 8 7 7 8 9 10 9 8 3 5 15 9 9 15 2 3 12 10 4 9 9 5 7 9 2 8 6 20 6 4 5 16 7 2 7 4 6 15 18 8 9 16 15 6 17 9 5 11 11 3 3 4 9 6 10 7 6 9 11 2 11 7 11 4 10 7 6 7 11 6 9 10 16 4 7 10 11 10 5 12 2 7 5 11 4 11 10 8 8 12 6 6 7 8 9 5 6 4 1 1 5 15 11 4 1 16 4 15 18 12 4 5 8 8 2 2 9 9 5 8 9 12 8 15 4 3 14 15 14 6 11 5 6 2 7 9 12 11 7 7 14 9 11 6 11 14 9 8 4 12 15 9 8 8 8 9 5 14 16 3 4 6 21 5 2 10 5 9 9 6 14 15 7 9 14 14 12 13 3 13 12 12 6 10 20 9 3 6 9 7 6 6 5 9 9 3 14 11 11 10 9 13 15 12 6 9 13 3 9 10 4 6 9 12 11 8 4 15 3 8 5 16 11 2 5 7 8 14
0 3 0 0 1 0 2 0 0 0 2 0 2 0 0 0 0 0 1 0 1 0 1 5 0 1 2 2 0 0 3 0 1 3 0 0 0 0 0 0 1 1 0 0 2 0 1 3 2 0 1 2 1 0 2 2 0 0 0 1 1 0 0 0 0 0 2 0 0 1 0 0 1 1 0 0 0 0 0 0 0 0 0 0 0 0 0 1 1 1 0 0 0 0 0 0 1 0 2 0 0 0 0 0 0 0 0 5 0 0 0 1 0 0 0 1 0 4 0 0 0 0 0 0 0 0 0 0 1 2 0 1 0 1 0 2 1 4 0 0 0 0 0 0 0 0 4 0 0 0 1 1 0 1 1 0 0 0 1 3 0 1 1 0 1 2 2 0 0 0 1 4 4 1 0 0 1 0 0 0 0 1 0 0 0 0 1 1 2 0 0 1 1 0 0 0 0 2 1 1 1 1 0 0 1 2 0 1 0 2 0 0 0 1 2 0 0 0 0 0 0 1 0 0 1 5 0 1 0 0 0 0 1 0 1 1 0 0 2 0 0 3 0 0 3 0 0 1 0 0 1 0 0 1 2 0 0 2 1 0 0 0 0 0 0 0 1 1 0 1 1 0 0 2 2 0 0 0 1 1 0 1 0 0 1 1 0 0 0 1 0 0 1 0 0 1 0 1 0 0
10 26 1 14 16 22 19 16 31 1 28 21 3 19 27 7 13 5 14 24 3 13 3 17 1 11 32 23 11 18 5 3 26 4 18 20 2 10 12 33 19 43 27 19 9 19 5 17 16 20 12 3 20 22 3 0 13 30 20 6 21 25 19 4 14 1 22 18 13 24 25 11 14 18 24 4 17 6 13 12 14 12 3 20 19 21 0 19 15 9 4 29 20 8 11 16 12 6 3 1 14 12 32 12 12 6 7 17 27 24 21 1 19 4 4 21 16 3 19 20 17 2 0 26 21 5 19 15 17 9 14 29 18 22 29 10 14 27 9 14 22 7 28 5 26 6 6 27 23 2 13 23 8 28 17 2 12 7 21 24 22 19 6 7 22 17 16 19 24 33 26 20 23 13 26 16 33 27 20 22 16 4 9 2 6 19 4 23 13 6 13 24 36 4 43 8 9 10 0 21 13 9 17 3 19 11 5 7 8 23 8 7 18 4 13 1 14 18 16 4 23 8 1 30 33 20 30 19 7 7 12 21 13 8 11 13 1 13 33 14 8 29 20 31 1 5 22 33 21 15 5 6 17 33 25 6 3 12 14 12 7 14 13 26 7 10 5 6 26 4 22 32 5 7 18 15 1 14 26 5 1 8 9 10 3 2 17 20 6 14 17 29 27 25 11 3 8 9 3 22
3 1 4 4 5 5 4 7 7 10 7 10 3 5 0 3 2 6 2 5 5 4 6 6 6 3 9 8 5 7 5 2 7 12 5 8 6 5 6 3 8 1 11 6 5 8 6 9 6 6 9 5 13 7 8 6 8 2 5 10 9 9 6 5 7 9 5 3 4 9 2 6 10 5 6 8 8 5 6 5 7 3 9 8 6 9 4 4 4 4 8 1 8 4 3 8 5 11 2 12 7 1 4 8 7 6 11 3 5 4 2 5 6 8 4 8 5 2 7 7 5 3 4 5 5 10 4 4 8 7 9 5 5 9 4 9 6 7 10 4 7 4 2 3 5 3 5 7 6 8 4 8 7 4 10 6 1 5 6 7 4 4 3 4 11 9 6 7 3 2 10 3 7 11 7 4 8 7 2 15 5 0 1 10 4 4 9 9 8 4 3 8 3 4 10 6 4 7 5 4 5 8 8 5 6 7 4 5 10 4 7 6 6 6 10 3 4 6 7 12 7 6 5 6 8 8 3 10 3 10 3 5 11 4 2 1 2 6 7 6 10 6 4 4 8 7 8 6 6 3 13 7 7 4 4 5 7 5 7 4 4 10 6 4 9 6 6 8 6 5 8 3 9 7 9 4 8 4 8 9 7 7 4 4 6 4 3 7 8 1 7 6 8 6 3 2 5 5 5 9
9 14 11 4 15 17 48 20 12 12 15 20 16 19 13 37 28 23 7 20 29 7 21 20 3 13 21 22 12 37 33 19 15 22 14 16 5 13 14 14 8 4 19 25 11 15 17 16 8 6 7 58 22 29 36 33 15 12 16 10 23 9 51 8 15 14 8 8 14 10 28 10 9 8 39 20 2 25 32 8 27 7 9 36 31 7 22 14 58 12 33 24 35 23 16 24 16 30 7 3 30 20 15 17 6 11 35 32 13 26 16 4 17 32 30 8 19 15 46 20 7 5 24 19 38 24 15 28 8 23 48 14 24 29 6 34 13 11 16 7 18 17 25 2 15 24 23 26 33 11 28 4 19 16 32 8 33 21 19 35 18 23 5 19 18 11 11 6 12 14 22 7 15 19 18 14 20 3 19 28 11 35 9 5 2 30 20 10 10 24 16 9 31 22 27 9 32 25 12 14 19 17 25 24 6 7 13 20 13 15 35 20 16 11 19 52 6 20 12 20 15 41 13 20 14 25 12 30 7 14 17 14 6 47 23 19 18 11 31 23 4 13 37 19 14 18 19 22 68 16 1 7 11 14 41 12 17 12 12 10 13 26 6 6 15 6 9 6 14 26 26 9 15 9 19 16 11 15 29 22 19 9 4 6 20 24 12 13 16 23 14 27 5 12 28 22 14 8 2 17
3 11 6 11 9 7 7 7 6 5 9 4 5 9 3 1 6 4 4 5 9 8 3 2 2 5 4 4 1 7 5 8 4 3 2 4 3 2 1 5 2 1 2 2 0 5 7 12 4 9 7 3 9 1 21 3 4 2 2 1 2 2 3 9 7 2 7 0 5 5 0 6 8 4 0 10 5 2 26 8 5 18 2 8 13 11 10 2 5 10 13 9 6 10 6 11 1 1 2 2 5 6 5 1 9 1 1 7 5 0 7 5 5 3 2 8 5 4 3 1 12 9 6 2 0 7 5 2 6 6 7 3 4 7 8 12 2 3 2 9 12 12 5 6 6 19 13 8 4 5 3 2 10 6 4 6 3 5 2 7 4 8 7 5 5 2 5 8 14 8 5 8 3 4 10 5 1 10 4 5 8 4 7 13 4 1 5 4 3 5 8 4 3 17 9 6 3 14 12 20 2 1 4 5 7 1 1 8 5 8 1 14 5 7 7 1 4 5 5 6 7 3 8 9 2 2 10 2 2 9 7 23 6 7 10 12 3 5 10 2 5 15 8 16 2 2 3 7 5 0 12 4 8 3 4 2 8 4 1 9 6 7 4 9 6 0 5 13 9 6 2 10 12 5 4 4 19 1 3 7 3 7 7 9 2 10 11 3 10 5 7 7 5 10 6 4 5 2 1 7
2 0 0 0 0 0 0 0 0 0 0 0 0 0 0 0 0 0 0 0 0 0 0 0 0 0 0 0 0 0 0 2 0 0 0 0 0 0 0 0 0 0 1 0 0 0 0 2 0 0 0 0 0 0 0 0 0 0 0 0 0 0 0 0 0 0 0 0 0 0 0 0 0 1 0 0 0 0 0 0 0 0 0 0 0 0 0 0 0 0 0 0 0 0 1 0 0 0 0 0 0 0 0 0 0 0 0 0 0 0 0 0 0 0 0 0 1 0 0 0 0 0 0 0 0 0 0 0 0 0 0 0 0 0 0 0 0 0 0 0 0 0 0 0 0 0 0 0 0 0 1 0 0 0 0 0 0 0 0 0 0 0 0 0 2 0 0 0 0 0 0 0 0 0 0 0 0 0 0 0 0 0 0 0 0 0 0 0 0 0 0 0 0 0 0 0 0 0 0 0 0 0 0 0 0 0 0 0 0 0 0 0 1 0 0 0 0 0 0 0 0 1 4 0 0 0 0 0 0 0 0 0 0 3 0 0 0 1 0 0 0 0 0 0 0 0 2 0 0 0 0 1 0 0 0 0 0 0 0 0 0 0 0 0 0 4 0 0 0 0 0 0 0 0 0 0 0 0 0 0 0 0 0 0 0 0 0 0 1 0 0 0 0 0 0 0 1 0 0 0
0 0 0 2 0 3 3 0 1 2 0 3 0 3 0 2 1 0 0 2 0 0 0 0 0 1 2 1 4 0 1 0 2 1 0 0 0 1 0 0 2 2 0 0 0 0 0 2 1 0 0 0 0 1 1 0 3 3 0 2 0 0 0 0 0 2 0 0 0 0 2 1 0 0 1 0 1 0 1 0 1 0 0 0 0 0 0 2 1 0 0 0 3 0 0 0 1 2 1 0 1 0 0 0 1 0 1 0 0 1 2 1 1 0 0 0 0 1 0 1 1 1 0 6 0 0 3 0 0 1 1 0 0 1 0 2 2 0 1 0 0 0 0 2 0 0 0 0 1 1 3 3 0 3 1 3 0 0 0 1 0 0 0 0 0 1 0 0 1 0 0 1 0 1 2 0 0 0 0 0 0 0 0 1 1 0 1 0 0 0 0 0 1 1 0 2 2 0 0 0 3 0 1 0 0 1 0 2 4 2 1 1 1 0 0 0 1 1 1 2 4 2 0 0 0 1 2 1 0 0 5 1 1 0 0 2 1 0 0 0 0 0 1 0 0 0 1 1 0 4 0 1 2 0 0 1 0 0 0 0 0 1 1 0 0 1 0 4 0 0 0 0 0 0 3 0 0 1 2 0 0 1 1 2 0 3 0 0 0 0 0 1 1 0 0 3 0 0 0 0
7 8 5 9 4 12 5 20 2 5 16 25 10 10 2 1 15 9 9 2 6 9 1 12 6 17 24 10 12 9 0 7 9 17 0 6 7 5 4 3 7 1 1 6 2 8 12 15 0 6 18 16 1 5 10 23 20 4 4 16 11 8 13 9 8 10 10 2 2 6 5 7 3 8 7 11 2 13 7 1 5 8 23 2 4 13 17 2 5 1 17 12 7 4 6 7 8 2 5 12 0 11 8 5 8 3 9 12 7 4 4 6 4 13 2 3 7 19 13 1 6 14 12 4 9 10 12 10 3 4 14 9 4 10 11 4 7 9 6 6 5 4 3 12 25 11 25 5 10 5 3 14 5 7 5 10 4 22 5 21 3 10 15 21 12 4 16 8 7 10 6 17 16 16 11 2 9 4 5 4 9 2 17 2 17 8 8 4 24 5 6 6 2 6 10 5 2 12 14 12 3 10 1 2 4 2 1 12 2 13 4 11 4 2 4 0 3 2 4 11 8 2 7 4 6 3 4 1 6 7 1 4 6 17 13 0 1 5 7 1 5 2 5 8 8 12 12 12 9 26 2 1 5 1 8 17 8 7 18 10 16 3 4 22 7 6 2 6 12 16 1 9 5 8 1 5 16 5 16 0 17 12 4 2 10 13 6 0 11 7 1 6 6 5 10 16 6 10 4 6
3 3 1 5 7 3 2 2 2 6 5 2 1 6 5 2 3 7 4 6 4 2 5 5 3 3 6 2 3 9 5 2 7 2 1 11 3 2 4 3 6 3 3 4 0 3 6 3 4 6 0 5 7 1 3 5 1 6 9 6 9 1 7 2 6 7 8 5 3 4 5 6 1 8 6 0 3 5 6 6 3 1 4 4 2 0 6 4 5 3 8 7 5 5 10 5 5 6 2 2 5 3 5 5 1 5 9 4 4 4 5 4 4 2 2 2 2 3 8 4 3 5 5 4 2 4 3 3 9 2 4 2 1 4 7 5 7 2 5 6 3 4 3 4 6 3 4 3 3 5 1 5 6 1 1 4 5 3 4 3 3 2 6 4 7 3 3 5 5 7 4 3 4 3 1 4 4 9 3 2 3 5 2 3 9 12 9 3 3 0 4 3 9 9 4 3 2 5 3 1 1 5 3 4 8 8 7 4 2 3 2 6 1 5 5 4 3 7 3 6 2 3 3 3 2 3 6 5 7 4 9 2 2 4 2 6 3 4 9 1 4 4 8 0 1 4 2 5 5 5 7 7 2 6 7 10 2 7 8 4 2 8 6 9 5 3 5 2 2 1 5 1 6 4 3 5 4 5 7 9 2 2 5 4 7 4 5 3 2 5 5 8 3 4 3 5 3 11 4 2
5 14 3 0 11 4 3 11 7 0 11 6 8 11 6 35 10 13 9 19 2 10 5 16 12 6 5 3 20 3 15 4 3 12 1 2 1 5 7 4 12 4 6 19 5 9 7 5 5 8 3 7 9 11 6 4 5 5 16 6 9 0 11 4 8 5 4 5 14 1 7 6 6 4 6 2 3 8 12 3 10 4 0 3 19 1 8 9 3 9 12 4 22 2 7 1 8 26 20 14 6 3 20 15 12 5 7 26 2 4 1 10 11 13 4 4 12 9 9 3 15 7 17 11 0 2 5 5 7 3 6 11 10 0 11 8 13 9 0 0 9 2 7 3 6 1 16 11 11 14 5 6 20 6 10 2 11 17 5 12 3 2 10 11 9 4 11 3 1 12 2 13 7 8 12 11 10 0 13 1 4 3 10 14 13 3 0 8 3 14 6 9 4 12 3 3 13 12 2 1 26 7 1 25 8 4 11 6 11 2 2 13 8 7 16 1 3 2 2 5 4 5 22 18 6 5 6 6 15 2 9 3 7 2 12 5 17 8 17 2 8 10 14 16 9 4 4 13 0 3 7 13 8 3 5 7 9 18 17 11 6 4 15 5 1 6 4 11 0 1 1 0 17 1 17 3 10 1 7 12 4 10 11 4 6 9 11 3 3 8 1 11 15 6 3 4 8 11 17 16
0 0 0 0 0 0 0 0 0 0 0 0 0 0 0 3 0 0 0 0 0 0 0 2 0 0 0 0 0 0 0 1 0 0 0 0 1 0 2 0 0 1 0 0 0 0 0 0 0 0 0 0 0 0 1 0 0 0 1 0 1 0 0 0 1 1 2 1 0 0 0 0 0 0 1 0 0 0 0 0 0 4 0 0 0 1 0 1 2 1 1 1 0 0 1 0 0 0 0 0 1 0 0 0 0 0 0 1 0 0 0 0 0 0 0 0 0 0 0 1 0 1 0 0 0 0 0 0 0 0 0 0 0 0 0 1 0 0 0 1 0 0 0 0 0 1 0 0 1 0 1 1 0 0 0 0 0 0 0 0 0 4 0 0 0 0 0 0 0 0 0 0 1 0 0 0 0 1 0 1 0 0 0 0 1 5 0 0 0 0 4 0 0 0 0 0 1 0 0 0 6 0 0 0 1 1 0 0 2 0 0 0 0 0 2 0 0 0 0 0 0 0 1 0 0 0 0 0 0 2 0 0 0 0 0 0 0 0 0 0 0 1 0 0 0 0 0 0 0 0 0 0 0 0 0 0 0 0 0 0 0 0 0 0 0 0 0 0 2 0 0 0 0 0 0 0 0 1 0 0 0 0 0 0 0 0 0 0 0 1 1 0 0 0 0 0 0 0 1 0
4 8 2 4 4 6 1 1 4 2 5 2 2 12 0 7 14 17 7 4 6 2 3 4 6 3 10 6 10 17 10 6 5 9 10 3 4 11 2 10 3 8 14 8 16 8 3 12 6 3 1 3 15 7 3 3 9 5 3 5 8 3 4 10 16 9 1 10 12 3 4 7 6 8 9 7 6 3 9 3 3 21 3 12 4 8 9 4 6 12 4 7 9 1 7 7 3 11 3 10 6 5 3 8 8 10 5 1 3 13 7 13 1 7 13 4 9 8 2 7 6 5 3 5 12 1 7 14 5 1 3 4 8 2 4 5 19 4 2 8 6 2 7 7 14 3 0 3 10 15 4 11 3 3 9 0 3 9 8 11 9 10 8 4 0 10 3 5 10 7 3 2 6 3 5 2 3 2 11 9 7 5 9 10 3 6 5 5 12 18 5 5 8 13 7 10 12 8 7 11 6 5 5 14 5 4 2 2 1 9 10 1 15 19 6 5 16 4 8 1 12 2 6 1 5 1 7 3 6 5 5 5 10 10 8 10 2 5 2 5 17 5 3 4 2 11 11 6 6 1 3 12 11 9 2 9 12 11 4 7 6 3 18 6 9 1 9 4 8 4 9 13 1 1 2 20 1 5 6 6 6 10 4 3 4 4 7 29 2 5 7 8 8 4 6 8 9 5 13 1
1 6 19 7 7 1 1 9 3 13 14 2 25 1 20 5 9 4 10 7 13 11 17 13 7 9 9 1 9 17 2 4 11 13 10 6 14 13 12 4 9 9 15 5 10 5 1 21 7 9 6 22 8 15 7 15 3 25 16 18 4 14 12 9 6 9 23 5 4 6 20 10 8 9 9 6 1 8 3 22 3 9 7 2 5 4 6 10 4 3 11 19 4 11 10 6 21 3 1 10 18 17 14 15 6 2 13 25 8 6 12 3 6 8 16 1 4 9 0 16 18 2 2 0 5 18 12 12 10 0 1 7 6 6 12 6 9 6 7 2 5 24 6 3 5 6 1 19 20 7 13 13 15 3 3 13 11 0 5 16 5 7 0 8 2 12 14 7 11 3 7 11 7 18 3 13 6 11 10 5 11 15 8 6 4 5 13 4 2 15 19 6 27 5 1 0 7 15 10 16 19 1 10 8 7 7 8 3 14 11 2 18 12 1 13 13 6 15 15 7 5 19 11 5 12 4 0 6 2 20 19 18 8 9 17 5 11 5 14 1 6 11 3 23 19 8 13 10 11 10 17 9 2 10 13 4 21 13 21 10 6 13 2 5 3 6 6 11 19 0 4 11 10 5 13 6 4 8 13 7 17 18 14 5 15 14 9 7 5 17 10 1 20 21 8 5 12 3 4 21
6 8 3 2 2 2 8 1 5 6 1 3 8 1 6 2 4 6 2 1 2 7 0 6 5 3 12 2 1 0 0 5 5 2 6 1 7 6 1 1 6 0 7 1 4 1 3 3 3 4 5 3 2 4 4 5 4 4 6 2 2 15 3 4 5 4 5 7 10 5 4 2 3 0 5 14 3 4 8 3 6 1 6 7 4 11 2 2 3 6 6 8 2 2 5 6 9 6 1 4 1 11 5 3 0 3 4 9 1 1 1 1 4 4 6 3 6 5 4 1 4 5 6 4 1 2 4 1 5 4 3 6 1 4 1 5 1 1 3 1 3 7 2 7 2 2 2 2 13 8 3 1 5 2 5 2 1 0 3 3 9 4 2 4 6 3 10 5 12 1 14 2 5 3 1 4 9 3 7 5 2 4 3 2 1 1 1 4 1 6 2 1 6 1 4 3 9 3 0 3 6 2 7 6 1 5 2 8 4 4 3 2 1 1 3 5 1 2 1 7 1 1 1 2 3 6 2 8 2 6 4 0 3 2 6 0 9 2 1 3 3 6 5 2 4 1 3 5 4 2 3 4 2 3 2 12 4 13 4 4 6 0 0 12 3 4 2 2 7 4 5 10 4 1 0 3 2 7 9 4 3 1 4 1 3 1 4 3 3 1 1 3 2 3 8 2 1 1 1 4
0 4 0 30 1 0 0 2 4 0 0 0 0 38 3 0 2 1 0 0 0 3 0 0 0 0 2 0 2 7 0 0 39 44 0 0 0 11 0 0 0 23 23 4 0 0 8 17 0 0 0 2 9 0 0 0 1 7 0 0 0 6 0 0 13 0 0 0 0 0 0 1 3 1 0 0 0 1 0 59 2 0 0 16 1 0 0 10 0 25 0 0 0 0 19 0 0 1 0 2 0 4 0 0 1 1 1 0 0 0 8 0 0 65 10 16 0 1 20 4 17 0 0 13 7 0 0 1 0 0 0 2 0 0 0 21 5 0 0 6 0 0 0 3 7 0 1 0 0 2 0 6 20 0 0 3 0 0 27 6 20 40 0 2 0 0 2 0 0 1 1 37 0 0 0 0 6 5 2 0 19 3 1 21 2 0 0 0 0 0 0 0 7 0 1 0 3 0 1 0 0 4 0 0 1 0 0 0 21 0 0 0 0 7 0 25 0 47 74 74 5 0 4 8 48 0 10 12 0 2 0 2 1 1 22 0 1 2 11 2 0 3 0 8 0 0 0 0 0 4 4 0 43 0 0 0 45 3 1 1 5 1 0 7 0 1 4 1 0 2 18 0 2 3 0 0 0 52 12 0 0 9 4 0 7 0 0 2 0 0 0 14 1 0 3 0 0 0 0 1
0 0 0 0 0 0 0 0 0 0 0 0 0 0 0 0 0 0 0 0 2 2 0 0 0 0 0 0 0 0 0 0 0 0 1 0 0 0 1 0 0 1 0 0 0 0 0 0 0 1 0 0 0 0 0 0 0 0 0 0 1 0 0 1 0 0 0 0 0 0 0 0 0 0 0 0 0 0 1 0 0 0 0 0 0 0 0 0 0 0 0 0 0 0 0 1 0 0 0 0 0 0 0 0 0 0 0 0 0 0 0 0 0 0 0 0 0 0 0 0 0 0 0 1 0 0 0 0 0 0 1 0 0 0 0 0 0 0 0 0 0 0 0 0 0 0 0 1 0 0 0 0 0 0 0 0 1 0 0 0 0 0 0 0 0 0 0 0 0 0 0 0 0 0 1 0 0 0 0 0 0 0 0 0 0 0 0 0 0 0 0 0 0 0 0 0 0 0 0 0 0 0 0 1 0 0 0 1 0 0 0 0 0 0 0 0 0 0 0 1 0 0 0 0 0 0 0 0 0 0 2 0 0 0 1 0 0 2 0 0 0 0 1 0 0 0 0 0 0 0 0 0 0 0 0 0 0 0 0 1 1 0 0 0 0 0 0 0 0 0 0 0 0 0 0 0 0 0 0 0 0 0 0 0 0 0 0 0 0 0 0 1 0 0 0 0 0 0 0 0
0 1 0 0 1 0 0 0 0 0 0 0 0 2 4 0 0 0 0 1 0 0 0 0 1 5 2 0 0 1 0 1 0 0 0 0 0 4 2 0 0 0 0 0 0 0 0 0 2 0 0 0 0 0 1 0 1 1 0 0 2 0 0 0 0 0 0 1 1 0 0 0 1 0 0 3 0 1 0 0 0 0 0 0 2 0 0 0 1 1 0 0 0 0 0 0 2 1 1 1 2 0 0 0 0 0 1 0 0 0 2 0 0 0 0 0 0 0 0 6 0 0 2 0 0 0 1 0 2 1 2 0 0 2 0 1 1 0 0 2 0 3 0 0 0 0 0 0 0 0 0 2 0 0 0 0 0 0 3 0 0 0 0 0 1 0 0 0 0 0 0 0 0 0 0 0 3 5 1 3 0 0 0 0 0 3 0 0 0 2 0 0 0 0 5 0 0 0 0 0 0 0 0 0 2 1 2 1 1 0 0 0 1 0 0 0 1 0 0 0 0 1 1 0 0 3 0 0 0 2 0 0 0 0 2 0 0 0 0 0 0 0 0 0 0 0 0 1 0 0 0 0 1 0 0 0 0 0 0 0 0 0 2 1 1 0 0 0 0 0 0 1 0 0 0 0 0 0 1 0 0 1 0 1 0 1 0 0 2 1 0 3 0 0 0 0 0 0 0 1
27 15 12 19 10 7 9 14 27 16 15 10 13 5 14 15 12 13 13 23 11 9 18 12 13 21 15 19 27 3 9 16 16 11 19 20 17 10 15 21 6 12 23 5 6 24 21 8 13 15 9 13 8 14 11 17 17 16 2 15 27 13 17 23 25 5 27 5 8 11 5 21 21 14 8 17 7 10 7 23 23 2 8 17 30 11 14 10 19 22 18 12 10 17 15 11 3 3 8 4 7 10 20 12 22 27 18 25 24 10 29 11 5 4 15 13 18 14 22 14 22 16 12 20 12 23 13 30 5 16 15 11 13 28 9 13 9 7 6 24 2 21 20 21 5 12 15 8 2 19 34 6 1 12 13 12 15 8 21 4 11 9 14 24 9 28 22 6 22 16 12 22 16 21 24 6 7 6 7 12 14 23 10 17 7 12 25 11 26 20 17 8 4 4 15 4 13 20 23 30 9 9 18 16 14 9 16 12 19 19 10 20 15 17 23 25 30 5 4 11 19 5 22 20 12 7 23 21 20 11 16 31 14 19 17 19 24 25 11 2 11 17 14 14 19 8 14 0 4 24 12 25 12 16 7 15 8 8 12 24 24 14 16 12 23 28 18 13 13 10 13 10 20 7 15 12 3 1 8 5 14 19 9 23 21 9 25 5 4 13 4 11 14 12 7 5 18 14 13 11
4 12 12 12 1 3 0 1 3 13 0 0 4 6 4 1 1 10 10 4 12 7 7 12 14 1 4 2 23 0 1 4 22 4 10 26 16 20 0 6 0 19 12 2 0 12 3 7 3 15 8 6 1 2 5 0 12 28 5 1 17 5 16 0 5 12 8 4 2 5 4 8 17 0 10 10 13 12 0 3 1 22 13 19 13 36 7 0 4 2 4 1 5 0 13 13 31 13 18 0 7 5 3 0 1 0 25 4 5 0 15 0 1 19 3 2 24 7 0 28 28 13 1 6 0 11 17 0 5 10 14 1 6 15 7 4 23 2 8 3 5 19 37 23 4 4 6 11 8 2 2 7 14 0 29 22 7 2 1 4 7 8 21 12 17 15 5 14 11 14 4 1 4 14 3 5 14 17 10 21 1 1 5 6 14 0 11 3 21 1 6 2 1 5 8 5 3 1 11 1 30 34 7 10 20 2 0 18 4 2 5 1 15 12 13 0 4 5 4 13 3 17 0 11 25 11 0 0 6 7 2 7 15 16 8 1 8 6 3 8 6 11 7 8 3 2 2 6 10 11 8 4 2 0 12 2 10 14 25 3 7 0 12 3 3 2 5 1 1 23 0 2 21 8 12 4 6 25 8 1 6 3 16 4 4 3 1 20 10 5 8 10 0 3 8 6 2 0 5 7
0 9 3 0 0 0 0 0 0 0 1 0 0 0 0 4 0 0 0 0 0 0 3 0 0 1 1 2 0 0 3 0 3 2 0 4 0 1 6 0 1 0 6 2 3 0 0 0 0 1 0 7 2 0 0 0 1 0 0 0 2 3 0 0 1 4 0 0 1 0 0 0 0 0 4 0 0 0 0 1 6 2 2 11 3 9 1 0 0 0 0 0 5 0 0 0 0 0 0 0 3 3 0 5 0 2 0 0 0 0 0 7 0 0 2 1 0 0 3 0 0 0 1 1 0 0 5 4 0 0 0 0 0 5 0 3 2 0 0 1 1 1 3 1 1 0 1 0 9 8 3 0 0 0 2 0 0 1 1 0 5 1 0 9 0 1 2 0 0 0 0 7 6 0 0 0 0 0 3 0 0 1 8 7 0 1 7 0 2 1 3 0 1 0 4 5 2 6 1 0 0 2 0 0 2 0 0 0 0 0 0 3 3 3 0 1 0 0 2 0 2 0 0 0 0 11 0 0 4 3 0 1 0 5 2 0 2 0 2 0 1 1 3 0 1 7 0 0 1 1 4 0 3 0 0 1 0 5 0 5 0 2 0 1 3 0 0 0 3 1 0 4 0 2 1 8 0 6 0 0 1 0 0 0 0 0 2 0 3 0 0 3 1 1 0 1 2 1 3 0
4 0 3 5 4 6 4 6 1 0 2 1 0 3 7 3 1 4 7 2 2 10 2 4 1 2 0 4 3 0 7 1 3 8 5 2 6 0 1 8 10 7 1 4 2 7 4 5 0 3 3 1 1 4 0 1 0 0 3 8 0 5 0 2 2 1 2 2 2 1 2 4 3 4 6 3 0 2 4 4 2 1 1 1 1 0 4 3 8 7 6 8 10 8 3 5 6 2 0 3 2 2 2 0 5 4 8 1 0 6 1 7 5 4 4 1 0 3 7 4 0 0 3 0 1 9 2 3 2 0 3 0 1 1 0 5 2 2 0 1 1 4 3 2 1 1 2 11 0 6 5 11 10 5 6 2 5 0 4 2 1 1 1 2 4 4 0 4 3 5 0 1 5 2 3 2 2 9 0 1 1 4 2 13 1 2 7 8 2 7 3 2 5 1 2 0 0 2 3 1 9 2 0 1 7 0 2 0 0 1 0 15 7 4 1 0 1 1 4 4 4 2 4 4 7 0 4 0 4 1 3 1 4 0 1 3 1 7 1 8 2 1 0 8 5 0 2 3 6 5 1 5 5 5 3 5 1 0 2 0 1 9 7 0 8 0 0 7 0 1 1 6 1 0 6 0 0 6 3 1 1 6 6 1 0 3 7 1 3 3 2 2 3 0 5 4 6 1 0 0
18 23 20 26 16 23 11 11 15 34 22 19 30 24 6 27 11 27 14 23 30 2 22 24 29 31 22 27 32 21 15 33 30 6 16 16 35 22 27 34 24 29 34 24 14 16 28 17 30 35 24 30 7 14 28 25 15 39 20 16 24 16 29 21 36 15 28 24 22 20 26 27 31 8 9 31 26 23 20 11 18 21 24 27 26 21 16 22 19 21 15 25 20 30 19 22 26 14 16 15 37 16 11 30 23 20 20 32 31 37 17 33 13 22 12 13 26 7 10 26 22 24 25 27 14 37 18 42 15 13 25 16 25 18 24 24 7 31 20 15 11 9 35 23 25 14 18 33 18 27 29 17 36 26 31 19 14 24 29 28 17 20 23 14 26 16 13 19 23 19 19 28 14 20 15 34 27 14 20 27 20 8 14 28 20 32 14 20 28 28 15 13 23 27 26 24 20 8 13 27 34 35 19 19 25 15 15 12 30 3 24 23 24 22 34 29 31 14 15 17 27 15 19 17 21 21 24 32 22 18 14 8 26 31 31 23 13 26 21 18 22 16 15 30 13 22 19 37 15 32 20 17 13 24 9 33 14 10 28 16 25 30 21 19 17 11 32 22 16 31 30 8 22 22 26 24 8 9 8 24 22 29 26 3 10 13 31 11 30 12 9 18 28 21 21 24 7 6 17 18
0 1 2 0 3 0 0 0 0 0 0 0 0 0 0 0 0 1 0 0 0 0 0 0 1 1 0 0 1 0 0 9 0 1 0 2 0 0 0 0 2 0 0 7 0 1 0 0 0 0 1 2 0 2 9 0 1 0 0 6 4 0 0 0 0 0 0 0 0 0 7 0 2 0 0 0 17 0 3 8 0 0 0 0 4 0 5 0 0 0 1 0 0 3 0 1 1 0 0 3 0 0 1 0 0 0 9 0 0 0 8 2 0 1 0 0 4 8 7 0 0 0 0 0 0 0 1 0 2 2 1 2 3 0 0 0 0 2 2 2 2 0 1 0 1 0 0 9 0 0 0 1 3 0 2 1 0 0 0 0 0 3 0 0 2 1 9 0 0 0 0 0 2 1 3 0 3 0 0 2 0 0 0 0 1 0 2 0 2 2 0 0 2 0 0 0 1 0 0 4 0 0 0 2 0 0 0 0 0 1 2 0 1 0 1 0 0 1 0 0 1 0 0 0 0 0 4 0 1 0 2 2 0 0 6 0 0 0 0 1 1 0 1 0 0 0 0 9 0 0 0 0 0 0 0 1 2 0 0 0 1 0 0 0 2 0 0 0 0 0 1 0 0 1 0 0 0 2 0 0 0 0 0 1 0 1 2 0 0 0 0 3 2 1 5 0 0 0 2 0
0 0 0 0 0 0 0 0 0 0 0 0 0 0 0 0 0 0 0 0 0 5 0 0 2 0 0 1 0 0 0 0 0 4 0 0 0 0 0 0 0 0 0 1 0 0 0 0 0 0 0 0 0 0 0 0 1 0 0 0 2 0 0 0 0 0 0 0 0 0 0 0 0 0 0 0 0 0 2 0 0 0 0 0 0 0 0 0 0 0 0 0 0 0 0 0 0 0 0 0 0 1 0 0 0 0 0 0 0 0 0 0 0 0 0 0 0 0 1 0 0 0 3 0 0 0 0 0 0 0 0 0 0 0 0 0 3 0 0 0 0 0 0 0 0 0 0 0 0 0 0 0 0 0 0 0 0 0 0 0 1 0 0 0 1 1 0 0 0 1 0 0 0 0 0 0 0 0 0 3 0 0 0 0 0 0 0 0 12 1 0 0 0 0 0 0 0 0 0 0 0 0 0 0 0 0 0 0 0 0 0 0 0 0 2 0 0 0 0 0 0 0 0 0 0 6 0 0 0 0 0 0 0 0 0 0 0 2 0 2 0 0 0 0 0 1 0 0 8 0 0 0 0 0 0 0 0 0 0 0 0 0 0 0 0 4 9 0 2 0 0 0 1 0 0 0 0 0 0 11 0 0 0 0 0 0 0 0 0 0 0 0 0 0 0 0 0 0 0 0
4 0 10 7 3 1 3 2 7 5 0 0 5 1 1 5 6 3 1 2 1 1 6 5 3 2 3 1 3 4 8 2 4 1 0 3 2 10 1 3 2 0 1 0 2 2 6 3 0 2 2 3 3 1 2 0 5 2 2 3 6 3 0 5 1 0 9 3 2 5 5 4 4 3 3 2 2 10 0 1 2 5 4 5 3 0 3 2 5 0 4 1 4 4 0 3 2 2 1 1 5 1 0 2 3 2 0 3 1 1 4 4 3 4 2 0 2 3 6 2 1 2 4 1 2 8 0 2 1 7 11 4 1 0 3 1 2 0 2 2 1 6 0 3 2 2 0 5 6 6 0 2 3 2 4 1 5 2 1 7 4 6 0 2 5 0 3 2 1 1 8 1 4 4 5 5 0 3 5 0 2 7 2 1 3 2 3 4 4 3 9 5 3 5 0 2 3 5 3 6 7 1 3 0 4 11 3 7 2 2 0 1 3 4 3 6 1 3 1 0 3 4 8 0 2 5 8 3 1 3 3 1 8 5 3 1 2 3 1 0 1 2 3 2 2 4 0 1 4 0 0 4 4 2 7 2 0 2 4 1 0 2 2 1 2 2 0 1 2 1 6 2 5 1 0 3 3 3 1 3 2 1 2 3 3 3 6 2 4 1 4 1 3 1 5 4 1 3 0 2
0 0 0 0 2 1 1 0 5 0 7 1 0 6 0 4 7 1 3 0 0 0 1 0 0 4 1 0 0 2 0 0 0 0 2 0 0 5 11 0 0 0 0 4 1 5 0 3 0 0 0 6 0 3 1 1 0 0 0 0 3 0 0 0 3 0 0 0 0 0 2 0 1 0 0 0 8 0 0 0 1 0 0 0 4 0 0 2 0 0 0 0 0 5 0 0 10 1 0 0 0 1 0 0 0 0 0 0 1 0 2 0 0 0 4 2 0 2 4 2 0 0 0 0 0 0 0 1 1 0 1 0 0 0 0 0 0 0 1 13 0 0 0 1 0 1 0 0 0 0 4 0 0 0 0 0 0 1 1 0 1 7 0 0 4 0 0 0 0 1 2 0 0 1 0 0 0 0 0 0 0 0 0 2 0 0 0 0 4 4 6 1 0 0 0 0 1 2 0 0 1 1 0 0 0 0 2 0 0 0 1 0 0 2 0 0 0 3 2 0 0 3 1 0 1 0 1 0 0 4 4 1 0 0 0 4 0 0 5 3 0 0 0 0 0 0 0 5 0 0 0 4 0 0 0 0 3 0 0 0 6 0 0 0 4 1 0 0 0 0 1 0 0 4 0 0 0 0 0 0 1 5 1 0 0 1 0 0 0 0 1 9 5 0 0 0 1 6 0 0
0 0 1 0 0 0 0 0 0 0 0 1 0 2 0 0 3 0 0 0 0 0 0 0 0 0 1 0 0 0 3 0 0 1 0 0 0 0 2 0 1 0 0 0 0 0 1 0 1 0 1 0 0 1 0 0 1 1 0 1 1 1 0 0 0 3 0 0 0 1 1 1 0 0 0 1 0 0 6 2 0 0 0 1 0 4 0 1 0 0 0 0 0 0 0 0 0 1 2 0 8 0 0 0 3 0 0 0 0 0 1 0 2 0 3 0 0 1 0 0 0 0 0 1 0 1 4 0 0 0 0 0 0 0 0 0 0 0 0 0 0 0 1 1 1 0 0 0 0 0 0 0 0 0 0 0 2 2 1 0 0 0 0 0 1 0 2 0 1 0 4 1 0 0 0 0 0 0 0 0 0 0 0 0 0 2 0 0 2 0 2 0 0 0 0 1 0 0 0 0 0 0 0 0 3 0 0 0 0 0 0 0 0 0 0 1 0 0 0 0 2 0 0 1 0 1 3 0 0 0 0 0 0 0 0 0 1 0 0 0 1 0 0 7 2 0 0 2 0 0 1 1 0 0 0 0 0 0 1 1 1 0 0 0 0 2 0 0 3 0 0 0 0 0 0 2 0 1 0 1 0 0 0 0 0 0 0 0 0 0 0 2 0 0 3 1 0 2 0 1
0 0 0 1 0 1 0 18 3 1 1 0 2 0 0 0 0 0 0 0 0 1 0 10 2 0 0 0 0 0 0 0 0 0 0 1 0 0 0 0 0 4 0 0 1 0 0 0 0 0 0 0 1 0 0 0 0 0 0 0 0 0 0 1 0 0 1 2 0 0 0 1 0 1 0 0 0 1 0 0 0 0 3 1 2 0 6 0 0 0 0 2 6 0 0 0 3 0 0 0 0 0 0 0 5 0 0 0 19 0 0 2 0 0 1 0 0 2 0 0 0 0 0 4 0 0 0 0 1 2 7 0 0 0 16 0 0 0 0 0 0 0 0 1 0 0 1 0 1 1 0 0 0 0 0 0 1 0 0 4 1 4 1 0 0 1 3 0 0 3 0 0 0 0 0 4 0 0 0 12 0 0 0 0 4 0 0 3 10 0 0 0 0 0 0 0 0 0 0 0 1 0 0 0 0 0 3 0 0 0 0 0 3 0 0 0 0 12 0 9 9 0 0 1 0 0 0 0 0 1 0 3 0 0 0 0 0 0 0 0 0 0 0 1 0 0 0 0 0 1 0 0 4 0 0 1 2 0 0 0 0 0 0 0 1 0 1 1 0 0 0 0 0 0 1 0 0 0 0 4 0 0 0 0 0 0 0 0 0 1 0 6 0 0 1 0 0 0 1 0
11 6 3 5 4 3 2 4 9 5 9 4 6 1 1 7 4 10 6 5 7 8 8 0 3 4 4 4 6 7 8 5 8 7 13 2 7 6 8 7 4 6 3 1 9 11 11 4 2 9 3 4 7 3 11 2 12 8 8 12 4 2 2 3 1 7 5 2 7 4 2 3 3 5 7 4 4 0 4 3 11 5 10 1 8 8 8 7 3 8 10 3 7 10 6 1 2 5 3 5 5 11 8 8 5 11 4 2 8 8 5 9 3 5 9 5 6 8 2 7 15 6 3 4 9 8 6 15 7 4 8 4 4 12 12 6 3 7 12 7 5 5 12 7 4 1 5 6 3 0 5 5 4 10 2 6 7 3 12 7 6 6 8 4 6 9 7 6 9 4 2 0 3 4 4 12 6 7 4 2 4 12 3 0 8 6 2 3 8 4 5 3 8 7 3 5 4 4 4 1 7 12 6 2 8 2 7 12 9 4 0 3 6 6 3 13 5 1 5 2 4 10 5 4 10 4 5 5 5 6 0 7 10 8 10 9 9 4 2 7 5 9 8 8 5 10 5 6 2 1 7 7 0 0 7 5 8 5 3 3 3 3 6 2 6 9 7 2 8 6 2 6 2 6 3 9 6 3 6 5 0 9 4 4 6 5 3 9 5 8 4 0 11 5 5 8 5 2 7 10
36 29 15 28 25 27 8 39 21 29 23 36 26 13 16 31 32 16 26 18 12 8 27 31 21 25 20 17 25 26 25 12 30 16 24 21 22 11 18 24 29 17 29 32 25 23 28 15 21 35 25 38 14 25 21 18 25 27 19 36 29 23 23 21 12 29 14 26 26 22 24 27 24 20 22 17 22 25 20 32 10 18 21 33 23 16 23 8 13 17 36 16 33 17 30 28 29 15 17 21 26 9 15 21 16 23 24 30 24 14 14 19 19 26 24 13 40 36 25 10 18 25 12 35 18 17 18 16 18 30 33 17 16 21 17 31 29 21 34 21 20 16 19 29 11 16 28 29 13 15 27 21 22 29 26 9 29 34 29 16 16 14 15 27 23 16 17 18 17 12 19 25 41 27 35 27 18 22 26 15 30 36 28 32 35 17 34 12 24 16 31 18 25 31 17 21 16 21 37 27 31 21 28 19 17 26 11 22 31 9 13 17 53 13 14 22 18 25 20 29 28 25 16 31 41 16 31 23 13 39 24 17 21 12 28 37 19 23 27 4 32 18 15 32 16 33 9 24 26 22 43 28 17 21 15 27 18 21 18 9 30 20 27 10 20 30 27 25 29 24 13 6 11 8 21 17 16 26 29 9 18 29 55 36 28 24 11 10 19 19 14 26 18 23 12 45 23 8 12 30
1541 1282 1469 1320 1036 1490 1352 1380 1868 1394 1477 1448 1012 1927 1459 1255 1393 1017 1401 1245 1144 1128 1232 1524 1130 1160 1032 1395 1535 1243 1471 923 1099 1079 1467 1428 1594 1524 1442 1028 1656 1255 1383 1152 1696 1571 1203 1410 1383 1770 1331 1344 1298 1509 1475 1117 1077 1165 1301 1171 1331 1355 1280 1265 1214 1425 1072 1339 1309 981 1308 1064 1421 1574 1388 1695 1509 1323 1063 1637 1824 1606 984 1412 2020 1366 1890 1398 1360 1818 1847 1136 1084 1006 1360 1536 1447 1868 1379 1183 1426 1221 1213 1096 1602 1425 1194 1880 1341 1224 1213 1356 1049 1209 1487 1407 1151 1071 1010 1235 1041 1516 1332 1499 1547 1060 1055 1054 1018 1689 1265 2011 1232 1592 1821 1310 1440 1442 1051 1321 1307 2393 1150 1368 1116 1269 1478 1181 1114 1376 1347 899 1464 1319 1750 1130 1329 1496 1408 1548 1157 1430 1415 1502 1557 1387 1127 1470 1666 1735 833 1247 1217 999 1630 1214 1584 1168 1726 1066 1184 1263 1826 1079 1923 1462 1147 1403 1556 1307 1252 1077 1322 1258 1431 934 1492 1754 1969 1272 1059 1204 1353 1426 1436 1277 1084 1648 1127 993 1353 1713 1202 1282 1360 1523 910 1179 1954 1613 1556 1161 1155 1657 1324 1501 1319 1354 1313 1176 1116 898 1005 1000 1256 1233 1071 1448 1134 1401 1405 1741 1460 1041 1185 1591 1344 1500 1159 1680 1461 1450 1118 1163 1327 1382 1178 1497 1202 1358 1667 1522 1628 1655 1788 1327 1228 1114 993 1384 1260 1032 1361 1174 1440 1546 1299 1442 1441 1215 1516 1753 1305 1308 1517 1241 1082 1665 1760 1356 1073 1856 1550 1303 1378 1734 1486 1462 1292 1101
8 12 20 10 5 17 15 8 12 10 6 11 27 25 17 13 38 13 8 33 9 13 10 12 16 14 31 13 10 10 6 16 10 17 7 13 15 9 7 10 10 20 4 21 5 20 11 4 26 2 16 12 31 6 6 19 27 13 18 4 7 24 28 10 11 16 11 22 19 30 10 38 22 9 7 25 11 18 11 12 14 35 22 9 3 6 7 7 14 9 13 10 16 7 12 5 16 7 25 14 25 4 27 7 11 22 10 6 21 9 11 22 14 14 19 17 7 10 41 7 8 15 13 4 12 50 28 21 5 6 19 8 9 5 50 12 12 9 9 15 24 5 16 14 16 26 13 39 3 9 13 23 13 8 0 16 10 21 26 34 13 14 17 13 13 8 17 13 15 16 7 22 23 17 4 25 12 6 21 8 13 3 9 19 4 12 12 20 18 15 20 20 8 30 7 53 13 16 10 10 7 23 34 7 32 29 13 6 24 20 24 5 3 23 21 4 18 7 13 3 15 17 21 7 4 16 16 8 5 10 23 30 31 21 3 23 7 32 28 20 48 10 4 27 14 13 3 7 13 12 1 4 16 6 18 8 14 20 24 8 10 8 7 17 5 28 8 14 23 16 10 11 16 14 23 16 35 20 4 12 28 8 16 19 19 8 12 4 23 12 20 10 13 6 13 12 20 24 14 32
41 0 12 0 2 18 5 2 1 6 2 1 10 13 16 13 10 0 9 9 2 0 5 0 21 3 8 7 0 3 15 1 0 1 2 51 13 3 4 8 5 2 4 33 3 0 9 8 0 0 5 6 3 10 21 10 0 1 1 0 3 11 20 17 7 31 1 2 3 8 6 0 0 0 6 25 4 19 0 4 0 1 0 10 0 8 3 0 5 0 11 4 45 2 2 27 3 1 2 3 3 0 2 2 0 2 0 0 13 5 0 7 10 6 0 3 6 2 0 10 1 9 37 10 10 5 1 6 13 14 9 0 0 20 1 3 5 6 13 23 1 0 9 9 1 4 14 9 6 0 18 1 3 6 12 9 13 1 3 7 3 2 14 0 10 7 0 0 16 12 24 4 15 7 12 21 0 1 7 1 1 0 4 3 6 10 0 0 13 5 1 5 0 3 0 6 3 22 18 5 0 0 0 1 2 12 0 1 15 1 0 3 7 2 3 1 0 1 2 6 2 8 2 13 32 5 23 5 0 3 2 0 0 0 9 2 30 6 0 2 14 0 18 0 11 19 2 8 1 4 0 7 0 19 2 1 6 3 34 5 30 12 27 4 14 1 3 5 2 9 0 16 35 2 4 12 3 0 5 0 0 5 0 32 15 3 0 0 1 4 4 0 3 10 3 6 0 0 0 6
0 3 9 2 4 0 4 3 4 0 0 5 1 0 4 3 1 2 0 4 0 2 4 2 1 0 0 3 1 0 1 0 3 7 0 0 3 0 0 3 2 0 3 0 2 1 2 2 3 1 3 4 2 3 0 0 1 1 0 2 1 2 0 0 4 0 1 3 3 11 8 0 2 0 3 0 0 4 0 0 6 0 5 1 0 4 4 3 0 0 3 5 3 1 0 0 4 0 1 1 6 1 0 6 11 1 0 1 1 0 2 1 3 4 1 5 0 3 2 1 3 6 2 0 0 2 1 0 0 2 2 1 5 3 5 4 3 4 4 2 0 1 4 4 0 0 3 1 4 1 4 2 1 5 2 1 6 8 0 3 1 1 1 6 1 0 1 0 2 4 2 0 2 0 4 1 2 5 0 7 0 2 0 4 11 2 3 0 0 1 1 8 3 4 2 0 0 1 5 3 2 2 3 3 1 6 10 7 3 0 0 0 1 1 4 1 4 1 1 4 6 1 1 6 0 5 1 0 1 0 3 4 1 0 7 2 1 4 6 0 3 5 3 0 1 2 5 0 4 4 2 1 3 2 4 0 2 4 1 2 0 7 7 1 0 1 0 10 2 6 0 1 1 0 0 0 6 1 1 6 2 3 0 9 0 0 11 0 1 1 0 7 5 3 4 1 3 0 0 1
19 16 12 3 20 8 10 10 17 8 15 12 2 11 7 7 11 19 21 16 21 17 24 11 11 21 16 11 7 10 15 19 10 7 4 10 22 18 15 8 5 16 20 7 20 8 6 14 11 13 11 10 13 16 12 13 11 12 5 15 13 12 18 8 12 20 11 15 8 7 6 11 16 11 25 10 12 20 8 8 11 12 11 13 11 5 8 9 7 22 12 18 13 11 8 21 12 12 20 9 8 13 5 9 8 12 9 15 12 16 9 12 9 11 18 13 15 7 12 15 8 11 5 9 13 20 19 12 23 8 12 8 19 15 7 10 20 14 14 11 11 12 19 13 11 17 9 26 16 6 10 12 5 7 14 8 6 13 20 11 7 8 27 8 12 23 10 17 10 13 17 16 11 10 6 6 10 14 11 10 15 13 11 13 8 13 9 8 18 5 10 12 13 6 7 13 14 8 15 14 4 12 10 11 4 7 9 10 7 10 11 12 14 8 13 13 7 9 10 10 9 14 11 15 15 20 20 11 10 14 14 5 16 7 11 14 12 21 8 19 21 25 8 8 9 8 28 12 12 6 14 12 13 6 8 10 14 9 12 19 21 9 19 8 4 14 10 6 8 13 5 7 6 9 15 9 4 6 17 14 17 16 12 12 10 18 12 11 11 19 19 23 16 11 10 16 9 23 7 16
14 12 16 9 14 14 9 11 10 15 18 13 13 16 10 17 6 11 10 11 1 25 9 10 12 10 21 21 4 28 8 1 21 39 19 16 2 23 16 2 16 4 11 55 49 7 30 9 23 21 33 23 11 21 18 16 38 26 10 30 16 9 13 18 21 19 6 43 30 17 31 18 27 20 21 15 18 18 7 9 11 13 15 16 4 17 27 2 8 4 12 7 5 11 26 14 26 23 21 12 7 24 9 26 11 1 11 43 11 3 32 22 4 37 12 8 14 5 22 20 33 15 15 24 19 11 35 8 14 23 16 17 11 16 7 18 25 4 26 11 3 7 13 19 8 17 28 12 11 5 18 25 24 16 15 25 10 29 7 17 16 9 22 9 14 19 39 3 14 14 4 45 4 22 14 7 13 12 14 8 23 23 36 27 61 6 29 13 22 22 27 17 5 15 14 12 19 24 20 2 10 30 22 33 25 2 28 35 4 16 11 28 35 4 7 29 13 23 4 23 5 39 25 7 5 22 33 30 24 26 22 11 9 35 61 18 19 23 11 3 10 5 13 12 12 25 7 9 10 53 6 15 17 14 19 21 21 15 13 21 30 29 3 17 36 10 19 12 29 7 3 5 5 20 12 9 8 1 20 36 21 17 13 18 32 16 17 29 27 29 17 12 8 14 20 12 4 11 3 47
0 1 0 0 0 2 0 0 0 0 0 0 0 0 0 0 0 0 0 3 2 1 0 0 0 0 0 0 0 1 0 0 0 0 0 0 0 7 0 0 0 0 0 0 0 0 0 0 0 0 0 1 1 0 1 2 0 0 0 0 0 0 3 0 0 0 0 0 0 0 5 5 0 0 0 0 0 0 0 1 0 11 0 0 0 0 0 0 0 0 2 0 0 0 0 0 0 0 1 0 0 1 0 0 0 5 0 0 0 0 0 0 5 0 0 0 0 0 7 0 1 0 0 0 0 0 0 0 0 0 0 0 0 0 0 0 0 0 0 6 5 0 1 1 1 0 0 0 0 0 7 0 0 0 0 0 0 0 0 0 0 0 0 2 0 3 0 2 0 1 0 4 0 6 0 0 0 0 1 0 0 0 0 0 1 0 0 0 0 0 0 0 0 0 0 0 0 0 0 1 11 0 0 0 0 0 2 0 2 0 0 0 0 0 0 0 0 0 0 5 1 0 0 0 0 2 0 0 0 0 1 0 2 1 0 1 0 0 2 0 3 0 0 0 0 0 0 0 0 0 1 0 0 1 3 0 2 1 3 0 0 0 1 0 1 0 0 0 0 0 0 2 1 0 0 0 1 6 0 0 0 0 0 0 0 0 0 0 3 0 0 4 0 0 0 0 0 0 0 4
2 2 3 3 1 2 0 3 2 1 9 0 0 2 3 1 0 0 1 1 0 4 2 0 1 4 2 1 4 2 0 1 2 2 1 2 2 2 3 1 4 0 0 1 1 0 1 3 2 3 2 7 2 4 4 4 1 3 2 0 0 0 1 2 1 1 2 0 2 0 0 2 3 6 1 2 1 3 1 3 0 1 1 2 1 1 2 9 2 2 1 0 2 3 2 3 1 2 5 1 5 2 1 1 0 3 1 2 2 1 1 6 3 0 4 1 1 0 2 3 1 1 1 2 1 2 1 1 6 0 3 0 0 2 1 0 1 0 0 3 2 1 2 4 3 2 1 5 1 1 1 0 5 1 3 2 0 0 1 2 4 5 6 5 2 2 2 1 0 5 4 0 0 0 2 1 1 0 1 1 1 0 0 1 0 2 3 3 0 1 1 4 1 2 2 1 0 2 2 4 1 1 0 1 0 1 5 2 2 4 3 3 2 4 1 1 4 2 2 1 1 0 1 1 1 3 0 1 1 1 2 3 6 0 2 4 6 0 1 4 5 1 3 5 1 2 0 1 4 0 2 1 2 1 0 1 1 1 0 3 0 3 1 1 4 2 1 4 3 0 1 2 0 0 0 4 1 1 0 1 1 1 2 1 1 1 0 0 0 1 1 5 0 1 1 1 2 3 2 3
0 1 7 16 7 6 1 12 0 2 0 9 0 7 0 1 1 5 12 8 10 8 6 0 5 0 24 5 5 2 14 3 3 18 7 1 17 3 11 0 0 5 13 12 3 5 4 9 11 8 10 7 0 10 3 9 5 7 1 5 11 1 13 0 3 12 3 9 15 8 4 8 4 13 5 11 12 6 7 10 1 4 1 0 0 0 9 0 10 0 6 9 8 4 9 17 0 4 10 1 2 6 10 0 1 0 13 16 6 34 1 7 6 6 8 14 3 14 7 0 6 0 12 5 1 5 4 0 8 2 13 4 12 10 15 1 5 5 4 11 11 9 1 6 25 8 12 2 8 25 8 5 4 5 7 2 1 8 5 13 5 5 17 9 12 3 6 8 14 15 2 5 0 4 31 0 14 8 15 4 2 8 14 8 5 0 0 11 7 9 10 9 13 0 1 6 14 10 5 2 10 6 2 8 0 11 7 9 9 4 1 7 2 6 11 9 1 0 2 0 0 3 1 8 5 8 12 9 5 7 8 6 5 9 7 4 0 3 4 3 11 2 13 0 3 3 7 2 0 10 8 9 9 23 0 15 8 7 2 11 8 13 12 1 0 8 8 6 3 19 0 12 7 14 9 6 5 1 13 20 4 9 3 4 18 9 10 11 8 12 0 8 0 2 15 3 8 8 0 2
10 18 8 19 25 5 24 29 14 19 13 15 13 16 8 1 26 16 29 3 31 41 5 2 7 33 5 21 37 35 14 15 46 31 5 8 13 9 27 29 20 15 16 19 11 7 3 34 19 3 19 18 5 15 11 19 13 14 17 7 14 14 31 20 31 28 5 6 12 25 6 6 26 22 29 27 9 8 6 4 15 7 8 14 17 17 16 9 18 19 7 11 10 12 0 24 21 9 18 37 11 5 18 18 3 11 13 22 18 20 5 15 14 10 8 37 4 14 40 22 19 12 5 15 17 10 17 24 26 10 8 8 17 6 3 20 4 13 13 7 18 12 16 4 6 0 23 29 18 16 30 28 10 22 6 6 11 11 19 34 24 2 1 21 19 11 15 32 11 28 10 17 14 24 4 13 8 23 19 29 13 21 9 2 6 5 37 20 11 21 11 24 4 13 8 21 24 14 37 13 7 43 22 27 14 24 10 10 8 2 6 8 41 12 28 34 25 1 16 25 22 15 13 13 27 4 4 8 10 13 4 43 23 27 6 14 11 12 8 13 5 36 11 3 32 11 4 10 17 22 19 28 12 40 6 8 7 9 14 8 29 5 15 26 1 18 38 11 23 13 28 32 9 32 20 16 5 26 31 23 0 45 32 17 14 32 25 30 11 19 18 30 19 13 29 18 32 17 6 11
13 1 1 11 12 6 12 0 24 28 8 12 11 6 38 13 22 9 10 4 26 20 29 11 10 8 14 17 10 3 4 16 8 9 5 5 10 10 29 11 8 8 12 18 14 19 1 29 2 19 1 41 10 8 8 13 14 9 18 27 18 14 12 33 4 21 10 16 9 19 41 12 3 2 25 32 13 1 6 24 18 6 8 23 12 22 25 28 13 15 13 20 12 12 2 9 9 19 6 17 9 13 10 30 10 10 10 13 15 4 9 29 9 10 8 14 13 8 12 11 19 15 3 9 24 22 17 20 12 13 18 17 0 4 18 11 10 3 4 24 7 37 5 29 15 31 4 10 45 19 17 13 24 4 15 23 15 3 20 11 8 5 6 9 15 9 2 30 20 11 17 20 14 21 15 23 19 4 5 8 20 4 7 6 17 10 12 21 15 10 12 20 6 11 5 10 9 10 20 21 13 6 8 20 20 24 12 1 27 12 6 29 18 4 16 33 10 4 1 11 9 30 17 1 15 21 17 24 10 7 27 16 16 15 12 3 11 23 11 18 5 4 13 6 9 18 9 29 15 11 4 19 14 8 24 18 13 14 7 13 10 8 10 9 42 12 10 18 10 29 23 11 6 13 23 14 5 14 15 3 9 10 14 12 9 35 22 24 6 11 25 22 9 26 22 4 3 9 25 1
6 0 0 0 0 0 5 0 0 0 0 0 0 0 2 0 0 0 2 0 8 0 0 0 0 0 9 2 0 1 0 0 9 0 0 5 0 0 0 0 0 0 6 0 0 0 8 11 0 0 0 0 0 0 0 0 1 4 0 0 0 0 1 0 0 0 7 0 1 0 0 0 0 0 0 0 0 0 0 0 0 0 0 1 0 0 0 3 0 0 0 0 0 0 0 0 0 19 1 7 6 0 0 4 0 0 0 0 1 0 0 8 0 0 0 0 0 0 2 0 0 0 0 0 0 0 0 0 0 1 4 1 0 2 0 0 0 0 0 0 0 3 0 0 3 0 2 0 0 0 0 0 0 0 7 7 0 0 0 5 0 0 0 0 0 0 0 0 0 0 0 0 0 0 4 0 11 4 0 11 1 0 0 5 0 2 0 0 0 0 0 0 0 2 4 0 0 0 0 0 0 0 8 0 0 0 6 0 3 0 2 0 10 0 4 0 0 0 0 0 1 0 0 0 0 13 0 0 0 0 0 1 0 0 4 0 0 0 0 5 0 0 0 0 3 0 0 0 0 0 0 0 0 0 6 0 0 1 0 1 6 1 0 0 2 0 0 4 0 0 1 0 0 0 0 0 0 1 0 0 0 0 0 0 0 2 0 4 0 1 0 0 2 1 0 0 1 0 1 0
4 1 3 4 6 4 2 2 4 2 9 6 5 4 0 2 6 4 4 4 6 10 3 4 6 7 2 6 3 3 5 5 11 0 8 7 6 6 5 2 3 1 6 3 5 4 2 2 3 8 4 7 18 9 8 7 8 3 7 8 8 5 4 6 3 3 2 5 2 4 1 5 4 6 7 7 7 9 5 10 6 8 3 6 8 3 7 8 4 9 2 6 0 4 4 7 1 10 8 10 10 5 6 2 6 7 2 5 2 8 7 2 0 8 1 5 2 10 6 6 5 5 9 8 1 5 4 3 8 10 7 6 12 2 6 8 4 5 5 4 4 1 5 4 6 5 4 2 3 10 12 9 6 7 5 8 7 6 3 1 11 2 6 3 7 4 11 6 4 6 5 6 8 7 10 10 13 5 4 3 8 9 4 4 11 7 5 5 4 5 3 6 9 5 5 1 6 5 2 7 8 7 7 3 5 7 4 14 9 8 5 5 5 3 9 9 5 9 12 6 8 5 8 4 6 4 10 9 3 9 2 7 5 10 2 5 9 7 7 6 4 4 6 5 5 10 3 5 7 8 3 7 3 3 4 2 4 1 3 4 1 4 6 14 4 5 6 6 10 6 7 3 5 4 7 2 8 2 4 1 7 7 3 2 4 2 11 9 1 5 5 12 1 3 6 7 1 9 7 3
2 3 4 4 9 3 3 5 2 5 2 5 5 3 3 0 4 2 5 3 4 3 3 5 4 5 4 2 4 1 4 5 2 4 6 3 6 3 6 7 5 1 5 4 4 3 2 9 2 4 2 7 4 4 7 6 4 2 6 5 3 3 0 7 4 5 6 4 4 3 5 3 0 4 4 6 3 2 2 6 4 5 1 2 4 10 8 4 6 7 3 5 3 5 5 1 2 3 10 5 7 8 2 7 7 6 5 6 6 4 3 2 2 3 1 5 4 5 4 1 3 4 1 3 5 4 2 3 4 6 1 5 5 3 4 3 5 4 7 2 2 1 1 5 6 3 3 5 5 3 3 6 3 4 3 3 4 5 3 5 7 0 2 1 0 6 5 7 3 8 1 4 3 4 2 4 4 9 6 0 8 6 6 1 3 3 3 1 6 4 2 3 3 7 0 5 5 2 5 2 8 10 3 4 1 2 1 4 1 6 6 6 0 5 3 6 5 3 7 4 1 4 8 3 7 5 5 8 2 4 3 7 7 5 5 3 4 2 2 4 3 3 5 5 3 3 5 3 5 7 7 3 3 5 4 3 1 6 2 2 7 1 3 4 0 9 3 4 5 10 7 1 1 8 3 9 4 5 6 4 6 6 4 4 3 2 7 5 0 2 0 1 1 9 3 6 8 4 4 1
7 11 21 18 14 4 17 13 12 8 14 11 9 6 8 18 9 13 20 7 16 12 18 9 15 12 18 14 3 13 19 10 12 11 16 11 8 9 18 18 10 17 30 11 11 10 9 18 16 12 11 11 10 8 21 15 20 12 12 17 15 16 4 15 15 15 16 14 20 7 12 8 13 16 8 8 14 11 14 10 17 21 20 15 12 11 10 6 24 18 6 13 10 16 11 19 19 17 15 6 6 16 10 17 16 11 12 10 17 22 11 17 11 10 17 7 9 7 11 10 22 15 16 16 10 6 11 24 17 9 5 7 11 15 19 12 14 9 15 6 13 10 14 19 15 15 9 14 10 15 6 19 13 11 14 17 8 7 20 14 8 6 11 11 14 6 12 11 19 9 18 10 5 22 12 7 17 13 7 9 26 15 6 8 9 11 8 11 4 18 7 14 12 22 13 7 10 8 11 19 8 12 12 14 18 18 18 15 9 8 17 15 8 12 11 11 22 19 12 14 12 15 11 11 14 9 14 9 11 13 17 15 10 8 7 14 9 11 8 20 14 17 10 29 15 12 22 7 11 9 11 7 14 14 8 8 14 9 13 11 10 33 20 20 8 17 17 24 9 2 14 11 11 13 24 23 13 19 11 8 11 15 11 15 20 5 22 21 15 17 19 13 9 9 7 9 23 8 13 19
7 0 3 3 11 6 0 5 9 6 2 1 4 4 6 4 9 6 13 8 9 1 3 3 7 1 11 12 3 10 1 2 0 4 3 3 5 6 4 4 6 6 2 1 5 5 5 6 12 4 5 5 4 6 8 14 0 1 1 6 5 10 0 6 6 1 5 8 9 12 9 0 11 11 7 2 9 8 7 4 2 5 3 0 11 7 4 3 7 3 4 21 5 9 8 0 6 2 8 3 4 1 3 5 11 9 4 1 12 9 1 7 1 1 9 4 0 3 8 6 6 3 5 10 11 1 2 5 7 9 7 7 7 3 2 4 5 6 6 3 1 2 2 5 10 5 6 1 1 5 0 4 11 12 6 7 5 5 1 14 2 1 3 14 3 7 8 8 10 9 10 6 10 7 2 7 8 3 7 5 4 6 5 3 5 3 7 8 10 4 8 13 3 7 4 7 14 1 14 10 6 3 4 10 1 3 1 10 3 7 3 3 4 12 4 3 7 9 9 7 5 3 5 12 16 10 5 1 5 1 9 11 9 12 5 4 1 6 3 6 6 4 3 10 11 13 5 4 5 3 4 6 3 4 6 8 10 5 3 3 6 3 4 6 4 5 3 1 2 11 5 6 2 14 5 15 16 6 8 7 2 1 7 12 4 14 2 9 7 16 3 3 1 13 12 6 3 2 7 1
13 30 2 23 17 15 7 7 0 19 32 13 16 18 38 10 35 5 10 18 24 23 9 26 6 14 22 13 18 8 19 10 8 1 10 22 22 17 4 14 8 22 16 2 28 31 18 5 10 28 5 69 8 24 19 2 17 45 11 15 12 13 23 33 5 5 26 7 12 17 17 21 35 32 14 26 12 16 44 24 9 14 22 8 17 16 8 36 15 17 23 12 31 27 11 3 15 3 17 9 10 30 6 34 19 10 23 24 2 20 16 12 22 34 18 16 20 10 26 3 18 7 51 26 38 34 48 28 23 24 18 16 15 26 31 15 31 35 7 50 18 34 19 25 8 12 11 7 4 23 3 9 25 29 13 15 21 23 21 6 12 25 5 34 2 16 21 7 37 36 8 18 23 1 4 23 11 6 12 13 18 10 11 35 5 21 36 17 7 14 8 23 32 13 2 6 9 10 4 32 6 7 17 15 7 15 24 15 21 9 24 7 11 4 38 20 22 5 19 16 10 26 18 18 17 21 21 7 23 4 16 11 9 24 0 27 32 34 2 12 21 19 10 15 44 14 32 9 22 1 22 11 12 8 24 17 16 28 24 27 25 12 10 12 0 28 23 33 11 18 34 35 10 20 8 10 25 44 2 18 12 2 12 23 8 14 15 33 4 17 16 7 0 26 23 18 2 9 14 15
38 18 18 27 12 34 21 10 17 28 22 18 15 20 13 27 24 17 18 20 25 14 16 15 20 25 8 29 23 15 27 18 25 24 14 9 17 10 20 21 21 26 20 19 35 29 38 8 22 22 15 16 36 20 18 24 32 25 23 24 19 38 18 16 23 31 24 20 21 37 32 27 25 23 19 17 25 13 24 23 22 24 26 36 26 17 35 28 31 22 25 32 26 19 13 26 11 29 17 30 27 24 15 20 16 26 34 29 10 30 27 33 25 37 40 18 16 20 11 36 20 14 17 29 23 30 14 25 32 43 22 31 13 29 17 32 23 25 26 20 26 34 25 39 26 32 28 16 17 21 18 23 30 22 21 12 24 26 21 17 33 17 21 36 13 33 18 27 15 16 14 19 29 21 38 17 12 19 37 14 29 24 28 26 26 14 34 31 13 44 22 21 41 18 11 26 25 26 13 27 17 17 21 22 20 18 16 18 25 26 29 21 29 16 31 27 7 34 26 17 29 17 25 37 29 15 32 33 20 31 26 14 27 19 23 16 21 16 26 18 23 28 37 29 19 25 21 12 27 25 25 37 22 12 14 16 19 27 14 13 31 33 21 13 29 23 25 28 13 16 13 32 49 15 34 19 27 21 23 25 16 46 50 26 24 13 19 9 9 20 15 30 30 16 24 25 13 14 17 31
30 19 28 31 38 31 16 37 36 37 22 34 0 46 33 47 38 19 27 28 48 50 37 18 35 27 49 36 31 52 40 31 41 45 33 37 21 39 33 15 17 32 43 29 53 25 40 29 20 14 25 9 38 40 26 26 30 20 41 38 37 26 20 45 38 40 28 32 34 16 30 36 34 32 40 37 37 28 37 31 37 35 28 37 28 37 37 34 49 42 13 47 0 32 26 34 9 20 34 35 41 20 15 25 14 27 29 31 35 54 51 33 29 26 44 30 27 29 39 49 29 22 38 35 19 26 19 27 29 31 26 19 43 26 36 31 22 50 20 31 35 34 22 31 43 27 32 18 22 11 10 7 32 9 27 47 52 31 35 20 54 34 33 16 42 19 24 38 37 54 5 29 21 33 37 18 30 32 34 29 9 3 30 30 19 4 42 31 23 12 1 44 33 28 38 31 4 40 33 42 30 38 32 28 29 26 32 17 37 46 33 22 40 37 41 33 27 15 43 17 40 28 27 23 12 35 20 28 45 25 32 37 27 31 8 17 12 32 8 32 37 25 0 44 46 11 36 36 26 11 19 42 48 26 30 18 40 36 26 28 24 38 25 31 36 28 45 43 27 45 47 48 28 21 24 22 36 44 20 34 21 27 23 20 36 43 7 27 24 31 4 39 37 24 54 24 23 7 47 16
0 2 7 5 0 2 8 6 2 0 1 1 1 3 11 1 5 3 5 2 1 1 8 0 6 1 0 3 1 4 3 3 2 2 5 2 1 3 2 5 2 0 0 2 0 1 4 4 4 0 4 2 0 0 4 8 1 0 3 1 11 11 2 4 3 7 0 1 8 0 4 4 2 6 3 1 2 1 9 7 0 2 2 3 5 3 5 9 12 0 0 0 2 3 9 2 6 1 3 13 1 7 5 0 2 0 1 7 1 1 2 1 1 5 2 4 6 1 0 10 7 4 1 1 8 5 3 3 2 0 7 1 0 2 4 11 0 1 4 6 1 4 3 5 0 1 3 2 13 5 0 0 2 6 5 1 3 9 2 2 1 0 3 5 5 5 3 8 5 3 7 3 0 7 2 5 1 3 0 3 1 1 3 9 4 0 1 1 2 4 2 1 5 6 1 5 8 0 0 7 3 7 5 3 1 1 0 4 0 4 0 2 4 4 5 2 1 9 4 3 4 0 0 1 5 1 6 1 3 3 9 6 0 3 1 2 5 1 4 5 8 12 1 0 3 10 7 8 3 4 2 0 8 1 0 5 6 5 9 11 13 6 7 0 3 4 1 4 2 7 2 1 10 11 2 1 12 5 7 1 3 3 4 3 2 1 1 2 5 1 5 8 3 3 1 2 11 1 1 0
0 0 0 0 0 6 0 0 0 28 3 0 1 0 6 0 2 0 10 0 0 10 2 1 0 0 6 4 2 1 0 0 0 0 0 0 0 3 1 3 0 0 0 4 3 0 0 1 0 0 0 0 0 0 0 3 0 0 0 0 3 7 0 2 0 6 0 0 0 0 0 0 0 8 0 0 0 0 0 2 2 0 0 3 5 0 0 1 0 1 0 0 0 0 1 1 0 0 3 0 0 0 0 0 0 3 3 0 0 0 6 0 2 1 1 0 0 1 1 0 0 0 0 3 0 0 1 3 0 1 0 0 0 0 0 0 0 0 4 0 0 2 0 0 7 0 0 1 0 0 0 2 0 0 0 0 0 0 0 0 1 0 1 0 0 0 0 0 0 0 0 0 5 2 0 0 0 0 12 0 0 0 0 0 2 1 0 14 0 0 0 0 5 0 0 0 1 0 0 0 2 0 2 0 0 8 0 2 0 0 0 1 0 0 1 1 1 0 2 0 0 0 1 0 0 5 1 1 2 3 0 0 1 8 0 8 8 0 1 2 0 11 0 0 0 0 2 0 0 3 0 0 35 0 1 1 6 0 0 0 1 5 0 1 0 0 0 0 0 0 4 0 1 0 1 0 2 0 0 0 0 0 0 3 0 1 3 3 0 0 0 0 1 0 0 1 0 0 11 0
17 8 6 17 12 14 13 18 5 13 7 10 13 20 12 9 10 14 5 14 9 8 16 12 19 14 5 10 12 4 11 8 22 10 14 14 12 9 5 7 11 24 11 17 9 6 14 16 17 12 8 10 9 15 10 3 10 23 9 12 15 16 17 9 9 10 14 9 18 24 14 8 13 13 15 11 6 13 18 11 11 13 4 12 17 17 11 12 13 9 16 17 14 18 20 15 17 12 14 24 32 9 14 17 10 16 15 6 22 14 8 8 13 15 13 9 1 16 15 11 16 12 23 15 17 31 8 15 16 9 20 11 15 5 18 21 21 17 10 10 17 7 12 5 14 20 26 4 16 7 4 18 8 13 24 7 5 10 15 6 10 10 15 13 5 11 14 15 20 6 11 6 15 11 17 11 11 19 16 21 11 13 9 6 16 21 10 15 12 16 9 13 10 17 13 27 13 20 11 11 8 20 12 11 15 13 22 16 18 11 15 14 14 13 9 16 4 9 14 14 9 12 11 11 17 8 12 17 6 7 16 14 16 7 14 10 26 17 8 14 19 15 26 16 22 9 16 15 16 14 14 10 12 14 13 15 18 8 16 15 13 18 23 8 12 10 11 16 19 6 11 7 11 21 18 15 22 10 17 13 12 16 19 20 9 11 20 11 10 16 14 7 19 8 10 12 6 15 14 17
26 28 31 31 17 26 29 28 25 39 30 22 23 31 25 23 21 34 28 40 37 22 31 24 26 34 37 31 24 26 34 29 28 26 26 37 40 25 30 47 24 21 33 29 27 31 22 20 26 28 35 40 30 26 33 44 38 21 27 32 21 31 28 42 30 41 25 26 31 33 33 23 34 18 19 32 42 42 28 36 29 26 22 33 35 30 35 36 32 34 24 33 29 23 28 31 38 22 31 33 29 27 34 33 26 29 33 22 39 28 31 36 43 26 40 26 28 23 35 36 27 33 23 23 38 26 40 28 24 27 27 28 38 36 29 28 27 25 19 25 21 31 44 37 24 33 35 36 22 20 25 30 27 30 34 21 31 26 29 33 39 33 33 30 41 36 35 26 23 28 26 35 41 23 35 31 32 25 40 27 20 36 36 25 21 36 30 32 33 32 29 36 35 38 43 33 43 26 28 25 25 33 45 27 25 39 17 34 21 26 30 35 25 25 30 29 20 24 27 20 26 34 31 32 23 21 24 27 29 26 36 33 32 20 37 21 27 30 22 33 29 42 33 24 30 44 19 28 31 38 33 33 34 20 40 32 29 39 31 29 33 32 33 45 38 17 23 20 37 33 26 22 26 34 30 32 33 24 33 33 41 30 37 23 18 27 17 31 32 29 28 35 30 29 48 26 26 34 27 30
14 17 28 24 8 31 10 27 11 25 15 20 19 9 11 16 16 23 19 13 23 6 18 10 31 20 14 21 20 28 14 21 27 12 18 12 29 19 25 19 18 23 16 22 20 15 16 17 13 14 12 13 15 10 19 19 20 24 14 17 21 12 11 10 19 24 19 26 7 17 20 20 25 19 33 10 15 18 15 23 14 20 19 15 13 15 17 26 6 10 18 14 18 19 11 28 17 15 20 25 13 13 14 13 18 18 25 26 15 18 19 13 15 23 26 29 25 29 14 14 16 20 13 12 13 19 9 18 20 15 26 18 27 19 12 29 22 12 25 11 17 22 24 17 17 22 18 15 26 11 20 18 10 16 21 22 11 18 17 6 12 14 17 26 19 25 18 19 15 11 19 10 16 20 16 23 16 22 19 33 21 16 27 16 18 15 22 21 9 26 16 9 20 10 17 11 15 21 20 18 13 13 28 17 12 15 8 28 19 14 27 12 23 13 15 17 21 24 35 16 26 14 26 17 29 7 15 21 21 16 3 18 15 15 18 17 17 22 20 18 23 7 19 18 19 13 18 15 16 19 8 17 26 13 20 14 14 10 13 23 24 13 23 9 26 24 23 26 14 11 16 14 17 3 6 16 24 6 13 22 11 29 15 20 11 20 25 26 11 16 20 12 20 19 16 15 13 16 14 15
17 22 29 35 17 22 19 20 18 22 10 11 19 15 11 27 20 5 17 14 21 14 3 15 21 9 20 30 35 11 18 24 12 17 29 26 27 11 6 9 28 17 23 11 25 18 5 1 24 36 19 9 20 24 10 21 20 19 11 21 14 11 28 9 20 24 33 19 30 30 23 18 27 21 24 13 10 35 13 34 6 28 30 24 17 21 11 24 14 18 11 15 18 63 12 37 30 19 19 21 26 19 7 23 29 14 27 17 11 13 27 18 25 18 14 11 15 11 13 8 13 18 21 13 32 22 16 21 22 12 24 42 9 13 13 27 29 18 23 16 24 22 22 6 17 30 9 30 26 11 10 3 23 13 25 24 11 11 16 1 7 10 21 37 19 23 27 18 25 19 29 23 10 16 10 24 31 17 27 12 22 10 36 35 23 9 18 20 23 18 23 23 16 26 16 14 29 21 1 14 8 13 25 29 17 14 12 15 34 12 27 33 14 12 15 13 22 37 19 13 13 32 7 30 10 33 26 19 14 25 21 20 14 16 16 10 13 21 3 16 10 18 14 14 36 22 17 23 21 17 19 22 14 12 19 30 22 16 16 11 29 19 11 18 13 25 6 21 37 16 13 28 13 25 2 19 17 22 18 31 14 22 4 32 10 9 18 13 6 22 13 19 9 16 17 26 29 16 12 24
12 2 2 7 0 5 9 10 4 10 12 2 1 5 0 6 6 8 12 10 7 0 8 1 8 9 6 12 3 8 5 6 3 10 4 3 7 0 5 20 1 4 2 1 7 8 4 0 10 7 4 8 2 4 2 11 5 4 3 9 1 12 12 1 6 8 16 5 17 14 0 8 8 10 2 3 5 4 8 4 3 20 10 9 1 6 3 7 5 10 19 0 1 3 7 9 6 11 7 2 11 8 4 11 9 2 7 4 10 2 22 0 18 5 4 8 5 2 7 9 6 10 7 5 3 15 7 7 7 5 0 7 10 6 1 13 4 10 4 5 10 3 4 7 5 4 6 4 1 10 7 10 1 2 12 0 1 12 14 0 3 4 1 1 5 16 10 0 5 17 5 11 6 2 9 6 7 0 5 2 1 5 4 5 9 12 3 4 8 2 5 0 1 2 3 15 0 7 0 0 1 4 8 8 12 5 18 9 9 6 14 2 5 11 5 1 6 7 7 3 0 9 20 2 13 7 11 3 8 6 4 2 6 7 8 0 8 5 4 11 1 4 2 7 7 3 8 2 6 2 3 3 1 4 5 2 9 3 9 6 0 3 10 4 5 9 5 0 11 6 14 14 13 13 15 6 18 6 7 9 6 4 3 3 5 2 10 1 5 8 5 4 6 3 2 2 7 5 8 12
0 1 2 3 0 4 2 0 2 2 3 1 3 2 3 5 3 3 5 1 1 0 1 6 2 1 2 4 5 0 4 2 5 1 7 4 3 4 2 5 1 1 3 3 1 1 1 2 0 4 3 2 3 1 3 2 4 1 1 1 3 1 0 0 1 0 0 4 1 1 3 2 4 3 2 2 0 0 2 2 1 0 2 4 2 0 2 1 0 1 2 3 0 0 3 0 3 3 3 1 2 3 0 4 0 3 1 2 3 3 1 1 1 0 0 1 0 1 0 2 5 0 1 2 0 2 0 2 1 3 3 0 4 1 3 2 3 3 4 5 3 3 2 1 2 6 3 4 9 1 5 2 1 2 1 2 3 1 2 3 2 2 1 1 1 4 2 2 0 2 1 2 3 4 4 3 2 4 0 3 3 2 0 0 6 2 1 4 1 0 1 2 1 3 2 3 5 3 6 1 1 1 5 2 0 6 2 2 1 1 3 1 0 2 6 0 4 4 4 2 1 3 2 4 1 4 0 1 4 2 1 1 1 2 1 1 3 2 3 0 0 3 1 0 2 1 2 2 0 4 0 2 1 4 3 2 5 0 2 1 2 4 1 0 1 1 0 4 3 10 0 5 1 5 2 3 0 2 2 1 0 2 4 0 6 3 4 6 0 1 4 0 2 1 1 2 2 2 2 3
0 2 2 6 0 0 0 4 0 2 1 0 0 0 1 0 2 0 0 1 3 0 1 1 0 1 1 1 0 0 0 2 3 3 0 0 0 4 0 0 2 5 1 5 1 2 1 0 3 1 0 4 0 2 2 0 1 0 0 0 1 0 3 0 1 0 1 1 9 0 5 2 7 0 0 0 1 9 0 1 0 0 0 5 1 1 0 0 0 3 4 0 0 8 1 1 2 0 1 0 7 7 7 1 1 1 0 1 10 0 0 0 6 0 1 0 5 1 0 4 3 0 1 1 0 1 2 2 2 0 0 0 0 6 1 1 1 0 0 3 1 1 1 0 0 1 0 1 2 4 0 0 1 8 1 0 0 1 6 3 3 0 2 0 0 3 1 2 1 1 3 0 1 8 1 0 1 6 0 0 7 2 0 7 0 1 0 0 1 1 5 2 3 0 1 0 2 1 0 2 4 0 0 3 1 3 0 5 9 0 1 2 1 0 2 0 2 0 2 1 0 1 0 0 0 0 0 0 1 3 0 0 2 0 4 0 0 0 0 3 2 0 0 0 3 0 1 1 7 2 0 0 1 0 2 0 0 3 1 0 1 0 5 0 3 4 1 1 11 1 7 0 1 6 0 0 0 1 1 0 2 2 1 0 2 1 0 0 2 0 1 0 0 4 0 0 0 3 0 1
0 0 0 0 0 0 2 0 6 0 3 0 0 1 0 4 0 1 1 0 1 2 0 0 2 0 0 1 0 2 1 0 0 5 5 0 0 0 0 0 2 0 0 0 0 0 0 6 0 3 6 1 3 4 4 0 0 1 0 0 0 0 0 0 0 1 1 0 1 0 1 0 0 0 0 0 0 0 0 1 0 0 1 0 2 0 0 1 1 2 5 1 0 0 1 0 0 0 1 1 0 0 2 0 2 0 0 0 4 0 0 0 0 2 1 1 1 3 2 2 1 4 2 0 0 0 0 2 0 0 0 0 0 0 0 0 1 5 8 3 0 0 0 1 0 0 0 0 0 0 1 0 0 4 0 1 0 2 0 2 0 0 0 0 1 1 0 0 1 4 5 0 0 5 1 0 2 0 1 2 0 1 0 2 0 1 5 1 4 0 0 2 0 2 0 0 0 0 0 3 1 0 0 0 11 0 0 0 0 1 0 2 0 0 0 1 2 0 2 3 0 0 0 2 0 5 0 0 0 3 4 0 0 0 1 0 0 6 1 1 2 1 2 0 2 0 0 0 0 1 0 0 3 3 1 0 10 1 5 0 0 2 0 1 0 3 0 0 1 1 1 3 0 0 0 0 0 0 1 0 2 2 0 1 1 0 0 0 0 0 0 0 0 0 0 0 3 0 3 1
16 12 15 15 26 14 18 19 11 23 17 15 24 21 16 17 18 13 24 13 18 10 15 13 14 21 10 9 21 26 8 17 12 16 12 20 20 10 20 17 12 14 13 16 18 19 19 15 6 20 14 13 16 21 24 21 16 13 15 22 15 14 17 15 20 14 14 12 9 17 14 7 10 14 16 17 13 17 22 14 16 22 18 17 24 15 7 15 14 13 16 20 32 15 14 16 12 17 10 18 23 16 14 25 21 13 22 26 22 12 7 12 16 12 4 22 14 18 17 13 22 7 10 27 15 22 13 22 19 15 19 19 9 16 21 22 22 25 18 14 16 18 15 18 21 10 24 24 19 14 20 14 21 23 22 14 11 19 20 32 25 14 21 23 18 22 16 21 13 36 17 14 23 19 16 23 15 12 23 11 23 20 16 11 24 16 15 14 20 29 8 11 9 22 20 23 28 20 14 13 12 18 24 19 17 16 15 10 18 20 15 9 25 11 21 19 19 10 16 17 16 15 23 11 9 18 16 18 21 31 12 18 14 17 13 7 19 24 24 13 17 15 18 14 10 17 22 19 11 24 18 17 15 22 10 9 24 23 21 21 16 21 25 9 16 16 16 10 14 20 12 15 20 14 10 33 19 15 18 14 10 18 20 18 20 20 10 21 15 10 25 16 17 4 17 23 19 18 20 20
10 6 9 8 11 1 1 0 18 5 6 2 3 2 5 3 10 2 8 14 5 2 7 6 9 3 10 8 2 7 5 2 8 1 7 3 5 5 1 8 4 10 2 1 8 2 16 1 6 12 0 2 4 12 4 7 10 9 2 3 16 6 12 11 4 7 7 16 2 3 2 0 8 5 3 4 5 5 2 6 1 12 3 6 11 6 12 1 2 6 8 4 10 4 8 10 10 4 2 0 4 3 7 7 1 7 10 5 4 10 6 2 7 3 2 2 12 1 0 10 5 8 6 8 15 1 6 2 8 6 5 6 7 3 8 6 5 2 6 7 10 7 1 4 7 6 5 11 2 2 3 5 5 1 5 2 5 17 5 2 6 0 1 12 15 2 11 0 1 9 4 4 13 10 6 7 8 1 2 2 7 12 2 5 1 7 8 4 9 8 10 13 3 6 11 6 3 9 21 7 7 2 8 1 7 12 1 3 2 19 4 6 8 7 9 13 5 15 6 2 7 0 9 0 1 5 12 2 7 9 4 7 2 7 8 4 6 2 2 4 2 4 2 4 3 1 21 5 4 4 0 14 11 7 2 6 2 4 7 6 5 10 5 4 2 9 2 10 10 12 4 7 4 10 12 3 12 2 5 3 9 9 9 4 0 1 4 4 4 4 9 1 10 8 6 11 5 8 3 14
3 4 1 0 2 2 0 4 1 2 0 2 1 3 1 2 0 6 5 1 4 0 0 5 1 6 0 3 1 0 2 3 1 2 1 4 1 3 3 2 3 2 0 2 0 1 3 3 2 3 2 2 1 0 3 3 2 5 3 3 5 3 2 2 2 3 2 2 3 3 3 4 3 6 0 1 5 7 1 3 3 1 1 5 5 3 3 1 2 0 1 3 1 4 0 2 2 1 4 1 0 4 5 2 2 6 2 1 1 2 3 6 2 2 4 4 2 4 7 0 1 6 0 0 2 0 1 0 5 1 2 1 4 0 1 2 0 1 1 3 1 1 1 3 1 3 4 3 4 4 3 0 5 2 2 7 8 1 4 0 6 2 4 2 3 5 4 4 5 2 1 2 4 1 0 2 0 3 6 4 2 1 0 0 0 5 4 2 0 5 3 0 3 3 0 0 1 2 1 2 2 5 0 3 1 1 1 5 3 1 1 2 1 2 3 5 1 6 0 1 2 0 1 3 4 0 2 3 4 0 3 1 3 0 0 3 2 1 0 4 2 2 2 2 3 3 4 6 4 4 3 5 2 0 3 1 5 1 2 0 2 4 3 6 1 4 0 2 3 2 3 1 5 6 1 2 3 2 1 3 5 3 0 0 2 2 1 2 4 3 1 1 3 1 9 1 5 2 0 2
2 26 12 1 35 18 10 27 15 51 30 6 24 5 38 26 32 3 12 11 8 6 6 4 2 4 19 16 8 13 8 30 16 26 18 9 14 12 0 14 2 13 4 21 10 3 34 13 11 6 16 30 20 6 17 8 8 5 7 8 38 13 26 2 17 6 14 12 19 10 20 4 8 35 3 8 6 3 14 44 3 10 16 3 1 10 22 11 10 14 35 8 2 1 31 12 4 23 18 10 7 18 4 24 20 16 1 8 5 8 18 41 3 8 20 10 20 20 26 0 15 16 16 41 27 30 11 9 17 13 7 1 26 37 7 26 3 33 16 17 0 15 10 10 22 5 3 3 6 59 18 12 5 28 4 18 10 9 12 17 26 15 19 13 19 26 31 7 6 8 10 22 31 7 14 36 1 4 12 5 0 38 10 8 0 18 8 9 24 15 5 10 4 7 6 21 17 8 18 13 13 15 4 39 16 37 14 23 10 18 23 17 3 15 13 45 12 24 3 24 13 25 23 13 29 24 9 22 18 5 37 15 28 27 6 5 15 5 11 6 17 10 11 16 43 4 33 11 17 23 19 30 10 9 48 9 20 0 6 18 41 30 37 31 39 35 11 8 4 7 8 25 1 17 39 12 18 23 9 18 4 4 14 13 12 9 5 13 4 5 9 2 12 17 3 28 35 13 16 30
19 52 37 38 24 22 45 28 23 33 40 13 28 31 35 28 35 41 48 27 35 31 39 36 22 10 20 7 25 42 27 33 40 41 29 24 32 45 37 30 42 46 25 33 46 35 48 16 31 37 33 26 40 46 32 30 24 33 41 36 25 29 41 31 27 33 48 48 35 33 34 36 27 33 52 24 47 26 24 44 30 35 39 18 47 50 19 47 20 25 16 39 46 33 38 32 31 20 41 36 41 59 37 8 26 37 39 33 20 20 43 38 33 32 31 32 48 40 22 22 66 45 47 36 48 50 29 46 40 8 28 31 36 27 34 34 39 53 21 32 48 27 34 22 32 19 19 40 41 41 49 8 25 16 34 37 33 27 35 54 26 47 40 15 46 33 46 59 55 38 49 24 27 27 28 33 43 34 31 21 32 23 49 29 33 23 28 45 23 26 34 40 32 34 32 32 28 29 31 9 20 42 29 37 43 35 27 35 34 43 43 47 33 69 33 46 37 32 48 25 31 40 38 30 23 32 25 21 41 32 36 59 26 30 32 41 25 31 39 27 28 47 29 29 30 21 31 30 29 11 16 13 21 58 37 33 30 29 42 41 20 26 31 45 19 10 37 24 29 47 40 26 14 30 12 27 18 38 31 17 28 32 23 19 26 41 21 33 46 30 40 32 32 33 40 29 40 41 38 26
5 7 4 2 9 10 3 0 0 8 9 11 5 2 2 5 2 1 7 8 4 10 5 14 4 1 5 8 1 3 0 2 0 2 1 1 7 4 10 3 3 7 1 8 9 10 12 2 14 6 5 5 4 5 11 5 1 2 5 3 3 1 8 1 3 6 11 10 1 5 2 3 5 2 6 4 2 14 2 6 4 8 12 9 8 3 7 11 5 8 1 1 4 5 6 8 4 5 16 16 2 1 7 7 4 11 9 1 3 7 3 3 5 7 0 4 6 6 4 2 5 4 7 14 13 3 8 10 11 7 2 5 6 4 1 15 5 5 7 1 3 4 6 1 6 0 7 4 9 10 6 0 8 8 9 2 4 10 11 9 4 5 5 2 4 9 6 4 7 10 11 4 2 7 10 6 9 2 1 10 6 0 2 3 1 4 3 11 7 3 3 5 13 6 7 8 4 6 2 7 2 1 1 8 15 7 1 3 5 4 10 10 0 3 6 3 8 5 8 5 4 8 5 5 5 6 5 5 3 1 10 0 7 2 2 13 3 4 4 9 3 4 3 6 2 5 7 2 1 10 6 4 4 6 11 4 7 3 3 5 7 5 12 7 7 4 5 9 3 2 3 2 6 6 2 3 7 7 13 7 2 4 5 4 14 3 1 5 8 6 5 3 6 3 11 7 8 8 6 9
0 2 0 1 1 1 0 1 1 4 1 6 5 1 2 0 0 1 0 4 2 0 0 1 3 1 4 1 0 0 0 1 1 1 2 0 0 1 12 2 0 2 0 0 0 5 5 2 2 1 4 2 2 8 0 6 3 1 5 0 5 0 1 1 3 3 3 1 5 3 2 1 0 0 2 1 1 1 3 0 0 2 5 0 4 5 2 3 2 5 6 0 1 1 2 3 1 3 2 2 3 2 1 2 1 0 0 0 2 0 0 1 0 3 3 3 0 1 0 9 3 2 1 2 0 1 2 2 1 0 5 2 0 1 0 2 1 0 3 6 4 4 3 0 3 3 0 0 0 4 1 2 1 1 2 0 1 0 1 2 5 1 3 1 1 1 7 2 2 2 0 1 2 4 1 1 6 1 0 0 4 6 0 0 4 2 0 0 5 1 3 4 2 0 0 0 1 1 0 1 3 0 3 2 0 1 0 0 2 1 2 0 2 0 1 1 5 5 2 1 0 0 7 1 0 1 0 2 2 1 5 0 6 3 0 3 1 2 0 1 7 0 0 5 3 4 4 3 0 3 0 3 3 3 2 2 2 1 2 3 2 0 8 7 2 0 0 1 0 3 2 6 0 1 3 1 0 3 4 1 1 5 2 1 0 6 1 1 0 5 1 3 7 0 0 1 6 0 0 0
2 5 6 12 5 10 12 6 4 6 7 4 1 12 7 8 6 4 8 5 9 5 10 15 1 10 7 4 5 8 4 12 7 7 13 5 9 11 7 4 10 9 11 6 8 8 9 4 5 4 11 1 11 5 19 7 6 1 1 11 9 4 15 8 12 1 10 2 8 6 3 13 7 7 7 6 8 4 6 10 6 6 5 11 8 9 6 7 7 12 9 4 6 8 9 7 13 5 14 10 3 6 1 6 8 6 7 7 5 3 10 10 13 7 7 3 4 9 8 11 8 15 2 4 3 7 10 7 10 4 9 3 12 13 10 6 6 5 8 9 5 4 12 10 6 6 12 2 9 4 5 8 5 6 9 1 0 5 17 8 2 4 12 11 10 5 9 5 1 8 6 18 5 10 11 0 5 8 6 14 9 7 10 4 11 6 8 12 7 3 5 8 2 3 4 6 5 1 13 4 4 8 8 4 4 10 15 11 9 2 5 5 5 7 11 5 7 2 9 6 8 13 2 2 6 6 7 9 13 6 5 3 5 1 6 15 13 5 0 11 2 11 8 8 2 5 5 4 10 9 8 7 11 9 5 10 10 13 2 7 10 10 0 10 10 9 8 2 9 8 8 3 1 6 11 10 10 6 7 10 17 7 7 7 10 10 2 9 9 9 21 8 10 3 9 6 9 15 7 10
29 51 52 58 23 37 47 40 26 37 25 34 29 34 23 31 59 46 53 50 59 33 35 20 23 41 42 43 26 31 47 49 51 48 31 51 34 43 25 41 26 31 39 42 18 42 32 56 71 27 36 22 40 18 36 48 41 36 47 31 39 33 26 70 48 49 10 40 48 52 49 32 34 52 36 32 41 27 44 56 36 13 56 38 13 28 19 24 17 26 37 60 53 28 27 30 54 48 44 51 28 35 36 30 40 49 29 23 36 47 42 46 35 34 46 33 35 46 47 34 40 37 36 28 43 66 46 37 34 40 45 27 48 39 51 48 43 37 23 39 56 38 42 44 41 61 37 49 48 48 30 48 35 25 34 39 33 37 29 57 28 42 35 36 34 31 56 39 41 30 35 26 28 27 54 23 39 22 45 21 37 52 40 37 24 42 50 48 21 45 27 37 22 42 50 33 27 58 34 35 25 56 61 34 17 33 24 38 41 71 17 29 33 32 37 29 47 34 21 27 49 42 51 32 40 38 33 15 30 28 39 83 51 42 12 39 33 35 28 36 31 27 31 41 39 47 38 47 46 27 34 24 54 36 26 35 33 40 47 40 28 43 28 46 41 45 30 43 35 49 31 42 41 50 43 49 53 51 45 43 53 43 36 44 37 42 33 45 22 43 54 22 43 47 36 29 24 62 32 44
0 0 0 3 1 0 2 2 0 8 1 1 0 0 0 4 3 0 0 0 0 3 0 1 0 0 2 1 4 3 1 2 3 3 1 1 1 1 1 0 1 1 1 1 0 0 2 0 0 2 4 6 1 3 0 2 0 0 0 0 1 2 2 2 1 0 0 1 1 2 0 0 3 0 2 0 0 1 0 2 0 2 0 0 2 2 0 1 0 4 2 2 1 3 1 0 0 0 0 1 0 0 2 1 0 0 1 2 2 0 0 2 2 0 0 1 2 3 0 1 0 0 2 0 1 0 1 0 0 1 0 1 0 3 0 0 2 1 1 1 0 1 0 0 1 1 0 2 2 1 1 4 0 0 0 0 0 0 1 0 1 0 0 1 1 2 1 3 2 0 0 0 1 3 2 1 1 1 3 1 2 1 1 0 1 5 0 1 2 2 2 1 0 2 3 1 2 0 2 0 3 0 2 4 0 1 1 0 2 1 0 2 1 3 1 0 0 0 1 2 2 1 0 2 0 0 5 1 0 2 0 1 0 0 0 2 0 0 3 0 1 0 0 1 0 1 1 1 1 1 0 1 0 0 0 0 3 1 1 0 0 0 1 5 0 2 2 0 0 0 0 1 0 0 0 2 0 2 1 2 1 2 1 2 2 0 3 0 0 1 0 1 1 0 3 1 0 1 2 2
9 3 2 2 2 0 3 10 1 18 5 1 1 7 1 2 7 4 6 0 6 3 1 4 0 0 5 10 2 9 7 12 3 1 1 6 2 1 18 0 6 7 3 1 9 4 1 3 4 6 21 3 6 14 10 4 3 18 3 0 2 20 1 6 3 1 2 12 6 0 7 0 1 5 14 0 4 0 2 0 1 4 2 1 6 1 5 1 12 14 6 5 10 0 9 6 13 6 2 7 2 8 5 15 11 0 0 13 2 0 14 2 6 2 8 1 0 14 0 0 4 3 5 1 7 9 2 11 0 2 0 4 5 5 8 3 1 0 7 2 10 2 1 1 5 2 3 2 0 0 7 2 2 1 3 3 2 1 6 1 0 0 0 11 2 2 5 4 3 0 2 13 4 2 1 1 0 0 2 1 0 19 19 4 1 10 1 4 23 2 3 3 13 3 5 0 0 14 1 0 2 2 2 2 9 0 2 0 3 0 0 5 0 10 0 2 3 6 2 0 12 0 4 13 5 5 9 11 1 11 7 4 17 8 8 6 2 2 1 0 0 4 0 2 4 9 0 7 10 3 8 13 2 1 6 5 0 0 4 12 10 22 4 17 9 2 4 1 18 3 0 5 6 1 1 6 9 2 2 2 6 10 4 9 2 12 1 1 14 6 0 14 0 3 6 1 7 0 7 6
9 16 6 6 7 6 10 7 15 14 9 3 14 4 10 7 9 9 9 11 11 11 10 18 17 8 6 7 6 13 9 11 10 5 11 4 7 7 15 8 7 7 10 20 6 17 7 5 7 6 8 5 15 2 9 14 6 6 9 9 3 14 9 12 10 8 4 7 10 8 7 12 4 11 5 14 13 10 12 4 10 8 6 17 6 17 11 22 8 7 10 9 9 7 6 9 15 12 15 9 7 12 2 12 5 11 13 7 16 3 11 7 4 8 14 9 6 14 4 7 8 10 7 7 7 6 12 6 5 7 9 10 10 9 5 8 9 9 11 7 13 10 9 6 5 7 7 9 7 11 14 10 6 10 9 11 10 6 9 4 9 7 11 5 4 13 9 10 20 6 7 5 9 10 14 19 7 10 13 9 8 4 18 10 10 10 5 7 4 5 12 8 9 6 6 5 10 10 2 12 10 7 6 2 4 5 12 4 13 15 10 5 7 8 11 8 5 14 11 11 18 11 3 4 15 6 10 9 10 13 15 11 7 7 11 10 4 6 9 8 11 6 7 9 9 14 10 7 12 5 5 11 14 12 8 8 6 18 13 9 9 12 8 5 8 9 6 12 7 9 17 17 7 10 9 8 13 10 6 15 10 10 8 3 12 8 11 10 14 4 15 5 11 8 11 14 5 12 10 6
39 84 62 71 47 58 55 64 64 60 32 49 63 63 83 54 46 68 54 81 19 47 71 75 32 36 58 34 36 70 59 76 50 45 45 56 62 81 55 51 62 64 65 50 59 5 77 61 56 73 60 64 59 76 58 80 51 19 85 52 34 58 62 28 54 50 65 48 61 34 5 77 65 80 67 75 68 52 69 97 38 69 84 46 56 49 42 32 31 60 23 34 37 50 50 24 62 43 45 63 22 54 77 51 79 61 58 85 56 47 56 66 60 59 52 3 48 59 64 53 90 59 87 57 63 65 75 101 62 47 42 55 49 31 51 57 43 42 50 65 75 69 59 36 56 64 50 61 4 38 66 62 31 20 46 69 45 50 55 18 47 70 28 38 58 51 82 77 70 46 38 74 53 53 42 69 78 22 3 51 24 58 54 75 64 32 72 64 62 59 37 78 93 67 44 14 58 58 21 55 41 60 56 71 47 15 52 43 33 77 56 79 62 110 29 79 81 56 61 46 66 27 30 55 33 58 49 65 83 49 54 78 35 38 52 43 65 53 61 59 67 74 45 48 46 62 49 75 51 53 27 50 51 78 21 66 73 70 63 78 29 41 49 83 59 37 67 55 71 55 66 47 56 70 67 5 46 67 71 48 26 57 31 65 55 66 19 81 57 88 46 63 55 41 46 56 54 61 60 46
55 60 48 63 56 40 73 52 70 85 43 60 53 50 64 64 58 37 52 57 45 40 46 58 44 34 63 43 50 56 56 72 50 49 48 51 49 71 36 69 53 35 43 90 43 48 66 55 39 59 42 51 52 42 55 55 34 57 53 44 61 64 59 37 63 50 28 52 78 81 51 60 72 51 69 41 42 46 61 54 62 48 38 53 49 53 54 36 39 93 59 48 48 43 65 57 66 62 43 40 39 41 53 43 53 50 51 46 58 39 46 31 72 44 58 50 37 44 38 63 42 52 49 70 55 41 37 59 47 47 63 45 40 49 49 56 53 65 63 51 45 39 47 37 42 47 48 58 39 56 59 53 51 41 69 34 39 80 67 39 58 38 41 72 67 53 53 45 33 51 65 36 33 49 70 38 47 58 57 39 32 81 44 59 40 51 53 37 39 46 75 40 44 62 40 51 56 24 42 37 43 46 37 49 50 57 47 45 55 47 64 40 61 76 37 48 45 48 88 40 47 43 53 38 51 39 42 35 57 43 42 20 48 59 46 68 55 40 50 44 39 43 44 56 40 57 37 60 53 54 33 50 79 47 23 55 47 45 33 39 78 52 55 54 49 72 38 77 44 32 46 28 38 52 62 47 43 62 59 67 67 58 54 53 58 37 45 41 69 50 49 38 32 44 40 60 54 64 42 32
2 2 2 4 8 7 3 9 5 8 19 6 3 9 7 3 4 2 4 0 6 5 2 14 7 3 5 2 0 5 7 5 4 8 8 5 4 1 4 11 4 0 3 5 4 2 11 1 2 3 10 3 4 6 5 6 2 4 2 6 9 11 5 6 3 3 3 2 4 3 5 1 4 3 3 2 1 1 9 5 4 12 7 5 7 1 5 0 6 2 4 6 4 3 5 1 5 5 0 9 3 9 1 6 3 7 1 3 3 2 12 7 12 6 8 6 4 26 5 0 5 16 0 13 6 17 8 15 2 10 2 4 4 6 3 4 5 2 1 1 3 9 5 1 5 6 6 0 7 4 7 11 8 2 6 1 9 11 5 8 6 14 8 4 9 2 4 1 12 4 2 7 10 10 2 3 5 7 3 2 2 7 5 5 6 5 5 2 1 1 1 1 7 4 2 4 10 5 8 4 6 8 7 13 2 2 11 8 2 1 6 0 11 7 6 8 10 17 2 7 9 2 7 0 2 11 4 2 9 8 4 3 3 4 3 7 8 4 11 5 6 3 3 6 6 5 3 6 7 4 8 2 3 11 1 4 3 7 2 7 13 2 5 4 1 7 11 3 2 3 7 5 2 9 16 1 14 3 5 0 13 6 9 4 8 12 4 12 10 0 5 6 2 2 7 3 3 11 0 2
1 2 0 0 0 0 0 0 0 2 0 1 3 0 0 0 0 0 0 1 0 0 0 0 6 2 1 4 0 0 0 1 0 1 8 0 1 1 0 0 1 0 3 2 3 1 0 0 5 0 0 0 1 2 1 0 1 0 1 1 0 0 0 0 0 0 0 0 0 0 0 0 0 1 1 0 0 0 0 0 1 0 0 0 1 0 1 0 0 0 0 0 0 3 0 1 0 1 1 1 1 0 0 2 0 0 0 0 2 3 1 1 2 1 1 0 0 0 0 1 0 0 0 0 0 0 3 0 1 3 0 0 0 0 0 1 0 2 0 1 3 0 2 0 1 1 1 1 2 1 0 0 0 2 0 1 0 0 0 0 0 1 0 0 0 1 0 0 0 0 2 2 0 0 0 0 0 2 0 0 1 0 1 0 0 0 1 0 0 0 2 0 0 3 1 1 1 0 1 0 1 0 4 1 0 4 0 0 0 0 0 0 0 1 0 2 0 0 0 0 0 0 0 0 1 0 1 0 0 0 0 0 0 1 2 1 0 2 0 0 0 1 0 0 0 1 0 0 0 0 0 1 0 0 0 0 1 1 0 0 0 1 0 1 0 0 0 4 0 0 1 0 2 0 0 1 1 1 0 1 0 0 3 0 0 1 1 0 0 1 1 1 0 0 0 1 1 1 0 0
21 5 6 12 7 5 5 2 3 18 3 11 6 8 17 6 8 13 6 27 9 17 12 4 8 10 21 12 11 3 13 30 8 29 7 4 12 2 20 43 5 12 8 13 6 15 16 14 4 4 14 10 17 7 12 2 20 15 17 16 16 9 14 16 10 12 8 18 15 22 12 1 3 20 13 9 22 21 19 6 4 6 16 24 3 19 10 16 16 26 19 12 9 5 15 25 9 5 12 7 2 11 12 4 15 4 1 1 8 16 12 2 6 6 7 12 23 5 3 8 19 8 6 7 9 15 10 4 8 9 4 15 8 2 1 15 1 4 16 7 7 12 11 7 10 16 10 25 5 15 20 11 15 17 7 4 7 19 10 12 11 21 16 2 15 15 21 9 3 10 8 7 27 12 21 26 8 20 8 18 15 16 5 10 2 19 11 6 22 12 11 10 7 10 15 26 1 26 18 30 3 8 13 15 5 18 10 15 3 7 4 23 4 16 15 30 12 10 10 10 22 12 13 11 4 7 20 3 20 4 12 29 23 22 3 7 7 0 16 11 1 11 3 7 9 7 6 6 12 16 10 13 20 3 13 5 26 3 13 16 11 7 0 33 19 10 5 11 4 3 14 21 8 5 15 16 18 12 21 1 6 6 5 16 17 11 10 3 7 2 8 12 15 23 10 22 18 5 7 2
3 9 8 7 9 8 6 3 6 12 7 4 8 3 7 7 8 4 7 2 6 3 6 10 5 5 4 5 6 12 4 9 6 8 5 7 4 1 4 2 8 9 4 7 6 11 4 7 8 6 2 6 8 6 10 9 4 8 11 6 12 7 5 11 4 4 5 8 3 6 6 3 1 7 7 10 2 10 4 6 3 5 8 7 7 6 5 3 8 8 4 7 6 4 6 8 8 4 4 5 10 7 11 1 6 3 4 6 8 4 3 7 5 7 5 8 9 10 3 5 4 4 9 6 9 5 3 5 6 6 7 8 5 5 0 9 6 5 5 5 7 2 9 8 10 5 14 5 7 6 6 6 7 8 8 9 10 4 3 6 5 3 3 6 1 8 5 3 4 4 5 3 8 9 6 7 4 7 10 9 3 6 10 3 6 14 4 9 10 7 7 10 5 3 8 0 7 7 3 3 5 1 4 5 11 5 8 5 3 5 7 11 6 3 7 5 6 6 3 5 9 8 2 7 13 2 4 6 4 3 3 9 9 7 5 7 8 6 5 6 1 4 6 6 4 3 6 4 9 2 5 4 8 11 4 5 4 4 2 7 7 8 7 5 8 7 6 3 6 5 7 9 4 11 7 5 8 10 6 8 6 3 9 1 6 5 6 8 10 6 4 9 7 6 9 2 6 7 7 6
3 0 2 0 0 2 4 4 4 9 4 2 4 2 3 5 1 2 3 0 2 4 2 2 2 5 3 3 1 4 0 7 0 2 3 2 5 2 4 4 3 1 3 8 1 5 5 0 1 10 2 4 5 1 2 1 1 0 0 5 3 3 11 2 1 2 4 6 1 1 3 4 5 3 0 0 3 1 3 3 1 0 3 2 4 1 0 2 4 1 6 4 1 1 3 4 4 4 0 0 2 0 0 2 0 1 4 5 1 3 1 3 1 1 5 3 11 1 1 3 1 4 1 3 4 4 4 4 3 3 3 0 2 2 2 2 2 0 5 5 2 3 4 0 2 3 2 6 1 0 4 6 2 0 5 1 3 4 2 3 2 0 2 3 0 1 9 1 2 3 1 0 3 5 0 1 3 2 2 2 2 8 5 1 1 1 4 2 5 7 5 4 0 1 0 4 4 3 1 2 0 1 3 2 3 1 2 6 4 2 3 4 0 4 1 2 3 4 2 1 1 3 2 4 3 7 0 2 2 3 5 3 7 6 2 3 4 5 3 4 3 1 2 3 1 3 4 2 5 0 2 3 1 0 0 4 5 2 1 2 2 1 2 3 2 5 2 2 2 0 1 2 1 6 3 3 1 1 4 4 3 1 1 4 2 0 0 2 5 2 2 2 1 3 0 0 2 0 2 2
1 0 1 0 0 2 2 3 2 4 0 4 2 0 1 1 2 1 2 3 3 2 3 3 1 5 1 2 6 1 2 2 2 2 4 7 2 1 4 4 3 3 1 3 6 1 3 8 4 0 2 1 0 5 3 2 3 3 7 0 2 4 2 5 7 1 1 3 3 4 4 3 1 8 3 1 3 4 3 0 0 4 0 2 2 2 1 3 5 4 1 0 6 0 1 5 1 0 6 5 1 3 0 2 0 4 0 2 1 0 0 2 3 5 0 7 5 10 1 2 4 1 2 1 3 1 2 4 2 2 0 3 0 2 2 1 5 2 7 4 1 4 2 5 4 7 3 1 0 7 6 4 9 2 2 0 2 0 1 1 2 1 0 2 3 2 2 5 3 1 1 2 1 2 2 3 1 4 2 6 2 4 3 2 0 2 3 0 2 1 0 0 2 3 6 4 2 2 2 3 1 0 3 1 1 0 2 0 5 4 4 2 0 2 1 2 2 3 3 0 2 0 2 1 1 0 3 1 4 0 4 3 3 1 2 1 7 2 6 1 1 1 4 0 3 1 3 3 4 2 1 1 2 3 2 7 2 1 1 2 1 3 5 6 0 0 3 2 2 5 4 1 1 1 6 1 1 0 3 4 1 2 2 2 0 3 4 2 2 2 6 1 5 8 2 0 3 4 2 3
26 13 10 13 29 12 13 25 8 5 19 21 23 23 29 22 19 21 13 15 13 24 18 12 9 21 20 11 17 20 16 23 14 24 19 44 5 7 18 15 18 5 7 14 18 10 7 23 18 12 11 22 29 12 14 12 18 15 22 18 15 25 8 16 18 11 9 24 16 23 21 18 8 12 13 16 17 8 24 19 16 31 7 13 24 18 11 14 31 13 14 11 32 23 29 16 10 17 12 14 25 19 8 20 35 20 12 10 27 23 24 8 16 38 17 20 13 19 15 8 30 22 32 29 16 9 25 16 31 24 25 34 15 16 11 17 13 11 42 15 13 15 14 15 20 20 14 12 25 15 17 35 8 16 16 13 17 29 17 16 18 11 20 9 17 25 16 17 14 18 24 17 8 27 12 26 17 19 12 7 11 24 9 23 9 20 20 10 17 25 15 20 36 31 11 34 15 19 17 21 41 20 15 38 17 15 37 21 29 16 16 15 11 18 19 21 33 17 6 27 14 10 14 10 16 10 26 28 26 20 19 33 19 9 16 13 19 21 30 12 12 21 29 12 14 24 9 18 24 12 11 17 16 16 19 17 15 10 21 15 15 11 23 15 13 15 16 15 11 15 8 15 22 25 20 11 12 17 20 17 10 16 16 24 25 16 34 14 16 22 19 19 15 22 15 17 30 5 6 15
1 5 1 6 2 6 4 9 1 0 13 8 3 3 5 5 3 5 0 4 0 0 2 2 9 6 4 0 0 2 3 0 6 0 0 2 2 5 10 1 5 8 8 2 3 6 4 3 5 6 4 7 5 8 6 0 10 9 2 1 5 2 1 3 3 2 1 1 5 10 7 2 0 3 2 4 5 4 1 0 6 2 0 2 1 7 4 4 5 3 2 2 0 2 6 4 0 9 4 7 0 9 5 0 2 4 8 1 0 4 8 7 6 5 5 5 1 1 5 5 3 0 11 9 1 3 3 1 3 0 0 3 4 3 0 5 7 2 4 9 3 5 12 2 4 5 0 8 1 1 1 5 2 1 3 2 3 1 4 8 0 0 3 6 0 3 4 4 6 5 0 11 6 0 2 1 8 5 3 5 4 3 7 7 2 9 8 6 0 8 7 1 6 1 1 1 1 1 4 6 5 7 7 5 9 7 1 7 8 9 7 4 5 6 3 5 3 7 3 4 4 8 1 9 6 1 2 4 4 9 7 5 1 0 3 4 3 2 6 3 7 4 8 9 5 9 1 5 7 6 5 0 0 2 6 7 1 5 9 3 1 5 6 6 3 5 7 3 3 4 6 3 8 6 1 5 5 2 4 8 2 6 9 2 7 2 12 3 6 7 1 2 10 4 4 6 2 5 4 8
35 53 54 47 36 49 44 37 46 48 41 48 58 38 67 50 38 47 49 39 37 36 50 42 41 45 36 32 45 43 37 27 40 26 40 45 49 49 11 26 41 27 45 51 37 35 45 40 48 44 36 41 39 45 44 34 47 46 39 28 72 44 54 30 42 38 45 42 49 52 36 43 41 41 58 35 27 38 42 65 34 41 56 39 38 77 34 36 32 42 64 42 48 25 50 51 24 38 48 45 39 41 54 28 46 44 48 56 31 38 43 37 33 45 35 74 96 45 32 37 36 45 41 55 53 39 36 45 42 17 53 48 53 50 40 39 51 48 46 67 47 36 37 36 50 13 50 29 46 32 43 26 49 45 61 47 40 34 26 23 43 24 17 45 46 45 55 36 36 49 39 31 50 20 43 46 38 45 36 27 25 54 58 32 61 44 50 43 49 39 76 56 32 40 24 30 17 51 32 33 42 52 37 26 25 40 36 55 49 55 48 59 45 61 31 59 50 44 82 58 32 30 47 41 41 26 42 43 55 50 35 38 23 50 39 61 35 50 46 58 38 47 47 31 46 38 30 48 47 60 23 40 35 59 50 36 40 33 36 48 53 38 46 56 28 47 29 54 51 44 41 29 37 33 34 50 51 34 52 37 43 37 32 64 45 40 43 41 46 57 52 51 36 32 33 25 45 48 57 40
36 20 9 34 22 15 7 24 26 19 0 0 18 0 21 0 0 1 21 1 7 6 1 0 1 9 15 10 7 3 16 17 27 5 13 0 2 14 25 20 28 28 14 26 6 4 5 0 17 4 18 11 2 3 0 1 0 0 11 29 16 0 0 15 24 28 9 33 2 2 14 17 0 16 1 11 23 0 1 0 0 31 2 13 15 40 5 16 1 22 3 16 0 4 2 12 5 0 11 2 15 0 0 0 4 0 14 21 0 6 19 8 10 0 3 0 7 19 10 31 0 9 18 19 0 3 28 0 24 0 0 2 0 0 6 0 12 8 15 30 47 0 22 11 30 3 20 5 9 26 0 0 17 8 0 0 9 0 16 8 18 8 16 15 9 0 4 0 0 9 0 9 12 25 7 22 7 10 46 5 28 19 8 0 17 3 0 0 30 15 6 14 8 5 0 29 6 9 0 7 5 19 1 35 5 0 9 0 8 0 0 0 13 5 0 0 4 0 26 8 0 17 0 0 0 6 10 20 3 10 13 34 2 1 12 0 1 14 20 0 1 0 6 0 1 16 13 4 26 23 0 7 0 31 28 43 5 12 17 2 15 14 5 0 6 16 0 3 4 11 11 15 3 0 10 0 12 23 17 0 0 0 4 21 0 0 26 1 1 3 4 15 0 34 21 3 18 11 26 2
10 5 5 0 1 1 4 2 1 7 4 2 2 8 2 3 5 1 5 2 1 9 10 5 3 8 2 6 4 6 3 6 1 1 5 7 4 6 7 2 8 7 1 2 2 2 8 8 3 2 4 5 10 0 1 5 1 4 1 1 0 2 1 1 3 0 2 7 10 4 4 9 4 5 4 4 6 5 5 4 2 1 3 0 3 6 3 5 2 7 1 2 0 0 2 6 6 6 6 9 4 14 3 1 5 5 4 5 6 1 0 1 6 0 5 6 7 9 3 4 2 1 5 1 2 1 2 0 5 3 2 2 1 7 2 5 0 2 7 2 6 0 5 1 0 4 7 4 1 3 4 5 0 4 2 6 3 0 2 0 4 3 0 1 5 1 4 3 7 0 5 6 11 2 6 6 7 0 1 0 6 4 0 5 5 4 3 5 1 0 3 2 1 3 12 5 2 7 5 6 2 3 2 0 5 3 0 3 3 3 1 2 2 0 7 5 4 2 3 1 2 3 8 2 5 3 10 0 0 0 2 2 2 4 9 3 2 2 1 1 2 1 4 9 2 0 0 0 3 1 6 2 2 5 0 9 0 5 5 2 1 4 3 4 2 3 4 1 1 2 4 2 8 2 2 7 7 3 3 2 2 2 7 2 1 2 1 1 6 3 1 4 4 3 3 3 1 5 1 5
29 33 17 26 33 21 27 23 21 39 21 38 29 29 23 21 26 25 28 15 25 22 27 36 25 25 22 25 15 28 21 34 27 28 18 18 29 17 32 42 29 21 17 21 21 28 33 34 28 18 24 14 43 25 35 25 25 18 22 28 26 21 30 23 30 17 30 15 31 35 19 22 33 22 25 30 30 26 32 21 35 40 30 31 45 24 24 29 31 17 40 24 29 24 24 33 32 23 18 32 31 25 21 24 21 31 32 42 19 19 15 28 16 29 15 22 29 27 22 24 36 22 16 32 25 22 32 20 38 32 35 33 20 23 37 28 33 21 27 25 37 16 32 31 17 19 35 28 33 25 23 25 37 28 31 23 24 27 39 29 22 28 31 31 25 33 18 19 36 26 23 22 20 32 22 22 26 21 23 25 28 43 9 20 34 27 35 16 35 32 26 25 20 18 24 28 40 20 25 30 31 25 29 33 22 26 21 24 23 37 17 27 28 18 21 28 37 24 18 35 29 34 23 28 19 20 17 36 40 24 23 19 45 23 19 27 47 29 17 21 27 33 19 26 12 15 20 20 28 34 49 22 18 40 11 14 28 24 33 25 22 23 18 28 25 22 30 36 9 31 27 32 26 21 25 23 35 16 34 33 21 29 26 28 30 23 10 19 33 31 41 15 39 33 18 47 31 20 26 30
9 22 6 18 28 7 26 10 15 9 17 13 18 17 11 14 11 19 12 7 15 21 21 8 24 17 27 21 14 21 14 13 14 9 17 16 14 28 10 24 5 17 19 32 16 11 10 19 11 25 15 15 10 17 16 5 14 6 13 16 19 16 11 10 15 12 13 13 23 24 14 10 18 10 18 12 21 13 25 8 19 14 11 15 6 15 10 22 22 17 19 24 22 10 21 7 10 11 13 5 13 21 14 15 19 15 14 7 13 23 13 7 11 20 20 17 30 11 20 8 20 19 16 9 15 13 18 16 10 11 15 13 15 18 19 6 22 21 24 15 28 6 9 28 17 15 17 12 19 13 10 14 14 28 13 18 29 12 28 7 11 17 16 11 24 11 13 15 10 10 19 9 16 18 11 24 26 25 9 22 6 21 9 14 14 18 10 15 15 12 18 26 13 3 18 17 13 21 24 15 19 22 21 17 23 20 21 18 17 19 26 20 17 23 21 16 27 18 18 13 13 16 29 11 13 8 14 8 12 14 8 33 13 22 15 21 19 19 23 25 18 13 9 20 23 11 10 16 5 11 21 15 10 16 10 27 17 15 9 12 8 14 18 18 17 16 18 7 23 21 9 5 15 23 11 15 11 12 11 9 13 7 8 9 9 33 18 11 31 18 29 5 19 8 31 11 16 16 14 24
31 36 51 39 43 35 52 44 52 49 33 29 41 46 30 33 56 40 35 45 35 31 34 34 48 38 23 41 61 31 38 51 59 34 36 41 41 47 43 51 43 27 46 26 54 55 41 46 52 53 38 48 38 36 50 49 36 31 46 43 47 36 47 28 35 29 48 38 56 55 29 33 49 44 45 53 57 43 40 41 39 36 26 51 52 32 58 29 35 31 27 38 45 47 52 50 39 48 47 39 53 38 33 38 40 30 36 41 32 34 40 36 39 49 45 31 33 44 37 48 43 47 39 41 37 40 37 55 44 51 46 41 49 56 53 44 42 61 37 39 76 42 44 56 29 39 55 46 37 35 36 39 40 37 35 40 41 41 35 32 19 39 40 46 39 45 54 49 44 46 41 32 60 21 50 36 36 54 48 39 25 79 19 46 35 36 45 37 35 56 41 40 37 76 56 54 49 42 25 41 34 41 39 63 37 39 38 55 62 54 21 44 53 35 40 54 36 50 57 25 67 19 23 41 34 23 35 47 37 50 38 31 46 59 51 64 47 38 51 46 36 58 42 45 38 71 38 30 40 44 38 46 55 31 70 37 43 28 41 38 48 59 52 18 67 70 45 37 38 35 30 48 42 46 35 47 61 50 40 42 38 58 41 32 49 41 39 31 66 41 35 51 48 30 44 69 33 41 50 55
1 7 3 4 1 3 7 2 3 3 1 1 3 5 0 4 1 4 5 3 1 0 0 2 3 4 7 1 6 6 2 1 1 2 7 1 2 1 2 3 0 1 4 0 3 0 0 1 7 4 0 4 6 6 1 0 7 4 3 3 2 2 4 4 0 2 7 1 0 0 4 4 2 3 7 1 0 5 2 12 2 4 0 4 6 6 0 5 2 2 0 2 1 3 6 2 4 0 2 7 6 0 1 5 0 3 2 3 6 0 4 5 2 3 1 1 2 4 2 1 5 5 0 0 5 2 8 4 3 4 1 7 1 1 4 1 5 3 2 0 3 1 3 1 0 3 1 0 2 1 5 0 4 1 1 4 4 5 2 2 0 2 4 1 0 5 2 1 2 1 5 1 3 0 0 5 2 2 2 6 3 1 5 1 9 1 5 3 6 2 2 2 2 2 0 2 6 1 5 3 2 2 3 5 4 9 1 2 2 0 1 2 2 5 3 8 1 0 1 5 3 3 7 8 1 8 3 3 3 0 0 1 0 2 5 8 2 6 0 3 4 5 4 3 0 3 2 0 3 5 2 6 2 4 0 0 6 2 3 6 3 9 1 0 5 1 0 4 1 1 4 1 1 6 0 0 0 1 4 0 8 4 2 4 1 1 0 7 1 6 3 6 0 9 2 1 0 2 2 2
28 10 22 29 40 16 15 25 15 6 8 16 25 15 23 35 6 4 5 15 16 12 8 17 12 15 13 6 31 22 29 12 49 18 22 22 18 28 15 28 24 19 34 11 29 29 28 21 10 16 10 20 13 4 8 4 9 22 21 12 11 15 5 16 23 10 7 16 29 24 37 4 9 16 13 31 12 5 23 32 28 7 2 17 23 8 11 16 8 9 23 25 9 6 22 54 19 33 3 7 23 28 12 23 26 29 21 37 17 22 15 19 26 9 18 14 12 15 28 27 29 26 14 29 26 18 14 12 11 13 24 16 13 26 29 22 5 10 10 8 21 26 17 7 23 17 11 13 18 16 15 9 8 34 5 9 19 6 34 13 21 17 13 19 11 6 11 16 22 13 11 10 12 19 15 8 4 22 22 38 11 18 31 9 21 12 29 54 19 23 5 27 20 10 9 19 10 22 13 21 21 13 17 15 21 28 26 11 18 15 8 8 44 5 22 10 13 29 39 14 8 16 28 21 25 13 14 27 10 19 14 18 18 10 31 14 20 5 33 22 34 27 23 14 11 20 19 19 30 23 39 28 11 19 20 13 8 20 20 18 17 20 9 8 17 30 19 9 6 21 13 7 25 21 20 9 16 14 7 22 20 45 24 26 13 18 29 24 13 30 14 13 17 21 13 40 12 27 16 6
3 1 0 1 0 6 0 2 0 2 1 1 1 0 0 3 1 3 6 1 4 6 2 3 5 0 1 2 7 2 2 3 1 4 0 2 3 0 0 2 0 2 2 5 4 3 2 2 0 1 4 1 0 2 0 1 0 2 6 4 1 4 1 2 3 1 1 1 0 2 1 4 5 1 1 2 0 4 3 2 2 0 1 6 0 3 2 5 1 1 2 0 1 3 2 4 2 2 5 1 5 1 3 1 6 3 6 0 4 0 9 5 3 4 1 0 0 5 2 1 0 0 3 2 3 2 1 9 3 0 0 1 5 1 0 2 2 1 1 0 6 8 0 2 2 2 9 5 0 1 3 2 0 0 2 0 0 3 0 5 4 4 3 4 0 2 3 0 1 3 7 2 2 1 2 7 4 2 4 4 0 11 2 2 3 0 2 2 1 1 3 0 0 1 2 2 1 1 0 1 2 3 3 0 4 3 3 0 5 1 4 1 9 6 2 2 3 0 3 2 0 0 2 3 3 4 5 1 1 3 1 1 1 0 1 3 2 2 6 1 3 1 1 4 0 0 1 0 0 2 2 0 1 0 2 6 1 4 0 1 5 0 1 1 1 3 1 0 0 3 2 2 2 2 0 1 3 0 3 1 4 0 0 0 1 0 2 4 3 1 3 0 4 0 2 0 4 3 0 2
85 16 57 136 48 27 88 97 108 159 63 57 117 104 73 92 97 67 86 156 20 57 73 70 28 138 153 30 129 60 49 115 55 55 80 56 93 107 13 150 136 60 96 217 39 37 83 50 48 129 98 11 41 95 50 222 30 18 198 202 72 62 43 55 61 96 219 103 80 133 30 108 104 91 227 31 98 70 39 28 228 184 104 140 26 82 138 49 162 29 60 118 108 129 115 87 95 31 108 52 174 77 100 46 174 74 159 78 75 68 77 41 123 138 88 154 166 25 120 82 179 77 102 61 23 12 161 142 96 138 35 28 92 100 47 55 112 22 249 128 77 113 112 28 91 92 86 48 49 116 41 74 20 116 44 11 126 86 89 38 90 37 147 137 213 113 129 69 22 97 50 143 133 59 36 96 13 64 81 52 79 181 40 57 16 60 237 95 157 36 99 93 79 81 69 90 127 101 65 98 128 146 98 67 101 48 48 54 83 59 112 83 279 210 79 213 220 68 264 113 145 121 47 36 63 51 111 35 84 54 45 33 79 63 148 155 5 116 87 74 50 160 67 106 135 60 73 16 109 151 10 45 8 203 103 80 27 66 68 168 201 92 40 105 71 22 92 50 81 43 271 118 95 89 181 110 92 185 162 81 315 217 71 124 105 175 86 73 120 147 74 129 84 130 75 34 199 44 70 101
5 2 1 4 6 6 5 6 2 2 3 8 1 5 8 1 4 3 5 2 3 4 5 2 3 9 2 4 11 6 2 4 7 6 4 4 6 7 4 11 4 7 4 4 1 4 5 4 1 5 6 4 2 4 4 3 2 5 1 4 8 11 1 5 3 7 4 7 4 6 4 8 6 6 8 6 5 5 3 2 5 3 2 2 3 5 3 6 2 7 6 4 6 8 2 5 2 4 3 6 6 6 3 3 2 4 3 4 11 4 2 3 2 4 3 2 6 6 5 5 6 9 9 4 6 5 1 12 5 2 6 7 1 1 4 5 3 5 7 6 4 10 4 7 5 5 2 10 7 4 10 6 5 4 3 2 4 4 2 6 4 5 4 2 6 3 4 1 3 5 5 0 2 7 6 6 5 5 7 4 9 12 3 3 7 6 3 6 5 3 5 7 9 1 6 3 7 1 4 6 5 3 5 3 7 5 5 4 3 5 4 1 4 2 5 1 3 5 4 9 3 4 5 5 10 7 5 5 3 11 7 8 2 6 5 6 7 11 3 5 5 1 10 6 9 8 4 6 8 3 5 1 6 6 1 3 6 7 0 3 2 2 6 4 4 3 3 5 2 5 9 8 7 5 6 3 3 2 6 2 2 5 3 9 9 5 3 5 1 6 4 5 12 4 3 2 6 3 6 5
0 0 4 0 1 3 1 5 0 2 4 1 1 3 2 1 1 2 1 1 1 3 0 1 1 0 1 1 0 0 1 0 0 1 0 1 0 0 2 0 1 1 2 2 1 0 0 0 2 4 1 1 0 1 6 0 0 0 0 1 1 0 0 0 1 2 2 1 0 1 3 0 0 1 1 0 1 1 1 2 1 0 1 0 0 0 0 2 0 2 0 0 3 1 0 0 4 1 0 1 2 2 0 0 1 0 4 6 0 0 2 0 2 2 1 0 2 0 3 2 1 0 2 1 5 0 1 0 1 2 0 0 1 0 0 0 5 0 1 1 0 0 0 0 0 0 1 3 1 1 0 1 1 0 1 0 3 4 0 0 2 0 1 0 1 0 4 0 0 2 0 0 1 1 1 0 4 0 0 3 0 2 0 6 1 2 2 0 0 2 1 0 2 1 0 2 3 2 0 0 1 0 0 0 0 0 0 0 2 1 4 0 1 0 2 2 0 1 1 0 0 2 0 0 1 0 1 1 0 0 0 0 1 2 2 0 0 0 0 1 2 0 2 0 0 0 3 1 1 1 1 0 3 0 0 0 0 2 0 5 1 1 2 2 3 0 1 0 0 2 0 1 0 0 3 1 1 1 3 1 2 0 1 0 1 0 1 1 2 2 0 2 0 2 0 3 2 1 1 3
28 28 27 44 42 8 18 35 23 16 23 27 20 13 51 8 38 32 18 32 13 30 29 19 22 4 25 20 15 21 4 18 14 37 12 23 46 22 28 24 32 41 16 19 2 11 39 36 25 27 21 5 12 23 14 33 30 38 35 27 21 17 26 17 41 25 52 22 33 22 29 13 3 20 45 32 22 14 14 32 28 82 25 10 29 17 11 15 9 28 10 11 18 22 28 6 13 14 19 12 19 29 19 14 35 14 28 16 33 42 19 31 47 14 11 17 50 26 30 16 40 29 34 31 21 15 27 15 22 27 14 13 14 15 30 7 21 16 20 25 11 14 23 24 46 15 26 25 21 29 8 26 21 19 10 16 33 29 10 30 55 14 21 23 32 28 19 26 18 12 12 4 13 25 24 52 20 23 31 9 17 18 13 5 25 33 35 16 15 30 21 63 18 27 6 29 18 27 46 26 29 35 22 18 27 14 24 21 14 26 29 41 34 52 20 8 27 20 32 27 17 31 26 26 10 17 26 25 26 24 18 45 19 68 19 17 27 9 38 11 25 14 14 25 34 4 6 25 18 26 46 15 23 45 22 7 12 9 9 18 26 22 9 37 9 43 41 22 5 11 29 23 16 41 49 23 20 50 28 13 20 21 24 33 33 7 33 29 15 29 31 4 35 20 27 15 31 19 30 22
1 28 35 15 18 4 38 37 8 23 42 43 26 70 36 10 2 33 36 25 2 4 55 26 26 28 13 61 31 13 6 14 0 32 15 0 0 16 56 18 35 25 17 37 7 9 1 11 7 22 4 22 46 60 11 63 44 29 4 4 25 31 47 35 1 27 7 7 10 0 36 62 32 5 29 1 28 29 3 21 27 80 15 33 19 20 31 1 20 27 8 28 35 33 23 59 6 19 29 66 6 28 4 36 48 16 0 11 35 15 2 43 20 106 26 18 7 3 8 23 24 14 17 0 17 38 7 14 39 5 2 25 24 13 24 47 36 46 40 4 53 16 8 0 6 15 3 20 20 70 50 3 2 96 20 27 8 35 23 3 70 32 44 2 20 12 10 11 15 16 8 17 17 28 43 22 11 7 103 25 32 13 31 55 6 63 17 30 20 22 6 8 17 2 1 50 7 22 48 0 7 48 13 53 70 46 15 15 42 43 44 13 53 10 14 45 5 5 49 1 2 15 19 60 42 38 13 13 27 16 42 0 0 24 10 53 32 9 11 20 1 20 1 20 16 53 31 22 6 19 7 21 4 33 7 40 12 32 1 30 16 8 51 4 5 2 33 31 6 54 2 31 44 5 26 6 47 34 7 18 1 39 49 13 19 7 19 19 30 21 13 12 5 18 16 31 16 8 0 15
7 0 5 2 20 13 6 1 14 0 2 2 10 0 1 1 8 3 1 1 4 0 9 3 9 0 14 24 3 12 10 2 3 0 32 4 4 5 16 6 1 0 3 2 9 1 0 6 3 3 11 6 5 2 0 1 12 2 8 2 3 5 0 2 5 2 15 3 15 1 2 0 1 1 6 10 4 8 4 0 11 13 1 6 10 3 24 5 10 0 0 0 7 10 2 1 1 7 6 0 6 7 1 10 3 7 1 1 0 2 9 3 2 10 17 9 10 5 16 8 1 14 0 12 6 3 3 9 7 9 4 1 2 5 8 1 0 18 0 0 1 1 0 5 2 0 6 1 5 5 5 2 6 1 3 6 0 2 2 0 7 9 22 24 5 3 0 9 2 4 6 2 14 7 2 6 7 8 7 0 4 4 3 23 5 6 2 9 7 4 0 0 3 5 9 3 0 4 11 3 3 18 5 6 4 12 11 5 24 2 5 0 16 20 16 25 9 2 22 0 1 2 5 3 6 22 4 7 14 2 1 9 3 7 7 1 0 14 4 0 11 4 0 11 2 7 19 13 4 9 11 11 4 7 8 0 0 7 1 1 7 20 2 2 4 10 12 5 6 3 1 10 7 0 22 2 6 1 1 3 18 0 2 0 0 5 4 0 0 6 4 4 3 0 5 3 10 7 12 5
17 23 0 0 0 0 1 18 1 1 0 4 0 0 0 4 27 8 6 0 0 6 0 11 1 0 36 0 23 30 17 0 0 0 0 0 0 36 0 44 8 7 0 0 26 55 30 0 1 0 1 39 7 37 46 1 0 2 0 23 16 37 0 0 12 0 45 0 0 0 21 0 0 40 0 27 12 3 1 18 1 0 1 1 1 0 0 17 33 14 22 38 43 44 0 12 0 0 41 19 26 2 1 14 0 0 6 31 1 3 11 0 6 0 6 44 2 0 9 7 1 1 0 29 0 0 0 0 12 0 21 0 0 2 0 2 2 0 12 13 42 24 46 0 0 5 11 0 1 0 0 0 0 37 6 45 14 0 0 0 26 9 41 0 0 21 45 9 23 21 0 1 1 31 18 23 30 17 0 3 4 7 2 0 1 0 0 3 0 5 20 19 0 0 12 21 26 1 2 0 26 0 9 0 0 6 0 0 0 0 0 0 8 0 28 30 17 0 9 12 5 0 13 1 0 0 19 0 0 3 0 0 6 0 41 2 10 0 0 42 0 1 0 42 6 18 48 0 9 21 3 0 0 21 29 0 38 7 38 8 1 43 0 44 38 0 0 0 0 0 9 0 0 21 0 9 4 3 0 0 0 0 14 0 0 46 7 20 22 2 0 21 1 1 30 35 39 0 4 41
65 52 101 49 43 111 82 71 77 68 88 44 64 65 49 69 62 70 55 79 54 72 61 62 71 93 37 72 61 59 85 52 51 93 91 68 71 52 41 42 80 59 75 70 82 69 62 57 100 56 19 60 79 61 61 79 47 86 55 32 60 61 42 51 67 66 50 74 72 51 62 94 90 64 50 68 60 74 53 71 76 74 47 50 49 67 88 82 76 118 80 37 56 79 57 47 75 60 72 78 51 35 57 18 75 52 20 58 82 54 70 67 83 71 100 56 38 80 71 61 51 112 54 57 62 65 67 77 7 77 78 43 69 59 57 59 71 55 102 67 60 76 72 60 47 83 45 45 67 50 54 105 86 54 63 69 63 80 81 41 91 48 44 80 57 103 55 74 47 49 49 103 54 41 78 54 47 72 48 60 66 26 91 55 64 40 101 76 97 68 48 84 47 52 44 51 62 53 53 56 42 48 49 78 56 96 65 75 63 49 46 65 93 85 58 56 83 72 38 74 44 97 76 61 69 63 84 62 91 48 96 47 69 73 53 71 78 82 40 79 65 28 73 46 65 101 72 56 47 52 47 94 99 49 72 87 41 100 74 65 101 65 56 67 71 26 89 54 37 55 81 42 58 69 67 57 80 96 86 65 102 87 62 66 100 50 83 67 70 62 54 55 51 65 48 44 40 53 64 39
56 16 37 8 43 3 33 13 23 2 54 45 36 51 35 35 5 69 14 19 62 12 54 61 12 25 0 42 6 15 10 36 23 4 45 19 0 4 9 89 54 41 3 0 12 44 67 29 5 53 22 66 25 17 48 29 66 3 4 4 4 40 16 71 30 55 58 25 8 11 27 70 9 33 53 41 13 3 33 58 28 14 26 44 63 46 12 54 15 38 10 0 21 41 35 72 30 38 48 17 1 59 50 28 27 38 23 41 25 25 42 25 20 44 56 10 55 68 57 7 28 49 43 27 42 2 9 19 31 42 7 32 1 13 63 33 15 13 68 28 33 1 39 6 0 38 1 0 41 5 22 18 45 17 31 3 35 9 16 66 5 31 61 12 5 47 2 7 76 30 7 59 0 38 28 38 44 47 0 0 56 46 17 12 19 67 41 43 53 12 17 6 81 37 30 31 3 34 46 38 12 9 45 41 15 63 43 6 27 0 52 24 2 14 56 33 26 48 26 47 29 45 12 27 63 20 30 51 2 30 50 0 40 37 5 6 1 16 35 18 28 29 46 75 1 2 27 7 62 22 57 11 46 48 15 28 67 48 57 4 33 23 76 71 40 92 26 32 30 31 69 4 37 23 2 0 30 15 58 9 8 5 15 33 0 11 6 62 2 34 41 21 30 5 86 10 68 33 9 38
26 33 28 31 29 50 22 26 35 44 42 27 25 32 29 32 26 33 30 44 33 47 31 35 14 25 26 34 24 19 35 25 12 26 27 36 33 44 26 20 26 33 35 43 25 27 38 35 27 30 43 33 24 25 15 32 41 36 38 27 25 46 16 23 35 36 23 34 27 35 41 43 30 42 36 22 19 35 24 37 38 32 36 22 13 25 22 22 24 40 37 30 18 20 28 20 38 27 30 25 28 29 39 45 29 30 24 41 42 37 43 43 35 31 25 24 21 23 20 25 24 17 22 24 35 39 25 32 25 27 41 33 39 18 34 28 33 20 19 27 19 38 29 25 41 33 25 21 39 33 21 40 41 12 33 44 32 36 28 30 42 32 27 23 25 20 37 36 33 31 29 36 24 36 25 27 26 14 23 34 38 23 39 33 31 41 27 42 34 39 32 28 36 20 26 24 41 30 26 28 31 15 22 35 28 24 39 17 34 21 26 33 22 49 18 16 37 21 36 28 20 26 39 33 23 34 33 45 17 24 24 22 31 40 25 43 32 16 33 21 26 20 23 21 25 22 22 33 30 27 21 35 39 33 28 33 33 43 35 32 30 31 21 33 24 14 19 29 27 39 35 26 24 44 35 35 26 22 29 57 35 30 30 28 49 14 24 46 49 45 26 45 25 29 25 21 25 45 37 19
22 25 33 22 33 25 36 24 23 27 46 28 23 22 20 40 26 8 25 13 17 14 27 27 30 34 21 26 14 34 26 21 21 22 33 17 37 21 29 26 17 34 25 21 23 16 25 27 28 22 20 17 29 22 16 12 34 30 25 26 20 28 29 22 30 17 23 12 23 24 24 16 24 23 18 28 33 42 16 21 16 30 21 24 23 27 22 30 28 32 22 19 21 27 30 14 27 36 28 23 29 17 24 36 30 23 46 24 32 32 32 11 26 33 29 27 21 21 19 24 23 22 25 28 23 29 29 20 33 24 33 21 41 18 28 34 24 20 17 18 19 25 26 27 22 24 37 22 36 25 24 28 24 22 8 17 17 20 37 22 23 21 29 37 28 29 20 19 24 20 16 24 25 20 27 17 22 21 36 15 24 26 33 31 32 19 25 24 17 28 11 24 29 16 30 28 29 26 25 28 22 19 25 19 23 33 24 33 19 22 21 18 21 13 32 19 16 15 11 17 32 26 26 29 19 28 35 30 32 21 36 17 12 29 30 32 24 19 14 30 30 26 24 18 19 25 21 15 23 12 27 32 36 46 17 17 28 19 18 20 23 26 23 18 16 26 41 27 26 19 11 31 25 19 27 20 13 25 26 31 26 26 15 16 27 25 25 28 32 19 34 26 22 32 31 22 27 18 29 24
38 38 25 39 12 38 42 22 47 33 28 56 27 33 48 45 51 60 36 54 49 39 44 31 29 29 53 32 26 35 46 56 42 48 29 42 22 85 38 25 20 22 53 34 31 40 41 44 60 34 37 38 42 30 47 43 67 39 31 21 49 34 33 48 25 36 27 44 51 56 47 61 51 43 38 47 23 34 55 33 44 50 69 55 40 36 37 31 38 39 64 32 32 28 24 32 28 29 36 29 30 43 43 37 21 46 34 54 46 40 42 38 21 33 23 53 48 33 29 49 30 32 41 48 43 36 50 38 15 45 48 43 30 63 39 39 42 35 31 44 34 49 41 19 30 35 29 38 40 46 17 28 51 29 36 38 25 34 54 37 41 41 39 55 49 33 32 34 32 50 49 39 18 39 32 30 45 30 37 37 35 38 14 23 21 40 41 41 22 45 12 44 40 30 37 39 40 14 39 33 41 47 48 58 28 42 37 45 50 55 50 37 35 50 43 26 41 38 37 43 37 49 25 41 40 23 21 25 41 16 18 56 53 47 31 30 49 49 44 35 45 36 51 30 45 54 29 35 36 46 46 35 31 17 50 32 32 61 34 21 33 29 43 37 18 36 25 31 35 50 49 34 24 33 64 40 27 46 28 19 36 41 41 39 35 25 24 49 23 27 39 34 41 25 54 24 42 48 25 30
2 6 27 33 25 1 8 2 20 15 9 20 28 17 20 2 25 23 6 17 7 6 26 22 22 2 12 14 19 14 14 9 8 31 7 21 8 22 10 20 2 26 22 5 27 39 27 4 15 12 47 5 8 7 15 52 12 16 44 25 12 7 26 17 10 30 10 17 11 30 7 26 4 17 8 2 25 13 41 21 31 8 21 27 35 43 1 9 2 11 10 11 5 8 21 23 13 17 5 20 29 13 20 19 22 16 24 11 4 6 8 19 27 7 13 16 22 15 40 33 11 18 37 28 3 26 25 17 17 5 19 7 22 23 22 6 14 26 14 25 12 6 19 13 33 9 14 22 22 18 8 15 26 34 6 28 22 10 2 22 21 20 28 27 12 9 11 6 19 16 39 11 20 9 6 26 9 11 22 16 18 25 13 13 19 6 16 3 2 6 24 23 23 20 19 16 12 9 12 5 12 22 23 20 74 2 24 14 21 7 30 34 8 11 41 36 34 14 8 7 3 19 10 21 18 13 16 10 41 43 29 33 9 8 17 14 6 11 8 14 6 14 13 18 24 27 9 13 20 26 15 35 8 41 15 20 39 9 27 19 5 10 21 8 10 31 31 3 13 4 28 51 5 21 12 24 16 30 24 10 30 8 25 27 38 6 7 37 28 18 1 12 16 8 19 18 33 9 26 9
2 0 3 0 0 0 0 0 0 0 0 0 0 0 0 0 1 1 0 4 0 0 0 0 0 10 0 1 0 1 1 0 0 0 0 0 0 2 0 2 0 0 5 0 0 0 0 0 0 0 0 0 0 0 0 0 0 0 0 0 0 3 0 0 0 0 0 0 2 0 0 0 0 0 0 0 0 0 0 0 1 0 0 0 0 0 0 0 0 1 0 0 0 0 1 5 0 6 0 0 0 0 0 1 0 0 0 0 0 0 0 0 0 0 3 0 0 4 0 0 0 0 21 0 0 0 0 0 0 0 0 0 0 0 0 0 0 0 0 0 0 1 0 1 0 0 0 0 0 0 0 0 0 4 0 2 1 0 0 0 0 2 0 0 0 0 0 0 0 0 0 0 0 0 0 0 0 0 0 0 0 0 0 7 0 0 0 1 0 0 0 0 0 2 0 0 0 0 0 0 0 0 0 0 0 0 3 0 0 0 0 1 1 1 0 0 0 1 0 0 9 0 0 0 2 0 0 1 0 0 3 1 1 0 0 0 0 0 3 0 0 0 0 0 0 0 0 0 0 0 0 0 0 0 0 1 0 0 0 0 2 0 0 0 6 0 0 0 0 0 1 0 0 0 3 0 0 0 0 0 1 0 0 0 1 0 0 0 0 0 0 0 0 0 0 0 0 0 2 0
5 2 4 2 1 4 2 3 1 2 3 2 3 2 2 1 3 8 0 2 3 3 2 2 2 3 2 3 3 2 0 4 2 1 3 5 1 5 0 1 1 5 2 2 2 2 4 3 6 1 0 1 0 2 0 1 3 1 1 0 2 3 2 0 3 0 1 1 0 1 2 3 0 0 5 1 1 4 1 2 0 3 1 1 3 3 3 0 1 1 2 1 2 0 0 0 3 0 1 1 1 1 2 2 0 0 1 1 6 0 1 0 2 1 1 4 4 7 0 1 1 2 7 0 0 2 1 4 2 1 1 3 1 2 1 2 2 2 0 1 6 2 0 4 3 1 3 4 2 1 3 0 1 1 2 4 1 1 4 5 1 3 4 3 2 0 1 3 2 2 3 0 2 4 2 4 0 3 2 3 3 1 5 4 2 1 2 0 2 2 1 3 1 1 6 3 1 1 1 2 2 0 2 2 4 1 3 2 1 2 1 2 3 0 1 3 1 3 2 2 2 5 2 0 3 2 3 0 0 2 3 2 1 2 1 0 2 1 2 1 1 0 4 4 2 1 0 2 2 2 0 1 0 2 3 1 4 1 0 1 0 8 3 0 0 2 0 2 0 5 2 4 2 0 2 1 4 2 3 2 0 1 4 0 3 6 2 1 0 4 2 2 2 1 1 0 1 1 3 1
1 1 2 1 2 2 1 0 2 2 1 0 4 3 1 0 0 1 4 2 3 1 0 0 2 0 0 0 3 2 1 1 0 0 0 1 2 1 4 4 1 2 1 0 2 2 0 1 1 1 3 1 0 1 0 1 0 0 1 0 0 1 0 2 2 1 0 0 2 1 4 2 8 1 1 1 1 0 1 0 1 2 1 1 0 2 0 3 1 1 5 2 2 0 0 4 1 0 1 1 7 1 0 1 0 2 0 0 0 5 2 0 1 1 1 2 2 0 0 0 2 0 0 0 0 1 0 0 3 1 2 0 0 0 1 3 9 4 0 3 4 1 0 0 0 1 2 0 0 1 1 2 1 0 0 0 1 3 3 2 1 1 0 0 0 0 0 3 1 2 3 2 2 4 2 2 2 0 2 3 2 0 1 0 0 2 2 0 0 5 0 0 0 0 2 1 0 2 1 2 2 6 0 1 0 0 2 1 0 8 2 0 2 0 0 5 0 0 1 1 2 2 4 0 1 0 0 0 1 0 0 1 4 3 1 1 3 1 3 0 0 2 2 2 1 4 3 0 2 2 4 1 2 1 3 0 0 0 0 1 0 1 0 1 1 4 1 1 1 0 3 1 2 1 0 1 2 1 1 0 1 3 0 3 2 1 0 0 4 2 1 0 2 1 0 0 0 5 4 1
28 21 23 29 28 38 5 25 25 23 36 16 31 21 21 28 37 25 30 34 31 19 30 35 34 25 24 16 18 24 39 37 22 28 20 18 29 34 30 32 29 28 22 20 25 26 23 28 28 31 25 33 29 15 23 33 12 17 30 20 20 22 24 25 31 32 25 41 32 31 34 28 21 22 25 34 21 31 22 21 22 25 24 29 18 37 21 31 29 20 29 24 19 15 32 36 30 32 21 23 27 33 22 32 44 16 33 23 22 23 20 29 17 9 26 16 20 35 23 8 21 37 16 21 24 31 29 43 11 25 27 29 18 30 29 28 25 26 31 33 19 24 24 28 11 29 16 21 23 23 31 21 37 28 20 29 6 19 33 27 17 37 27 30 26 22 21 22 18 20 23 37 42 21 23 23 34 21 19 20 16 15 15 24 22 29 42 22 17 31 17 29 39 9 14 18 22 24 15 21 29 21 24 20 30 24 21 35 29 23 27 19 38 19 20 20 23 29 16 31 26 30 22 16 27 26 16 27 28 24 37 20 24 23 26 15 35 27 38 27 15 12 37 30 35 24 17 15 15 33 22 23 32 14 20 21 17 28 25 28 12 26 29 15 30 29 27 29 26 13 21 32 15 12 23 16 35 32 29 28 26 40 19 21 29 27 26 22 36 24 28 21 25 32 18 24 21 16 21 20
2 2 5 4 4 0 2 2 1 1 3 2 1 0 0 4 2 1 6 2 2 0 1 0 1 0 2 1 3 0 2 3 1 1 5 0 0 1 9 0 3 0 5 4 0 2 3 0 7 3 3 3 5 1 1 0 2 1 4 3 7 0 1 2 1 8 0 1 4 0 1 8 1 0 0 1 7 7 3 4 5 0 7 5 3 8 1 0 2 1 1 3 0 14 6 5 1 5 0 0 4 0 0 1 3 7 0 1 1 2 3 3 0 10 5 3 0 0 1 3 0 1 7 3 1 3 0 2 4 8 2 2 4 1 1 1 2 0 0 1 1 14 2 1 4 1 3 2 10 2 7 2 0 1 4 2 1 12 1 3 1 0 14 0 6 7 1 1 2 2 2 1 1 4 11 1 0 0 0 4 5 1 0 4 0 7 1 1 5 0 7 12 0 5 0 1 3 1 5 4 2 0 0 0 0 0 1 0 4 0 0 2 0 0 3 2 1 2 2 0 0 0 5 0 1 6 4 6 3 3 1 4 0 0 0 0 0 3 0 1 1 1 0 1 0 1 3 4 11 4 4 2 1 0 1 2 2 2 2 1 0 1 0 8 5 4 3 3 8 0 3 4 2 5 2 0 4 6 0 0 1 2 2 0 3 3 0 3 0 2 0 1 2 2 0 1 1 0 3 0
3 7 9 7 1 3 3 4 0 8 0 10 0 3 5 5 7 3 8 9 3 0 4 15 6 6 4 5 2 7 9 2 3 6 6 12 3 9 3 7 1 13 10 0 1 3 8 11 2 9 4 12 1 6 2 14 4 6 7 13 4 6 3 9 3 7 11 3 6 8 4 4 9 7 5 2 9 7 5 12 0 4 11 0 3 13 1 14 6 8 3 8 8 5 2 10 9 2 7 7 6 2 8 7 7 5 2 4 3 5 11 2 8 8 1 7 1 4 5 3 14 8 1 1 4 3 10 9 0 7 11 10 5 5 7 3 8 0 7 5 3 6 4 13 14 5 4 5 2 1 12 10 4 9 9 5 8 3 1 12 6 10 4 2 0 6 7 12 2 10 9 3 7 11 2 3 6 13 6 2 8 6 3 4 10 9 3 7 8 17 4 13 5 0 8 6 5 12 8 4 6 9 5 5 0 9 3 5 7 9 7 7 3 2 5 4 16 5 3 7 1 1 4 8 5 7 2 4 8 4 3 7 9 4 4 4 9 10 0 4 15 4 6 5 2 4 2 13 10 10 7 10 5 8 14 3 6 3 6 3 2 8 3 7 4 9 5 10 2 5 6 9 9 6 3 7 2 6 4 12 9 4 2 2 3 5 12 7 0 5 8 9 7 8 7 9 3 8 2 2
1 12 3 1 15 11 18 7 2 3 9 2 0 6 2 2 8 2 3 1 5 6 3 6 2 8 10 16 2 2 4 3 11 4 5 9 7 3 8 4 2 2 7 3 4 2 6 3 6 6 5 3 5 1 4 1 2 4 2 3 2 6 2 4 13 9 5 4 7 8 10 6 5 7 13 6 0 2 3 4 2 4 7 3 2 0 8 11 5 11 4 3 7 6 4 13 6 7 12 2 11 4 8 7 5 7 4 6 2 3 6 5 7 8 9 6 5 10 4 5 0 6 3 11 4 4 4 6 11 3 14 8 1 3 2 3 3 2 4 5 2 3 2 2 9 2 7 5 9 6 8 1 7 10 0 9 4 3 14 2 3 4 9 10 6 3 3 8 1 4 1 3 8 8 6 3 3 5 10 3 6 4 7 7 4 5 5 1 17 13 5 6 5 4 1 6 7 5 2 5 5 12 7 11 3 6 3 7 10 9 6 5 10 1 4 4 6 1 5 3 1 4 2 20 7 5 10 2 4 4 7 6 1 0 8 6 7 8 13 6 3 3 2 7 3 9 6 6 5 0 7 6 5 5 4 0 6 8 4 7 3 2 5 9 3 5 10 5 8 1 2 6 2 4 5 5 1 9 10 5 2 9 3 6 6 5 0 0 10 2 5 3 4 2 9 7 11 6 6 3
13 15 2 6 0 19 24 2 23 0 0 5 8 12 0 10 14 3 11 31 18 21 23 14 0 4 22 17 6 24 16 0 12 5 16 5 0 17 15 14 9 23 17 0 10 10 3 8 16 12 11 14 0 13 1 19 22 9 18 0 1 14 20 27 3 23 19 0 7 15 0 15 1 5 3 15 7 0 23 14 10 23 16 28 4 0 6 1 25 26 0 0 13 11 16 14 7 12 23 11 17 4 5 13 0 17 7 2 27 22 0 24 25 16 8 11 13 21 7 15 4 18 1 8 13 17 11 15 18 19 14 0 22 27 16 17 13 19 14 1 9 10 42 0 19 5 15 6 23 2 0 23 0 14 0 9 13 20 12 13 20 19 15 0 25 17 0 14 8 11 0 16 27 6 10 15 17 6 25 17 19 15 8 11 18 8 6 10 24 0 15 0 28 0 10 12 0 11 12 12 2 0 13 0 17 0 14 0 7 18 7 0 9 12 13 12 9 0 2 0 6 25 6 16 23 21 21 13 3 13 6 25 18 13 0 5 10 17 2 9 18 4 28 10 0 32 27 0 17 12 12 18 21 11 15 28 16 15 19 13 8 16 7 22 6 0 18 14 20 1 4 5 19 10 2 18 23 17 10 5 0 0 21 14 15 1 3 0 7 26 16 20 13 1 0 4 5 1 13 12
17 7 8 6 11 14 5 8 11 7 8 12 8 3 6 7 7 13 6 5 6 11 11 8 6 10 9 1 6 12 5 3 10 10 6 8 15 9 6 4 14 6 4 12 8 8 8 5 11 11 5 7 8 7 9 6 9 6 10 10 8 8 9 9 8 17 9 13 12 8 9 14 7 5 6 7 5 10 4 6 14 7 11 11 7 6 19 7 6 11 18 8 8 5 4 5 13 7 4 10 12 28 5 10 11 9 5 13 8 4 12 10 7 11 10 6 14 12 7 13 5 10 6 10 5 11 16 5 6 2 9 5 13 11 5 13 9 6 14 5 10 12 10 3 6 10 20 18 5 10 10 10 6 13 9 5 11 7 5 6 11 11 8 15 11 10 6 14 7 4 6 17 6 4 12 14 9 5 4 18 8 7 21 16 6 11 23 8 8 8 8 4 8 4 7 9 9 10 10 5 21 10 14 8 3 6 6 10 5 11 9 4 9 12 9 4 10 5 5 5 5 4 19 16 11 14 9 13 10 9 10 11 5 7 5 9 12 8 10 13 8 6 11 3 7 5 5 7 11 10 7 8 8 3 4 9 11 8 11 10 9 6 5 8 11 9 6 10 15 6 14 4 12 4 2 3 8 9 4 12 8 15 12 16 10 14 5 7 7 6 11 7 7 12 18 5 3 11 5 8
0 0 0 0 0 0 2 0 0 0 1 0 0 0 1 0 1 0 1 2 0 2 0 0 0 0 0 0 0 0 1 0 0 0 0 0 0 0 3 1 0 1 1 0 2 0 0 0 0 0 1 0 2 1 0 1 0 0 0 0 0 0 0 2 0 1 1 0 0 0 1 1 0 0 0 0 0 1 0 0 0 0 0 1 1 1 0 0 0 0 0 1 0 0 0 3 0 0 0 1 0 0 0 0 1 0 0 1 1 1 2 0 1 0 0 3 0 0 2 0 0 1 0 0 0 1 0 1 0 0 1 0 1 1 0 1 0 1 0 0 0 0 0 3 0 1 0 0 0 0 1 0 0 1 1 0 0 1 0 0 0 0 3 0 2 1 0 0 0 2 0 1 0 0 0 1 0 2 1 0 2 1 1 0 0 1 0 0 0 1 0 0 0 1 3 0 1 0 2 0 1 0 0 0 0 0 2 1 1 0 0 0 0 0 1 0 0 2 0 0 1 0 1 0 0 0 0 0 0 0 0 0 1 0 0 0 1 0 1 0 0 0 0 0 1 0 1 1 0 3 1 0 0 1 1 0 0 0 0 0 1 1 0 3 1 0 1 0 2 1 1 0 1 2 1 0 0 1 0 1 2 1 1 0 1 1 0 0 0 0 0 0 0 0 1 1 2 0 0 0
8 7 10 5 7 17 9 16 9 24 9 5 14 12 8 18 13 14 19 17 28 19 22 14 7 12 14 11 5 12 0 14 18 2 19 20 10 7 15 18 17 16 6 10 14 10 10 10 7 16 17 6 15 21 2 5 5 14 9 4 7 11 26 7 12 18 11 16 4 9 16 13 11 8 11 20 15 4 18 19 11 16 17 11 8 2 6 14 16 1 12 20 4 9 17 2 11 8 12 5 10 9 20 15 6 6 9 3 9 6 6 2 16 17 11 8 8 15 16 9 6 4 15 22 9 12 15 8 18 9 19 6 0 12 22 5 14 16 8 13 10 17 10 6 7 8 14 7 23 6 15 4 9 6 13 7 3 11 1 20 26 12 14 20 11 10 5 4 10 22 12 8 19 16 9 6 13 17 7 3 5 10 17 11 7 5 12 11 7 15 16 23 12 11 16 15 26 6 12 10 14 24 13 2 8 3 16 1 6 17 10 5 14 7 5 30 17 11 8 19 13 1 14 15 11 19 12 13 16 20 24 5 12 10 12 6 11 8 11 8 2 4 11 11 11 8 20 12 31 32 19 6 8 10 5 11 28 23 3 20 26 14 12 17 11 5 23 10 15 6 7 13 28 9 4 20 12 12 12 4 18 9 13 16 14 6 22 5 13 13 17 24 7 15 7 5 4 8 11 3
3 11 9 18 12 26 12 8 27 20 45 9 22 29 7 7 24 9 16 11 21 22 13 24 9 3 14 24 27 17 16 57 14 18 20 24 9 6 26 37 6 18 18 23 19 18 6 16 19 27 9 11 25 10 7 21 7 11 6 2 10 8 9 8 21 21 15 4 5 29 23 20 60 18 23 10 17 14 3 22 16 37 12 44 13 6 51 23 13 8 9 8 23 8 50 22 66 19 20 13 14 5 11 33 17 11 5 6 25 25 10 11 27 2 10 3 3 18 5 3 11 17 6 2 13 18 14 70 10 4 0 4 16 6 20 28 26 19 20 16 7 75 18 5 26 11 19 5 32 12 13 51 9 16 29 41 4 23 6 5 0 28 35 26 15 21 17 12 15 18 69 25 9 18 25 9 18 43 29 20 2 62 21 7 10 30 21 34 74 15 24 3 42 10 19 2 22 6 5 4 5 21 4 17 14 16 10 45 29 2 4 50 30 32 12 23 18 20 11 7 19 4 27 39 10 10 19 1 38 17 21 13 31 37 18 4 14 11 18 2 15 12 6 1 12 31 22 27 34 46 24 35 20 23 8 18 9 15 19 6 4 11 30 19 4 16 21 48 25 12 12 7 19 24 34 28 1 19 16 28 7 46 6 13 26 14 13 8 32 14 9 14 13 12 32 22 9 16 6 11
3 0 7 3 5 1 0 1 0 2 0 0 1 0 1 2 0 1 2 4 2 1 0 0 0 3 2 1 1 1 1 1 2 1 1 1 6 0 0 1 4 1 0 0 0 2 3 3 3 2 1 0 0 0 0 0 0 0 2 2 1 1 1 1 3 0 1 0 8 1 3 4 5 3 1 0 0 0 0 0 6 0 0 1 1 0 4 0 2 0 8 0 1 0 2 0 4 3 2 3 0 3 2 1 5 1 2 3 0 4 0 6 1 0 0 2 0 0 3 1 0 0 0 3 3 7 4 0 2 4 0 1 3 2 0 6 5 0 1 4 1 4 0 4 0 0 0 1 0 0 5 1 3 0 7 1 3 0 4 2 1 0 2 0 3 0 0 3 1 1 0 1 0 0 3 0 1 0 0 2 0 0 1 1 1 0 0 2 1 0 0 3 0 0 0 3 4 2 1 3 4 0 0 4 2 2 5 6 0 1 0 5 0 0 1 0 0 5 1 6 6 5 0 2 0 3 1 7 0 2 1 1 2 4 3 2 5 1 0 2 3 0 0 1 3 1 1 0 3 0 0 3 1 0 1 0 0 0 5 0 2 2 0 1 4 1 3 1 5 1 1 1 2 4 4 1 0 2 4 2 0 2 2 0 1 3 1 0 0 0 1 0 1 3 0 2 0 1 1 5
6 7 11 8 3 4 4 17 6 8 4 5 2 9 7 5 2 4 8 10 5 7 14 4 5 8 5 3 5 7 5 2 4 2 9 11 2 5 3 6 2 10 3 6 1 9 8 4 5 5 3 6 2 6 4 9 8 8 4 6 4 9 10 3 7 8 5 9 6 6 3 6 4 6 8 8 9 4 4 2 7 4 3 5 4 4 4 4 4 2 7 6 5 10 9 4 10 4 3 5 5 4 2 7 5 7 6 7 10 4 3 11 10 4 4 3 7 3 6 6 9 13 5 5 4 6 6 7 5 5 5 6 7 10 5 5 6 5 9 8 4 6 4 6 6 8 4 8 7 8 7 9 7 7 6 9 2 5 4 5 9 10 7 5 6 9 6 3 4 7 3 5 9 7 3 8 8 9 5 5 5 2 8 10 8 6 5 10 7 4 8 8 7 5 5 9 5 4 10 8 12 6 3 4 7 7 7 5 8 7 2 10 5 8 3 6 5 5 9 3 9 11 12 5 5 7 3 7 6 9 5 6 4 10 4 6 4 5 4 10 3 8 8 8 4 6 7 5 4 5 5 6 2 4 10 13 5 6 5 7 6 3 6 8 5 7 5 5 12 4 5 4 2 5 4 2 9 6 5 9 6 2 8 7 7 5 6 6 2 2 4 3 6 7 2 6 5 11 6 4
3 10 2 9 5 0 0 23 21 3 20 0 1 18 0 65 1 0 0 27 14 6 0 21 12 0 1 0 3 11 0 11 16 0 9 2 9 19 28 1 21 5 1 29 1 1 26 12 2 0 1 34 26 5 0 10 2 10 5 0 1 10 13 1 6 13 4 0 30 3 1 0 31 9 6 5 0 0 0 7 0 3 2 0 2 10 1 12 1 21 2 37 0 0 16 6 3 14 9 58 8 4 20 9 26 0 0 1 20 11 0 1 30 2 11 4 4 0 0 0 6 21 5 0 20 0 11 4 31 0 32 10 18 5 14 0 1 3 36 0 9 5 0 4 11 6 0 0 6 26 9 9 0 0 2 10 8 3 19 0 8 0 14 3 20 0 0 4 24 0 19 5 3 2 0 24 0 7 3 0 1 0 29 2 11 11 0 3 16 8 13 0 2 50 9 42 2 1 25 10 1 28 22 4 58 0 4 0 5 3 0 3 4 1 1 19 32 11 0 15 0 0 6 26 41 7 23 16 12 8 4 6 0 12 19 18 0 5 9 4 0 0 30 12 40 0 1 2 12 1 4 8 16 34 17 12 10 30 13 14 0 4 0 60 6 0 20 15 18 34 12 0 1 0 0 3 27 0 4 29 13 25 4 2 4 1 0 2 9 8 2 2 0 15 2 31 3 2 25 14
7 4 5 2 3 5 0 5 6 4 6 3 4 2 4 7 5 2 1 9 4 5 2 9 6 4 3 6 6 6 4 1 0 5 2 2 4 3 2 4 4 6 0 3 7 8 0 3 1 9 2 7 5 0 11 4 6 9 1 5 2 5 6 1 5 4 3 0 2 2 5 4 3 6 4 7 3 16 6 3 1 8 0 1 4 0 13 4 2 4 5 1 3 1 7 5 1 4 3 7 5 2 5 8 5 5 1 1 0 6 1 10 1 0 6 3 6 5 3 0 12 8 10 5 7 4 4 5 7 4 4 8 2 4 5 9 1 3 10 2 6 2 5 7 4 0 5 4 3 2 3 5 1 1 1 7 2 10 3 1 2 3 5 4 6 0 5 4 4 3 1 4 2 4 6 2 4 6 4 4 0 4 5 8 8 5 2 0 2 1 5 4 1 3 5 3 0 8 10 10 5 0 4 2 7 2 7 3 8 1 3 5 5 2 7 0 2 3 1 5 5 5 7 3 2 5 14 3 3 4 7 8 8 7 0 1 3 4 3 11 3 8 2 6 1 3 1 3 8 3 14 2 4 0 2 2 6 0 0 0 2 3 7 1 4 6 4 2 6 12 4 1 3 1 2 4 2 3 4 1 2 7 2 4 9 4 1 3 3 4 6 8 6 2 1 4 5 2 3 3
3 1 1 0 0 0 0 1 0 0 0 1 0 0 2 2 0 1 0 2 0 1 2 0 0 2 2 0 2 1 1 2 0 2 1 1 1 3 0 0 1 0 1 1 0 0 0 1 3 0 0 0 0 0 0 0 1 2 0 1 5 3 0 1 1 0 0 1 1 1 0 1 1 1 0 1 1 1 2 3 1 0 4 2 0 0 1 0 2 1 0 5 0 0 3 1 0 0 5 0 4 2 0 1 0 0 0 1 1 2 1 1 1 1 0 0 8 4 0 1 0 1 0 0 0 1 1 1 2 0 0 2 3 0 1 1 1 1 0 1 0 1 0 0 0 2 2 1 1 0 0 0 1 0 0 1 0 3 0 2 2 0 1 0 6 1 1 0 0 0 3 0 1 0 0 2 0 3 0 2 0 3 0 0 3 1 4 0 3 0 0 1 0 3 0 1 0 1 0 1 1 3 1 1 3 0 0 0 2 2 2 3 2 0 1 3 1 0 0 0 2 1 0 2 0 1 1 0 0 3 2 0 1 0 1 0 1 0 1 1 1 0 1 1 0 0 1 1 3 1 0 0 0 0 0 1 1 1 0 3 0 2 4 2 1 2 2 0 4 1 0 0 0 1 2 2 0 3 1 1 0 2 2 2 1 0 1 5 0 0 0 1 0 0 0 0 0 1 3 0
29 23 32 29 9 26 31 42 27 15 32 29 30 25 22 23 24 20 20 26 27 21 16 32 34 29 30 41 15 16 18 33 36 31 39 29 31 38 25 40 36 32 35 26 35 33 18 33 31 25 23 29 34 17 22 27 24 24 30 16 35 38 27 37 33 23 26 28 21 33 21 26 27 21 18 31 32 31 23 37 31 38 11 25 29 50 32 20 22 53 36 24 23 34 17 35 33 23 32 26 23 25 39 32 27 22 22 14 30 35 26 29 20 18 26 26 35 33 39 33 42 28 45 34 28 20 21 32 40 34 35 29 22 35 27 37 24 34 26 20 33 18 19 26 40 36 25 16 41 39 30 37 18 13 21 21 28 29 21 24 22 34 24 33 17 24 33 26 29 34 33 28 28 31 35 21 27 35 22 22 41 24 8 24 29 29 15 20 23 25 23 29 35 45 33 36 26 27 18 13 23 25 23 34 28 21 41 32 36 17 35 23 25 12 38 30 21 41 14 20 42 12 23 25 28 27 25 24 26 26 24 24 33 25 37 19 26 35 24 23 25 22 25 23 23 27 22 31 32 34 35 31 26 34 28 26 36 34 28 23 26 41 21 23 26 54 29 25 27 22 22 32 30 27 31 37 31 26 14 29 24 19 21 22 25 25 34 28 32 42 27 19 31 19 28 29 30 30 21 25
4 4 4 9 11 2 9 7 2 6 8 7 7 3 2 4 3 4 7 4 9 6 1 5 5 4 6 9 7 6 2 4 3 4 3 7 5 6 10 5 5 7 7 1 0 4 2 4 6 5 6 8 7 3 8 4 6 8 2 10 5 7 6 10 4 7 3 8 3 6 3 4 8 6 4 7 6 6 4 2 5 9 7 5 5 6 7 5 0 4 4 11 7 7 4 8 6 5 5 4 8 2 6 3 5 7 5 4 6 5 5 4 5 7 4 5 13 2 4 5 7 2 10 7 2 0 6 9 4 4 6 13 4 2 2 6 9 6 7 6 4 7 5 5 6 8 6 4 6 6 10 7 2 3 6 9 5 6 7 6 3 3 3 4 5 1 10 8 5 9 6 2 1 7 5 4 5 9 3 7 6 5 5 3 5 2 4 4 6 5 6 5 7 10 2 11 3 1 6 3 4 3 6 7 7 6 8 6 3 5 7 2 3 5 6 7 6 5 7 6 10 7 3 3 7 5 2 4 6 8 5 3 1 11 6 3 4 4 6 2 4 4 3 4 5 7 4 1 5 2 3 3 5 7 2 4 2 6 7 2 6 9 4 5 6 5 7 2 4 1 7 5 7 6 7 7 9 4 10 6 6 7 3 2 9 8 2 9 6 4 7 8 7 6 6 3 7 12 2 3
14 0 8 1 15 2 2 8 9 7 2 5 16 17 3 1 2 0 6 5 7 4 3 1 1 18 0 12 23 1 0 13 3 0 3 0 6 11 2 0 7 1 4 11 1 0 5 7 12 35 4 5 16 5 7 26 12 5 13 2 5 0 0 3 3 0 2 3 3 29 1 2 0 10 4 7 4 0 3 2 20 3 4 7 3 19 0 10 4 9 13 0 7 3 6 1 12 7 6 3 3 6 5 2 0 0 11 1 2 2 0 9 4 0 6 0 2 15 6 12 4 12 4 1 3 6 6 2 3 1 0 5 0 5 5 10 0 1 0 10 2 1 1 2 1 4 14 0 2 5 1 4 6 1 3 11 1 1 3 0 0 0 10 12 13 2 20 1 3 1 0 4 0 14 2 0 17 4 4 0 9 0 0 13 9 5 2 8 0 0 0 1 0 7 5 13 3 2 5 5 0 3 5 5 15 5 0 10 10 2 1 1 2 0 6 4 4 1 1 0 2 0 1 5 3 0 4 0 2 0 6 18 2 1 7 13 15 2 7 2 2 2 1 0 0 0 1 3 7 3 5 6 6 3 0 4 1 0 0 2 7 0 0 4 2 2 13 24 4 4 3 31 2 34 5 3 11 0 5 4 11 13 18 2 3 2 1 1 0 12 1 4 4 6 2 1 7 2 9 9
52 68 63 90 65 48 57 64 56 52 45 57 46 58 46 72 39 57 67 48 67 74 64 44 69 106 60 55 61 44 82 55 49 67 69 55 41 53 64 55 56 58 86 46 52 50 56 75 51 50 33 48 44 72 52 65 49 61 46 51 58 56 54 69 54 49 66 42 61 40 62 47 52 67 59 78 68 62 71 65 52 56 81 52 44 61 49 49 46 51 20 54 55 58 50 39 65 53 73 70 35 90 64 73 61 38 44 64 56 57 55 50 52 98 79 52 58 45 51 49 88 38 48 65 66 47 60 74 46 81 45 34 43 43 66 62 33 66 52 51 68 87 83 48 49 56 39 43 49 47 61 55 36 81 70 59 53 64 47 78 50 65 84 60 40 60 63 51 67 45 65 48 60 55 73 51 68 53 54 54 37 51 33 50 45 38 54 92 28 54 59 53 62 57 66 65 35 63 72 56 63 58 61 40 42 59 56 58 59 54 63 64 64 72 84 53 53 41 45 63 53 93 54 40 71 50 67 36 47 61 63 71 56 71 69 51 58 44 58 41 52 63 46 43 63 67 54 57 41 26 49 49 54 78 50 72 76 35 41 42 55 50 75 67 50 60 82 48 81 55 71 62 77 73 66 43 55 55 54 65 49 47 29 52 54 52 69 49 43 65 50 59 43 91 48 50 61 30 66 41
1 11 5 6 7 4 5 11 1 9 6 3 2 6 6 0 9 4 1 2 8 7 0 2 4 3 3 13 6 8 3 18 5 11 1 4 6 0 4 1 2 11 3 2 3 3 3 6 0 3 4 5 8 4 0 6 10 0 2 5 3 0 9 19 3 5 1 11 13 4 2 3 3 3 1 9 9 4 0 5 5 7 6 1 5 4 5 13 3 5 0 11 7 6 5 10 5 5 7 1 3 3 6 7 6 1 6 2 1 5 0 4 3 3 1 2 1 1 8 1 3 8 4 4 7 7 2 10 2 6 1 2 1 8 1 4 5 2 1 7 7 1 4 6 2 2 4 2 3 4 4 0 4 1 1 2 0 7 5 4 5 3 6 8 7 2 6 0 12 5 5 3 5 5 2 3 3 3 4 5 2 6 1 1 1 1 2 0 2 4 6 3 2 7 1 6 0 8 7 10 7 1 7 10 0 14 2 5 2 0 1 6 4 6 4 6 2 1 1 2 1 3 10 2 6 2 1 5 1 2 13 2 4 1 3 3 0 19 2 0 3 2 6 2 10 4 9 1 5 4 2 5 5 1 6 0 1 2 3 6 5 2 3 4 4 7 3 6 9 4 5 4 16 1 2 5 2 8 2 0 10 11 3 8 2 13 4 0 3 3 2 5 4 6 10 2 7 0 5 2
47 11 9 12 11 12 8 31 47 83 61 2 10 42 20 12 52 29 8 46 22 58 14 9 38 6 25 58 7 31 25 59 7 11 64 28 40 9 16 34 62 3 28 16 24 21 8 4 19 35 5 27 83 68 26 6 157 84 8 37 12 24 15 6 28 22 17 20 96 20 8 2 10 24 5 45 21 37 7 17 1 67 14 49 66 14 16 61 43 46 43 14 13 63 21 20 25 14 23 17 49 36 30 51 13 3 21 5 15 30 67 3 14 22 51 7 15 43 48 7 28 96 48 6 18 18 4 16 79 17 48 15 25 20 5 26 6 15 28 11 29 7 33 7 14 5 22 25 45 21 11 39 6 13 19 46 21 3 33 1 17 8 21 11 17 19 62 18 36 11 18 23 12 3 51 14 2 16 46 19 45 20 66 12 27 21 25 20 78 8 8 25 64 3 28 10 6 12 8 2 17 7 33 29 46 4 7 58 7 26 51 9 55 129 2 0 18 15 13 62 5 17 8 37 19 22 26 29 3 5 28 16 2 1 13 58 57 58 24 20 106 15 61 23 9 17 8 7 4 50 48 5 10 17 7 11 16 16 1 23 11 24 6 5 38 9 25 36 14 84 50 33 13 26 11 11 6 17 21 118 76 23 8 18 59 39 52 15 40 11 26 18 8 13 28 21 29 8 16 17
0 2 1 2 7 2 1 3 1 2 3 2 6 5 2 2 2 0 3 1 2 1 0 2 1 5 7 2 1 1 2 2 4 2 4 0 5 2 4 1 3 2 5 2 3 2 1 1 0 1 0 7 2 6 1 3 5 9 3 2 0 2 5 1 1 1 4 10 2 7 2 2 1 1 2 2 1 4 3 3 5 0 0 4 1 0 2 6 0 0 3 0 3 3 0 7 5 1 3 1 0 3 1 4 2 1 1 3 5 3 5 3 3 2 4 1 2 2 2 1 0 5 2 2 3 2 1 3 3 3 5 8 1 4 2 3 3 3 7 2 2 4 4 4 1 4 2 2 1 4 0 2 2 0 1 2 1 1 2 2 1 1 2 2 1 3 1 3 1 2 2 0 1 2 1 1 4 6 4 2 1 4 3 1 5 0 3 1 1 6 1 4 3 4 0 5 3 2 1 4 1 2 0 1 1 2 0 1 1 4 2 2 0 3 0 2 4 2 3 2 3 4 0 3 0 3 6 10 0 1 2 3 1 2 2 0 2 1 1 6 1 2 2 1 4 3 5 2 3 5 0 3 1 2 0 4 0 4 2 0 1 2 1 2 3 5 4 1 2 0 1 0 2 1 6 1 3 1 1 1 3 3 1 3 3 0 1 3 4 2 0 4 3 2 2 3 1 4 1 2
7 8 4 11 5 4 4 3 2 6 4 4 2 10 3 1 4 4 3 2 6 1 14 2 6 4 10 5 6 11 7 9 8 4 4 2 4 4 11 14 3 10 4 2 3 17 3 0 3 7 11 4 0 6 5 3 3 5 4 1 4 5 6 1 6 8 0 1 4 3 7 3 6 4 3 5 3 10 7 1 3 6 1 8 3 3 5 5 0 8 1 3 1 6 1 1 7 0 6 4 3 9 2 2 2 0 2 0 5 6 4 5 6 8 8 6 2 6 2 1 3 3 1 5 2 14 6 5 1 1 1 1 12 1 4 12 1 3 4 1 5 4 20 9 6 5 3 4 8 3 2 7 5 3 10 11 5 3 1 0 2 3 4 11 4 4 4 9 6 8 11 8 11 7 9 5 8 8 2 4 2 6 3 1 6 3 2 3 3 8 2 3 3 12 11 4 2 3 6 5 2 1 7 4 5 1 4 9 5 1 1 3 2 3 4 5 0 2 3 4 7 2 2 4 3 4 3 3 9 5 8 1 5 11 6 2 4 6 3 6 4 7 16 6 12 16 4 2 9 2 8 3 3 8 10 2 1 9 5 4 2 4 7 2 4 7 9 4 4 6 12 2 1 1 1 3 3 4 6 3 5 5 5 4 1 9 4 5 2 11 6 7 8 5 3 12 0 3 2 2
0 0 1 0 0 0 0 0 0 0 0 0 0 0 0 0 0 0 0 0 0 0 0 0 0 0 0 0 0 0 0 0 0 0 0 0 0 0 0 0 0 0 0 0 0 0 0 0 0 0 0 0 0 0 0 0 0 0 0 0 0 0 1 0 0 0 0 0 0 0 0 0 0 1 0 0 0 0 0 0 0 0 0 0 0 0 0 0 0 0 0 0 2 0 0 0 0 0 0 0 0 0 0 0 0 0 0 0 0 0 0 0 0 0 0 0 0 0 0 0 0 0 0 0 0 0 0 0 0 0 0 0 0 0 0 0 0 0 0 0 0 0 0 0 0 0 0 0 0 0 0 0 0 0 0 0 0 0 0 0 0 0 0 0 0 0 2 0 0 0 0 0 0 0 0 0 0 0 0 0 0 0 0 0 0 0 0 0 1 0 0 0 1 0 0 0 0 1 0 0 0 0 0 0 0 0 0 0 0 0 0 0 0 0 0 0 1 0 0 0 0 0 0 2 0 0 1 1 0 0 0 0 0 0 0 0 0 0 0 0 0 0 0 0 0 0 0 0 0 0 0 0 0 0 0 0 0 1 0 0 0 0 0 0 0 0 2 0 0 0 0 0 0 0 0 2 0 0 0 0 0 0 0 0 0 0 0 0 0 0 0 0 0 0 0 0 0 0 0 0
1 2 0 0 1 1 0 0 1 2 2 0 0 0 0 1 0 0 1 0 1 5 1 0 1 0 3 1 1 2 1 1 1 2 2 3 1 2 3 2 0 0 1 3 0 2 0 0 1 1 2 0 0 1 2 0 0 0 1 2 1 0 0 0 1 0 0 0 0 0 2 0 0 3 0 1 1 1 0 2 1 0 1 1 2 1 1 0 1 1 1 0 3 1 1 1 0 1 0 0 1 1 0 0 0 2 0 0 0 2 1 0 1 0 3 0 0 0 1 2 2 1 0 2 1 2 3 0 0 2 0 3 4 1 0 1 0 0 0 1 2 0 2 1 0 1 0 2 1 0 0 1 0 0 0 2 2 0 1 1 2 1 0 0 2 1 2 0 0 3 0 1 0 1 2 0 1 0 3 1 1 1 0 0 0 0 2 0 1 0 2 0 1 0 0 0 2 0 2 1 2 4 1 0 2 0 0 1 2 1 3 1 0 1 1 0 1 1 0 0 1 1 2 0 0 0 0 0 1 0 2 4 1 0 0 3 0 5 0 1 3 0 2 3 2 1 0 2 1 1 1 2 1 3 1 0 0 0 0 1 2 0 1 1 1 2 4 0 2 0 0 0 0 0 0 1 2 0 0 0 0 0 2 1 1 0 1 2 1 0 0 0 0 0 1 2 0 4 0 0
0 0 15 63 82 0 18 0 0 10 0 0 0 1 0 168 0 94 1 39 9 0 0 9 14 61 9 68 0 25 87 5 77 0 1 51 59 3 0 37 1 0 0 1 37 0 0 2 11 0 3 0 32 86 2 9 0 28 0 0 5 59 15 0 0 0 8 42 0 0 77 2 84 51 0 2 0 34 3 1 7 77 10 55 66 0 87 1 0 64 2 0 57 0 1 7 46 0 0 1 0 5 7 37 32 0 0 55 24 13 32 7 12 97 12 0 93 3 73 18 0 0 2 22 45 30 1 0 59 3 0 28 25 0 3 65 0 0 48 6 6 0 45 9 6 14 36 25 1 37 83 0 9 78 24 75 47 3 0 0 38 0 0 0 0 10 48 91 0 0 0 19 52 46 82 22 110 9 7 54 0 55 5 1 0 4 30 3 106 0 1 1 51 43 0 23 69 0 21 38 0 0 72 115 0 6 1 119 14 10 28 22 0 4 20 0 0 15 42 89 49 0 27 2 12 16 27 0 3 0 64 13 9 1 11 1 34 62 5 27 0 9 9 0 7 66 0 0 0 42 2 0 40 0 0 20 121 0 0 0 40 94 62 11 0 38 106 19 5 55 29 8 72 11 0 46 52 97 0 0 5 31 0 24 0 22 61 9 34 1 11 0 0 33 0 31 24 0 4 53
5 2 6 3 2 14 1 4 1 1 3 3 6 0 2 8 10 1 7 1 0 3 6 0 3 1 2 4 4 1 2 2 1 2 3 0 7 5 0 0 6 4 1 2 3 4 2 4 6 5 6 1 1 0 1 3 3 7 8 0 3 0 1 4 0 2 2 4 5 8 1 1 5 0 9 1 6 2 1 1 3 1 2 0 0 1 4 6 0 0 1 2 7 1 10 0 4 3 3 7 0 2 2 0 14 5 6 1 1 3 5 3 2 4 2 0 3 3 1 5 1 5 0 0 4 14 0 4 3 4 3 4 0 6 12 1 2 3 3 9 2 4 2 1 3 2 3 4 4 0 0 0 3 2 1 1 6 12 1 2 14 1 1 7 4 1 9 8 1 6 4 8 2 4 3 1 5 6 0 3 4 4 0 4 13 6 5 1 2 1 1 3 4 6 8 6 2 5 1 1 0 2 0 4 3 2 2 4 3 1 10 3 10 4 3 5 9 4 3 3 0 4 2 0 1 5 2 1 2 1 1 2 1 0 6 11 3 7 0 3 5 2 3 3 9 2 9 4 0 3 2 5 1 3 0 2 4 4 2 1 6 8 10 4 2 3 5 8 2 6 2 1 3 3 3 2 4 1 9 3 5 1 3 7 0 0 5 3 1 3 3 5 7 0 1 7 1 1 2 2
13 13 7 2 18 20 17 2 15 8 0 2 5 10 0 0 2 8 8 9 10 10 8 3 4 2 2 17 14 8 0 1 2 1 7 10 31 10 2 20 21 1 1 3 1 25 4 10 0 13 2 5 3 5 8 14 9 20 5 5 10 10 0 11 18 4 15 19 4 8 27 3 9 5 3 1 6 4 2 22 4 12 4 8 2 9 1 13 0 7 3 11 16 4 13 3 10 14 9 3 28 10 5 11 53 14 1 4 9 1 17 11 18 0 24 22 12 9 3 4 1 6 7 5 1 17 7 7 4 4 10 8 0 9 5 2 2 3 1 4 8 4 3 3 22 7 10 5 4 7 0 26 12 8 20 1 20 15 4 14 3 2 6 6 9 4 23 3 15 1 3 4 27 1 7 14 8 8 2 6 9 3 3 0 9 14 2 0 10 4 12 3 10 4 2 11 8 8 14 7 13 8 9 12 4 12 5 9 4 11 39 11 2 3 1 4 5 3 9 8 15 0 9 7 5 0 4 6 18 0 9 18 12 14 6 21 1 7 8 16 2 2 1 3 10 9 1 1 0 21 12 2 1 2 3 2 9 13 23 8 11 6 6 18 10 2 9 6 9 11 5 6 3 12 20 9 5 2 14 18 11 0 9 7 13 6 19 8 7 3 8 15 17 1 7 7 22 17 26 15
38 43 64 42 24 42 52 47 22 49 43 39 56 52 43 55 75 43 40 41 32 46 59 46 44 35 60 52 62 44 43 62 33 49 46 32 43 36 50 53 51 54 58 27 55 65 32 37 58 52 53 54 30 39 58 53 43 62 46 49 45 51 44 41 62 55 34 27 40 50 52 45 50 45 43 55 38 53 62 49 49 56 53 53 44 55 48 39 58 49 44 28 48 47 62 53 31 49 48 35 49 23 41 58 32 45 51 58 44 25 37 55 71 36 64 52 53 46 71 64 22 43 49 50 51 58 53 33 50 45 59 58 37 53 22 43 37 49 47 55 54 56 38 62 46 63 42 48 55 20 41 61 30 32 50 45 44 57 52 50 53 29 44 51 55 49 38 59 55 41 53 54 39 53 56 49 46 47 47 42 52 54 40 42 54 38 54 31 52 53 22 48 29 35 35 33 62 39 28 49 39 50 50 51 38 64 73 62 65 28 72 63 52 33 27 38 61 39 58 40 24 56 46 32 46 44 55 15 37 53 62 42 36 40 61 30 46 55 55 57 54 54 25 42 20 63 32 41 21 41 39 59 66 32 51 39 57 56 42 32 36 54 57 22 30 55 61 52 52 40 41 50 40 35 47 68 42 44 73 40 56 51 53 45 73 52 53 45 51 35 36 39 43 47 25 64 35 51 38 58
14 24 17 26 29 32 30 17 30 27 28 34 40 27 21 16 21 15 28 17 44 21 29 21 16 15 43 27 22 23 17 33 38 21 19 27 22 31 24 31 26 25 21 32 18 37 21 13 14 15 31 21 23 20 36 25 29 14 32 19 21 18 18 27 37 30 6 20 31 20 17 21 19 22 11 20 21 34 16 28 20 31 26 17 29 42 23 12 24 36 29 11 37 28 24 32 23 23 31 28 29 24 13 20 22 23 26 22 19 18 36 27 27 26 13 31 30 37 8 28 23 21 40 36 25 31 23 26 28 33 28 23 21 21 30 21 48 22 15 16 25 18 21 32 39 19 28 15 40 21 35 23 30 20 29 23 15 34 40 22 30 23 17 27 21 24 16 28 22 34 22 17 21 23 36 30 26 23 24 7 31 25 30 38 32 19 22 13 23 31 6 24 43 34 45 29 32 17 20 17 7 30 35 32 16 24 41 27 19 19 30 27 25 33 27 21 17 18 22 7 28 10 36 25 30 13 27 36 25 29 23 22 36 25 15 36 18 28 22 21 13 20 19 26 17 13 23 31 23 30 24 30 30 22 23 18 21 28 23 20 32 18 35 11 21 22 35 23 13 37 13 31 18 27 19 25 29 15 20 29 20 24 25 22 31 23 38 16 23 8 31 27 34 10 11 35 25 40 23 18
171 211 237 189 247 210 235 219 250 214 243 205 215 205 185 203 229 224 268 198 204 217 238 254 248 185 237 212 210 220 200 232 193 215 238 191 233 212 194 184 218 246 190 235 205 213 181 218 215 201 263 184 213 231 217 276 204 213 248 228 206 243 222 213 213 225 235 221 226 244 214 208 227 228 209 235 219 231 260 215 190 225 196 218 215 224 221 241 234 252 232 229 216 252 230 224 209 208 232 254 235 242 219 220 214 225 218 217 204 247 239 227 202 222 265 216 214 200 217 215 236 238 201 194 250 209 210 264 234 215 228 209 231 214 233 221 238 267 217 206 248 172 220 231 209 241 283 243 227 223 193 267 203 208 213 248 214 197 220 240 241 238 227 204 231 220 214 197 223 256 229 215 256 228 205 262 255 239 193 208 184 231 217 223 214 209 209 216 177 201 222 203 174 240 200 238 244 229 200 223 215 243 230 248 218 242 235 226 213 261 204 196 224 228 224 242 254 248 194 223 223 264 270 184 215 222 256 198 207 241 239 226 222 198 211 249 201 205 189 223 211 224 221 238 188 200 191 206 225 193 207 205 230 227 181 212 212 203 263 231 211 234 210 217 174 253 221 230 248 239 254 206 209 208 213 227 305 246 242 206 257 183 235 237 218 287 242 208 194 236 258 222 223 191 218 280 199 236 213 246
6 1 21 4 0 2 4 18 9 5 3 2 17 8 0 9 10 6 5 7 2 0 14 20 2 0 5 5 0 8 1 6 0 0 0 12 6 4 7 3 0 1 15 19 16 4 3 7 15 9 4 11 5 5 18 11 27 25 40 11 2 1 8 31 9 32 14 8 1 10 12 7 11 15 3 28 6 0 8 1 7 14 20 11 5 28 1 2 0 10 8 3 8 2 5 3 10 0 1 5 0 6 2 7 13 4 2 4 4 5 15 23 40 10 7 20 5 1 3 8 2 4 0 4 5 0 2 10 8 1 1 2 5 9 4 20 10 0 8 6 0 0 3 12 19 13 5 0 12 0 0 3 0 7 18 8 2 0 2 27 21 0 16 19 0 6 2 2 5 5 0 0 0 15 8 5 5 11 0 2 12 6 4 6 12 1 1 14 20 1 29 2 4 4 5 11 2 4 15 2 1 0 22 16 20 21 2 1 14 0 1 4 3 2 7 2 24 0 23 18 21 2 0 0 0 4 0 0 4 1 12 0 26 15 13 3 5 0 3 1 7 0 10 3 0 2 15 3 2 0 1 5 6 2 7 2 5 37 4 0 0 0 2 4 5 5 4 1 5 1 0 6 12 28 3 10 7 0 6 13 0 28 4 27 10 13 0 0 4 20 2 8 1 3 4 0 9 3 10 13
9 2 2 7 13 3 3 8 0 5 10 8 7 17 6 13 2 0 4 5 6 8 1 11 3 2 3 2 4 5 1 8 7 6 2 5 1 6 2 1 8 1 3 2 9 6 4 10 6 0 4 2 10 8 15 6 0 4 6 10 4 2 4 5 8 5 7 8 3 5 1 8 6 18 4 6 1 2 14 13 3 3 4 8 2 10 1 4 5 10 7 2 4 8 2 6 5 1 4 5 13 5 3 3 9 1 4 9 6 2 3 7 4 9 3 0 5 2 1 5 0 0 2 5 4 1 4 2 2 3 11 4 10 8 2 3 14 8 5 13 6 3 0 5 3 3 16 5 5 9 2 16 1 0 3 12 9 8 5 5 14 2 4 3 14 13 1 5 1 2 6 7 7 5 1 14 9 1 2 4 8 10 13 7 2 2 0 4 2 5 10 4 13 4 3 9 2 6 5 2 4 2 7 12 5 3 6 1 9 0 2 2 2 7 4 3 4 3 2 8 11 2 3 3 5 3 10 4 10 2 12 2 4 10 1 4 9 24 0 4 3 6 11 9 10 4 0 6 16 13 2 2 2 10 3 30 10 3 14 3 6 0 1 10 14 8 4 3 3 11 6 5 3 1 0 8 2 1 6 4 8 14 0 2 2 1 6 6 2 0 4 4 8 12 2 2 9 3 4 4
14 0 0 2 3 1 9 1 1 9 3 5 1 6 3 8 5 8 0 4 6 3 1 2 0 7 3 4 0 5 5 1 3 6 11 1 8 2 0 9 1 2 2 5 0 1 4 3 6 2 5 3 7 9 3 0 3 7 10 7 3 1 2 0 7 20 11 1 2 4 6 0 0 2 12 4 1 0 0 5 0 8 5 0 3 1 2 3 3 1 1 6 8 1 0 1 3 3 3 3 1 1 25 17 4 1 5 1 5 3 4 2 11 6 4 7 10 0 6 5 6 5 2 7 9 4 2 1 2 7 3 20 3 0 9 4 3 6 2 0 5 12 6 2 0 1 1 3 11 1 1 3 5 1 5 0 11 0 10 3 4 2 2 6 4 4 6 3 3 5 6 0 0 1 10 3 7 4 0 4 0 4 0 0 8 6 8 3 20 6 1 6 10 4 1 1 6 9 0 1 1 14 3 6 11 9 4 5 6 10 3 1 1 9 6 2 17 7 4 12 2 7 12 5 5 8 0 4 3 6 1 3 1 3 2 5 0 2 1 6 1 6 8 4 1 7 7 3 1 15 2 3 3 1 0 4 5 10 10 1 2 0 1 12 5 2 5 2 7 3 3 2 5 1 2 4 4 0 6 0 2 1 1 13 2 0 0 1 4 3 2 5 2 7 1 5 0 2 7 13
2 0 0 0 0 0 0 1 1 0 3 0 0 0 0 0 0 1 0 0 0 5 0 2 0 0 0 2 0 0 0 0 0 4 2 0 0 0 0 0 0 0 0 0 0 0 0 0 0 0 0 0 0 0 0 0 0 0 0 0 0 2 2 0 0 0 0 0 0 0 0 0 0 0 0 0 0 0 0 0 0 0 0 0 0 0 2 0 0 0 0 0 0 0 0 0 1 0 0 0 2 3 0 0 0 0 0 0 0 0 0 0 1 0 0 0 0 0 0 0 0 0 1 0 0 0 0 2 2 0 0 0 0 0 0 0 0 0 0 0 1 0 0 0 0 3 0 0 0 0 0 0 0 1 0 0 0 0 2 0 0 5 0 0 0 0 0 0 0 0 0 0 0 0 0 0 0 5 1 5 0 0 0 2 0 0 0 0 0 0 0 0 0 0 0 0 0 2 0 0 0 0 0 0 0 0 0 0 1 0 0 0 1 0 0 0 0 0 0 0 0 0 2 0 0 0 0 0 0 0 2 0 0 0 0 2 0 0 0 0 0 0 0 0 0 0 0 4 0 0 0 0 0 0 0 0 0 0 0 0 0 0 3 0 0 0 0 0 0 0 0 0 0 0 1 0 0 0 0 0 4 0 0 0 0 0 0 0 0 0 0 0 0 0 0 0 0 0 0 0
24 12 19 10 7 21 18 17 31 14 12 15 5 22 12 16 23 9 20 14 17 25 10 20 16 25 27 13 12 21 21 17 16 15 14 19 14 36 17 18 14 16 19 10 19 32 17 13 10 17 30 14 15 12 19 23 10 17 16 11 19 24 17 15 20 30 12 22 29 8 16 34 13 17 8 18 14 16 17 23 26 17 5 15 16 14 22 30 15 26 35 16 15 10 11 13 16 26 14 11 16 13 13 12 16 20 14 28 19 21 26 23 12 19 14 20 9 20 13 8 6 27 25 15 21 19 19 18 9 13 12 10 20 7 33 12 21 16 9 8 17 15 17 15 10 14 24 22 15 28 11 16 14 17 14 21 20 19 26 15 12 19 16 21 27 22 12 14 26 15 12 19 14 20 18 6 14 19 13 24 22 18 17 19 23 22 18 14 16 13 8 13 15 22 13 11 16 17 24 11 10 14 26 13 12 21 22 16 15 19 15 12 11 21 17 19 16 11 13 24 15 18 25 12 16 20 13 13 9 12 18 19 20 9 18 14 15 21 13 20 19 19 15 30 17 15 18 17 12 25 39 17 13 16 10 12 17 11 30 23 25 19 19 27 18 14 16 11 15 27 18 14 15 17 19 16 16 20 20 23 45 19 24 15 16 22 12 29 18 13 14 14 18 26 16 19 8 17 11 14
0 0 2 0 1 1 3 0 0 0 0 0 0 0 0 2 0 0 0 0 0 1 2 2 1 1 0 1 1 0 0 0 0 3 1 1 0 1 1 0 0 0 0 0 0 0 0 2 1 0 1 0 1 0 0 2 0 1 1 1 0 2 1 0 0 0 4 0 0 0 3 1 0 1 1 0 0 1 0 1 0 0 0 0 1 2 1 0 1 2 1 0 0 0 0 3 0 0 0 0 1 0 0 2 0 0 1 1 0 3 0 0 2 2 0 0 0 0 0 1 0 0 1 0 0 2 1 0 0 1 0 2 0 0 0 0 0 0 0 1 4 0 1 1 0 0 0 3 2 0 0 0 1 0 0 0 3 0 0 0 0 1 1 0 0 0 0 0 0 0 0 0 1 0 1 0 1 0 0 0 0 2 0 2 0 0 1 0 3 0 0 0 0 1 0 1 0 1 0 0 0 2 1 1 0 1 3 3 0 1 0 0 1 1 3 2 2 1 1 1 1 0 0 1 1 3 1 2 0 2 1 0 0 1 0 0 1 0 0 0 1 0 0 0 0 2 2 0 0 1 0 0 1 1 0 0 0 1 0 0 0 0 1 0 0 0 0 0 1 0 1 0 0 0 1 1 0 1 0 0 4 0 1 1 0 0 1 1 0 1 0 0 1 0 1 1 0 0 0 1
6 0 0 26 10 50 34 1 22 0 30 1 17 2 0 16 35 0 28 0 7 0 41 2 0 0 6 0 5 0 1 0 1 10 0 25 0 3 8 0 0 1 0 42 5 0 17 0 16 0 0 0 25 35 0 0 0 5 9 2 30 0 16 0 13 1 0 34 11 0 1 7 25 12 25 0 2 1 29 0 0 1 4 0 36 0 29 0 33 20 0 27 0 0 0 1 6 17 0 33 43 7 26 0 24 38 0 0 0 1 3 2 29 42 0 0 7 32 17 1 1 0 7 0 24 33 21 1 25 0 4 0 0 12 0 47 27 0 0 4 0 11 20 4 26 4 39 16 0 0 1 18 0 33 0 5 16 0 0 0 40 3 0 1 31 2 0 0 0 10 0 2 4 3 17 0 28 0 3 18 10 0 0 21 0 0 0 13 14 35 0 1 0 23 3 0 16 0 38 5 0 3 1 2 2 0 34 0 18 6 6 0 42 0 45 25 0 0 13 4 0 37 35 40 0 28 20 11 0 0 14 0 0 4 0 0 0 0 0 11 2 0 1 7 23 0 11 6 13 2 6 31 45 15 26 30 20 0 0 0 21 37 0 0 1 0 36 2 0 0 1 0 34 0 6 23 11 6 2 1 0 38 7 35 0 0 2 8 0 1 0 3 0 0 0 0 0 0 0 5
14 6 25 12 12 10 28 9 3 12 32 7 11 11 6 4 9 13 5 10 9 16 11 7 14 26 17 10 9 2 9 28 21 23 12 6 4 21 15 9 19 10 8 5 9 26 15 8 12 18 8 8 18 5 4 6 16 15 5 10 14 4 16 13 12 8 8 3 6 15 8 8 10 26 1 2 3 12 5 24 7 8 5 16 12 22 13 5 10 5 27 5 12 16 14 1 3 20 17 6 14 6 1 10 24 12 12 4 12 30 12 6 26 7 17 11 11 6 25 5 3 4 19 23 14 5 9 10 7 5 12 5 9 14 12 7 14 16 9 29 13 13 20 19 10 22 5 8 11 12 9 4 15 9 14 6 28 7 3 5 9 17 2 8 7 10 11 6 11 17 22 5 4 3 23 8 4 10 13 13 11 7 5 2 9 24 17 22 14 18 7 10 14 5 13 3 7 5 5 10 14 28 1 3 13 8 3 7 20 21 6 1 4 12 17 16 3 14 16 17 14 5 3 11 14 6 20 16 9 14 13 15 4 7 11 3 12 18 9 11 9 15 23 16 7 20 22 7 20 8 10 3 7 3 13 8 9 6 3 6 13 2 8 13 3 8 7 12 17 18 6 14 18 13 13 8 7 18 6 9 12 1 1 2 14 17 32 3 15 15 13 5 9 4 13 7 14 7 10 2
1 14 2 0 25 23 15 41 0 5 0 37 24 0 9 11 4 0 41 0 50 24 23 17 10 1 37 14 52 0 0 21 0 48 2 26 0 0 0 50 39 44 37 1 8 12 0 0 20 0 0 25 24 10 3 18 34 24 0 4 0 6 43 11 6 49 8 7 0 6 32 1 1 0 53 14 53 0 7 35 0 12 7 0 91 39 36 40 0 71 2 1 21 12 2 2 19 26 1 1 3 0 55 15 5 0 3 59 43 0 0 26 0 40 0 3 0 39 1 20 16 40 17 35 3 1 3 29 8 27 22 96 4 0 21 16 0 0 25 0 25 0 3 22 62 64 0 4 11 17 8 30 18 2 0 32 7 36 16 31 6 3 0 0 71 14 24 16 37 108 42 7 10 8 11 1 8 4 0 3 5 14 42 2 57 15 0 28 62 4 0 25 5 0 23 33 80 13 0 13 3 24 1 9 4 5 1 34 0 51 7 10 44 1 1 0 10 0 10 0 11 0 1 10 11 5 0 41 0 30 1 10 13 9 1 0 0 0 28 2 10 0 51 44 21 48 0 32 15 14 5 13 0 9 1 0 53 45 2 0 0 4 23 0 41 2 3 5 7 45 30 19 3 0 17 14 1 0 48 53 8 0 13 5 6 30 2 0 20 5 10 48 42 16 6 22 2 46 5 0
4 3 2 3 3 3 2 5 3 2 7 0 1 6 6 8 2 2 7 6 2 4 1 4 2 1 1 4 3 4 5 4 3 4 4 1 8 5 5 6 3 9 4 4 1 0 3 12 2 2 7 3 2 3 1 1 2 2 4 5 1 4 4 9 5 7 5 2 0 4 9 2 2 12 5 5 4 9 4 2 5 5 5 6 3 0 1 7 8 0 1 4 1 4 0 3 3 1 2 2 4 11 0 12 9 2 12 2 3 1 1 7 8 4 1 4 1 1 7 7 8 1 5 8 1 1 2 5 11 2 2 0 0 9 4 3 4 1 1 3 3 6 2 4 4 1 4 5 0 8 6 2 5 4 6 3 5 0 2 7 2 1 2 4 0 4 4 10 3 9 4 5 5 3 2 2 2 4 6 2 3 4 0 4 6 5 4 4 0 3 2 7 1 3 7 5 1 1 2 2 7 1 2 6 1 4 0 7 5 8 2 5 4 0 4 9 2 6 3 6 4 3 8 0 4 0 7 4 2 5 4 8 5 2 0 2 3 2 7 4 3 6 4 2 4 7 8 1 1 1 2 2 2 2 4 0 4 0 4 17 4 2 1 5 1 10 1 1 3 1 0 0 5 2 5 7 5 5 3 4 5 1 2 1 1 2 5 5 1 10 3 3 3 3 6 5 0 2 4 2
4 1 5 5 5 1 3 1 3 6 9 2 1 1 1 10 2 0 4 7 2 2 7 4 0 3 0 1 1 3 1 9 2 3 9 6 1 4 6 1 6 5 3 6 2 2 3 12 2 2 2 5 0 6 4 3 2 1 5 1 1 1 2 0 7 0 6 3 6 1 2 1 0 6 2 3 2 8 1 2 4 0 3 3 5 4 2 4 0 1 0 0 3 1 8 0 0 1 7 4 0 3 0 6 6 5 4 2 0 4 3 1 4 11 1 1 0 3 3 0 3 7 5 2 3 3 0 4 2 2 3 0 0 1 3 3 6 2 3 3 4 0 1 2 0 4 4 1 1 1 3 3 0 0 1 8 2 3 5 5 1 2 2 8 1 8 5 3 0 5 2 3 3 2 2 0 5 0 2 4 1 2 3 2 2 3 7 2 1 3 0 6 0 1 1 8 1 3 16 6 1 0 2 5 6 3 0 6 0 0 4 4 8 1 3 1 1 7 2 0 2 2 7 5 3 3 2 2 2 1 10 2 6 5 1 8 2 5 5 4 3 1 0 2 8 2 0 2 0 2 2 2 8 6 3 10 3 2 2 2 13 4 3 4 0 0 3 4 7 2 2 5 2 5 9 4 3 7 5 2 0 0 0 7 5 1 2 2 9 3 3 0 1 5 5 5 3 2 0 6
6 3 4 0 12 13 15 7 12 13 6 8 3 8 8 6 9 12 15 16 10 6 16 3 11 20 8 13 10 2 17 2 19 16 14 20 8 6 6 9 4 6 4 11 5 10 17 9 12 7 18 6 10 20 10 7 5 5 15 14 8 8 11 9 4 13 12 17 7 6 5 4 6 9 8 4 13 6 12 10 9 7 12 22 9 12 14 7 11 7 5 7 10 6 16 6 6 5 13 9 18 16 8 6 27 21 20 23 6 10 12 5 12 9 6 11 7 3 13 8 8 8 14 8 12 11 9 9 9 13 15 8 10 9 11 6 14 9 3 12 10 15 9 8 18 19 21 17 9 5 12 6 9 15 14 13 20 9 4 12 3 11 5 26 12 8 11 7 11 13 2 11 13 5 14 12 17 8 10 12 6 9 16 11 15 13 13 7 8 9 10 5 10 4 8 4 17 3 8 10 21 6 10 18 4 9 9 14 18 2 8 17 9 14 2 10 7 5 22 2 14 18 26 9 6 16 15 11 16 8 5 7 11 1 9 15 9 9 10 8 7 7 16 6 13 8 10 11 10 16 2 7 7 9 18 11 2 11 6 13 14 11 9 11 8 5 9 7 13 7 18 8 9 7 9 15 7 9 7 14 10 5 10 8 9 5 7 9 17 14 13 9 7 9 19 12 12 10 5 11
3 5 2 9 8 4 5 9 8 4 6 8 7 4 2 9 9 6 4 3 4 8 0 8 7 4 4 4 6 4 2 6 5 5 7 2 3 6 5 3 5 6 8 6 11 5 11 2 8 7 15 3 3 9 5 5 9 9 6 9 4 4 1 4 6 5 9 3 9 7 11 7 6 5 6 4 4 9 7 5 2 4 5 6 5 16 8 10 14 6 4 6 6 5 8 8 8 7 7 6 9 0 2 6 6 10 2 13 6 6 6 5 6 7 1 4 6 4 10 4 7 3 11 11 4 6 4 7 5 5 11 7 8 3 5 4 2 3 9 9 3 5 7 7 1 4 8 3 6 2 2 6 7 4 8 7 4 5 5 4 4 2 2 3 7 4 6 7 5 4 1 4 5 6 4 2 4 12 3 3 8 6 6 13 9 7 5 5 3 8 4 4 11 9 6 8 4 4 8 5 7 4 5 11 6 5 3 7 5 4 7 12 6 6 5 3 7 10 2 4 4 5 9 6 3 8 4 9 2 6 4 4 9 8 2 8 4 7 6 5 7 10 3 4 10 3 5 3 5 5 11 2 4 11 13 2 0 5 7 4 4 5 11 6 5 7 3 3 5 10 6 2 3 8 5 5 2 7 8 9 8 7 18 8 11 6 8 3 6 6 11 3 7 7 8 5 5 5 7 12
10 4 17 6 7 7 10 10 7 10 10 6 7 17 8 10 12 10 10 9 6 10 10 13 6 12 10 7 8 6 9 9 10 6 12 12 6 10 7 12 6 13 4 11 15 8 10 15 14 8 4 11 5 13 13 8 10 10 10 4 7 5 9 12 6 9 12 7 5 13 14 6 7 11 12 10 10 1 7 10 3 7 11 4 6 9 6 6 9 15 8 14 8 8 17 9 6 8 13 14 10 7 10 9 12 12 13 5 6 11 7 4 11 3 8 5 4 8 10 10 6 6 8 7 6 4 5 12 13 3 2 7 9 9 9 11 8 4 9 12 10 14 8 6 9 5 2 7 5 9 7 8 6 8 4 7 13 8 4 10 6 8 8 6 8 9 13 9 7 7 7 6 12 6 8 9 8 5 11 11 10 6 7 4 7 8 11 16 4 5 8 7 8 6 8 7 5 9 5 6 12 11 10 5 6 10 14 8 8 7 4 4 5 8 5 10 14 10 9 10 22 10 10 6 5 5 11 4 7 6 9 10 7 10 17 7 11 15 8 8 10 13 8 10 8 12 7 9 6 10 7 5 5 11 15 12 10 11 7 12 7 16 13 8 10 12 10 12 9 5 9 7 7 15 3 3 9 7 6 16 8 9 10 12 15 8 7 9 11 8 6 8 3 6 9 11 4 4 6 5
23 8 9 1 13 8 15 30 1 29 73 6 9 21 0 0 20 0 5 10 7 11 21 39 10 1 22 19 0 0 20 2 18 1 18 3 5 9 4 0 0 28 18 36 2 16 35 4 1 58 2 0 42 31 11 3 26 88 4 11 20 10 2 0 12 0 11 0 16 3 1 44 46 12 0 8 6 18 0 23 32 13 18 44 27 32 6 8 30 80 7 2 14 6 27 0 63 32 13 2 0 10 4 4 4 20 25 15 68 16 17 2 1 7 3 0 40 9 14 2 10 0 9 5 33 0 0 22 35 3 1 0 31 4 11 17 12 28 4 23 3 27 10 3 25 1 24 5 71 6 4 11 38 14 8 6 0 3 14 1 42 0 0 20 10 3 10 1 7 27 1 6 11 0 3 0 17 0 8 9 19 0 40 14 3 1 5 1 0 33 4 1 22 6 3 8 8 23 9 34 3 2 1 2 7 4 3 0 20 13 21 45 28 0 6 7 15 0 6 0 4 44 1 22 0 1 35 1 20 35 14 0 38 38 37 4 6 26 34 22 0 13 14 1 4 30 27 15 0 93 5 46 15 62 18 11 11 5 16 7 45 22 1 11 36 0 54 5 0 21 1 5 9 5 0 3 10 3 20 13 21 3 64 20 61 0 2 13 4 2 5 9 0 19 22 19 15 3 0 29
0 1 0 1 0 0 0 1 0 2 0 2 0 2 0 0 1 1 2 0 0 3 0 1 0 0 0 1 2 0 0 2 0 0 2 2 2 8 2 0 0 1 3 0 2 2 2 2 0 0 0 1 1 0 2 0 0 0 0 0 1 0 2 2 1 0 0 0 2 1 0 0 1 1 1 1 1 1 1 1 2 0 0 1 1 0 4 2 0 0 2 2 1 2 1 0 0 2 1 0 1 1 1 0 0 0 0 3 0 3 2 0 0 0 0 1 0 0 1 0 0 0 2 1 0 2 0 1 1 2 0 0 0 1 0 1 2 1 0 2 0 2 2 1 0 2 1 0 1 0 0 0 0 1 0 0 1 0 1 2 2 0 3 1 1 1 3 0 2 0 2 0 1 0 1 0 1 4 0 0 1 0 0 0 0 1 0 1 0 0 0 1 1 0 0 3 1 0 1 0 1 0 0 0 1 1 2 0 0 0 1 1 0 0 2 1 0 1 0 0 1 3 1 0 0 0 0 0 0 1 0 2 2 2 0 1 0 0 1 0 0 0 3 0 1 1 1 1 1 0 0 0 0 1 2 0 0 0 2 0 0 1 0 1 1 0 0 1 0 0 1 0 1 0 1 0 1 0 0 1 0 1 0 1 0 0 1 1 1 1 1 1 1 0 0 0 0 0 0 0
4 1 2 0 4 1 1 3 13 3 1 5 4 0 5 3 7 5 1 5 6 2 6 0 1 4 2 2 2 0 12 9 1 6 0 1 1 5 0 0 12 0 0 0 2 4 2 6 0 2 1 3 6 6 4 1 2 3 0 3 1 3 1 2 5 1 3 2 0 1 1 2 0 13 2 6 2 0 0 8 1 0 0 1 0 2 1 3 1 1 4 5 2 2 0 0 0 0 7 7 1 0 8 0 4 4 6 0 1 0 0 6 0 5 3 8 2 0 6 2 0 1 3 1 3 3 0 4 4 0 3 4 4 3 1 0 5 2 2 5 6 6 5 4 3 5 3 0 4 4 0 2 3 8 2 5 6 4 1 3 0 6 1 0 0 3 0 0 1 7 3 3 6 4 0 1 2 8 4 5 4 5 1 6 2 6 16 2 4 1 0 2 10 6 2 0 4 0 0 1 7 0 0 7 0 0 1 0 2 3 0 2 1 4 6 0 0 8 3 2 0 4 0 0 0 0 1 5 2 2 12 5 3 10 1 4 1 0 1 8 0 3 4 2 4 4 15 1 1 0 0 2 8 1 2 0 2 0 1 2 14 2 1 1 0 8 1 0 1 0 3 6 2 3 4 11 0 10 3 4 7 3 0 4 5 9 2 1 0 6 0 9 2 5 0 1 4 3 4 0
3 0 1 2 3 1 2 0 0 0 6 0 2 0 6 1 1 1 1 1 3 1 3 1 0 3 1 2 9 3 1 0 4 0 0 5 0 2 0 0 1 1 0 3 2 2 0 0 1 3 2 1 2 2 3 0 2 1 1 1 2 3 1 2 3 0 3 1 3 1 4 3 0 3 2 2 4 4 1 3 1 3 0 2 0 3 2 4 0 2 0 2 3 0 1 3 5 0 0 1 3 1 0 2 0 1 0 0 0 4 2 4 0 0 2 0 2 1 0 2 3 7 3 2 0 2 3 1 1 4 0 4 4 0 0 1 3 0 2 1 0 2 2 1 1 0 0 1 1 3 2 2 0 2 0 0 1 1 2 1 0 2 3 2 6 0 4 0 1 3 0 4 0 0 0 0 1 0 5 0 0 0 2 5 0 3 0 0 3 0 0 1 2 3 3 1 2 1 6 3 3 4 0 1 2 0 1 0 5 4 1 1 4 1 4 1 4 0 1 4 2 0 2 0 4 1 1 0 1 2 0 3 0 1 0 1 0 4 3 0 1 0 4 2 0 3 0 0 1 0 2 1 0 9 1 4 0 1 1 0 4 3 3 0 1 3 0 2 0 0 1 3 4 0 2 0 1 1 2 0 3 3 1 3 3 7 1 2 1 3 3 4 0 2 0 2 2 2 7 0
0 0 2 1 1 2 0 0 2 1 1 0 0 3 0 0 1 0 1 0 2 6 0 1 2 1 2 0 1 0 4 3 1 2 1 5 4 1 0 4 0 2 2 1 5 0 5 2 3 1 0 1 1 4 1 0 1 1 1 0 4 3 2 4 4 6 1 1 2 0 1 0 1 0 5 2 2 3 0 2 2 0 1 1 1 1 2 1 1 5 2 1 0 1 1 2 0 0 0 0 0 4 3 2 2 2 3 3 0 0 1 3 2 2 0 0 0 0 2 0 1 1 2 0 0 0 0 5 1 0 3 4 0 0 0 3 1 0 5 0 2 7 1 1 2 1 0 3 4 3 0 0 3 1 2 0 9 2 3 0 2 0 2 0 2 3 2 7 4 3 3 3 3 4 1 1 2 5 0 0 0 3 1 0 2 0 5 4 1 3 1 1 0 3 0 1 2 0 1 0 0 1 1 3 3 3 2 0 0 2 0 1 2 3 0 1 5 1 1 10 2 4 1 0 1 2 1 1 1 3 4 5 1 3 0 1 0 0 0 0 3 2 1 0 0 1 2 0 0 0 2 3 1 0 1 0 3 1 3 1 0 0 2 0 0 1 1 1 2 1 0 0 1 1 7 1 0 0 0 2 3 3 0 0 2 1 2 1 3 0 0 0 0 3 1 5 0 1 2 0
1 0 2 0 0 1 2 1 2 0 0 2 2 0 0 0 2 0 2 2 1 1 2 0 0 0 3 0 0 1 2 1 1 0 2 0 0 0 0 1 0 4 0 2 0 2 1 0 0 2 0 0 0 2 2 1 1 1 0 1 1 1 0 0 1 0 3 1 0 0 1 6 1 2 3 1 2 2 2 0 0 0 2 4 1 1 0 0 1 1 0 0 2 1 2 0 1 1 3 2 4 6 4 0 2 1 1 0 1 1 3 3 2 0 2 0 1 1 1 0 0 1 0 1 1 1 1 2 2 1 2 1 0 1 1 1 2 2 1 1 0 3 1 0 0 0 1 0 4 2 4 0 4 0 1 1 0 0 1 1 2 1 2 1 1 0 1 2 4 0 3 0 1 3 0 1 0 1 0 0 1 0 1 0 0 4 4 2 0 2 0 1 1 0 1 1 4 1 1 5 0 2 2 0 1 3 1 1 1 2 4 2 2 4 3 1 1 2 0 5 2 0 1 1 0 1 3 0 0 1 1 0 0 0 4 2 1 1 0 3 2 0 2 0 0 1 1 2 2 2 0 1 1 1 1 1 1 0 0 2 1 0 2 1 7 2 0 0 1 0 1 2 3 2 1 1 2 2 3 0 2 0 1 1 1 0 0 2 1 0 0 2 4 0 0 0 1 0 3 1
0 2 4 3 1 2 2 0 1 0 2 1 2 0 0 1 0 0 9 4 1 5 0 5 1 0 4 2 2 2 2 0 2 5 2 10 1 1 5 3 5 0 2 5 6 4 1 0 1 3 1 1 3 0 6 2 5 6 1 0 1 3 1 1 7 5 0 5 1 3 3 0 1 1 0 2 5 9 0 5 1 2 1 2 4 0 12 2 1 7 1 5 3 6 1 2 0 4 3 5 3 7 13 1 3 1 0 3 9 6 6 4 1 1 6 1 1 0 6 1 1 3 3 0 0 6 4 2 2 5 2 5 3 0 1 3 1 5 1 0 0 5 9 5 1 2 4 0 3 6 4 0 1 4 1 8 4 4 3 3 3 2 2 0 3 4 0 0 3 6 2 0 0 0 1 0 0 4 3 1 5 5 1 8 3 2 1 1 4 2 2 3 5 1 1 1 3 3 1 0 1 4 4 0 6 1 2 7 0 8 3 1 5 0 0 0 0 1 2 3 1 3 1 0 0 1 1 2 1 1 0 0 0 6 6 6 5 0 2 2 7 2 3 1 2 0 5 6 5 1 1 4 6 2 4 1 1 1 10 2 3 1 7 7 2 0 0 5 0 0 3 5 2 1 0 7 1 2 0 2 0 2 1 0 2 0 1 1 1 8 3 1 2 2 4 0 1 6 0 0
0 0 0 0 0 0 0 0 0 0 0 0 0 0 0 0 0 0 0 0 0 0 0 0 0 0 0 0 0 0 0 0 0 0 0 0 0 0 0 0 0 0 0 0 0 0 0 0 0 0 0 0 0 0 0 0 0 0 0 0 0 1 0 0 0 0 0 0 0 0 0 1 0 0 0 0 0 0 0 0 0 0 0 0 0 0 0 0 0 1 0 0 0 0 0 0 0 0 0 0 0 0 0 0 0 0 0 0 0 0 0 0 0 0 0 0 0 0 0 0 0 0 0 0 0 0 0 0 0 0 0 0 0 0 0 0 0 0 0 0 0 0 0 0 0 0 0 0 0 0 0 0 0 0 0 0 0 0 0 1 0 0 0 0 0 0 0 0 0 0 0 0 0 0 0 0 0 0 0 0 0 0 0 0 0 0 0 0 0 0 0 0 0 0 0 0 0 0 0 0 0 0 0 0 0 0 0 0 0 0 0 0 0 0 0 0 0 0 0 0 0 0 0 0 0 0 0 0 0 0 0 1 0 0 0 0 0 0 0 0 0 0 0 0 0 0 0 0 0 0 0 0 0 0 0 0 0 0 1 1 0 0 0 0 0 0 0 0 0 0 0 0 0 0 0 0 0 0 0 0 0 0 0 0 0 0 0 0 0 0 0 0 0 0 0 0 0 0 0 0
20 30 18 15 27 14 20 17 14 17 12 18 20 20 23 9 13 17 20 17 15 16 13 22 11 19 20 20 16 20 9 8 19 11 18 13 15 12 21 26 24 30 20 14 14 21 16 13 14 13 17 18 23 12 15 26 28 21 19 8 19 14 18 30 13 22 20 9 16 16 22 23 17 19 15 31 11 21 26 9 15 20 17 17 24 29 18 34 20 25 17 25 16 29 10 29 22 25 18 23 26 26 14 20 15 16 23 12 26 24 20 16 27 12 12 9 32 10 19 17 25 22 16 18 16 18 13 35 28 17 16 19 11 8 19 29 25 28 19 11 33 23 13 15 15 16 27 27 16 9 16 22 13 32 13 19 11 15 12 10 16 16 8 14 16 19 22 12 18 25 18 9 26 15 20 13 17 23 22 13 25 15 17 23 23 21 17 22 22 15 18 27 10 14 11 19 23 12 8 4 24 25 15 24 25 15 16 11 20 45 18 23 16 14 16 22 23 23 23 14 11 9 10 13 16 19 21 23 23 12 22 18 10 9 7 17 16 23 14 24 22 18 17 13 21 17 16 39 24 19 16 13 8 15 17 8 22 18 18 14 10 17 26 20 14 21 25 20 30 21 15 24 12 14 16 38 22 23 18 9 24 22 36 15 9 18 11 11 13 23 10 21 34 19 13 28 12 19 19 27
0 0 1 0 0 0 0 0 0 0 0 0 0 0 0 0 0 0 0 1 0 0 2 0 0 0 0 0 0 0 0 0 0 0 0 0 0 0 0 0 0 0 0 0 0 0 0 0 0 0 0 0 0 0 0 0 0 0 0 0 0 0 0 0 0 0 0 0 0 0 0 0 0 0 2 0 0 0 0 0 0 0 2 0 4 0 0 0 0 0 0 0 0 0 0 0 0 1 0 1 0 0 0 0 0 0 0 0 0 0 0 0 0 0 0 0 0 0 1 0 1 0 4 0 0 0 0 0 0 0 0 0 0 0 0 0 2 0 0 0 0 0 0 8 0 0 0 0 0 0 0 0 0 0 0 0 0 0 0 0 0 0 0 0 0 0 0 0 0 0 0 0 0 0 0 0 0 0 0 0 1 0 0 0 0 0 0 0 0 0 0 0 0 0 0 0 0 0 0 0 0 1 0 0 0 0 0 0 0 4 0 0 0 0 0 0 0 0 0 0 0 0 0 0 0 0 0 0 0 0 0 0 0 0 0 0 0 0 0 0 0 0 0 0 0 0 0 0 3 0 0 0 0 2 2 0 0 0 0 0 0 0 0 0 0 0 0 0 0 0 0 0 0 0 0 0 0 0 0 0 0 0 0 0 0 0 0 0 0 0 0 0 0 0 0 0 0 0 0 0
0 0 0 2 1 0 2 0 0 2 1 0 4 1 3 0 0 0 5 1 0 0 0 0 0 0 1 0 0 0 0 0 1 0 0 3 0 0 10 1 0 0 0 0 0 0 4 1 0 3 1 0 0 0 0 0 0 0 6 0 0 1 0 0 6 0 0 11 0 0 0 0 1 0 4 0 1 0 1 0 1 0 8 14 0 0 2 0 0 5 0 0 0 1 0 0 0 3 0 0 0 2 1 0 1 0 0 12 0 1 0 0 1 0 0 0 0 0 5 8 0 0 0 0 0 1 1 0 7 0 2 3 0 0 0 0 2 4 0 1 10 0 0 3 1 3 0 3 5 1 12 2 0 10 0 0 4 5 1 0 5 0 0 0 0 0 0 1 1 0 0 2 0 0 0 0 1 0 0 10 0 3 2 1 0 1 0 1 0 0 0 0 3 0 4 9 4 3 0 2 1 3 0 3 0 2 4 0 0 0 0 0 0 0 5 0 0 0 0 0 0 0 2 0 0 8 2 0 1 0 4 0 5 0 0 0 12 10 0 0 0 0 1 6 0 0 0 14 0 0 0 0 2 1 0 0 0 2 0 0 0 0 0 2 0 0 1 0 0 1 0 2 2 0 0 1 2 2 0 10 0 0 3 0 0 0 0 0 0 1 1 1 1 1 1 0 1 0 0 0
5 11 3 11 3 7 17 11 12 3 3 9 8 5 6 4 4 7 12 6 4 5 6 6 5 6 5 12 5 9 8 8 5 6 5 7 7 8 10 6 15 12 11 5 10 6 3 7 8 12 5 11 7 9 4 8 12 10 5 4 6 9 8 8 5 5 5 6 6 8 8 6 4 7 6 9 6 10 1 9 8 5 8 8 8 10 13 5 11 7 9 8 7 8 6 7 7 11 4 5 7 3 8 2 10 13 6 9 11 3 10 4 3 8 10 9 9 4 4 5 6 9 6 8 9 9 7 9 13 1 7 4 8 8 12 5 10 10 12 7 7 7 7 6 2 8 13 7 5 3 7 12 11 10 5 9 6 7 1 6 5 8 8 9 5 5 13 10 10 10 9 7 6 15 7 11 11 7 7 2 10 9 6 12 4 6 5 11 9 3 5 13 5 7 6 8 4 7 4 8 5 8 6 7 7 10 8 2 9 11 7 9 7 6 5 6 8 9 6 8 7 6 12 11 13 5 5 10 9 5 10 3 5 3 11 4 5 6 4 6 6 1 6 9 7 11 6 11 8 10 7 4 1 10 7 4 7 8 10 6 7 12 10 6 9 6 9 6 10 6 7 10 9 8 5 15 6 10 11 10 10 9 2 4 9 11 10 11 7 7 6 2 8 8 3 11 2 7 5 5
5 0 3 1 3 10 4 5 0 7 4 2 1 4 5 4 1 5 1 4 5 3 7 2 3 4 6 7 2 11 2 5 2 4 4 0 2 10 5 6 5 1 4 1 6 6 10 1 4 7 2 0 6 4 8 2 5 2 4 9 3 2 6 6 2 4 9 2 0 11 5 2 2 2 3 2 4 5 4 4 3 5 3 2 8 3 3 3 5 6 2 6 3 6 2 3 1 2 1 4 1 2 2 5 0 1 1 1 2 9 8 3 6 2 8 1 2 2 3 10 7 4 7 11 6 3 5 6 1 3 8 5 1 7 1 3 8 1 8 4 5 5 6 6 6 1 0 3 2 12 2 3 5 2 2 1 10 8 4 6 3 7 5 2 7 1 6 5 1 4 2 10 7 1 2 5 4 1 1 11 1 3 2 5 1 0 1 7 1 5 4 5 2 2 1 3 8 0 1 4 10 2 9 3 10 8 6 9 4 1 1 1 5 5 9 1 4 6 1 2 3 2 2 1 5 6 2 2 3 2 4 3 7 7 2 4 4 3 5 1 5 1 9 1 2 5 3 3 6 6 6 7 11 3 2 1 1 6 0 4 4 7 2 2 2 3 0 3 2 9 0 9 3 5 2 8 5 4 5 1 3 13 2 0 6 11 4 3 1 2 0 2 3 2 6 5 2 6 1 3
20 2 12 20 19 18 10 11 19 19 17 10 15 34 7 25 13 7 14 27 16 12 14 26 28 10 13 17 17 22 15 19 17 30 18 17 29 26 26 20 7 15 20 18 19 25 13 19 16 21 8 19 16 18 16 12 18 21 23 13 8 10 10 17 28 16 5 13 17 20 20 14 19 21 3 22 22 16 18 22 34 20 7 22 6 29 12 21 9 27 15 18 16 8 14 27 22 13 17 23 8 17 13 7 25 14 17 10 20 9 13 24 19 24 3 17 13 8 15 21 23 10 40 12 10 11 13 16 37 11 11 25 14 9 13 17 8 13 12 22 21 8 7 18 24 24 5 21 14 27 15 28 12 4 15 19 12 12 24 21 17 17 24 16 5 12 3 10 14 18 16 24 12 10 19 16 7 20 22 24 2 14 20 19 4 18 12 26 5 12 9 13 27 28 18 21 26 8 28 12 14 9 18 22 22 20 27 33 25 16 13 15 19 19 15 29 12 20 22 18 25 20 15 8 26 30 13 18 33 13 24 2 23 10 15 22 18 24 8 37 13 23 4 14 17 12 23 29 4 5 10 25 9 21 8 17 12 12 13 9 26 16 18 6 13 7 16 11 8 16 19 19 8 9 17 29 4 15 14 31 16 19 24 9 13 17 4 15 23 11 20 5 26 3 16 23 20 17 31 20
1 1 0 1 1 1 2 0 0 1 0 2 0 0 1 2 1 2 0 0 1 0 1 0 1 0 0 1 1 0 0 0 0 0 0 0 0 1 2 0 0 1 0 0 0 0 0 1 0 0 1 1 0 0 0 1 1 0 2 0 0 0 1 1 0 0 2 0 1 2 2 2 1 0 0 2 0 1 0 1 0 1 0 1 3 0 1 1 0 0 2 3 2 2 0 0 0 0 0 1 1 0 1 0 0 0 1 0 0 1 1 0 0 0 0 0 2 1 0 1 0 0 0 0 1 0 0 0 1 0 1 1 3 0 0 3 0 1 1 0 0 0 0 0 3 1 0 3 0 0 2 0 2 0 1 1 0 0 0 1 1 3 1 0 2 0 0 1 1 1 2 1 1 2 2 1 2 1 0 0 0 0 1 0 0 0 0 1 0 0 1 2 0 2 0 0 2 2 0 1 2 0 1 1 0 0 0 0 0 6 1 0 1 0 0 0 0 1 0 2 0 0 1 0 0 1 0 2 1 0 0 0 0 1 0 0 0 0 0 2 1 1 2 0 0 0 4 0 1 0 3 0 1 1 2 1 2 1 2 0 0 0 0 0 0 0 0 1 0 0 0 0 0 0 1 2 0 1 1 1 2 0 1 0 0 5 0 0 0 1 0 0 0 0 0 0 2 1 0 1
2 10 7 3 4 4 19 2 7 7 7 9 7 6 2 4 8 5 5 10 2 5 9 2 5 1 7 1 6 8 6 12 1 1 6 2 15 10 5 12 13 7 5 9 1 8 1 6 8 2 1 3 2 3 6 8 11 5 15 0 10 5 8 7 5 5 6 10 11 9 10 8 4 3 10 11 7 8 1 6 4 21 5 1 5 5 3 5 5 5 6 8 1 3 10 11 6 4 5 6 4 14 2 4 0 7 6 8 5 12 3 11 17 12 8 1 12 10 9 4 3 10 4 1 19 2 4 3 5 6 10 12 7 6 6 4 12 2 13 12 1 7 7 5 4 7 3 9 2 7 5 4 12 5 9 1 1 8 4 4 5 3 3 3 2 3 13 3 12 5 5 6 2 8 8 4 4 3 3 0 4 2 0 3 15 2 6 5 5 1 6 9 6 6 10 10 6 16 7 11 1 9 3 5 9 4 3 3 5 8 6 11 5 7 7 2 5 2 10 5 1 8 7 8 0 1 3 4 7 0 5 1 8 13 3 4 10 10 2 6 9 4 10 3 3 19 8 11 4 2 7 10 0 3 1 2 7 8 3 11 9 7 8 11 11 4 1 4 8 8 4 1 5 2 9 6 2 2 10 3 7 1 2 6 2 4 6 3 4 6 10 10 12 11 3 1 4 6 2 3
0 1 0 0 0 0 4 5 0 2 1 0 0 1 0 0 1 1 1 6 0 0 2 1 1 1 3 0 1 0 1 1 1 0 1 0 4 1 1 2 0 0 0 0 1 1 0 0 0 0 1 2 0 0 3 0 0 0 0 5 2 1 0 2 0 0 0 0 0 1 1 1 0 0 1 0 0 0 0 0 1 0 0 2 0 1 1 0 0 3 0 1 0 1 1 3 0 0 0 0 2 0 0 0 2 1 0 0 0 0 1 0 1 0 0 1 0 1 0 0 0 0 0 0 0 2 1 0 0 0 0 0 0 1 0 1 0 1 1 1 0 1 0 1 0 1 0 0 1 1 0 0 1 1 0 0 2 0 1 0 3 1 0 0 1 0 0 0 0 0 1 0 1 0 2 0 0 0 0 0 0 1 2 0 1 4 0 0 2 1 0 2 1 0 2 1 2 0 0 0 3 0 0 0 0 0 0 1 0 0 1 0 3 0 1 0 0 0 4 1 1 0 1 1 0 1 0 3 1 0 0 1 1 1 0 0 1 1 0 0 0 0 1 0 0 2 0 3 0 3 0 0 0 4 1 0 2 0 2 2 0 0 0 0 0 0 0 0 1 0 0 1 0 0 0 0 0 0 0 1 0 0 0 0 0 4 3 2 0 0 4 1 0 0 0 2 0 2 1 1
5 5 11 0 4 2 0 6 1 0 2 3 2 1 3 5 0 4 7 7 7 2 2 9 6 0 6 2 2 4 4 6 3 8 1 4 5 5 3 2 1 0 6 3 3 5 3 2 2 0 6 0 4 1 2 3 4 1 5 1 5 4 1 5 8 5 1 0 2 0 3 1 2 5 3 7 3 2 4 0 9 3 1 3 6 2 8 2 1 4 1 12 0 4 0 6 0 5 3 1 0 0 6 3 6 6 1 3 1 2 0 0 4 2 1 6 2 9 6 5 6 0 4 7 2 7 4 5 9 6 3 4 0 2 4 10 8 3 3 11 0 2 4 7 1 4 3 2 5 3 3 2 8 9 2 4 4 3 7 3 2 4 2 2 2 3 8 1 4 2 5 2 3 0 4 3 1 4 0 1 4 5 2 4 2 2 10 3 2 6 3 2 2 1 2 5 4 4 5 0 10 2 5 3 4 0 0 0 2 2 1 1 2 9 0 8 3 5 4 0 8 2 5 0 2 4 2 5 4 3 0 6 7 1 0 1 1 1 4 10 1 3 0 3 0 7 2 1 3 3 3 1 2 3 3 3 2 3 3 2 2 2 4 4 3 4 2 4 1 1 2 6 5 2 1 0 8 5 4 3 2 8 3 0 8 11 1 6 4 3 3 4 4 1 2 4 0 8 6 0
1 3 16 5 2 1 6 1 0 9 0 7 1 8 0 10 1 2 13 4 9 8 0 7 13 6 11 3 2 1 3 4 1 0 9 1 11 4 1 9 1 5 5 8 3 0 2 1 0 7 16 0 2 1 4 6 0 4 5 5 1 5 2 9 1 2 0 10 1 2 0 9 1 9 14 0 3 0 2 14 0 1 0 10 8 7 2 4 0 0 0 9 1 1 1 12 0 4 11 3 3 14 17 0 11 0 5 0 7 2 1 9 7 6 0 0 10 2 16 1 10 0 14 9 4 1 1 6 0 4 1 1 4 8 6 0 4 3 0 11 8 1 0 1 3 3 9 9 0 0 1 3 6 11 1 3 12 24 7 3 14 7 2 3 11 10 7 3 5 8 6 8 8 0 15 5 8 0 1 4 3 0 3 1 0 0 0 1 3 11 1 1 3 0 8 4 5 1 0 4 7 1 13 0 3 0 11 6 1 1 6 0 3 0 6 0 13 3 4 0 1 0 1 0 6 2 3 5 0 0 10 0 0 0 8 11 6 1 12 1 10 1 0 8 4 0 4 6 0 11 2 18 1 2 5 9 4 11 9 2 0 0 7 4 0 2 6 0 7 2 0 5 5 2 5 2 22 0 4 0 1 0 1 14 4 9 4 3 8 11 2 6 6 8 4 1 5 2 8 0
1 0 0 0 0 0 0 0 0 0 0 0 0 0 1 1 0 0 0 0 0 0 0 0 0 0 0 0 0 0 0 0 0 0 0 0 0 1 0 0 1 0 0 0 0 0 0 0 0 0 0 0 0 0 0 0 0 0 0 0 0 0 0 0 0 0 0 0 0 0 0 0 0 0 0 0 0 0 0 0 0 0 0 0 0 0 0 0 0 0 0 0 0 0 0 0 0 0 0 0 0 0 0 0 0 0 0 0 0 0 0 0 0 0 0 0 0 0 0 0 0 0 0 0 0 0 0 0 0 0 0 0 0 0 0 0 0 0 0 0 0 1 0 0 0 0 0 0 0 0 0 0 0 0 0 0 0 0 0 0 0 0 0 0 0 0 0 0 0 0 0 0 0 0 0 0 2 0 0 0 0 0 0 0 0 0 0 0 0 0 0 0 0 0 0 3 1 0 0 0 0 0 0 0 0 0 0 1 0 0 0 1 0 0 0 0 0 0 0 0 0 0 0 0 0 0 0 0 0 0 3 0 0 0 0 0 0 0 0 0 0 0 0 0 0 0 0 2 0 0 0 0 0 0 0 0 0 0 0 0 0 0 0 0 0 0 0 0 0 0 0 0 0 1 0 0 0 0 0 0 0 0 0 0 0 0 0 0 0 0 0 0 0 0 0 1 0 0 0 0
1 10 16 7 3 8 8 10 6 6 8 3 14 3 4 16 16 11 11 3 6 10 12 13 14 9 11 13 6 9 8 12 8 9 4 2 15 6 13 3 8 11 5 0 7 19 7 10 4 6 1 10 11 10 14 6 21 8 5 6 4 6 9 13 9 15 10 9 11 4 2 8 15 7 12 7 2 2 8 1 6 3 7 5 6 14 5 10 9 15 5 5 6 0 14 5 8 9 7 6 7 8 9 8 8 3 4 10 9 9 6 0 9 12 6 2 4 5 6 9 8 8 10 4 6 20 1 14 4 2 6 6 5 3 11 4 7 3 17 12 9 6 4 0 14 2 12 9 2 8 2 10 4 9 6 10 4 10 14 7 12 6 11 1 9 4 7 20 6 8 10 1 6 12 3 3 4 7 3 4 11 2 4 6 4 5 14 3 6 7 7 9 11 8 5 8 3 4 7 6 6 2 5 9 1 6 2 7 1 8 7 6 5 12 9 8 6 12 0 14 5 10 6 3 9 11 2 0 16 8 12 8 8 5 2 17 8 13 8 10 9 9 4 9 4 1 11 3 6 12 6 9 9 3 8 2 7 11 4 4 6 6 8 3 2 7 4 6 9 6 7 12 9 6 5 4 8 9 16 7 1 17 10 4 9 6 2 7 9 1 4 6 8 8 6 5 9 5 5 1
12 11 9 7 9 1 5 3 11 15 9 7 10 3 6 5 9 13 12 6 4 11 4 10 8 6 16 13 1 8 13 11 16 10 10 11 17 5 7 8 6 5 4 19 5 4 10 5 9 11 12 7 15 8 14 7 11 6 9 7 3 11 19 8 4 0 6 5 4 10 12 10 3 7 6 2 13 8 17 3 1 3 8 10 1 2 7 6 6 13 10 4 5 16 11 6 0 12 1 16 8 14 11 2 6 9 14 6 7 3 10 5 9 6 12 6 10 7 14 11 6 5 4 9 11 13 4 10 8 7 7 3 18 7 4 20 8 5 11 11 8 8 10 10 14 12 15 12 8 3 10 6 8 17 8 8 10 12 10 11 13 9 14 9 7 12 9 13 3 9 11 5 7 12 11 13 14 2 3 3 6 6 15 18 11 4 7 10 11 10 13 8 7 6 12 15 12 10 12 8 6 16 7 7 8 5 8 10 16 5 7 3 2 5 4 9 10 0 1 4 8 11 6 10 8 9 9 10 9 13 8 10 20 8 3 5 4 4 5 9 5 5 16 4 12 13 13 8 18 2 7 13 2 6 4 8 8 14 5 5 9 7 9 8 11 8 6 3 18 7 11 10 15 11 7 4 7 5 10 2 5 8 6 14 1 6 6 2 1 5 8 7 7 11 12 14 8 6 8 14
71 62 57 63 51 43 52 50 49 42 39 50 43 45 41 56 50 55 46 62 72 52 66 59 62 45 48 59 46 57 64 50 66 60 66 43 45 33 43 54 43 53 47 40 47 48 49 59 51 42 57 43 38 35 31 55 46 61 49 46 47 45 48 52 44 34 38 60 34 57 38 59 41 43 72 59 45 53 58 55 46 43 51 56 17 59 47 38 61 39 38 61 53 80 47 63 51 47 64 54 62 54 58 40 37 52 43 25 57 54 48 54 44 60 47 48 56 49 69 44 59 57 52 47 37 74 55 69 49 52 55 34 47 62 51 36 49 49 44 57 40 48 61 59 56 49 39 42 52 31 47 73 53 39 39 46 55 51 54 43 42 44 57 60 43 56 31 50 37 42 78 54 39 53 48 39 38 47 36 50 67 50 43 49 31 44 59 50 50 63 35 55 34 42 56 62 42 51 33 59 62 56 58 48 41 34 57 60 53 57 33 46 63 42 39 39 55 55 41 53 49 59 45 43 46 28 46 53 50 51 55 52 67 61 42 40 72 62 28 54 60 48 50 51 61 47 69 64 46 45 61 47 57 44 46 53 62 54 82 47 51 45 49 45 50 66 32 57 65 46 41 43 50 45 44 42 73 48 51 49 56 45 45 47 34 52 61 31 47 37 57 44 53 50 45 44 41 49 49 81
53 36 33 58 46 49 42 30 47 55 19 53 48 49 45 40 40 30 40 35 59 52 26 56 35 56 59 45 18 36 68 41 52 34 44 45 51 62 28 91 31 30 40 78 39 34 46 50 23 36 42 30 36 39 26 30 34 23 30 47 48 39 41 54 33 20 46 64 54 50 40 48 24 26 55 27 48 22 28 37 36 35 47 31 27 54 38 26 58 24 55 43 42 22 54 42 38 35 30 37 43 36 48 34 60 51 44 70 34 26 55 36 30 67 22 44 39 33 32 30 45 31 56 22 42 29 33 71 24 38 51 21 33 39 53 21 36 48 34 44 56 43 34 47 26 46 36 47 36 37 46 39 38 52 71 37 42 40 38 54 45 47 23 42 34 36 40 42 44 28 27 49 53 39 35 56 70 36 28 30 34 50 49 44 28 35 35 75 32 37 50 20 31 64 43 51 44 38 87 48 47 49 68 34 51 39 48 49 37 36 50 37 67 71 42 46 26 24 44 42 65 36 64 28 44 36 41 32 32 23 27 48 35 50 43 49 43 24 58 43 31 45 41 31 35 29 33 27 39 48 39 40 38 70 55 65 54 56 38 62 48 35 24 42 66 30 34 44 48 61 40 36 33 26 36 36 59 24 34 42 59 35 39 21 23 25 37 61 66 47 38 40 39 36 44 45 36 47 32 22
270 293 283 285 294 284 229 251 247 263 283 253 274 309 306 258 263 270 260 288 222 264 279 310 255 269 214 257 257 364 213 277 204 305 254 251 300 248 300 210 382 274 209 251 217 258 347 276 300 296 294 276 306 320 278 337 305 300 268 244 292 307 345 277 213 308 374 237 238 250 289 249 239 282 223 240 308 284 264 219 289 302 263 265 353 301 279 329 253 214 311 243 291 268 306 202 310 248 285 319 286 254 290 253 292 281 308 272 234 284 257 298 291 279 261 252 284 386 256 294 301 298 281 258 285 290 286 221 285 213 231 265 317 294 303 287 277 259 275 291 279 317 270 245 311 258 280 232 249 376 276 216 290 282 276 272 282 244 281 431 301 314 352 222 276 289 241 243 303 280 256 257 277 293 225 422 266 268 294 299 277 261 336 246 274 310 301 264 241 279 266 238 268 253 233 255 273 235 344 241 381 245 264 302 361 227 267 318 264 314 258 230 242 362 312 295 263 286 234 292 267 268 283 266 255 308 257 268 249 226 254 300 270 291 262 301 236 248 278 257 284 258 314 242 307 224 280 289 323 278 259 316 219 348 253 201 305 235 357 270 231 258 247 314 257 288 319 264 288 246 297 256 329 285 253 253 344 291 230 228 234 282 247 300 240 262 237 318 232 283 314 247 285 240 267 183 310 278 316 252
25 9 12 9 17 23 8 11 24 6 13 8 22 14 13 13 13 21 19 13 15 14 17 16 34 17 13 18 27 19 20 13 27 20 6 17 20 18 15 14 22 16 15 10 20 21 19 12 14 15 20 17 12 16 21 14 14 17 21 22 18 14 18 16 26 13 23 15 15 20 16 20 18 14 23 20 16 9 17 24 16 10 16 15 7 22 24 29 14 16 22 13 26 11 15 17 23 24 22 12 19 23 11 14 11 12 10 26 19 10 20 16 13 10 11 14 20 7 13 21 14 17 15 19 14 13 9 12 12 24 15 12 26 21 19 18 17 13 22 20 18 24 17 24 23 26 22 26 18 26 19 21 19 16 28 17 12 18 11 19 8 15 24 23 7 17 20 27 13 13 24 13 20 25 22 18 16 12 18 16 15 22 14 11 23 18 20 21 19 13 17 26 24 22 13 11 12 15 10 9 16 2 23 21 14 16 20 16 11 25 17 17 10 10 26 14 21 13 25 15 17 25 25 19 20 22 21 9 25 11 16 22 17 6 8 16 15 22 17 24 14 23 21 24 13 4 25 29 23 12 12 16 24 14 20 27 16 18 18 22 18 7 27 24 16 15 17 24 18 11 24 11 27 10 19 13 4 16 16 13 20 21 8 13 10 8 16 17 10 25 13 22 21 18 21 20 18 21 19 19
12 12 4 8 5 3 11 8 6 8 7 1 7 4 20 9 4 8 6 8 8 1 9 6 9 10 12 9 4 4 4 5 2 0 10 4 4 7 14 10 8 14 9 4 9 5 2 21 14 3 6 8 9 4 3 7 9 8 7 11 3 3 5 7 10 1 5 3 11 7 2 2 10 11 5 6 5 6 5 3 5 15 0 6 5 4 11 5 7 15 5 9 3 5 7 5 4 6 7 6 5 4 8 16 6 10 3 14 2 19 3 5 6 13 5 7 8 6 7 4 1 1 21 2 9 3 8 4 8 4 4 5 2 7 19 8 1 11 12 2 6 7 3 6 6 7 7 2 11 11 0 5 5 8 9 5 8 4 2 7 9 15 12 4 3 15 7 5 6 9 3 8 2 6 6 6 5 12 12 9 12 3 0 1 7 5 2 17 2 7 6 10 4 2 5 10 8 11 9 9 6 9 4 4 6 12 8 4 7 9 13 3 4 8 4 6 4 4 6 9 18 6 10 11 1 12 12 6 4 6 9 3 3 5 6 2 4 6 2 11 5 9 7 9 4 7 9 2 13 6 5 7 11 10 4 9 17 10 7 3 6 4 4 10 7 10 11 10 9 10 2 2 4 6 12 4 2 8 7 12 2 4 8 5 19 8 7 7 2 4 5 4 6 16 2 7 6 6 12 5
2 6 0 0 4 0 0 6 1 3 0 0 1 1 2 1 6 0 0 1 3 0 0 3 2 2 1 1 3 2 0 4 5 2 2 0 3 1 7 3 2 1 0 1 2 0 1 3 3 3 5 3 9 2 1 0 0 3 3 1 1 0 2 1 1 1 4 2 2 3 3 2 3 0 1 4 0 1 3 0 0 2 0 1 2 2 1 3 3 3 2 0 2 5 8 7 2 0 5 1 6 3 2 0 0 3 6 1 0 5 3 0 3 0 5 0 4 0 3 4 1 0 2 3 4 1 2 0 4 3 1 5 1 7 1 6 2 1 4 0 0 0 1 2 6 1 2 0 0 2 4 2 1 0 1 0 0 2 0 2 2 0 0 5 1 2 5 5 1 1 2 2 1 2 4 2 2 3 1 7 4 1 0 0 4 2 2 3 0 2 1 1 0 0 3 1 3 1 1 1 1 4 2 5 0 5 8 1 0 3 2 4 0 1 3 0 2 1 4 2 3 1 4 4 1 1 2 4 0 1 3 1 1 1 1 5 0 2 4 1 2 4 11 0 1 3 5 2 2 2 5 2 5 2 0 1 1 2 1 1 1 2 5 2 0 1 1 3 2 0 3 0 4 3 4 4 3 4 2 4 1 3 0 2 2 3 2 1 2 1 2 2 1 4 4 1 1 2 2 5
36 11 11 24 6 32 17 10 20 13 28 21 14 12 6 16 14 21 12 14 11 15 34 33 18 8 11 18 23 16 32 12 18 21 39 15 41 15 26 26 30 18 23 23 14 11 35 28 6 35 6 5 0 26 39 24 19 11 21 3 12 19 20 6 8 22 8 26 13 11 13 26 21 5 16 27 26 23 8 13 19 21 23 11 12 19 13 5 15 21 8 26 8 36 16 21 20 5 27 15 26 13 27 15 26 7 24 20 24 6 33 36 25 25 31 16 12 19 24 29 20 15 25 23 12 28 25 12 26 9 23 21 8 9 17 10 5 13 16 24 9 15 15 14 13 12 27 13 3 29 14 33 17 12 16 12 29 23 21 22 15 4 24 3 4 34 18 16 24 6 32 21 23 18 32 2 28 15 22 11 18 37 15 13 22 37 14 26 27 23 32 13 50 11 17 4 17 18 18 20 32 10 12 6 23 17 22 14 11 19 19 21 27 21 15 16 6 42 15 9 33 13 12 32 14 8 20 31 26 23 12 7 21 22 44 21 25 23 8 26 39 23 14 8 14 2 38 20 11 7 28 25 12 14 11 34 14 17 26 19 17 21 9 18 21 35 5 12 49 3 27 32 21 18 24 15 7 26 13 8 22 8 21 19 19 2 35 37 28 24 4 35 22 5 17 6 20 15 31 26
7033 7431 6343 8180 6736 3999 6653 8552 4821 6358 6703 9767 6613 5158 6196 5854 9724 4577 6364 5312 10894 7706 5982 5874 9125 6695 9962 10837 4640 4248 9163 10887 15107 4631 7669 6014 7550 4437 7057 14743 4862 11973 12901 5382 6861 6243 5513 8852 7440 7260 4413 8804 5014 5314 6556 6789 10642 7896 6785 7508 8485 5418 6975 5423 7015 6420 4827 3389 7897 10411 4919 7673 10965 4114 7162 9266 7089 12463 8790 5327 5937 6713 8008 7926 5381 7503 5073 4537 10497 7156 5123 11097 4662 17829 6686 9085 6058 8926 5846 7793 6942 5876 8059 9087 3341 4330 6040 3157 7444 8098 7246 5898 7321 7105 7357 6239 5998 5893 9975 8339 8263 6855 5676 7134 6748 8079 5982 10490 8476 7000 7086 3638 6515 3990 7165 7950 6254 7167 5251 5624 6898 5035 8009 6519 8141 7351 4537 7802 10179 4156 5550 10894 5071 6370 5270 5958 3953 9245 8281 5134 6731 5416 7753 6489 5342 5447 8001 6443 6341 5808 7880 7974 6717 7864 7279 3020 4970 7968 7565 8377 9435 6092 3484 10190 5778 6600 6255 8337 7855 9462 6038 8289 4883 10191 13113 8619 5826 7455 2894 8678 4551 7275 5459 6807 4410 8130 4954 5080 8214 6417 6958 8434 10524 3729 5800 3789 10318 7701 5643 6660 5072 5265 4148 5798 5517 5441 8659 7722 6041 8868 12137 6560 7808 5455 11189 4822 10333 5213 6588 10167 5683 6861 7585 7967 5919 6893 5120 5716 5349 6863 7901 6440 8020 5278 6098 6039 8608 4795 4048 4802 4298 11056 7268 3487 5436 7070 7045 9371 10688 8717 6314 10012 5037 5513 5747 6833 6772 5786 7197 14745 6990 6741 5508 7183 8627 6579 9479 4459 7024 7636 7058 6822 5617 9157 5398 9019 6760 4608 6378 11636
2 2 1 2 1 2 0 4 1 1 0 0 1 5 0 5 4 1 1 2 4 2 3 1 2 1 2 3 3 1 0 5 0 1 0 2 1 1 1 0 3 0 1 2 1 11 0 0 2 0 0 1 2 3 2 4 0 4 3 0 4 0 6 3 1 4 1 1 1 2 0 4 1 0 0 0 1 0 0 1 0 4 0 0 2 3 1 2 4 2 2 0 0 2 4 3 0 5 0 5 5 0 2 2 2 0 3 0 1 2 0 2 7 8 1 0 0 3 2 2 0 0 0 1 0 0 1 2 1 4 0 4 1 0 0 5 4 1 3 2 4 4 2 0 1 3 0 4 4 4 0 1 3 1 1 1 1 1 3 4 3 0 0 2 0 1 4 1 1 3 2 0 3 2 1 3 0 3 1 2 1 0 2 2 1 1 1 0 2 0 4 0 4 3 3 1 1 2 4 2 0 1 1 5 0 1 4 1 4 2 3 5 4 2 1 4 0 1 1 2 4 0 3 4 2 0 1 1 1 3 4 0 1 2 0 1 1 0 1 0 0 4 1 3 0 1 0 1 3 0 0 0 6 3 4 0 2 1 1 1 2 3 2 0 2 0 0 3 2 5 2 3 0 1 0 1 0 1 5 0 1 2 2 10 2 3 0 1 1 1 2 1 2 5 3 5 1 2 0 2
0 0 0 2 0 0 1 1 0 1 0 0 1 1 1 1 0 1 0 1 1 0 0 0 2 0 1 0 1 1 0 0 1 1 0 0 1 0 1 1 0 2 0 0 0 0 1 1 0 3 2 0 0 0 1 0 0 1 1 0 1 1 1 0 0 0 0 0 1 0 1 1 0 3 0 0 0 0 0 0 0 0 0 1 1 0 1 0 0 0 1 0 0 0 0 1 0 0 0 0 1 2 0 1 0 0 0 1 0 0 0 0 1 0 1 0 0 1 1 1 0 0 0 2 0 0 0 1 1 1 1 0 0 2 0 0 1 1 0 2 1 1 0 0 0 0 1 0 0 0 0 1 1 0 0 1 3 0 1 0 0 2 0 0 2 0 0 0 0 0 0 0 0 1 0 0 4 0 0 0 1 0 0 1 1 1 0 0 0 0 0 0 0 3 1 1 1 5 1 0 0 0 0 3 1 0 1 0 1 0 1 0 0 0 0 1 1 1 1 0 1 0 0 0 1 0 0 0 0 0 0 2 0 0 0 1 0 0 0 0 1 0 0 0 0 0 0 1 0 0 0 1 0 0 1 4 1 0 1 0 2 0 1 0 0 0 0 0 0 0 0 0 3 0 1 2 0 0 0 0 1 0 3 0 1 0 1 0 1 1 0 1 0 0 0 0 1 2 2 2
0 2 2 1 4 1 3 8 1 1 0 1 2 0 1 0 1 0 2 0 1 2 3 2 4 1 1 1 2 1 0 4 0 1 1 3 0 0 1 0 1 1 1 1 3 1 2 1 3 2 0 4 0 0 2 1 0 0 2 2 1 5 0 0 0 0 1 2 4 3 2 3 2 2 0 0 0 0 0 3 1 0 2 0 0 1 0 0 2 1 0 3 0 2 0 0 3 2 0 2 3 0 1 1 0 4 1 0 1 2 2 0 0 2 2 3 1 0 0 2 0 3 3 0 1 4 1 1 0 1 0 1 1 1 1 0 0 0 2 2 1 2 0 0 1 2 0 0 2 0 1 1 0 1 0 0 1 3 2 3 2 5 1 5 0 3 0 0 0 0 1 0 0 0 2 3 8 1 0 6 0 1 1 0 3 0 1 0 1 1 1 2 3 0 8 0 1 1 0 0 1 1 0 1 2 1 1 0 1 1 0 0 0 1 2 5 2 0 0 0 0 0 5 1 0 0 3 0 0 1 2 0 3 1 0 2 1 0 1 0 2 2 1 1 2 1 3 1 5 2 0 3 0 0 4 6 1 0 0 0 0 2 1 2 2 1 1 1 1 1 0 2 0 0 1 2 1 1 2 4 0 0 0 0 0 2 6 1 1 0 0 2 0 3 0 2 2 3 2 1
10 3 9 20 3 10 2 26 2 1 0 25 28 7 2 7 2 13 1 3 4 12 6 9 4 5 22 11 0 4 1 17 5 0 1 14 9 4 0 1 12 1 0 5 6 16 8 3 2 1 9 15 9 3 11 9 3 12 10 7 25 0 9 7 3 3 18 3 24 16 0 9 3 5 9 12 3 5 0 16 3 13 33 10 16 9 4 1 5 5 5 11 3 0 0 4 13 13 8 4 0 1 3 3 2 13 0 13 9 3 13 3 4 9 4 4 4 6 19 16 32 5 3 26 16 0 2 10 21 16 27 0 25 9 10 25 20 1 0 6 6 4 2 3 12 4 10 29 25 2 1 1 17 12 14 3 11 31 5 5 3 8 0 12 1 11 5 7 7 0 12 26 1 0 31 2 5 5 10 36 14 2 4 6 3 2 2 7 1 2 8 15 17 3 7 2 8 23 5 0 10 6 10 27 1 0 1 1 6 0 9 1 18 0 9 0 2 21 14 15 7 17 0 11 4 3 6 10 7 21 11 1 9 15 5 5 28 0 0 2 32 11 12 12 5 0 3 1 6 23 5 9 9 0 11 5 10 6 12 9 13 7 20 3 1 19 1 4 1 5 4 11 6 18 13 8 3 12 12 2 19 8 6 4 5 0 8 0 1 0 9 6 8 3 6 10 7 1 5 1
30 12 3 11 22 22 11 6 27 13 16 17 18 3 24 20 10 16 7 17 16 11 26 26 20 22 23 5 20 19 26 16 19 12 34 3 9 12 24 29 13 5 13 5 22 26 14 13 10 35 6 25 4 27 16 16 5 4 8 17 34 3 20 4 15 8 9 20 11 32 20 25 5 13 24 32 10 12 7 9 33 9 9 20 16 1 7 16 13 10 1 0 22 17 23 31 18 28 15 22 2 10 24 16 7 5 12 19 12 26 11 3 18 6 36 8 19 17 18 21 9 6 15 7 26 17 2 19 23 57 5 0 31 23 13 19 29 10 18 7 3 34 35 6 5 8 5 13 16 25 6 3 13 33 6 5 12 12 14 3 3 18 20 19 2 19 2 29 14 27 20 1 13 22 20 14 29 19 6 34 6 8 8 3 19 14 2 30 23 24 10 28 5 18 12 0 0 29 3 1 14 32 14 9 19 9 6 5 20 3 14 11 34 20 33 30 8 1 7 9 35 3 4 10 18 32 9 22 11 40 5 7 5 27 12 3 10 18 2 4 31 1 28 10 14 31 33 2 7 13 14 12 22 29 23 40 18 4 8 10 9 17 34 3 35 13 3 6 6 11 6 15 10 11 19 8 5 22 8 7 7 24 12 14 7 30 0 9 6 16 5 14 5 8 19 9 19 7 19 10
7 1 6 2 7 2 11 6 1 3 2 5 5 7 3 1 7 4 7 4 3 2 3 4 3 6 5 3 3 2 1 7 3 4 9 6 8 5 5 2 7 4 3 3 10 2 2 3 10 8 3 2 3 10 9 4 10 2 1 1 3 3 5 3 8 7 5 8 6 1 4 5 4 8 1 5 4 2 11 5 3 0 3 5 6 6 5 6 1 3 9 7 1 1 3 3 3 4 5 6 3 12 4 9 6 10 5 5 5 4 9 3 4 0 2 5 6 7 5 1 4 2 5 3 3 4 0 4 10 5 7 2 4 9 2 2 4 1 2 3 3 9 3 6 8 3 0 5 8 2 6 5 6 7 7 7 4 3 7 3 7 7 4 6 10 8 6 4 2 6 4 7 2 6 9 7 0 6 4 4 8 2 5 2 9 8 8 11 5 3 3 4 4 4 2 2 5 5 6 4 8 6 1 3 3 3 10 10 6 8 3 7 4 1 5 3 3 11 4 8 6 6 4 0 9 2 3 3 5 4 6 1 0 1 7 1 4 6 7 12 4 3 4 7 9 3 3 5 0 1 4 5 6 6 3 2 14 5 2 8 3 3 5 5 0 2 5 4 2 7 5 6 3 2 3 8 7 5 5 5 5 1 5 9 6 5 4 3 3 5 3 5 2 10 9 6 4 8 9 2
7 15 7 12 6 23 24 13 12 19 1 14 14 13 12 18 9 22 2 9 1 9 15 4 0 0 0 1 21 21 6 8 18 5 7 18 14 0 19 6 23 9 8 0 8 17 11 26 11 4 1 13 6 29 8 14 9 2 13 10 5 22 6 10 16 12 20 25 18 14 20 15 12 11 12 13 5 14 5 11 13 8 6 18 11 1 3 20 6 6 8 0 10 7 6 5 19 18 16 7 17 4 0 18 1 23 2 4 2 17 4 20 13 14 2 15 6 3 14 12 16 19 13 15 19 12 4 12 10 7 14 7 7 15 2 6 10 11 30 2 11 9 25 14 2 17 0 15 8 14 9 14 0 18 19 16 16 21 12 16 9 10 7 0 15 28 9 9 15 5 29 5 4 3 23 11 22 3 6 18 0 7 16 4 24 11 10 13 19 1 25 2 12 4 5 21 10 16 15 10 11 14 7 15 10 17 3 15 7 8 7 18 2 23 13 12 9 5 24 14 10 1 13 8 13 9 9 17 5 11 9 14 12 0 2 17 7 4 19 7 8 16 18 9 3 8 5 5 18 14 13 17 19 7 17 19 17 5 2 13 11 14 15 12 5 0 0 17 12 12 7 12 17 0 9 1 20 17 5 7 15 22 5 23 7 19 1 16 10 6 6 18 10 18 18 1 0 0 5 16
0 0 6 0 1 0 1 2 7 1 0 1 0 0 2 0 0 2 6 1 2 0 1 1 1 2 0 0 8 2 0 0 0 1 6 4 0 2 0 1 1 0 0 0 2 5 1 1 1 0 0 2 4 1 1 3 1 1 1 0 1 1 6 0 3 0 2 1 1 2 0 0 0 0 0 1 2 1 0 1 5 0 0 0 1 0 0 2 1 0 0 0 1 0 1 0 1 6 1 1 1 0 0 0 1 1 6 5 0 0 3 0 0 0 1 1 0 5 0 0 4 2 2 0 0 1 0 2 0 2 1 0 0 0 1 1 2 0 1 4 0 4 0 10 0 1 2 0 1 0 1 1 1 0 1 1 0 3 1 2 1 0 1 1 2 0 1 0 1 0 1 1 0 2 0 1 0 0 1 2 1 1 1 0 0 0 0 3 1 2 1 2 0 2 0 0 0 0 0 0 3 2 2 0 0 1 0 1 1 3 0 2 1 1 1 2 1 2 3 2 0 1 0 5 0 0 3 5 2 0 4 1 1 0 1 0 1 0 0 0 2 1 1 0 1 0 0 0 1 3 4 2 1 0 0 0 0 0 0 1 0 0 1 0 1 2 0 2 0 4 2 2 4 1 1 0 2 0 0 1 4 0 1 0 0 0 6 1 2 1 0 1 0 0 2 2 0 1 2 0
12 11 15 4 8 17 12 8 6 9 8 8 14 8 11 13 9 9 6 8 7 6 5 12 7 7 15 11 6 8 12 15 10 6 9 4 13 10 9 7 15 18 10 7 9 6 8 11 6 7 10 9 9 8 11 13 7 10 8 8 8 11 5 9 13 7 14 4 5 7 11 15 19 17 10 12 21 16 8 9 12 16 5 16 15 9 12 8 3 7 15 7 8 10 7 13 8 15 11 10 9 7 11 12 6 9 7 7 12 9 5 5 5 10 12 3 10 11 5 10 10 7 14 8 6 5 6 9 21 5 9 12 6 10 10 8 6 15 21 10 7 10 10 8 11 7 8 8 10 14 11 13 10 7 12 7 8 9 5 10 8 8 9 7 4 6 5 13 7 13 9 3 6 6 6 10 6 6 14 8 11 11 9 5 7 7 7 6 13 15 12 22 10 9 8 10 10 7 6 7 3 12 7 14 8 8 10 11 11 10 8 2 6 8 14 6 14 13 6 8 8 7 7 3 11 11 10 13 5 8 6 8 13 8 6 6 6 11 16 9 11 10 7 11 3 7 15 14 14 8 20 4 7 7 7 6 16 9 14 5 11 9 5 14 3 16 12 13 10 5 7 10 15 9 11 9 5 15 5 4 8 8 7 7 12 10 7 10 8 5 8 7 11 11 5 12 10 7 18 13
83 16 23 0 89 47 0 86 9 29 6 36 34 1 18 78 15 46 2 46 42 60 40 0 15 26 68 5 1 21 5 0 55 17 12 1 65 50 0 0 26 72 7 41 0 47 5 16 5 15 0 3 1 10 9 28 29 47 72 29 46 6 54 45 54 0 8 4 10 8 4 36 35 18 6 50 30 5 12 21 43 23 25 24 26 4 0 86 7 63 0 4 5 28 0 2 42 1 0 6 8 0 28 50 2 22 50 7 102 1 0 5 115 12 0 39 51 0 60 1 11 7 7 51 42 55 8 27 44 0 18 2 21 0 57 11 0 27 4 34 19 22 79 18 55 74 1 2 20 73 0 23 21 14 2 0 1 2 3 12 18 17 7 6 10 1 2 100 6 19 0 6 16 61 64 9 9 59 34 13 25 45 6 12 8 9 1 7 39 5 6 57 28 44 6 66 10 73 11 29 57 0 9 6 0 23 3 9 6 3 0 0 34 43 25 19 12 2 3 10 1 5 4 0 12 1 0 17 2 20 9 23 11 10 3 16 17 0 21 11 20 0 56 37 0 25 32 7 0 1 36 4 5 0 45 2 102 0 13 8 4 46 40 1 27 50 1 29 37 3 1 19 1 27 17 15 3 1 15 8 64 6 16 40 45 106 19 3 7 15 2 11 9 30 16 20 22 19 25 10
64 0 24 39 22 5 48 48 24 47 26 38 87 45 9 6 4 48 7 22 29 2 7 38 26 15 40 24 47 41 17 15 48 16 3 14 17 21 26 17 9 0 46 1 25 38 87 46 4 20 12 11 82 32 16 6 9 40 15 19 15 21 6 47 9 6 13 28 24 35 16 23 16 18 11 20 34 36 19 36 3 42 12 79 76 13 19 20 9 34 6 39 33 24 53 46 12 4 13 44 4 6 25 7 78 29 19 69 31 17 24 10 0 113 24 82 180 12 41 3 15 14 9 8 70 12 4 7 12 47 18 38 22 23 38 12 42 15 41 35 18 11 3 35 1 8 125 9 5 46 12 40 21 18 48 33 1 39 0 6 30 13 53 16 37 57 64 72 1 35 24 42 3 3 44 11 3 35 36 19 20 32 19 42 36 43 29 47 26 47 6 31 13 38 64 67 40 39 13 2 32 55 7 19 55 43 46 28 71 10 47 154 50 42 16 106 26 31 146 12 7 3 21 50 7 24 39 40 14 21 16 13 9 9 91 99 62 44 24 16 28 26 13 13 24 68 15 6 45 40 28 5 40 60 30 25 48 54 47 30 31 21 33 11 25 16 4 43 7 4 49 77 7 15 22 75 13 46 11 72 9 19 2 51 3 18 64 17 5 37 20 6 43 20 6 53 22 35 87 10
84 39 90 93 65 72 101 102 56 40 102 76 48 76 54 163 73 54 68 103 78 128 58 49 72 71 119 125 49 56 125 102 134 76 87 45 87 62 57 81 31 73 124 85 93 65 62 92 46 60 31 138 39 49 71 70 83 37 88 78 135 46 66 70 51 49 15 58 74 69 61 48 31 70 81 117 74 79 96 68 88 48 53 64 42 93 62 48 52 56 29 114 96 65 26 54 30 82 73 74 88 62 131 98 103 97 104 51 92 64 51 34 134 30 46 107 92 116 67 68 59 23 92 78 71 73 60 67 41 81 104 77 57 72 62 94 51 43 59 45 78 50 41 64 130 56 78 74 77 74 62 99 110 44 46 32 48 75 94 65 61 82 96 103 42 39 69 86 46 88 64 97 84 132 61 43 32 84 60 37 58 108 53 90 66 48 62 51 53 38 39 75 73 76 127 85 56 117 79 84 78 55 78 44 64 92 172 96 63 66 74 59 89 48 68 86 83 85 90 73 56 23 74 31 72 30 70 122 58 64 58 86 74 46 43 91 82 55 100 191 81 56 70 155 54 89 59 93 41 84 45 92 69 67 63 51 109 36 57 92 43 56 68 62 87 114 94 55 119 68 51 78 52 50 75 116 57 41 68 55 77 79 79 26 69 77 129 35 93 35 87 85 63 47 38 126 111 83 51 61
0 4 0 0 3 1 2 2 0 0 2 3 1 4 0 1 0 2 7 3 3 1 2 2 2 0 0 1 3 2 8 1 4 1 1 2 4 5 1 1 3 6 1 2 3 1 2 1 7 0 0 4 0 4 1 5 0 2 1 5 1 1 2 0 2 3 0 1 1 0 0 0 0 1 2 2 2 0 0 4 0 0 0 0 2 2 1 1 4 6 0 0 3 4 1 5 1 1 5 0 3 0 2 0 0 5 0 2 4 2 0 0 4 4 3 3 2 2 2 1 1 2 2 3 1 4 2 1 2 2 0 3 6 1 2 1 3 1 3 1 2 2 6 2 2 2 1 1 1 1 1 2 3 1 1 1 2 1 0 4 4 1 1 2 2 1 3 0 0 1 1 2 3 2 3 2 1 0 2 1 4 0 4 6 1 0 0 1 5 2 1 2 1 1 0 0 2 2 0 1 1 3 0 9 1 2 5 1 1 2 1 0 2 0 1 3 0 0 2 2 0 1 1 3 0 1 1 6 5 0 0 1 1 2 0 1 1 1 4 0 2 3 2 1 8 1 2 4 0 0 0 0 1 0 1 3 1 0 3 1 1 3 1 0 3 0 3 2 1 4 2 2 5 1 6 1 2 4 0 1 2 3 7 1 1 4 3 2 1 1 1 1 1 2 5 4 2 6 1 3
16 9 21 16 28 15 14 16 24 20 33 32 19 16 35 18 12 28 8 17 25 20 27 5 11 14 38 17 8 14 25 20 27 14 21 17 18 22 13 23 29 16 20 23 24 20 14 18 18 28 3 23 17 22 11 18 42 29 23 23 32 22 11 14 24 23 15 21 24 32 24 17 6 25 14 34 20 25 21 22 24 16 21 24 11 11 25 31 13 40 23 18 12 26 24 31 27 29 20 22 31 25 20 29 16 23 30 17 26 31 28 16 20 19 28 30 28 11 13 19 13 21 22 20 30 32 20 29 27 25 24 34 23 24 15 30 22 23 33 19 21 21 18 25 27 23 10 33 30 26 21 17 28 26 29 30 17 24 20 22 7 26 25 24 26 21 27 11 12 19 36 7 34 13 22 21 27 23 33 17 18 27 18 14 13 25 19 15 20 21 26 45 32 18 17 30 31 31 13 9 25 16 15 24 13 32 16 19 44 36 24 32 18 24 19 40 27 29 27 24 20 20 16 19 10 19 33 24 25 19 24 21 17 7 20 17 13 17 9 10 14 23 26 33 28 29 25 36 27 31 20 21 16 21 31 23 21 17 16 13 23 16 28 34 11 37 18 20 43 12 20 19 15 29 17 27 15 29 16 30 11 23 29 26 26 23 19 14 17 21 23 26 24 22 33 33 21 16 16 23
28 12 14 8 7 12 9 17 13 13 9 6 3 8 9 18 11 19 19 2 6 5 11 8 11 16 6 6 11 17 20 11 14 7 24 21 15 11 13 7 10 13 10 8 11 8 13 2 15 13 8 8 18 11 5 9 14 11 11 9 12 8 8 18 14 18 12 8 6 13 18 8 16 6 7 14 25 21 4 6 14 12 15 9 8 12 18 19 9 7 10 13 5 14 9 15 9 19 10 14 6 14 12 9 13 10 5 11 12 10 21 17 8 16 17 13 9 7 9 14 10 15 10 12 11 21 7 6 6 7 12 5 15 7 25 13 12 6 5 10 17 27 6 12 9 5 6 8 17 14 5 14 8 13 18 17 8 6 15 9 4 13 17 14 6 19 12 13 26 14 10 11 8 17 17 10 10 12 23 8 10 13 16 12 19 6 12 8 20 2 9 10 5 10 15 5 8 8 12 4 4 19 12 15 13 10 6 9 19 12 10 14 11 18 11 15 24 27 12 17 6 14 12 31 9 12 22 8 9 15 4 4 7 4 14 8 14 14 5 25 18 11 11 11 12 10 14 18 16 12 8 16 7 16 4 6 9 13 12 2 9 10 11 8 15 13 12 11 11 10 19 3 23 9 20 11 11 11 5 22 17 21 14 15 3 9 11 13 8 12 10 13 12 12 19 18 16 11 15 7
0 0 0 0 1 0 4 1 6 3 8 0 0 0 4 3 2 0 19 4 0 0 11 1 1 7 0 0 1 14 2 1 9 0 3 1 12 8 0 11 8 4 0 1 1 0 1 9 2 1 7 0 0 10 3 18 3 9 12 0 7 27 0 5 0 17 0 12 2 0 0 9 0 0 1 0 9 6 7 17 8 2 6 2 0 0 0 0 1 3 1 2 1 0 11 3 0 13 0 13 11 1 4 3 14 3 12 7 17 0 0 0 59 0 4 6 0 2 0 0 0 0 0 4 3 9 0 2 11 0 7 4 10 0 0 0 2 0 1 0 1 2 1 0 9 3 0 0 8 3 1 2 6 6 13 8 0 0 4 0 9 1 0 3 8 0 1 1 0 1 1 0 11 0 13 0 0 0 1 7 1 0 1 23 0 17 23 7 1 0 0 0 2 32 5 1 2 2 1 1 1 0 0 4 3 0 30 0 0 1 10 0 29 10 0 10 0 3 12 6 0 9 1 0 1 0 13 1 3 0 0 1 0 2 2 16 8 9 10 1 0 16 2 22 9 12 0 0 29 5 6 11 0 2 9 5 2 4 10 1 2 34 2 0 0 2 0 41 7 0 3 5 5 3 9 2 0 0 5 2 49 19 0 0 0 0 5 2 36 0 2 0 5 2 0 1 0 5 1 4
7 6 7 7 7 3 0 2 1 10 4 3 7 22 4 7 9 14 6 12 12 6 8 7 4 8 6 0 1 0 7 6 4 6 7 12 3 4 12 25 11 7 4 6 2 3 11 2 10 4 2 4 11 4 4 3 3 10 9 7 4 6 4 5 7 5 6 13 2 22 11 19 12 1 9 10 5 10 7 35 3 9 5 12 12 1 2 9 6 3 20 2 8 10 3 1 10 4 17 20 1 1 3 3 7 4 6 16 5 18 8 7 5 1 8 1 4 5 3 4 2 7 7 5 9 7 9 5 2 8 7 13 6 11 11 5 6 6 15 1 4 7 6 10 9 4 4 11 2 5 2 6 6 10 8 6 4 4 25 12 12 12 0 1 8 5 5 4 5 7 4 7 7 5 13 4 4 16 9 2 8 9 5 0 3 3 3 4 5 2 17 7 10 22 2 13 13 9 10 4 0 0 3 13 7 4 7 9 3 12 6 6 14 2 1 2 10 2 2 3 1 4 4 5 4 13 1 10 4 1 4 2 12 13 4 4 7 8 3 15 8 9 5 2 1 12 19 5 4 19 4 5 4 2 15 4 20 13 10 4 11 8 5 11 3 25 2 2 1 5 8 0 31 1 11 11 15 6 5 9 5 2 3 16 3 3 9 5 6 1 11 11 10 5 5 2 10 5 8 3
8410 6978 5525 9009 6834 7064 6583 7128 7556 7356 5453 7792 7924 7428 5442 7355 7617 6702 7350 7077 7542 9000 5316 7513 8024 10389 10069 7713 7429 8513 14973 6914 7748 7173 7417 6368 5106 8744 5761 8840 5752 6417 6695 7802 6272 5596 8299 7390 4811 8478 6393 6538 7360 5431 5656 6492 5668 7858 6939 7605 5161 8299 6328 8249 6235 7636 6945 7968 7695 5399 8498 7203 6134 7243 5650 6487 7586 4559 6988 6326 4953 7122 4548 6657 5716 6456 8569 6352 8212 5761 7330 8152 7153 5011 6280 6033 6546 6736 7196 7422 6793 6268 8227 6168 8258 6991 6475 13025 7689 6012 7525 4909 7958 11860 7251 7601 7102 8011 6811 4962 6369 5101 6684 5929 6263 5957 6775 5805 5566 9942 7906 4915 7701 6589 9916 6333 7017 6233 6153 5414 7939 9633 7301 5860 5233 4047 10956 5741 7882 11522 6620 7540 7043 8409 7001 5873 6977 7523 5941 6150 7626 6432 6646 7008 7329 7509 4870 6682 9050 4273 6186 6896 5536 7371 11107 6891 6775 5429 6409 7162 7430 8675 7704 5686 5807 7763 8232 6689 6554 5259 7180 4094 5517 6601 6712 6913 6698 9052 23228 6941 9100 8030 8536 5947 6566 7110 7122 6998 5758 6603 5655 5500 8402 7819 6929 7494 5213 5625 5572 8975 7220 7264 9535 6191 10492 7423 7060 6657 6484 5751 7310 8110 5848 7681 7046 6821 7412 6062 7702 5710 8300 6407 5987 7499 7343 7130 5999 5281 6053 7902 8285 8361 8565 10033 6164 9925 8850 7173 5827 6453 7264 6340 6135 8229 8902 8813 8331 6679 6278 10903 6421 6842 7179 5902 9628 7078 9708 7623 7106 8971 9424 7666 8076 5964 5476 9197 7807 8174 7331 5684 6457 5866 9066 6845 7749 7392 8409 3857 5600 3849
13 6 27 25 16 13 11 15 21 12 20 16 22 32 14 15 15 9 18 15 16 10 6 10 20 8 18 11 18 16 20 12 15 3 17 18 10 14 20 12 15 10 9 8 21 28 12 20 21 16 19 19 5 23 17 20 9 16 16 14 11 19 14 19 18 10 18 11 11 16 15 12 17 16 8 27 7 19 15 20 12 11 10 19 20 15 25 16 20 24 21 15 26 10 19 14 29 22 15 17 11 8 7 18 23 18 17 17 21 21 29 24 9 25 22 20 7 11 16 11 13 18 7 10 23 34 12 21 21 17 14 15 16 8 18 20 21 17 14 13 17 33 14 24 11 12 14 13 6 17 8 29 14 16 15 22 17 15 1 20 18 28 16 14 14 23 18 20 28 26 18 14 17 8 20 23 18 18 12 6 6 16 23 16 15 13 23 17 10 28 20 15 25 16 17 22 21 17 13 28 14 6 19 20 11 11 18 19 13 13 10 32 21 10 19 22 15 12 8 10 34 14 21 29 9 19 13 15 22 12 21 17 12 12 22 15 21 13 5 14 15 28 26 18 21 16 19 11 19 15 16 13 17 20 9 11 19 29 23 10 13 24 25 10 18 17 19 7 21 16 18 22 20 10 9 26 20 16 18 13 13 22 16 15 17 19 9 18 6 21 10 23 25 14 15 21 21 12 10 15
1 0 3 2 0 2 0 0 5 1 15 0 6 1 1 0 1 3 4 0 1 1 2 16 5 0 3 0 23 9 0 0 0 0 2 1 4 19 0 2 0 1 0 1 7 2 0 2 0 2 1 2 10 1 2 0 4 5 16 15 6 3 4 0 2 7 0 1 16 6 7 2 1 0 16 0 7 1 3 19 0 0 8 5 0 8 0 2 6 0 3 0 6 2 1 9 14 0 4 2 9 1 3 0 15 12 2 11 0 3 8 1 4 0 1 1 0 7 0 5 1 1 2 0 7 1 0 8 1 1 0 3 1 0 3 10 10 0 12 2 0 3 5 0 0 1 5 1 3 6 4 5 0 2 9 1 0 12 0 0 7 0 1 0 0 15 1 8 0 6 5 11 7 2 3 7 4 1 7 1 2 19 14 1 7 14 7 4 9 0 0 0 7 8 11 9 0 1 0 0 2 5 2 8 11 0 4 1 4 2 14 3 0 3 6 6 9 4 0 9 0 4 8 15 6 4 5 9 2 9 8 14 0 1 0 5 4 23 2 1 1 0 5 13 0 2 1 3 13 9 6 8 4 2 13 7 1 0 3 0 2 7 11 3 12 0 1 0 0 18 4 0 4 2 2 0 0 4 0 6 12 1 8 5 9 10 4 5 16 1 0 0 2 0 11 0 10 8 5 0
9 8 13 6 0 15 10 5 6 5 7 8 5 15 8 9 10 5 2 4 12 9 8 16 9 14 7 19 10 3 12 10 1 6 5 14 24 4 21 8 1 22 14 12 24 18 13 14 18 8 5 12 6 20 20 3 18 4 10 11 14 4 15 15 16 4 15 13 12 9 10 8 11 10 15 11 20 6 9 5 12 4 10 13 3 11 9 17 16 10 13 0 11 12 18 13 10 9 13 25 11 14 16 15 11 7 11 9 10 14 15 18 9 4 4 13 7 15 5 16 17 15 18 6 5 8 18 14 5 0 8 2 4 14 12 3 18 14 9 11 14 3 12 10 16 15 4 10 14 14 14 15 5 18 17 10 13 15 24 13 13 13 11 19 3 6 0 14 19 17 7 9 13 15 19 11 24 9 5 15 23 9 2 9 6 0 7 13 5 4 11 20 14 7 24 15 10 10 11 10 5 15 12 6 9 18 15 11 13 11 12 10 12 8 12 10 16 2 0 12 17 4 11 0 11 7 11 5 13 15 19 14 15 6 14 10 8 8 6 11 11 15 18 18 22 21 13 7 2 14 8 8 4 13 6 14 21 13 5 21 9 19 24 9 13 10 18 17 12 6 4 11 1 8 6 16 22 7 12 13 14 13 1 18 14 12 16 17 14 14 22 9 13 8 10 5 16 15 12 10
1 1 0 0 0 1 0 1 0 5 0 2 0 0 0 0 0 0 0 0 2 0 3 1 0 4 0 0 1 0 2 0 0 1 0 0 0 0 0 0 0 2 0 1 0 0 0 0 2 0 0 0 0 0 0 1 0 0 1 0 1 0 0 0 0 0 0 4 0 0 0 0 0 1 0 1 0 0 0 0 0 0 0 1 0 1 0 0 0 1 0 0 0 1 0 0 0 0 0 1 0 0 2 0 2 0 0 0 3 0 8 1 0 5 7 1 0 0 0 0 0 0 6 0 0 0 4 1 0 0 1 0 0 0 3 0 1 0 7 3 0 0 12 1 1 0 0 0 0 1 7 0 1 2 0 0 0 0 2 0 0 0 0 2 0 2 3 9 3 0 0 0 1 1 3 2 0 3 0 4 0 1 0 4 0 0 6 1 1 0 1 0 2 0 0 0 0 0 0 0 0 2 0 0 2 0 2 0 2 0 0 0 0 0 0 0 3 0 0 0 2 0 0 0 0 2 0 0 3 1 0 0 0 0 0 0 0 2 0 0 0 0 1 0 8 1 5 1 0 1 0 0 0 0 0 3 0 0 0 0 5 0 0 0 8 8 0 0 0 0 0 0 0 0 1 1 15 0 0 4 0 0 0 2 0 9 0 0 0 0 0 0 1 0 5 0 2 0 0 0
6 8 7 6 8 7 8 4 8 6 8 9 1 8 7 3 2 10 14 6 9 6 10 4 6 6 7 8 7 6 9 5 6 10 6 5 5 5 9 3 6 7 6 9 5 10 9 4 10 5 10 11 10 8 9 5 12 5 8 2 8 14 7 11 11 5 8 11 6 4 8 6 5 10 7 6 10 9 11 6 3 10 9 10 8 5 6 7 5 2 5 7 12 3 7 7 7 13 12 9 9 8 6 8 13 9 12 3 10 9 4 17 4 10 9 9 8 7 12 7 8 7 6 6 8 6 10 7 10 8 1 4 7 11 4 7 7 8 6 13 8 4 2 5 10 4 5 5 8 6 6 12 6 5 3 8 10 6 7 10 10 5 6 11 10 9 8 10 9 8 12 11 6 10 7 12 13 6 8 5 8 5 12 7 6 10 4 7 6 15 4 10 6 4 5 11 0 11 12 5 3 8 6 7 11 7 6 5 10 5 4 5 3 8 13 8 12 3 10 11 7 6 7 9 11 8 10 6 9 10 12 12 6 5 6 6 7 9 7 7 8 10 8 8 7 2 7 9 9 10 11 9 9 8 10 8 7 7 9 6 6 7 5 14 7 2 7 6 8 2 5 7 12 12 2 5 8 5 4 6 7 7 4 9 6 7 5 8 3 6 14 7 13 11 2 9 5 10 10 7
22 17 35 12 43 30 8 54 17 32 32 44 57 11 42 11 32 10 4 36 41 26 33 7 10 16 22 26 14 11 26 8 9 30 8 9 47 50 19 60 16 19 21 40 16 22 43 44 1 18 10 33 22 26 18 10 24 15 8 19 13 21 19 10 69 39 9 17 71 24 22 27 10 22 76 67 37 8 12 24 24 4 7 41 23 7 48 23 74 8 8 27 6 33 60 14 61 19 66 6 20 22 14 8 12 6 33 24 26 21 11 17 7 4 22 8 0 9 1 66 33 16 17 27 39 11 33 52 3 13 20 4 33 10 34 12 25 39 29 34 64 50 60 12 3 51 17 2 24 18 54 4 103 13 34 8 47 36 2 5 2 17 42 20 26 28 1 16 14 47 24 40 19 18 25 24 21 24 33 9 11 31 33 5 18 14 23 30 9 21 9 16 6 13 8 7 6 4 16 12 74 20 20 24 8 34 36 15 11 25 23 2 40 38 1 7 67 18 53 2 17 17 34 8 19 7 17 31 36 18 39 28 15 66 31 22 15 9 14 11 35 15 4 34 32 14 8 26 41 20 19 21 6 52 34 8 7 47 77 68 38 9 2 24 12 31 26 46 22 6 14 2 13 19 55 15 8 26 14 21 4 23 15 9 22 45 38 29 122 18 22 30 5 17 26 17 32 60 43 14
0 1 0 0 0 0 0 3 0 4 0 3 0 1 0 1 1 5 0 0 5 0 0 1 0 2 0 2 4 2 1 0 1 0 3 0 3 1 0 2 0 3 0 2 0 0 2 1 0 0 1 0 0 3 1 1 0 0 0 0 7 0 4 0 0 1 1 2 4 0 0 2 0 0 0 2 1 1 1 1 1 1 0 0 1 2 0 2 2 0 0 0 0 0 2 0 2 0 1 0 1 2 2 0 0 3 3 0 0 0 0 0 0 0 0 0 0 0 1 0 0 0 0 0 0 0 0 1 0 0 0 0 2 0 0 0 0 1 0 1 0 1 0 1 2 0 0 1 1 0 1 0 1 0 0 0 1 0 0 0 0 0 0 0 0 0 0 1 0 0 1 0 0 0 2 1 0 1 0 2 0 1 2 0 0 1 1 0 1 1 0 0 0 0 2 0 1 1 1 1 0 0 3 0 0 0 0 0 1 0 0 1 0 1 1 1 0 1 1 4 0 2 0 1 2 8 0 2 0 1 2 1 0 2 0 3 0 4 0 0 3 0 0 0 2 0 2 2 0 0 1 3 0 0 0 1 10 4 1 1 0 0 3 1 3 0 0 0 0 0 1 0 0 0 0 1 0 1 0 2 0 0 3 0 0 0 1 4 0 0 0 2 1 0 1 0 1 0 0 0
1 3 9 0 2 18 6 4 7 4 8 2 6 2 6 4 2 6 6 14 12 7 6 3 4 6 1 10 8 2 1 7 7 2 7 6 8 10 9 14 2 8 4 6 2 10 1 3 10 5 4 8 1 2 3 1 13 14 9 4 0 1 5 3 2 0 1 1 6 3 3 3 1 8 7 10 1 4 7 8 10 4 7 11 1 0 3 6 1 7 4 10 1 0 12 2 8 1 1 3 7 4 7 6 5 2 10 8 4 9 2 2 10 6 10 0 21 23 7 17 4 0 14 7 0 4 9 5 3 9 1 6 3 4 7 6 4 11 1 15 15 1 3 6 3 3 1 10 3 16 16 6 4 5 4 0 14 9 9 5 5 9 6 12 20 7 7 12 1 5 4 5 3 3 2 8 11 10 9 13 0 2 10 7 10 10 7 0 3 5 0 6 12 2 9 5 1 0 4 16 1 8 12 17 7 4 16 5 6 10 1 9 4 20 8 3 9 4 1 1 5 4 4 8 12 4 2 3 3 4 7 0 11 9 4 4 0 10 5 1 0 6 9 7 6 0 12 5 6 4 5 9 3 5 2 4 7 11 4 5 0 3 10 5 7 5 1 7 2 2 1 6 2 4 7 6 5 5 7 1 5 2 16 6 7 4 6 11 11 6 7 4 2 7 11 11 14 22 16 13
8 10 5 10 5 10 11 8 8 10 1 6 10 10 8 6 6 11 4 9 11 6 5 6 8 15 7 7 13 14 6 10 6 5 5 2 3 5 6 6 9 5 4 6 6 5 5 6 9 6 4 7 7 6 2 8 9 8 8 6 3 6 7 4 8 7 8 7 7 5 5 5 2 5 6 6 6 5 8 7 11 9 3 6 4 5 8 15 7 5 7 7 7 10 7 8 7 8 5 8 5 7 10 6 5 13 3 10 5 10 7 9 11 6 8 3 7 8 9 10 8 8 6 8 4 5 5 8 6 4 13 4 8 10 7 8 6 8 10 12 7 7 9 3 11 3 5 10 4 5 7 13 15 7 5 9 6 11 9 8 8 6 9 9 8 10 4 13 8 4 9 5 7 4 6 14 11 7 8 5 10 9 9 7 9 7 4 13 3 6 7 7 8 9 7 5 9 6 5 8 8 10 10 8 4 3 2 9 8 6 5 7 11 11 7 4 8 8 5 8 12 7 8 6 5 3 11 9 10 8 3 8 7 15 8 11 10 3 10 6 6 7 7 3 7 10 4 8 9 12 4 7 10 6 10 13 9 9 10 9 1 9 7 7 5 7 6 5 11 7 8 11 12 10 13 9 12 6 3 7 7 9 5 11 9 10 10 4 4 8 11 9 6 9 7 9 7 10 10 6
0 0 0 1 1 2 0 0 0 0 1 2 2 0 2 0 0 0 0 1 0 0 0 6 0 0 0 0 0 1 0 0 0 1 3 0 0 0 0 0 0 0 1 2 1 1 1 0 0 0 1 0 0 1 0 0 1 0 0 3 1 0 0 3 0 0 0 0 0 0 1 1 0 0 0 0 1 1 0 0 2 0 0 0 0 0 0 0 0 0 0 0 0 1 2 0 0 0 0 0 0 0 0 1 1 0 0 0 0 0 3 4 0 1 1 1 1 0 0 1 3 0 0 0 0 1 0 10 3 0 0 2 1 0 0 0 0 1 0 0 0 0 1 2 0 1 1 0 0 6 0 2 0 0 1 0 0 0 0 0 0 0 0 0 0 1 0 0 1 1 0 0 0 0 1 0 0 0 2 0 0 2 1 1 0 0 0 0 1 2 1 0 0 7 0 4 0 0 0 0 2 0 1 0 0 0 0 0 3 1 1 0 2 2 0 0 4 0 3 0 1 0 1 1 1 0 0 0 0 0 0 1 0 0 0 1 0 2 0 1 1 3 0 0 0 0 0 0 0 0 1 0 1 0 1 0 0 0 3 0 0 3 1 0 0 1 1 0 2 1 0 2 2 1 1 0 0 1 1 0 0 0 1 2 1 0 0 0 0 0 1 3 0 0 0 0 0 0 0 0
28 51 30 36 29 52 40 31 49 39 53 42 35 37 36 44 28 37 37 66 44 65 28 45 48 48 46 43 42 52 41 37 35 44 39 38 34 63 44 45 49 44 36 49 46 34 36 21 54 37 58 40 28 25 40 38 37 44 42 37 48 50 41 47 53 39 35 32 45 36 29 46 44 42 48 39 32 48 38 24 52 40 40 49 34 40 43 28 34 41 39 34 30 29 31 33 39 46 63 22 24 38 69 37 44 44 27 23 45 49 39 46 40 31 37 45 45 52 43 62 42 38 39 33 34 23 29 28 44 40 34 41 61 57 36 51 38 42 18 31 27 36 53 33 59 21 31 40 70 39 28 40 28 37 45 31 33 44 40 36 25 37 54 35 67 32 48 20 39 44 45 54 22 49 42 48 45 36 33 61 35 37 42 35 35 48 34 35 65 20 28 52 41 34 47 32 59 45 48 21 44 43 37 29 38 35 38 41 38 31 48 37 33 44 33 41 39 41 36 52 31 31 24 37 37 45 34 38 40 25 33 34 45 51 35 38 46 37 25 42 44 47 39 44 40 20 53 59 36 33 37 57 37 38 56 35 40 56 38 38 44 33 38 55 36 31 37 56 24 55 46 24 38 48 38 39 27 30 35 52 60 24 42 36 40 33 36 52 60 38 38 26 26 27 45 23 48 51 38 34
25 29 0 26 20 24 28 7 49 25 43 24 1 16 0 22 34 34 5 47 28 44 29 1 47 41 7 28 2 0 19 0 21 34 3 16 7 11 21 53 29 4 25 10 25 23 36 15 12 44 44 38 0 16 16 18 0 35 18 5 36 30 22 30 21 21 9 44 3 39 19 23 20 33 35 30 40 29 21 33 10 34 24 44 36 20 38 0 20 0 11 28 24 11 4 14 1 8 46 6 2 7 13 34 33 18 8 21 43 22 45 34 27 15 47 25 18 7 1 2 0 45 38 12 26 26 41 13 36 24 16 13 26 22 39 28 53 24 2 38 40 38 15 0 16 9 6 19 23 41 28 42 42 36 26 36 51 31 33 4 10 22 16 16 46 55 49 3 23 34 60 35 36 2 33 53 45 14 39 48 44 1 34 27 3 21 35 22 23 26 35 10 41 13 34 2 1 8 27 0 19 42 8 32 1 1 25 41 36 40 2 35 24 28 1 34 0 6 37 20 1 7 6 21 38 40 7 24 14 0 47 49 36 39 13 45 45 47 2 0 46 28 34 1 4 25 32 18 52 25 43 27 32 0 35 24 16 42 27 6 3 17 22 49 14 20 13 24 29 27 20 35 21 31 21 26 23 38 14 24 19 10 35 31 32 23 36 5 26 4 1 27 19 2 46 17 2 47 9 22
68 82 63 51 68 76 63 52 36 45 51 56 48 53 50 97 64 40 34 38 72 62 50 63 55 60 59 78 51 28 72 58 72 53 91 50 59 53 50 52 42 43 62 81 63 68 29 53 79 60 39 43 56 55 59 37 55 57 70 76 57 44 45 30 74 31 54 42 63 65 55 51 62 57 61 81 89 78 56 67 84 60 69 52 74 90 48 62 52 40 69 19 48 69 59 55 33 72 61 84 56 41 67 77 87 45 63 56 47 51 61 69 52 66 44 60 65 44 65 51 73 55 57 62 71 52 63 50 59 80 92 68 47 35 66 48 61 60 31 39 80 61 51 41 70 66 63 50 71 71 54 65 60 39 86 40 46 60 46 22 57 81 48 85 32 70 56 50 66 94 43 57 43 50 54 45 62 46 36 52 68 75 43 64 67 26 93 59 81 74 53 34 58 75 67 56 101 79 62 67 61 56 59 92 51 85 75 73 67 64 69 89 72 67 39 54 88 49 70 69 52 44 70 74 35 65 62 40 65 62 45 33 68 57 47 62 76 71 52 79 37 67 55 41 54 58 57 45 56 63 56 34 49 44 63 49 69 22 77 47 76 58 57 58 62 76 79 44 34 93 70 65 38 58 74 64 65 48 58 71 84 44 34 82 50 81 82 76 69 65 55 56 70 61 58 81 59 49 45 66
0 0 0 0 0 0 0 0 0 0 0 0 0 0 0 0 0 0 0 0 0 0 1 0 0 0 0 0 0 0 0 0 0 0 0 0 0 0 0 0 0 0 0 0 0 0 0 0 0 0 0 0 0 0 0 0 0 0 0 0 0 0 0 0 0 0 0 0 0 0 0 0 0 0 0 0 0 0 0 0 0 0 0 0 0 0 0 0 0 0 0 0 0 0 0 0 0 0 0 0 0 0 0 0 0 0 0 0 0 0 0 0 0 0 0 0 0 0 0 0 0 0 0 0 0 0 0 0 0 0 0 0 0 0 0 0 0 0 0 0 0 0 0 0 0 0 0 0 0 0 0 0 0 0 0 0 0 0 0 0 0 0 0 0 0 0 0 0 0 0 0 0 0 0 0 0 0 0 0 0 0 0 0 0 0 0 0 0 0 0 0 0 0 0 0 0 0 0 0 0 0 0 0 0 0 0 0 0 0 0 0 0 0 0 0 0 0 0 0 0 0 0 0 0 0 0 0 0 0 0 0 0 0 0 0 0 0 0 0 0 0 0 0 0 0 0 0 0 0 0 0 0 0 0 0 0 0 0 0 0 0 0 0 0 0 0 0 0 0 0 0 0 0 0 0 0 0 0 0 0 0 0 0 0 0 0 0 0 0 0 0 0 0 0 0 0 0 0 0 0
0 1 5 2 7 1 0 0 1 4 2 2 0 0 9 0 0 0 0 2 0 0 0 0 18 0 0 4 1 0 10 0 0 10 0 0 14 7 2 0 0 0 1 0 7 0 0 9 3 0 2 1 0 0 0 0 0 0 20 0 3 2 0 3 1 0 0 8 0 0 0 4 10 0 0 0 11 0 0 0 0 2 1 2 0 0 3 0 1 0 0 4 0 12 0 3 0 0 0 3 0 0 7 0 0 0 0 0 3 4 0 0 0 0 3 0 0 0 0 0 0 0 0 2 0 2 0 0 0 0 7 0 2 2 0 0 0 0 0 1 1 4 0 0 0 10 0 0 1 7 0 3 11 0 5 3 0 0 0 0 0 1 9 0 0 0 0 1 0 7 0 5 2 0 10 0 0 0 4 0 7 6 0 8 0 0 1 0 3 14 0 0 3 0 0 0 0 0 8 1 0 1 0 1 0 7 0 5 5 3 1 0 3 1 6 5 0 5 0 0 7 3 1 0 2 1 0 9 6 2 9 0 0 1 0 0 6 8 0 0 0 3 2 0 3 0 0 0 0 0 1 4 0 0 0 0 0 0 0 14 1 6 0 0 1 0 0 0 3 0 8 0 0 0 4 8 6 5 0 0 0 0 0 0 2 0 9 1 0 0 0 0 0 0 4 16 1 0 1 2
17 8 17 15 0 8 9 7 18 10 8 23 17 15 18 8 16 14 16 7 13 5 5 8 17 10 12 15 9 19 12 22 9 13 7 20 12 7 8 11 7 7 11 9 10 9 24 17 11 7 11 17 19 14 8 16 13 13 9 13 12 22 11 15 14 18 25 12 14 23 18 20 16 12 25 11 36 16 10 19 13 10 5 9 5 6 12 13 23 15 12 14 9 19 6 11 14 7 2 13 25 8 9 18 5 10 9 11 16 8 8 11 15 17 15 8 3 20 21 15 13 25 9 9 6 19 6 12 18 23 17 9 9 16 17 18 21 17 10 6 6 15 15 10 11 19 12 5 7 12 5 14 8 2 11 24 14 11 9 11 2 4 17 12 7 20 13 18 16 8 16 8 11 7 12 13 5 21 16 11 18 21 13 10 18 9 21 11 13 17 12 10 14 18 20 8 17 6 8 7 12 9 12 30 8 13 11 8 6 11 9 10 28 15 14 15 13 7 11 11 13 16 21 13 17 6 11 17 17 13 12 12 16 23 9 7 19 12 9 6 17 17 9 4 12 18 6 7 17 13 17 22 16 13 5 10 7 9 5 12 17 10 9 9 14 21 11 16 8 5 14 16 16 10 11 4 24 6 14 16 10 18 24 11 15 3 7 18 16 25 7 13 10 7 10 20 8 8 13 25
8 7 11 9 9 7 9 8 16 8 10 9 8 7 10 9 10 6 7 11 6 12 4 10 10 7 8 9 13 9 5 12 8 6 7 10 12 9 10 7 3 7 9 6 14 7 7 7 6 7 8 14 6 8 12 7 5 15 6 8 11 12 10 11 16 10 7 7 7 6 9 4 11 12 11 9 13 6 8 8 8 7 7 10 11 10 4 6 9 17 10 9 8 7 11 9 4 10 7 7 7 9 12 8 7 9 11 9 8 8 7 14 11 2 6 6 9 9 6 13 10 9 8 9 4 5 4 11 9 7 9 9 5 9 7 13 6 7 10 7 8 7 11 10 10 12 5 8 9 5 6 5 8 6 7 14 12 6 8 12 6 6 10 16 7 8 10 11 10 13 11 10 15 7 6 2 7 12 7 7 4 11 6 13 2 8 6 9 6 7 8 8 8 9 12 6 9 4 2 10 8 11 5 13 2 6 6 8 7 10 13 10 8 10 7 6 8 5 5 2 8 6 11 4 5 8 1 1 7 12 6 5 12 10 7 12 8 6 5 9 9 12 8 6 8 6 4 8 9 5 9 11 3 6 13 12 11 5 10 8 9 7 8 3 7 11 10 10 10 9 3 9 7 9 10 8 6 9 6 8 9 5 9 4 9 11 12 3 6 8 4 7 9 7 8 6 4 11 7 14
7 11 11 7 11 11 9 3 7 9 6 7 13 15 4 9 5 8 11 7 8 4 8 8 13 12 4 10 6 4 4 6 5 6 11 9 11 8 4 8 15 12 9 9 10 10 11 11 11 6 16 7 8 8 10 11 7 8 5 8 5 7 10 7 12 8 8 5 10 5 10 14 10 8 21 5 5 7 7 7 5 9 18 4 9 5 8 4 4 5 9 10 8 8 10 7 12 8 11 10 10 9 6 14 8 3 5 6 11 13 7 8 9 6 13 8 11 4 12 7 10 6 7 6 3 16 9 12 7 3 5 7 15 3 9 12 6 7 14 7 6 6 11 4 8 5 9 14 6 9 10 10 5 9 9 11 7 10 7 3 9 10 7 8 8 16 9 6 7 8 8 11 6 7 8 12 6 7 7 20 11 6 8 6 12 10 8 8 12 10 9 6 9 7 2 11 12 5 9 12 7 7 7 9 13 5 8 6 14 18 7 6 5 5 8 10 6 11 5 5 5 11 15 4 8 14 8 8 10 6 10 6 9 5 10 9 8 8 11 8 10 6 11 10 6 10 8 6 10 15 6 5 14 11 13 14 5 10 9 13 8 5 7 5 5 7 9 11 8 4 9 6 5 8 9 6 14 4 11 11 8 3 10 7 5 5 10 13 5 8 11 4 11 11 14 5 7 8 11 5
0 11 0 1 0 0 1 0 0 3 0 30 0 46 0 4 24 8 10 0 0 57 80 72 0 39 0 4 7 12 1 5 0 0 0 0 0 0 19 13 0 104 1 37 108 33 0 0 96 0 76 0 96 0 0 10 70 0 0 0 0 22 43 13 6 33 79 93 0 0 60 69 34 47 0 33 2 0 0 0 84 13 0 0 47 93 0 13 49 105 0 0 29 0 0 25 0 0 4 14 1 66 46 139 6 1 44 0 0 2 4 110 0 32 17 5 0 12 18 95 25 0 0 0 0 0 100 0 17 0 0 123 18 8 50 0 49 5 0 27 49 0 99 79 0 0 0 54 0 125 49 76 0 0 37 0 79 11 11 0 0 0 85 62 61 88 39 0 65 50 0 83 2 1 0 0 16 0 0 104 15 45 174 0 41 0 0 0 20 10 98 0 2 50 81 21 0 3 173 0 0 0 69 0 70 64 0 0 74 68 97 0 0 0 0 0 64 0 109 11 3 0 0 2 0 102 104 76 5 2 2 0 68 0 9 75 0 0 26 0 0 46 0 96 20 121 0 0 100 0 0 0 19 0 1 0 1 0 85 13 0 118 0 25 2 0 0 0 1 2 0 2 0 44 32 0 0 50 1 0 71 104 1 0 6 0 14 24 0 0 23 136 13 3 6 4 0 78 0 5
17 8 9 22 20 12 22 13 10 17 19 16 8 10 8 17 34 14 15 16 17 34 8 13 19 11 27 21 12 14 12 17 16 18 28 10 15 33 23 18 16 23 15 34 11 19 25 18 10 9 7 19 24 23 12 6 24 16 17 22 25 14 25 18 21 20 7 33 10 14 23 10 18 23 20 32 25 17 23 7 13 9 12 16 15 31 17 30 13 13 14 33 25 13 13 32 14 24 20 20 27 19 13 21 4 14 23 21 11 20 10 6 7 20 23 22 28 29 19 21 29 13 23 25 16 22 18 15 19 10 18 13 19 26 14 30 13 17 4 22 22 9 4 16 29 18 12 16 17 36 18 7 14 22 12 15 13 20 34 17 18 20 38 15 24 13 22 25 27 10 10 17 16 22 18 27 26 28 14 13 4 36 27 17 17 7 10 15 13 13 26 8 14 22 19 20 9 15 19 22 21 19 17 22 25 40 29 23 18 14 9 21 24 5 19 7 23 25 24 26 18 5 23 10 20 9 16 23 21 19 20 24 19 19 11 11 13 23 44 33 8 25 13 29 29 28 16 21 21 25 15 18 12 32 26 14 6 17 10 10 14 18 17 23 42 21 20 17 19 14 7 16 9 10 10 18 17 12 22 20 15 13 23 12 10 17 25 12 20 13 17 21 29 13 9 22 19 22 19 23
15 16 12 24 6 26 17 23 21 28 12 17 27 20 11 30 27 27 14 19 27 27 12 17 21 18 26 18 26 34 22 20 13 15 32 18 31 28 13 26 29 26 15 13 18 27 13 27 21 28 17 20 14 18 23 35 16 20 18 24 11 21 16 22 18 26 21 15 19 22 23 27 18 17 20 22 32 18 10 25 22 19 21 11 14 34 14 19 17 18 23 12 17 20 14 26 10 8 10 18 14 19 20 12 17 20 8 19 16 18 28 22 22 19 12 16 24 26 25 14 27 22 31 27 18 18 13 23 14 15 23 21 17 23 22 14 23 20 16 17 17 16 27 21 23 22 26 29 29 33 17 20 23 27 23 24 9 14 22 16 14 26 9 19 20 25 6 19 18 12 8 14 12 26 22 16 24 29 19 15 29 23 10 20 20 20 35 14 11 19 24 25 16 38 33 29 34 22 47 21 10 18 25 16 12 21 26 16 18 34 18 19 9 22 27 23 7 20 6 15 16 27 24 14 16 22 19 34 13 22 9 10 26 17 24 18 21 19 22 38 19 18 19 33 17 15 12 15 21 16 28 21 20 19 26 15 31 15 33 23 17 22 25 28 24 43 18 29 23 36 8 22 29 5 19 24 34 12 22 2 22 15 14 16 20 28 26 16 25 17 19 12 19 17 30 27 23 11 11 28
3 16 6 34 5 16 30 17 28 16 11 18 24 8 21 17 20 7 4 9 28 22 13 4 24 12 18 12 7 13 20 14 13 27 14 39 15 2 3 4 23 10 19 3 17 45 13 35 29 21 8 9 16 14 13 4 19 0 5 9 36 1 11 22 22 13 4 9 13 1 33 15 31 54 6 58 6 1 19 10 7 20 3 7 8 13 27 5 27 2 12 23 4 12 11 31 9 13 24 25 12 20 43 25 11 5 12 36 14 19 7 19 7 8 10 9 15 4 21 14 6 11 19 25 24 13 44 15 8 6 24 23 45 8 0 8 28 28 12 23 14 18 12 21 4 29 21 7 27 6 12 2 3 1 28 2 14 5 20 2 22 21 2 18 8 17 33 2 39 27 21 18 6 4 56 14 31 14 17 33 7 13 34 46 16 9 26 18 10 13 20 9 23 15 20 6 47 10 2 24 3 19 9 14 19 27 6 16 35 20 21 49 16 9 9 19 30 31 25 14 22 53 3 8 8 32 3 25 5 1 17 2 19 14 33 25 16 4 10 26 8 35 21 8 25 6 22 20 22 32 4 15 17 11 19 14 3 20 0 11 24 9 32 26 17 10 21 10 12 11 11 29 9 16 25 22 3 7 2 14 16 6 32 3 32 23 39 6 1 32 22 46 7 18 31 11 1 12 8 13
18 7 14 2 4 11 15 2 8 7 5 7 10 3 5 4 5 5 11 6 3 2 11 3 3 4 4 4 8 6 7 1 2 13 1 6 5 2 7 4 6 6 5 11 9 4 3 1 10 5 6 7 10 14 2 10 5 6 2 5 12 2 9 2 5 8 3 3 6 10 3 7 7 6 11 4 16 9 3 7 8 5 2 8 12 2 4 12 8 1 10 10 16 5 5 2 5 10 5 6 2 2 5 7 15 11 4 4 5 9 4 4 5 5 3 5 2 11 6 1 10 9 13 4 5 4 6 2 12 3 9 6 14 2 2 10 0 13 1 5 3 4 8 8 7 5 3 4 4 5 2 5 2 6 13 8 3 6 0 6 3 2 10 8 3 6 6 3 2 9 3 2 9 1 3 7 7 3 4 1 9 1 16 8 9 6 5 4 2 6 14 7 11 3 4 4 0 5 5 5 9 20 2 13 6 6 3 8 7 8 10 0 6 16 5 0 5 19 3 1 9 3 8 3 9 4 10 5 3 11 6 6 2 6 4 3 6 2 12 13 11 2 10 3 5 14 9 8 4 7 4 8 15 20 6 3 7 1 2 4 1 2 5 1 5 7 10 9 3 7 6 2 8 7 7 2 8 4 3 6 9 4 4 4 9 11 5 4 2 3 8 16 9 13 6 2 4 10 11 6
35 45 30 25 29 31 17 8 30 34 44 25 31 35 20 34 28 15 46 22 31 19 13 38 42 43 8 28 46 29 40 19 35 27 36 31 35 31 8 30 35 14 13 32 25 19 44 31 40 20 28 28 33 20 34 27 10 36 28 8 12 16 34 26 19 17 33 26 31 32 18 33 34 41 18 18 37 46 16 45 35 49 40 41 29 30 34 13 25 39 19 28 29 23 30 5 19 35 17 38 26 16 36 12 29 41 20 40 30 17 32 20 28 25 29 44 32 18 14 17 16 23 26 33 20 29 17 18 30 32 33 26 15 32 28 31 14 26 23 29 4 19 40 29 32 24 37 21 43 31 28 35 39 41 27 29 32 54 28 20 44 19 24 42 26 26 28 33 32 13 30 32 19 4 28 23 26 28 23 12 33 20 51 7 34 26 24 24 55 34 28 17 30 8 35 14 23 47 30 34 39 44 14 35 33 7 21 33 34 21 28 36 27 31 33 13 15 44 23 24 25 11 28 18 10 50 41 26 38 19 37 28 47 32 46 31 39 23 18 27 21 26 23 18 25 41 14 39 27 37 26 46 33 32 41 25 48 30 27 24 24 4 25 30 36 39 20 24 26 28 39 43 52 38 22 27 44 40 31 23 19 49 42 16 32 36 14 32 37 24 32 27 37 23 33 28 35 37 41 21
0 0 1 0 1 0 0 0 0 0 0 1 0 0 0 0 0 0 0 0 0 0 0 0 0 0 0 0 0 0 0 0 0 0 0 0 0 0 0 0 0 0 0 0 0 0 0 0 0 0 0 0 0 0 0 0 0 0 0 0 0 0 0 0 0 0 1 0 0 0 0 0 0 0 0 0 0 0 0 0 0 0 0 0 0 0 0 0 0 0 0 0 0 0 0 0 0 0 0 0 0 0 0 0 0 0 0 0 0 0 0 0 0 0 0 0 0 2 0 0 0 0 0 0 0 0 0 0 0 0 0 0 0 0 0 0 0 0 0 0 0 1 0 0 0 0 0 0 0 0 0 0 0 0 0 0 0 0 0 0 0 0 0 0 0 0 0 0 0 0 0 0 0 0 0 0 0 0 0 0 0 0 0 0 0 0 0 0 0 0 0 0 0 0 0 0 0 0 0 0 0 0 0 0 0 0 0 0 0 0 0 0 0 0 1 0 0 0 0 0 0 0 0 0 0 0 0 0 0 0 0 0 0 0 0 0 0 0 0 0 0 1 0 0 0 0 0 0 0 0 3 0 0 0 0 0 0 0 0 0 0 0 0 0 0 0 0 0 0 0 0 0 0 0 0 0 0 0 0 0 0 0 0 0 0 0 0 0 0 0 0 0 0 0 0 0 0 0 0 0
6 7 6 9 9 13 11 8 8 5 12 4 15 13 3 9 12 13 7 9 5 16 9 6 6 9 3 8 10 10 8 4 9 5 18 14 8 8 10 3 5 12 10 12 2 4 10 10 12 6 11 6 11 7 6 12 3 4 6 13 4 9 7 3 6 7 5 6 7 9 10 4 5 5 9 5 2 5 3 8 4 17 7 13 5 10 14 14 10 5 10 8 10 8 8 10 9 5 7 6 10 3 4 6 5 9 10 12 7 7 4 4 3 9 6 10 4 8 8 7 2 7 5 6 9 7 12 5 8 10 13 7 5 9 13 4 4 8 13 11 13 8 5 2 3 4 15 6 5 9 9 6 7 13 13 14 15 8 6 5 3 6 6 10 4 7 6 11 3 7 8 13 8 1 13 3 10 6 11 8 5 5 8 9 3 11 9 7 9 3 7 8 10 2 10 11 9 8 6 9 7 3 6 7 5 1 3 10 12 10 12 1 9 9 8 2 5 12 3 7 4 9 12 11 3 5 5 8 6 7 12 7 10 6 9 10 9 7 3 10 4 4 11 11 13 19 2 6 9 15 6 6 9 5 6 2 10 16 14 6 8 13 9 6 6 7 6 8 5 12 5 7 9 4 7 3 6 7 10 12 2 8 16 9 7 2 4 7 12 5 11 2 10 6 7 1 8 14 18 8
18 11 11 9 11 18 10 19 17 4 8 7 1 14 15 24 20 17 12 12 16 12 3 13 13 16 9 12 11 11 10 5 12 15 20 20 9 10 11 4 13 6 10 14 14 20 16 13 17 5 11 9 15 11 15 2 10 7 11 7 11 8 10 5 6 8 10 12 8 5 13 7 12 11 6 18 10 18 17 22 18 7 7 8 11 10 11 18 16 9 6 9 17 9 5 11 11 19 5 13 8 11 9 9 15 14 10 12 3 21 16 12 7 17 4 10 10 22 12 9 16 15 12 14 10 12 15 6 7 22 24 12 16 7 5 13 7 8 4 3 14 8 8 14 19 25 10 12 10 9 15 14 4 4 16 21 9 14 19 12 12 17 12 17 7 7 14 12 18 15 10 10 9 8 12 6 14 19 6 11 19 16 11 19 12 4 15 12 8 11 7 15 18 15 7 17 14 12 18 14 12 12 19 23 12 8 18 16 17 7 8 10 13 5 10 7 18 10 4 22 9 18 11 17 7 10 17 14 16 5 17 19 17 5 6 14 16 3 10 17 13 8 20 8 14 15 9 8 15 17 11 14 4 6 20 8 8 6 20 9 8 10 17 12 18 17 14 10 7 24 6 14 17 3 14 10 8 5 9 21 5 9 8 12 14 16 13 12 11 11 15 10 14 19 7 11 14 5 9 13
1 3 3 5 0 5 1 11 2 0 5 0 7 1 0 3 2 3 1 1 2 6 1 2 3 3 2 2 1 2 4 1 1 1 7 0 5 5 2 3 7 6 3 5 7 8 0 3 2 4 0 3 1 4 2 1 1 1 6 3 2 0 5 0 1 2 2 3 2 3 1 6 2 3 2 8 0 6 1 0 1 3 1 1 2 5 3 3 2 4 1 1 3 2 0 1 0 3 4 2 2 3 2 8 4 1 5 3 2 9 0 1 7 0 0 2 2 1 2 3 2 3 2 2 1 1 8 4 3 0 0 5 1 2 8 1 1 5 4 5 4 4 5 5 3 2 6 4 5 1 3 4 1 2 1 0 0 5 2 3 2 1 4 4 1 2 2 4 2 0 2 2 5 2 3 3 3 2 3 2 3 4 4 0 1 1 1 3 3 10 8 2 3 1 3 1 1 2 2 3 3 3 5 4 3 2 3 1 0 1 3 2 2 2 0 2 3 3 2 3 2 2 1 5 3 3 4 1 3 0 4 0 0 2 2 1 3 0 3 3 3 2 3 2 5 1 2 4 0 0 4 2 1 9 3 3 7 6 8 2 0 2 5 2 1 5 4 0 3 1 1 4 0 0 2 5 4 5 3 2 1 0 3 0 3 3 2 1 5 4 2 7 0 1 0 5 4 2 4 0
11 34 13 17 5 29 25 16 2 10 18 28 26 18 12 15 24 24 7 29 7 18 11 9 23 11 32 17 22 41 12 34 17 36 29 23 34 26 9 12 15 30 16 19 17 30 18 13 18 17 11 34 15 14 16 22 23 35 13 11 36 24 26 22 33 17 23 41 31 18 31 35 13 7 29 26 15 24 11 9 30 25 16 26 26 9 18 26 31 15 14 14 20 24 22 27 10 12 19 13 21 32 17 6 19 18 12 16 23 8 21 24 30 21 20 34 54 15 19 30 12 44 9 18 14 24 18 35 23 27 36 14 20 22 33 11 21 16 13 23 18 18 44 16 23 44 10 40 22 21 33 17 6 17 35 31 14 24 21 26 15 17 7 22 26 16 33 20 27 15 18 30 24 11 22 26 10 30 15 8 24 15 10 17 18 19 37 14 16 4 16 12 17 7 15 25 19 8 12 20 17 22 22 12 22 33 42 22 23 26 44 11 36 10 15 33 17 8 31 10 20 35 23 28 18 15 22 15 12 21 20 7 24 23 27 25 26 18 23 18 25 10 23 32 25 14 39 19 14 31 24 15 12 8 5 23 29 15 30 34 16 43 6 17 7 28 23 28 24 19 22 29 19 19 22 17 20 18 19 34 20 15 20 19 18 21 25 28 6 26 21 27 18 20 17 32 14 13 10 43
20 3 5 0 12 3 2 11 6 7 4 22 0 2 1 1 0 14 18 8 16 2 11 8 0 20 12 0 2 5 0 5 11 2 4 8 2 2 8 10 3 0 5 1 5 7 13 21 10 2 1 9 1 3 4 15 2 0 2 0 3 3 0 1 10 2 0 0 1 0 14 1 1 13 1 9 6 2 0 4 5 0 0 4 3 15 11 0 9 4 1 12 6 0 0 0 20 8 4 10 1 12 9 2 2 0 0 1 1 2 3 2 0 2 4 7 1 0 7 5 0 2 2 2 2 14 14 0 0 1 9 2 5 3 7 0 6 2 0 5 1 2 4 12 3 2 0 4 0 7 1 0 10 0 4 15 1 3 1 9 2 10 10 11 9 5 2 12 6 20 1 3 4 4 20 1 0 0 4 11 10 15 4 3 3 0 1 10 0 12 3 13 2 0 9 11 12 2 3 16 7 3 3 0 3 0 3 7 3 0 3 1 1 0 13 0 12 0 1 4 5 10 10 0 6 6 14 10 4 13 7 5 3 0 9 6 7 4 0 4 2 5 0 5 5 1 4 7 5 1 8 4 18 0 5 2 1 13 0 2 18 1 5 1 7 0 4 8 0 2 1 1 12 17 9 8 1 1 3 1 1 0 3 0 0 13 7 2 2 4 3 7 0 5 3 1 0 0 5 2
47 30 32 24 32 40 33 38 37 32 21 39 31 41 38 31 36 31 32 19 31 40 28 30 19 31 30 25 36 31 36 27 37 33 29 30 22 31 38 32 24 28 32 43 47 35 14 29 34 30 30 35 40 43 24 26 24 29 32 30 31 35 26 36 29 29 23 35 41 23 17 40 36 30 43 45 46 39 33 36 33 25 39 25 33 41 31 30 26 44 31 20 28 25 26 42 38 40 38 36 28 28 27 33 38 34 33 52 30 24 31 37 30 42 34 33 22 34 24 25 20 49 27 39 32 28 27 32 30 40 29 30 43 23 29 25 34 30 26 30 34 43 19 32 31 46 31 19 28 35 35 31 22 17 37 45 27 47 28 39 26 41 29 39 27 21 28 34 22 37 19 42 31 33 38 17 26 26 23 31 27 43 36 19 28 24 37 39 42 45 24 16 33 31 28 34 40 29 30 32 33 22 32 33 32 32 32 34 30 24 29 46 27 29 29 30 41 28 40 41 43 18 44 39 28 33 28 37 40 24 35 26 31 24 38 29 23 26 26 34 26 30 33 31 35 27 23 28 23 51 37 27 23 27 33 33 30 41 33 39 46 35 29 29 33 23 30 20 18 22 34 23 28 39 59 37 26 28 36 34 38 21 15 33 41 40 42 31 34 37 23 30 35 39 24 26 34 34 38 34
0 4 2 3 0 5 1 0 2 7 3 2 0 5 1 0 8 1 0 1 2 0 1 1 2 2 3 2 2 4 8 3 4 2 4 0 3 5 8 3 7 2 4 2 0 0 1 3 4 3 3 1 3 3 2 10 0 6 0 0 1 4 8 0 6 0 3 1 3 2 2 11 1 8 5 1 1 3 3 3 6 4 5 2 8 2 7 5 2 0 1 0 0 7 2 2 4 1 0 3 2 3 0 7 2 1 0 2 0 4 1 1 4 8 4 0 8 1 1 0 3 2 1 12 5 1 4 4 1 2 3 6 3 0 4 3 0 4 0 5 4 3 1 1 9 4 1 1 3 5 4 4 0 1 1 4 4 6 2 5 0 4 5 3 1 6 1 1 1 1 1 0 0 0 7 2 4 2 5 0 11 5 5 4 3 7 3 0 1 1 0 1 5 3 2 0 1 4 8 3 0 5 2 6 5 6 3 1 5 2 3 1 5 3 0 4 1 1 0 2 1 0 6 4 4 6 7 1 2 3 2 1 3 1 6 0 4 0 4 6 1 1 2 6 0 2 1 0 7 2 4 3 13 0 2 2 3 3 8 0 6 3 5 2 2 3 2 3 1 1 4 5 1 3 0 10 2 7 2 2 3 2 1 1 1 9 5 8 4 10 3 1 1 3 2 5 0 1 0 2
51 33 30 25 25 38 25 29 22 44 38 25 21 40 17 28 41 36 33 64 32 34 25 42 34 23 28 29 22 39 21 32 27 38 28 35 26 42 19 32 23 18 18 34 25 25 31 16 39 29 28 27 43 31 24 27 35 23 25 45 37 15 50 34 17 40 14 33 17 60 33 46 24 23 38 40 27 19 23 34 29 16 24 40 20 33 25 24 28 17 33 21 18 20 48 37 55 39 24 32 24 26 39 20 17 32 33 29 43 32 55 39 35 22 35 20 13 28 23 34 12 45 21 34 34 36 26 32 20 18 31 27 45 38 38 43 38 36 13 52 28 31 39 24 16 41 37 59 27 29 48 19 36 32 40 33 40 34 36 29 32 31 45 25 42 48 29 23 26 22 35 43 26 15 61 29 23 19 29 45 11 29 40 29 24 44 54 40 37 11 29 28 28 17 20 27 37 20 20 12 28 33 54 29 26 35 18 32 38 40 17 35 34 37 16 33 14 30 20 13 23 25 19 20 33 25 33 25 48 7 14 24 21 37 48 43 53 18 30 37 38 33 51 22 32 31 17 26 37 44 20 45 24 23 37 30 27 23 39 33 29 33 39 16 33 20 9 39 25 42 42 24 23 32 22 32 59 30 36 54 31 44 32 39 31 23 23 25 17 30 26 31 15 30 43 27 24 45 46 39
3 0 1 1 0 1 0 2 3 0 1 2 2 0 2 0 0 0 0 3 0 3 1 0 0 2 2 1 0 3 1 1 0 2 0 0 0 0 0 2 1 0 0 1 0 0 1 0 1 0 1 1 0 1 2 0 1 0 0 3 0 0 0 1 3 2 1 2 0 1 1 1 0 6 2 0 2 2 0 2 0 1 1 0 1 0 1 1 1 0 1 1 2 1 1 2 0 0 3 1 3 1 2 0 3 0 1 5 1 0 0 2 0 2 0 1 3 1 0 1 0 1 2 0 0 0 1 2 0 1 1 2 2 0 3 2 0 1 1 0 0 0 1 0 0 1 0 0 1 2 4 0 0 1 0 0 1 0 1 3 1 0 1 1 0 1 1 1 0 0 1 0 1 1 0 1 2 3 1 0 1 2 0 1 0 1 0 1 0 0 0 2 1 0 2 6 3 2 1 0 1 1 1 0 0 0 1 0 1 0 1 0 2 0 3 5 2 0 0 2 5 0 5 0 0 2 1 2 1 0 1 1 3 1 0 0 3 0 1 0 3 1 1 0 1 0 1 4 0 1 2 1 2 0 1 1 1 3 0 1 1 1 0 0 1 0 0 3 0 0 1 0 1 1 0 1 0 1 0 2 2 1 0 1 0 1 0 0 1 4 0 2 0 2 0 0 0 1 2 1
7 0 4 2 6 7 2 0 8 0 0 0 1 0 4 2 8 2 5 1 6 2 7 2 5 1 1 2 4 2 0 0 4 8 1 4 2 1 5 4 6 3 0 1 6 1 2 9 3 1 6 5 8 5 9 1 6 2 2 6 2 0 6 1 1 8 8 0 1 3 1 6 0 1 11 4 4 1 4 0 2 1 5 3 1 0 1 0 4 0 2 4 4 3 0 7 0 4 1 4 10 9 1 7 0 0 2 2 3 0 1 2 6 6 1 2 5 0 1 2 0 1 4 0 2 10 7 3 2 1 4 5 15 4 0 2 4 1 4 0 2 8 4 1 0 5 4 2 3 6 3 1 0 3 5 2 3 1 7 0 2 3 7 6 2 2 3 1 11 7 1 3 3 8 2 0 0 1 1 3 7 3 0 2 2 0 2 3 3 1 4 2 1 4 0 0 1 3 0 1 4 4 0 4 1 9 12 0 0 1 0 0 1 2 1 6 1 1 3 1 4 6 3 3 1 3 8 3 5 2 3 1 0 2 2 4 0 1 3 2 7 1 3 1 0 0 3 2 0 2 1 9 6 3 1 6 3 2 1 1 1 0 2 4 1 2 2 9 7 3 2 5 1 1 8 8 8 2 2 1 0 1 0 5 2 2 3 1 1 0 5 3 1 0 0 2 0 13 5 5
21 16 8 14 19 17 20 19 13 33 26 19 13 15 24 12 22 23 26 14 18 16 12 22 23 24 20 11 36 12 28 17 24 21 24 22 23 22 15 17 12 18 24 10 22 11 19 21 23 15 26 14 15 22 13 18 26 15 14 19 22 23 11 27 25 27 15 23 20 18 16 16 18 25 20 19 23 28 17 15 13 20 14 24 11 21 11 22 26 16 31 24 9 14 21 13 21 13 18 18 20 16 25 17 18 19 14 29 22 22 25 14 10 14 11 17 18 25 9 16 28 9 19 18 11 16 18 18 18 12 18 10 26 15 24 18 14 20 23 13 26 13 15 7 17 5 20 16 15 35 21 19 13 11 20 18 28 14 18 26 14 12 22 18 20 20 12 18 15 15 24 21 26 20 18 11 10 15 11 21 23 17 15 24 19 18 16 18 18 15 17 18 15 21 16 15 12 15 34 15 21 32 18 21 11 14 22 12 12 23 15 17 16 20 13 17 21 15 10 25 21 15 28 26 21 11 18 23 25 21 15 10 21 4 19 9 13 14 17 19 23 23 12 26 15 15 19 15 13 28 19 24 27 23 15 20 13 16 17 20 9 21 19 21 18 19 20 20 25 10 21 10 17 8 22 28 22 11 18 19 17 7 16 19 10 10 16 28 23 14 17 16 22 18 20 11 24 23 24 9
28 37 23 22 33 13 16 33 22 30 31 44 16 33 30 36 37 16 14 21 25 19 33 26 20 35 32 24 19 14 17 40 15 24 42 15 36 14 37 20 37 25 19 15 21 14 23 20 24 35 25 29 31 21 18 5 37 25 30 25 17 29 21 22 24 19 22 19 24 16 26 23 24 25 29 24 29 34 20 22 36 54 32 11 42 31 11 40 42 11 29 28 21 20 35 18 11 31 26 25 32 43 30 21 32 35 20 23 20 26 28 23 21 35 25 25 23 46 19 23 22 30 22 24 32 30 20 15 15 23 21 32 32 9 28 28 11 21 21 28 30 26 36 12 39 25 24 25 26 26 38 17 17 39 18 7 15 29 23 25 37 25 56 15 49 35 25 22 35 18 30 25 22 25 17 30 30 35 32 19 20 32 27 33 30 21 40 26 31 41 23 33 26 25 10 24 38 30 32 33 19 28 20 32 33 19 19 28 34 28 22 27 17 46 30 24 35 19 17 29 19 29 21 27 17 27 31 38 25 29 26 18 21 19 23 16 27 21 40 44 30 38 28 12 18 14 48 17 30 18 22 20 9 25 16 27 25 8 13 15 21 15 21 25 28 21 26 22 11 15 28 11 24 19 20 19 28 24 31 26 10 6 25 28 31 18 27 43 35 13 28 29 41 33 21 13 29 10 33 15
3 6 6 0 0 5 8 1 2 2 2 2 0 3 2 3 4 0 0 0 0 1 1 3 0 3 4 6 1 0 1 2 3 3 3 5 6 2 2 0 1 0 0 3 2 0 4 0 4 1 1 1 3 6 0 0 1 4 1 0 0 6 0 1 0 0 5 1 2 0 0 2 2 3 1 1 5 1 0 4 0 2 9 3 1 3 3 0 4 0 1 2 3 2 2 0 1 1 1 4 2 7 6 3 0 2 1 2 0 2 4 5 3 3 3 0 6 0 0 2 4 4 3 1 5 3 5 0 1 0 2 0 3 0 0 0 0 1 1 5 3 0 6 0 5 0 0 5 3 2 4 4 7 2 2 1 2 4 0 0 1 4 1 3 4 0 3 1 2 1 1 2 1 0 2 6 0 0 2 0 4 1 5 4 1 2 0 0 1 2 0 3 1 1 0 2 4 0 4 0 3 3 1 1 2 5 2 2 1 0 1 2 3 2 1 2 3 2 1 1 1 6 0 1 0 5 4 4 4 1 0 0 4 4 4 0 1 3 0 0 0 1 3 2 0 0 3 0 8 1 2 7 0 3 2 4 0 2 1 0 0 3 3 1 2 0 1 1 1 2 1 7 2 2 2 1 0 0 1 3 0 2 0 1 0 0 2 0 5 1 0 0 0 0 0 2 0 5 0 3
3 1 1 2 1 3 0 0 3 3 0 6 2 0 0 0 1 1 1 4 1 3 1 0 2 0 1 0 0 0 1 1 1 1 0 1 1 0 0 4 0 0 0 2 2 0 4 1 2 0 2 0 1 2 7 3 0 0 2 4 1 3 1 4 0 0 8 3 3 2 1 0 1 6 3 3 4 0 6 2 0 1 0 1 0 3 5 0 0 1 0 0 3 3 1 1 0 0 7 0 0 0 0 0 0 0 0 0 1 0 1 2 1 1 0 0 0 1 0 0 0 1 1 0 4 0 0 3 0 4 0 0 5 1 3 1 2 1 8 0 6 0 0 1 1 0 5 9 2 0 0 1 6 5 0 9 0 5 1 1 0 0 0 5 0 11 1 5 0 4 5 1 10 0 13 0 2 2 4 0 1 7 6 3 1 1 6 0 4 3 1 4 1 1 2 0 1 2 0 1 0 11 0 0 1 2 1 2 0 4 1 0 1 1 0 0 0 3 3 3 0 1 0 2 2 0 1 0 0 0 0 0 2 0 3 1 0 0 0 1 5 0 0 1 2 1 0 0 4 1 0 0 4 1 1 0 0 0 0 0 2 0 1 2 0 1 1 1 1 3 3 1 1 0 0 0 0 0 2 0 1 0 1 0 0 0 0 0 2 0 0 3 0 2 1 1 1 4 0 0
25 22 20 12 25 15 10 10 26 29 33 35 10 21 20 41 19 16 18 25 19 11 16 38 28 22 41 15 38 36 7 18 9 23 11 40 18 9 17 45 7 19 26 27 30 32 9 8 18 42 13 20 13 49 40 26 12 21 25 18 13 3 16 23 21 19 26 21 6 43 23 23 22 14 11 28 26 18 24 24 3 12 18 41 17 24 26 37 31 20 9 9 10 13 30 31 19 34 25 29 11 37 26 27 33 11 24 28 14 33 22 13 15 26 11 10 13 20 14 30 35 12 13 9 24 23 19 35 7 16 22 27 17 16 40 12 34 8 18 12 35 30 10 22 32 25 5 5 21 23 35 30 16 34 35 22 7 8 19 21 24 40 14 21 27 20 9 20 32 23 30 11 21 13 23 13 13 22 33 3 32 22 15 13 24 29 18 22 43 13 29 23 24 8 34 21 38 13 14 23 19 10 34 17 7 16 19 12 20 25 17 23 7 22 27 31 12 15 24 15 18 26 16 5 25 6 53 38 6 26 29 19 10 11 14 12 10 24 48 24 42 30 38 37 25 22 10 37 5 31 27 19 5 9 11 16 41 19 31 20 23 15 18 8 22 19 17 31 33 17 24 6 15 10 21 26 5 16 25 27 35 15 10 21 14 13 14 26 19 28 14 20 42 11 11 32 49 16 26 17
9 9 25 14 4 16 6 14 4 16 5 8 8 21 9 12 8 10 10 27 14 8 32 13 17 3 2 18 13 13 7 3 4 6 4 12 42 7 5 3 8 27 11 6 19 10 34 10 24 13 18 13 8 8 5 28 12 11 21 10 6 8 11 4 25 9 22 18 8 21 7 7 13 7 9 5 8 18 42 7 12 37 4 14 14 6 22 7 10 18 6 12 3 2 14 15 19 11 13 15 25 8 11 7 11 9 38 11 24 3 11 7 44 7 25 9 4 12 22 19 21 29 4 12 11 9 12 3 10 21 0 13 8 7 14 20 5 18 6 9 6 10 15 20 13 10 15 7 8 12 3 31 22 5 10 30 7 13 35 13 17 3 15 9 5 18 4 14 18 20 12 9 30 17 16 12 8 5 24 12 7 11 9 5 18 4 22 16 9 25 13 12 11 10 8 10 5 8 3 14 7 8 20 3 23 8 38 21 20 12 11 6 25 14 18 24 17 6 9 3 15 15 10 20 2 7 5 19 15 16 12 11 16 9 16 10 12 16 16 10 22 23 4 16 7 8 8 9 1 17 9 26 18 13 16 26 10 10 22 21 10 32 11 10 6 32 23 15 18 2 8 19 14 4 13 19 28 10 24 6 20 35 15 14 18 3 7 32 15 20 26 15 13 18 11 26 8 2 22 14
0 4 0 3 0 0 0 0 0 0 0 2 0 0 1 0 3 3 2 0 1 3 1 2 1 1 2 1 0 0 5 4 0 0 2 2 0 2 0 1 1 4 0 1 4 2 2 3 2 0 0 1 4 0 2 0 1 0 1 5 2 4 2 1 0 2 1 0 1 0 0 1 0 1 0 0 0 0 1 1 0 0 0 1 0 0 0 1 4 3 3 0 0 2 0 1 1 1 0 1 0 1 0 0 3 2 0 2 0 3 0 2 1 3 1 0 1 1 4 4 0 0 1 1 1 0 5 0 0 1 3 1 0 0 5 0 0 2 0 2 2 1 0 1 1 5 1 1 2 1 1 2 0 2 0 0 0 4 0 0 1 1 3 0 2 0 0 2 0 3 2 1 0 2 2 0 1 2 1 1 1 0 0 0 1 3 6 1 1 1 1 0 2 1 0 1 0 0 0 0 4 0 1 2 1 2 0 1 1 1 0 1 1 1 0 3 4 2 0 1 0 2 1 1 6 4 2 0 2 0 1 0 0 0 1 5 4 0 0 1 1 0 2 0 1 0 0 1 4 0 3 2 0 7 2 0 1 1 3 3 0 2 0 1 0 2 3 1 9 1 1 0 1 8 3 1 0 2 1 0 2 1 1 0 1 0 0 0 1 2 0 2 5 2 3 0 0 1 0 0
0 13 15 9 0 11 13 3 3 5 1 2 25 7 2 11 6 0 12 7 5 4 18 0 4 5 3 9 2 3 1 4 1 9 8 10 19 12 7 15 12 25 5 4 12 3 10 11 12 8 11 1 3 1 8 7 2 5 13 8 6 17 5 3 19 7 3 6 1 4 5 15 18 17 6 10 6 2 0 2 2 16 6 4 10 6 6 5 1 1 8 7 15 0 9 3 4 4 6 8 17 3 12 8 2 12 7 2 19 17 0 20 12 7 7 6 1 9 9 28 0 3 11 12 3 12 4 3 14 4 4 0 9 14 22 14 7 6 3 14 4 3 9 2 0 5 9 5 5 7 2 2 10 1 3 7 8 7 18 10 12 1 4 8 4 7 2 3 6 5 6 11 9 16 16 4 9 12 1 1 6 8 28 1 11 13 2 5 7 8 11 6 10 7 13 16 1 4 2 5 0 2 23 3 4 2 20 11 12 15 2 10 7 7 8 3 10 27 4 2 5 3 14 12 9 17 1 13 4 3 13 4 10 9 3 17 6 3 8 11 12 9 3 11 8 0 20 1 4 3 3 12 25 5 7 15 14 10 11 9 5 1 16 16 7 2 2 13 4 5 8 0 20 5 11 8 2 20 9 3 11 10 29 10 25 4 3 22 8 12 6 13 7 2 13 1 3 8 9 22
14 13 9 15 11 3 6 2 3 9 8 9 7 17 9 3 17 7 7 14 5 20 4 7 11 3 5 10 0 17 8 10 3 9 25 8 3 8 7 6 24 9 0 5 10 3 4 6 4 3 8 16 1 15 3 4 19 16 39 9 9 5 14 9 5 5 18 12 7 14 18 11 7 4 9 33 3 10 3 13 9 7 16 1 6 5 9 8 3 7 7 6 5 10 8 7 19 5 3 2 9 4 17 4 5 2 11 18 4 11 10 11 13 5 2 4 11 2 27 4 11 3 6 5 11 11 6 4 17 22 6 7 8 10 9 8 8 13 6 9 6 5 4 4 9 3 6 6 6 15 10 7 1 6 7 13 17 3 2 8 9 4 26 1 1 10 6 9 7 8 9 6 4 8 10 20 16 36 11 8 9 10 7 3 4 15 11 20 6 10 15 8 13 7 7 7 17 3 2 5 13 6 13 21 19 6 10 4 8 12 3 6 3 5 9 20 7 3 3 2 3 9 4 2 7 1 10 8 11 7 7 11 4 7 17 4 19 10 13 3 8 26 8 8 8 4 8 7 16 17 28 5 4 11 8 0 8 6 8 1 9 1 8 4 1 4 1 9 7 5 6 11 4 15 11 9 7 13 9 17 12 4 8 4 2 10 1 4 3 13 8 21 2 1 16 10 5 0 18 13
0 1 0 1 0 3 0 1 1 1 3 1 3 0 1 1 1 3 0 1 0 0 0 8 1 2 0 0 0 0 0 5 2 5 0 0 0 1 0 8 1 0 0 3 3 0 3 3 0 0 0 3 6 2 1 0 2 1 2 0 1 3 1 10 0 1 0 1 0 1 0 1 2 3 0 1 2 0 3 0 0 2 0 0 0 0 1 1 2 0 0 0 1 3 3 0 0 0 0 1 1 0 1 3 0 1 2 0 1 0 3 0 0 0 0 1 1 3 2 0 2 0 1 6 2 1 3 0 2 6 3 3 0 0 0 0 0 0 1 2 1 1 0 2 4 1 1 0 10 1 2 1 1 3 1 0 1 0 0 0 2 0 1 2 2 1 4 5 1 1 4 3 0 1 1 0 0 4 0 1 3 1 0 1 0 0 1 1 1 0 2 3 7 3 0 5 0 1 5 1 0 0 2 2 2 1 0 1 0 6 1 1 0 1 0 1 1 3 2 2 2 2 0 0 1 1 0 0 1 2 0 0 3 2 4 1 2 0 3 2 0 0 0 3 0 2 0 0 2 0 2 2 1 2 1 0 4 0 1 2 1 2 1 2 0 1 1 0 2 0 1 1 1 5 0 1 0 0 3 5 1 1 10 0 0 3 0 3 3 1 1 3 1 1 0 1 0 3 0 0
3 3 11 4 3 4 5 5 7 8 7 7 2 2 4 2 0 1 1 6 8 6 4 3 1 1 9 9 9 3 3 5 3 4 1 3 5 3 4 3 1 3 2 4 3 10 11 2 4 4 1 1 2 6 9 5 5 2 4 8 11 2 5 5 2 2 5 6 1 1 6 6 2 5 1 6 4 12 0 4 6 4 3 3 6 0 1 7 6 2 1 10 7 5 2 9 2 7 4 2 7 7 7 3 5 5 8 1 5 3 14 1 1 3 5 4 5 2 4 10 0 2 5 6 3 6 6 4 5 5 7 4 6 1 3 5 4 3 3 6 5 8 5 0 5 9 1 7 3 4 6 7 2 5 1 5 4 5 0 5 4 10 3 1 1 5 3 7 5 7 1 7 5 7 2 3 0 6 4 3 2 1 5 8 8 4 2 8 2 5 1 5 5 1 2 1 8 3 2 6 2 2 7 3 2 4 4 9 4 3 5 2 6 1 5 4 2 7 7 5 7 5 2 2 7 0 1 5 1 7 2 0 15 1 5 7 2 0 0 7 4 1 4 6 2 6 4 6 4 4 3 2 3 2 5 4 8 4 5 7 7 4 4 5 8 3 4 5 2 7 6 6 0 4 2 4 1 3 5 5 7 1 6 7 8 8 4 7 6 5 4 5 7 3 2 2 1 8 5 4
11 8 6 5 7 9 6 3 5 13 11 3 6 6 3 3 6 5 7 8 6 6 5 11 7 9 3 4 7 8 3 10 3 6 9 10 8 13 18 4 6 6 9 7 8 10 7 4 10 13 8 2 5 5 7 6 6 7 4 5 11 8 7 5 7 5 3 6 5 8 5 11 7 8 13 8 10 8 5 7 9 3 1 5 7 2 9 8 10 9 7 9 4 12 7 11 7 8 12 12 8 13 8 7 8 13 5 0 6 6 8 10 8 6 6 9 5 9 3 9 7 9 15 8 4 10 10 6 1 8 3 7 13 5 11 4 8 5 7 2 9 12 10 3 5 8 7 3 2 7 6 6 6 8 7 7 9 6 9 4 5 6 9 9 12 3 10 5 7 3 8 7 8 4 10 5 3 11 8 9 10 6 6 5 9 4 9 11 6 2 0 6 9 6 8 7 8 5 5 9 6 5 9 7 10 7 3 10 10 8 7 6 7 6 5 3 7 5 10 7 7 1 7 4 8 4 6 5 2 7 3 4 9 7 2 9 9 7 4 5 3 7 11 7 4 4 4 4 9 4 5 6 3 7 10 3 11 6 5 11 8 6 7 2 10 6 6 10 5 3 7 3 12 5 8 6 6 5 6 4 8 5 2 8 3 7 2 5 10 2 8 7 8 6 4 8 4 11 10 9
5 4 6 6 5 5 4 4 5 5 6 6 1 4 3 7 3 7 6 4 5 6 6 8 5 3 5 3 3 3 4 5 1 2 5 8 7 1 4 1 6 5 5 6 6 5 8 4 8 6 2 3 3 5 8 2 4 7 7 9 5 5 2 2 4 8 6 9 4 9 2 8 7 2 5 7 8 7 5 6 4 6 7 5 1 6 5 5 6 2 2 8 6 3 3 6 3 7 3 11 3 3 3 13 9 3 6 5 2 6 10 6 3 2 6 3 7 1 10 6 8 1 2 7 3 7 9 2 4 1 8 1 6 2 7 3 6 4 13 5 4 8 1 5 6 2 8 6 4 5 4 6 3 4 7 3 0 6 3 4 4 8 5 7 5 8 5 7 3 8 2 3 8 4 7 2 7 9 9 3 1 3 7 3 2 2 5 6 5 4 4 4 7 5 3 6 5 6 3 6 8 3 7 6 11 13 5 11 10 6 6 7 2 7 7 6 2 6 4 4 3 8 7 2 3 7 9 5 8 6 2 3 1 0 8 2 3 1 6 6 7 2 7 5 1 5 3 10 7 11 4 7 3 2 5 7 4 6 3 3 2 4 5 2 0 4 7 2 2 6 2 8 4 8 5 4 4 4 7 9 9 1 4 9 1 4 10 1 8 6 4 5 6 6 6 8 9 5 5 5
6 15 23 14 22 8 24 22 5 25 11 25 49 15 25 9 22 14 18 34 9 25 38 7 6 13 14 18 11 2 28 16 24 18 27 33 31 47 17 18 34 13 8 24 16 12 29 20 28 17 26 30 6 38 12 10 26 27 2 16 16 27 20 16 25 44 17 30 9 37 13 8 10 14 20 20 25 12 15 9 23 4 19 26 8 10 13 12 38 13 11 13 11 12 45 34 17 3 21 8 26 18 31 8 13 12 16 31 11 11 12 11 29 12 28 16 37 13 10 12 3 14 11 27 25 21 7 21 10 20 36 3 15 20 15 27 4 14 14 19 12 17 26 9 6 22 4 19 16 22 6 8 16 18 15 30 14 34 12 16 13 16 13 20 16 27 16 28 12 16 23 28 27 13 12 18 21 30 12 27 7 32 23 18 12 15 18 38 26 27 11 19 4 19 14 7 18 17 24 19 27 10 29 14 6 30 12 21 6 37 28 37 9 12 21 31 17 12 25 13 4 17 29 23 3 9 8 14 24 14 14 15 22 3 18 35 29 3 19 9 6 32 34 23 12 13 10 14 16 20 5 17 33 38 4 24 18 12 5 16 22 10 6 12 5 7 15 14 34 15 16 30 10 7 26 19 15 2 9 29 8 25 31 25 14 18 12 17 22 25 5 16 11 9 24 38 11 33 23 22
6 14 8 4 14 7 3 7 11 11 8 7 2 15 5 2 2 5 11 8 12 8 7 10 4 6 2 3 4 6 8 4 6 5 1 2 2 17 2 7 6 8 6 4 3 6 2 4 2 3 7 10 9 7 6 8 6 9 6 5 4 6 8 5 8 10 5 13 6 6 7 3 4 4 6 5 5 8 1 4 10 2 2 1 7 5 2 0 4 10 7 5 9 9 9 6 4 7 4 5 10 3 5 9 6 10 4 3 6 10 9 8 10 5 5 9 5 9 4 2 11 7 11 4 8 2 7 4 9 8 1 5 3 1 14 5 2 4 9 3 7 4 4 5 6 8 4 7 5 15 7 3 6 1 1 5 6 7 4 4 7 6 12 6 8 10 7 5 8 9 7 17 3 11 10 8 9 1 6 3 8 6 5 6 4 6 4 8 4 3 0 12 8 11 6 7 9 12 12 10 5 6 2 9 4 9 6 3 6 5 2 17 4 8 5 6 6 7 11 10 6 3 10 8 4 1 2 9 1 11 5 8 3 10 8 1 5 5 7 13 2 8 5 2 6 4 3 6 0 13 5 5 4 9 2 9 6 3 7 6 6 6 7 2 9 7 8 4 8 10 7 4 5 7 4 12 10 4 2 5 6 10 4 10 0 9 5 1 3 8 5 14 7 3 5 6 5 13 9 6
0 0 0 1 1 0 3 0 1 2 2 2 2 0 1 1 5 0 2 1 2 0 2 1 0 1 2 1 5 1 1 0 1 2 1 0 0 3 0 0 0 1 2 2 3 3 3 3 1 0 3 0 3 1 2 0 4 1 1 1 4 3 2 3 2 0 3 0 0 3 0 1 2 0 1 3 3 2 0 5 1 1 1 0 2 1 1 3 3 3 2 4 5 0 1 3 0 3 2 0 6 2 6 1 0 1 1 0 0 2 0 4 0 0 0 3 0 1 1 1 0 0 1 1 1 1 3 0 1 1 4 4 1 2 2 1 1 1 0 2 2 0 1 2 1 3 2 1 2 2 0 1 0 0 0 1 2 1 2 1 1 0 2 1 2 3 0 1 1 0 0 1 2 0 1 0 4 1 0 3 2 3 0 2 2 3 4 3 0 0 2 1 8 0 1 3 1 2 2 5 3 1 2 5 3 5 0 1 4 1 1 0 0 2 2 2 2 0 1 2 0 1 2 5 1 1 1 0 0 1 0 2 5 0 0 3 1 0 0 0 4 2 1 1 0 0 3 0 1 0 0 1 0 0 0 1 4 1 2 2 1 3 1 0 2 1 4 3 0 3 2 2 2 0 2 5 1 1 1 0 1 0 1 1 4 1 1 0 0 6 0 1 3 0 3 3 3 0 0 2
0 0 0 0 0 0 0 0 0 1 0 0 1 0 0 0 0 0 0 0 0 0 0 0 0 0 0 0 0 0 0 0 0 0 0 3 0 0 0 0 1 0 0 0 0 0 0 1 0 0 0 1 0 0 0 0 1 0 0 0 0 1 0 0 0 0 0 0 0 0 0 0 0 1 1 0 0 1 0 0 0 1 0 0 1 0 1 0 0 0 3 1 0 0 3 0 2 0 0 0 0 0 0 0 2 0 0 0 1 0 0 0 0 0 0 0 0 0 0 1 0 0 0 1 0 0 0 0 0 0 0 0 0 0 1 1 1 0 1 0 1 1 0 0 0 0 2 0 0 0 1 0 1 0 0 0 0 0 0 0 0 0 0 1 0 0 1 0 0 0 2 1 0 0 1 0 0 0 0 0 0 1 1 0 1 0 0 1 0 0 0 1 0 0 0 0 0 1 0 0 0 0 0 0 0 0 0 0 0 0 0 0 1 0 0 0 2 0 0 0 0 0 0 0 0 0 1 0 0 0 0 0 0 1 2 0 0 0 0 1 1 0 0 0 0 0 0 1 0 0 1 0 0 0 0 1 0 0 0 0 0 1 1 0 0 1 0 0 0 0 0 0 1 0 0 0 0 0 0 0 0 0 0 0 0 0 0 0 0 0 0 0 0 0 1 0 0 0 0 0
5 1 1 2 4 0 1 0 1 0 1 0 3 1 0 1 0 1 0 4 1 3 0 0 1 0 1 0 4 6 2 1 2 1 1 1 0 2 5 1 1 0 0 0 2 0 0 1 0 4 0 5 1 1 1 1 5 0 3 0 1 0 2 1 3 5 2 0 1 4 5 1 0 0 1 2 1 0 1 0 0 3 0 1 2 0 1 1 0 1 0 3 1 7 0 2 3 0 0 2 0 7 0 1 0 0 1 2 2 0 5 7 1 2 0 0 1 0 3 0 2 0 0 0 2 1 1 1 2 1 1 1 0 1 1 1 2 0 1 0 0 1 2 0 1 0 0 0 0 5 0 1 2 3 1 0 2 1 1 1 3 0 3 1 0 3 2 1 0 0 1 2 2 0 2 0 0 0 5 4 0 3 0 0 1 1 3 2 1 1 3 2 2 4 2 3 2 7 1 4 1 2 0 0 2 2 0 2 0 4 3 2 1 1 1 1 2 3 2 1 0 3 0 3 0 3 1 8 2 1 1 2 2 6 0 0 3 3 2 0 1 0 6 0 2 1 0 0 0 4 1 1 0 0 0 0 1 1 2 2 0 0 0 2 0 1 2 1 3 4 1 0 2 1 1 1 0 1 0 1 2 2 1 1 1 1 0 0 3 1 0 0 2 1 1 6 2 4 0 1
0 0 0 0 0 0 0 0 0 1 0 0 0 0 0 2 0 0 0 0 0 0 0 0 0 0 0 0 0 0 0 0 0 0 0 0 0 0 0 0 1 0 0 0 0 1 4 0 0 0 0 1 0 0 0 0 0 0 0 1 0 0 0 0 0 2 0 0 0 1 0 0 0 0 0 0 0 0 0 1 0 0 0 0 0 0 0 0 0 0 2 0 0 6 1 0 0 2 0 0 0 0 1 0 0 0 0 1 0 0 0 0 0 0 8 3 0 0 0 0 0 0 1 0 0 0 0 0 0 0 0 1 0 0 0 0 0 0 0 0 1 0 0 1 0 0 0 0 0 0 0 0 0 0 0 0 0 0 0 0 0 0 0 0 0 0 0 0 0 0 0 0 0 0 0 0 1 0 0 0 0 0 0 0 0 0 0 0 2 0 2 0 0 5 0 0 0 0 0 0 0 0 4 0 0 0 0 0 0 0 0 0 0 0 0 0 0 0 0 0 0 0 1 0 3 0 8 0 0 0 0 0 0 0 0 2 0 0 0 1 0 0 0 1 0 0 0 0 0 0 2 2 0 0 0 1 2 0 0 0 0 0 0 0 0 0 0 0 0 0 0 0 0 0 0 0 1 0 0 0 0 0 3 0 6 0 0 0 0 0 1 0 0 0 0 0 5 0 0 0
1 0 1 0 0 0 0 0 2 0 0 0 0 0 0 0 0 0 0 1 0 0 0 1 0 0 0 1 0 0 0 0 0 0 0 0 0 0 0 0 0 0 0 0 0 0 0 2 1 3 1 0 0 0 1 0 0 2 0 0 1 0 0 3 0 0 1 0 0 0 0 1 0 0 0 0 0 0 0 0 4 0 0 0 0 0 0 2 0 0 0 0 0 1 0 1 3 0 0 0 0 0 0 0 0 0 1 0 0 0 1 0 1 0 2 1 1 1 0 0 0 0 0 0 0 0 0 0 0 2 1 0 0 0 1 0 0 0 0 1 0 0 0 2 2 0 0 5 0 1 0 1 0 0 0 4 0 0 0 1 0 0 1 0 0 0 0 0 0 0 0 1 0 0 1 0 0 0 0 0 0 0 1 0 0 0 0 0 0 0 0 0 0 0 0 1 0 0 0 1 0 0 3 1 0 0 0 0 0 3 0 0 0 0 0 0 1 0 0 0 0 0 0 0 0 0 0 0 0 0 0 0 1 0 0 1 0 0 0 0 1 3 0 0 2 0 0 0 0 0 0 0 0 0 1 1 0 0 0 2 0 0 0 1 1 0 0 0 0 0 0 0 0 1 0 0 1 0 0 0 0 0 0 0 0 0 0 0 0 1 0 1 0 2 0 2 0 0 0 1
32 44 36 31 25 47 41 22 26 27 23 40 39 34 20 51 23 12 35 30 18 20 25 34 22 12 15 18 48 39 42 32 34 49 19 20 16 22 46 29 19 22 38 30 27 31 34 18 4 38 21 26 18 23 38 39 19 28 29 28 23 38 26 24 38 28 24 33 23 19 24 35 28 24 28 22 26 47 23 42 43 15 23 33 16 35 18 11 19 17 26 23 39 35 22 23 38 30 20 35 18 36 23 17 32 33 26 39 20 25 23 8 48 22 11 46 17 35 16 23 30 7 32 41 9 31 34 39 28 28 44 33 24 17 16 36 14 26 15 31 26 40 24 29 37 27 40 22 32 18 33 35 33 25 18 30 29 42 13 21 33 33 27 22 11 25 12 34 30 21 47 31 41 29 40 21 23 28 19 15 38 29 21 30 31 21 42 27 18 45 33 41 27 28 32 33 37 25 26 45 42 28 29 29 36 40 29 16 22 33 19 32 27 15 16 36 39 39 18 12 33 18 35 44 24 28 18 28 51 41 17 25 38 12 22 32 39 28 43 15 31 35 21 34 22 17 19 22 22 24 38 20 27 39 29 26 42 32 25 15 35 17 25 7 24 27 24 24 46 39 20 33 35 49 29 29 19 19 28 12 23 18 33 26 32 23 33 15 21 11 22 31 40 22 19 28 34 22 27 45
1 2 3 0 1 2 9 4 8 3 2 5 5 0 6 8 3 2 7 2 1 1 2 3 4 1 7 2 1 3 2 0 4 1 6 9 7 10 2 7 13 3 2 8 5 0 0 9 0 6 5 0 6 7 0 3 2 1 3 5 1 6 3 7 6 9 11 5 6 7 2 3 3 9 4 3 2 2 2 0 4 5 6 1 2 3 7 0 9 5 6 1 13 5 3 7 0 9 5 9 0 2 7 4 5 3 5 8 1 1 1 2 5 5 10 4 3 2 6 5 2 3 3 2 5 5 0 3 0 2 6 4 1 2 1 2 10 3 1 0 7 5 9 10 0 0 3 3 8 1 7 7 5 1 6 7 2 1 6 0 7 3 0 4 1 2 7 7 2 3 0 5 1 3 4 1 5 2 2 6 0 3 0 2 3 8 6 2 2 5 1 4 1 13 5 8 8 2 4 1 2 8 0 6 3 8 1 0 5 8 3 1 2 3 2 4 1 1 5 0 0 13 4 2 2 2 10 4 6 0 5 0 2 2 5 3 3 1 5 1 2 4 3 8 4 7 2 6 2 1 6 9 0 4 1 4 3 4 3 6 6 8 1 1 5 3 4 8 5 7 1 3 2 6 6 11 7 3 2 6 5 7 4 1 3 1 1 2 0 1 1 1 2 4 2 10 11 1 4 3
7 13 12 3 16 11 9 7 18 3 6 13 2 19 15 16 15 14 5 10 8 13 12 26 13 12 6 7 15 19 14 10 10 23 8 12 26 14 2 18 12 5 14 7 16 12 12 15 10 5 7 9 15 10 0 13 13 4 10 17 15 10 12 2 4 15 24 16 0 22 19 12 2 8 7 12 23 4 16 22 7 22 17 5 2 11 9 0 10 12 9 6 0 8 15 16 6 8 10 11 12 11 17 21 12 18 12 1 4 10 12 16 13 8 9 5 13 12 20 23 16 13 5 12 5 10 14 17 12 14 0 14 20 10 8 17 15 16 2 13 13 5 6 22 4 6 6 5 7 6 9 20 4 4 14 13 15 8 11 10 16 1 11 6 14 12 0 3 6 17 7 18 13 4 13 10 2 15 15 4 8 8 3 20 17 15 5 10 12 12 16 6 9 22 21 19 22 9 18 11 22 10 13 17 9 1 18 6 9 13 25 7 19 5 6 8 7 6 11 4 17 2 13 7 6 7 18 16 11 16 12 5 5 20 16 11 6 4 7 11 17 18 16 13 11 11 17 6 9 2 10 18 20 11 13 17 25 2 19 6 9 8 16 21 7 3 6 9 9 6 12 11 14 12 25 19 5 10 3 12 6 12 10 8 13 10 9 11 8 5 8 5 10 14 4 9 9 13 6 9
71 72 74 81 34 66 81 79 56 130 69 108 113 73 59 46 93 45 94 76 50 58 69 67 62 70 66 58 84 70 97 113 52 55 39 48 104 65 91 61 59 94 57 56 52 56 82 72 88 96 48 77 56 84 67 119 82 83 91 88 68 53 74 64 100 100 66 64 77 91 90 98 80 71 77 73 52 47 88 77 97 119 58 78 89 89 79 47 75 63 75 101 95 68 92 109 96 75 78 66 116 54 64 60 83 55 81 71 79 69 68 66 130 68 101 59 69 64 80 86 66 64 51 100 94 70 53 70 87 71 77 89 68 58 73 128 87 70 80 60 25 116 80 66 62 75 93 68 65 82 62 80 88 74 74 73 57 100 57 54 80 51 87 83 75 78 61 74 58 71 61 54 60 76 87 95 47 87 108 58 67 76 69 68 70 93 69 68 98 95 77 60 95 85 56 62 97 65 68 67 53 71 67 104 54 85 55 59 71 97 62 107 92 60 67 81 92 63 97 38 81 68 94 98 80 64 92 87 89 81 70 40 68 102 91 69 68 67 76 61 95 65 108 70 89 101 75 73 79 79 70 80 125 83 69 71 96 68 96 61 64 96 79 61 56 92 81 84 61 63 55 61 86 116 85 91 126 69 80 97 52 127 110 88 96 49 91 70 64 101 53 83 67 62 51 89 78 70 85 62
36 35 34 21 39 31 23 11 24 5 15 41 20 20 24 63 49 21 17 42 29 28 34 12 58 34 33 31 9 54 23 12 29 47 35 42 19 16 23 10 19 26 13 53 24 36 26 15 29 22 14 56 21 28 10 45 32 34 53 40 21 32 37 35 37 23 30 17 41 17 10 8 29 11 27 17 45 9 26 24 32 19 32 7 20 15 41 44 30 9 16 21 7 19 16 20 13 50 14 23 34 3 26 33 20 50 33 16 20 14 9 26 42 44 16 59 11 23 43 40 50 17 25 46 31 43 17 20 18 59 18 44 20 32 24 31 18 8 48 34 27 65 31 17 10 17 17 17 17 7 45 32 18 38 13 28 22 8 22 59 43 21 15 39 14 37 46 42 34 0 49 17 17 15 69 30 24 5 6 42 28 19 34 8 29 41 38 13 33 28 14 40 36 34 33 54 26 11 40 46 40 16 47 19 32 19 11 28 47 6 42 35 28 25 62 21 26 22 21 30 47 8 5 11 46 25 18 17 56 35 14 2 29 9 25 11 18 20 22 25 32 34 35 21 26 29 7 13 33 32 25 28 38 16 24 35 27 16 23 5 33 30 15 25 36 6 40 25 28 25 51 5 56 29 15 36 26 29 32 40 50 43 45 20 8 57 19 13 20 52 7 10 35 8 35 40 44 16 16 30
0 0 0 0 0 13 3 2 0 0 0 0 0 0 0 0 2 0 1 0 0 0 0 0 0 0 0 0 0 0 0 5 0 0 6 0 0 0 0 3 0 0 0 0 0 2 0 0 0 0 0 0 0 0 0 0 0 0 0 0 0 0 0 0 0 0 0 0 0 0 0 0 0 0 0 0 1 0 0 0 0 0 0 1 1 0 1 0 0 0 0 0 4 0 0 0 0 0 0 0 0 1 0 0 14 0 0 0 3 0 0 4 0 0 0 2 0 0 0 0 0 0 0 0 2 0 0 0 7 0 0 0 0 0 1 0 9 0 0 0 0 2 0 0 0 0 0 0 0 2 0 3 0 0 0 0 0 0 2 0 0 0 0 0 0 0 0 0 0 10 0 0 1 0 0 0 0 0 0 0 0 0 0 0 0 0 0 0 0 0 0 0 4 0 1 0 0 0 0 4 0 2 0 0 0 0 0 1 0 0 0 0 0 0 0 0 0 0 1 0 0 0 0 0 0 0 0 0 1 0 1 19 0 5 0 0 0 2 0 0 0 0 0 0 0 4 0 0 1 0 0 0 1 0 0 3 0 0 0 0 0 0 0 4 0 0 0 0 0 0 0 0 0 1 0 0 0 1 0 0 1 10 1 3 0 0 0 0 0 0 0 0 0 2 0 0 0 0 0 0
0 0 0 0 0 0 0 0 0 0 0 0 0 0 0 0 0 0 0 0 0 0 0 0 0 0 0 0 0 0 0 0 0 0 0 0 0 0 0 0 1 0 0 0 0 0 0 0 0 0 0 0 0 0 0 0 0 0 0 1 0 0 0 0 0 0 0 0 0 0 0 0 0 0 0 0 0 0 0 0 0 0 0 1 0 0 0 0 0 0 0 0 0 0 0 0 0 0 0 0 0 0 0 0 0 0 0 0 0 0 0 0 0 0 0 0 0 0 0 0 0 0 0 0 0 0 0 0 0 0 0 0 0 0 0 0 0 0 0 0 0 0 0 0 0 0 0 0 0 0 0 1 0 0 0 0 0 0 0 0 0 0 0 0 0 0 0 0 0 0 0 0 0 0 0 0 0 0 0 0 0 0 0 0 0 0 0 0 0 0 0 0 0 0 0 0 0 0 0 0 0 0 0 0 0 0 0 0 0 0 0 0 0 0 0 0 0 0 0 0 0 2 0 0 0 1 0 0 0 1 0 0 0 0 0 0 0 0 0 0 0 0 0 0 0 0 0 0 0 0 0 0 0 0 0 0 0 0 0 0 0 0 0 0 0 0 0 0 0 0 0 0 0 0 0 0 0 0 0 0 0 0 0 0 0 0 0 0 0 0 0 0 0 0 0 0 0 0 0 0
44 42 71 109 27 24 161 20 97 62 76 40 120 120 33 82 64 52 44 122 60 89 94 91 67 53 92 81 24 32 22 56 41 47 49 61 54 56 48 70 102 99 93 38 66 90 25 51 48 59 47 66 39 84 114 107 87 65 80 127 25 77 104 64 96 31 103 8 36 70 43 73 32 54 53 66 54 81 24 71 106 101 125 21 118 89 18 33 25 41 24 78 56 54 58 74 35 24 55 73 132 75 110 25 57 68 103 59 63 30 50 87 100 33 35 29 41 59 87 62 31 21 90 33 72 65 49 72 79 43 59 58 74 26 75 69 43 67 45 70 83 77 49 38 21 38 86 84 39 79 45 47 83 20 72 19 42 41 49 98 92 43 49 62 18 41 112 38 45 110 63 67 64 55 28 33 28 48 83 59 57 119 28 63 23 62 38 53 86 31 54 120 56 53 70 72 101 68 56 73 75 21 18 100 45 95 77 37 33 62 108 66 29 156 93 26 92 42 67 43 51 109 17 46 29 50 19 87 48 25 34 81 88 57 21 38 51 33 60 42 99 83 79 68 62 23 33 78 61 26 10 45 43 57 56 42 166 33 113 62 34 39 33 74 61 76 24 21 84 96 113 72 51 67 84 125 65 44 55 30 90 59 49 47 78 60 52 36 42 99 46 27 119 36 67 26 65 50 81 45
7 1 2 7 5 2 3 8 1 1 9 0 12 3 0 1 5 6 3 0 10 4 1 1 13 3 7 0 11 10 0 5 3 8 2 0 1 1 2 10 3 2 0 0 0 7 0 0 1 6 2 3 2 3 0 4 7 3 3 2 1 8 0 4 3 5 3 7 16 5 4 2 1 0 2 4 1 0 2 1 0 1 0 5 2 3 5 7 11 1 8 2 1 21 3 3 1 3 0 3 1 7 5 11 1 0 5 13 1 3 2 2 6 4 7 2 12 4 1 15 1 0 2 4 5 3 2 2 8 3 2 2 5 6 10 0 3 5 13 0 2 1 4 3 4 1 7 4 0 1 7 2 3 1 6 6 8 2 0 3 3 6 0 1 1 0 7 1 3 3 2 3 9 5 1 7 3 5 7 5 2 2 4 1 3 19 9 0 1 3 3 0 10 3 6 8 6 12 5 3 2 3 4 0 0 1 1 0 13 0 0 2 4 4 0 3 4 6 1 0 1 2 0 4 4 7 3 2 4 4 9 15 4 7 8 10 9 15 5 3 0 2 1 3 11 1 12 0 3 6 0 5 4 6 10 4 4 3 1 8 1 3 2 14 4 0 9 1 6 14 4 0 2 16 4 1 0 2 1 2 3 0 1 4 3 2 8 3 4 1 0 2 3 6 3 0 3 3 8 3
2470 2456 2122 3107 2206 2816 2633 2575 3168 2746 2061 2615 2328 2521 2215 2413 2587 1962 2744 2555 2891 2882 1885 3189 2109 2464 2875 2631 2032 2362 3462 2974 2879 2617 2758 2581 2560 3414 2113 3584 2576 2479 2629 2846 2324 2117 3195 2563 2120 2299 2909 2634 2715 1930 2001 2607 2133 2515 2345 2313 2240 3302 1866 2761 2678 2863 2576 2727 2912 2491 2822 2675 2496 2559 2132 2061 3008 1849 2419 2236 2159 2332 1982 2281 2074 2226 2897 2336 3195 2535 3259 2436 2545 2183 2418 2400 2402 2297 2678 2502 2201 2187 2999 2242 2883 2679 2352 3183 3052 1911 3146 2411 2477 3029 2242 2682 2255 2999 2941 2038 2604 2618 2495 2214 2438 2491 2205 2238 2154 3100 2906 1900 2594 2177 3169 2105 2603 1959 2142 1976 2479 2772 2576 2263 2027 2155 2674 2301 2941 3431 2179 3387 2617 2171 2526 2740 2798 2500 2522 2176 2632 2506 1950 2384 2312 2723 2078 2462 2732 1957 1986 2995 2213 2502 2971 2142 2243 2368 2123 2925 3056 3011 2483 2748 2218 2909 2602 2343 2266 2285 2192 1659 2392 3240 2721 2807 2478 2831 4318 2239 2936 2367 2825 2572 2186 2313 3137 2430 2284 2473 2011 2402 2701 2766 2375 2095 1921 1945 2026 3097 2789 2050 3001 2129 2784 2086 2220 2739 2339 2013 2358 2020 2801 2699 3008 2378 2864 1786 2561 2051 2759 2601 2200 2612 2370 2239 2359 2084 2392 2525 3185 2567 2975 2659 2065 2511 2749 2707 2538 2796 2680 2830 2195 2883 2790 3021 2726 2766 2107 3313 2327 2688 2536 1877 3042 2619 3005 2512 2245 2987 3728 2685 2809 2138 2358 2862 2549 4040 3270 2408 2664 2125 3100 2307 2361 2821 2483 1896 2078 1980
4 1 4 10 5 6 2 1 7 12 5 2 1 6 1 0 7 9 2 3 1 3 7 2 1 0 2 4 0 4 0 1 2 1 1 4 0 4 5 1 1 5 0 5 2 0 1 5 2 2 0 7 5 2 3 6 1 1 1 3 2 11 2 3 0 0 0 4 8 2 11 3 5 10 3 1 12 4 5 3 1 1 4 1 1 1 1 0 6 4 2 2 3 1 5 0 2 3 1 8 15 3 0 2 4 2 3 1 4 7 8 10 9 1 7 1 2 8 2 1 2 0 3 3 2 0 5 10 5 4 1 2 1 11 0 8 1 1 1 7 0 4 5 6 0 3 6 3 1 0 5 2 10 2 0 0 1 4 1 3 3 2 3 5 10 0 2 3 2 1 4 4 6 6 4 5 0 5 3 4 3 4 1 3 3 1 6 3 9 10 5 4 2 4 8 4 8 0 3 0 1 4 1 2 1 3 12 6 1 2 0 1 4 1 1 11 3 0 0 3 3 2 4 5 7 5 0 7 1 1 4 5 6 7 0 2 10 2 3 3 1 0 7 2 8 2 4 1 1 0 1 0 1 3 0 4 2 1 4 6 1 4 1 1 5 1 1 7 2 3 0 3 1 2 0 7 2 5 3 5 0 0 1 3 0 3 10 12 7 5 4 3 2 1 5 3 2 3 4 1
39 32 32 37 35 25 19 35 32 23 28 30 42 36 44 38 27 26 28 31 42 34 21 37 13 28 33 20 29 35 39 24 29 30 37 23 27 27 65 25 38 44 45 22 35 30 35 38 25 34 23 25 18 43 31 28 32 27 27 26 26 31 20 24 38 31 23 40 44 35 34 44 30 39 40 43 25 21 22 23 36 32 36 32 10 20 27 19 28 24 26 24 33 41 28 32 35 30 28 27 35 54 31 42 28 36 40 43 18 24 20 29 36 34 28 34 18 30 20 30 42 20 34 29 24 20 21 33 31 38 25 31 25 25 20 32 26 24 41 24 23 48 21 29 34 28 18 28 26 23 32 27 28 41 47 28 38 32 35 27 28 24 37 39 24 27 31 34 22 29 27 29 26 35 41 20 26 35 33 31 37 21 48 26 27 34 33 48 40 47 19 33 53 21 19 20 29 24 40 46 32 17 28 33 28 31 35 30 23 25 23 50 29 37 22 35 27 27 28 30 30 26 28 24 30 35 26 42 28 20 32 26 30 24 26 22 48 34 35 27 52 31 36 25 37 30 33 23 18 33 27 23 32 23 41 36 40 66 34 26 25 39 31 20 27 23 24 38 20 38 28 34 32 31 43 38 31 32 26 35 14 40 22 30 36 21 30 32 56 28 16 31 24 28 32 31 36 39 32 18
12 18 21 14 9 25 12 22 20 30 18 17 13 24 17 8 22 9 19 13 21 24 20 28 18 30 27 16 16 16 16 27 22 20 21 25 15 21 13 18 18 23 20 23 15 18 26 21 20 20 26 14 17 12 15 18 10 13 17 16 15 24 19 20 27 24 10 23 12 13 26 13 24 30 11 12 18 22 13 18 18 21 15 15 15 18 12 12 29 23 21 8 15 17 18 21 23 20 14 22 12 12 22 18 18 24 10 23 12 14 26 16 17 19 17 26 23 11 22 21 19 24 27 16 13 17 17 14 15 18 25 17 24 20 18 15 16 14 17 14 22 24 21 17 19 12 14 11 11 23 13 22 8 17 24 19 22 20 22 11 22 23 22 14 17 23 14 13 20 11 14 24 18 13 15 15 16 17 27 19 22 19 24 18 24 19 13 17 22 14 19 19 15 20 23 16 15 20 20 19 15 20 13 25 25 24 19 20 24 24 24 19 16 22 19 15 22 15 20 17 21 25 16 17 18 12 20 15 19 18 15 16 17 21 20 13 16 15 16 19 14 15 12 19 16 21 22 20 16 14 28 16 21 15 20 20 16 19 7 33 17 20 19 23 15 23 26 17 19 17 24 19 19 15 19 20 19 24 20 19 21 26 19 14 15 23 13 23 18 16 19 13 19 14 14 11 16 12 22 17
10 14 16 16 5 4 7 14 14 14 12 18 13 30 36 21 19 9 2 15 13 4 4 16 7 10 17 19 12 4 23 22 5 9 27 2 12 22 14 60 18 17 35 17 14 12 8 23 13 25 20 28 2 4 28 18 10 8 10 11 8 29 12 22 22 17 9 2 17 7 23 19 31 9 14 24 40 24 36 16 14 17 10 10 29 12 8 13 5 51 14 15 11 40 10 4 4 16 8 20 18 17 2 26 22 3 11 12 12 12 6 9 4 9 43 18 15 14 11 33 10 3 13 17 1 7 20 29 4 22 5 14 6 14 21 11 4 16 15 27 19 31 25 29 35 4 1 11 6 9 35 13 6 3 24 23 1 22 27 17 3 13 1 15 8 2 21 4 25 13 12 21 22 13 18 12 7 23 19 6 12 25 13 35 16 1 8 11 42 4 29 7 12 1 12 16 7 5 16 6 0 23 2 17 12 31 11 17 23 17 7 30 27 12 10 13 19 7 48 10 15 6 3 21 22 9 32 16 9 17 15 10 10 9 5 7 11 13 21 15 17 8 24 11 2 23 16 14 9 16 15 14 12 13 11 6 18 9 7 6 8 11 18 12 15 21 10 3 12 11 19 40 4 12 10 21 8 17 6 6 16 6 1 8 13 5 10 17 48 12 10 18 11 3 28 0 21 17 6 18
12 30 18 21 12 76 28 14 50 51 15 31 12 23 42 30 34 26 50 11 37 16 16 53 24 21 18 25 29 7 20 18 14 71 27 5 32 24 4 29 13 37 4 36 62 47 17 9 37 15 30 42 21 27 39 25 18 41 42 29 20 14 36 25 24 42 16 24 43 55 25 50 26 18 40 30 9 21 19 35 18 36 18 1 38 55 14 23 22 27 15 14 21 23 45 36 22 56 38 38 25 14 11 28 34 36 11 32 9 23 56 45 29 48 22 41 17 47 34 12 25 57 35 34 18 18 14 26 44 33 32 35 47 19 30 50 97 10 51 28 49 10 28 16 9 84 29 23 10 34 21 46 32 17 40 14 44 19 35 12 24 48 22 21 19 51 29 57 57 16 57 20 21 22 31 24 52 51 24 13 31 20 64 30 15 13 29 39 60 18 24 35 27 35 17 31 28 15 29 30 6 16 48 25 36 35 27 23 31 24 66 76 30 50 5 45 27 15 38 24 20 28 49 11 3 26 37 15 36 24 43 16 10 36 11 16 23 56 33 33 31 27 47 18 15 41 35 5 15 40 23 5 21 18 20 20 22 33 58 24 19 22 43 17 25 5 20 16 15 56 63 19 24 6 19 17 16 29 10 9 3 64 52 27 38 46 12 57 18 41 29 41 27 8 32 43 18 46 39 22
0 16 0 0 4 1 18 26 0 18 2 0 9 3 0 11 2 5 13 20 0 2 0 0 2 0 4 9 32 5 16 0 18 0 1 9 11 3 3 38 2 0 0 0 11 0 22 0 1 1 0 11 0 2 2 0 0 3 38 0 10 0 0 0 0 1 1 1 2 10 0 4 5 3 1 0 1 0 3 18 3 2 6 6 0 5 0 22 25 1 0 0 13 1 0 5 0 2 6 39 6 0 0 1 0 35 0 0 8 49 0 0 11 2 11 2 11 0 0 4 1 4 0 22 0 2 3 0 0 4 0 0 5 0 2 9 0 0 18 2 23 0 0 0 1 27 1 0 0 27 4 0 1 0 6 0 21 0 2 6 0 1 1 4 20 2 0 0 7 1 0 0 0 0 18 9 3 1 1 8 2 36 21 1 0 14 8 2 4 1 1 4 1 1 24 4 2 0 6 0 9 4 0 8 0 3 0 1 3 22 21 45 0 5 1 0 1 0 8 0 0 13 6 47 0 10 70 0 31 3 24 13 4 13 1 9 8 13 3 0 25 0 0 30 1 0 0 0 7 0 1 0 47 24 0 0 0 17 0 5 5 0 5 6 4 0 57 6 6 2 3 0 10 0 0 0 7 10 1 0 5 0 54 0 7 3 16 0 2 0 8 13 0 12 2 0 8 3 0 22
8 21 21 10 18 13 18 25 19 15 21 13 17 22 15 13 15 15 2 14 9 17 15 9 34 15 20 12 18 6 14 7 15 12 27 17 11 21 3 26 13 9 15 16 23 23 17 16 10 17 17 10 14 12 10 12 9 14 18 18 19 14 15 12 8 11 15 18 6 11 8 22 8 13 17 22 18 15 14 29 11 8 13 15 17 12 14 20 14 17 12 15 7 17 6 8 15 16 12 12 15 14 14 9 16 16 20 11 18 24 11 9 13 18 17 16 16 17 15 11 10 15 21 8 15 14 23 20 18 10 18 12 17 13 17 19 12 11 20 11 19 12 16 10 12 20 16 17 20 17 19 18 17 9 20 18 11 15 14 18 17 19 16 12 19 14 12 15 15 18 16 16 21 11 8 18 15 15 19 12 19 15 12 27 13 9 23 9 14 17 13 10 16 19 16 13 18 5 13 10 15 20 26 11 16 22 16 21 9 22 12 12 11 15 11 12 16 18 18 16 19 23 13 19 21 11 17 13 10 15 15 20 16 14 15 25 12 15 8 13 16 14 18 13 26 10 20 15 13 19 24 16 13 15 13 26 19 16 21 14 17 9 11 19 11 13 19 19 12 15 14 10 12 9 20 17 6 18 13 15 14 4 18 11 18 17 13 11 7 23 18 20 15 17 17 10 15 10 14 17
10 1 2 7 0 3 7 0 7 4 4 2 13 3 4 1 2 5 2 1 4 0 4 1 3 3 5 1 9 6 3 4 2 5 2 0 2 2 7 2 5 2 9 10 1 4 0 7 4 4 4 10 5 2 3 8 7 5 5 1 0 4 0 3 3 3 5 9 7 3 6 1 5 2 0 4 1 9 4 0 4 2 5 10 7 2 9 8 0 2 0 0 0 2 3 2 11 2 5 4 1 0 1 0 0 3 3 2 1 1 1 7 3 3 9 8 13 1 7 4 4 4 5 2 3 1 5 9 8 5 4 3 7 7 2 3 4 4 2 0 4 2 4 11 11 3 3 5 8 0 1 0 3 4 1 2 7 2 5 5 0 3 2 1 8 1 4 5 7 1 4 3 10 9 1 0 0 5 0 1 3 2 9 2 13 7 3 0 0 5 1 7 5 4 9 5 11 6 0 6 0 1 1 1 4 1 2 5 4 2 4 2 7 4 8 10 1 2 1 5 0 1 2 2 0 7 16 3 3 11 0 0 3 7 4 4 0 5 2 7 0 0 3 13 8 5 7 1 9 0 0 3 5 4 1 0 2 6 2 2 5 1 3 1 0 3 10 3 2 12 1 4 6 0 4 4 3 2 3 0 0 0 5 1 4 1 3 7 2 0 4 3 1 7 3 1 1 3 3 5
19 7 13 11 3 9 1 6 22 8 11 12 9 10 0 8 8 9 16 13 5 10 11 17 10 14 6 13 8 9 18 7 10 14 25 13 7 10 10 13 20 5 10 8 10 8 3 3 17 15 12 6 8 3 8 20 9 13 10 2 15 19 8 2 4 12 10 8 13 2 4 9 18 0 8 8 12 12 6 13 6 13 1 5 7 8 23 8 2 16 18 8 13 7 18 13 12 5 14 9 12 8 12 13 8 11 8 11 17 6 11 3 8 8 18 11 12 7 12 17 12 3 4 10 5 10 16 6 5 6 7 5 11 7 19 9 11 21 12 6 9 10 14 5 8 10 20 7 21 26 4 5 13 12 6 14 9 11 10 7 13 15 14 5 11 11 11 11 9 16 8 14 12 23 15 5 2 13 4 10 9 15 10 6 8 16 12 10 14 14 15 7 8 18 12 13 11 10 11 7 13 12 6 9 11 4 11 13 19 6 9 5 16 3 13 15 5 15 10 16 12 4 25 8 8 14 6 3 11 4 24 0 11 13 5 6 6 9 9 7 11 8 8 9 19 24 12 2 10 8 8 15 10 4 3 8 20 16 11 9 1 20 15 8 17 12 22 8 12 4 5 7 16 2 19 16 18 8 10 9 8 15 5 15 21 14 11 7 10 4 19 10 15 14 3 15 8 6 6 5
4 4 7 14 3 6 8 7 2 4 16 9 4 6 11 5 19 19 21 30 17 31 20 4 16 3 1 5 3 25 12 0 3 10 2 7 10 6 9 16 23 3 20 4 10 4 3 12 26 5 11 20 14 14 6 14 8 8 4 2 10 3 12 3 0 1 6 19 29 11 21 14 31 15 18 4 11 26 7 0 16 3 0 3 13 5 19 18 7 10 6 4 6 7 12 1 9 15 12 2 18 4 11 19 33 6 10 7 24 17 4 11 12 6 3 7 6 5 21 16 14 8 18 3 5 33 8 6 3 18 6 13 13 14 7 10 4 11 3 3 6 4 11 10 13 5 5 1 21 5 12 12 8 12 16 15 2 9 1 13 3 1 6 13 16 2 26 17 5 5 14 12 17 7 9 3 19 0 12 4 25 28 8 20 9 19 14 11 11 20 9 16 9 5 6 8 19 6 4 17 4 16 5 12 12 10 6 9 16 2 9 14 6 4 25 8 5 8 5 20 6 16 8 21 3 11 2 21 4 6 8 21 4 3 25 17 17 10 3 7 1 7 1 11 5 16 5 15 9 16 4 3 4 11 6 13 5 12 7 25 2 8 14 13 12 0 12 7 2 9 9 6 7 19 23 8 12 7 23 1 4 10 4 0 1 6 8 0 17 5 6 8 4 27 12 2 16 23 1 1
6 9 13 15 7 18 11 2 7 18 1 10 3 0 4 18 8 20 2 2 13 4 14 10 2 22 15 12 16 5 10 9 11 13 12 10 7 22 8 14 10 4 13 0 2 1 6 14 11 5 7 5 9 14 2 7 10 7 3 8 7 11 6 16 6 6 10 13 5 6 5 13 16 15 16 11 13 4 4 1 14 9 16 4 7 9 10 10 6 12 3 14 6 7 19 13 7 0 5 9 12 0 15 10 5 11 6 4 5 8 28 6 9 8 16 9 13 10 14 7 2 5 18 6 13 15 9 12 3 1 19 9 9 1 16 4 9 17 7 24 8 2 10 15 16 17 27 12 2 5 3 15 6 10 6 3 0 10 5 17 2 11 10 9 10 15 12 15 0 11 8 1 5 7 9 16 13 2 9 7 13 14 3 13 10 9 9 5 5 3 12 5 18 9 16 20 2 9 13 6 6 5 8 14 6 15 3 15 19 14 15 6 6 15 15 6 5 5 9 16 9 21 2 19 18 14 17 15 16 5 13 13 23 13 7 15 8 2 1 11 10 8 9 8 2 13 12 13 4 12 2 6 17 14 14 13 9 13 15 6 9 3 14 13 7 22 6 20 0 10 9 9 8 10 10 1 15 1 11 0 11 3 6 5 9 16 19 11 6 15 29 9 11 24 4 9 1 4 11 15
14 8 13 18 18 22 29 10 21 29 14 23 12 20 14 25 10 21 17 10 14 8 11 17 19 13 15 13 11 21 11 14 6 17 23 20 16 18 9 19 9 13 8 18 13 10 9 5 9 14 16 10 5 10 10 18 15 6 18 13 14 12 17 18 13 19 27 13 3 15 8 6 15 10 6 22 15 18 18 13 16 18 12 5 20 14 7 8 18 15 13 7 7 6 18 9 13 19 16 14 13 11 23 15 23 17 9 19 15 13 13 16 18 5 2 17 7 10 9 19 15 14 11 17 8 10 14 18 12 6 18 18 15 27 11 12 11 12 13 14 23 16 21 15 4 7 7 19 18 13 9 16 9 14 17 12 13 12 18 15 19 14 6 6 20 17 3 15 29 9 9 11 25 8 10 18 9 9 7 20 11 13 21 10 11 25 13 18 9 9 10 13 19 17 24 18 21 17 24 7 15 6 32 18 9 7 12 27 8 13 14 21 2 26 21 24 21 25 6 8 15 6 6 10 29 4 9 12 8 11 10 15 20 3 8 8 12 13 20 11 19 20 18 22 11 14 21 6 1 7 9 26 17 26 17 15 17 4 17 15 16 6 25 5 16 13 18 12 4 16 16 12 14 7 18 19 17 13 15 15 21 13 16 10 18 8 9 17 21 7 17 11 22 10 9 13 22 7 17 14
0 1 2 0 1 1 0 2 0 0 0 0 0 0 1 1 0 0 1 1 0 2 0 0 0 0 0 0 1 1 0 0 0 0 0 3 2 0 0 2 0 0 0 0 1 0 2 0 0 1 0 1 0 2 1 0 0 0 4 0 0 0 1 0 2 0 1 0 0 0 1 0 1 0 1 0 2 1 0 0 0 1 0 0 0 1 0 0 0 3 1 0 1 3 2 0 0 0 0 0 0 0 0 2 0 0 0 0 0 0 0 0 0 0 0 0 1 0 0 1 0 2 0 0 0 0 1 0 1 0 0 0 0 0 0 0 5 0 0 0 3 0 0 1 1 2 0 0 0 0 2 0 0 5 0 0 0 0 0 2 0 0 0 0 0 0 0 0 0 1 0 0 1 2 1 0 0 2 0 0 0 0 2 0 0 0 0 1 0 0 0 0 0 1 1 1 2 0 1 0 2 0 0 0 0 1 0 0 0 0 1 0 1 2 0 0 2 1 0 1 0 0 0 0 0 2 0 3 0 0 0 0 0 0 0 0 1 1 0 1 0 1 0 0 0 0 0 0 1 0 0 1 2 1 1 0 1 1 1 0 0 2 0 0 0 3 0 2 0 1 0 0 1 0 0 0 0 1 0 0 0 0 0 1 1 3 0 1 0 1 0 0 0 0 0 0 0 1 1 0
71 41 55 15 24 94 103 73 29 58 50 65 83 42 46 45 104 62 45 37 26 20 65 89 83 61 83 43 46 7 68 88 26 42 71 44 38 61 92 21 38 72 95 54 30 76 60 9 116 73 81 28 31 59 111 43 58 10 90 48 29 11 96 49 45 29 44 48 46 54 29 68 37 79 95 47 34 49 37 36 109 61 58 69 101 68 53 55 30 47 22 18 41 66 35 102 35 56 30 73 102 25 58 91 46 6 47 32 45 55 38 93 77 80 42 53 120 79 103 80 32 15 38 79 12 102 90 49 48 18 52 74 35 60 54 32 128 101 40 31 53 10 54 81 30 43 66 95 40 55 60 68 61 39 73 31 50 71 35 14 59 55 15 30 50 63 48 56 22 39 45 77 20 78 36 79 72 19 74 19 62 55 49 79 26 98 92 50 93 94 55 10 23 99 132 68 40 100 37 35 68 82 14 53 16 102 81 24 56 31 107 53 51 74 58 119 116 59 70 40 47 77 10 85 49 38 30 111 51 104 52 10 35 55 27 17 26 79 61 79 79 53 77 24 56 73 67 44 90 115 47 60 61 51 25 53 107 64 47 86 34 37 45 35 32 42 21 75 15 44 46 26 58 32 83 23 36 30 67 86 56 38 46 99 61 30 53 63 83 42 72 42 87 65 55 29 52 67 80 22
0 0 0 0 0 0 2 2 0 0 0 0 1 0 0 0 0 0 0 2 0 1 0 0 0 1 0 4 1 1 0 0 0 1 2 0 1 0 0 1 0 2 0 0 0 0 2 0 0 0 1 1 3 0 0 0 0 0 0 0 1 0 0 0 2 4 0 1 0 1 1 0 0 0 1 1 0 2 0 0 0 1 1 0 0 2 0 0 0 2 0 0 0 1 0 0 4 0 0 0 0 0 0 1 0 2 0 0 0 0 1 0 2 1 0 0 1 0 0 0 1 1 0 0 1 0 0 0 0 0 0 2 0 0 1 0 0 0 1 1 0 0 1 0 0 0 3 0 1 0 0 1 1 0 0 0 0 0 0 0 1 1 0 1 1 0 0 2 0 0 1 0 1 2 0 3 1 1 0 1 0 0 0 0 0 0 0 1 0 1 1 0 0 0 0 4 1 0 1 0 0 1 0 1 1 1 0 0 0 0 1 0 1 0 0 1 1 0 0 0 0 0 1 0 0 0 0 1 0 2 0 0 2 4 0 0 0 0 1 0 0 1 1 0 1 1 0 1 0 0 1 0 1 0 0 1 2 1 0 0 1 0 0 3 0 0 0 1 0 0 1 0 1 0 0 0 0 2 0 0 1 1 1 1 0 0 0 0 0 0 1 0 0 0 0 0 0 0 0 2
2 3 9 16 12 6 13 8 0 3 9 2 12 6 18 7 2 10 22 10 10 1 3 2 5 12 10 10 2 0 7 7 19 11 13 13 7 11 1 15 1 6 5 8 1 2 4 7 1 13 5 9 16 8 13 2 5 9 10 3 2 7 9 0 5 2 12 15 14 6 8 3 7 18 6 8 3 7 6 2 16 3 8 13 0 11 2 8 6 6 7 12 17 5 6 2 0 1 11 6 11 10 9 7 2 20 8 3 10 5 8 11 3 2 4 2 8 4 10 28 8 8 4 12 11 4 5 2 12 4 8 10 5 6 21 2 2 17 0 13 18 3 4 1 6 1 6 9 3 11 2 4 1 2 7 6 6 10 1 12 14 1 3 10 11 0 1 16 5 11 5 10 1 0 5 8 7 11 12 7 10 4 10 13 1 5 4 6 9 7 7 9 7 12 4 10 1 4 10 1 8 15 11 11 12 14 2 2 5 5 11 4 6 5 11 6 6 5 2 5 7 13 1 17 4 19 12 1 4 9 5 5 5 1 2 0 12 14 8 14 11 18 8 3 3 4 8 5 8 4 11 6 1 7 6 1 0 19 13 5 6 4 1 16 5 0 0 7 7 3 12 12 2 5 0 2 8 22 8 6 5 7 14 3 1 13 5 8 8 10 5 15 1 3 2 1 10 5 16 17
1 0 2 4 6 0 6 7 0 4 0 0 0 0 3 4 3 7 3 0 0 0 3 1 2 4 0 4 3 8 1 5 8 2 1 3 0 8 0 2 5 2 0 3 0 10 2 1 2 1 2 2 7 0 1 2 3 1 1 3 6 0 7 1 2 0 1 2 3 1 1 5 0 0 4 0 0 0 0 14 2 1 2 3 2 1 1 0 1 1 0 8 0 2 2 3 6 4 0 7 3 1 7 4 4 1 0 1 0 1 0 1 1 0 2 2 3 2 3 0 1 1 4 1 3 1 0 3 0 2 1 0 0 4 2 1 1 0 0 2 4 3 5 2 3 1 3 3 13 0 1 6 2 0 4 6 5 3 4 4 2 2 2 0 3 6 0 0 1 0 6 2 7 4 4 4 2 0 0 4 0 1 3 1 1 0 0 0 5 5 4 0 5 0 2 0 1 1 2 4 2 5 1 5 1 1 0 2 6 4 4 3 1 1 2 1 2 3 0 1 1 0 3 1 1 2 2 3 4 0 0 0 3 0 5 1 9 0 5 0 3 0 1 1 2 2 0 4 1 0 1 9 0 5 3 3 0 3 3 1 2 3 1 7 2 2 2 0 8 0 6 1 6 4 0 3 6 1 1 5 3 0 5 0 1 10 1 2 3 0 6 1 2 2 1 6 2 1 0 1
6 5 6 12 13 5 11 15 11 11 11 7 5 6 6 7 3 10 9 9 12 7 9 9 10 5 7 9 12 9 11 11 5 7 12 4 15 8 9 17 5 8 10 9 15 12 6 11 11 9 11 12 9 9 8 9 16 9 13 14 5 8 3 10 13 11 13 11 8 7 11 3 11 6 12 4 14 3 3 7 16 7 6 8 7 15 10 7 11 13 5 15 9 5 4 10 3 8 11 7 9 10 7 10 21 10 11 11 5 3 11 9 11 8 8 9 8 13 8 9 7 3 13 6 3 10 10 5 6 12 7 11 11 17 6 11 6 8 7 11 12 8 3 12 12 8 14 17 12 10 10 5 15 14 11 11 8 9 9 11 10 10 5 7 7 8 10 13 4 9 7 11 12 9 10 13 10 12 8 12 8 11 10 11 8 4 5 7 4 10 10 7 13 7 8 6 13 9 19 7 12 8 9 13 12 9 13 14 9 4 11 21 10 12 5 5 10 9 7 10 6 14 14 8 11 4 8 5 3 5 13 9 4 11 7 13 7 4 12 19 4 8 5 14 9 8 6 11 6 5 10 8 17 14 8 12 7 12 11 8 5 19 2 11 9 14 11 11 10 9 7 10 5 12 7 12 9 6 10 10 12 10 13 9 5 8 12 7 14 2 6 6 4 10 11 17 11 14 10 10
2 1 3 2 2 2 0 0 1 1 0 1 1 0 1 0 1 0 1 1 1 2 0 0 1 4 3 0 1 3 3 2 0 5 3 1 2 4 1 0 0 2 3 1 0 0 4 1 3 1 1 0 2 4 0 0 1 0 5 0 3 0 0 1 1 2 6 0 2 4 0 0 7 6 1 4 2 1 9 2 0 2 0 0 1 2 4 1 1 1 4 1 3 2 1 2 3 5 4 1 3 4 3 0 3 0 7 0 0 5 0 2 9 3 2 4 0 1 0 2 0 6 0 1 0 0 0 2 2 3 1 1 3 4 2 1 0 1 4 2 1 0 3 2 0 2 0 0 0 1 1 2 1 0 0 6 0 1 1 0 0 2 6 1 1 4 0 2 3 3 5 2 0 1 4 2 1 1 1 0 2 0 2 2 1 5 2 4 2 3 1 0 7 0 0 0 5 1 0 1 3 2 0 2 0 0 4 3 2 1 5 1 1 3 0 0 1 0 0 0 5 2 3 0 1 3 1 2 2 0 2 1 1 0 3 0 0 1 0 2 1 2 3 3 2 2 2 1 0 0 2 5 1 1 1 0 5 1 0 0 4 3 1 4 2 3 0 0 1 2 5 1 4 2 1 6 3 2 1 3 1 0 1 6 1 1 0 0 1 2 9 2 2 7 4 1 2 1 1 0
10 6 4 7 7 18 33 9 11 12 12 2 18 9 4 15 6 4 7 33 16 6 5 7 7 2 8 14 8 7 5 2 4 5 2 4 9 10 6 13 22 1 2 10 5 18 6 4 2 5 12 10 9 7 15 25 2 13 5 3 1 6 9 16 6 5 11 34 14 6 9 1 1 14 5 9 10 0 1 2 4 4 5 10 21 11 5 5 7 9 12 7 12 2 7 3 9 6 28 3 17 3 3 4 7 5 2 6 6 6 8 7 22 4 1 6 0 20 7 9 5 7 6 7 3 7 6 18 5 4 0 2 7 9 13 3 15 14 16 0 15 12 14 10 3 4 13 1 3 0 4 6 19 4 6 25 12 16 6 7 13 2 3 13 11 6 4 15 5 6 8 6 14 13 1 3 11 1 11 3 8 8 8 8 16 8 7 3 5 2 7 33 3 9 11 9 3 7 6 13 4 5 5 5 12 11 8 9 4 7 7 12 5 21 7 6 0 1 14 6 5 12 5 10 18 1 2 16 10 10 30 16 3 12 9 3 1 22 12 2 9 7 18 7 2 14 6 2 9 22 10 4 7 8 8 3 0 21 14 15 1 3 6 1 15 8 5 6 9 7 7 12 10 5 19 2 4 3 7 2 6 11 7 1 9 2 11 8 13 4 2 10 9 17 16 4 2 9 7 2
1 27 16 30 7 5 33 9 12 4 18 22 31 16 13 24 15 27 18 6 11 8 15 19 12 7 1 25 25 19 10 12 13 14 12 15 9 4 17 10 10 18 13 3 37 4 9 15 16 11 5 19 5 23 12 11 38 17 14 21 3 7 35 7 18 16 13 17 13 24 8 20 7 5 15 18 7 16 5 7 15 25 18 33 28 30 17 5 27 10 18 9 23 9 2 38 21 40 9 10 35 11 10 20 18 7 28 19 18 24 10 30 9 14 36 21 6 7 8 12 15 21 12 24 19 8 10 28 9 10 9 66 1 8 22 34 20 13 31 13 15 40 21 4 9 12 20 23 26 6 19 6 24 9 16 15 4 15 8 10 12 4 3 12 1 11 17 13 5 17 37 10 29 11 24 12 8 6 20 10 7 24 14 12 41 17 5 10 34 24 13 7 21 18 20 15 29 5 14 11 11 36 27 17 14 16 27 19 12 6 15 13 34 11 10 35 40 16 51 17 7 14 20 19 23 30 32 39 28 11 17 18 25 8 23 21 16 14 2 42 17 28 22 28 22 19 16 27 32 12 21 19 22 15 13 1 6 43 37 7 16 27 13 15 25 11 2 4 10 10 5 3 9 5 14 17 4 19 7 11 11 15 11 29 19 14 12 13 16 32 8 18 14 32 10 27 0 23 3 23
2 6 1 3 1 4 0 4 0 2 1 0 0 1 3 10 0 1 2 1 3 7 0 2 2 2 1 8 3 4 0 0 0 6 1 0 0 2 1 0 4 2 3 1 7 5 0 1 2 2 5 3 6 2 1 2 4 0 0 8 1 1 7 1 0 0 2 1 0 3 2 8 1 1 0 6 1 3 3 8 0 6 4 2 4 2 0 1 4 0 6 5 3 1 3 9 0 3 0 3 5 2 4 7 1 0 3 0 2 1 0 5 5 4 4 0 5 1 3 2 3 3 2 1 5 0 0 0 2 2 7 2 8 1 1 3 4 1 0 0 0 3 4 1 2 0 1 4 3 2 2 2 0 3 2 5 1 4 7 0 3 2 0 6 1 0 3 2 1 0 3 2 2 0 2 3 4 3 1 1 0 3 4 0 0 2 1 1 1 1 0 5 2 6 0 0 2 4 5 1 5 2 3 2 2 0 5 1 3 1 1 1 3 1 6 2 1 2 2 0 2 3 0 0 0 2 3 3 0 4 3 1 0 3 0 1 0 3 5 4 4 5 3 1 1 0 2 5 2 1 0 0 1 5 5 2 7 3 0 3 3 1 3 2 5 8 2 1 0 0 2 0 1 1 1 1 3 5 0 2 3 1 1 0 1 3 3 0 3 1 1 9 0 0 6 1 0 3 3 9
0 2 0 1 2 6 4 2 6 1 2 3 2 1 9 3 2 6 4 0 7 9 5 1 0 3 2 1 2 7 6 4 8 2 6 2 11 7 0 1 6 6 0 4 3 8 9 1 8 1 0 2 7 1 2 6 2 8 1 1 1 13 0 4 0 5 11 5 1 1 20 2 1 3 8 4 0 0 4 5 3 5 1 4 0 3 4 3 11 4 0 0 0 5 3 6 4 0 0 12 1 4 6 3 5 5 1 3 2 5 3 9 4 3 3 2 9 1 0 2 2 2 9 0 3 0 2 9 6 8 2 0 12 6 0 4 6 0 4 1 3 2 0 6 0 7 2 0 2 0 2 4 4 1 11 6 2 0 6 4 0 3 3 2 0 1 4 6 5 6 3 0 5 4 5 3 9 5 11 9 1 2 2 1 1 2 8 6 5 4 4 4 5 1 4 1 2 7 0 7 1 0 8 3 4 10 6 12 8 4 10 8 6 7 0 3 4 4 3 3 2 0 3 6 7 11 3 1 9 2 1 2 3 2 3 2 12 2 1 2 1 10 0 1 5 0 8 6 2 1 3 4 6 2 11 6 1 0 3 6 0 1 10 3 5 5 2 0 0 1 0 7 6 1 2 6 3 0 6 1 3 5 2 1 0 8 0 3 5 1 7 3 1 2 1 13 1 0 1 1
0 1 0 0 1 1 1 0 0 1 0 0 1 0 0 0 0 0 0 0 0 0 1 0 0 0 0 0 1 1 0 0 1 0 0 0 0 0 0 0 0 0 0 0 0 0 1 0 1 0 0 0 0 0 0 0 1 0 0 0 0 0 0 0 0 0 0 0 0 0 0 0 0 0 0 0 0 0 1 0 0 0 0 0 0 0 1 0 0 0 0 0 0 0 0 0 0 1 0 0 0 0 3 1 1 0 2 0 0 0 0 0 1 0 0 0 1 1 0 0 1 0 0 0 0 0 0 0 0 0 0 0 0 0 0 0 0 1 1 0 0 0 0 0 0 1 0 0 1 0 0 0 0 0 0 0 1 1 0 2 0 0 1 0 0 0 0 0 0 0 0 0 0 0 2 0 0 1 0 0 2 1 0 1 0 0 1 0 0 0 2 0 0 3 1 0 2 0 1 0 0 0 0 0 0 0 0 1 0 0 1 1 0 2 0 1 1 0 0 0 0 0 0 0 0 0 0 0 0 0 0 0 0 0 3 0 0 0 0 0 0 0 0 0 1 1 0 0 1 0 0 0 0 0 0 1 0 0 0 0 0 0 0 0 0 0 0 0 0 0 1 0 0 3 0 0 0 0 1 0 0 0 1 0 0 0 0 0 0 0 0 0 0 0 1 0 0 0 0 0
6 6 6 3 8 21 4 2 9 6 13 11 10 3 6 19 8 13 2 13 8 12 4 2 12 4 6 6 3 4 14 9 19 9 2 5 5 10 14 8 1 4 16 2 5 5 2 8 10 3 6 15 13 12 17 3 28 9 8 5 5 13 9 5 13 7 14 8 8 5 8 8 7 3 10 7 4 11 7 3 17 6 17 8 4 12 10 8 10 10 9 2 17 10 8 7 3 9 16 11 7 10 10 11 5 7 5 12 6 10 0 5 8 16 2 13 12 3 14 13 2 4 10 10 10 11 4 4 5 6 5 5 16 6 13 19 11 12 4 7 7 6 8 10 2 9 8 8 13 19 7 8 10 10 15 3 4 11 20 10 12 7 15 11 2 10 7 6 9 12 12 3 9 6 9 8 7 5 10 9 12 8 9 12 18 11 11 7 4 8 10 4 12 7 14 4 4 15 9 7 5 14 7 5 18 18 8 11 16 6 14 10 5 8 7 22 5 5 5 8 14 7 6 9 18 8 12 9 2 14 8 8 12 9 13 3 9 7 17 4 13 5 11 10 6 15 15 12 5 3 16 19 10 3 15 2 2 13 10 1 14 10 9 14 14 13 12 9 12 1 3 10 3 8 2 5 0 6 9 3 6 15 12 13 20 9 9 7 9 5 5 7 17 3 4 5 10 19 5 4
41 16 57 78 39 99 50 24 69 51 35 31 16 47 89 97 57 69 95 149 68 50 34 87 26 55 90 48 52 25 56 79 80 64 66 11 82 40 19 67 72 50 24 34 24 98 27 43 57 33 47 60 49 46 42 87 33 74 79 81 10 34 104 59 103 37 66 43 47 63 17 23 37 53 85 17 52 50 39 28 18 19 24 18 33 69 19 51 30 59 26 42 34 31 36 75 94 35 18 29 58 39 57 64 94 57 67 70 49 76 44 19 144 30 44 73 33 22 37 52 57 21 54 69 32 106 17 48 40 45 82 53 81 25 44 19 51 84 41 55 79 32 31 35 74 65 18 71 20 81 56 69 34 36 74 33 18 44 55 68 15 37 5 33 29 32 51 51 43 41 40 35 82 61 67 23 84 62 43 30 21 62 72 27 22 17 85 27 45 55 47 33 140 59 59 53 98 20 71 22 52 7 53 45 59 114 99 39 39 86 78 47 18 37 28 42 124 52 31 15 123 25 62 48 53 41 56 32 118 20 32 77 62 20 36 57 26 27 80 102 16 56 59 52 75 38 56 74 48 92 85 22 48 56 95 58 34 65 49 81 14 45 43 52 14 52 60 64 48 13 47 39 40 21 35 93 77 20 43 89 69 28 40 27 8 66 35 62 35 77 38 37 56 78 27 78 66 89 86 43
4 1 2 1 2 6 3 0 0 3 0 1 2 4 4 5 3 0 1 0 1 1 2 1 0 0 0 5 1 3 6 1 1 1 0 4 2 0 0 1 1 5 0 2 1 0 0 1 1 0 1 4 1 1 1 3 1 3 1 0 2 1 0 0 1 1 1 0 1 0 0 1 1 3 3 0 4 3 2 2 0 1 4 1 0 0 2 0 0 3 3 1 2 2 4 1 1 0 1 1 2 3 0 1 0 1 0 0 1 1 4 0 0 3 4 4 0 3 0 0 2 2 1 2 0 1 2 3 1 1 0 0 2 0 1 3 0 2 1 0 1 1 3 0 0 4 1 1 2 0 2 0 3 1 3 4 5 0 2 5 0 4 1 0 0 0 0 3 3 0 1 0 1 1 5 5 1 4 1 2 1 0 1 1 1 1 1 7 1 0 0 2 0 2 0 6 0 1 1 1 3 3 3 1 1 5 0 5 4 0 0 4 0 1 2 3 1 0 1 0 4 0 6 0 0 5 0 1 1 0 0 0 4 2 1 3 2 0 3 4 3 0 0 5 0 2 1 5 1 1 1 0 1 1 5 3 3 1 5 1 3 1 5 1 1 1 0 2 1 4 2 3 2 1 1 0 1 3 0 3 0 0 0 1 7 2 2 0 3 2 0 0 5 6 0 0 2 0 1 0
10 7 13 9 7 2 8 6 4 12 12 8 14 10 11 8 11 10 12 13 6 13 10 3 10 11 12 2 8 3 6 14 5 9 13 9 19 6 3 16 11 13 8 14 8 8 3 10 11 15 12 6 12 6 12 18 8 9 10 14 3 14 6 17 5 11 12 8 6 22 17 8 9 7 9 10 6 7 13 9 7 11 8 12 6 10 14 13 11 12 11 9 11 6 10 8 10 6 8 12 18 6 11 14 7 5 15 4 7 16 20 16 18 7 5 1 11 10 17 15 21 20 12 11 15 7 9 15 13 5 6 7 15 16 7 6 4 8 17 15 10 12 19 13 6 21 8 7 17 16 10 11 11 8 11 15 10 11 11 5 9 10 18 4 9 11 18 5 10 12 12 14 25 14 10 9 5 12 10 7 11 3 8 15 16 10 13 13 11 18 8 8 19 11 8 13 16 7 7 6 12 6 9 13 10 6 20 13 14 19 5 15 14 18 11 9 19 14 8 7 12 8 18 9 13 6 9 8 7 6 5 15 21 8 10 11 18 7 7 5 7 10 10 13 9 13 5 12 17 10 13 7 14 16 9 14 11 7 17 8 6 17 5 10 8 7 15 8 15 11 16 10 14 8 10 6 20 18 7 15 14 13 10 10 15 9 20 10 12 16 4 16 19 14 8 22 12 8 3 18
2 12 13 5 16 13 2 8 13 3 5 7 1 7 20 26 0 7 23 6 14 2 10 31 9 14 1 10 2 8 12 5 5 1 9 1 6 2 11 17 1 10 8 3 4 3 11 9 4 9 3 6 4 4 0 4 2 10 7 1 19 4 7 5 2 1 8 2 14 13 9 2 7 4 24 14 5 25 18 9 12 5 4 6 7 1 11 1 16 4 5 0 5 8 11 6 7 12 4 19 5 4 0 3 38 2 11 4 7 4 6 17 6 5 8 1 5 18 2 5 4 5 16 6 30 8 10 3 11 4 24 7 20 13 5 5 9 26 2 6 11 9 2 0 4 8 12 6 2 17 2 5 12 15 9 11 0 9 7 16 2 12 8 6 3 6 11 12 17 10 2 3 4 1 10 10 9 26 9 6 22 6 4 4 7 6 2 27 9 16 0 9 10 8 4 10 34 8 10 6 1 2 13 21 14 10 18 1 4 9 5 18 6 11 17 29 9 15 8 0 21 6 16 10 6 4 7 9 3 17 3 4 8 2 0 4 20 2 15 5 3 6 7 1 18 9 11 9 14 0 12 4 6 2 14 6 19 8 11 8 7 7 3 6 2 3 22 7 13 7 5 0 12 6 8 3 8 5 11 6 0 3 11 4 13 5 22 12 17 9 8 5 35 1 28 5 11 2 3 7
7 5 9 2 6 4 6 7 7 7 6 4 7 7 5 3 9 6 1 8 5 4 5 6 7 8 8 15 10 5 7 3 6 6 6 9 5 5 12 8 4 11 6 6 7 2 4 10 7 7 6 7 12 3 5 4 4 12 8 3 7 6 9 3 13 7 4 7 5 2 3 8 5 10 6 11 9 7 5 8 8 5 10 3 7 16 3 10 2 12 2 7 8 5 14 7 10 4 7 8 5 4 5 4 9 4 2 8 6 15 6 8 8 5 5 4 6 7 5 9 3 9 5 8 2 9 10 14 3 6 5 5 8 5 7 9 6 8 3 5 4 10 10 4 6 2 6 9 3 11 5 9 7 3 2 8 9 7 7 2 4 13 5 4 3 6 7 9 2 6 8 7 5 3 10 5 8 7 13 9 5 7 7 5 9 12 8 8 6 5 4 6 9 7 1 6 1 8 5 3 7 5 10 10 4 11 6 6 10 7 14 3 6 8 13 10 4 11 8 5 3 8 4 6 7 8 10 5 14 10 7 5 10 7 4 4 8 4 3 8 8 7 7 4 8 9 5 2 5 6 5 7 8 9 8 6 4 4 5 8 2 6 13 5 7 10 5 6 7 9 10 6 9 6 10 5 13 14 8 8 4 2 7 7 11 12 7 3 7 10 5 8 9 5 4 6 8 13 5 8
41 16 48 16 23 21 10 5 22 25 19 38 5 5 18 6 43 6 25 6 9 31 18 17 5 1 33 30 23 13 19 12 36 19 13 10 1 11 8 14 5 2 5 16 8 13 19 18 21 6 39 22 12 0 12 5 27 11 13 0 7 10 13 21 20 27 27 38 3 36 32 14 32 42 12 3 45 14 10 7 7 24 25 7 0 3 18 5 24 3 10 8 5 10 38 14 5 4 20 0 13 24 11 31 41 18 6 20 31 29 37 21 13 35 43 18 26 44 28 12 49 6 20 20 9 26 42 15 13 30 27 23 39 45 50 17 10 44 24 12 37 15 6 17 25 15 34 2 7 26 31 20 3 35 32 16 19 18 0 12 20 24 11 25 26 8 27 19 52 30 19 7 33 8 28 24 23 28 28 38 48 26 17 21 6 21 37 32 6 24 3 22 14 7 7 11 28 26 21 1 18 42 8 30 21 22 34 3 30 15 4 24 37 25 21 13 5 6 2 10 1 7 44 38 13 37 8 7 58 4 13 25 19 31 14 41 3 6 5 58 15 15 7 12 23 44 39 9 17 57 13 1 34 51 11 15 9 39 5 6 22 16 32 11 29 20 8 18 1 11 6 20 4 27 23 11 31 11 33 25 14 25 17 25 11 9 24 7 28 19 15 18 14 17 26 33 0 34 58 18
0 0 0 1 0 4 3 0 1 0 2 1 0 1 0 0 0 0 0 4 0 3 0 1 0 1 3 2 1 0 0 0 1 2 2 1 1 2 2 2 0 1 2 0 0 1 2 0 2 2 1 1 0 1 0 0 0 0 1 1 3 1 1 0 0 1 0 0 0 3 1 0 2 1 0 1 0 0 1 1 1 0 2 1 0 0 2 3 4 2 0 0 3 2 2 1 1 2 5 1 1 1 0 5 0 4 0 1 1 0 3 2 0 8 0 0 0 2 0 2 0 2 1 4 1 1 1 0 0 4 0 0 0 2 3 1 1 1 1 1 0 0 0 1 2 0 0 2 2 0 1 3 0 0 4 0 1 1 2 3 1 4 3 0 0 1 7 2 0 1 0 1 0 0 1 2 0 1 0 1 0 0 0 1 0 2 1 2 1 2 0 1 2 1 0 0 0 1 1 1 2 1 2 1 2 1 0 2 1 0 2 1 2 0 2 1 1 1 2 0 1 0 0 0 1 1 1 1 0 0 2 0 2 1 1 1 0 0 0 2 2 1 2 1 0 0 2 1 0 1 1 1 1 0 1 0 2 1 1 1 1 1 0 1 4 2 0 0 2 1 1 0 3 1 0 5 1 4 3 0 1 1 3 1 5 0 0 0 2 0 0 0 0 0 2 0 1 2 1 4
0 0 0 0 0 0 0 0 5 4 0 2 1 0 1 2 0 0 0 2 0 0 5 0 0 8 0 0 0 0 1 0 0 0 0 0 0 0 0 1 0 0 0 0 0 0 0 0 0 13 0 0 0 0 0 0 0 0 0 12 0 0 0 0 0 0 0 0 0 0 0 0 0 0 0 0 0 0 0 0 0 0 0 0 0 0 0 0 0 0 0 0 0 1 0 0 0 0 0 0 0 0 0 0 0 3 7 0 0 5 0 0 0 0 0 3 1 0 0 0 0 0 6 0 0 0 0 0 0 0 0 0 0 0 0 0 0 0 0 0 0 0 1 0 0 0 0 1 0 0 0 0 9 2 0 0 1 0 0 0 0 0 0 0 0 0 0 1 0 0 0 0 0 0 0 0 0 0 0 0 3 0 4 0 0 0 0 0 0 0 0 1 0 0 17 0 0 0 0 2 0 0 0 0 0 0 1 0 0 0 0 0 0 0 0 0 4 0 6 0 0 0 0 4 1 28 0 0 0 0 0 0 0 0 0 0 0 11 0 0 0 0 0 0 0 0 0 0 0 0 1 0 0 0 3 0 0 0 0 0 0 0 0 0 1 0 0 0 0 0 0 0 0 0 0 8 2 3 0 0 0 0 0 23 0 0 0 0 0 0 0 0 2 0 0 0 0 0 0 0
3 1 0 2 1 2 0 0 1 0 3 1 0 0 0 2 3 1 1 0 0 1 0 0 0 0 0 0 0 5 2 0 0 4 3 0 2 0 4 3 0 1 0 1 2 0 0 3 2 1 0 0 1 4 0 6 0 0 1 3 0 1 0 0 3 0 2 0 0 4 2 3 0 0 0 0 0 1 0 0 0 1 1 1 2 1 0 0 8 0 1 0 1 0 0 0 0 0 1 1 0 3 0 0 2 0 0 0 1 0 0 1 0 2 4 2 7 2 0 0 0 1 3 0 7 2 3 1 0 2 0 0 2 3 2 0 0 1 0 2 4 0 0 2 3 0 0 5 0 12 5 0 1 0 0 0 2 0 0 5 0 0 0 0 1 1 0 9 1 0 7 1 0 0 3 2 4 2 1 0 5 2 2 2 0 1 1 3 3 3 0 0 0 4 0 1 0 0 0 1 0 0 2 1 0 0 4 1 7 0 6 2 0 8 1 7 0 0 0 1 0 0 0 0 1 0 0 0 0 1 2 4 0 0 1 4 2 0 0 4 1 0 4 0 2 0 0 2 8 2 1 0 0 0 4 0 1 0 0 1 7 4 1 3 3 0 0 3 0 2 0 4 1 3 1 3 0 2 0 0 0 0 0 0 7 0 6 4 0 0 0 0 1 0 5 0 1 1 0 2
1 3 0 1 0 2 2 0 0 1 0 1 1 1 0 0 0 0 3 0 1 1 0 0 0 1 1 0 0 0 0 2 0 1 1 2 1 1 0 0 0 1 2 0 0 1 0 1 0 2 0 2 0 1 0 1 1 0 1 1 0 0 0 1 0 1 1 1 0 0 0 0 2 1 0 1 2 1 0 1 0 3 1 0 0 0 0 0 0 2 0 0 1 2 3 2 0 0 3 0 1 0 0 0 1 0 0 0 0 2 2 0 1 0 1 0 0 0 1 0 0 1 1 0 1 1 1 0 0 1 0 1 0 2 2 0 1 1 0 0 0 0 0 1 3 0 0 0 2 1 1 1 2 0 0 0 0 0 0 1 0 0 1 1 0 1 0 0 2 0 0 0 0 2 1 0 1 1 1 0 2 1 0 0 1 0 0 1 1 0 1 1 0 1 0 0 0 0 0 0 2 0 0 0 0 1 2 3 1 0 0 0 0 0 0 0 1 1 0 1 3 0 0 3 0 0 0 0 3 1 0 1 1 0 0 0 1 0 1 0 0 0 1 0 3 0 0 0 0 0 0 0 0 2 0 0 3 2 2 2 1 0 0 1 0 0 0 0 0 1 0 2 0 0 2 0 0 0 0 0 0 0 2 0 0 0 0 0 4 0 0 0 0 3 0 0 1 1 1 1
26 33 45 31 36 44 49 40 33 34 38 29 51 34 41 42 44 24 34 39 30 41 43 52 30 25 35 44 32 40 27 47 25 43 42 47 54 19 30 42 52 35 23 37 38 37 48 44 41 32 41 31 46 48 42 41 37 42 35 37 36 37 42 39 38 36 51 42 41 46 38 48 32 33 44 35 42 49 30 32 36 33 59 31 52 31 40 31 31 51 41 34 31 45 42 37 53 30 44 44 29 37 30 35 42 36 34 25 30 26 35 38 51 38 35 33 33 29 42 34 48 45 35 46 23 36 40 38 37 32 27 33 43 41 44 41 43 43 29 37 30 50 36 44 38 33 40 39 38 40 29 40 38 34 50 46 43 34 47 45 45 45 38 31 43 35 37 36 47 35 46 36 33 29 42 33 35 31 42 31 35 29 33 38 41 40 30 36 34 41 36 27 48 43 33 39 45 31 32 31 31 29 26 35 45 36 40 32 33 41 35 44 30 48 44 41 36 30 34 28 48 31 36 43 26 49 42 31 35 40 36 30 32 42 48 36 33 43 24 35 39 34 37 43 49 36 42 40 36 45 32 31 42 45 42 31 53 35 48 36 41 36 45 47 28 42 43 35 39 32 45 41 51 39 32 33 51 53 32 30 44 41 39 38 45 33 35 48 49 34 49 34 54 27 34 37 36 34 40 55
0 0 0 0 0 0 0 0 0 0 0 0 0 0 0 0 0 1 0 0 0 0 0 0 0 0 0 0 0 1 0 0 0 0 0 0 0 0 0 0 0 0 0 0 0 0 0 0 0 0 0 0 0 0 0 0 0 0 0 0 0 0 0 0 0 1 1 1 0 0 0 0 0 0 0 0 0 0 0 0 0 0 0 0 0 0 0 0 0 0 0 0 0 0 0 0 0 0 0 0 0 0 0 0 0 0 0 0 0 0 0 0 0 0 0 0 0 0 0 0 0 0 0 0 0 0 0 0 0 0 0 0 0 0 0 0 0 0 0 0 0 0 0 0 0 0 0 0 0 0 0 0 0 0 0 0 0 0 0 0 0 0 0 0 0 0 0 0 0 0 0 0 0 0 0 0 0 0 0 0 0 0 0 0 0 0 0 1 0 0 0 0 1 0 0 0 0 0 0 0 0 0 1 0 0 1 0 0 0 0 0 0 1 0 0 0 0 0 0 0 0 0 0 0 0 0 0 0 0 0 0 0 0 0 0 0 0 0 0 0 0 0 0 0 0 0 0 0 0 0 0 0 0 0 0 0 0 0 0 0 1 0 0 0 0 0 0 0 1 0 0 0 0 0 0 0 0 0 0 0 0 0 0 0 0 0 0 0 0 0 1 0 0 0 0 0 0 0 0 0
4 3 12 2 3 6 8 6 8 11 4 4 11 13 6 9 2 9 3 6 6 10 14 1 9 8 11 4 2 12 5 6 11 9 9 8 7 10 15 5 10 6 5 5 11 11 18 2 8 12 3 5 17 3 0 9 11 2 10 8 6 6 7 4 14 4 11 15 8 18 16 9 7 15 10 5 10 8 6 4 5 10 7 7 7 3 1 4 5 8 10 15 9 12 19 11 12 6 5 4 6 8 10 22 3 14 10 9 0 14 2 3 13 4 7 6 6 3 8 9 11 4 7 7 4 4 8 4 16 5 7 2 8 6 1 7 15 5 10 4 9 4 12 7 8 4 6 8 9 13 8 4 6 11 2 4 17 8 3 2 12 5 11 5 21 4 8 9 4 10 7 3 18 9 6 11 10 2 7 7 12 6 1 5 6 7 5 5 6 11 11 13 3 7 6 12 4 9 4 7 10 8 10 2 4 10 8 5 1 7 7 4 5 4 2 14 9 8 9 2 5 8 13 2 5 6 13 9 11 7 4 11 21 8 14 6 7 9 13 3 8 7 10 17 5 4 8 5 8 8 1 10 4 8 2 1 3 11 6 7 11 11 9 7 10 6 4 12 4 4 4 9 9 13 4 9 10 10 6 14 9 13 8 8 5 1 7 3 5 10 7 3 4 0 10 5 7 13 5 12
153 156 80 124 114 82 77 85 100 123 93 181 140 160 104 105 116 169 118 123 141 168 111 104 188 209 129 106 139 149 157 104 140 110 83 115 78 118 135 116 95 97 112 118 97 104 107 133 109 119 66 147 83 129 90 84 103 139 123 146 77 108 156 142 90 110 106 89 99 153 138 97 94 99 120 141 77 62 130 101 102 97 110 130 128 125 154 66 97 67 71 103 108 99 130 111 129 135 117 121 115 133 117 95 112 80 88 186 105 87 113 94 150 123 133 111 79 53 111 109 117 100 81 98 109 100 138 158 81 166 132 92 107 105 108 116 111 120 100 101 130 230 180 125 99 94 136 78 89 98 168 89 86 218 158 83 104 96 93 133 123 104 151 114 93 125 131 103 114 80 120 96 131 95 142 120 128 108 174 107 80 91 101 105 126 131 141 195 126 112 149 88 126 84 116 137 131 103 105 156 137 134 113 71 105 120 95 95 107 99 114 132 144 129 128 151 84 95 112 96 128 129 104 126 121 131 109 116 136 122 107 128 82 137 143 77 126 103 109 108 73 148 176 119 115 138 87 80 140 130 78 143 98 164 163 210 125 99 101 75 113 109 123 108 140 59 85 95 148 128 134 141 144 91 119 103 130 121 149 144 103 106 121 116 82 109 101 93 89 174 67 139 123 130 173 111 131 94 116 86
0 0 0 0 1 0 0 0 0 0 0 0 0 0 0 0 0 0 1 0 0 0 0 0 0 3 0 0 0 0 0 0 0 3 0 0 0 0 0 0 0 0 0 0 0 3 0 0 0 0 2 0 0 0 0 0 0 0 0 0 0 0 0 0 0 0 0 0 3 0 0 3 2 1 0 0 0 0 1 4 3 0 0 0 0 0 0 0 0 0 0 0 0 0 0 0 0 0 0 0 2 0 0 3 0 1 0 1 0 0 0 0 2 0 0 0 0 0 0 0 0 0 0 0 0 0 0 0 0 0 0 0 0 0 0 0 0 0 1 0 0 0 0 0 2 0 0 0 0 0 0 0 0 0 0 1 2 0 0 0 0 0 0 0 0 0 0 0 0 0 4 0 0 0 0 0 0 0 0 3 0 0 0 0 0 0 0 0 1 0 0 0 0 0 0 0 0 0 0 0 0 0 1 0 1 0 0 0 0 0 0 2 0 0 0 0 0 0 0 0 0 0 0 0 0 0 2 0 0 0 0 0 0 0 2 0 0 0 0 0 0 0 0 0 0 0 0 0 0 0 1 2 0 0 0 0 0 0 0 0 4 0 0 3 0 0 0 0 0 0 0 0 4 0 0 0 0 0 0 0 0 0 0 4 0 0 1 0 0 0 0 0 0 0 1 0 0 0 4 0
1 0 0 2 0 0 2 1 0 1 0 0 0 1 0 1 1 0 0 1 0 1 1 0 2 1 0 0 0 0 0 0 0 0 1 1 1 1 0 1 1 0 0 0 1 1 1 1 0 0 0 0 1 0 2 0 0 0 3 2 3 0 1 0 0 1 2 0 0 2 0 1 1 1 1 1 1 0 0 1 1 1 1 0 0 2 0 1 0 0 0 0 0 0 1 3 0 1 2 0 0 1 0 1 0 0 1 1 0 1 0 0 0 1 1 0 0 0 1 3 0 1 2 0 0 1 0 3 1 2 0 1 1 0 1 0 0 3 2 1 0 1 3 0 0 0 1 1 0 1 0 0 0 1 1 0 1 0 0 2 0 0 0 1 0 0 4 0 0 0 0 0 3 0 0 1 0 0 1 0 0 0 0 0 1 0 2 0 0 0 0 0 0 3 0 1 2 2 0 0 1 1 1 0 1 0 0 2 0 3 0 0 1 2 2 3 0 1 4 1 3 1 0 0 0 2 2 0 0 0 1 1 2 1 0 2 1 0 2 0 0 0 0 0 3 1 1 1 1 2 1 3 0 0 2 0 2 1 0 1 1 0 1 4 0 0 1 1 1 0 0 1 3 0 1 2 0 0 1 1 0 0 1 1 1 2 1 1 1 0 1 2 0 0 3 0 0 2 0 0
39 28 36 31 26 30 35 22 45 21 40 33 19 19 26 37 40 27 25 22 34 23 37 13 32 25 23 32 30 26 30 39 28 16 30 5 29 38 37 28 34 39 29 34 25 26 29 15 19 22 18 24 36 26 24 29 14 43 16 31 21 8 32 14 16 31 14 28 26 19 27 32 33 22 16 14 24 25 34 39 37 34 44 38 43 49 27 41 13 19 43 20 28 41 25 36 16 24 31 12 29 29 3 24 22 20 28 21 28 18 26 46 23 25 28 7 32 36 36 32 20 28 30 19 16 28 23 36 25 29 15 27 7 30 30 20 35 28 28 36 28 4 23 27 40 10 25 44 28 16 26 12 31 15 34 34 26 38 36 39 11 16 11 39 33 13 37 25 40 28 32 43 42 44 29 34 28 14 32 27 25 31 25 32 19 20 43 27 11 15 39 21 41 38 31 20 33 29 25 18 6 29 20 28 27 30 15 49 10 27 26 20 32 30 45 24 11 31 27 19 18 42 11 13 31 26 24 30 22 24 32 39 28 33 19 37 20 26 38 46 37 17 28 35 34 26 19 33 22 36 24 30 32 13 44 26 34 26 47 8 30 37 30 21 38 17 23 45 12 23 32 19 41 29 34 26 53 33 17 11 27 19 19 33 30 39 34 30 30 16 36 10 18 29 37 42 35 15 6 5
22 12 15 22 16 13 11 17 13 12 26 17 12 12 12 11 20 12 22 8 15 9 18 7 17 17 14 19 15 14 20 20 17 13 10 11 5 14 22 13 13 28 26 9 17 12 22 16 18 23 12 15 22 17 17 18 15 17 13 13 16 6 12 13 12 15 18 16 14 12 26 13 25 22 15 13 20 15 14 16 31 16 23 13 18 10 24 14 15 16 15 11 13 18 12 17 18 12 17 15 12 18 14 18 11 19 15 17 15 15 24 19 11 10 19 21 11 15 9 22 19 17 15 15 11 16 14 12 21 11 9 16 15 13 31 13 17 14 10 12 9 28 10 19 10 18 16 13 21 15 14 9 9 21 15 15 10 15 21 16 15 21 19 16 15 17 15 19 28 19 10 9 7 10 24 16 14 10 15 19 18 9 19 17 23 20 8 18 12 26 8 17 25 3 18 10 11 12 22 8 15 15 11 13 18 10 6 10 8 11 11 14 12 16 13 10 3 15 16 17 17 9 15 13 16 20 15 12 18 14 10 4 13 13 15 11 14 13 12 19 17 15 17 15 15 13 22 21 12 17 15 11 22 17 21 16 4 20 20 25 20 18 25 12 26 17 15 17 13 11 14 13 20 13 13 15 13 19 24 16 18 16 17 16 23 18 9 18 21 18 16 18 17 18 13 10 10 17 21 15
4 3 1 0 4 6 0 4 2 4 0 7 2 2 1 0 1 0 4 1 2 0 2 3 3 4 1 1 2 1 1 1 4 6 0 0 4 2 2 1 0 2 2 4 6 2 2 3 2 0 1 2 0 0 1 4 7 0 1 3 3 0 0 1 1 1 2 1 1 2 4 0 4 0 0 2 0 1 0 2 2 1 1 4 0 0 5 2 1 5 0 1 10 1 0 3 4 1 1 3 2 2 1 0 1 0 0 2 0 7 0 2 1 2 6 2 1 3 1 4 2 1 3 1 2 1 2 1 3 3 2 1 0 7 1 1 2 0 1 2 2 4 1 5 0 3 8 0 1 3 0 1 3 0 2 1 0 3 2 4 1 4 4 2 1 3 0 6 2 4 3 5 5 0 1 2 0 5 1 2 2 0 0 0 2 1 3 5 0 1 1 0 1 0 2 2 3 2 5 1 6 0 1 0 0 1 2 1 1 1 3 3 2 2 4 0 0 0 2 2 1 0 0 0 1 3 0 1 0 7 2 0 3 0 0 1 0 4 1 3 1 2 3 0 3 0 2 3 0 3 2 0 4 1 5 0 0 3 5 4 5 5 3 0 1 0 0 4 2 4 2 6 1 3 1 3 2 3 0 1 1 6 1 0 0 1 2 1 3 0 2 4 1 0 0 3 1 3 0 2
0 0 3 0 0 0 0 4 0 0 3 0 1 1 0 0 0 0 0 6 0 0 0 1 1 6 0 0 1 1 0 0 3 1 0 0 0 0 2 1 2 2 0 1 0 1 1 0 1 0 0 0 3 0 0 0 1 0 1 0 0 0 1 0 2 0 2 2 2 0 0 0 0 0 0 0 2 0 0 0 1 1 0 0 0 0 3 0 0 0 0 0 1 1 0 1 0 1 0 1 3 1 1 0 0 2 2 1 3 2 0 0 6 0 0 0 6 1 1 0 0 0 1 0 4 0 1 0 0 1 0 1 3 1 2 0 0 2 6 1 0 1 0 1 4 2 0 0 0 1 2 1 5 0 2 0 0 0 1 2 1 0 2 3 1 2 0 0 1 1 0 0 0 0 0 0 2 0 1 1 0 3 0 1 2 0 1 0 1 0 1 0 1 2 0 0 0 0 0 0 0 0 0 0 0 2 0 1 0 0 0 0 0 0 0 2 0 0 1 3 0 1 2 1 3 0 3 1 0 0 1 0 1 0 1 2 0 0 0 1 0 0 0 1 1 0 0 2 1 0 0 0 1 1 0 3 0 0 3 0 1 2 0 0 0 5 1 0 0 0 1 0 2 0 0 4 1 2 2 0 1 0 0 1 0 1 3 0 2 0 2 1 1 0 0 0 0 2 1 0
5 1 1 2 2 0 0 1 1 1 0 1 1 0 4 0 2 2 7 1 2 1 2 0 1 0 2 2 3 0 1 0 0 1 1 2 2 0 1 1 2 5 0 1 2 1 5 1 4 4 2 0 0 0 0 1 0 1 0 0 1 2 0 2 3 1 0 0 1 0 0 0 5 0 2 0 2 3 4 6 1 1 2 3 1 0 1 0 1 0 2 1 2 0 1 1 1 1 2 0 2 0 1 1 0 0 4 2 2 1 1 1 3 0 0 0 1 3 1 5 2 0 3 1 1 0 0 1 2 1 2 0 7 1 0 1 2 1 2 2 2 3 0 1 0 1 0 2 1 0 0 1 1 0 3 1 0 0 0 1 2 1 1 1 0 2 1 0 2 3 2 1 0 2 5 2 0 2 0 1 2 0 1 6 1 0 4 0 1 1 0 1 2 5 4 0 2 1 1 3 3 1 0 0 2 2 1 0 0 2 2 1 1 1 2 2 1 0 3 2 1 0 1 1 0 2 3 1 3 1 0 2 1 2 0 0 0 0 2 0 2 2 3 4 1 0 3 2 2 2 1 0 2 0 0 0 7 0 0 0 3 0 1 1 0 2 0 0 0 1 2 0 4 0 2 2 3 1 1 0 2 2 0 0 0 0 0 4 0 2 0 0 2 2 0 0 2 0 2 0
10 5 30 7 6 6 7 1 1 5 32 2 19 8 8 7 8 3 18 37 8 8 4 11 10 14 6 18 16 13 2 22 9 16 1 21 1 12 7 19 6 2 4 4 11 25 10 15 15 9 21 13 18 2 14 26 7 13 10 18 5 15 3 20 15 11 11 7 18 12 25 8 3 9 7 18 3 12 19 7 2 11 16 10 19 24 9 9 11 12 7 8 15 9 19 1 22 8 27 2 23 4 5 16 5 8 5 18 19 20 7 9 11 5 10 1 6 31 6 12 4 8 4 10 6 7 16 19 9 15 13 7 3 13 7 19 9 8 21 12 6 5 13 24 5 9 20 8 5 18 14 1 8 11 25 11 4 5 9 14 9 6 6 13 23 18 6 13 5 4 13 17 10 8 4 8 4 2 12 9 5 7 15 9 11 13 9 8 13 15 2 19 14 6 5 16 3 6 8 6 2 5 9 28 12 3 4 12 6 8 7 15 6 5 6 6 12 8 17 11 14 33 2 6 25 19 9 11 6 2 22 38 10 3 4 16 13 14 11 9 5 5 9 9 12 24 14 16 23 8 12 2 26 18 10 6 13 10 11 11 3 4 6 11 11 6 8 8 16 7 10 6 16 28 7 7 9 6 6 9 6 4 24 10 15 8 7 5 17 15 19 2 14 11 8 6 12 1 3 6
1 0 0 1 0 1 2 1 1 3 1 2 2 2 3 1 0 0 1 0 1 2 1 1 0 0 1 1 1 1 3 4 2 1 0 0 2 1 3 1 1 4 1 1 1 1 1 0 2 1 0 1 0 3 2 1 0 1 1 3 0 0 1 3 0 1 2 4 0 1 2 1 1 3 5 6 2 3 2 2 1 2 1 2 0 0 2 5 3 0 0 1 0 3 2 4 2 3 1 4 1 2 2 4 2 0 0 1 4 0 1 5 1 1 0 1 4 3 2 2 4 1 1 2 0 3 0 1 2 0 0 3 3 1 0 1 1 0 1 0 1 1 0 3 2 1 3 0 1 1 0 2 0 2 1 4 0 0 4 0 0 4 0 1 1 2 2 0 1 2 0 1 1 1 3 5 1 1 4 3 5 2 1 2 1 1 3 2 3 0 2 0 0 0 1 2 1 3 5 2 0 0 0 1 1 1 1 5 1 2 1 0 0 0 0 0 2 0 2 3 0 0 1 2 1 2 3 0 0 0 0 1 2 2 3 2 1 1 4 1 1 3 0 1 2 3 1 0 0 1 2 1 0 1 2 0 1 0 4 4 0 1 2 2 0 0 0 1 0 0 3 0 1 0 0 0 2 2 2 0 0 3 2 3 0 3 2 1 1 2 3 6 0 2 6 3 1 2 0 3
0 3 0 0 0 4 1 0 0 2 2 2 0 2 0 3 5 0 0 5 0 0 0 3 6 0 0 2 0 0 1 3 4 0 8 0 0 0 4 0 3 7 0 1 2 0 11 1 0 0 2 4 0 0 0 4 1 3 1 0 5 0 3 0 5 0 1 1 0 0 0 1 4 4 5 1 0 0 1 3 1 5 0 1 2 1 0 1 2 4 0 2 0 0 3 5 0 0 0 1 0 3 3 0 8 1 0 0 0 0 5 0 4 0 0 3 2 1 0 6 2 0 1 1 0 0 1 0 3 0 2 0 1 4 0 0 0 0 2 0 1 3 1 0 3 3 0 5 1 2 2 0 0 1 0 0 0 2 0 1 0 0 0 0 0 0 2 0 0 0 0 1 0 4 5 0 1 0 0 1 0 4 0 4 2 2 3 0 3 0 0 0 0 0 5 3 0 8 1 1 0 1 0 0 3 0 11 0 0 0 0 0 0 0 1 0 9 0 1 0 1 0 3 1 0 0 0 0 5 2 1 4 1 1 0 6 0 0 3 0 0 1 0 5 1 4 0 0 1 2 5 0 2 10 3 5 0 2 0 3 0 0 2 2 2 0 4 3 2 1 0 0 3 0 0 0 9 2 0 0 1 2 0 0 0 0 0 0 0 0 7 6 1 0 1 2 1 1 2 0
8 9 10 13 15 24 6 13 13 15 10 14 13 9 11 8 13 8 8 11 7 14 14 19 14 11 13 12 17 10 7 15 15 20 14 16 10 12 11 16 13 16 13 13 16 13 10 7 17 10 16 11 9 11 12 15 17 6 13 4 10 9 11 15 10 14 9 14 8 18 5 15 15 15 12 14 9 8 19 8 13 19 15 13 21 14 18 9 13 8 15 10 13 13 7 17 16 15 8 10 8 7 18 11 18 18 28 9 16 14 15 11 12 7 13 9 12 10 9 12 13 22 8 13 14 10 16 11 5 15 9 12 11 11 12 16 10 8 16 13 12 7 11 11 10 13 8 8 7 18 14 15 8 12 8 15 15 15 6 11 9 10 7 21 19 14 14 12 15 7 9 5 14 14 13 21 7 10 10 9 13 7 8 7 6 13 13 13 17 15 8 15 10 14 14 13 12 6 15 15 11 7 11 16 13 12 13 11 15 14 9 12 17 12 18 9 14 9 11 12 16 8 17 11 4 14 12 9 13 14 7 14 20 8 8 12 9 15 7 14 14 16 13 15 9 17 16 17 17 16 20 15 10 8 10 5 6 14 9 13 19 15 13 10 14 12 4 11 17 11 10 11 17 14 9 14 14 20 14 15 15 11 15 13 8 9 14 8 12 7 10 8 15 16 16 16 7 13 9 9
0 0 0 0 0 0 0 0 0 0 0 0 0 0 0 0 0 0 0 0 0 0 0 0 0 0 0 0 0 0 0 0 0 0 0 0 0 0 0 0 0 0 0 0 0 0 0 0 0 0 0 0 0 0 0 0 0 0 0 0 0 0 0 0 0 0 0 0 0 0 0 0 0 0 0 0 1 0 0 0 0 0 0 0 0 0 0 0 0 0 0 0 0 0 0 0 0 0 0 0 0 0 0 0 0 0 0 0 0 0 0 0 0 0 0 0 0 0 0 0 0 0 0 0 0 0 0 0 2 0 0 3 0 0 0 0 0 0 0 0 0 0 0 0 0 0 0 0 0 0 0 0 0 0 0 0 0 0 0 0 0 0 0 0 0 0 0 0 0 0 0 0 4 0 0 0 0 0 0 0 0 0 0 0 0 0 0 0 0 0 0 0 0 0 0 0 0 0 0 0 0 0 0 0 0 0 0 0 0 0 0 0 0 0 0 0 0 0 0 0 0 0 0 0 0 0 0 0 0 0 0 0 0 0 0 0 0 0 0 0 0 0 0 0 0 0 0 0 0 0 0 0 0 0 0 0 0 0 0 0 0 0 0 0 0 0 0 0 0 0 0 0 0 0 0 0 0 0 0 0 0 0 0 0 0 0 0 0 0 0 0 0 0 0 0 0 0 0 0 0
11 17 6 10 7 8 4 9 5 13 7 14 2 8 8 6 7 3 14 11 13 4 11 7 8 10 9 9 12 6 1 7 7 8 3 2 8 15 9 7 7 8 11 4 9 12 8 10 9 8 13 9 7 8 7 25 5 6 4 5 3 10 11 7 6 8 9 6 6 4 12 12 5 8 12 6 9 9 8 8 9 12 4 6 12 17 10 8 7 10 8 17 6 7 6 6 11 4 4 13 10 7 11 6 5 8 15 17 9 12 6 11 10 8 8 6 10 9 16 8 7 6 5 8 7 11 9 9 8 9 7 8 14 5 6 5 6 5 6 6 8 9 8 7 3 9 12 10 9 7 2 4 4 5 12 8 3 9 4 7 9 8 8 9 10 4 10 7 7 11 7 6 8 5 7 10 15 10 4 9 5 5 10 10 6 10 4 10 8 11 15 8 11 12 5 11 11 13 10 6 13 8 7 6 11 9 5 9 9 6 13 13 10 6 7 5 5 12 9 8 2 8 13 8 8 7 9 8 6 6 7 3 12 7 15 6 5 12 13 4 5 9 11 13 6 5 7 9 11 13 9 5 17 12 7 6 7 7 11 12 9 10 11 9 7 3 7 7 14 5 7 9 10 13 11 15 18 11 12 8 9 14 17 5 6 15 11 8 10 9 4 10 12 4 12 10 9 6 10 12
706 846 591 724 1080 865 815 884 758 568 755 835 1011 772 644 784 873 643 872 526 692 832 426 891 1173 759 1001 737 1117 732 1023 645 1201 648 849 666 752 691 1094 763 928 999 1025 719 571 790 481 936 526 685 705 818 635 889 1044 958 664 976 903 1022 727 608 967 564 1236 748 577 835 494 671 464 865 595 813 914 1019 805 833 601 585 854 636 541 847 813 1367 566 934 957 714 595 902 898 1114 562 915 842 643 832 674 991 1049 852 739 1017 553 1041 910 741 760 551 593 958 748 615 937 978 902 1043 700 750 418 864 589 396 717 673 715 1106 568 766 623 941 934 793 1046 951 502 585 512 660 798 515 565 1135 655 853 1036 935 928 767 676 893 821 1078 712 737 608 786 560 835 814 633 1304 487 546 765 905 983 994 703 621 582 885 841 904 896 704 539 1026 911 649 1057 731 860 656 810 711 815 791 987 709 655 990 1215 739 1329 860 1020 951 859 607 1030 677 544 1135 1066 770 484 606 501 783 672 517 808 1010 1094 799 970 876 766 681 1088 683 747 992 1022 974 746 897 994 703 610 817 518 622 980 869 894 1306 621 707 913 929 579 458 913 1068 803 1025 920 660 1098 973 1107 494 827 964 951 742 683 986 660 804 622 598 776 1071 572 1349 980 663 764 732 559 1124 1021 671 1035 1054 444 868 757 812 661 946 1189 906 1046 589 621 691 577 855 800 923 1280 971 757 862
9 7 10 9 5 4 3 10 3 5 7 6 9 10 9 4 8 11 13 5 5 3 3 11 5 7 6 4 9 4 1 6 9 5 6 15 4 5 5 0 7 5 9 0 2 5 11 7 9 5 5 10 3 16 12 8 8 5 1 7 10 5 26 11 3 5 4 6 7 10 2 3 6 12 11 0 3 9 8 4 2 3 1 4 6 14 4 6 5 5 11 11 10 1 6 12 11 3 5 9 16 9 1 4 3 10 4 9 11 6 9 9 0 3 10 8 6 7 10 17 14 10 4 10 8 16 5 7 11 7 11 1 17 12 2 7 13 10 7 3 10 6 7 4 4 7 8 8 16 10 3 12 1 2 7 11 12 7 7 6 10 1 4 8 6 8 12 4 5 8 6 11 4 6 9 6 5 4 7 6 5 6 2 7 2 2 11 10 12 9 7 3 7 5 5 4 4 2 7 6 8 11 2 9 7 7 5 10 3 3 6 8 3 10 7 6 14 8 7 10 9 8 5 7 5 9 13 1 6 7 10 5 11 6 8 7 10 7 7 7 11 11 0 7 9 8 9 6 6 14 7 8 4 7 3 10 10 13 2 14 9 6 11 5 8 9 8 7 12 8 10 3 10 16 8 9 13 18 4 12 11 11 4 5 4 9 7 4 6 7 8 3 8 9 6 5 6 6 10 4
88 60 104 138 135 85 2 154 21 71 4 73 243 707 100 148 505 57 98 435 430 214 284 40 77 60 540 284 47 71 46 62 7 76 203 493 83 877 165 115 14 362 290 198 574 77 295 31 153 338 45 128 116 74 45 88 175 139 19 133 241 10 84 34 72 214 16 67 660 100 133 216 212 188 233 313 54 4 221 390 192 338 10 220 210 150 372 108 52 71 967 262 123 77 117 400 220 230 68 126 80 83 190 146 127 18 66 277 247 63 285 324 336 129 245 119 96 112 271 20 87 57 124 135 315 190 35 206 20 80 244 81 87 71 112 155 443 224 50 95 223 31 168 71 47 159 127 247 74 162 57 33 86 411 124 229 45 236 336 2 170 102 237 251 227 177 87 346 126 116 114 129 57 96 178 156 196 109 116 215 62 13 67 287 174 48 188 550 458 61 230 41 39 127 80 228 175 57 242 166 96 276 241 26 91 279 230 265 255 57 185 25 104 173 12 149 93 109 100 119 60 47 246 217 746 206 135 252 60 1 128 95 235 155 59 129 153 45 235 166 494 51 235 160 32 100 168 36 0 218 153 258 180 57 39 336 304 357 113 31 22 194 183 103 96 215 55 112 138 364 212 534 52 34 353 246 57 265 207 371 119 344 34 57 4 267 62 112 159 102 250 125 34 58 35 162 25 107 152 96
72 75 53 83 62 81 86 68 75 50 61 51 69 61 58 80 51 87 65 73 45 49 83 63 39 78 52 50 79 56 85 41 55 56 70 69 67 66 65 44 69 56 78 68 65 59 92 70 72 67 70 50 69 79 51 71 52 47 61 61 59 75 52 52 63 59 44 59 72 60 62 53 76 57 89 62 77 60 45 66 92 85 60 62 55 78 62 73 75 54 107 62 71 48 77 50 55 77 67 94 71 55 80 51 85 51 62 83 51 62 73 81 53 69 59 75 87 75 51 37 57 71 65 83 67 66 73 58 49 85 106 71 81 64 92 58 85 58 72 77 54 61 48 55 72 55 86 63 57 70 59 69 92 55 78 63 36 73 67 59 85 60 68 92 85 88 38 58 56 66 40 84 47 61 49 51 61 42 48 64 73 60 100 52 80 44 87 42 128 94 55 67 51 43 45 37 76 87 140 67 72 47 72 78 71 88 51 78 72 59 66 83 85 119 57 68 87 62 68 98 56 65 87 63 57 94 70 64 74 43 60 62 62 88 60 74 51 76 70 85 96 52 73 59 80 75 66 68 52 69 57 71 50 70 56 61 74 57 66 81 87 39 67 74 69 62 72 54 44 73 63 45 74 55 117 70 75 74 91 58 50 55 68 46 63 61 82 84 71 68 62 59 69 61 52 48 58 66 84 37
12 8 10 4 9 27 16 7 11 9 9 6 9 11 7 3 8 14 9 3 10 4 2 13 4 1 7 7 15 2 4 6 15 6 17 4 11 2 9 3 1 16 9 21 16 5 14 12 7 12 3 9 10 16 2 4 1 11 2 5 15 12 6 8 17 10 23 4 18 6 9 6 14 26 9 2 15 11 4 2 12 6 10 16 8 6 11 11 12 5 12 3 6 11 27 7 4 22 1 18 6 12 6 8 8 16 17 3 16 4 19 17 6 15 9 7 10 4 5 30 12 12 9 7 3 14 4 20 7 8 5 12 14 17 9 10 19 17 8 8 7 36 2 10 5 2 14 8 24 9 7 8 5 7 6 1 7 5 3 9 4 5 5 12 15 18 11 3 10 9 4 15 15 6 3 4 4 19 20 11 22 6 12 3 14 6 11 24 12 14 14 11 16 28 2 5 19 16 6 4 7 7 10 12 12 5 6 13 4 18 11 7 9 17 15 24 5 18 6 18 11 12 3 16 10 3 22 6 13 6 12 5 14 5 6 14 10 3 4 11 16 13 10 24 14 0 14 2 3 11 18 5 8 12 7 13 17 16 2 18 18 11 15 9 4 14 5 6 16 7 12 5 11 11 4 22 3 14 3 20 13 11 21 18 7 4 9 24 7 9 1 8 9 7 8 8 2 5 15 1
16 17 0 3 10 9 7 0 3 4 5 8 6 13 13 5 9 1 5 3 2 3 8 2 12 5 9 1 19 12 5 1 9 5 7 4 5 5 10 3 3 5 5 5 5 5 4 9 7 5 18 2 5 11 13 7 1 2 11 2 3 15 12 6 0 4 13 11 8 7 9 6 9 7 2 4 5 8 0 3 11 2 5 4 8 10 6 2 4 14 10 10 2 11 11 1 13 9 8 11 4 6 8 2 1 8 10 3 16 3 6 3 6 11 2 10 8 8 1 9 2 4 8 9 6 4 15 2 4 6 1 5 7 5 7 8 4 6 3 5 6 10 10 8 6 6 7 4 22 3 11 15 6 5 4 13 1 6 9 1 8 14 3 5 10 4 4 1 10 6 7 8 9 5 2 8 14 7 3 8 8 14 6 1 3 8 5 14 1 5 8 4 6 3 6 16 5 2 14 6 1 4 1 3 5 9 4 5 6 9 4 4 6 10 8 4 0 7 6 17 3 14 7 3 5 11 0 6 6 4 19 5 7 11 2 10 1 14 10 11 0 6 4 9 6 4 1 10 5 1 8 5 4 0 8 14 8 3 2 4 8 3 1 5 3 4 8 0 2 24 3 5 1 5 6 0 2 4 5 10 8 11 4 24 7 5 6 8 5 5 5 1 3 4 7 7 19 2 15 3
208 141 117 154 99 93 116 110 141 173 137 145 151 149 106 127 132 123 113 164 172 167 159 113 226 186 175 199 158 122 217 135 149 89 188 121 129 134 102 233 138 131 180 149 199 146 93 147 105 163 77 214 103 142 100 100 111 125 142 135 108 125 145 88 120 136 89 163 150 138 164 100 107 100 157 229 115 116 112 211 136 97 118 124 126 139 147 75 172 152 81 148 98 95 164 138 114 154 120 145 139 130 127 136 168 153 152 124 120 111 140 77 214 226 181 137 132 94 137 110 100 120 103 110 163 110 111 150 89 133 150 92 107 132 152 147 96 123 123 117 151 167 153 117 129 126 132 170 118 102 158 106 120 259 165 99 101 137 107 112 92 99 141 156 141 145 171 126 105 124 133 128 157 101 223 82 144 116 184 142 83 141 148 180 164 116 171 236 102 80 208 120 137 121 179 144 111 156 141 146 123 141 136 98 133 148 103 130 131 117 153 213 210 116 117 144 91 110 183 159 137 134 126 179 148 136 239 110 118 155 126 129 101 158 177 131 139 136 159 164 120 165 144 145 118 195 108 112 112 131 61 123 146 126 135 271 133 99 81 101 110 182 120 110 192 125 103 107 221 172 116 124 107 85 121 147 141 139 176 194 164 167 97 96 136 119 158 77 124 149 105 187 91 142 134 216 166 94 108 136
18 16 3 10 23 7 5 17 16 1 13 13 20 22 13 15 12 17 19 9 12 11 31 19 23 9 2 11 4 5 16 6 4 6 21 12 8 2 7 12 17 13 5 8 4 5 10 9 14 11 5 6 4 11 8 16 5 21 26 23 5 14 9 7 10 7 8 12 16 9 17 8 13 12 12 10 9 4 2 10 8 7 7 9 20 5 15 9 7 11 4 9 20 9 1 8 19 6 12 15 8 8 9 6 18 10 17 10 10 11 0 10 8 5 18 16 8 18 4 3 12 9 5 2 16 6 6 23 17 21 13 5 4 14 5 10 5 12 8 11 10 19 3 9 14 8 17 1 10 19 10 13 7 25 18 9 8 6 9 12 15 12 6 10 12 10 12 2 2 6 20 2 10 11 12 29 11 19 13 7 14 12 3 5 9 6 9 26 19 20 3 13 5 2 7 28 8 8 13 10 27 12 8 17 25 19 5 26 5 6 14 15 7 9 13 15 12 20 8 16 23 8 2 11 9 4 10 8 7 18 21 14 11 13 9 9 4 7 21 3 3 20 12 14 12 11 9 1 2 14 19 4 15 13 6 3 18 7 7 12 7 2 13 9 8 13 34 11 10 3 10 7 18 15 6 22 10 7 4 7 4 16 14 18 22 4 8 11 11 24 7 18 8 15 14 13 11 3 7 23
10 2 1 4 3 1 5 2 6 1 14 3 3 4 2 5 3 17 2 4 2 1 3 7 2 11 4 7 6 6 3 2 0 0 0 2 6 4 0 6 2 8 3 2 6 1 1 3 0 4 8 5 2 1 8 2 1 0 5 3 1 8 4 1 3 3 7 4 1 6 4 5 2 3 1 13 11 4 2 1 7 2 2 12 9 6 4 7 5 2 4 5 6 4 4 1 14 6 3 1 6 3 7 4 4 3 6 1 2 8 0 0 1 0 8 12 10 1 3 5 2 2 7 1 6 0 3 1 6 1 5 1 6 1 6 3 5 2 3 6 4 6 2 7 5 4 2 2 4 3 6 3 3 3 8 8 3 2 5 9 2 9 6 2 4 5 1 5 10 5 3 3 14 4 3 0 7 3 6 7 7 3 5 2 6 0 2 2 5 9 3 5 2 4 0 1 2 6 1 10 2 7 1 3 0 3 5 6 5 4 3 6 1 4 7 7 6 1 2 5 4 3 2 6 11 4 9 5 4 4 2 5 2 5 2 4 2 3 1 2 7 5 10 2 0 12 2 2 3 12 17 1 2 5 7 7 4 1 2 4 3 5 1 4 0 5 9 5 5 3 6 9 4 6 9 6 2 4 2 1 9 3 1 3 6 0 2 1 3 3 3 6 3 6 5 4 5 3 0 1
17 40 10 10 2 17 12 2 2 0 20 3 13 0 6 7 18 0 9 33 7 12 14 2 17 45 6 1 3 6 11 24 6 15 18 20 7 6 2 10 34 18 5 11 11 26 6 19 4 37 6 9 6 8 26 12 15 42 2 12 12 12 24 9 1 5 9 15 11 0 5 6 12 3 3 10 28 30 2 7 5 2 8 30 18 15 13 4 6 10 7 9 17 9 11 5 2 4 20 17 14 0 11 4 14 11 59 28 22 29 17 22 28 3 6 15 15 16 7 2 8 26 3 15 13 14 5 10 6 16 4 12 20 12 22 5 11 28 33 2 11 0 7 15 1 8 21 14 23 4 8 32 2 25 20 10 37 5 9 3 20 0 10 10 4 42 4 4 11 13 25 13 3 21 5 15 2 15 3 37 19 16 17 13 9 5 1 5 14 18 11 36 12 12 16 8 10 14 7 8 10 12 10 6 30 4 4 8 6 16 7 8 15 4 5 21 4 14 42 47 16 7 44 1 5 10 2 4 12 9 32 3 35 5 6 1 0 9 2 2 61 10 11 37 35 7 5 7 26 8 16 30 1 4 7 57 15 8 4 14 6 28 8 23 26 1 32 6 4 32 37 6 15 10 6 20 8 6 17 1 3 33 25 21 13 6 2 4 6 7 9 54 30 17 10 1 11 15 6 28
8 5 2 2 6 4 0 2 4 10 6 6 2 2 3 0 7 8 3 11 1 8 2 1 7 4 4 6 3 4 0 14 0 2 11 0 11 7 10 7 6 5 5 1 0 10 7 2 2 9 6 6 3 3 9 9 5 3 5 6 8 0 4 14 13 1 2 5 3 1 11 0 3 5 2 9 6 3 1 8 8 7 5 7 7 4 1 6 3 3 4 1 4 4 1 4 3 3 14 10 0 0 7 9 4 0 0 6 5 5 2 13 11 4 1 1 8 0 2 6 4 1 5 4 10 11 9 8 4 7 1 5 6 6 7 7 11 3 4 3 2 4 3 7 8 0 5 4 2 10 11 5 2 7 7 6 6 2 7 3 9 0 3 2 6 4 3 6 6 8 6 3 11 4 4 8 8 10 12 16 12 6 0 4 2 10 7 5 3 6 6 5 8 5 4 5 5 7 0 12 3 0 2 3 5 3 2 6 4 6 7 0 4 4 8 9 6 1 2 8 7 6 0 1 10 0 3 7 1 9 6 5 10 4 1 3 3 6 7 10 8 0 3 2 1 9 3 3 9 0 4 2 8 4 10 3 4 8 5 6 7 5 1 7 5 6 2 7 7 3 4 4 4 1 0 4 2 3 8 8 4 4 3 5 1 3 4 0 5 6 4 6 7 3 5 8 5 8 2 4
10 21 10 16 14 13 17 27 20 14 13 23 10 12 10 15 14 12 23 3 16 11 11 13 14 9 20 12 22 10 21 22 19 12 19 18 18 12 13 15 8 11 19 19 14 6 5 24 8 16 17 12 13 8 11 20 11 16 15 12 10 17 18 2 11 19 21 10 13 27 17 13 11 18 22 11 22 12 17 17 11 18 9 17 7 24 12 11 23 20 26 15 24 11 14 19 13 12 19 6 14 6 8 13 14 14 15 24 22 12 25 19 17 22 9 21 18 15 16 20 27 21 14 10 15 23 12 17 8 22 11 6 8 8 14 17 16 17 17 11 16 7 11 13 18 9 19 22 15 16 16 20 13 14 19 10 12 18 15 10 10 7 11 19 14 12 11 12 7 16 14 12 17 12 13 19 19 11 9 12 15 21 5 15 11 19 13 13 10 7 26 12 8 25 22 32 11 17 8 8 11 23 25 6 15 11 14 13 15 30 11 9 23 12 18 12 11 9 13 12 15 8 27 12 20 12 16 20 15 1 10 11 15 29 15 19 11 10 26 18 9 18 10 19 16 6 13 19 9 20 18 9 31 14 15 21 17 11 25 20 29 14 16 18 15 12 17 16 13 26 9 12 10 21 27 17 27 17 24 28 23 15 12 16 10 17 13 25 13 17 25 6 18 12 14 24 15 7 13 14
1 0 0 0 0 0 0 0 2 2 1 1 4 0 0 0 0 1 0 0 1 0 0 0 0 1 1 1 0 0 0 2 0 0 0 2 1 0 0 1 0 1 3 4 0 0 1 2 2 1 0 0 0 1 0 0 0 1 0 0 1 3 0 0 0 1 1 0 0 0 1 0 2 0 1 1 1 0 1 3 1 0 3 0 1 0 1 2 1 0 1 1 1 0 1 0 0 1 0 0 0 0 0 1 0 0 0 0 1 2 2 2 0 0 1 1 0 0 0 1 1 0 0 0 0 2 0 0 0 0 0 0 1 0 0 1 0 0 0 1 0 0 0 0 0 1 2 0 0 0 0 2 0 1 2 0 1 0 0 0 0 0 0 0 1 0 0 1 0 0 0 0 0 0 1 0 1 0 0 0 0 3 1 0 1 0 0 1 0 2 1 0 0 1 0 0 1 0 0 1 1 1 0 0 1 0 1 0 1 0 2 0 0 0 0 0 0 5 2 0 0 0 0 0 1 0 1 3 1 1 0 0 0 1 0 0 0 1 0 0 0 2 0 0 0 1 0 0 1 1 1 0 0 0 2 2 0 1 1 0 2 0 1 1 0 0 1 2 0 0 2 0 1 1 0 2 0 0 2 0 0 1 1 0 1 1 0 5 2 1 4 0 0 0 1 0 0 1 0 3
6 3 6 6 14 5 9 12 10 8 7 15 9 7 3 7 7 6 11 1 9 13 8 3 13 7 18 13 6 11 8 9 11 7 13 9 11 10 9 4 8 6 8 8 12 9 5 9 10 13 13 10 10 9 12 13 8 4 12 15 3 10 7 8 13 11 13 4 11 13 11 10 12 8 11 3 12 4 9 5 7 16 7 15 6 15 15 7 11 7 9 8 12 8 16 14 8 12 8 8 16 4 11 12 9 6 10 13 9 21 9 11 4 13 5 9 16 12 8 10 4 9 14 6 9 10 9 6 8 3 14 6 11 14 6 15 13 10 5 11 10 3 4 9 17 8 14 8 7 8 12 5 10 11 9 17 12 4 17 14 18 6 14 6 13 7 8 7 10 14 7 7 16 14 13 5 4 15 7 8 12 18 12 15 5 10 6 14 8 8 8 8 5 14 12 11 18 16 15 9 11 11 10 12 10 6 8 6 17 5 5 8 15 3 5 9 5 11 10 17 7 7 10 3 12 14 13 11 7 11 12 3 9 11 15 16 13 15 7 17 8 7 8 10 17 13 8 8 9 10 9 7 10 15 4 11 10 7 4 13 10 12 14 12 10 8 7 10 9 12 9 7 12 13 11 17 14 7 6 13 7 13 14 15 5 15 19 11 14 8 13 9 4 2 12 7 12 10 12 5
5 7 16 14 2 7 1 0 19 18 1 5 22 4 0 11 1 8 18 8 0 2 8 9 8 8 8 6 1 8 3 7 3 6 9 12 9 4 7 14 32 4 3 5 8 9 10 21 2 16 5 16 8 2 7 3 3 3 4 10 4 23 6 1 0 0 3 1 5 4 3 6 20 3 2 8 1 15 9 4 3 0 25 2 8 1 16 19 5 2 3 4 3 1 10 9 25 1 6 3 6 9 6 8 4 15 2 5 0 0 9 4 17 6 3 1 0 2 5 1 4 14 11 8 9 16 7 12 7 4 3 3 0 2 5 5 9 3 5 5 21 5 8 4 4 0 4 11 7 3 17 12 2 13 1 12 3 8 9 4 11 2 3 13 5 5 1 8 0 13 21 9 20 13 5 24 4 8 0 12 2 7 18 8 14 10 1 6 4 2 3 4 3 5 6 2 2 3 6 5 4 6 11 3 7 11 4 8 8 1 1 14 5 13 16 5 11 8 1 3 17 24 7 1 1 17 1 5 13 1 6 6 10 2 15 13 4 5 4 4 6 1 0 4 5 1 0 3 1 1 5 2 7 7 6 25 7 5 6 3 8 6 3 13 10 3 2 3 10 4 3 3 2 9 2 6 12 4 13 8 10 24 9 7 9 4 1 8 8 8 2 8 2 2 3 6 9 9 19 1
12 4 3 2 5 5 9 11 4 2 2 5 7 1 2 0 7 3 0 5 0 7 5 0 4 5 3 2 2 2 4 4 6 4 3 3 2 4 1 6 0 8 1 7 4 8 1 7 10 10 1 6 5 3 6 5 4 2 3 1 0 2 10 4 2 7 9 5 3 3 1 1 7 0 7 5 3 0 7 7 5 6 2 3 9 12 0 1 5 10 3 5 5 0 4 3 6 4 5 0 2 14 2 5 1 4 2 4 14 5 2 3 2 3 5 2 9 3 6 3 6 6 8 11 3 7 4 3 0 1 3 6 2 5 9 1 4 5 2 4 1 6 3 4 3 4 7 5 3 6 7 4 15 9 1 1 2 5 7 4 3 3 2 4 0 0 3 6 4 5 6 1 4 8 2 9 4 7 4 2 4 0 1 5 4 4 1 4 3 2 6 6 2 1 10 5 1 11 1 1 6 3 6 6 8 11 6 7 6 6 6 2 1 2 4 7 3 3 4 1 4 7 11 1 7 3 11 4 6 1 10 1 2 4 3 3 5 13 11 1 4 0 3 7 0 8 2 3 13 1 0 5 7 0 4 3 1 5 4 3 9 3 1 2 3 3 3 6 5 1 2 8 9 3 8 3 4 3 11 0 4 2 1 14 4 3 5 4 5 5 2 3 6 2 2 0 5 5 3 4
6 9 5 12 8 13 6 9 12 11 5 13 5 9 7 7 6 4 11 12 7 5 9 9 9 10 10 13 7 11 6 9 9 9 3 10 10 11 9 9 8 9 6 10 15 2 4 6 8 9 7 4 7 6 9 12 12 11 5 11 8 13 7 8 7 5 9 8 6 8 9 6 12 6 5 7 10 9 8 9 13 12 6 8 14 12 10 7 8 9 10 4 12 10 8 16 8 4 8 10 8 9 12 5 16 7 13 5 8 5 9 9 8 11 8 8 10 13 10 7 10 9 7 10 11 10 8 7 10 7 10 9 8 12 7 12 8 7 16 11 15 8 5 16 11 5 8 12 6 12 9 8 8 9 4 9 9 9 11 12 11 9 12 10 13 7 9 7 12 9 7 10 9 14 13 11 10 6 13 4 11 11 8 15 7 14 14 16 8 11 10 11 9 5 8 6 17 10 3 7 8 10 8 8 9 7 7 8 12 8 14 7 5 10 9 8 7 14 6 11 8 7 6 9 15 9 9 9 8 7 7 9 10 6 7 10 10 8 8 5 7 10 11 15 14 13 9 8 10 16 13 11 5 7 11 6 9 4 13 8 9 13 6 13 6 15 7 11 9 7 13 9 12 14 8 6 8 11 14 12 12 10 8 7 7 10 4 11 9 6 9 11 9 10 16 7 5 8 10 4
46 32 38 27 22 22 33 24 17 21 36 26 22 27 26 25 12 33 25 38 36 44 29 28 31 38 39 30 30 28 20 24 21 28 32 27 32 11 25 30 14 16 21 24 14 37 18 10 27 35 23 29 28 28 45 11 33 20 19 30 44 32 13 25 23 41 28 32 28 18 20 21 18 21 23 26 20 32 26 30 27 29 15 32 31 38 26 34 14 38 32 33 19 31 33 35 31 25 30 25 15 17 39 28 43 29 31 37 19 12 27 22 29 26 22 26 28 31 21 30 12 32 39 32 22 25 44 13 22 34 34 20 27 38 22 29 21 39 18 29 24 26 27 31 33 6 30 37 32 21 33 37 29 16 28 26 30 41 18 32 14 23 24 30 35 30 19 23 16 22 16 32 23 17 28 20 17 24 18 28 15 25 44 21 27 21 15 19 32 47 44 30 7 14 10 20 34 11 50 32 30 19 32 25 31 26 17 36 27 19 35 26 15 34 19 20 23 25 38 37 19 25 5 30 24 17 24 15 23 28 31 34 24 19 31 46 37 19 19 29 43 31 34 35 20 37 32 28 25 21 32 30 32 28 26 30 24 28 39 39 31 19 26 40 27 25 32 14 21 39 31 24 13 31 20 19 22 15 36 27 29 18 25 36 23 43 17 21 19 19 42 5 20 30 43 26 28 31 25 33
2 1 3 3 0 5 5 2 3 1 2 2 0 1 2 0 2 3 3 2 3 1 0 4 2 4 2 1 3 2 4 0 4 2 1 4 4 0 2 1 5 0 2 2 1 4 2 0 6 3 6 3 2 3 0 1 1 0 5 2 2 4 0 3 2 3 4 2 0 1 2 2 3 4 2 1 5 1 2 1 0 3 1 1 2 4 4 4 2 2 2 0 5 1 1 0 6 5 3 7 0 1 5 0 6 4 6 1 5 3 0 1 6 7 1 3 6 4 2 0 2 0 6 3 0 1 2 3 3 2 4 4 1 5 2 3 4 6 5 6 2 1 0 7 2 2 1 2 1 6 2 3 4 2 1 4 5 1 0 2 1 4 3 0 2 5 3 2 1 2 2 2 0 4 1 1 0 3 4 5 4 1 3 1 2 8 5 2 1 3 1 1 3 1 4 4 0 5 7 3 6 6 3 3 0 2 3 0 2 3 0 7 2 8 0 5 1 3 0 1 1 3 3 2 0 1 2 3 1 3 2 6 3 8 2 4 3 1 9 0 3 2 3 2 2 1 0 1 4 0 4 2 1 1 1 4 0 0 0 3 1 3 2 2 1 3 8 2 0 0 0 5 3 8 1 7 2 1 1 1 1 2 3 3 4 4 5 3 4 2 1 4 2 4 3 2 2 3 1 2
9 29 28 25 13 15 23 6 18 23 12 14 10 4 11 5 14 8 15 14 16 20 36 13 20 2 21 22 12 9 16 19 12 17 7 10 11 10 19 15 12 23 8 4 6 4 16 6 9 15 25 2 11 24 6 27 9 9 14 18 13 9 11 14 22 17 20 8 9 25 8 11 1 8 5 8 12 11 10 21 20 11 21 14 23 11 1 6 10 11 4 8 14 1 23 1 1 16 23 12 4 15 21 4 9 8 25 9 12 7 12 16 20 9 16 20 0 13 10 16 9 4 11 15 14 8 10 14 11 23 13 10 9 19 0 19 10 4 18 4 12 18 15 31 4 9 31 8 11 9 3 4 21 13 8 2 29 10 17 4 13 7 6 17 16 18 5 8 11 19 5 8 10 2 1 15 15 2 8 13 16 12 3 11 7 7 6 24 21 18 9 13 8 11 20 17 15 0 4 6 13 13 6 31 7 11 10 13 10 21 22 10 2 8 7 3 2 32 27 8 13 5 8 9 6 12 13 12 14 16 4 18 17 31 10 6 16 12 13 6 24 20 18 6 7 6 5 3 8 12 24 23 17 10 16 17 9 21 22 15 21 5 13 5 8 8 9 16 11 5 18 7 11 7 21 15 11 19 19 12 16 23 16 26 7 3 4 7 12 10 1 17 13 17 8 1 7 27 14 21
6 0 0 0 0 0 0 1 2 0 0 0 0 0 0 0 0 0 9 0 0 0 0 2 0 0 0 0 0 0 0 0 0 0 0 0 0 5 0 1 0 0 0 1 0 0 0 0 0 0 0 0 0 0 0 0 1 0 0 0 0 0 3 0 0 0 0 0 0 0 0 0 0 0 0 7 0 0 0 0 0 0 0 0 0 0 0 0 0 2 0 0 0 0 0 0 0 0 6 0 0 0 0 0 1 0 0 0 0 0 0 0 0 0 0 1 0 0 0 0 0 0 0 0 0 0 0 0 1 1 0 0 0 0 0 0 0 0 3 0 0 0 0 0 0 6 0 0 0 1 0 0 0 0 0 0 0 0 0 2 0 0 0 0 0 0 0 0 0 0 0 0 1 0 1 0 0 3 0 1 4 0 0 0 0 0 3 0 0 0 0 0 0 1 1 0 0 2 1 3 0 0 0 1 0 0 0 0 1 0 0 0 6 0 0 0 1 0 0 3 0 0 0 0 0 0 0 1 0 0 0 1 0 0 1 0 0 0 1 0 0 0 0 0 0 0 1 0 0 0 4 0 0 1 0 0 0 0 0 5 0 0 0 0 0 0 0 0 0 0 0 0 0 0 0 0 0 0 0 0 0 2 1 1 0 0 0 0 0 0 0 0 0 0 0 4 1 0 0 0
10 16 3 4 7 3 6 7 5 23 6 4 6 4 6 1 10 10 15 1 8 12 9 8 8 22 9 14 4 8 12 4 17 4 2 1 8 4 3 4 15 11 7 11 11 12 7 1 8 8 10 9 8 2 7 5 8 9 22 8 13 3 11 0 9 10 2 21 7 1 6 1 8 7 7 4 8 7 10 7 2 17 9 8 11 7 16 4 6 2 6 7 4 7 3 10 7 10 4 13 12 10 10 3 16 4 17 4 3 6 16 6 5 8 4 4 7 5 9 9 10 3 10 7 3 2 5 3 4 6 5 14 3 5 5 6 11 12 24 8 7 7 5 11 9 5 10 4 13 1 4 3 6 5 5 1 9 7 13 2 7 6 2 4 8 8 4 3 2 7 4 3 9 7 12 6 9 5 7 13 5 1 13 7 9 3 3 8 9 8 2 12 7 5 11 0 6 12 5 4 7 10 8 5 12 2 5 6 8 3 7 11 11 2 12 3 0 10 3 10 6 4 3 6 9 2 22 3 3 12 12 5 6 7 4 5 15 13 7 11 6 6 5 6 8 10 9 5 17 5 9 1 2 8 5 17 8 10 6 0 6 5 2 9 1 7 1 4 5 7 4 5 11 7 5 6 2 18 6 6 6 6 4 6 4 3 4 9 8 2 6 9 5 7 11 3 6 13 15 2
0 5 0 0 0 0 0 1 8 1 0 0 0 0 0 0 0 3 0 2 0 0 0 0 0 0 0 0 0 0 0 0 0 6 0 3 0 0 6 0 0 0 0 0 0 0 0 1 3 0 0 0 0 0 1 0 0 3 1 0 0 0 0 0 0 1 1 0 2 0 0 0 2 3 0 1 0 0 2 0 0 0 0 0 0 0 0 0 3 1 0 0 0 0 5 15 0 3 0 0 0 0 0 0 0 0 0 0 1 0 0 0 0 0 0 0 3 12 0 0 0 0 0 0 0 0 0 0 0 0 3 0 0 0 3 0 0 1 6 5 0 1 0 0 0 4 0 0 0 0 4 0 0 0 2 2 0 0 0 0 0 0 6 0 0 1 0 0 0 0 0 0 0 0 0 2 2 0 0 0 0 6 4 0 0 0 4 0 0 4 2 0 7 0 1 0 0 0 0 0 0 13 0 0 0 0 2 0 0 0 0 1 0 0 0 0 0 0 0 0 0 0 1 0 0 0 0 0 0 2 1 8 7 0 0 0 0 0 0 5 0 7 0 0 7 0 0 0 0 0 0 0 0 0 1 7 0 1 0 0 0 6 5 8 2 4 0 8 0 5 0 0 0 0 0 0 0 0 0 0 0 12 0 1 0 2 0 0 0 0 0 0 0 0 0 0 0 0 4 0
11 6 7 2 6 11 0 7 10 11 15 12 1 1 23 8 4 4 4 25 13 6 17 16 19 5 2 15 10 11 2 4 4 13 9 8 5 15 7 18 4 12 4 10 15 7 4 16 4 11 10 17 9 5 16 11 20 12 19 5 8 18 10 5 6 8 7 16 4 6 13 11 4 23 5 5 12 20 17 4 1 3 3 9 14 6 8 7 9 3 17 14 9 7 29 19 3 1 3 6 16 11 18 11 14 14 16 14 3 9 23 13 13 9 7 3 18 28 10 8 12 5 7 9 23 12 14 21 16 7 4 11 9 27 11 14 21 4 19 8 8 1 2 7 6 5 15 7 3 18 14 6 15 5 6 6 3 7 14 11 9 6 33 11 3 5 10 3 4 28 16 23 18 6 1 8 14 2 14 11 18 21 4 16 4 13 16 13 8 30 4 2 2 1 4 16 13 1 3 2 14 10 4 16 2 15 36 6 9 7 16 3 10 6 7 14 8 11 14 9 15 7 3 5 7 6 7 20 6 10 20 8 7 8 4 6 14 8 5 21 15 10 19 8 10 29 11 12 6 10 8 3 2 14 12 11 19 15 10 2 7 15 7 3 3 2 4 8 21 4 2 9 11 12 5 20 0 8 15 8 2 3 8 28 2 7 6 6 8 8 3 5 16 4 17 7 4 20 20 4
17 32 19 22 19 18 10 24 14 22 26 11 35 12 14 22 28 32 29 11 37 28 24 14 8 37 17 10 31 22 26 19 23 27 17 14 16 7 7 17 27 19 24 35 17 31 39 30 13 22 14 24 16 44 13 21 22 11 13 15 12 37 7 21 13 23 13 35 15 7 10 8 30 36 27 13 12 8 40 21 16 14 13 23 9 20 15 12 30 13 12 31 16 16 17 22 24 28 9 7 14 29 24 10 22 14 31 44 17 24 17 34 20 15 17 11 34 17 22 18 29 13 23 21 7 26 12 18 10 37 19 8 24 20 18 9 14 8 16 21 13 23 27 23 16 12 28 19 6 20 18 23 13 23 23 18 23 13 18 10 40 16 18 18 11 24 17 32 20 19 14 20 23 13 13 21 17 12 20 20 20 29 30 30 12 19 15 30 19 29 27 18 30 21 33 18 11 15 6 33 24 12 12 13 23 21 17 15 17 17 23 32 33 16 8 29 27 17 15 22 28 16 52 30 18 8 21 17 30 24 28 8 21 33 23 7 16 12 15 38 15 25 21 18 17 11 27 12 29 10 18 17 18 45 12 18 22 9 26 12 26 8 30 16 19 13 13 11 5 23 35 14 7 20 19 22 26 4 19 22 14 20 30 13 17 9 33 35 21 23 13 28 18 26 26 29 7 18 33 18
11 16 10 18 7 16 6 27 21 6 9 20 10 15 19 12 14 8 12 21 8 12 4 10 14 3 13 11 19 8 13 14 8 7 9 12 17 16 25 12 9 19 15 8 11 10 5 12 12 15 23 10 18 13 31 4 29 7 16 7 15 17 11 14 26 15 12 21 11 10 16 2 13 8 10 11 16 12 11 15 5 4 18 14 7 10 13 15 13 15 13 13 12 6 21 15 22 8 9 9 13 4 25 4 19 13 15 14 9 10 11 5 21 12 6 10 13 13 14 5 22 18 12 13 11 12 13 10 7 16 10 8 16 11 10 16 18 4 12 15 12 10 17 17 11 19 6 13 15 16 11 11 16 2 10 20 16 17 3 10 8 12 6 13 11 6 15 7 6 13 18 14 15 15 16 20 15 10 12 13 16 12 11 14 13 14 7 8 10 13 5 9 17 6 11 14 10 7 21 9 12 11 16 13 16 10 13 19 14 7 4 10 21 3 16 13 18 10 10 9 12 12 12 22 15 15 17 6 11 5 6 19 13 19 12 9 10 13 15 15 7 16 13 13 22 16 18 13 19 19 9 19 9 16 11 17 3 28 15 10 6 11 8 18 10 11 12 21 9 11 11 14 14 6 14 7 13 13 9 14 9 13 16 14 9 15 17 11 11 12 20 16 10 23 15 18 7 13 16 6
1 2 4 2 4 0 1 1 2 0 5 0 4 6 1 6 4 3 2 1 0 2 4 0 6 1 3 4 3 0 0 4 3 0 3 1 0 1 7 0 2 1 3 2 3 4 0 2 2 1 2 0 6 1 0 0 1 1 3 2 0 1 0 1 6 0 3 4 3 0 1 2 0 0 3 0 1 0 1 3 3 3 3 1 1 0 3 4 1 2 2 1 3 2 0 0 5 2 3 4 2 2 1 8 1 0 6 3 2 1 3 0 6 3 4 4 0 1 1 1 4 0 0 4 5 0 2 0 0 0 0 1 0 1 3 1 1 3 0 2 1 0 1 1 1 3 8 0 2 2 1 1 4 0 1 4 3 0 4 0 2 0 2 1 2 1 3 2 0 1 0 2 3 2 3 1 1 1 0 4 1 2 1 2 2 4 1 5 1 0 2 1 5 1 3 1 4 4 2 2 0 4 0 6 2 0 0 4 2 1 2 0 2 1 4 1 0 0 2 2 0 4 3 1 1 4 3 2 0 4 1 0 3 1 3 0 4 2 6 1 0 4 2 1 1 1 2 5 3 4 2 0 2 6 1 0 2 0 1 1 2 4 4 4 0 5 1 1 4 0 1 6 4 2 1 7 3 1 0 1 3 0 0 2 0 1 2 0 1 0 1 0 1 7 1 2 0 6 1 4
19 13 9 17 11 23 24 16 26 14 13 21 18 18 18 18 14 16 28 14 9 24 28 22 21 13 15 16 20 18 22 16 19 17 15 17 19 18 23 12 18 17 18 11 19 26 10 20 19 11 19 18 14 15 19 15 25 17 20 17 23 23 13 10 16 21 24 18 28 14 19 12 28 13 19 19 25 12 14 17 15 24 14 17 21 21 14 17 32 19 19 23 20 9 14 24 21 24 28 16 21 26 11 20 17 25 15 18 14 15 12 13 19 18 16 28 11 11 8 15 15 16 21 15 16 17 12 16 12 18 30 18 16 14 13 12 18 15 14 11 18 21 20 24 26 24 18 15 15 16 18 9 23 22 16 12 22 12 17 22 24 16 12 17 16 20 16 26 18 16 13 12 20 9 10 25 12 27 25 19 16 15 16 23 15 9 12 18 16 19 17 9 14 23 12 26 22 16 8 21 16 15 22 19 17 12 16 22 19 13 22 18 8 18 24 17 21 19 15 21 13 19 15 28 18 11 12 21 20 19 20 11 17 10 15 25 13 16 15 17 15 23 20 12 20 11 24 18 18 21 24 20 14 15 19 9 15 21 24 14 17 21 21 18 20 26 13 17 13 18 17 18 25 16 20 14 17 20 14 20 26 21 19 16 18 15 16 14 23 23 18 20 22 11 23 16 16 13 18 24
30 36 11 23 12 34 27 10 36 29 22 20 22 10 28 27 10 25 25 32 37 11 31 15 26 44 22 24 32 16 32 26 47 26 32 26 30 19 34 31 31 36 22 32 22 8 12 35 25 13 41 14 30 20 40 35 27 20 9 12 31 30 27 53 36 26 26 39 28 15 14 18 18 39 25 6 28 37 21 30 31 32 29 18 26 18 14 15 23 32 11 27 14 14 11 19 11 27 33 21 20 45 17 22 34 18 16 16 37 26 45 26 17 32 33 41 28 24 27 20 32 28 23 8 16 27 30 28 23 36 16 10 26 30 15 20 27 17 40 30 14 27 45 32 26 20 14 23 20 33 19 21 17 19 22 30 33 27 18 20 11 37 27 18 19 7 24 38 26 25 17 6 31 23 11 7 23 21 35 1 34 14 26 29 25 20 20 34 24 28 18 14 34 24 11 28 24 34 30 30 15 12 21 17 41 32 33 23 15 29 20 33 14 42 35 25 15 23 21 22 21 32 13 25 27 28 38 23 15 24 20 44 16 25 30 21 19 35 19 20 18 19 14 30 36 20 27 19 19 12 23 22 26 31 14 29 22 29 24 27 29 26 13 33 34 27 30 37 18 31 24 24 19 9 26 12 24 28 41 19 19 4 12 11 19 26 19 48 35 37 45 44 31 34 26 24 29 18 34 25
0 2 1 3 4 0 2 0 0 0 0 0 0 11 0 0 7 0 0 0 2 0 0 1 1 23 0 0 2 0 0 0 1 0 0 5 0 1 25 1 2 0 0 0 1 0 0 0 6 0 2 3 0 3 2 20 1 0 0 3 0 1 0 0 28 17 1 2 0 1 0 11 1 0 1 0 1 0 2 2 0 6 0 0 0 7 6 0 21 39 0 11 7 0 0 14 0 0 2 0 0 0 0 7 1 14 1 0 0 0 0 5 0 0 2 20 9 0 3 6 1 0 0 8 0 0 5 3 0 0 0 10 0 9 9 0 0 0 0 2 11 0 0 1 0 1 10 0 10 0 0 0 15 0 0 9 0 6 7 0 11 12 23 33 2 8 0 0 0 0 0 9 1 9 26 3 0 0 0 7 1 4 0 0 2 0 0 2 43 24 25 0 0 2 7 6 1 3 1 3 0 1 0 3 2 0 0 0 0 0 0 7 8 1 5 0 3 0 2 1 8 8 0 27 0 4 2 0 0 0 0 0 0 1 7 6 1 0 0 0 0 0 0 5 0 0 0 1 1 2 0 17 1 0 0 1 0 6 0 19 0 6 3 0 9 0 11 1 0 2 0 0 0 1 11 0 0 11 0 0 0 0 0 0 5 13 1 0 4 0 0 4 13 0 0 0 1 0 0 14
6 5 8 1 9 6 0 5 2 3 8 4 5 5 11 5 5 0 4 3 9 4 1 3 3 1 6 8 2 3 4 0 11 6 4 6 3 1 1 3 5 3 4 0 3 2 5 2 4 2 7 5 3 4 9 4 3 5 5 5 2 2 3 2 4 7 1 9 3 0 5 5 2 3 3 1 0 3 5 1 6 3 4 5 2 3 4 7 5 4 4 6 7 8 4 5 0 3 1 3 1 7 1 1 2 8 1 2 6 3 4 8 2 2 7 8 8 2 1 9 3 1 5 2 5 6 4 4 6 10 5 2 5 3 5 9 5 7 3 5 3 1 5 1 2 4 1 0 9 6 9 2 3 3 5 1 6 2 5 2 3 5 10 0 1 6 0 7 4 2 2 4 3 5 3 4 7 1 4 1 1 9 1 5 6 5 8 4 6 6 0 3 4 4 7 2 4 1 3 0 5 2 6 9 3 0 6 2 9 4 3 5 2 6 8 4 6 3 2 2 0 0 6 1 2 3 5 5 2 3 3 0 7 10 5 7 2 5 2 7 4 3 3 2 2 3 6 2 1 5 0 4 3 3 3 4 1 6 8 7 1 3 7 0 3 7 5 11 4 1 2 4 4 9 3 3 8 2 6 5 5 6 8 6 4 7 2 2 3 5 7 8 9 5 5 0 5 3 8 8
69 71 184 380 56 92 102 158 117 157 83 74 253 41 38 56 119 107 140 106 163 152 73 85 48 83 101 136 147 137 110 244 95 39 26 71 95 93 96 31 71 260 155 30 105 28 48 66 74 85 15 101 17 112 80 287 63 127 122 71 637 108 304 38 33 39 14 101 145 283 138 107 151 28 99 125 173 174 200 136 120 47 136 70 169 109 51 136 119 27 42 238 59 96 47 64 144 42 48 129 63 54 88 157 8 209 83 70 173 12 47 103 270 45 127 99 334 35 280 194 106 69 113 138 61 107 48 95 48 158 62 100 46 118 123 320 48 421 85 144 169 42 211 128 101 55 45 92 165 116 85 174 153 93 15 121 99 158 45 74 51 88 10 23 26 101 122 80 151 128 301 118 130 83 56 62 60 76 90 41 60 139 66 214 98 239 145 83 23 142 135 131 129 312 573 134 16 132 33 168 29 110 102 144 90 21 110 54 181 52 76 73 156 26 49 38 70 70 100 23 246 92 54 191 251 89 188 103 12 43 180 255 130 310 159 70 147 78 11 75 40 61 47 273 208 78 77 252 130 37 68 173 117 100 216 84 83 109 88 36 43 126 93 146 116 284 193 257 312 117 5 153 34 271 38 117 36 237 12 47 136 8 65 43 63 217 114 28 65 38 155 159 134 163 33 140 137 71 25 108
21 22 16 25 25 14 17 7 17 12 22 10 15 21 15 15 11 20 12 29 10 18 19 18 16 30 19 14 7 23 22 15 23 17 16 6 8 10 18 11 28 22 15 16 14 21 16 12 14 19 13 21 26 24 19 20 22 17 12 14 9 15 12 8 31 14 23 24 14 14 12 17 17 10 14 21 12 12 10 11 18 21 23 15 13 23 18 22 23 18 15 14 19 12 21 14 18 21 13 13 15 20 18 15 19 20 26 16 21 15 13 29 12 24 18 17 22 12 11 18 24 12 23 20 14 17 18 19 14 20 13 17 13 17 17 22 18 9 16 19 12 21 21 7 19 12 13 19 14 21 20 6 15 32 20 11 12 16 22 19 22 16 17 19 28 19 17 18 8 22 24 30 15 16 12 15 19 20 23 19 17 20 23 15 20 25 29 24 18 21 25 16 23 16 21 12 13 13 21 15 34 13 19 15 18 25 14 19 22 26 16 21 6 26 19 23 6 10 20 28 15 13 23 25 24 22 28 27 13 16 19 22 10 14 18 17 15 17 15 17 28 18 16 18 10 15 22 14 23 16 24 21 26 22 20 24 15 23 19 17 22 10 17 36 17 9 21 7 23 26 13 9 16 15 17 27 17 11 20 17 19 15 19 23 11 21 18 24 15 19 22 20 18 30 13 13 25 16 19 12
10 14 12 10 22 18 20 16 15 22 11 16 10 14 9 21 8 17 9 15 7 11 8 14 9 9 18 10 22 8 5 10 7 9 16 18 10 17 12 9 15 7 11 6 14 8 7 9 4 12 18 14 10 8 14 16 14 9 11 7 3 15 10 2 13 11 16 11 7 6 14 12 14 22 15 14 7 12 8 19 15 18 11 15 21 13 18 14 11 14 16 6 13 2 12 8 10 11 9 12 19 9 10 12 9 9 13 22 9 9 8 15 12 15 10 14 15 12 6 15 10 8 14 17 12 8 13 12 5 12 18 20 13 14 16 10 14 11 19 13 15 11 13 14 8 12 2 14 9 7 13 11 21 17 15 11 13 11 12 6 10 20 8 10 18 7 13 4 5 7 5 15 12 10 8 16 14 12 22 8 10 10 7 15 22 16 14 7 8 7 12 7 21 21 5 10 24 11 16 12 11 9 20 16 21 11 11 10 15 11 12 12 7 11 11 23 5 12 20 9 19 14 13 11 15 5 12 9 14 19 9 16 8 16 13 9 10 14 14 15 11 17 6 12 8 13 11 7 13 16 9 11 9 15 8 15 20 15 17 13 12 9 18 13 10 15 13 14 10 9 13 21 7 7 18 21 10 14 25 9 14 9 10 7 10 2 7 10 15 4 10 18 7 4 12 12 15 6 14 1
2 6 1 3 0 0 1 0 1 0 1 1 1 2 1 0 3 0 2 2 0 0 1 1 0 0 0 0 1 1 4 1 1 0 0 0 0 1 0 0 1 0 0 2 1 0 1 1 1 0 3 1 0 0 0 2 1 0 2 0 2 1 2 0 0 0 2 2 0 1 1 0 1 0 2 1 2 0 1 1 1 0 0 0 0 0 1 1 0 0 7 2 2 0 0 0 0 0 0 0 1 1 1 0 1 0 0 1 2 0 0 0 5 1 2 0 0 1 0 0 1 1 0 0 0 0 0 1 0 0 3 3 1 1 0 1 3 2 2 1 0 0 0 0 3 0 1 2 0 0 1 0 0 0 0 0 1 1 0 0 0 0 0 0 1 1 0 0 0 0 1 3 1 0 0 1 1 0 0 0 0 1 2 1 3 0 0 1 1 0 4 1 1 0 0 2 0 1 0 0 1 0 0 0 0 0 0 0 4 2 6 1 2 0 0 0 1 1 9 0 0 0 0 1 1 2 0 0 0 0 0 2 0 0 4 2 0 0 2 0 1 0 0 0 0 0 0 0 4 2 1 0 3 1 1 0 1 0 0 3 5 1 2 0 4 1 1 0 0 0 0 1 0 0 0 1 0 0 0 0 1 0 0 0 2 0 1 0 3 0 2 1 0 0 0 4 0 0 1 0
0 1 0 1 0 0 0 0 0 0 1 0 0 0 0 0 0 1 0 0 0 0 0 0 0 0 0 0 0 0 0 1 0 0 0 0 0 0 0 0 0 0 0 0 0 0 1 0 0 1 0 0 0 0 0 0 2 0 0 0 0 0 0 0 0 0 0 0 0 0 0 0 0 0 0 0 1 0 0 0 0 0 0 0 0 0 0 1 0 0 1 0 0 0 1 0 0 0 0 0 0 0 1 0 0 0 0 0 1 0 0 0 0 0 0 0 0 0 0 0 0 0 0 0 0 0 0 0 0 0 1 2 0 0 0 0 0 0 0 0 0 0 0 0 0 0 0 0 0 0 0 0 0 0 0 0 0 0 0 0 0 0 0 0 0 0 0 0 0 0 0 0 0 0 0 0 0 0 0 0 0 0 1 0 0 0 0 1 0 0 0 0 0 0 0 0 0 0 0 0 0 0 0 0 0 0 0 0 0 0 0 0 0 0 0 0 0 0 0 0 0 1 0 0 0 0 0 0 0 0 0 0 0 0 0 0 0 0 0 0 0 0 0 0 0 0 0 0 0 0 0 0 0 0 0 0 0 0 0 0 0 0 0 1 0 0 0 0 0 0 0 0 0 0 0 0 0 0 0 0 0 0 0 0 1 0 0 0 0 0 0 0 0 0 0 0 0 0 0 1
26 22 46 32 22 21 26 24 25 34 37 18 19 36 35 36 29 29 16 44 30 32 23 34 27 23 29 33 20 24 23 38 17 31 24 31 37 39 30 20 29 30 27 18 23 25 24 24 32 14 21 32 22 23 26 24 27 22 16 31 28 29 33 31 29 28 24 29 24 21 36 33 29 36 30 22 30 24 19 30 28 23 38 30 18 23 24 25 25 25 27 29 15 28 42 27 36 32 30 21 22 34 25 29 32 20 32 26 23 33 22 29 32 28 27 20 20 31 29 27 28 25 18 31 30 36 28 26 21 22 25 21 22 34 16 37 28 26 19 27 27 33 27 31 25 18 22 22 19 28 25 24 49 39 38 18 24 26 29 22 23 20 29 23 34 29 30 29 25 22 29 33 31 28 27 25 22 19 29 20 19 41 29 17 36 36 34 37 25 26 25 27 31 20 34 28 33 33 28 30 18 19 25 23 20 24 31 32 18 33 23 22 33 26 23 22 23 38 30 30 27 19 20 16 20 32 17 33 35 27 34 29 22 28 30 31 34 22 25 22 43 31 37 15 27 32 33 24 27 34 18 26 22 30 25 23 28 25 22 35 23 33 28 27 35 29 20 28 17 22 31 21 24 19 24 20 31 22 29 35 35 35 23 23 25 22 16 32 30 29 21 14 29 28 20 25 22 30 32 24
38 66 41 13 79 39 140 49 51 78 65 56 63 33 76 31 47 77 47 32 37 82 72 71 60 105 82 37 55 79 75 57 81 133 40 53 46 24 52 28 73 26 71 28 137 82 36 36 53 52 53 70 26 68 58 87 57 93 67 49 14 44 42 45 89 106 25 44 39 56 35 46 28 63 45 24 60 58 26 28 53 15 85 66 41 64 65 93 56 42 37 40 47 23 114 65 51 67 88 97 11 44 14 55 87 57 103 66 42 106 113 63 166 63 81 128 62 141 64 15 15 37 34 117 29 53 52 48 58 18 87 51 120 48 33 87 73 77 69 43 32 101 132 37 75 34 77 21 75 50 31 59 87 93 67 51 52 39 65 53 82 22 60 75 24 67 89 47 35 47 53 114 65 20 104 29 49 72 74 11 85 58 145 22 45 76 174 68 107 56 15 64 53 24 7 31 70 51 25 36 34 69 37 95 20 29 17 46 16 55 45 79 71 120 38 21 15 50 29 47 59 67 35 12 43 12 96 82 115 67 107 66 9 40 91 70 132 129 42 78 62 25 82 64 62 70 54 45 63 63 34 43 61 60 54 27 37 36 73 62 96 62 38 24 48 88 61 33 33 117 67 50 35 32 52 80 51 38 168 99 70 71 92 26 51 101 69 43 75 80 96 74 59 37 70 58 84 39 95 73
0 0 0 0 0 0 0 0 0 0 0 0 1 0 0 0 0 0 0 0 0 0 0 0 0 0 0 0 0 0 0 0 0 0 0 0 0 0 0 0 0 0 0 0 0 0 0 0 0 0 0 0 0 0 0 0 0 0 0 1 0 0 0 0 0 0 0 0 1 0 0 1 0 0 0 0 0 0 0 0 0 1 0 0 0 0 0 0 0 0 0 0 0 0 0 0 0 0 0 0 0 0 0 0 0 0 0 0 0 0 0 0 0 0 0 0 0 0 0 0 0 0 0 0 0 0 0 0 0 0 0 0 0 0 0 0 0 0 0 0 0 0 0 0 0 0 0 0 0 0 1 0 1 0 0 0 0 0 0 0 0 0 0 0 0 0 0 0 0 0 0 0 0 1 0 0 0 0 0 0 0 0 0 0 0 0 0 0 0 0 0 0 0 0 0 0 0 2 0 0 0 0 0 0 0 0 0 0 0 1 1 0 0 0 0 0 0 0 0 0 0 0 0 0 0 0 0 0 0 0 0 0 0 0 0 1 0 0 2 0 0 0 0 0 1 0 0 0 0 0 0 0 0 0 0 0 0 0 0 0 0 0 1 0 0 0 0 0 0 0 0 0 0 0 0 0 0 0 0 0 1 1 0 0 0 0 0 0 0 0 0 0 0 0 0 0 0 0 0 0
0 0 0 0 2 0 1 0 0 0 0 0 0 0 1 6 0 0 1 0 1 0 1 0 0 0 3 0 0 0 1 0 0 0 1 0 1 5 1 2 0 0 0 2 7 2 0 0 4 1 2 0 0 0 0 1 0 0 0 1 0 0 0 2 1 1 0 0 0 0 0 5 0 1 0 0 0 0 0 2 2 1 0 0 14 0 0 0 8 0 0 0 0 3 2 0 1 5 2 0 0 8 1 1 0 0 0 0 2 0 0 0 0 6 2 1 4 0 0 0 0 0 0 0 0 0 1 0 10 0 0 4 4 2 6 0 0 0 0 5 9 3 10 1 0 5 0 0 1 0 0 0 1 0 1 0 0 1 0 1 0 1 0 3 0 2 2 0 6 1 0 2 1 6 0 0 0 0 0 0 0 0 0 0 0 0 0 0 4 0 4 0 0 0 4 0 0 1 0 0 0 0 0 0 2 3 0 0 0 5 1 0 0 0 0 0 11 0 2 0 0 2 5 2 0 0 1 0 0 0 0 0 3 0 2 0 1 0 1 0 1 0 7 1 1 0 0 0 3 0 0 0 0 1 0 1 0 1 0 0 0 0 0 0 1 0 0 0 0 5 1 0 0 1 0 1 1 1 0 0 0 3 0 0 0 1 0 2 0 0 0 4 0 3 0 0 4 0 1 2
2 0 0 0 0 1 0 3 1 0 0 3 0 0 0 0 0 0 0 1 1 3 0 1 1 1 0 0 2 1 0 2 0 1 1 2 0 1 1 1 1 1 2 2 2 1 1 0 2 0 0 0 0 0 2 3 0 2 0 2 1 1 0 3 1 0 1 1 0 1 2 1 1 0 0 2 1 2 0 1 1 0 1 1 1 1 1 1 1 1 2 0 0 2 0 0 1 0 0 3 1 0 3 1 2 2 1 1 0 0 0 0 0 2 0 0 0 3 4 0 0 1 0 0 1 0 0 0 0 0 2 0 0 3 1 3 0 1 0 0 2 1 1 1 0 0 1 2 1 1 0 0 1 0 0 0 1 0 0 3 3 1 1 0 0 0 1 0 1 0 1 0 2 1 0 3 0 5 2 0 0 1 0 1 0 3 0 0 1 0 1 0 4 0 0 1 0 0 4 0 1 1 2 0 0 0 0 0 0 0 0 0 1 0 0 0 0 1 2 1 0 1 0 1 0 0 0 1 1 1 0 2 0 3 3 2 0 2 0 0 1 0 0 0 2 0 0 0 2 1 1 1 1 1 0 4 1 0 1 2 0 1 0 0 1 1 2 1 0 0 0 1 0 1 0 1 0 1 2 0 0 0 0 0 3 2 0 3 0 1 0 0 1 1 0 1 0 1 2 0
3 3 3 1 7 14 1 5 5 2 5 5 2 5 2 2 1 3 5 3 0 2 4 4 1 5 5 2 4 3 5 7 3 2 5 2 4 3 3 3 2 2 9 2 1 3 3 10 3 9 2 6 7 3 4 4 4 2 5 9 2 3 10 5 4 5 4 3 2 3 3 2 3 6 1 7 3 4 3 6 2 3 5 7 4 6 3 4 9 8 3 1 6 8 4 4 4 1 1 3 5 3 5 4 5 3 0 8 8 8 5 4 2 4 3 5 3 6 3 3 3 1 2 5 7 5 4 3 5 4 5 8 7 5 5 6 3 7 6 4 4 4 3 2 4 1 2 4 2 3 5 1 2 6 2 2 8 2 8 6 4 7 2 2 2 4 6 3 5 5 6 6 6 6 6 5 4 6 4 5 3 4 1 3 4 7 4 8 3 10 5 6 5 1 3 1 4 2 4 3 7 6 4 3 4 3 3 2 8 4 6 4 3 1 6 5 9 3 2 5 4 9 1 7 6 5 3 4 6 7 4 6 6 3 3 1 2 3 6 5 3 11 5 5 2 6 3 3 5 5 4 7 2 5 4 2 5 3 9 9 1 3 5 0 2 1 8 8 6 3 4 4 4 6 2 3 4 3 4 1 5 4 1 3 5 3 2 5 4 6 3 6 2 6 3 7 4 6 4 5
15 20 5 20 21 19 26 27 24 25 18 14 29 29 7 12 3 26 8 21 13 18 19 12 17 24 26 21 24 23 12 19 23 21 22 13 20 14 20 32 18 20 13 25 16 29 20 23 30 9 21 19 24 32 28 15 26 21 17 12 11 24 26 20 22 12 4 19 26 14 19 9 18 20 15 17 26 15 29 22 21 14 22 12 7 16 21 31 26 18 6 21 20 18 19 16 11 24 19 36 27 9 19 19 19 4 24 25 14 38 29 25 27 26 23 35 30 12 24 15 19 24 21 18 22 23 14 17 26 8 19 22 19 31 34 36 34 20 13 24 22 17 14 26 3 38 10 13 18 19 10 20 15 25 29 31 18 28 19 30 17 17 26 17 35 19 13 25 10 4 17 17 14 15 16 22 26 19 19 27 5 32 13 13 32 12 21 22 13 21 21 2 8 25 30 5 12 30 25 8 17 13 25 15 20 11 27 19 12 19 24 22 17 3 26 11 18 16 7 32 30 28 29 21 17 20 17 21 19 20 21 15 22 8 25 11 24 18 16 15 22 19 14 25 27 22 23 11 9 33 15 27 5 19 17 8 9 3 14 15 20 16 21 26 25 24 21 23 13 9 14 15 12 21 15 21 23 20 21 18 15 32 7 8 16 17 18 15 15 23 31 30 27 21 15 23 5 14 24 19
3 8 0 1 14 7 2 3 1 19 8 5 11 0 6 2 1 0 0 2 0 5 2 2 0 2 7 0 8 0 3 5 2 0 4 3 3 0 15 7 12 0 0 0 1 1 0 0 0 2 6 0 2 1 0 6 6 5 4 6 5 0 8 3 4 1 1 2 1 4 5 1 1 5 0 5 8 0 3 3 1 2 1 0 3 1 9 2 2 2 0 0 0 0 0 6 0 2 3 0 9 1 2 7 13 0 0 3 0 7 0 7 2 17 7 1 2 0 1 1 1 0 1 0 2 4 5 0 1 6 3 4 1 0 2 0 2 2 3 0 2 16 0 2 0 4 1 3 3 9 1 1 1 3 4 0 0 0 0 3 1 0 8 0 0 2 2 4 1 0 11 2 0 1 2 4 4 2 8 0 2 1 5 0 0 1 3 0 9 0 5 1 6 3 3 2 4 0 3 1 0 1 4 8 1 2 3 0 9 5 1 1 0 0 0 5 13 0 0 1 0 9 8 0 2 11 4 0 2 9 6 0 3 0 1 7 2 1 1 9 1 1 0 10 2 13 0 0 1 0 4 2 6 8 1 9 3 4 0 7 10 2 1 11 0 1 2 11 0 3 7 2 0 0 1 0 0 8 0 1 0 8 3 1 4 2 5 3 11 0 1 3 0 12 5 1 5 0 0 2
10 8 11 11 5 17 8 15 10 12 9 1 13 1 6 11 5 5 5 12 17 3 7 8 10 11 8 16 5 5 0 10 16 14 16 11 18 10 8 20 18 5 10 8 12 18 11 5 3 8 8 12 11 5 8 10 16 9 9 2 12 9 5 5 5 3 3 16 10 2 10 3 5 4 10 8 7 12 4 10 9 11 4 9 7 8 7 8 15 12 19 12 2 7 7 12 7 11 2 4 4 11 16 13 9 16 8 5 16 3 4 9 8 9 11 8 8 12 10 12 9 11 9 4 15 12 3 7 1 16 14 11 5 6 10 3 5 3 9 6 6 8 9 9 2 16 7 7 13 5 14 16 12 11 8 14 3 13 6 7 4 8 3 5 5 11 7 7 5 3 4 20 8 10 2 14 4 7 9 12 13 7 14 11 4 16 4 12 5 12 15 3 5 7 13 20 4 13 12 3 6 9 7 5 7 15 10 9 2 3 8 16 6 9 9 3 9 12 8 7 5 6 5 3 11 0 3 9 4 7 10 3 8 8 8 13 9 6 11 9 8 9 8 11 10 6 5 7 9 1 14 5 11 6 6 13 4 15 10 4 7 7 6 14 8 6 8 17 11 6 4 9 12 5 10 3 8 9 7 4 19 12 5 11 6 8 3 22 13 6 11 2 15 5 9 9 7 5 8 8
1 1 3 2 2 1 1 1 1 5 5 2 3 1 4 1 0 1 5 1 4 1 3 2 0 1 2 2 1 2 3 2 2 5 1 2 5 0 4 2 1 3 0 3 2 5 2 0 7 2 6 3 1 2 1 0 5 2 2 1 0 2 9 4 5 1 1 3 2 1 1 0 1 3 1 1 4 4 4 1 0 1 5 6 2 1 2 2 1 0 2 4 0 4 2 4 4 3 2 4 2 4 1 4 0 4 2 1 1 3 2 6 0 5 1 2 2 2 3 1 7 0 1 3 4 2 4 2 4 3 1 0 3 2 0 4 1 2 0 1 5 1 3 1 1 4 2 0 0 2 2 2 2 0 0 2 0 5 0 2 3 1 2 1 3 3 5 0 4 1 1 2 2 2 3 3 3 3 5 1 5 2 0 1 2 0 4 3 3 2 2 2 1 1 3 7 2 3 2 3 4 3 1 1 2 2 1 3 4 2 1 2 3 9 0 1 2 1 2 2 0 4 3 1 5 2 2 5 2 0 6 3 0 4 4 2 3 2 2 1 4 2 6 1 3 2 1 1 4 3 4 1 0 1 2 3 1 3 1 3 1 0 1 1 1 2 2 2 1 2 3 4 3 2 4 2 4 0 2 2 0 4 3 2 0 0 0 1 0 2 1 4 2 4 1 7 1 1 2 1
0 3 8 5 8 11 12 6 8 8 4 28 10 3 13 14 11 3 11 6 34 15 7 8 13 10 5 17 5 9 16 10 23 19 8 3 8 9 11 17 3 19 4 3 13 13 16 12 3 17 7 5 11 1 18 3 13 7 5 8 16 18 12 8 4 4 14 10 16 14 3 6 13 9 7 8 20 17 17 13 4 5 29 4 8 6 11 8 15 15 1 14 20 12 5 4 11 16 8 8 4 15 8 8 9 10 14 3 14 10 12 11 13 12 8 7 30 12 8 18 13 3 4 19 16 20 8 17 2 6 8 6 6 2 12 15 5 5 4 7 4 18 15 7 16 20 14 11 5 10 13 5 3 8 8 24 7 16 15 10 13 10 10 28 10 11 5 12 10 5 13 13 9 1 18 12 9 11 14 2 9 4 19 11 7 9 11 20 11 14 9 11 20 17 15 7 5 11 13 14 20 1 18 8 15 21 8 6 10 2 10 5 11 12 13 7 14 10 15 11 13 14 15 14 7 23 3 3 7 20 10 12 9 14 8 5 4 22 4 15 8 7 8 6 6 9 12 6 0 2 11 10 3 7 19 4 13 14 17 20 15 7 15 4 5 7 11 12 9 22 11 9 27 15 6 9 4 8 6 10 5 15 3 21 4 12 8 0 1 1 7 16 16 9 5 18 15 12 27 8
135 76 36 78 19 25 40 21 36 60 29 19 51 57 19 21 20 38 24 40 65 21 40 22 16 52 34 40 41 66 35 29 40 11 44 13 19 12 12 60 40 23 54 1 37 36 65 28 15 24 42 68 44 16 28 33 30 17 66 24 27 47 47 7 37 33 38 81 53 64 2 35 11 61 37 35 23 44 45 54 41 20 26 37 40 47 43 43 86 35 30 38 29 15 56 82 57 22 51 28 11 27 22 34 45 34 34 83 21 17 42 44 118 59 65 43 14 27 14 15 17 25 62 44 17 38 51 25 39 144 43 43 15 25 28 18 2 28 60 28 21 54 71 11 11 5 79 40 44 20 41 53 20 66 49 26 32 18 8 28 49 17 7 78 35 34 32 124 19 7 17 47 37 23 88 39 64 27 43 19 41 50 104 26 18 19 27 42 34 25 64 33 125 5 40 37 13 50 80 83 46 22 23 15 29 50 42 51 66 19 16 52 38 32 34 49 35 13 29 8 61 26 36 31 41 29 39 33 46 30 34 40 15 18 11 22 55 58 40 34 99 41 18 16 34 37 58 9 57 30 50 51 43 32 47 75 31 60 15 13 51 26 47 22 69 54 56 38 34 11 24 22 102 10 33 31 105 29 27 88 35 103 36 93 16 36 27 53 25 55 40 33 50 86 35 32 23 8 28 8
27 20 33 24 22 30 30 29 16 16 21 19 11 26 19 26 14 22 18 18 19 30 15 10 28 22 19 19 15 17 13 18 30 21 26 15 22 18 22 23 14 24 26 23 17 9 17 31 26 16 22 16 15 12 31 19 23 23 18 20 18 13 20 18 21 15 15 18 24 16 16 15 17 10 20 13 16 17 15 25 19 17 16 23 5 15 13 23 21 17 16 39 21 22 15 24 32 21 21 16 27 17 26 19 15 14 18 27 20 24 18 25 22 23 24 15 13 19 19 24 16 16 20 14 13 34 14 14 4 26 19 10 18 31 12 21 19 17 13 15 23 14 21 15 24 23 20 25 24 18 15 25 22 14 14 13 22 35 19 21 13 22 26 21 18 14 30 19 13 8 18 26 21 25 24 17 20 20 25 24 28 12 27 20 16 9 24 17 26 19 16 16 17 15 22 12 28 28 21 25 10 23 22 11 10 25 19 14 21 19 16 14 18 16 16 17 19 24 13 11 20 15 25 12 28 11 21 21 21 19 26 16 20 24 23 24 18 35 15 25 11 26 15 20 19 25 28 24 29 23 17 10 34 14 12 22 18 18 15 21 28 20 15 17 23 12 15 29 10 14 18 17 21 25 19 23 29 21 19 25 18 26 18 31 17 28 26 16 19 14 21 24 20 29 24 29 19 13 14 32
0 0 0 1 0 0 0 0 1 0 0 0 0 0 0 0 0 0 0 0 0 0 1 0 0 0 1 0 0 0 0 0 0 0 2 1 0 3 0 0 0 0 0 0 0 0 0 0 0 0 0 0 0 0 0 0 0 0 0 0 0 0 1 2 0 1 0 0 1 1 0 0 0 0 0 1 3 0 0 0 0 0 0 0 0 0 1 0 1 0 1 3 0 0 0 0 0 0 0 0 0 0 0 0 0 0 0 0 0 0 0 0 0 0 0 0 0 0 0 0 0 1 0 0 0 0 0 0 0 0 1 0 0 0 2 0 0 0 0 0 0 0 0 0 0 0 0 0 0 0 0 0 0 0 0 0 0 0 0 2 2 0 0 0 0 0 0 0 0 0 0 0 0 0 0 0 0 0 0 2 0 1 0 0 0 0 1 0 0 0 0 0 1 0 0 0 0 0 0 0 0 0 0 0 0 0 0 0 0 0 0 0 0 0 0 0 0 0 0 0 0 1 1 0 0 0 0 0 0 0 1 0 0 0 0 0 0 0 0 0 0 0 0 0 0 0 0 0 0 0 0 0 0 0 0 0 0 0 0 1 0 0 0 0 0 0 1 0 0 0 0 0 0 0 0 0 0 0 0 0 1 0 0 0 0 0 0 0 0 0 0 0 0 0 0 1 0 0 0 0
6 1 2 2 5 1 6 0 0 2 1 9 3 1 0 3 3 6 0 3 2 2 2 4 4 1 2 7 2 1 0 2 2 0 2 3 2 1 1 3 1 1 0 0 1 7 2 4 0 3 1 4 1 1 10 2 0 0 0 1 1 8 0 5 0 0 2 2 0 1 2 2 0 3 0 3 4 2 4 1 6 3 0 1 0 2 5 2 5 2 1 0 1 2 1 6 2 6 10 9 0 1 3 3 4 1 0 3 1 2 9 2 0 1 0 0 0 0 9 1 5 2 1 1 2 2 1 4 4 3 4 1 0 3 8 2 0 6 7 4 2 0 2 5 1 3 0 0 1 6 2 1 1 5 2 1 5 0 2 1 4 1 3 4 2 5 2 1 0 7 0 2 1 2 3 2 2 0 2 0 5 0 0 9 0 1 5 0 0 2 2 0 0 5 1 4 0 0 1 3 0 0 1 3 3 1 3 1 0 2 0 3 1 10 0 11 4 1 0 4 2 6 1 6 5 2 1 3 4 4 0 1 1 1 3 5 1 2 2 4 0 3 7 2 0 3 3 3 1 0 4 1 8 6 0 1 1 1 3 3 3 2 5 3 1 6 0 6 0 3 1 3 1 2 3 0 11 1 0 1 0 2 0 3 1 3 3 1 1 7 1 1 5 2 2 1 3 2 7 12
0 36 51 2 36 50 48 60 23 7 2 33 48 56 50 51 48 4 57 33 50 51 0 55 33 56 54 39 12 28 39 35 40 54 20 2 47 74 34 57 6 40 35 34 60 9 1 46 23 50 5 49 45 46 28 25 34 55 0 49 46 0 8 39 1 61 53 36 48 58 5 0 46 51 2 29 35 0 2 47 18 53 54 41 46 13 50 44 33 0 8 36 5 41 48 3 46 43 3 57 20 41 3 61 56 13 0 6 52 42 4 55 35 0 22 3 48 0 52 28 64 44 2 3 46 57 33 45 58 55 67 0 29 48 33 49 55 47 49 51 0 54 46 0 0 35 41 5 57 63 42 36 32 53 7 47 56 47 54 45 40 50 41 49 0 47 24 53 42 0 4 50 45 0 1 8 2 50 13 30 72 8 22 2 31 54 43 19 60 61 10 0 35 67 44 13 31 42 55 0 13 7 17 3 36 0 19 31 51 32 13 41 49 56 3 38 35 50 39 23 62 47 0 44 47 7 39 34 26 57 41 5 66 40 82 38 0 41 0 45 48 17 44 49 30 3 18 6 46 14 44 58 60 62 23 41 14 6 54 35 49 36 41 49 15 37 57 32 3 22 30 31 8 8 65 25 17 35 33 70 33 53 52 53 52 39 52 65 83 56 57 10 58 44 48 32 28 43 41 42
2 8 12 12 11 7 10 14 30 16 9 8 14 24 5 23 6 11 7 3 29 13 0 6 2 8 14 14 7 1 12 26 14 27 24 1 7 6 9 20 11 5 7 11 58 6 0 11 10 6 8 14 12 24 20 24 23 10 13 9 20 8 9 10 7 32 12 11 32 4 0 8 7 11 5 3 11 14 7 4 12 0 27 8 8 12 18 10 3 14 6 4 7 9 37 14 12 6 7 12 6 16 17 21 19 25 5 12 3 22 8 12 15 7 20 24 19 9 5 19 5 6 8 9 4 10 25 8 23 3 0 10 15 11 11 24 18 4 15 0 3 7 5 1 2 4 16 2 1 7 26 7 12 2 15 12 14 47 5 4 4 7 11 14 13 3 29 15 4 26 15 20 13 4 10 8 4 9 18 9 13 11 11 3 18 18 0 15 16 14 17 1 31 6 5 3 7 6 7 11 4 9 7 7 4 11 23 4 17 10 15 4 13 10 3 30 10 2 10 6 22 4 23 10 6 10 9 9 36 3 9 7 24 28 9 2 1 9 4 4 4 9 20 24 14 24 15 7 10 13 18 12 9 12 3 42 4 1 16 6 16 13 5 8 11 3 1 5 2 4 12 3 6 7 13 5 10 6 10 10 10 17 5 10 11 16 12 11 9 11 22 8 1 8 19 7 15 13 17 3
2 1 0 1 4 1 0 0 1 1 0 1 0 0 0 0 0 2 1 1 0 2 1 0 5 1 0 2 0 2 1 1 0 0 1 2 0 1 0 1 0 0 0 0 0 2 4 2 0 0 3 2 4 1 2 1 1 1 0 0 1 0 2 0 4 0 0 1 0 1 1 1 2 0 2 0 6 0 0 0 0 1 0 0 1 0 2 0 2 1 0 1 0 2 0 0 4 0 0 0 0 0 0 0 1 4 0 0 2 4 0 4 1 0 1 0 0 3 2 2 3 0 0 2 0 4 4 0 1 0 0 2 0 1 0 0 0 0 1 0 1 0 4 4 1 1 0 2 0 0 0 0 2 0 0 0 5 5 0 3 3 0 0 4 0 1 3 1 0 0 1 1 1 2 0 2 0 0 0 1 1 1 0 2 1 1 1 1 0 0 0 2 0 3 2 2 0 2 0 1 0 0 1 3 1 1 0 1 0 5 0 0 4 0 1 1 0 3 0 0 1 2 1 0 4 0 0 0 0 0 0 0 1 0 1 0 0 2 0 0 1 0 2 3 0 1 1 5 0 1 0 3 1 1 1 1 2 0 0 0 1 3 3 0 7 0 0 0 2 1 1 5 0 0 4 0 0 1 0 1 2 2 0 3 2 3 0 1 2 0 0 3 0 0 1 1 1 0 2 0
17 11 24 11 18 21 15 16 15 16 20 8 7 14 15 13 24 7 8 21 6 18 11 16 27 12 18 15 15 15 9 22 11 19 14 10 20 11 9 16 24 9 8 14 14 23 10 13 17 20 18 13 10 22 12 13 14 14 16 7 20 17 24 14 15 14 5 21 24 4 16 12 10 15 20 12 10 18 12 29 19 10 24 14 12 15 12 17 14 15 13 13 14 11 21 19 10 11 14 10 6 17 19 20 13 21 6 16 23 13 12 15 38 8 17 20 14 17 19 8 14 9 23 15 13 16 23 16 20 18 18 9 15 15 10 16 3 12 7 15 16 21 11 23 10 18 11 17 18 13 15 14 15 12 13 11 21 12 12 11 10 17 21 12 6 16 13 18 10 7 21 20 17 22 8 13 13 18 10 14 16 26 11 8 15 10 18 13 11 22 23 11 29 9 16 23 15 16 15 16 9 10 5 12 19 11 24 18 8 11 13 12 8 12 14 20 12 19 15 13 12 14 14 19 17 8 14 11 22 21 17 16 13 15 12 16 21 11 12 14 12 21 9 14 13 14 19 16 11 18 14 16 17 10 26 10 9 12 19 32 22 5 7 9 13 24 15 10 23 7 15 11 12 19 20 5 9 19 25 8 26 26 17 22 15 14 20 9 17 12 11 21 14 19 10 12 11 16 13 20
9 5 2 9 0 1 1 0 2 1 2 9 17 9 9 2 1 14 1 0 0 1 5 3 6 4 0 13 7 6 6 1 2 8 1 3 3 6 2 4 4 7 21 4 4 1 3 1 2 12 6 1 5 1 0 3 2 2 1 0 3 7 4 7 4 9 0 2 1 5 4 3 3 0 7 15 4 5 2 4 4 3 12 4 3 10 4 0 8 5 1 0 8 2 0 2 12 1 6 5 2 1 10 3 5 3 3 0 1 7 7 0 0 8 5 7 4 6 3 12 3 2 7 3 4 3 11 4 12 4 3 1 4 5 4 6 1 2 6 4 6 9 4 8 13 1 1 6 3 3 3 2 2 8 9 3 0 9 17 5 4 7 2 3 3 6 3 3 4 3 7 6 14 9 4 2 7 0 1 3 6 8 3 1 7 7 3 3 2 7 6 8 6 3 8 0 1 4 6 9 3 6 2 2 4 4 14 6 3 2 13 19 5 7 12 1 0 5 1 2 19 4 2 3 6 6 6 6 10 10 5 2 0 3 11 2 6 4 4 1 6 9 6 7 8 0 1 4 2 1 0 11 3 2 9 10 6 11 5 0 1 5 4 9 4 3 1 1 4 2 2 2 11 0 1 2 3 6 4 2 2 3 5 3 6 11 0 3 6 9 4 7 0 7 0 11 2 12 7 6
99 81 106 86 119 76 81 63 106 113 71 153 90 91 157 149 148 129 88 80 89 85 175 94 114 84 201 103 120 148 123 106 128 57 70 57 142 97 66 247 95 25 58 162 153 94 204 107 97 212 90 194 55 112 136 114 155 18 101 190 143 103 89 108 83 109 123 71 264 86 150 57 145 97 139 101 133 83 191 107 49 101 61 91 118 84 103 109 91 69 141 242 223 70 151 147 59 163 68 129 199 72 98 127 111 128 108 230 50 26 40 97 107 89 103 160 315 65 168 78 102 97 77 163 65 168 112 190 101 112 166 152 89 152 154 108 191 184 84 88 179 81 81 147 160 53 85 85 139 191 86 92 125 87 82 75 92 78 128 128 133 116 251 81 211 89 85 167 158 119 102 20 150 193 105 61 136 102 73 57 115 236 87 94 138 169 24 41 83 130 153 88 105 107 102 38 99 56 220 127 223 233 108 142 111 142 165 48 130 93 115 30 219 183 51 227 148 125 137 127 75 81 160 94 171 54 82 121 94 129 104 176 40 27 106 76 102 44 143 159 73 97 97 131 19 174 145 106 39 76 154 102 57 132 60 89 199 63 75 143 82 116 54 109 157 92 160 100 163 92 71 32 65 41 159 41 83 84 63 120 136 157 202 71 52 190 92 92 132 68 93 101 205 98 187 211 155 75 139 108
37 45 46 43 46 43 47 49 56 45 37 49 50 56 41 36 51 61 42 45 36 56 60 44 46 42 41 47 36 46 53 66 57 51 41 45 52 20 46 56 28 44 36 55 37 45 56 54 66 43 33 47 36 46 38 49 53 45 54 49 49 37 31 45 37 37 56 55 50 63 54 35 56 53 56 50 59 50 36 46 40 71 37 58 43 34 59 45 54 32 45 64 61 49 40 53 49 43 51 59 52 43 48 43 26 38 46 44 44 57 48 50 41 45 47 50 57 33 59 41 51 63 51 45 67 41 40 36 51 46 45 34 44 35 46 37 40 49 47 43 41 35 67 48 50 60 48 49 49 47 43 55 69 30 39 54 54 42 36 54 60 72 40 37 44 49 51 47 47 54 60 47 44 43 44 52 40 38 35 34 50 42 47 52 44 43 46 39 38 56 39 63 56 56 63 53 49 42 45 44 41 52 49 36 33 51 35 39 54 74 46 42 44 32 49 40 53 40 44 37 66 40 48 38 44 37 52 32 45 37 40 58 46 50 44 39 45 34 43 39 35 39 50 51 57 36 53 75 60 48 56 12 48 57 28 45 53 38 46 46 41 34 37 47 51 43 40 75 67 46 42 64 46 50 42 58 53 37 38 57 55 53 41 35 62 60 28 51 34 72 42 51 62 55 39 45 39 30 41 55
[truncated: 6,905,824 more chars]
