# Supplementary material for: Simulating multiple faceted variability in single cell RNA sequencing
Source: Nat Commun. 2019 Jun 13;10:2611. doi: 10.1038/s41467-019-10500-w (PMC6565723; doi:10.1038/s41467-019-10500-w)
Supplement: Supplementary file 4 — Source Data [file 41467_2019_10500_MOESM4_ESM.zip › Source_Data_forFigures/Figure4d/nonUMI_observed_counts_experimental.txt]

cell_1 cell_2 cell_3 cell_4 cell_5 cell_6 cell_7 cell_8 cell_9 cell_10 cell_11 cell_12 cell_13 cell_14 cell_15 cell_16 cell_17 cell_18 cell_19 cell_20 cell_21 cell_22 cell_23 cell_24 cell_25 cell_26 cell_27 cell_28 cell_29 cell_30 cell_31 cell_32 cell_33 cell_34 cell_35 cell_36 cell_37 cell_38 cell_39 cell_40 cell_41 cell_42 cell_43 cell_44 cell_45 cell_46 cell_47 cell_48 cell_49 cell_50 cell_51 cell_52 cell_53 cell_54 cell_55 cell_56 cell_57 cell_58 cell_59 cell_60 cell_61 cell_62 cell_63 cell_64 cell_65 cell_66 cell_67 cell_68 cell_69 cell_70 cell_71 cell_72 cell_73 cell_74 cell_75 cell_76 cell_77 cell_78 cell_79 cell_80 cell_81 cell_82 cell_83 cell_84 cell_85 cell_86 cell_87 cell_88 cell_89 cell_90 cell_91 cell_92 cell_93 cell_94 cell_95 cell_96 cell_97 cell_98 cell_99 cell_100 cell_101 cell_102 cell_103 cell_104 cell_105 cell_106 cell_107 cell_108 cell_109 cell_110 cell_111 cell_112 cell_113 cell_114 cell_115 cell_116 cell_117 cell_118 cell_119 cell_120 cell_121 cell_122 cell_123 cell_124 cell_125 cell_126 cell_127 cell_128 cell_129 cell_130
133 1 0 0 0 0 0 0 0 30 0 0 0 0 16 0 0 0 0 0 15 0 5 0 5 0 0 0 34 0 0 0 0 0 0 0 31 0 21 0 0 0 0 2 0 1 3 0 0 0 3 0 0 0 7 29 0 0 0 0 0 0 12 0 8 2 0 0 0 0 0 0 7 0 0 12 0 0 0 38 64 0 5 0 0 0 0 0 0 0 0 0 0 0 0 0 0 8 0 0 19 0 0 15 22 0 10 0 0 6 21 22 4 0 0 0 0 0 0 0 0 4 29 0 11 0 0 0 0 0
1516 32 0 984 68 0 4 31 0 37 28 155 22 61 15 555 1425 0 0 656 1 0 206 43 389 254 1 56 110 40 629 0 0 0 14 46 137 66 0 8 390 74 115 93 32 23 187 124 14 315 281 462 475 53 19 40 19 2 47 6 48 114 10 0 836 10 66 174 79 131 248 8 9 3 35 1943 0 55 165 1 18 17 404 51 0 1124 89 414 3 36 50 288 638 43 0 1840 633 10 340 373 65 27 537 62 24 266 5 492 395 38 39 452 38 6 1 200 8 125 48 459 539 141 19 27 0 20 499 414 0 22
108 78 285 1204 531 30 738 219 1 182 126 850 43 229 59 514 212 108 140 104 212 68 414 158 350 787 161 68 619 111 355 102 107 54 106 79 1020 167 191 203 180 122 23 92 126 222 928 14 64 741 917 632 912 127 880 127 33 132 138 256 208 74 67 57 56 184 127 224 203 71 450 42 100 50 212 1244 213 33 151 70 308 72 504 143 73 235 81 567 117 50 102 341 307 249 123 163 534 95 252 136 284 128 667 87 84 198 163 354 258 95 25 270 54 98 190 402 25 310 86 392 133 139 153 205 89 193 87 618 123 138
662 135 133 384 895 43 122 266 454 139 133 749 106 579 132 852 497 170 323 445 110 81 183 563 12 973 486 251 249 94 1059 190 111 389 153 7 665 26 98 264 820 519 533 213 45 127 473 1965 147 228 2168 1278 585 65 1221 232 75 344 142 147 551 329 260 75 2117 199 248 575 556 447 705 87 139 160 222 483 561 33 393 65 1 205 464 321 103 475 548 498 176 244 291 1155 1252 47 102 457 122 106 134 500 168 267 606 160 95 379 41 683 2038 25 181 299 106 250 191 1214 202 136 260 330 364 586 194 150 180 114 175 866 124 213
0 1 0 3 0 0 0 0 0 0 0 0 0 0 0 0 0 0 0 128 0 0 1 0 289 0 0 0 0 21 0 0 0 0 0 0 0 0 0 0 0 208 0 0 3 0 0 0 0 1 0 0 28 0 0 0 1 0 5 0 0 0 0 0 0 0 0 120 0 0 0 0 0 0 0 2 0 0 41 39 0 4 0 0 0 0 29 115 0 0 0 12 0 0 1 0 66 0 0 0 9 15 14 0 0 5 19 0 0 0 0 0 0 0 0 0 0 0 0 0 0 81 0 0 2 0 169 0 0 0
46 0 78 2 0 116 1 0 89 202 69 92 41 0 0 0 10 32 3 42 22 24 107 25 904 0 161 2 126 43 84 61 13 75 0 34 0 0 0 92 0 385 43 17 68 132 136 287 89 21 1 270 89 164 27 0 43 26 0 11 44 180 72 195 0 0 248 68 2 11 79 21 0 58 0 76 150 14 1 0 0 10 0 11 118 0 327 0 71 42 70 7 343 57 52 460 1 9 2 0 7 1 135 19 43 0 1 712 939 28 58 0 0 10 0 0 81 46 2 8 469 47 42 25 76 98 23 276 3 176
0 0 0 0 23 0 0 0 0 0 0 0 0 130 0 0 200 0 0 0 9 0 0 1 0 1 0 0 0 0 0 0 0 1 0 0 0 0 0 0 0 0 0 0 0 23 0 0 0 28 0 0 0 11 0 0 0 0 0 0 0 0 27 2 0 2 0 0 0 0 0 0 0 0 0 277 0 0 8 0 0 0 0 0 0 0 0 0 14 0 0 0 0 0 0 0 20 0 29 0 0 0 0 0 0 0 0 0 0 0 0 2 0 0 0 0 0 0 0 0 2 0 0 0 0 0 0 9 0 0
65 38 0 0 0 65 0 0 12 54 27 0 0 0 50 0 62 0 210 22 19 0 1 0 8 121 54 0 0 0 0 27 0 0 2 0 0 10 0 0 0 53 452 0 8 0 0 12 0 51 0 254 98 4 0 0 44 0 0 44 0 23 4 0 0 1 23 0 0 0 0 0 1 0 0 0 0 34 0 0 36 0 7 0 0 0 0 179 0 1 21 0 58 8 35 0 0 24 11 1 51 25 392 66 23 7 30 287 21 0 47 0 4 44 1 91 21 48 24 65 0 15 13 0 33 0 22 0 11 5
746 411 477 414 252 338 275 748 430 438 577 716 367 298 297 582 347 359 1041 210 401 518 351 701 1003 470 574 1039 510 351 473 492 554 374 575 466 310 512 410 408 666 463 224 628 664 345 709 273 219 315 389 453 315 752 497 349 441 451 337 367 566 237 322 742 470 576 196 380 434 290 557 537 482 361 323 883 1067 506 174 474 412 278 633 455 475 292 600 382 428 308 536 228 543 441 520 425 542 453 365 360 508 595 295 428 337 277 421 507 757 324 596 464 395 585 368 523 370 159 304 574 202 216 329 390 512 535 395 408 492 516
0 0 1 0 0 0 0 0.96 0 1.42 2.23 0 1 0 1.81 0 0 0 0 0 0 0 0 1 1 0 1.98 0 0 1.13 2 2.99 5.05 0 0 2.05 0 2.12 1.46 1.01 0 0 0 0 0 0 0 0 1 0 0 0 0 0 0 11 0.98 0 2.03 0 1 0 0 1 0 1 3.01 1 1.13 0 0 1 13.07 0 0 0 0 0 1 1.01 0 0 0 1.01 0 0 1 0 3 0 0 0 0 0 0 0 2 0 0 0 0 1.01 0 0.74 1.04 0 0 0 0 0 0 0 2.1 1 0.93 0 0.92 0 1.22 0 0 0 1 0 0 0 0 0 0 0
1586 485 661 1823 788 449 1118 293 1063 564 718 1108 505 408 403 897 1345 659 716 572 415 369 726 921 1617 1225 386 1036 966 368 404 303 501 511 826 467 1609 340 427 694 1395 699 200 766 911 683 1628 1232 420 1583 1377 1063 469 941 714 385 436 517 776 367 1237 1072 465 414 2129 931 437 971 607 466 842 437 446 605 333 1657 1261 559 202 578 155 435 836 497 483 961 957 477 716 736 666 1064 1197 972 603 681 1387 392 468 1467 710 1016 904 770 479 296 534 2292 2445 485 310 1151 856 983 751 1753 709 454 449 991 1093 446 481 522 640 487 564 1118 606 411
209 17 64 0 7 0 21 0 13 1 0 174 4 17 71 0 142 23 65 154 0 0 2 15 0 368 0 118 0 0 0 0 0 18 0 0 220 0 84 14 0 0 0 60 37 23 4 0 10 19 0 198 180 46 29 0 59 52 148 44 3 6 0 110 0 71 17 0 0 0 0 0 51 44 0 97 249 0 0 58 12 0 123 5 1 10 135 0 93 0 106 151 10 0 63 0 391 0 192 0 30 83 0 0 115 0 0 50 731 43 100 0 0 20 34 0 3 0 10 215 0 0 65 2 47 62 0 119 0 6
0 0 8 0 0 45 0 16 4 4 7 0 8 1 0 47 1 0 20 0 1 0 1 1 0 0 22 0 0 2 0 0 5 3 0 0 128 0 1 16 39 4 9 0 0 32 71 0 0 70 79 72 4 16 2 28 2 2 4 1 0 0 18 1 0 28 22 0 56 43 0 0 21 39 134 0 0 0 3 1 0 3 0 22 4 0 0 0 2 12 0 67 0 1 22 0 1 35 0 11 1 14 78 11 2 2 0 0 0 0 19 0 16 54 0 24 0 0 0 1 2 17 4 9 3 1 5 2 12 0
816.98 140 143 840 211 167 301 287 134 226 292 628.9 316 688.99 163 876 396 419 156 227 196 52 545 398 484.49 714 67 463 374 95 341 325 336 301 208 368 342 425 165 317 1022.7 405 602 503 389.39 74 412.86 739 309 741 528 544 228 367.78 693 76 298 374 247 242 16 266 279 484 1329 314 118 196.06 382 425 117 238 381 357 518.98 605 277 508 400 261 312 391 651 226 224 705 519 438.22 262 202 296 317 1189 138 254 731 469 127 410 363 176 333 403 299 310 345 325 718 856 213 122 391 352 281 379 777.99 362 339 361 502 707 425 313 154 205 495 779 1024 436 210.08
1034.23 159.89 258.73 2043.7 477.78 67 180 218.92 370 359.9 116.98 338.37 270.99 437.44 359.97 631 1398.89 249.83 317.91 280 380.84 79.7 358 356.44 486.7 984.32 407.83 554.95 222.86 143 658.9 172.99 486.96 195 230.21 537.95 716.34 123.98 30 198.15 568 869.94 639.67 147.94 558.9 535.79 1053.98 1400.58 402.13 293.94 506.99 1435.98 265.8 120.98 254.95 327.96 312.99 552.77 159 382.88 1162.45 536.8 233.94 84 1582.8 411.44 377.74 233.9 229.74 67.94 33 139 190.24 123.9 694.97 936.16 356 235 458.19 118.97 647.9 145.98 1665.49 397.09 193.1 1099.52 812.82 871.13 198.77 192.92 426.88 912.55 736.98 441.86 54 1486.67 705.62 341.95 259.99 559.59 343.93 590.48 604.71 96.96 373.04 442.56 174 1358.98 691.19 288.98 241.93 983.07 186.92 224.92 217 1447.79 330.98 552.52 194.55 648.58 904.48 333.95 226.94 222.96 60 272.94 1246.7 733.66 122 664.99
771 5 0 8 51 0 115 37 33 14 22 567 24 898 78 409 2 14 0 179 49 0 83 0 143 94 0 4 139 61 268 1 93 6 19 14 221 48 16 5 17 362 307 0 0 29 20 163 0 347 66 154 434 17 187 8 23 39 22 52 150 49 33 43 37 44 0 146 0 193 341 10 2 8 2 168 97 25 333 83 6 27 200 51 15 169 315 219 25 0 46 0 279 16 16 170 116 30 237 211 27 40 33 20 23 229 3 34 218 21 58 170 9 11 0 104.92 62 10 66 888 150 40 61 33 34 1 394 92 0 36
140 60 28 185 73 67 623 1 3 114 63 136 7 1081 131 545 1562 3 29 159 92 25 570 123 971 1079 175 17 1391 26 1122 137 93 64 35 106 289 54 74 77 355 951 313 13 0 82 1246 672 2 203 420 1603 905 34 1165 83 4 116 27 92 536 820 0 94 558 24 22 1111 11 255 806 22 92 1 1099 948 1 0 298 115 0 11 511 18 51 1253 935 497 27 4 0 490 1205 88 130 1022 143 37 236 500 124 0 194 37 29 121 52 756 922 36 173 1027 88 30 76 1513 16 509 13 529 673 271 21 63 53 23 205 985 22 42
0 3 0 187 1 0 0 2 0 50 0 0 5 0 0 89 51 0 0 16 0 18 0 0 133 0 1 0 0 0 0 0 0 0 0 16 0 0 0 0 723 26 0 10 1 0 0 0 0 16 4 82 4 0 0 0 0 0 0 0 11 39 3 0 0 0 0 0 0 0 98 7 0 0 0 51 0 0 61 0 0 0 1 0 0 3 0 12 25 0 0 17 0 42 0 60 488 0 0 79 0 0 74 0 17 51 0 31 11 0 0 27 20 22 0 463 0 31 20 28 0 2 2 0 0 0 1 22 0 0
0 22 0 0 0 0 0 0 5 0 0 0 69 0 55 3 4 0 0 0 1 0 0 0 0 0 0 4 0 7 0 2 0 0 0 0 0 0 0 0 8 4 0 0 107 33 146 0 0 6 0 11 256 0 44 0 0 0 0 0 0 0 0 0 0 0 0 17 0 0 0 0 7 0 0 17 0 0 0 0 0 0 37 32 0 0 0 10 0 0 0 0 0 0 0 0 0 1 93 0 0 0 1 0 0 5 0 133 0 0 0 8 0 0 0 255 0 25 0 0 0 0 28 0 0 0 36 0 0 0
35 7.57 48 638 0 7 42 1 66 42 119 7.06 0 13.35 97 554.55 47 28 118 222.97 278.98 81 43 315.11 220 266 102.98 159 448 75.96 19 51 52 68 8 33 820.62 42 32 27 272 245.33 26 32 117.95 187.37 94 0 1.39 226.15 68.45 118.31 109.96 26 14 28.69 68 134 21 142 14.07 158.05 36.98 120 198.42 99.97 162.76 0 20 0 140.56 9 150 43 100 144 84 82 0 0 43 1 34 47 76.95 0 92 111 65.96 13 26 0 0 118.95 0 0 18.27 50 325.76 329 181 117 62.95 53 52 108 91 176.98 40.03 128 114.89 124.97 4 45 218 65 55 122.67 56 233.64 341.89 162 83 118.85 73 36.97 137.91 1 317 0
1179 35 22 1011 173 0 238 5 147 65 27 253 27 824 14 693 869 137 14 222 66 35 370 58 735 1240 131 1 388 48 1024 127 61 54 23 26 698 55 15 59 676 591 275 78 19 4 815 431 89 730 251 926 265 3 515 109 33 28 106 44 287 165 75 6 485 44 80 312 108 322 736 45 71 8 114 356 0 44 210 52 35 3 622 54 32 431 754 540 103 39 47 675 742 13 143 1142 530 47 510 262 1 104 451 57 66 519 49 209 810 15 77 548 32 125 87 1199 25 95 0 731 722 469 44 4 40 91 798 390 167 126
0 0 0 0 0 0 0 0 0 0 0 0 0 13.65 0 7 0 0 0 0 2.02 0 0 0 0 0 0 0 0 0 0 0 0 0 0 0 0 0 0 0 0 0 75 0 0 13.19 0 65.92 14.61 0 0 2 0 0 27 0 0 0 0 0 0 0 0 0 0 0 1.01 0 0 0 0 0 0 0 0 0 0 0 0 0 0 0 0 8 0 0 0 0 0 0 0 0 0 0 0 0 0 0 0 44 0 42 0 0 0 0 0 0 0 0 0 0 0 0 0 6 0 0 0 0 0 0 0 15.08 0 0 0 0 0 0
0 26 0 0 0 1 0 8 0 0 7 72 6 94 1 78.06 5 0 1 5 39 0 0 0 210 0 2 27.86 2 0 1 51 15 0 0 0 5 6 0 51.13 3 8 0 0 60.04 0 23 535 47 15.78 9 0 195.93 0 48 4 4.98 25 0 33 19 0 2 0 3.04 14.94 71 68 0 103 177 63.54 14.39 0 1 109 0 0 1 2 0 1 80 33 11 134 0.94 34 5.5 0 11 0 173 0 45 3 4 0 3 15 2 12 37 12.99 29.9 78 0 22 0.08 22 2 5 2 2 0 5 0 15 0 3.44 106 115 3 18 0 3 0 0 0 4
2127 588 720 1831 258 428 950 589 650 603 867 1527 391 1002 783 668 1276 771 758 715 576 422 878 1100 1695 1056 592 681 1837 752 1606 605 683 527 675 946 1852 472 404 497 1613 1431 990 494 981 545 1159 1607 459 1647 776 1158 1153 823 1305 600 532 485 502 469 1146 480 404 816 3011 861 397 1010 453 499 785 622 647 432 881 1908 715 637 1023 487 1012 654 1759 609 612 1123 754 1235 763 574 700 1240 1794 992 443 2626 1447 507 725 1334 1030 1245 717 681 848 894 565 1384 2112 462 762 859 669 614 368 1514 698 832 690 842 1387 693 493 760 597 602 849 1762 774 1085
0 15 0 0 0 65 0 0 0 0 0 0 0 0 0 106 0 0 0 0 24 0 0 0 0 0 0 0 0 0 190.76 1 0 0 0 0 0 0 0 1 0.98 87 0 0 8 1 1 0 1 0 0 167 0 0 0 26 0 0 0 0 0 0 0 13 0 0 0 59 0 0 39 0 0 0 15 255 0 0 34 6 2 0 0 2 0.99 13 0 0 1 0 1 23.68 0 0 0 28 0 10 28 0 0 0 7 18 73 0 0 159.52 0 1.99 0 0 2 0 0 0 28 2 0 17 0 17 0 0 5 0 7 62 0 0
599 45 68 165 5 33 52 2 1 253 58 0 127 8 33 30 350 70 18 62 92 0 4 131 20 695 91 22 267 72 390 21 75 36 88 15 816 41 122 160 1 166 1 1 111 121.57 26 65 218 337 155 292 201 138 229 83 26 171 244 63 5 47 188 162 49 77.02 16 32 112 43 207 128 93 79.77 241 612.02 265 13 1 35 176 0 233 131 122 40 406 22 187 27 149 358 412 163 40 733 2 44 177 7 142 216 156 34 90 168 202 0 40 47 63 89 26 116 222 628 45 132 122 72 8 6 72 5 145 25 67 200 39 48
1107 80 8 11 364 156 186 2 65 78 112 89 79 116 21 206 282 36 73 27 170 1 194 167 159 140 108 56 81 67 58 26 438 94 21 78 495 2 153 177 128 263 20 94 158 169 183 270 50 300 357 283 378 123 53 49 184 143 12 133 31 15 163 224 159 91 27 131 120 121 163 188 91 112 105 201 5 62 44 106 337 58 219 130 106 303 11 63 58 93 126 113 136 135 219 162 46 68 111 205 114 266 319 87 136 142 77 74 351 54 54 33 167 237 123 418 95 151 41 7 0 83 49 52 91 196 59 363 75 180
101 33 12 29 74 12 62 155 83 28 70 15 11 91 59 26 41 36 211 33 45 46 71 35 115 29 58 11 36 24 97 85 128 94 87 6 44 17 48 87 169 30 39 193 50 42 282 21 98 28 121 18 0 79 118 14 83 72 54 56 51 0 48 32 172 10 65 27 71 70 8 28 71 67 139 259 90 25 40 14 171 27 105 46 159 184 80 131 65 88 57 50 229 72 72 250 278 38 10 21 130 89 151 75 44 39 140 54 407 30 46 68 89 90 68 6 38 32 64 79 27 41 58 46 54 103 30 76 25 69
0 0 36 81 0 40 263 0 6 41 16 299 16 0 0 83 48 15 4 76 34 6 37 0 0 85 45 0 0 1 20 46 23 5 53 1 3 0 64 63 293 266 130 1 21 0 0 12 16 349 0 67 138 1 708 0 12 39 128 0 0 5 16 0 46 48 0 3 1 258 2 0 27 1 1 222 0 0 55 0 0 0 13 47 0 40 100 242 3 29 23 99 0 15 0 251 8 33 77 53 103 3 1 0 1 98 0 15 0 0 1 171 36 0 2 0 0 154 23 233 40 159 8 26 0 0 22 443 182 0
0 0 1 0 0 0 1 0 0 0 0 13 0 0 0 0 0 35 0 1 0 0 1 0.98 0 0 0 0 0 1 0.71 0 0 1 0 0 0 0 10 0.52 0 0 0 1.01 0 0 2 0 1 0 0 0 0 0 0 6.89 0 0 0 15 0 0 0 0 0 0 0 0 1 0 0 5.09 0 0 0 0 0 1 0 0 0 0 2.07 0 0 0 0 1 0 0 0 2 0 0 0 0 0 0 0 17 1 0 5.83 0 9.08 0 0 0 0 0 0 0 20.72 8 0 0 1 13 1 0 0 0 0 0 13.86 0 0 0 0 0
84 0 0 2 0 1 173 58 0 37 27 0 0 0 72 209 25 0 41 99 0 0 4 0 0 0 0 6 57 0 8 2 0 0 0 7 88 0 48 0 27 11 33 5 0 0 0 78 0 3 0 51 4 0 24 0 6 0 0 17 0 97 1 10 21 2 1 165 27 0 138 43 1 0 133 0 0 34 35 0 0 6 10 2 0 0 51 0 26 11 25 1 0 0 0 380 0 0 12 1 0 68 0 3 7 0 13 1 49 4 1 96 11 43 0 6 17 126 7 0 49 0 0 29 1 0 68 13 24 0
9 11 0 432 0 0 158 116 23 13 15 287 24 247 0 312 0 0 0 50 22 162 121 60 2 281 14 16 29 26 7 2 2 4 48 30 0 45 1 9 120 19 46 65 26 5 0 1 19 0 44 0 58 19 0 13 26 0 66 44 68 25 1 74 898 41 40 13 0 0 19 42 52 0 219 13 83 0 0 0 48 6 30 7 92 157 69 182 0 0 5 280 1 8 0 13 55 77 0 49 0 0 58 19 38 49 28 0 117 0 40 79 1 58 0 50 13 3 18 17 356 68 42 0 3 20 106 63 0 161
0 30 0 1 88 0 27 0 0 0 1 10 3 111 51 82 167 10 0 15 0 40 0 36 35 79 2 1 16 17 108 0 57 0 0 46 287 0 20 0 215 13 0 0 3 53 239 64 24 33 0 12 257 37 78 0 0 16 0 0 37 21 0 77 102 29 0 57 19 41 114 0 0 12 0 60 2 0 52 11 13 0 50 23 38 80 41 130 3 11 13 269 126 22 2 89 40 2 281 1 0 0 2 0 0 13 4 275 499 25 3 0 1 24 0 129 2 35 2 186 1 8 4 0 0 0 49 15 0 10
0 0 0 0 0 0 0 2 0 0 0 0 0 0 0 0 0 3 0 0 0 0 0 0 0 0 0 1 0 0 0 0 0 0 0 1 0 0 0 0 0 45 133 3 0 0 12 0 23 0 0 0 80 36 0 2 0 0 0 0 1 0 0 0 0 2 0 0 0 0 0 0 19 0 0 0 0 0 0 0 0 0 0 11 0 1 0 0 6 0 0 0 3 0 0 0 0 0 9 107 0 0 0 0 0 8 0 3 0 7 0 3 0 0 0 117 0 1 6 0 0 19 0 0 0 0 1 0 0 0
0 0 0 0 0 0 0 0 1 0 2 0 0 0 0 0 4 0 2 0 1 0 1 0 0 0 0 0 0 0 0 0 0 0 3 0 0 0 0 0 16 0 0 0 0 0 6 29 3 0 0 0 0 0 1 0 2 0 0 0 0 0 0 0 20 14 0 0 1 0 0 0 0 0 0 0 0 0 1 0 0 0 0 0 0 0 0 8 0 0 0 0 0 0 2 0 0 0 0 3 0 0 3 0 0 0 6 0 72 0 0 1 0 0 0 19 3 0 0 0 1 0 0 0 0 0 0 2 0 0
40.58 0 0 0 0 0 0 4.86 0 0 0 0 0 0 0 8 0 0 0 0 0 0 8.69 0 35.85 0 0 0 0 0 11.48 0 1.59 15 0 0 0 0 0 0 0 0 0 0 1 0 0 0 0 99.59 0 0 24.63 1.65 0 0 0 0 0 0 0 14.17 0 0 0 0 0 3.31 0 0 0 0 0 0 0 183.47 0 0 1.85 1.76 0 1.62 0 6.1 0 0 0 0 0 0 0 0 0 0 41 127.32 0 0 0 5.46 0 0 0 0 0 0 0 298.06 0 0 0 8.98 0 0 0 45 0 0 0 245.15 0 0 0 0 0 0 0 0 0 0
193.42 0 0 1 0 0 1 16.14 14 24 0 0 0 0 0 0 0 0 0 0 44 0 69.31 0 232.15 4 0 0 87 10 173.52 0 87.41 0 0 0 333 0 0 0 603 125 0 0 0 19 571 64 0 443.41 3 222 69.37 14.35 0 0 0 0 0 34 5 23.83 18 0 25 2 0 118.69 29 114 2 0 0 0 62 864.53 0 0 225.15 1.24 0 16.38 6 15.9 1 93 0 0 18 6 0 0 0 0 0 1040.68 0 23 0 1.54 0 3 438 8 15 1 10 241.94 0 0 0 75.02 1 0 10 0 0 0 0 374.85 3 4 42 0 0 0 57 1 0 0
0 0 1 14 0 0 0 0 0 0 0 0 3 0 0 0 35 0 0 13 0 6 10 162 1 1 23 0 0 28 0 32 0 35 0 0 0 0 0 0 2 9 0 0 0 0 0 0 0 206 0 31 0 32 0 0 0 0 0 1 4 0 0 57 0 3 3 0 0 0 2 0 0 0 60 0 0 0 47 0 0 0 0 0 0 0 3 0 0 0 0 0 1312 15 0 0 0 48 0 0 3 0 8 19 0 71 0 0 0 0 29 0 37 0 0 0 0 0 3 0 0 0 22 0 0 0 0 41 0 0
0 0 0 0 0 4 46 0 0 0 0 0 0 0 0 250 0 1 0 0 0 0 153 0 9 0 0 0 0 0 0 0 49 0 35 0 0 0 0 0 0 131 0 0 0 0 0 0 0 0 136 0 0 0 0 5 0 0 0 15 79 0 0 0 0 13 0 0 0 0 41 0 0 0 200 0 14 0 0 0 0 0 0 0 0 0 0 0 0 0 0 0 0 0 0 0 0 0 0 0 23 0 0 0 0 87 0 289 0 1 0 0 0 0 0 220 0 0 0 0 0 0 0 0 0 0 0 0 0 0
616 2 1 0 94 2 134 0 0 22 18 196 0 122 5 11 21 0 45 1 11 0 31 1 214 154 51 0 329 10 134 8 0 7 13 25 173 4 13 3 52 210 180 13 29 2.2 259 203 2 178 16 84 86 0 410 30 10 0 0 42 0 18 63 37 34 3 1.88 14 3 25 45 1 10 2 183 179 43 12 32 1 7 30 14 0 0 184 0 53 32 9 16 240 350 6 5 379 40 0 5 132 37 18 6 12 0 94 19 187 8 15 25 99 114 75 36 18 60 28 3 226 66 205 23 10 0 13 75 61 37 37
750 91 91 1354 773 5 2 54 165 81 112 517 29 1343 81 146 453 16 160 252 101 93 503 37 850 744 28 107 472 96 414 39 31 164 139 142 478 100 30 104 670 223 341 163 160 78 718 448 72 604 414 864 1257 19 180 64 165 22 35 126 463 80 177 135 874 88 71 654 60 347 261 71 211 55 897 270 1 188 251 138 97 197 138 143 60 772 394 421 0 56 77 314 74 103 44 1183 715 69 587 588 52 88 78 128 42 666 140 303 130 51 41 138 107 3 67 330 215 156 196 869 1138 558 87 52 115 63 261 503 179 70
0 8 0 202 1 68 76 0 0 64 67 5 0 12 3 29 0 29 0 0 41 0 26 29 0 0 2 3 0 8 47 15 65 5 0 0 38 0 37 1 0 30 0 26 58 58 10 86 55 0 148 165 15 1 27 16 16 0 0 0 24 3 0 13 0 11 0 0 0 0 20 0 28 0 3 2 89 18 33 0 0 0 21 0 4 122 75 1 29 0 0 0 0 46 64 35 0 13 5 5 0 13 6 0 0 1 0 30 94 14 41 28 13 53 0 3 18 15 0 2 118 0 13 0 0 15 2 0 0 17
8 52 10 289 315 1 9 14 2 61 0 2 0 23 26 79 43 13 153 349 15 17 5 28 261 24 5 0 30 3 488 17 43 3 5 0 43 0 1 4 58 471 9 22 1 23 1312 216 26 63 374 229 59 35 461 39 46 69 26 16 148 10 0 0 874 37 0 39 5 112 39 29 21 29 208 78 0 30 36 2 35 2 87 25 8 190 117 378 1 7 0 544 559 89 27 316 654 0 529 514 0 31 177 2 68 99 12 154 123 12 0 138 6 9 0 52 46 56 4 113 631 313 15 48 6 3 200 162 86 0
0 3 0 0 41.01 1 0 0 0 1 0 0 0 0 1 0 0 11 0 0 0 0 0 0 0 2 0 0 0 0 1 0 0 0 0 0 4.19 0 45.09 0 0 0 1 0 1 0 2 0 0 1 0 1 0 0 1 1 0 0 0 1 0 0 0 0 2 0 0 0 1 0 0 1 0 1 0 0 0 5 15.04 0 0 0 0 0 0 32.68 1 1.08 1 1 0 133.1 0 0 0 0 0 0 0 13.01 1 0 0 2 0 0 0 3 2 0 0 1 1 1 1 4 0 0 0 1.02 1 0 0 0 0 0 1 1 0 0
1104 59 125 10 566 79 333 322 415 0 0 582 0 334 153 420 2611 0 0 270 47 121 265 0 168 1328 22 0 0 3 392 104 138 148 0 0 17 27 0 18 794 636 250 31 114 71 510 1104 346 408 277 226 4 56 30 49 146 118 0 111 249 383 0 275 9 7 31 244 53 400 218 69 131 22 617 361 0 0 572 28 54 117 577 15 0 875 379 190 210 35 96 622 642 175 0 520 85 0 251 1125 0 19 611 106 74 81 95 460 1568 0 54 680 0 17 65 8 171 381 5 800 0 610 20 45 154 97 466 361 112 108
0 57 4 0 0 94 0 0 0 0 39 51 0 32 0 22 0 0 3 0 3 0 0 0 82 337 42 0 0 0 0 1 0 9 0 0 36 38 0 56 46 35 0 1 0 0 1 0 7 69 0 260 315 0 0 36 0 0 0 0 0 32 7 1 848 0 0 88 0 0 434 0 4 37 2 0 0 17 20 0 0 0 0 0 0 1 0 948 1 20 0 254 1 2 0 4 741 0 298 0 0 0 172 0 0 0 0 0 244 0 1 0 0 0 0 573 0 195 0 0 0 29 0 0 45 0 2 63 0 0
0 0 0 0 0 1.29 0 0 2.16 1.08 0 1.23 1 0 0 0 0 0 0 0 0 0 0 0 5.24 0 0 0 0 0 0 0 0 0 0 0 2.57 0 0 0 0 0 0 2.42 0 0 0 0 0 2.46 3.65 0 0 0 0 0 1 5.46 0 0 0 2.23 0 0 0 0 0 0 0 0 0 0 1 0 0 0 0 0 2.68 0 0 0 0 0 1 0 0 0 1 1.34 1.16 0 0 1 0 0 0 0 2.51 0 0 3.34 0 1.14 0 0 3.27 0 0 0 0 0 0 0 0 0 1 0 0 1 3.33 0 0 0 0 1.18 0 0 0 0
5 0 0 0 0 0 0 0 0 21 0 0 0 0 0 0 0 0 0 0 0 0 0 0 0 0 0 0 0 0 0 0 0 0 0 0 0 0 0 0 0 0 0 0 0 0 0 0 0 0 106 0 0 0 7 0 0 0 0 0 0 0 0 0 0 0 0 0 0 0 0 0 0 0 4 0 0 0 0 0 0 0 0 0 7 0 0 0 0 0 0 499 0 0 0 0 0 0 0 119 0 0 2 6 0 0 0 0 0 0 0 0 0 0 0 0 0 7 0 2 0 0 0 0 0 0 5 0 0 0
790 22 16 0 0 2 0 0 0 17 0 0 7 0 85 68 0 0 0 12 3 103 0 0 0 1 0 0 0 0 0 0 0 0 0 9 55 2 0 0 161 73 0 1 0 29 0 1 0 38 0 55 30 0 0 9 1 23 48 0 120 0 0 0 2 0 0 1 0 1 219 15 0 0 0 47 0 0 47 0 72 1 289 0 25 1 12 6 17 0 0 27 0 0 24 0 1 5 0 392 48 29 5 0 0 1 0 218 7 0 0 4 10 0 0 106 29 0 0 11 1 2 0 0 49 57 0 43 0 0
632 0 3 8 0 12 8 3 32 0 23 74 4 569 128 346 0 5 11 151 1 0 440 50 241 0 0 8 0 0 669 10 66 0 0 0 261 0 1 25 135 342 390 13 114 21 139 24 19 17 461 222 715 8 71 29 13 10 12 62 273 4 0 0 304 4 0 2 121 431 20 9 4 0 649 126 17 29 69 3 1 0 354 30 13 676 452 296 0 0 57 599 1392 14 39 209 1 73 115 162 7 0 254 1 26 19 40 431 81 39 28 0 18 58 34 13 25 349 0 440 1 0 7 42 70 29 238 46 3 52
0 34 0 0 0 0 17 0 0 16 4 0 0 0 0 0 0 26 0 0 1 0 0 8 19 0 0 0 0 0 0 0 0 0 0 0 0 0 0 0 99 0 0 0 15 5 284 0 0 0 0 0 0 0 215 0 0 0 0 0 0 0 0 0 0 23 0 0 1 97 0 0 0 0 0 0 0 0 32 0 0 0 0 25 33 0 0 0 0 1 76 0 0 14 2 0 0 0 0 0 7 0 0 25 1 0 0 0 0 0 0 0 10 7 0 0 0 0 0 0 0 0 0 0 0 0 0 0 0 0
0 0 0 0 0 0 1.02 0 0 0 0 0 0 1.06 0 0 0 0 0 0 0 0 0 0 0 20.89 0 0 0 0 0 0 0 0 0 0 0 0 0 0 0 0 52.53 0 0 1.02 0 0 0 0 0 0 1.03 0 0 0 0 0 0 0.72 1.02 0 0 0 0 0 0 0 0 0 0 0 0 0 0 0 0 0 2.13 0 0 0 0 0 0 3.58 0 0 0 0 0 0 0 0 0 0 0 0 0 0 0 0 0 0 0 0 0 2.11 0 0 0 0 0 0 0 0 3.03 0 1.04 79.98 0 0 0 0 0 0 51.47 0 0 0
0 0 0 16.21 0 27 0 1 2.14 7.21 0 0 0 0 0 0 0 20 6 0 2.47 0 0 31 1.06 0.29 0 0 0 0 0 0 5 7 3 0 0 0 0 3 4 0 0 2 0 2 1.15 7 3 0 0 0 0 0 0 8 3 0 0 17.39 125.45 0 0 30 0 1 0 0 0 0.11 0 0 0 13.53 0 5.17 0 1 0 7 0 5 1.39 0 0 0 7.92 0 1.22 0 0 51.06 0 4.09 2.91 0 0 0 0 0 0 0 0 0 2 14.2 0 0 0 1 0 7 3 9.88 0 0 1.92 0 50.44 0 0 7.3 0 0 4.34 0 0 0 0 0
1737 194 221 2084 884 173 1253 122 221 162 210 1005 288 1530 584 1096 1162 239 586 1340 323 101 2118 305 1213 797 71 738 2136 109 364 117 205 200 387 358 1851 118 277 250 2825 1598 1141 320 85 187 732 4547 233 1541 1086 1263 2911 448 1160 158 440 302 331 182 1885 404 209 225 2643 230 89 1653 445 963 1236 225 337 339 522 1239 391 137 1103 212 390 166 2118 331 243 987 2094 866 345 400 629 1936 971 295 225 2021 899 204 1481 1360 509 310 1296 188 131 270 337 554 2975 123 281 1814 374 533 166 2212 267 676 97 500 257 499 233 346 554 212 612 3930 425 195
0 0 0 432.4 0 2 23.74 0 27.2 0 0 0 0 22 0 64.72 0 1.12 0 0 20.73 0 0 11.41 0 1.08 15.24 0 0 0 0 10.19 0 1.1 0 0 12.67 1 0 0 10.2 0 0 0 0 0 0 0 0 0 0 3 81.96 10.26 2 0 8.36 31 0 0 7 0 9.69 0 0 1.57 7.28 245.54 0 2 0 36.81 1.25 1.27 0 0 0 0 1 22.45 0 0 1.38 2.04 9.54 0 17.56 0 0 0 0 0 0 1 0 0 0 0 6 0 0 0 0 4.48 0 0 48.28 85.25 0 0 0 30.6 0 0 0 18.01 0 0 6.85 2.15 7.54 14.68 2.68 0 5 0 10 8 0 0
0 0 0 0 0 0 0 0 0 0 0 0 0 0 0 0 0 0 0 0 4 0 0 0 0 0 15.92 28.02 0 0 0 0 0 0 1 0 0 0 0 0 0 0 0 0 0 0 0 0 0 0 0 11 0 0 0 3 0 0 0 0 1.08 0 3.69 0 0 0 0 3 0 72.69 134.38 0 2 0 0 0 0 0 0 6.73 0 0 0 0 0 28.37 0 0 0 0 0 0 2 0 8.75 19.49 163.9 0 0 16.25 0 0 0 0 0 0 0 0 0 8.94 0 0 0 0 0 39.76 1 0 0 0 0 0 1 0 0 0 0 0 0 0
0 0 0 21 0 0 0 67 0 0 2 0 0 0 0 6 1 0 0 0 1 1 0 16 0 0 24 0 0 7 68 0 0 0 0 0 47 0 0 1 1 7 0 0 0 2 55 1 0 0 5 189 139 0 137 4 0 0 0 0 0 329 0 0 1 0 0 0 2 0 11 0 24 0 82 0 0 0 20 0 0 0 0 3 0 0 22 1 0 7 3 399 360 5 14 453 0 7 42 8 93 0 0 0 0 0 5 0 550 1 0 0 0 0 0 0 0 1 0 0 1 0 9 0 0 19 45 0 17 0
0 0 0 0 0 0 2.31 0 29.42 0 0 0 0 0 0 0 0 21.88 0 0 1.27 0 0 0 1.3 3.27 0 0 0 12.79 0 2.41 0 3.43 0 0 0 0 0 2.72 2.45 0 0 0 0 0 0 0 0 0 0 0 0 0 0 0 3.4 0 0 0 0.43 0 1.2 0 0 0 0 0 0 0 0.99 1.24 15.17 0 10.2 0 0 0 2.5 0 0 0 0 0 3.45 0 6.43 1.23 0 0 0 0 0 3.99 0 0 0 0 0 0 0 0 0 8.06 0 0 0 36.19 0 0.16 19.43 0 7.45 0 0 0 0 0 4.58 184.87 0 0 11.7 0 0 0 0 0 0 0
0 0 0 0 0 1 0 0 0 2 0 0 0 0 0 0.31 0 0 0 0 0 0 0 0 1.99 0 0 0 0 0 0 0 0 1 0 0 0 0 0 0 0 0 0 2 0 0 0 6 0 1 0 0 1 0 0 1 0 0 3 0 0 0 0 0 0 0 6 0 0 0.95 6.56 2 1 0 1.82 0 0 0 3 1 0 0 0 0 0 1.68 0 0 0 0 0 1 0 0 0 0 3.49 0 0 3.13 0 0 0 0 0 3.33 0 1 0 0 0 0 0 0 0 0 0 0 0 0 1 0 0 0 0 0 0 0 0 0
0 0 0 0 0 0 0 0 0 0 3.03 0 0 0 0 0 17.3 0 0 0 1 0 0 0 0 1.01 0 0 5.01 0 6.04 0 0.39 0 0 0 0 0 0 0 0 0 0 0 0 0 0 0 0 14.06 5.62 0 0 0 0 0 0 0 3.02 0 1.01 0 0 0 0 0 0 0 9.03 0 0 0 0 0 0 0 0 0 0 0 0 0 0 0 0 0 0 0 0 0 0 0 2.01 0 0 0 0 0 0 3.62 0 0 0 0 0 7.34 0 4.03 0 0 0 0 0 1 0 44.36 0 0 0 0 0 0 0 1 0 0 1.02 0 0 0
3 0 10 63.6 0 1 17.95 45 9.38 10 1 0 1 0 0 2.97 0 0 1 4 0 0 2 13.59 13.72 12.65 1.76 5 2 2.21 10 5.4 0 8.47 6 17 119.33 0 34.68 44.28 15.35 1 0 19 1 0 3 8.01 26 0 0 0 26.04 2.74 3 7 21.23 0 5 4 7.96 0 2.1 3 0 16.43 20.72 31.46 1 5.26 168.02 50.95 8.58 16.73 15.66 2 34 3 4.5 21.55 1 0 1.55 14.96 32.01 0 0 10.77 2 3 1 0 0 7.01 0 1 13 2 0 0 1 4 0 2.46 7 0.67 6.72 45.55 211 1.84 29.57 162.4 6.55 0 0 2.99 2 10 12.56 18.98 14.46 3.32 39.61 0 0 0 0 0 15 3
0 0 0 5.35 0 0 0 0 1 0 0 0 0 0 0 0 0 0 0 0 0 0 0 0 0 1.33 0 0 8 0 0 0 0 0 1 0 0 0 0 0 2 0 0 0 0 0 2.96 0 0 1 0 0 0 0 0 0 0 0 0 0 0 0 0 0 0 0 0 0 0 3 0 0 0 0 0 0 0 0 2 0 0 0 0 0 4 0 0 0 0 0 0 7 0 0 0 0 0 0 0 0 0 0 0 0 0 0 0 0 0 0 0 0 0 0 0 0 0 0 0 0 0 1 1 0 4 3 0 0 0 5
0 0 4 9.65 0 8 0 0 0.91 4 0 0 0 0 0 1 0 2.39 0 0 0 0 0 0 1 5.67 2 0 1 0 0 0 2 5 1 0 0 0 0 0 0 0 0 0 0 0 5.04 0 0 3 0 0 0 0 0 2 0 0 0 1 0 0 0 0 0 0 0 0 0 2 0 0.5 0 4 0 0 0 5 5 1 0 0 0 0 0.08 0 0 1 0 1 0 3.73 0 5 1 0 0 0 1 0 0 0 0 0 0 1.12 0 0 0 0 0 1 6.97 0 0 2 0 0 14.35 1 0 1 1 0 0 0 0 0 0 1
0 3 0 2 0 0 0 1 1 1 0 0 1 0 1.01 1 0 1 1 0 1 4 0 3 1 0 3 1 0 0 0 0 1 1 5 1.01 0 0.59 3 1 0 0 0 2 1 3 3 0 1 0 0 0 3 1 0 1 0 1 2 0 0 0 2 2 0 1 0 1 1 0 0 1 0 2 0 0 2 2 0 1 2 2 0 1 0 0 0 0 1 1 1 0 0 1 0 1 0 1 0 0 2 0 0 1 2 3 0 1 0 3 3 0 0 2 0 1 1.99 0 1 0 0 0 3 1 2 2 1 0 2 3
0 0 0 0 0 0 0 0 0 0 0 0 0 0 0 1.03 7.42 0 0 0 0 0 0 0 1.03 0 0 1.02 0 0 0 0 0 0 0 0 0 0 0 0 0 0 0 0 0 0 0 0 0 1.03 0 12.3 0 0 0 0 0 0 0 0 0 0 0 0 1.02 0 0 0 0 0 2.07 0 0 0 0 1.02 0 0 0 0 0 0 0 0 0 0 0 0 0 2.03 0 0 1.02 0 0 0 0 0 0 0 0 1.01 0 0 0 0 0 0 0.82 0 0 0 0 0 0 0 0 0 0 0 1.02 0 0 0 0 0 1.1 1.01 0 0
46 52 13 461.79 0 24.99 0.67 0 34.85 91.79 52 23.06 0 4 22 111 0 5.61 4 0 14.53 17 0 36.74 245.94 558.55 18 51 7.48 29 0 15 7 4.94 7 0 0 0 6.31 6 6 90 47 6.08 16 0 294.85 91.03 12.01 207 11 55.01 41 1.82 0 5 42 0 22 32.61 510.07 4 10 5 27 1 7 21 0 122.9 4 50.7 3 22.47 50.13 32.83 1 1.96 147 22.99 0 4.75 249.68 1 33 0 23.08 0 7.25 9.97 25 415.94 0 57.02 39.09 0 16 5 32 0 3 14 1 3.6 10 12.67 1 9 0 0 20.84 5 31.98 18.12 0 0 69.08 55 42.54 428 0 117.7 22.43 0 12.66 51 327 2.96 4 13
11619 2230 1709 9875 6583 2313 5076 4928 2954 1861 3216 5737 2137 7885 3405 8544 6107 4124 5345 2276 2664 3314 6403 5852 3728 8278 3129 5716 11965 2505 5330 3421 2305 3256 2141 4676 3336 3169 2026 3424 10759 6434 7747 4146 3794 2006 7836 11485 2383 8440 7553 6785 5015 4197 8433 1624 2946 3835 3406 2996 4684 5517 3569 3578 14879 4208 3116 5294 4769 5171 4103 3122 3690 3296 4742 8960 4199 5000 4006 2116 2300 3646 11259 3019 3625 7656 9410 5465 3374 3865 4925 11239 8974 2573 3627 16391 7649 2669 5538 9182 2944 4346 8117 2078 3251 5718 4523 6680 14833 1765 2905 4983 2914 3909 1492 9762 3875 4272 3920 10650 6359 5224 2751 2079 2598 3862 7296 9195 4652 3064
20 0 18 0 0 0 0 0 0 8 0 0 0 0 0 0 0 0 0 0 0 0 0 11 0 2 0 0 14 0 0 0 2 0 0 0 1 0 0 45 85 0 0 16 0 3 0 0 47 0 151 0 4 1 4 1 0 9 5 14 161 0 0 0 0 14 62 7 0 0 0 27 0 2 0 6 0 0 0 9 25 0 0 2.99 27 0 0 1 19.01 0 78 270 16 2 0 0 0 12 0 0 3 14 0 9 7 0 0 4 0 4 4 0 0 0 9 2.03 3 0 9 0 0 2 0 2 0 0 0 1 39 18
2 52 119 382 36 0 106 160 113 115 16 6 2 11 0 285 0 77 0 142 48 48 65 12 0 790 52 167 0 4 65 0 150 53 0 0 273 0 3 7 414 58 268 112 14 40 274 0 96 2 82 165 0 0 0 40 74 78 28 28 155 95 6 0 20 57 183 57 42 102 0 0 41 15 62 549 1 48 205 11 41 0 43 7 63 160 52 18 13 102 104 270 0 149 65 660 0 54 16 136 119 75 110 78 151 24 74 0 668 25 115 201 0 56 113 735 176 66 98 305 30 0 20 72 35 119 128 237 11 25
627 2 3 556 0 0 19 0 27 0 0 0 0 0 0 213 41 4 21 100 0 0 0 8 28 120 2 0 36 65 453 0 3 0 0 11 0 0 0 0 0 89 1 2 3 0 308 2 0 195 0 23 30 0 99 32 11 0 0 12 45 22 18 48 0 16 0 134 0 64 0 0 0 0 502 88 0 0 1 1 0 0 12 4 0 58 265 34 24 24 33 1 414 11 0 885 141 0 0 167 9 1 1 0 0 417 0 3 913 0 0 2 0 35 0 0 54 168 0 449 328 175 0 4 0 9 114 2 4 0
727 0 0 0 0 0 0 32 0 12 0 14 0 0 0 0 0 0 0 3 18 0 5 0 0 688 0 0 0 0 0 0 0 0 52 0 0 0 0 0 0 0 1 0 8 10 0 0 0 0 51 0 0 0 0 0 0 0 77 0 0 0 0 0 0 0 0 106 0 0 10 0 12 0 0 0 0 40 0 0 0 0 0 0 0 17 0 0 0 0 0 0 0 0 0 0 0 0 0 0 0 0 0 0 0 0 0 0 0 0 0 0 0 0 0 3 0 0 0 0 0 0 14 29 0 7 0 6 0 0
2 14 19 232 14 0 183 0 4 0 8 0 0 0 0 54 4 7 0 1 0 69 106 1 42 128 0 0 73 0 16 24 0 18 0 0 0 0 0 0 1 0 136 0 0 6 0 2 0 45 9 8 46 0 120 4 0 0 0 0 0 26 17 0 83 0 0 88 2 37 0 0 19 34 0 228 0 17 66 24 0 0 6 13 10 52 45 270 0 0 0 0 42 0 18 491 8 0 51 0 0 0 0 2 0 17 0 30 0 12 0 0 0 0 1 40 15 24 0 210 72 4 0 0 0 0 43 80 0 21
58 28 0 4 0 0 0 0 14 0 0 0 5 0 0 0 0 13 0 0 0 20 0 6 3 109 0 0 103 0 13 0 0 0 0 0 80 0 0 0 22 86 125 17 0 0 0 0 0 0 0 1 58 1 0 12 0 0 0 0 0 7 0 1 0 0 30 0 0 1 0 0 1 0 5 0 0 0 0 0 0 15 30 33 0 0 0 0 0 22 29 76 0 0 0 0 494 0 0 19 0 0 0 0 0 0 0 22 0 0 0 0 0 39 7 43 0 0 0 4 0 116 3 0 0 0 67 0 0 0
367 0 3 496 0 0 16 4 0 26 0 74 0 22 64 14 0 1 0 29 10 0 13 0 0 271 0 0 14 61 0 0 1 0 0 0 0 0 0 8 41 3 406 2 0 8 0 1 10 0 298 0 0 0 1 4 0 0 33 0 0 77 0 0 1138 0 70 323 0 124 0 0 0 34 0 56 0 0 4 1 0 0 153 0 0 0 0 57 0 0 0 224 0 0 0 0 0 0 0 0 0 0 0 5 13 132 0 0 0 0 0 1 0 0 0 0 0 0 0 0 0 0 0 0 0 43 0 129 0 63
27.41 0.45 0 55.51 33.91 1.76 29.95 1.08 2.67 10.42 2.16 44.18 0 9.98 2.39 34.52 43.73 8.55 5.31 24.09 0.31 1.09 25.86 0 84.7 52.41 3.19 6.21 38.29 0.26 23.21 2.63 0 3.31 0 1.33 60.11 0 3.16 0 51.03 36.35 34.19 1.83 3.72 2.25 48.16 89.05 4.06 30.75 28.29 24.52 20.95 3.39 43.85 1.85 1.03 3.14 1.58 3.58 20.02 16.27 0 4.14 91.79 2.24 1.25 23.62 0 16.23 26.82 3.31 1.05 0.46 30.19 52.43 1.7 2.7 7.86 0 1.74 0.06 23.17 1.34 1.23 48.98 27.16 30.86 0 5.43 3.89 38.82 66.67 3.04 2.45 49.57 23.71 1.61 18.43 38.88 5.32 1.57 34.76 0 3.91 27.91 2.1 34.08 87.41 5.2 0 47.2 3.65 0.44 6.7 65.41 0 26.53 0 16.03 22.04 11.77 2.25 0.11 1.18 0 5.46 40.31 1.31 5.33
197 3 15 27 0 0 0 45 0 99 14 15 49 14 5 0 0 17 150 17 0 43 28 97 0 310 32 0 0 64 11 13 33 18 0 43 1 0 1 23 9 57 57 34 10 140 177 0 32 1 0 106 96 136 194 1 93 18 0 0 12 0 60 0 353 53 0 61 0 35 54 2 2 28 1 43 0 8 4 30 0 0 0 13 85 0 0 92 48 0 7 0 0 51 0 72 121 41 0 0 111 45 80 33 23 25 21 14 1 14 0 6 11 0 0 3 7 60 100 0 86 0 20 40 49 140 119 0 92 22
62 77 59 131 60 111 312 106 296 341 116 462 147 118 108 79 415 247 214 213 325 183 68 326 1478 765 279 287 132 131 452 245 396 241 411 156 10 138 163 322 144 198 496 243 275 381 497 532 161 123 183 316 235 257 208 227 97 181 278 243 326 94 153 315 188 289 207 288 236 93 210 196 87 208 200 393 153 167 37 240 164 105 500 224 197 189 192 287 223 207 222 444 462 212 162 504 139 209 178 237 117 386 363 119 156 209 308 157 6 174 229 92 176 342 193 726 155 182 118 401 0 69 51 312 328 179 196 375 262 239
0 68 51 21 0 68 20 18 33 2 41 69 118 0 98 105 0 41 296 19 22 79 108 73 106 82 14 75 191 129 61 1 59 3 0 49 88 0 263 8 382 144 50 37 4 191 0 0 73 89 255 0 114 83 207 124 49 108 118 66 170 3 67 68 8 117 72 24 58 179 141 0 87 14 6 1 7 92 191 38 0 40 2 117 107 153 0 236 113 47 58 190 325 33 0 5 284 146 0 0 166 110 2 87 55 34 117 170 203 91 104 136 2 77 63 266 2 130 0 47 0 12 44 152 78 35 2 267 0 0
0 0 0 406 0 0 0 0 0 0 0 0 4 0 4 138 0 0 0 122 0 0 176 103 0 0 0 0 0 0 0 0 0 0 0 21 30 0 0 21 0 0 0 0 0 21 191 0 0 0 0 0 0 0 30 10 17 0 0 47 0 0 0 0 0 5 106 0 0 0 45 0 0 0 0 0 1 0 0 0 0 0 16 14 31 0 0 5 0 9 61 0 0 0 0 0 0 61 0 0 0 0 37 9 0 20 6 83 222 0 0 0 0 0 18 3 0 0 0 0 0 0 5 9 37 24 0 125 10 0
0 6 0 0 0 0 22 1 0 6 0 0 0 0 0 0 22 0 0 0 13 14 0 11 0 0 0 0 0 0 0 2 32 0 0 0 0 0 42 0 0 0 0 0 0 11 0 0 0 6 0 0 0 8 12 0 0 0 46 0 0 30 0 0 0 0 0 0 35 0 0 1 0 0 0 8 0 0 0 0 0 0 0 0 0 0 0 0 0 0 9 0 0 0 0 35 1 0 0 0 0 0 0 0 0 0 0 0 0 0 0 1 0 0 0 0 0 0 0 0 34 0 5 1 0 0 2 0 0 0
0 0 0 0 0 65 0 1 0 40 42 0 38 0 0 0 0 0 0 0 29 0 176 49 0 63 10 0 0 26 0 24 0 30 122 2 38 0 5 0 21 261 0 45 1 0 0 607 35 220 0 1 15 0 0 0 4 57 0 69 0 0 1 0 0 0 0 77 100 59 1 0 0 19 0 96 0 34 0 0 26 59 0 10 21 14 0 0 42 0 0 0 344 0 0 130 1 0 1 0 0 0 267 0 4 53 0 0 44 7 36 116 18 41 0 419 36 0 9 0 850 106 27 0 6 42 204 163 0 0
105 47 9 64 11 21 643 2 39 28 47 311 13 19 43 58 261 19 0 392 24 21 440 17 111 0 33 127 816 9 868 0 1 29 0 0 188 0 6 26 788 149 26 84 44 57 529 262 12 688 45 1046 41 0 676 0 33 45 62 26 456 25 16 20 0 70 39 194 40 111 3 26 27 3 25 118 71 33 271 28 0 10 1 24 26 132 54 462 72 60 43 0 10 37 21 668 10 52 127 470 35 20 44 29 27 23 39 21 1908 10 6 99 80 53 93 43 17 2 2 272 406 56 15 71 72 60 70 623 0 26
472 32 0 923 1 56 372 26 29 86 62 598 0 682 226 245 517 215 91 296 46 16 120 146 238 485 6 129 183 7 728 15 134 189 22 90 227 3 1 29 108 16 365 10 201 42 1127 1578 21 837 1012 656 110 37 50 46 82 20 14 5 0 292 39 25 616 36 62 307 23 331 531 101 98 65 496 998 96 186 24 69 34 110 718 47 154 349 278 440 38 83 65 428 260 3 44 1828 740 110 416 1202 47 92 467 35 44 324 45 363 2610 23 19 0 53 51 26 799 42 13 41 22 175 362 48 50 104 35 178 661 100 0
87 67 38 248 118 13 363 49 43 3 31 284 37 223 11 534 629 97 140 59 84 2 285 62 120 825 13 146 494 3 573 83 2 129 0 79 11 204 0 63 539 557 408 73 11 0 571 1388 21 610 366 770 650 13 234 73 50 57 34 17 107 183 89 54 955 41 22 78 136 286 16 0 126 52 1061 424 13 68 328 211 24 28 905 84 61 782 270 215 158 71 198 905 427 32 31 821 623 3 302 301 4 85 799 4 21 373 45 352 1128 50 37 351 121 82 41 729 181 278 131 617 705 288 102 28 42 30 259 1204 341 62
1760 158 271 785 334 363 471 354 260 172 517 896 171 519 97 503 1004 291 345 417 146 368 534 446 442 1752 223 329 937 180 921 139 73 196 180 545 199 218 428 192 1278 1000 53 447 251 265 1505 1292 211 729 546 1271 1163 246 1257 39 179 277 293 316 722 334 141 98 94 522 205 701 233 696 451 313 253 206 815 905 347 246 792 190 368 205 1611 298 475 382 911 748 276 361 454 604 527 231 341 2106 2080 256 264 1219 181 396 880 118 317 810 293 1208 4266 112 406 1171 231 481 109 574 432 649 229 1305 939 373 138 465 148 277 196 673 489 224
0 13 2 60 1 82 48 0 0 24 0 0 0 0 0 0 0 0 12 2 0 0 0 0 0 1 7 0 38 0 0 19 0 12 0 0 0 0 0 0 14 76 15 4 0 0 0 0 0 90 8 36 1 54 0 0 0 0 0 0 9 20 0 89 5 6 0 45 1 37 43 0 20 0 13 0 8 0 97 0 5 0 1 1 12 3 23 0 0 26 0 0 146 13 0 0 0 0 0 0 0 0 48 0 0 1 0 0 22 0 5 4 1 1 0 4 0 24 5 53 50 0 0 1 3 0 0 52 0 0
0 0 22 0 0 0 0.99 5.45 2.95 2 15.99 1.93 0.87 0 47 0 0 0 1.56 0 0 0 0.38 19.97 0 1.39 0 64.01 3.53 1.03 0 5 1.24 0 0 1.39 0 1 0 2.7 0 0 0 1.08 0.95 0 0 0 0 6.34 0 0 1.14 0 1.05 0 0 2.78 0 0.28 0.97 0 0 5.14 0 0.1 0 1.87 2.99 2.04 0 0 1.01 3.4 1 1.97 1.14 4.78 0.26 3.58 1 0 0.21 3.35 1.44 14.92 0 0 0.13 5.2 2.19 0 1.25 0 0 1.2 0 0 0 0 0 1.12 0 0 0 1 1 0 0 0 0 2.11 3.15 0 0.95 3.94 3.78 0 0 0 1.98 0 0.93 0 0 0 0 69.04 0 0
2 0 0 9 44 0 151 76 3 2 8 7 53 154 14 31 0 64 20 59 3 2 34 131 0 158 54 117 21 15 62 46 51 26 0 0 6 2 0 0 7 6 42 23 48 18 208 26 0 64 318 3 30 0 44 42 25 3 0 9 5 22 11 0 0 2 23 33 82 60 1 1 3 10 9 20 59 88 21 5 3 1 112 55 18 78 118 82 0 2 19 7 0 0 0 6 17 5 0 10 0 0 141 1 19 20 0 65 67 11 6 0 2 26 0 95 8 5 72 56 155 21 7 15 41 73 0 47 0 0
10 0 0 146 59 0 23 29 15 1 6 140 4 7 7 109 140 25 0 0 25 34 154 2 1 0 0 7 151 40 21 87 0 1 191 60 0 6 25 54 0 90 366 0 64 0 42 2 0 467 63 0 22 21 199 28 31 12 8 30 14 2 45 0 663 0 40 4 0 9 107 6 8 0 97 89 0 13 14 0 1 0 178 49 37 99 2 179 0 46 11 0 317 47 0 4 162 0 166 85 20 53 117 23 32 20 7 310 0 5 0 0 29 25 0 28 0 41 57 470 218 15 19 14 0 7 0 4 0 0
0 0 1 0 0 3 0 0 0 0 0 0 0 0 0 0 0 10 0 0 0 1 0 0 0 0 0 37 0 2 0 2 2 0 1 7 0 0 0 0 1 0 0 0 0 0 0 0 1 0 0 0 0 0 0 0 4 0 0 0 0 0 0 0 0 22 0 0 11 0 0 0 0 11 0 0 3 0 6 0 0 0 0 0 0 0 0 0 0 0 0 1 0 0 0 5 0 0 0 0 0 1 0 3 0 0 0 0 0 0 0 0 0 0 0 0 5 1 27 0 0 0 0 0 1 1 1 0 0 0
1 95 86 11 0 73 0 33 9 64 20 56 5 43 102 70 8 21 6 29 45 0 13 122 39 82 65 8 109 29 211 45 93 7 160 37 267 45 20 2 81 107 1 7 59 41 244 26 12 127 0 80 59 87 106 0 10 34 10 60 70 76 17 98 34 74 12 100 8 40 104 34 33 55 60 106 152 58 14 49 36 51 6 52 63 0 336 44 24 30 113 282 0 22 55 4 0 70 15 275 54 7 123 3 52 58 19 256 15 23 76 57 131 62 19 71 59 84 41 161 42 7 7 12 36 48 23 69 125 5
522 13 46 383 25 55 171 7 111 85 43 44 168 93 8 278 68 30 0 109 126 11 224 97 420 195 30 49 418 86 154 19 84 28 44 96 92 100 31 170 145 164 22 66 136 58 52 17 27 882 86 524 331 90 586 54 78 40 54 96 202 170 73 107 327 148 6 415 58 57 360 124 58 41 170 462 23 86 235 26 56 132 165 83 52 235 366 301 26 103 216 8 99 95 2 54 439 56 0 122 0 97 466 66 42 234 154 370 0 23 37 60 97 74 27 407 54 191 104 475 281 171 79 45 93 66 255 14 35 178
647 71 6 245 0 1 49 0 1 10 5 364 0 13 0 12 8 25 25 166 22 1 93 38 1 314 19 22 75 15 92 4 0 6 19 74 3 4 0 41 97 67 76 0 98 30 215 0 51 480 247 357 9 0 140 44 45 25 0 0 308 1 28 0 632 2 5 64 0 1 50 44 26 6 75 109 0 55 23 22 12 55 98 10 21 57 185 217 26 29 39 0 0 31 20 125 17 1 238 1 106 0 214 0 27 5 0 0 0 2 3 0 2 128 4 110 37 63 82 99 40 69 0 26 55 13 9 314 107 51
1 26 12 677 130 3 104 2 66 1 5 2 3 533 37 2 296 6 28 147 27 2 4 0 1 1615 11 0 337 25 3 0 90 16 0 0 109 8 0 12 451 384 48 32 0 3 73 44 50 286 105 575 94 62 140 18 1 30 12 5 97 71 56 71 362 23 21 242 18 32 86 17 7 16 355 676 52 2 65 0 121 39 48 12 1 478 377 169 24 7 55 1 16 12 4 214 11 25 76 632 50 82 33 19 50 53 45 825 167 30 14 474 0 9 50 305 8 5 94 663 24 16 2 52 0 23 124 173 84 77
2 22 0 3 0 0 0 57 33 54 0 31 32 0 7 101 90 42 0 0 40 15 36 5 42 0 0 72 0 0 0 0 0 21.94 48 13 0 0 61 24 33 86 35 0 3.76 0 10 0 11 38 11 0 233 0 6 8 28 49 0 8 6 41 3 0 0 0 11 0 0 27 5 1 30 34.48 23 1 0 38 0.67 18 0 1 0 2 45.08 15 81 0 11 1.99 24 9.01 198 78 5 0 9 9 5 12 73 0 0 45 26 1 0 78 218 0 4 0 1 0 0 0 6 36 29 0 0 0 0 0 64 0 108 11 0 44
160 80 90 664 52 103 364 25 130 114 84 0 142 3 118 317 289 58 89 35 136 131 84 59 300 0 129 121 309 79 9 31 40 92 0 175 149 46 4 30 198 286 0 70 11 48 0 2218 44 353 73 169 188 25 307 22 57 99 242 134 204 23 16 94 457 85 65 216 119 217 112 63 41 74 354 276 21 48 2 143 11 166 165 69 10 191 384 21 46 69 91 0 292 188 138 722 466 58 436 0 38 176 96 82 84 156 127 0 1230 137 42 14 49 76 7 14 16 170 17 119 214 98 54 12 149 115 146 523 135 81
0 0 15 0 0 0 0 0 1 0 0 5 0 3 0 0 0 0 0 0 0 1 0 0 0 0 0 0 0 0 0 0 3 0 0 0 1 0 0 0 0 0 0 0 0 0 5 0 0 0 0 0 2 0 0 0 2 0 0 0 0 0 0 0 0 2 0 35 0 0 0 0 0 0 0 0 0 0 0 0 0 0 0 0 0 0 0 0 0 0 0 0 0 5 1 0 0 0 0 11 0 0 0 0 0 0 0 0 0 0 6 0 0 0 0 3 0 0 0 0 0 0 0 1 4 0 0 0 0 0
0 0 0 0 0 0 0 0 0 0 0 0 0 0 6 0 0 0 0 0 0 0 16 0 0 50 0 0 0 0 0 7 0 12 0 0 0 0 0 0 0 141 0 0 0 0 0 0 0 76 0 0 0 48 0 0 0 6 0 0 0 0 0 0 0 3 0 0 0 0 0 0 19 0 138 20 0 0 41 23 0 0 2 0 0 0 0 0 0 0 1 0 0 0 0 0 0 0 0 0 0 0 0 0 0 0 0 0 0 5 15 0 12 0 0 0 0 0 6 0 0 0 0 0 0 0 0 16 0 0
1.5 90 55.39 2051 0 1.5 116 27 1.5 67 4 329 14 40.5 0 446 194 40 18 12 102 6 129 70 3 405 51.55 50 286 90 536 3 17 1 2 2 55 0 20 124 29.99 392 91 10 128 111 545 7.5 52 37 331 38 72 12 357 9 25 11.54 1 83.29 228 307 0 91 603 28 96 426 17 297 100.85 104 0 63 156 198 31.5 174 165 54 73 50 291 20 3 905 184 69 34 18.71 9 1.01 39 138 35 1490 2 4 0 329 22 43.37 305 39 0 233 83 467 102 19.45 9.35 270 91 30 86 982.68 3 399 18 275 190 306 0 74 36 54.94 243 528 15.46 26
0 0 0 0 7 0 0 0 0 0 0 0 1 9 0 38.15 0 0 0 0 0 2 49 0 0 0 0 0 0 5.99 2 0 0 14.97 0 0 19.97 0 4 19.95 497 40 17 0 0 2 0 396 0 0 29 0 0 33 157.21 2 0 0 0 6 0 12 0 0 0 0 1 4 0 3 6 0 0 0 0 523 7 0 51 20 4 0 2 0 46 113.99 7 260.99 0 0 0 10 48 0 0 0 6 0 6 45 0 0 0 1 2 3.98 0 0 316.99 0 0 0 4 0 6 0 2 4 0 10 7 2 0 0 0 0 23 0 0 0
62.08 0 0 0 0 0 0 4.5 0 0 0 0 0 0 0 0 0 4 0 0 0 0 8 0 0 220 0 0 0 0 0 0 0 0 0 0 0 0 0 0 0 0 0 0 0 0 0 1.5 0 3 0 0 22.05 0 0 0 0 0 0 0 43.5 0 0 0 12.67 0 32 0 6 0 0 0 0 0 7 3 0 33 0 12 0 0 0 2 0 0 0 0 0 0 0 0 0 0 0 0 0 0 25.5 28 0 0 1 0 10.5 0 0 0 0 0 0 0 0 0 0 0 0 36.59 0 0 0 0 0 1.5 0 0 4 0 0 0
383 16 0 0 0 0 0 0 13 0 0 85 0 2 38 170 6 0 6 0 19 0 26 0 3 0 6 0 0 0 0 10 5 0 0 0 7 0 0 12 1 0 83 0 20 0 1 0 0 764 325 0 0 0 74 34 0 0 103 0 15 10 0 0 0 47 0 0 0 110 243 0 0 0 0 241 70 1 3 20 0 0 2 33 0 37 0 176 0 0 59 42 0 0 55 4 0 19 0 6 0 25 1 0 24 42 0 124 79 0 0 118 0 0 45 25 0 0 0 93 44 9 0 7 124 0 9 31 0 0
0 0 0 0 0 0 0 0 0 0 0 0 64 0 0 186 0 0 0 0 0 0 0 0 3 0 0 0 0 0 0 0 0 0 0 0 190 0 0 0 59 2 45 0 2 0 0 13 7 0 14 0 0 0 0 0 0 0 0 0 5 78 0 0 0 1 0 0 0 0 17 0 0 0 0 1 0 8 79 0 0 0 9 0 41 1 0 0 0 0 0 0 0 0 92 0 0 14 0 0 0 0 0 0 0 0 0 739 0 0 7 0 0 0 0 4 0 143 0 0 0 41 0 0 31 0 224 16 0 0
15.35 0.58 8.59 6.01 8 0 2.02 0 1 1 0 8 0 13.79 0 7.26 6.6 0 5.43 2 0 0 25.01 0 1 9.98 1.37 0 2 3.13 11 0 0 1 0 0.98 21.53 0 0 0 16.07 7 26.55 0 0 0 2 15.94 0 5 14.01 3.84 15 2.99 20.66 0 2.64 1 0 4.19 7.93 12 1.36 1.02 0 0 0 21 0.96 4 8.09 0 1.77 0 12.29 5.94 0 0 7.01 0 0 1 8.05 0 1 11.03 11.14 15 0 0 4.63 2 12 2 0 8.04 25.01 0 5 3.1 0 1.99 7 0 2.01 4.74 0 29.18 1 3 0 4 1 0 1 7.02 5.36 3.49 0.5 10 18.4 8.95 1 0 0 1.03 12 49 0 0
27405.5 5685.76 13811.3 27416.5 17087.85 5621.8 21177.8 7311.04 5463.99 8554.49 5682.87 21743.15 7028.45 6545.58 3982.24 23911.3 23012.8 7784.11 9996.01 10546.8 5316.69 11829.3 12448.7 13452.7 35428.77 24525.1 11043.4 6368.19 19149.1 5839.55 28947.2 5112.78 10111.4 5652.81 17269.2 5193.6 8107.92 4128.17 11006.5 9178.13 43850.8 16788.72 20602.7 7366.95 7281.67 6876.03 28776.57 13133.7 5454.35 32740.9 29631 24247.9 23556.8 11040.1 25257.45 6178.05 5776.32 9131.46 8271.94 7950.58 12044.7 7386.74 9170.23 11718.5 70564.19 9531.6 12108.82 16552.6 6614.13 15802.1 22980.8 9826.53 6190.7 6415.96 15465.5 30560.11 10284 5010.5 6623.99 6566.31 6237.2 6119.66 21851.5 7114.53 8694.39 15617.25 30573.9 30939.6 7172.66 5612.83 8237.9 10801.4 34280.39 12167.9 7949.19 36420 29157.7 8335.94 18156.6 19784.8 7965.13 8354.4 18224.1 6565.05 8021.07 12418.9 8135.25 20084.9 59321.09 5178.84 6438.8 15192.86 6568.06 7219.27 10487.82 39203.4 4975.25 13013.52 8075.23 18515.9 26498 12985.4 6870.41 6828.39 9019.23 6744.05 13922.5 37410.5 8737.38 11281.6
38 12 49 1045 61 0 13 1 0 0 81 78 31 0 0 0 0 3 1 81 2 50 4 0 0 62 4 0 0 0 316 4 0 0 9 0 304 0 3 0 223 21 26 0 0 0 0 30 6 129 0 152 28 35 222 15 3 0 3 0 109 2 0 0 0 2 4 0 0 0 46 0 17 0 1 13 37 1 1 0 117 0 13 3 33 50 2 20 2 0 27 110 1 44 2 35 1 0 0 0 1 45 0 0 0 78 3 5 0 2 0 0 7 4 14 0 2 1 18 0 5 19 12 10 0 2 101 247 1 0
0 0 0 0 0 0 0 46 0 1 1 0 0 0 8 0 76 0 2 0 0 0 0 29 0 0 0 0 0 0 0 0 0 0 0 0 0 0 0 0 22 95 0 0 0 0 0 0 0 90 0 0 0 16 0 0 0 0 0 2 0 0 0 0 0 0 76 0 1 0 2 0 0 2 7 2 0 0 0 0 0 0 0 0 16 66 0 0 0 0 0 0 0 0 0 0 0 0 0 0 0 0 59 0 0 0 0 0 0 0 0 0 0 0 10 0 0 0 14 69 0 0 0 0 0 15 0 0 0 0
1464 703 1292 582 128 261 896 499 415 631 718 716 291 607 457 845 1351 955 971 240 500 753 839 933 1710 738 456 664 1233 435 1194 473 991 444 1444 347 820 675 1209 485 1507 681 918 588 730 932 1328 803 397 1098 646 1174 460 350 461 661 380 676 729 615 592 178 530 727 2352 718 436 578 649 352 706 802 476 382 1197 794 1348 601 516 614 775 550 1088 383 733 662 595 1217 501 437 516 1425 911 789 640 1137 1103 602 532 578 877 1158 650 634 816 627 554 916 2958 218 432 612 447 507 982 1570 330 256 373 694 470 701 299 726 496 551 409 831 936 542
0 18 1073 8 356 23 0 0 1 207 330 39 22 0 0 0 132 4 83 0 0 1146 16 790 0 0 96 90 76 64 153 0 42 8 16 0 0 1 266 196 49 0 0 0 3 64 0 0 3 0 0 0 0 33 0 0 4 3 0 230 0 0 212 37 26 3 369 85 68 0 809 306 0 16 0 0 0 0 0 322 0 0 0 1 93 0 0 1303 0 0 0 0 0 0 2 0 2 37 15 0 0 0 0 194 160 0 74 0 2315 19 92 0 0 48 1105 0 2 10 110 0 0 0 0 51 218 8 0 0 351 0
0 0 0 0 0 9 0 0 0 0 2 0 0 0 0 0 0 6 0 0 0 0 0 0 0 0 0 0 0 0 0 23 0 0 0 0 0 0 0 0 106 0 18 0 0 0 60 0 0 0 69 2 0 0 0 14 19 0 0 6 17 0 0 0 0 0 0 0 0 60 0 0 0 0 0 5 3 0 0 0 0 0 0 0 0 68 0 0 0 0 0 0 0 0 0 0 81 0 6 0 5 20 0 0 0 0 0 204 0 0 0 0 0 19 0 0 0 6 0 0 0 0 0 10 0 0 0 0 0 0
244 77 135 205 594 149 122 48 96 48 70 331 60 261 13 187 50 18 0 279 97 307 106 132 1143 332 53 128 43 32 114 6 0 50 350 117 33 67 3 145 1 175 5 140 144 49 12 218 66 1 641 3 266 150 290 7 43 17 53 160 105 41 74 0 445 60 25 291 74 88 114 0 34 59 227 298 5 148 271 31 0 110 239 26 128 641 104 580 16 62 64 174 536 23 0 1 211 63 259 463 47 0 84 32 15 408 159 347 781 35 83 134 12 207 72 180 143 47 6 175 0 302 79 87 129 23 215 149 158 111
2 1 2 0 5 36 21 18 0 0 21 18 23 0 22 4 9 27 18 13 41 3 13 0 0 0 0 10 4 11 19 9 41 15 27 29 6 0 32 25 7 38 0 29 31 22 7 1 5 0 15 1 0 18 0 11 0 5 1 38 2 1 6 26 0 13 0 11 2 7 1 0 8 11 0 9 1 0 0 16 13 46 7 8 3 11 1 0 19 1 39 19 2 23 21 0 1 33 0 0 13 25 3 21 36 7 0 0 0 48 34 3 31 43 24 16 18 3 18 22 0 11 8 20 20 5 1 15 23 20
0 31 268 1310 235 0 30 53 0 54 52 635 89 56 2 117 1 114 0 30 94 71 167 2 58 388 0 4 0 29 758 50 0 64 26 56 239 0 9 74 143 628 513 82 68 51 8 367 119 460 112 838 65 46 778 48 120 28 51 3 3 202 101 14 3 88 54 385 119 206 0 38 132 13 493 621 4 132 81 84 16 0 16 17 10 355 0 232 47 71 26 785 86 47 85 2088 263 2 0 350 0 167 346 54 66 328 164 0 395 34 37 364 2 84 0 906 75 315 147 138 715 1 94 48 21 77 5 385 299 0
143 11 1 11 0 8 0 0 26 9 11 0 0 0 0 61 0 6 0 19 0 86 8 17 28 0 41 1 0 0 0 66 0 12 0 16 67 0 0 0 133 0 0 0 19 15 26 0 61 34 0 58 28 38 5 9 69 59 0 12 45 22 30 0 0 54 47 0 28 0 0 0 0 25 0 0 8 0 4 8 27 0 1 27 45 163 0 0 17 4 0 26 0 4 5 81 0 9 0 0 0 32 13 16 62 0 0 0 0 21 3 0 27 0 0 25 25 0 12 0 0 4 19 58 0 0 1 0 30 0
0 0 0 0 0 0 0 0 0 0 25 1 9 0 0 4 0 0 0 0 0 0 0 3 132 130 15 0 0 12 0 14 0 0 0 0 0 9 0 0 0 3 0 0 18 15 0 0 0 0 0 22 0 1 48 9 33 36 52 0 0 9 12 0 0 3 5 0 0 0 185 0 0 0 0 0 49 0 137 0 0 0 0 4 0 0 150 70 0 11 0 0 0 23 0 85 0 0 0 0 0 11 0 4 0 0 4 0 0 5 0 28 33 15 48 0 5 53 7 0 0 13 0 0 0 1 13 42 1 0
0 0 57 0 17 0 0 0 0 13 0 0 0 3 0 2 87 4 6 36 0 3 0 0 0 80 0 66 3 0 11 52 1 0 1 0 0 1 0 1 70 21 0 0 0 2 127 0 0 37 47 0 13 0 0 0 0 0 48 0 44 66 0 48 72 12 0 50 1 23 0 0 0 0 12 133 21 0 42 0 0 142 1 1 2 110 56 1 2 9 0 23 0 7 0 0 7 0 10 12 0 24 2 0 0 8 9 642 1 0 0 0 21 40 0 148 0 0 0 1 5 29 0 20 0 0 5 0 0 5
127 0 0 1 0 0 0 0 0 0 0 67 0 0 0 9 0 0 1 107 15 0 0 0 0 0 0 0 74 1 49 0 0 0 0 0 4 0 0 0 198 0 9 0 0 0 0 0 0 0 0 0 0 0 0 0 0 0 0 0 0 0 0 0 0 0 0 0 0 167 82 0 0 0 0 284 111 0 0 0 0 0 181 26 0 166 0 0 0 0 0 0 2 33 0 0 142 0 0 0 0 0 0 0 2 0 13 492 0 0 0 0 0 44 0 0 4 0 0 0 0 0 0 0 0 3 0 11 0 0
46 10 0 1324 0 32 18 20 1 0 13 190 149 1 0 141 143 1 29 417 26 0 4 78 76 894 15 99 6 10 363 24 49 41 0 23 71 46 0 76 142 71 857.1 0 0 26 2 956 1 26 606 742 106 14 348 6 79 71 8 44 144 381 0 37 427 6 0 146 8 33 469 37 33 29 34 1008 0 101 407 52 1 6 170 9 59 781 217 132 122 73 8 312 1036 23 34 0 1180 40.96 166 158 125 34 4 27 0 245 54 0 42 2 8 90 6 21 6 1364 29 363 24 931 905 66 56 69 56 0 107 1521 146 4
7010.82 3197.09 3490.22 7500.23 5738.29 3573.74 5835.16 5902.72 4331.16 4422.92 5011.39 6175.81 3907.93 6519.66 3979.27 8534.53 7124.65 4870.25 4785.6 2596.2 3826.67 5535.04 3726.6 6399.98 7757.88 7260.9 3289.28 6572.86 8580.31 2963.24 6429.11 3764.83 5404.26 3963.89 5834.81 4380.15 5906.29 4132.2 5013.66 4345.41 8537.05 6681.58 4526.49 5383.33 4744.64 3749.7 11239.5 5414.98 2841.44 5757.01 5724.43 6237.63 5267.93 4951.01 7760.15 3221.94 4279.33 4235.02 5202.18 3863.16 4306.35 3767.77 3713.41 4972.66 10522.7 4753.17 2829.31 5465.96 4708.85 3339.59 5613.96 4212.05 3879.11 3915.68 5761.44 9720.72 5483.31 3909.84 1704.96 2814.14 5377.08 3964.78 5950.86 3750.05 4424.69 6295.46 6772.49 5438.78 3948.27 4053.31 4807.28 7747.02 11013.6 4314.93 3995.61 10154.1 6243.82 3379.7 6026.56 5848.63 5222.68 6413.14 5593.99 3952.31 4509.77 5851.31 4716.43 6224.6 12084.1 2291.38 3513.04 6089.35 4691.78 5341.4 3593.29 9367.56 4776.65 4266.65 3221.07 7093.71 5492.82 3747.06 3245.43 4459.47 3217.19 4876.49 4468.15 6609.12 5198.27 5641.47
0 0 0 0 0 0 0 0 0 0 9 0 0 0 0 0 66 0 0 0 0 53 0 5 0 59 0 0 0 0 0 0 44 0 0 0 74 0 0 0 0 0 0 0 0 0 0 0 1 0 13 106 0 0 0 0 0 39 0 0 5 0 12 0 0 24 0 0 2 0 0 0 0 0 0 0 0 0 0 0 0 0 0 0 0 0 0 0 0 0 0 0 0 0 0 0 0 0 0 0 0 0 1 0 0 0 0 0 0 0 0 0 5 0 0 0 0 0 0 32 0 0 0 0 0 0 30 0 0 0
116 46 104 427 75 131 82 44 18 74 171 237 6 1 74 503 0 32 207 64 204 20 145 0 1231 428 147 87 51 116 323 34 121 203 99 237 0 0 45 8 326 233 181 265 157 41 589 2225 61 176 624 58 21 113 86 42 149 93 0 46 8 277 135 90 1218 199 71 205 170 41 141 53 103 16 344 296 136 151 3 16 0 1 274 189 175 925 145 330 71 170 43 1 182 81 22 714 412 0 162 0 35 121 103 31 202 211 49 646 105 25 39 256 49 125 0 100 89 249 105 347 365 201 142 111 94 125 355 296 23 87
0 18 32 0 0 9 0 0 37 54 0 1 34 0 0 0 0 55 0 9 0 53 9 0 0 0 17 0 0 10 0 1 5 17 100 6 4 0 68 5 17 2 18 35 3 57 0 2 43 0 1 1 19 0 1 8 5 0 37 25 0 0 6 50 0 12 15 0 49 0 0 4 0 4 26 10 79 0 0 21 19 0 8 46 0 4 0 0 21 14 0 0 0 34 0 0 1 0 3 0 5 0 9 0 33 0 24 0 1 0 6 0 9 22 4 0 50 0 2 6 0 0 0 27 9 2 0 0 0 15
1103 394 489 860 465 321 806 391 660 838 419 907 869 1271 376 1363 2425 368 1078 713 709 520 520 809 1237 1745 532 776 373 310 1654 235 430 439 234 696 452 353 532 358 1704 1364 624 610 1199 626 1439 1305 326 1282 1334 1547 1050 586 1145 736 397 801 441 541 1019 792 1063 674 1079 523 395 1235 347 1010 714 510 452 438 1029 2097 115 548 493 439 1007 242 1314 812 472 976 450 508 960 569 973 1530 3021 796 689 4891 1393 490 418 548 357 784 1117 615 915 1074 465 681 3003 306 382 1465 451 492 521 1706 253 732 325 2463 1093 1095 634 399 651 527 708 1546 472 1129
200 43 95 0 19 0 0 76 40 86 23 95 21 0 14 169 4 57 1 34 19 39 49 99 0 136 116 30 0 47 38 0 13 45 12 0 228 38 97 50 155 2 0 36 5 79 0 0 0 22 196 0 74 30 127 2 0 122 0 28 0 41 37 33 20 4 41 138 44 7 34 0 1 0 62 242 103 44 7 21 96 0 82 74 30 24 21 178 34 0 23 30 0 0 11 0 196 18 0 8 105 45 0 4 89 0 14 12 51 17 12 1 12 29 35 0 70 4 0 0 33 0 10 14 34 4 9 84 0 14
0 4 1 1 0 0 0 0 4 0 0 121 0 173 0 0 17 0 0 27 0 0 0 12 0 0 0 0 0 19 172 0 0 0 0 0 0 0 0 12 2 11 0 14 0 0 4 0 0 1 283 449 0 44 0 33 0 0 0 12 0 0 23 0 36 18 0 102 6 59 25 12 0 0 13 37 0 0 63 0 0 0 106 31 9 11 139 2 0 0 21 0 431 0 0 0 0 0 0 3 32 0 0 0 0 0 0 0 7 0 0 0 7 34 1 0 0 9 0 2 0 15 3 3 48 0 0 581 20 0
280 503 548 470 284 351 244 295 582 477 656 145 414 390 568 247 180 557 592 91 440 639 185 828 669 165 496 589 363 445 184 526 576 412 694 629 515 465 583 374 167 225 195 543 607 542 339 238 280 225 169 242 171 481 246 496 414 520 599 417 197 194 459 644 345 489 525 76 523 165 228 348 472 317 140 213 788 491 96 479 373 413 480 535 395 239 263 218 491 342 599 305 265 687 323 307 290 427 220 375 773 778 227 401 409 293 565 266 342 353 499 218 421 554 622 376 511 51 411 254 187 218 519 515 475 443 161 262 549 894
128 6 55 409 33 30 49 0 206 0 57 204 6 100 3 141 133 23 47 77 7 0 138 64 267 73 100 86 228 8 171 168 26 11 14 6 172 49 10 9 159 66 37 2 45 49 25 588 12 172 96 79 134 101 50 95 9 21 42 35 100 53 7 27 383 3 213 37 50 9 133 48 34 8 126 220 132 4 123 3 20 7 558 69 83 255 6 385 11 13 56 574 543 224 32 252 170 49 44 65 22 67 232 15 40 335 109 234 777 2 51 116 59 164 49 171 24 45 20 303 143 102 40 93 39 34 104 56 174 5
201 0 41 51 255 1 146 42 28 43 15 0 0 2 8 13 46 31 157 0 87 1 0 72 0 0 27 5 61 16 66 43 13 2 0 1 93 0 0 55 0 282 0 7 182 0 0 0 1 82 358 0 103 64 1 24 0 64 15 32 273 24 12 94 112 21 3 41 30 16 0 26 16 50 8 211 11 30 0 0 0 5 246 23 18 0 162 202 10 25 93 0 7 162 151 1 22 42 224 59 10 32 0 2 30 0 0 0 0 3 57 209 27 34 82 197 39 78 4 0 317 0 20 1 36 16 0 348 2 25
226 78 32 0 168 73 105 186 10 142 120 193 103 17 38 268 519 70 301 32 113 204 248 187 0 31 122 137 132 93 34 54 210 76 0 193 211 96 71 134 110 26 355 102 72 46 8 320 109 255 260 139 48 23 421 11 101 102 6 9 6 54 11 68 0 5 0 49 91 147 183 36 6 0 174 158 0 109 45 26 114 11 97 88 28 464 279 64 113 65 3 0 0 52 40 238 56 24 247 197 57 102 220 85 106 201 18 128 931 59 57 337 46 94 74 424 77 169 117 255 51 80 30 25 68 24 149 74 117 129
0 0 0 0 0 0 3 0 0 0 45 0 0 276 80 108 107 72 0 17 0 27 202 0 0 277 10 0 0 0 0 0 1 0 20 0 0 0 48 0 0 66 202 0 0 0 361 0 22 0 0 13 125 12 268 0 10 7 0 0 6 93 0 0 2 1 0 0 0 0 0 0 1 49 0 0 0 0 4 0 0 0 0 25 0 0 186 0 34 0 13 0 21 0 0 237 0 0 0 160 0 44 0 2 0 0 0 320 0 0 0 0 0 28 0 8 0 12 0 149 0 0 0 65 2 0 28 148 6 64
154 10 0 597 0 44 0 0 0 47 0 0 1 0 0 1 130 7 0 75 37 18 4 0 0 0 34 4 0 0 56 0 0 1 0 1 0 0 0 30 235 72 55 0 29 0 0 3 24 1 0 10 0 0 0 24 7 33 0 0 120 77 1 8 229 0 25 1 0 136 0 31 0 0 262 727 0 37 0 34 0 1 30 3 0 147 0 0 39 0 0 0 477 0 0 73 159 9 0 245 0 0 218 4 8 59 0 0 0 32 41 7 0 21 30 240 22 0 20 38 0 0 0 19 0 7 2 24 3 0
236.45 0.01 29.91 157.32 60.82 0 0 0 0 0 20 0 18.02 2.19 21.53 63 0 0 74 17.9 12 1.58 102.78 0 0 272 5 0 0 0 0 0 0 16 0 0 21.5 0 0 0 0 18.05 0 0 0 0 0 0 0 0 0 1.94 90.18 0 0 0 8 0 0 1 0 25.5 0 0 615 0 0 0 55 0 16.75 9 45 39 278 196 0 30 37 0 0 0 19.35 13 0 0 27.39 6 0 3.86 2 0 0 23 0 0 0 0 159 34.87 0 0 2.5 0 15.47 156 0 21.83 0 0 0 2.46 0 15.56 0 0 20.48 81 50.64 138.53 0 10.67 19.36 0 0 0 0 58.37 0 0
7.55 30.99 6.09 6.68 26.18 0 0 0 0 2 0 5 4.98 31.81 22.47 0 0 0 0 11.1 0 25.42 19.22 0 0 0 0 0 49 5 58 10 0 0 2 0 41.5 0 0 1 1 22.95 6 0 0 0 111 130 0 107 2 98.06 13.82 2 19 4 0 4 1 0 5 1.5 0 2 0 0 0 51 0 1 39.25 0 0 0 0 0 0 0 0 5 0 0 30.65 0 0 61 82.61 0 0 9.14 0 1 0 0 0 96 2 0 0 28.13 1 0 52.5 3 2.53 0 1 97.17 43 2 0 39.54 1 5.44 0 10 23.52 0 3.36 16.47 0 22.33 8.64 17 1 0 0 80.63 1 0
359 0 0 17 75 41 2 2 0 26 0 0 0 0 0 176 0 1 0 6 0 82 0 59 0 5 8 2 263 8 1 34 0 0 6 0 15 0 0 1 21 0 0 6 23 0 0 0 57 0 14 25 0 0 0 5 32 0 4 21 8 0 0 0 0 4 0 0 0 5 0 0 1 13 0 43 42 5 0 0 5 0 0 0 4 521 30 40 0 0 28 0 0 50 52 0 0 12 18 0 15 0 1 9 4 73 0 0 456 18 6 0 0 0 1 0 8 0 0 103 138 10 39 2 53 0 0 163 0 4
73 0 47 222 284 6 0 8 12 124 0 0 131 77 21 66 58 67 1 181 0 0 2 40 0 0 118 72 4 22 0 8 0 17 7 84 0 0 87 260 5 257 153 86 0 37 0 748 0 0 25 233 0 21 0 0 14 9 29 7 24 63 83 53 976 37 0 3 70 13 282 7 21 0 80 0 48 85 133 0 10 32 0 7 135 612 37 35 0 16 49 454 72 0 30 0 0 1 163 140 9 53 0 5 37 70 38 339 0 27 80 108 12 1 162 350 0 134 89 90 0 2 23 28 65 96 0 417 61 0
0 5 0 0 4 0 238 0 13 0 3 130 1 97 3 77 0 57 0 1 23 0 11 1 0 213 0 0 0 1 1 0 0 0 73 1 0 8 22 1 0 49 73 0 0 9 23 0 0 101 5 87 0 0 41 27 0 1 3 7 86 3 0 0 153 12 0 3 1 1 54 0 4 3 8 9 0 0 23 2 15 23 68 1 38 5 53 0 0 13 0 281 8 25 0 2 38 0 1 1 2 17 229 1 32 145 5 281 49 31 48 16 96 5 0 331 1 15 3 51 96 1 0 7 0 25 0 102 1 5
0 10 0 568 8 0 14 0 0 0 0 46 0 0 0 20 0 46 0 13 16 0 0 0 0 0 0 4 0 17 0 0 0 1 1 0 0 0 0 3 0 31 0 0 6 12 0 0 0 0 260 13 0 0 0 0 0 0 0 0 13 0 0 0 0 0 0 0 0 0 0 0 0 57 0 11 0 0 0 0 0 14 244 0 0 0 170 0 1 5 2 6 0 0 39 362 0 0 0 0 0 20 84 16 0 0 1 0 0 0 1 0 0 10 0 0 12 12 0 0 0 0 6 0 10 0 61 0 18 25
0 0 0 72 0 24 1 26 25 20 56 88 14 0 78 0 77 0 137 0 0 0 15 38 0 0 26 0 0 15 150 0 8 0 87 36 10 35 34 1 24 40 0 20 0 0 43 0 0 0 20 14 5 68 0 27 0 0 0 22 0 52 0 0 0 0 26 0 0 3 19 28 41 7 0 0 0 8 0 0 0 0 21 28 1 0 0 0 2 0 0 0 0 27 40 91 0 0 0 0 43 0 0 18 4 2 0 2 0 17 0 0 39 29 0 152 18 0 0 8 0 15 17 0 29 20 0 80 48 0
42.75 17.45 28.92 36.56 21.87 9.04 12.74 17.11 14.32 21.67 19.97 41.94 20.11 23.73 21.2 43.78 29.25 22.19 28.14 15.47 15.04 25.02 49.49 52.32 32.87 36.46 18.1 39.79 41.44 22.27 43.03 25.63 16.94 24.75 28.47 20.6 20.65 16.66 19.07 25.72 70.48 29.59 19.07 19.66 19.32 23.34 27.5 37.86 6.1 44.93 27.58 46.42 37.85 20.88 21.34 22.99 13.07 23.82 27.67 11.98 35.63 31.88 16.52 32.21 72.44 28.24 20.38 17.39 22.46 26.89 25.63 16.99 23.64 9.75 11.25 67.62 42.15 37.8 18.9 13.73 23.1 15.44 28.23 21.32 14.18 16.86 41.49 25.41 19.82 18.18 23.46 31.94 40.02 28.87 20.07 67.28 14.85 44.07 29.45 35.28 42.61 16.41 18.77 22.67 25.86 30.09 24.42 42.86 30.15 16.84 20.77 13.52 11.73 31.92 9.73 30.86 25.64 12.5 28.98 27.79 24.12 14.53 16.47 8.24 15.83 19.68 23.94 48.91 25.87 42.74
0 0 0 91 0 0 0 0 5 2 6 25 0 0 8 13 25 0 0 18 0 0 0 0 2 4 0 0 136.03 0 1 0 0 0 23 0 98 0 0 0 0 25 0 0.99 8 0 87 118 56 24 32 46.02 22 0 32 0 4 3 3 4 3 1 15 0 2 4 0 31 0 6 16.01 0 0 0 38 26 20 0 0 22 4 0 1 0 0 2 8 0 0 0 0 0 89 82 47 34 0 0 0 0 0 0 9 0 0 30 0 5 177 5 4 36 0 0 0 0 0 2 6 4 1 2 0 0 0 11 18 31 0 3
495 30 16 281 143 0 49 67 1 1 9 328 3 0 0 0 452 7 1 3 2 0 1 0 33 0 33 5 447 3 6 12 42 13 49 19 124 1 31 12 43 18 0 32 0 9 0 0 0 0 404 179 141 11 0 81 0 7 0 44 73 19 71 0 9 41 5 0 45 94 136 0 23 0 77 52 32 1 114 0 0 0 373 12 21 235 320 0 0 21 17 3 793 0 33 0 278 13 0 133 17 27 0 34 0 104 0 0 0 7 0 0 0 3 59 430 0 0 0 327 0 96 10 17 0 2 69 272 0 0
122 9 0 0 0 0 30 0 0 0 0 0 0 11 23 14 12 0 1 11 0 0 0 0 0 0 0 0 0 15 0 0 0 0 106 0 37 0 0 0 0 0 0 0 6 0 29 3 0 0 0 66 0 0 0 0 0 0 58 0 14 2 0 0 83 0 0 143 0 0 0 0 39 0 0 0 0 0 0 1 0 0 0 3 0 1 0 16 0 0 0 0 0 1 0 0 0 0 0 32 6 40 0 0 29 0 0 3 0 0 37 3 0 0 32 19 45 0 0 0 0 0 0 0 0 0 0 187 0 0
649 192 363 397 677 252 309 532 163 204 333 292 363 531 212 752 1137 368 262 275 173 197 268 634 801 597 268 869 1035 213 767 212 305 218 325 315 274 327 458 251 299 536 618 321 412 174 754 696 220 910 693 377 458 239 683 227 255 246 322 237 473 227 319 332 126 332 240 417 337 232 439 137 263 169 894 315 181 235 257 242 170 269 658 310 426 672 578 564 306 334 374 949 410 335 204 617 466 214 492 533 432 194 608 184 288 154 321 912 1417 134 204 321 314 240 113 956 224 353 88 270 151 390 236 367 223 260 399 551 251 263
0 59 1 28 447 69 10 0 2 31 0 240 0 403 70 130 196 11 74 90 15 60 183 53 0 201 0 45 319 1 673 5 31 48 159 93 160 30 34 23 115 17 109 29 6 39 249 90 35 293 45 335 321 25 57 0 33 19 42 23 111 290 0 0 239 37 92 100 56 82 55 0 0 43 176 57 88 66 54 4 27 4 575 48 36 121 135 203 20 13 0 237 188 17 69 58 3 22 149 38 0 28 243 27 19 363 58 547 349 2 12 140 12 39 2 99 16 340 40 144 309 176 16 68 10 15 15 163 0 1
141 154 281 0 396 110 1 84 90 101 95 268 50 10 268 126 195 116 184 68 172 175 86 264 510 143 33 217 17 21 291 128 213 126 76 145 227 171 42 37 150 117 177 116 180 196 142 6 125 91 432 81 87 127 191 66 167 35 121 137 127 49 132 123 785 73 37 438 103 57 54 81 141 94 265 92 343 317 9 14 56 198 47 208 101 15 126 120 81 100 311 363 108 155 26 174 309 60 37 1 257 110 166 52 154 139 67 294 66 126 183 136 5 77 170 222 107 175 124 16 182 23 39 126 67 173 137 323 59 9
0 18 22 0 0 40 0 0 0 0 0 0 0 0 0 11 8 0 0 0 0 0 0 0 0 0 20 41 0 1 387 0 0 2 0 0 0 0 0 5 26 0 0 0 0 0 0 0 0 1 4 0 0 0 0 0 3 14 0 0 2 0 0 0 58 9 12 55 1 0 0 0 30 2 655 17 1 0 5 0 0 0 0 1 0 12 0 153 1 0 3 0 3 58 0 0 4 0 0 0 37 0 108 0 13 0 0 0 0 0 2 0 3 0 0 0 0 11 0 0 0 0 0 3 6 0 1 115 0 0
2 2 1 2 0 0 0 0 0 0 0 0 11 2 0 0 0 0 0 2 1 1 2 0 0 179 0 24 0 0 1 0 0 0 0 0 0 0 0 12 0 0 0 0 0 0 1.28 0 0 0 0 0 0 0 0 0 0 7 0 0 0 1 0 0 0 1 0 0 25 0 0 8 0 0 1 0 0 0 0 0 0 0 31 0 0 0 0 0 0 3 0 0 0 1 0 1 0 0 0 0 0 0 0 3 0 0 0 30 0 0 0 0 0 0 0 0 0 0 0 0 70 1 0 0 2 0 1 0 0 0
1190 173 381 1037 1686 404 786 349 450 372 219 1401 179 926 309 1845 2113 388 526 628 464 555 631 325 1298 2506 164 291 710 304 645 371 342 258 505 435 1364 449 241 341 1333 854 703 247 554 356 607 3400 325 919 2711 1493 2055 504 781 253 386 597 391 373 1202 372 244 560 3055 257 337 1164 240 720 515 501 355 433 1566 1298 184 477 565 538 525 292 684 359 337 1527 615 1907 442 322 603 1131 1021 621 184 878 649 299 565 1304 384 503 1623 301 531 881 544 1156 4464 349 401 1082 314 387 435 2545 534 584 338 1450 855 614 262 380 467 436 630 1094 355 273
713 92 3 234 686 8 172 2 26 43 107 520 22 41 0 342 1283 48 189 40 11 10 549 26 28 447 42 133 111 46 440 16 99 80 3 4 954 89 108 166 686 742 377 45 67 65 1431 1202 83 579 594 2005 562 119 780 53 62 135 57 61 583 360 118 132 952 116 46 588 45 347 362 24 112 156 386 1014 3 48 120 46 4 93 348 90 74 89 566 416 102 62 108 481 725 141 83 606 609 30 102 388 30 149 292 70 125 92 145 719 1389 105 7 220 128 94 24 1019 73 126 0 410 1593 286 84 51 70 17 253 1713 16 90
110.35 0 8.97 617.42 127.97 18 13.13 40.1 4.91 4.43 11.06 74.4 5.97 3.93 1 59.97 2.94 59.9 76.09 81 16.26 1.2 112.97 33.03 8.57 1.99 9 3.26 5.28 0 74 9.05 116.98 10.02 5 76.06 0 3 0 104 104.8 75.85 2.99 11 41 4 442.01 136 57.63 102.07 1 240.01 69.74 2.99 23.14 38 22 10 43.9 86.06 94.19 8.41 0 48.48 66.93 3 0 11.94 1.02 36.99 23.01 1 47 0 89.97 3 99.9 1.01 8 5.06 11.85 107 40 32 10.37 181 164.55 83 0 59.13 33 1 313.86 43.15 54.24 35.46 1 1 66.01 25 8.03 11.94 87.98 42 15 1.73 45 49.19 0 8 53.88 0 61.24 26 14 3.81 27 77.09 18 0 324.3 9.02 18.57 15 1.57 49.54 25.83 43.85 1 1
1 0 0 0 0 0 2 0 4 0 0 0 3 0 0 0 0 0 2.33 0 0 0 0 0 0 0 0 14 0 0 0 0 0 0 0 0 0 0 0 0 1 0 0 0 0 0 0 0 0 0 0 0 1 0 2 0 0 0 0 0 0 0 1 0 0 0 0 0 0 0 0 0 0 0 0 0 0 0 0 0 0 0 0 0 0 0 0 0 0 0 10 0 0 0 0 0 0 0 0 0 6 0 0 0 1 2 0 0 0 0 23.49 0 0 0 0 0 0 0 0 1 0 0 0 0 0 0 0 3 0 0
1051 73 46 1198 150 65 201 108 49 69 56 695 50 42 52 228 543 55 114 265 87 156 298 168 765 185 58 44 694 134 284 179 121 115 90 38 512 21 151 76 120 285 591 97 107 135 84 971 44 762 360 183 104 46 188 92 92 135 218 79 162 221 43 55 614 182 130 271 126 193 60 90 41 79 378 469 125 90 318 36 44 208 340 59 100 465 502 222 148 65 98 261 325 114 195 122 380 149 414 249 52 150 77 118 49 182 84 31 1220 107 59 242 55 170 36 584 98 316 64 362 258 190 67 114 78 134 406 159 198 79
0 0 0 40 0 0 0 44 0 0 0 0 0 0 0 0 0 0 0 0 0 0 0 0 0 0 75 54 0 0 44 0 0 0 0 0 6 2 0 0 0 0 0 0 0 0 0 0 0 0 0 0 0 0 0 0 0 0 0 0 0 7 3 0 0 45 37 0 0 0 0 0 0 0 0 0 0 0 0 0 0 0 1 0 0 0 0 0 0 0 0 0 0 0 0 0 55 5 0 0 0 0 0 1 24 0 0 0 0 0 0 49 0 0 10 0 0 0 0 0 0 0 0 0 1 0 0 0 0 0
494 319 524 570 467 131 154 207 438 743 453 470 225 68 980 150 460 450 155 211 308 465 541 788 381 310 411 983 183 189 446 628 332 478 230 198 319 230 151 495 616 287 458 112 440 391 181 985 347 326 438 665 251 883 615 574 485 582 289 450 454 283 327 359 221 608 414 426 213 109 174 350 288 326 564 1212 299 367 351 327 641 556 545 440 354 143 454 547 477 212 430 48 501 401 330 292 503 256 245 275 583 276 221 264 337 168 614 824 1644 417 490 396 530 591 454 539 201 269 375 233 421 155 356 670 288 393 316 400 430 424
47 8 1 91 443 13 147 60 32 2 73 160 27 52 2 394 498 76 54 44 29 105 276 23 24 263 45 7 152 60 36 51 0 78 0 9 3 19 0 9 333 488 753 68 49 55 123 359 85 138 623 516 145 29 728 9 50 7 211 21 22 136 150 112 171 45 76 129 33 119 226 33 61 34 102 713 0 53 129 24 3 9 151 95 40 521 63 92 6 74 72 74 219 42 3 68 0 7 1 136 5 84 744 17 55 363 31 0 57 7 49 346 50 68 19 512 65 235 60 48 433 192 20 78 35 49 177 159 0 3
0 0 4 0 0 62 0 59 0 0 41 0 0 0 0 143 0 0 0 100 0 0 0 12 0 0 0 53 0 0 0 4 1 0 0 0 0 0 0 31 0 2 4 5 0 0 0 0 0 0 0 0 18 0 0 0 0 0 0 26 1 1 42 0 0 0 0 0 0 2 0 0 0 0 0 0 0 0 0 0 0 0 21 36 0 0 0 0 0 0 0 0 0 0 32 0 0 0 0 0 0 0 0 0 0 0 0 0 0 0 18 0 0 6 5 0 0 0 0 17 0 0 0 0 14 0 0 0 0 0
2 3.97 3.54 0 1.09 0 1 0 0 0 2 0 0.75 0 2.04 0.8 0 2.77 0 1.96 0 0 1 1.76 2.01 0 0 0 1.53 0 1.98 0 1.99 1.95 1.01 0 0 2.88 0 0.64 2.2 0 1 0 0 0 0 0 0 0 1 0 0 4.65 1 7.15 1.03 0 0 0 2 0 0 2 0 1 3.87 1.85 0 0 5.97 0 2.01 0 2 2.68 0 0 2.46 1 0 0 0 0 6.01 2.29 0 0 2.01 1 3 4 1 0 0 0 0 1 0 2.39 0 0 1.75 8.09 6.87 0 0 0 0.16 0 0 0 5.04 1.47 0 1.34 1.01 0 2 0 1.05 0 1 0 1.01 2 0 0 0 0
870 227 123 589 235 106 278 348 395 294 350 775 311 466 296 830 619 393 724 173 360 104 421 620 632 984 379 466 669 245 419 338 243 265 256 396 536 446 164 318 920 575 254 516 357 197 692 898 246 750 264 699 441 342 1009 174 267 502 224 302 311 467 311 385 601 301 66 349 394 487 484 265 350 330 530 974 207 453 330 284 144 178 899 413 294 1002 459 310 375 418 395 669 638 237 191 1078 637 265 641 1113 439 301 527 442 165 255 554 520 1191 262 376 388 353 555 258 579 396 404 471 844 718 261 251 389 249 424 422 633 422 511
312 39 12 231 47 26 2 109 103 15 18 105 32 571 10 22 187 27 88 386 12 14 95 106 81 165 61 309 527 51 174 33 1 22 7 6 167 29 25 30 497 43 33 62 5 63 4 127 55 266 84 66 460 31 483 18 41 32 71 91 9 20 5 17 22 43 30 97 59 10 14 2 69 18 185 218 27 9 169 68 119 102 88 47 11 39 64 194 4 54 3 157 114 17 198 86 369 34 150 241 22 35 21 12 41 71 39 93 58 34 117 31 33 105 11 63 22 75 106 107 235 67 8 24 4 10 94 204 16 5
851 49 138 254 115 52 258 117 334 304 234 394 91 285 234 318 281 245 244 321 215 209 383 437 378 358 152 160 207 232 127 191 233 159 326 289 605 257 406 243 487 302 212 222 315 285 622 928 150 266 213 248 330 239 309 139 250 288 223 291 239 270 205 347 510 316 161 167 377 217 242 273 234 236 211 486 322 338 98 148 342 152 642 345 141 161 555 241 285 218 351 373 470 300 93 447 247 247 352 114 447 209 271 192 289 314 296 468 526 158 196 216 158 217 288 416 219 229 244 158 502 141 175 101 287 230 336 228 285 176
0 0 0 0 0 0 0 0 0 0 0 86 113 4 0 1 10 0 0 0 0 0 21 0 0 0 23 0 0 0 6 0 0 0 0 62 53 0 0 0 0 61 0 6 0 0 0 0 0 0 42 4 0 6 1 0 0 80 0 0 0 2 0 1 0 0 0 0 1 0 0 3 1 4 0 35 0 0 1 0 0 0 0 0 0 0 0 11 0 0 2 12 0 13 0 0 0 0 0 0 0 0 4 0 0 78 0 0 332 2 0 34 30 0 3 0 0 0 0 0 0 0 4 0 0 6 0 0 204 0
241 63 0 71 376 0 0 0 0 10 35 415 29 396 0 183 632 0 0 58 17 0 118 49 0 0 0 0 0 3 200 94 0 73 0 0 229 0 122 65 120 131 92 0 0 37 0 0 36 304 579 284 0 0 0 10 63 52 5 90 39 123 0 0 1242 14 0 191 17 35 0 0 48 60 206 1 146 0 97 4 0 0 64 75 0 312 265 312 0 0 49 0 582 160 85 210 479 48 166 0 0 74 147 0 81 259 40 23 0 67 40 325 11 0 51 0 263 14 26 0 0 37 1 0 15 54 12 302 80 0
191 88 474 580 322.21 47 337 323.84 56.18 69 75.9 783 102.34 47.07 130.28 1466 269 22.43 304.44 143 111.54 115.77 93 176 695 356 65 134 139 214.58 497 90.12 183 34.21 223 9 991 281.81 92.47 444.58 728 633 118.03 86.05 86.32 114 308.34 970.59 51.29 322 63.06 57.02 742.21 201.21 190.89 81.61 104.1 125.48 135.67 118 220.46 247 109.16 156 3398.22 83 38 547 268.4 58.04 417.88 73 188.71 94.13 855.47 615 228 188.42 24 93.44 260.03 62.35 737.88 205 27 547.6 293.23 482.92 89 56.21 142.18 1621 868 163 230.4 1004.24 325.24 149.24 337.67 329.33 207.63 219.3 546 100.82 113.87 261.35 168.23 1382 795.46 89 57 975.45 105.24 166.36 260.45 1754.31 172.24 262 96.03 498.44 1482.79 152.19 115.26 83.94 125 136.13 690.89 230.03 33.16 60.59
88 37 27 0 84.79 0 62 110.16 68.82 0 24.1 106 53.66 5.93 191.72 437 241 81.57 41.56 80 66.46 10.23 7 0 0 46 0 0 0 19.42 15 74.88 20 59.79 0 0 0 66.19 40.53 116.42 5 0 414.97 15.95 205.68 12 368.66 370.41 122.71 84 150.94 325.98 262.79 80.79 50.11 28.39 36.9 28.52 40.33 0 430.54 25 56.84 0 685.78 5 0 26 47.6 167.96 9.12 1 65.29 148.87 80.53 171 0 48.58 30 24.56 41.97 76.65 293.12 65 90 402.4 179.77 125.08 51 42.79 102.82 32 55 73 142.6 399.76 147.76 38.76 17.33 173.67 56.37 58.7 168 50.18 111.13 367.65 118.77 4 836.54 0 8 244.55 262.76 52.64 63.55 278.69 97.76 63 67.97 63.56 39.21 145.81 42.74 42.06 0 30.87 2.11 245.97 85.84 90.41
0 0 87 0 0 2 0 0 1 0 0 0 0 0 0 129 0 0 0 0 0 0 0 0 7 0 0 0 2 0 0 0 0 0 0 0 46 0 0 1 11 6 0 0 0 0 0 0 0 4 68 0 0 6 28 4 1 0 0 0 0 132 0 0 90 0 0 81 0 0 61 0 2 0 2 50 15 0 0 0 0 0 470 0 0 136 0 0 0 4 22 0 0 8 0 0 0 0 0 0 0 5 74 0 0 136 0 0 0 0 0 32 0 0 0 8 0 10 0 0 10 1 0 0 0 2 0 0 0 0
64 50 30 10 1 0 129 10 21 21 30 111 0 0 13 257 6 39 4 75 43 66 43 0 48 294.8 30 40 29.3 13 47 17 3 33 0 31 29 22 1 51 24 174 14 91 0 11 208 13 0 215.39 302 47 59 6 166 0 21 45 12 14 33 36 0 0 283 31 68 75 135 58 203 9 4 0 197 14 8 27 165 18 25 13 140 29 20 72 11 36 21 60 3 112 32 26 1 0 64 4 64 228 1 18 4 14 5 16 7 63 15 12 39 124 34 32 1 137 3 45 32 229 78 66 12 53 4 9 6 164 147 43
0 5 82 0 0 0 0 1 11 0 3 0 4 0 0 0 0 4 0 0 0 42 30 104 0 0 0 0 0 5 0 0 0 20 60 0 34 0 0 0 0 196 0 0 0 0 0 0 29 0 55 0 0 0 0 3 0 0 0 0 81 31 25 0 26 26 0 3 0 0 0 1 21 27 0 0 2 6 0 24 0 0 0 0 0 0 0 0 22 0 0 0 0 2 0 0 0 116 0 39 0 0 0 13 26 0 25 0 0 29 0 0 0 0 25 0 0 0 4 0 0 0 3 0 38 0 0 0 0 31
0 0 0 0 0 0 0 0 0 68 5 248 0 0 0 1 0 2 0 0 0 0 0 26 0 0 0 0 0 0 0 22 0 0 0 0 0 0 22 0 1 0 0 14 0 0 0 0 0 110 0 89 49 22 0 0 0 0 0 1 135 12 0 0 0 41 0 0 0 0 0 0 3 3 0 2 0 40 0 0 0 0 0 2 7 18 0 0 0 0 0 0 0 0 0 0 0 0 0 0 0 0 16 20 1 0 5 5 0 0 0 0 0 0 0 0 4 54 0 0 0 0 0 0 0 1 0 0 0 29
498 1441 1643 2049.01 740.98 296 1235 32.04 659 1243.19 1580 1036.01 283 1044 454 657 1484 909 321 574.09 586 2088.26 1450.48 5484 734 886 672 1175 1364.62 1087.68 1940.74 160 243 829 2057 369 2017 286 515.02 576.13 1192 396 789 273 750.37 974 1510 1063 277 2208.8 1172 1182.3 808.27 438 635.62 1050.83 310 740 317 579 784.71 490.12 459.02 691 1798 554 845.31 1533 409 871 1817.09 706.06 316.62 407.42 1760 1215 1151 318 839 669.85 158 616 1525 660 1148.65 1030 1768.85 1538.73 512.16 314.59 332 93 1837.12 992 228 1061 523.01 533 824 1302 490 560 1330 654 967.12 938.19 529 2849 2687 294.18 249 1238 428.31 490.86 1478.05 1746 421.32 448.96 624.14 944.28 1858 570 291 660 388 536 677.79 912.26 413 602
199 1539 5741 6216.99 1649.02 1031 1974 3446.96 2124 3043.81 2391 4036.99 1204 1693 2442 1080 5079 1564 1853 1138.91 1828 8261.74 1871.52 4354 3736 4840 4002 5007 2402.38 2410.32 3261.26 2976 1096 2018 2827 1358 234 690 2884.98 2072.87 1700 2292 2528 2212 888.63 1537 527 1593 1772 7770.2 924 3253.7 3020.73 2276 1947.38 1736.17 2877 5325 361 3776 427.29 1836.88 4618.98 2271 8549 1032 4443.69 4027 4138 1083 1696.91 3908.94 1487.38 978.58 2134 940 624 2054 438 1970.15 477 3430 2239 2601 3742.35 2410 5064.15 6309.27 1665.84 3264.41 884 3199 3463.88 1481 271 437 6970.99 1969 2447 2823 2103 466 1224 2517 5060.88 2767.81 876 5904 13325 1258.82 5404 1864 1533.69 1066.14 3892.95 997 2968.68 3985.04 6032.86 2006.72 3856 649 1546 3497 553 811 1497.21 843.74 1443 1108
245 592 1532 626 0 368 1230 259 443 2154 704 393 420 3 91 513 903 475 360 53 386 2602 414 1823 650 648 647 279 543 531 169 263 1155 335 1465 110 0 261 1685 556 145 360 329 574 571 889 213 520 419 1222 1347 735 241 442 490 375 245 897 298 518 230 371 896 691 3086 253 1111 220 581 90 492 974 252 402 185 254 839 117 1 553 2 442 80 392 333 911 660 1321 250 348 204 216 109 790 145 149 1509 743 357 714 515 248 198 633 1326 622 573 698 3670 373 1610 321 180 359 2241 184 350 453 1369 330 845 364 267 1110 123 201 734 314 628 405
0 98.89 0 0 0 0 73 0 0 0 0 1 31 0 0 212 0 0 116 9 0 13 209 0 377 327.97 33 0 0 7 0 17 0 0 1 0 20 24 1 16.07 0 10 110 0 0 0 98 0 0 93 6 309 0 48 0 0 0 50 0 0 0 0 0 6 0 0 0 5 0 296 12 0 2 0 0 29 1 15 7 0 15 3 17.43 0 0 52 104 0 38 0 0 0 0 0 0 0 0 1 0 0 43 1 2 3 19 0 0 0 0 0 0 0 0 0 0 33 7 2 8 262 31 0 21 10 0 15 110 0 8.06 128
0 0 0 0 0 30 15 0 0 0 0 0 0 0 0 0 0 0 0 0 0 0 0 0 0 0 0 0 0 0 37 1 6 0 0 0 0 0 0 36 0 0 0 0 1 0 22 0 0 0 0 20 0 3 0 0 0 0 0 0 9 0 3 0 0 0 0 0 0 0 6 2 0 0 0 121 0 0 0 0 0 0 0 23 0 26 0 0 0 0 0 0 0 0 0 0 0 0 0 0 0 0 0 0 0 3 0 0 0 0 0 4 0 56 0 0 0 0 0 0 0 0 0 0 3 2 0 0 0 0
2242 33 75 172 352 0 464 0 116 26 0 558 17 73 0 892 570 67 3.65 259 67 161.72 797.86 51 1366.98 2027 102 108 1384 130 692 34 47 80 60 0 1160 137 17 55 972 1781.86 489 48 22.45 2.7 2776 1998 27 1580 728 921 960 45 985 58 19 71 0 97 733 502 9 122 1340 108 0 544 28 419 666 86 89 0 866 1396 52 62 554 6.08 105 0 2303 66 39 1739 368 1087 64.64 133 36.48 1034 1319 20 17 620 1610 60 1383 919 31 4 516 53 34 806 97 446 2442 36 2.65 901 77 35 9 614 63 274 31 1018 609 604 23 0 19 54 1062 2092.85 41 0
0 0 0 0 0 0 0 5 0 0 7 0 0 0 0 0 0 0 1.35 0 0 1.28 1.14 0 56.02 0 0 0 0 0 0 0 0 0 0 1 0 0 0 0 0 1.13 0 0 8.55 1.3 0 0 0 0 0 0 0 0 0 0 0 0 1 0 0 0 0 0 0 0 0 0 0 0 0 0 0 2 0 0 0 0 0 3.92 0 8 0 0 0 0 0 0 2.36 0 6.52 0 0 0 0 0 0 0 0 0 0 0 0 0 0 0 0 0 0 0 2.35 0 0 0 0 0 0 0 0 0 0 0 0 0 0 0 0 4.15 0 3
0 0 0 0 0 0 0 0 0 0 0 0 0 3 0 0 0 0 0 0 1 0 0 0 0 0 0 0 0 0 4 0 0 0 0 0 16 0 0 0 0 0 0 0 0 1 0 0 0 1 0 0 0 0 0 0 0 3 0 0 0 0 0 0 0 8 0 0 0 0 0 0 0 0 0 0 0 0 10 0 0 9 0 0 0 0 0 0 0 0 0 0 0 4 0 37 0 0 0 0 0 0 0 0 0 0 0 0 0 0 0 32 0 0 0 0 0 0 8 0 11 0 0 0 0 0 0 0 0 0
55.67 37.15 11.83 91 23.05 0 21.15 7.98 1.02 3.38 4.09 67.47 8.21 1.58 2.03 15.85 15.02 3.03 0.68 25.39 11.87 2.93 13.22 39.97 56.41 23.56 2.12 6.12 47.22 1.8 42.11 14.21 0 8.14 2.91 0 29.02 12.03 26.99 6.51 55.19 30.16 6.97 1 8.48 10.31 22.35 7.45 8.07 14.91 14.52 70.57 13.77 2.61 61.24 7.47 1.68 0 0 0 15.25 21.64 3.02 0 1.56 20.04 16.9 26.58 0 17.78 11.5 7.35 13.37 12 37.86 104.28 1.81 2.8 22.65 15.11 13.76 31.59 16.74 2.12 6.26 15.03 15.13 14.45 1.76 0 16.15 3.67 53.31 14.54 0 0 34.58 6.8 6.08 17.08 12.28 3.64 13.99 1.35 5.1 0 1.68 13.83 19.72 1.03 2.18 31.46 15.17 0 3.97 54.66 6.42 5.06 3.07 19.72 28.2 2.49 11.4 5.01 1.01 5.01 17.15 34.31 37.91 3.11
20.13 7.35 17.81 15.35 14.48 10.7 21.02 15.99 9.51 6.37 8.63 14.16 16.04 9.55 15.17 18.53 14.99 6.36 9.39 8.12 17.06 10.66 6.01 22.73 26 25.57 11.77 14.77 11.29 9.53 12.24 14.11 10.64 10.76 8.77 6.49 17.84 12.69 9.52 14.97 16.05 9.59 13.59 6.69 17.1 11.65 10.25 13.5 3.18 23.99 7.11 13.49 29.16 7.44 10.83 5.38 10.55 17.01 12.19 8.51 12.49 12.49 9.62 7.96 13.01 9.39 7.5 11.83 12.03 9.26 24.44 10.63 14.67 11.57 21.4 18.71 15.65 10.58 12.52 9.4 12.72 7.4 36.87 16.05 19.09 19.45 20.46 17.93 4.45 12.84 12.52 13.33 28.31 9.39 11.7 22.58 14.76 7.43 12.47 17.44 11.76 11.67 11.93 6.41 9.56 15.06 7.5 14.45 29.36 7.56 6.38 13.61 7.57 7.36 9.67 28.34 6.38 10.89 9.36 15.4 8.91 6.83 14.88 5.11 16.07 13.89 14.27 10.39 6.32 11.56
0 18 0 0 0 64 1 0 6 17 29 9 0 0 0 0 0 7 0 10 12 37 0 23 2 0 0 1 55 17 38 1 4 13 0 89 14 0 0 4 0 0 8 64 10 0 0 22 15 25 26 0 21 29 1 30 30 0 0 10 101 21 0 0 18 0 0 25 7 16 0 11 27 0 21 3 0 11 0 0 25 0 54 18 0 0 17 0 0 1 11 13 0 3 8 0 1 33 0 29 0 85 0 18 4 10 25 47 1 0 1 0 0 44 5 0 8 0 13 54 0 1 8 5 9 4 1 54 18 0
1709 227 1103 3065 793 101 954 296 278 772 625 1973 179 1044 293 2495 2029 180 361 1099 344 444 527 709 2933 1264 122 693 1020 349 1643 320 621 437 112 851 1552 133 390 197 2267 2196 1131 167 538 350 1532 4465 355 3158 2006 1362 2497 298 2124 513 319 420 308 590 1325 645 349 265 3613 208 370 2332 229 1395 956 290 202 255 1833 2889 577 752 1833 227 330 372 3011 414 301 1625 1218 2112 585 410 457 2217 1796 617 301 1636 1094 326 138 3260 200 274 1543 459 403 1124 505 1142 6406.99 404 624 1396 448 335 421 1511 432 980 523 2890 1822 906 298 322 306 291 842 2025 333 762
0 0 0 0 0 1 0 0 0 0 9 83 1 3 0 16 0 0 0 0 24 0 3 0 0 26 0 23 0 18 1 0 0 0 36 0 0 0 0 0 148 0 0 0 1 0 0 24 19 0 0 0 0 4 2 0 5 0 30 11 26 12 0 0 0 1 0 120 3 0 4 0 0 0 0 0 0 14 9 0 1 1 10 0 0 0 4 2 0 17 0 0 0 0 30 0 0 0 0 0 0 0 0 0 0 8 0 124 0 0 1 0 6 1 13 0 0 0 38 0 0 0 0 6 18 0 18 0 0 0
6 0 49 8 0 0 6 0 0 0 0 7 0 7 0 23 3 18 0 132 1 0 2 0 10 8 0 95 64 0 55 0 0 0 0 0 0 0 0 0 0 93 0 32 0 0 0 156 13 2 0 206 0 0 0 12 0 0 0 0 0 2 0 0 0 46 0 0 3 6 19 0 64 0 11 0 0 0 202 0 0 0 8 0 0 0 37 0 0 17 9 13 0 0 0 2 0 0 0 30 0 0 2 12 0 0 0 0 0 18 0 2 0 0 47 2 0 0 0 0 289 0 0 0 0 0 0 30 0 0
151 24 30 283 9 16 28 66 42 100 140 114 19 20 87 18 9 84 41 5 62 94 57 45 351 2 32 121 78 77 3 32 121 20 42 134.98 95 68 127 38 8 51 9 56 13 21 51 69 40 55 15 21 34 17 2 14 41 15 79 65 80 35 17 15 19 60 16 80 61 18 245 7 43 21 67 61 90 47 4 32 59 17 121 10 9 9 99 319 36 35 52 29 48 56 42 273 57 41 12 20 50 59 32 17 42 66 61 72 9 44 54 64 34 50 38 245 50 13 36 23 26 13 15 18 57 40 59 22 44 79
273 207 268 728 206 167 97 138 365 168 340 622 56 178 95 315 1192 411 337 647 284 236 398 552 582 783 129 506 614 140 487 181 149 272 64 149 305 332 353 338 1611 491 809 595 161 217 352 1299 340 976 347 658 295 301 794 183 237 218 224 417 644 325 193 691 727 230 159 448 221 411 145 119 336 295 840 823 375 398 292 292 159 213 710 234 313 626 1190 344 281 272 203 1438 1564 344 167 640 329 210 333 313 280 389 448 123 395 234 104 974 757 130 489 296 179 319 375 316 155 511 239 520 370 544 170 190 409 270 287 453 335 209
3 0 0 0 0 0 0 0 0 5 0 0 0 77 0 0 0 0 0 0 0 0 1 0 0 0 0 0 0 0 0 0 2 17 0 0 1 0 0 0 0 0 0 0 0 0 0 0 0 0 30 8 0 0 0 0 0 0 0 0 0 0 0 0 0 0 0 0 0 14 0 0 3 0 0 0 0 0 0 0 1 0 0 0 0 0 0 0 0 0 0 0 0 0 0 0 0 0 0 0 0 0 18 0 0 0 0 0 0 0 0 0 0 0 0 0 0 0 0 1 1 0 0 0 0 0 24 0 60 0
35 76 48 5 8 41 2 23 0 6 58 0 0 1 14 76 1 6 2 27 15 4.12 47 22 0 7 0 77 12 5 9 27 0 21 0 50 87 87 30 102 192 6 0 0 3 10 0 0 8 48 9 5 99 0 29 21 13 10 102 39 1 40 3 38 8 33 10 92.11 81 30 43 9 27 62 201 10 32 12 48 3 48 15 10 5.11 9 1 20 6 67 2 18 264 28 68 0 0 3 25 306 155 81 117 84 12 14.29 65 0 0 114 9 28 326 5 41 35 0 38 2 7 35 79 11 3 46 23 68 1 328 28 2
467 1 43 5 0 0 0 0 0 47 5 15 5 0 36 0 0 1 1 0 1 26.88 506 12 4 803 0 86 0 0 6 0 1 25 2 14 384 0 9 65 0 519 0 0 17 24 3 1 27 0 0 72 102 1 461 0 17 0 0 0 0 57 0 0 0 8 0 225.89 4 49 37 0 14 11 0 99 2 4 41 7 10 0 48 31.89 20 65 333 0 0 3 1 146 67 2 10 0 48 13 13 186 125 0 0 20 38.71 29 0 393 0 15 0 27 0 0 8 435 25 2 1 14 100 268 0 23 36 43 48 5 0 3
152 7 96 575 179 11 140 10 61 41 62 198 20 46 11 64 473 13 7 298 26 59 126 86 215 365 52 46 395 17 15 108 61 27 106 44 130 15 9 11 247 271 124 24 97 34 139 922 69 88 85 156 614 30 194 41 36 94 8 44 279 124 35 16 680 7 56 502 2 125 425 40 24 7 247 151 110 63 56 17 34 62 184 21 47 278 633 273 38 79 21 271 134 46 2 253 306 11 102 133 41 48 503 72 34 65 64 713 204 80 44 350 54 58 20 229 43 156 32 463 99 15 56 17 37 29 66 272 29 41
132 0 45 167 118 0 0 0 0 0 2 173 0 0 35 15 249 0 0 3 12 2 115 0 62 0 0 23 295 1 0 1 2 0 23 48 0 0 91 0 87 2 1 9 0 10 0 115 0 0 80 33 0 69 0 5 29 23 10 0 0 38 51 0 1345 17 16 19 0 0 4 7 14 15 4 483 0 0 71 0 0 3 107 0 0 1 0 5 1 47 0 113 2 31 0 185 358 0 54 133 0 0 24 10 0 80 20 0 8 13 0 4 25 52 0 78 31 3 25 415 137 60 1 0 0 8 311 158 2 0
11 19 21 415 282 64 246 4 39 3 39 500 3 12 1 147 52 57 35 370 53 33 125 15 0 270.23 3 71 151 13 228 91 5 49 89.34 23 216 12 1 39 14 562 279 15 28 20 572 194 0 141 1757 599 5 39 114 20 45 10 104 19 0 45 0 15 0 5 33 570 0 21 63 55 56 44 42 347 172 1 13 30 5 21 495 16 10 538 416.3 0 27 75 0 643 647 30 59 15 306 24 35 462 8 4 565 24 12 47 3 3 405 27 80 20 5 1 0 741 0 76 12 228 754 41 9 13 22 37 234 851 3 19
13 0 0 241 0 0 0 2.11 0 15 11 0 0 144 0 0 6 0 2 47 26 0 37.07 0 0 109.82 1 11 139 0 92 0 0 0 1.13 0 50 0 2.35 0.98 0 0 0 0 0 18 0 0 7.9 108 54.87 11 7 0 0 0 12.1 37 0 17 61 0 40 109 0 12 0 15 0 0 0 0 0 9.12 94 0 0 30.61 0 0 0 0 0 12 20 0 0 0 2 24 0 0 0 33 1 211 93 0 69 2.59 0 14 0 14.04 22 0 0 0 75 10 0 0 19.36 26 0 0 0 25 3.01 0 0 0 0 4.33 0 0 0 0 0 0
316 133 36 370 146 13 511 194 2 90 9 319 42 177 48 155 8 11 180 242 109 186 73 154 18 72 90 55 476 17 479 82 85 50 47 161 91 70 47 75 465 509 40 64 42 134 465 101 254 473 70 48 213 97 555 101 14 87 98 38 89 209 74 1 2598 136 189 114 35 170 179 78 76 28 86 401 252 69 293 43 261 22 193 41 13 67 106 227 58 5 30 309 388 105 53 306 257 99 40 227 253 151 51 96 83 172 67 262 252 25 38 469 41 64 159 399 29 105 12 45 249 89 39 65 190 12 187 574 128 54
1013 161 179 4229 862 227 84 313 134 59 485 484 148 788 579 29 1977 129 534 306 117 357 1548 385 651 1272 351 1237 662 127 171 228 63 290 344 201 422 349 134 252 1819 532 784 115 123 77 768 4077 154 394 834 541 676 563 997 131 149 345 9 413 382 1118 118 313 1781 282 81 1881 210 518 856 178 159 78 823 1791 61 154 479 44 44 249 825 195 163 167 817 1956 151 172 197 610 448 429 24 254 876 161 1489 1852 117 82 857 138 163 877 224 1822 2986 213 429 282 136 152 278 301 247 274 231 990 506 264 232 88 262 136 700 1866 125 247
0 0 0 0 0 0 0 17.89 0 0 0 0 0 0 0 0 0 0 0 0 0 29 4.93 0 0 1.18 0 0 0 17 0 0 0 10 7.87 0 0 0 50.65 12.02 10 0 0 0 0 0 0 0 34.1 0 1.13 0 0 0 0 0 10.9 0 0 0 0 0 0 0 0 0 26 0 0 39 0 0 0 16.88 0 0 0 20.39 2 0 0 0 0 0 0 0 0 0 0 0 0 0 0 0 0 0 0 20 0 32.41 0 0 0 8.96 0 0 0 0 0 0 0 0 38.64 0 0 2 0 0 2.99 0 0 7 0 8.67 0 0 0 0 0 0
28 4 44 93 0 0 90 25 105 0 2 469 5 4 113 166 0 33 100 1 0 29 17 55 10 57 0 3 76 40 157 0 12 19 3 2 132 0 0 10 62 97 262 33 21 0 0 0 23 34 34 7 0 20 7 14 15 22 0 24 93 140 28 44 0 28 43 17 64 90 21 43 0 27 84 393 127 25 26 0 27 17 40 19 8 76 57 0 0 13 44 286 143 7 0 275 17 15 108 20 28 16 29 29 32 2 3 14 118 12 47 18 1 34 5 239 29 74 51 9 364 4 15 15 50 45 146 25 41 16
16 0 0 43 0 0 18 5 0 0 0 0 0 0 0 243.51 44 0 0 1 25 0 0 0 0 21 0 17 0 0 6 0 0 0 20 0 0 0 0 0 10 4 0 0 52 0 0 0 0 0 176.91 22 28 0 0 0 0 42 1 9.12 0 10 1 0 0 0 2 17 0 78 22 0 1 0 140 27 0 48 2 0 1 0 32 0 75 68.38 0 0 2 1 2 0 156 23 0 681.69 0 10 0 39 47 0 0 0 6 0 16 0 0 2 0 0 1 0 0 320.27 23 62 12.92 0 41 30 0 1 0 1 89 0 8 0
0 0 0 0 0 0 0 0 0 0 0 0 0 0 0 0 0 0 0 0 0 0 3 0 0 0 0 0 0 0 0 0 0 0 0 0 0 0 0 0 0 0 0 0 0 0 0 0 0 114 0 0 0 0 4 0 0 0 0 1 118 0 4 0 0 0 0 0 0 0 58 9 1 8 77 97 0 0 0 0 0 0 0 6 0 0 0 0 0 0 0 0 42 0 0 0 0 0 0 0 0 0 0 0 0 0 0 0 0 0 0 0 0 0 0 0 0 0 0 0 0 0 0 0 0 0 0 0 0 0
6828.84 0 0 15921.1 5044.43 0 6131.45 8.41 3.12 0 0 8026.54 0 7895.76 0 13620.6 18662.9 0 3.42 8261.77 0 0 12665.5 4.85 17821.3 12462.3 0 0.05 14877.9 0 8140.18 3.55 0 0 0 0 9237.91 5.12 7.77 0 19170.3 11904.2 9436 0 0 3.06 18209.3 9370.69 0.33 8464.33 7401.16 16861.7 7255.57 4.65 9427.01 0 2.79 0 0 0 8185.05 15271.3 2.05 4.7 30754.2 3.35 0 11313.7 3.76 7814.86 5471.88 1.94 0 4.78 10731.3 18979.4 0.73 0 9562.9 0 2.48 6.43 17686.9 0 0 14950.8 11620.4 11401.5 0 0 0 18261.3 22384.7 0 0 24555.9 12638.1 0 7630.47 12530.8 0 4.17 12896.8 0 1.89 7057.72 0 8896.52 11622.6 0 0 12056 0 3.54 6.5 11305.3 0 6322.53 2.13 17854.1 14788.8 10214.3 0 1.75 6.8 0 10613.1 14303.4 0 0
0 0 1.08 0 0 0 0 1.08 0 0 0 0 0 1.09 0 0 0 0 0 0 0 0 0 0 0 0 0 0.9 1.09 0 1.16 0 0 0 0 0 0 0 0 0 1.11 1.1 1.14 0 0 0 0 3.89 0 0 0 0.25 1.08 0 0 0 0 0 0 0 0 0.18 0 0 0 0 0 1.19 0 0 0 0 0 0 0 0 0 0 0 0 0 0 0 0 0 1.79 0 0 0 0 0 0 0 0 0 1.1 0 0 0 0 1.01 0 0 1.09 0 0 0 0 0 0 1.16 0 0 0 0 1.11 0 0 0 0 0 0 0 0 0 0 0 1.08 0 0
1307 324 370 812 249 282 718 421 476 434 461 848 247 149 149 471 956 259 462 386 358 297 376 715 1499 417 337 503 896 146 537 578 548 324 269 263 612 245 524 368 460 544 727 241 745 449 633 648 349 626 831 934 580 372 1233 685 422 407 444 387 512 331 256 553 1214 421 356 651 509 237 651 228 474 442 809 706 1087 294 268 328 423 211 556 426 406 574 595 1127 414 280 441 516 1109 532 199 1607 713 533 227 453 442 417 487 302 187 243 398 838 838 380 575 908 476 333 412 824 100 347 348 575 371 290 374 479 409 303 353 667 223 437
372 66 35 429 94 5 460 99 91 5 64 49 1 448 62 41 1385 6 107 148 39 157 101 72 9 115 39 210 121 68 180 59 0 39 0 55 235 0 34 93 53 260 127 54 17 99 291 1429 19 76 313 275 546 30 117 48 39 221 18 25 363 148 57 7 388 123 18 139 80 122 41 46 24 17 156 52 90 20 45 5 23 13 542 64 21 640 100 445 82 45 91 75 1040 105 18 13 580 48 201 111 9 76 146 35 47 148 3 744 1040 52 77 191 11 46 119 735 21 167 6 456 774 65 108 71 31 33 44 271 82 41
0 0 0 64 0 0 1 0 0 13 0 65 2 0 0 0 17 0 3 0 1 0 0 12 159 1 16 0 0 0 0 7 0 8 23 56 1 0 40 0 0 0 4 0 17 0 0 0 0 55 78 0 153 6 0 15 19 0 0 1 15 0 0 0 0 0 0 74 0 0 0 20 0 0 0 15 0 0 2 0 113 0 0 1 0 0 0 0 0 6 0 0 0 0 24 1 0 0 0 1 0 20 2 11 0 0 1 0 0 5 0 6 0 0 48 0 0 14 0 0 0 0 0 9 0 0 0 152 95 15
0 80 25 0 312 0 0 0 0 0 0 58 0 0 0 0 0 0 0 0 0 0 0 0 0 0 0 0 0 0 0 0 15 0 0 0 0 0 0 0 110 0 0 0 0 0 8 0 0 11 0 0 0 0 0 0 0 0 8 1 0 8 0 0 14 0 0 57 0 18 0 0 0 24 0 0 0 0 0 0 0 0 0 0 0 16 0 0 18 0 0 0 0 0 0 0 0 0 0 0 0 0 0 0 0 0 0 0 0 0 3 0 0 0 0 0 0 0 0 0 91 0 0 0 0 0 0 0 0 0
0 2 0 0 0 0 0 6 3 0 0 0 0 0 0 0 0 0 0 0 0 0 0 0 0 0 1 3 0 1 0 0 1 0 0 1 0 0 0 2 0 0 0 1 0 0 0 0 2 0 63 0 0 0 0 0 0 0 6 0 0 1 0 0 0 0 1 0 0 1 0 0 0 2 0 0 1.63 0 0 7.9 2 0 0 0 0 0 0 0 1 2 3 0 1 0 0 0 0.11 1 7 0 0 0 0 0 0 0 3 0 0 2 1 0 2 2 0 2 1 0 0 1 0 0 2 0 0 0 0 0 0 0
0 7 0 142 91 0 0 68 1 0 0 10 1 0 0 103 0 1 1 117 1 0 1 11 2 0 7 56 0 8 3 19 0 39 3 32 1 2 0 8 197 35 0 24 11 1 14 82 19 34 0 96.79 30 13 1 0 51 3 0 0 0 36 0 1 2 3 0 21 1 2 1 2 17 17 29 1 1.37 5 1 1.1 2 0 0 3 0 21 0 258 0 3 42 1 17 0 1 45 1.89 44 53 213 0 8 0 0 1 1 0 439 0 3 0 1 24 3 0 4 20 11 37 0 116 83 17 35 37 1 58 421 54 1
52 41 0 0 0 16 0 0 0 40 21 282 0 0 1 20 0 19 16 1 13 8 10 123 58 0 15 9 160 0 137 5 0 61 9 0 0 0 20 5 13 0 34 0 18 23 0 0 4 0 515 0 97 13 179 23 4 1 20 0 56 0 19 0 0 59 0 37 0 0 556 0 7 20 10 0 12 0 0 0 0 24 155 3 1 0 57 0 0 0 64 0 29 7 74 0 22 3 0 0 264 45 61 17 26 43 6 0 2 11 0 0 0 34 45 0 90 0 0 0 0 0 0 26 2 0 0 1 77 0
0 3 0 17 0 1 0 0 10 22 0 5 0 0 0 14 0 1 2 0 4 1 0 9 0 2 11 0 0 0 0 0 0 10 0 7 21 0 83 0 0 0 13 0 4 15 32 0 18 28 0 0 3 0 24 24 0 1 0 0 0 0 0 0 0 9 1 0 0 0 0 0 0 28 0 0 3 15 0 0 17 0 0 0 1 1 0 0 0 14 17 0 0 0 0 10 0 16 0 0 52 2 0 0 3 0 10 0 0 1 5 0 16 7 0 0 10 0 0 1 21 0 24 0 18 12 0 22 3 0
1380 15 4 949 1 0 4 5 12 7 33 106 0 257 4 3 20 73 3 319 11 122 17 82 1367 149 0 90 0 4 396 0 0 10 0 0 130 33 1 32 913 178 569 0 33 11 0 33 4 50 38 0 188 36 3 0 21 2 0 2 124 263 11 75 1513 62 27 95 1 138 127 14 143 0 536 20 0 43 45 6 61 101 94 29 28 719 189 6 50 15 33 459 80 60 14 103 11 11 99 123 5 41 335 50 25 1 22 31 82 2 76 468 16 38 1 96 91 19 92 142 201 3 29 32 0 35 325 434 34 0
6.1 26.21 6.75 1 4.44 4.93 21.45 7.01 29.56 14.7 16.68 3.97 11.99 3.63 7.92 9.05 1.11 37.12 9.8 17.25 12.87 9.01 8.31 37.36 4.57 3.02 57.84 1.85 32.86 7.19 5.3 13.8 2.03 11.98 4.58 22.74 2.52 7.71 3.61 17.01 6.65 1.62 5.99 21.8 44.4 0 5.5 3.24 12.88 94.05 6.8 4.65 6.75 10.28 15.11 23.04 7.67 3.04 47.44 1.02 8.66 3.14 6.36 61.98 2.85 4.7 39.3 61.87 13.53 6.83 8.84 12.46 3.95 20.22 3.13 2.29 4.19 9.64 0 15.86 14.94 22.64 8.14 3 7.46 8.88 4 9.69 3.2 21.87 7.44 1.99 7.05 1.12 6.9 10.04 15.8 6.26 5.4 25.22 21.23 2.37 4.03 26.84 12.83 15.32 32.18 4 2.48 6.94 8.59 6.7 11.82 9.35 10.68 6.19 13.5 6.07 23.88 3.31 12.49 7.43 6.77 2.43 2.02 10.07 22.69 7.79 2.36 0.66
0 0 0 0 3.97 1 17 0 0 0 0 0 41 0 0 0 0 0 0 0 0 0 0 0 0 0 0 0 0 0 7.85 0 0 0 0 0 0 0 0 0 0 0 0 0 0 0 0 0 0 0 0 55.26 0 0 0 0 0 0 0 0 0 0 0 0 8.15 0 0 3.16 0 0 0 0 0 0 85.29 19 0 0 0 0 0 0 0 0 0 0 0 0 0 0 0 0 18.02 0 0 325.09 5 0 0 0 0 0 0 0 0 4.26 0 0 0 0 0 0 0 0 0 0 0 0 0 0 0 0 0 0 0 0 0 0 0 0
147.96 42 3 124 312 0 138 0 48 31 37.99 151 8 65 18 177 650 37 56 319 30 2 11 71 762 226 72 61 290.94 7 2.84 16 36 5 44 0 154.96 0 12 8 609.36 94 523 55 7 14 108 70 91 144 112.71 62 66 22 300 23 42 40 0 7 24 27 21 0 630 0 0 987 4 27 41 0 52 1 219 414 0 18.3 62 0 0 0.89 242 18.25 33 230 66 445 51 47 6 220 865 6 0 23 12 24 0 255 87 2 123 4 2 114 0 5.72 78 0 26 241 1.45 4 0 4 12 17 38 161 3 0 6 24 21 16 201 157.38 5 9
0 0 0 0 0 0 0 0 0 0 0 6 0 0 0 0 0 0 0 0 0 0 0 0 0 4 0 0 0 0 0 0 0 0 0 0 0 0 0 0 7.64 0 0 0 0 0 0 0 0 0 5.32 0.75 0 0 0 0 0 0 0 0 70.6 0 0 0 0 0 0 0 0 0 3.22 0 0 0 0 0 0 0 0 0 0 0 116 0 0 0 0 0 0 0 0 0 0 0 0 0 0 0 0 0 0 0 0 0 0 0 0 0 13 0 50 0 0 0 44.19 25 0 1.1 0 0 0 0 0 0 0 0 26.87 0 0 0
97.04 0 0 0 0 0 0 0 0 20 3.01 0 0 0 0 0 0 0 0 0 0 0 0 0 0 0 0 0 2.06 1 4.16 0 0 0 0 0 0.04 34 0 0 2.64 0 0 0 0 0 0 0 0 0 5.29 0 0 0 0 0 0 0 0 0 0 0 0 0 0 4 1 0 0 0 0 0 0 0 0 0 0 0.7 0 0 0 21.11 0 0.75 0 0 0 0 0 0 0 0 0 8 0 0 0 0 0 0 0 0 0 0 0 0 9 2.28 0 0 0 0 0.55 8 0 3 12 0 0 0 0 5 0 0 0 0 0 1.62 0 0
1 0 141 128 0 33 21 4 0 0 6 9 18 0 9 0 0 0 1 7 1 11 39 0 519 24 20 0 18 0 2 1 2 25 0 12 0 3 11 0 4 0 245 0 0 6 1 0 2 285 0 275 0 0 1 3 0 26 12 8 0 11 4 0 0 26 0 0 22 0 0 10 0 0 177 0 0 1 1 11 1 0 166 6 10 0 385 0 43 1 17 0 0 1 27 0 0 0 0 0 0 3 134 0 5 0 0 384 0 0 0 0 0 8 0 776 25 20 0 105 0 18 0 0 1 0 185 10 0 0
1.41 0 7.35 1.46 0 0 0 0 0 1.55 1.37 0 0 0 0 1.39 1.36 1.33 0 0 0 0 0 0 2.7 5.43 0 1.63 0 0 1.36 0 0 0 0 0 1.39 0 0 0 0 0 2.96 1.36 0 1.34 6.42 6.58 1.2 1.48 0 2.65 1.41 0 0 0 0 0 0 0 0 0 2.51 1.21 4.74 0 0 1.43 2.76 1.4 0 0 0 0 0 5.21 0 0 0 0 1.66 1.41 1.54 0 0 0 1.51 0 0 0 0 2.79 3.61 0 0 0 0 0 1.92 1.67 1.44 0 1.25 0 0 1.39 1.14 1.35 0 1.36 0 1.62 0 0 0 4.27 0 1.64 0 0 1.28 3.93 0 0 0 0 1.6 3.37 1.34 0
0 0 27 0 0 0 29 0 0 29 0 0 0 0 0 0 0 10 16 4 0 0 0 0 11 0 7 11 0 0 0 0 0 0 1 0 0 0 4 4 0 0 0 0 0 0 0 0 0 38 0 0 0 9 0 0 5 17 0 9 0 0 4 0 0 0 0 0 21 0 3 0 0 0 0 0 0 0 0 0 0 0 0 0 0 5 0 0 0 0 0 0 0 0 0 0 0 18 21 0 0 0 0 0 12 0 0 0 0 0 3 0 1 4 0 0 0 0 0 0 0 0 0 0 1 0 0 0 0 0
123 11 34 22 211 7 1 3 0 18 32 22 0 18 0 1385 290 14 9 415 0 39 557 25 40 590 0 35 42 0 44 16 9 2 2 33 189 0 0 17 786 93 49 26 26 0 901 20 0 654 3 171 490 15 460 18 10 17 12 13 172 327 9 2 65 6 2 196 13 209 80 25 7 30 114 528 57 0 58 4 8 0 44 16 0 601 35 111 7 18 15 14 563 14 38 23 229 53 24 700 9 107 0 64 7 53 1 11 242 40 22 7 3 3 44 1142 3 509 1 203 306 12 33 0 1 12 375 179 0 0
0 1.85 6.44 2.93 1.14 0 2.71 0 0 0 0 1.2 0 1.27 2.23 3.85 0 0 0 1.35 0.63 0 3.02 0 0 0 0 1.74 3.17 0 0 0 1.37 1.9 0 0 0 0 7.27 0 1.38 0 0 3.39 0 5.74 1.28 0 0 1.72 0 1.14 0 1.11 1.27 0 1.63 0 0 0.2 0 0 0 2.57 0.3 0 0 2.98 0 0 0 0 0 0 1.64 2.41 0 0 2.6 0 0 0 3.37 0 0 0 2.94 0 0 0 0 2.39 2.38 0 3.05 4.19 2.71 0 0 0 3.26 1.29 1.51 0 0 0 0 1.61 0 0 0 0.57 2.91 0 0 0 0 0 1.52 1.32 0 2.92 0 0.41 0 2.86 0.54 2.31 0 0
0 0 0 550 0 1 61 89.8 0 67 0 3 1 5 0 16 0 47 0 238 22 0 19 0 6 0 0 26 759 0 83 0 0 10 2 1 192 0 0 42 39 0 0 24 0 14 0 0 0 227 108 0 151 3 0 1 0 0 0 1 31 17 0 2 550 12 0 79 0 8 7 0 2 24 1 49 0 0 0 0 0 0 223 9 0 0 0 65 0 49 46 20 541 0 48 0 99 15 0 1 0 0 306 0 4 0 0 3 0 6 0 52 0 53 0 0 0 13 36 27 0 0 0 0 0 0 5 206 0 18
5 0 0 30 0 38 0 63 2 0 15 34 0 0 2 25 0 31 30 3 15 30 0 46 0 0 62 103 4 21 45 0 26 32 0 4 18 5 0 0 115 13 0 0 17 0 89 12 0 0 0 20 11 13 32 0 1 1 24 1 236 206 3 7 204 0 7 27 13 0 0 0 0 17 0 0 0 7 0 5 9 0 23 8 0 24 0 18 4 0 0 0 46 64 38 90 135 19 13 337 0 0 50 0 29 0 8 87 32 0 11 49 5 28 43 0 11 232 0 102 89 14 0 3 0 43 70 164 0 0
119 12 167 4 44 83 0 146 15 219 54 3 8 14 0 88 9 22 61 55 64 76 92 166 80 114 32 56 106 52 55 93 161 50 249 0 90 35 161 91 1 92 1 0 133 70 66 9 97 19 124 148 117 77 63 61 60 149 231 48 71 5 66 297 323 107 252 1 0 55 139 126 94 80 93 30 50 92 116 127 5 111 291 128 107 0 4 61 13 99 32 17 197 121 89 7 116 200 24 88 197 72 63 80 142 45 32 347 0 18 123 12 66 10 231 57 98 30 115 19 55 11 51 62 181 111 8 107 20 78
0 5 67 68 72 0 39.29 6 0 96 0 0 7 0 0 47 0 22 10.04 56 23 0 3 11 183 85 36 13 4 14 123 0 0 0 0 3 3 0 39 2 0 0 147 6.83 1 23 63 0 1 310 0 2 12 16 176 25 0 5 0 46 92 1 20 0 9 15 25 6 13 7.22 176 0 30 25 0 4 0 7 0 24 0 32 4 2 1 15 93 82 53 0 28 88 121 0 0 0 13 32 0 0 0 3 119 2.46 1 30 2 91 341 22 38 89 21 0 5 12 30 19 2 4 15 0 1 0 0 0 0 4 1 0
0 0 0 0 0 0 7.71 0 0 0 0 0 0 0 0 0 0 0 50.96 0 0 0 0 0 0 0 0 0 0 0 0 0 0 0 0 0 0 1 0 0 329 0 0 4.17 0 0 0 0 0 0 0 0 0 0 0 0 0 0 0 0 0 0 0 0 0 0 0 0 0 1.78 0 5 0 0 0 0 1 0 4 0 0 0 0 0 0 1 0 0 0 0 0 0 0 0 0 0 0 0 2 0 0 0 7 6.54 0 0 0 0 0 0 0 0 0 4 0 0 0 0 0 0 0 0 0 0 0 1 10 0 0 0
0 0 0 33 0 1 0 0 0 0 0 50 0 0 0 0 0 0 0 1 1 0 0 0 109 1 20 0 0 0 0 9 0 0 4 0 0 1 0 0 0 36 0 0 0 0 570 985 0 80 0 136 1 23 1 0 0 29 0 51 0 14 0 0 0 0 0 0 0 143 0 0 0 0 0 0 0 3 125 0 0 8 88 0 0 0 0 133 0 1 13 0 0 22 0 1 0 4 0 0 0 0 209 0 18 71 26 0 0 53 15 172 0 0 0 0 0 0 27 0 111 0 0 33 0 0 0 0 1 0
0 13 0 0 0 0 33 0 0 0 9 0 0 0 0 0 435 0 0 0 0 0 0 0 0 0 0 27 0 0 0 0 0 0 0 0 0 0 0 0 0 5 0 54 0 0 0 0 0 0 0 0 0 0 0 0 0 0 0 0 0 18 0 0 0 0 0 6 0 0 129 0 0 0 0 0 0 0 17 0 0 0 0 11 0 0 21 74 0 0 1 0 0 23 10 0 0 0 0 0 0 0 0 0 0 0 0 0 0 16 42 0 0 0 0 0 0 0 0 0 0 0 0 0 8 18 0 1 0 0
0 0 1 0 1 0 8 0 6 0 0 0 71 11 0 59 0 0 34 0 13 0 0 0 0 327 0 68 3 30 8 0 0 0 0 0 0 7 0 3 20 1 0 0 0 0 0 4 0 1 0 590 0 0 0 0 0 10 0 27 27 0 11 26 0 23 0 27 0 1 1 1 4 17 0 0 0 0 63 2 0 0 0 0 0 0 0 86 10 3 13 0 17 0 0 9 119 0 0 0 0 0 0 0 54 0 0 0 1 50 12 0 0 0 0 0 100 0 0 0 34 0 0 5 0 0 0 158 0 0
1035 32 10 466.99 0 1 0 0 93 69 23 218 0 54 0 70 97 31 10 148 20 69.96 163 29 463 64 110 80 0 12 0 6 0 10 14 7 0 9 48 95 310 35 0 0 0 2 0 0 46 401 52 56 274 83 10 0 2 73 79 22 0 132 42 39 0 40 32 75 46 0 50 1 66 47 566 568 0 11 0 0 1 33 0 4 11 0 229 84 74 58 2 0 2 7 3 372 33 27 188.84 0 66 12 51 0 5 19 116 0 14 3 48 3 20 59 55 0 44 38 0 119 256 137.97 61 43 43 24 0 575 88 127
0 1 7 0 0 0 47 0 0 0 21 0 0 0 0 4 0 0 48 0 20 0 0 0 23 132 0 24 0 0 98 0 1 0 0 0 0 1 0 18 216 3 0 0 0 1 0 0 0 14 0 0 0 12 18 59 23 15 0 0 0 0 0 0 0 30 0 0 0 12 0 0 0 1 1 0 0 0 0 0 0 13 7 1 0 1 1 0 4 11 12 0 0 0 0 0 0 0 80 0 24 77 35 0 6 1 0 0 6 0 4 0 12 15 0 0 7 7 2 0 0 5 1 0 4 0 0 26 0 0
0 150 44 1315 134 96 321 72 62 145 31 836 115 932 101 70 720 243 222 358 201 91 209 315 517 291 178 274 446 92 552 141 158 104 72 81 84 21 50 135 501 236 253 151 82 101 2114 82 112 319 401 437 1226 159 988 183 72 24 114 90 655 76 163 144 1330 113 135 90 85 93 226 77 66 190 372 801 80 131 408 48 211 160 254 133 123 302 606 75 84 133 101 1 501 113 79 742 830 155 9 219 277 58 178 79 118 278 127 799 1843 112 148 748 204 178 102 676 284 228 105 480 931 244 124 115 120 75 301 124 2 128
65 115 37 71 59 109 323 341 133 178 177 607 39 220 114 472 363 197 291 286 42 166 174 512 135 685 121 895 275 66 506 107 87 135 243 99 527 60 141 237 333 284 115 114 31 192 115 115 130 105 240 50 219 126 688 114 121 286 119 85 508 212 69 205 423 263 140 304 227 98 87 74 155 172 412 821 198 48 331 59 105 182 665 133 46 460 334 480 74 163 98 693 220 116 9 379 110 182 73 213 111 111 377 78 76 287 111 432 429 48 174 355 177 193 15 229 173 251 110 317 68 146 103 195 55 112 76 208 114 108
2339 181 407 1736 1283 286 1191 457 720 505 457 1308 428 823 372 1295 2058 623 623 835 337 204 1505 853 1166 1913 748 1046 1560 494 1089 611 352 566 339 512 1664 586 410 465 2343 2186 2298 400 762 389 1600 498 648 1002 1338 1071 1821 517 961 236 360 528 163 535 760 778 450 378 2183 672 510 1636 617 649 1229 323 451 471 1256 1593 118 402 969 317 408 180 1072 391 576 1345 1770 1670 481 422 494 434 2368 546 694 1158 1562 359 1036 1265 539 551 1828 320 593 1398 538 1604 1268 278 337 935 527 419 543 2010 732 467 499 1600 886 413 334 448 889 433 357 2187 416 220
98 116 35 0 25 54 0 273 43 180 54 278 10 194 47 176 1 75 1 88 71 68 686 43 0 423 126 397 0 5 360 39 171 99 172 19 0 0 8 46 427 58 0 3 116 75 12 4 7 687 101 49 320 17 292 92 130 6 16 88 4 0 98 1 846 140 45 0 154 21 537 89 98 5 0 2 62 100 83 39 0 72 21 23 89 338 10 0 19 58 82 139 833 114 15 162 464 100 85 105 43 101 21 61 53 12 1 202 377 60 6 0 39 0 3 0 4 71 2 205 35 13 60 36 77 48 212 0 0 21
31.35 15.89 50.1 29.29 20.34 42.99 17.44 41 12.46 33.44 13.56 20.54 5.23 17.28 34.24 43.23 29.14 24.74 13.43 31.58 16.62 30.08 28.97 26.85 38.71 23.09 76.53 27.59 20.93 16.49 20.39 36.46 35.8 22.92 39.9 21.98 29.45 42.9 33 22.41 37.86 43.98 25.29 11.49 40.15 39.61 2.2 50.97 23.66 36.22 33.02 32.94 36.8 3.12 10.8 18.52 29.19 24.49 19.54 10.45 101.21 27.55 21.98 15.66 58.05 12.49 46.62 31.09 18.64 22.33 17.24 9.37 13.11 18.65 14.97 60.48 28.88 19.7 18.62 16.38 28 18.84 10.92 15.47 8.29 42.48 19.32 28.14 16.55 15.36 22.9 8.78 32.41 24.31 24.82 79.33 55.63 34.33 37.82 40.3 45.5 18.54 28.7 29.9 24.96 15.74 21.86 40.77 1.38 12.3 12.04 32.33 10.42 9.24 31.08 68.02 20.77 9.64 28.83 37.95 14.24 18.34 20.83 14.71 31.48 18.74 13.24 55.27 35.98 22.89
5.06 3.98 7.04 6.03 4 4.09 2.01 12.35 6.11 1 5.04 1.85 6.05 7.06 1.03 11.13 9.1 3.03 0 34.15 2 8.03 6 1.01 5.06 16.14 6.06 8.05 13.12 5.08 4.01 9.19 4.02 4.01 2.03 7.05 20.04 2.02 4.34 6.06 36.48 17.36 11.18 5 1.87 2.02 17.25 3.03 3.05 19.03 9.07 20.65 10.78 7.06 15.1 2.01 1 10.03 5.09 7.47 6.97 4.01 3.04 6.09 23.14 5.04 0 6.02 10.05 3.03 6.04 4.04 6.07 1.02 8.02 14.14 5.11 12.07 6.03 1.01 6.03 2.01 21.13 11.86 5.01 13.1 10.07 6.13 2.01 16.13 13.08 1 21.18 15.1 3.04 21.17 13.18 5 4.05 14.17 2.2 8.05 11.07 8.04 7.07 3.04 6.04 6.05 8.05 5.05 6.02 14.06 13.06 6.99 6.02 6.03 7.07 6 3.05 11.03 10.04 8.01 1.01 8.67 7.04 6.35 3.03 11.05 14.17 8.08
7.38 0 0 2.06 1.2 0 4.2 0 0 0 0 1.11 1.02 1.32 1.01 1.43 4.25 0 0 0 2.02 0 2.12 0 4.11 2.71 2.03 0 0 0 2.18 0 0 0 0 1.03 0 0 0 0 4.12 1.08 3.1 1.06 0 0 2.06 4.19 1.02 2.16 3.29 1.03 1.04 1.01 2.06 1.02 0 0 0 0.68 1.13 0 0 0 2.31 0 1.02 1.13 0 2.06 2.38 0 2.03 1.05 0 3.7 1.03 0 0 1.02 1 1.02 4.5 0 0 0 1.03 1.16 0 0 0 9.28 1.14 2.04 0 5.2 1.09 0 1.13 0 0 2.03 0 0 1.02 3.12 0 6.29 1.03 0 0 1.03 0 0 1.01 5.17 0 2.09 0 0 1.03 1.04 0 0 1.01 0 0 3.15 1.02 0
19.86 9.71 6.17 42.91 2.99 13.33 3.26 27.53 10.98 14.38 11.79 27.46 11.37 21.74 8.12 13.37 44.86 4.9 3.33 21.99 3.63 15.15 13.83 15.83 10.22 8.64 7.48 6.51 5.97 0 10.22 3.23 15.95 1.72 1.68 11.58 13.12 1.72 0 13.42 24.58 13.49 32.53 6.61 11.56 10.04 22.24 40.23 9.24 36.46 13.42 19.39 29.43 9.38 6.19 6.17 14.68 10.79 10.64 12.44 3.36 4.65 6.17 1.75 36.72 16.08 3.36 34.32 6.64 10.29 3.19 4.08 5 24.43 16.16 24.66 3.38 23.12 19.21 0 20.57 3.87 44.01 4.91 3.18 20.8 19.51 22.31 6.31 2.74 13.36 29.3 33.47 8.59 1.57 43.82 25.79 5.47 7.66 7.31 17.62 3.19 26.08 16.03 3.16 17.6 8.16 48.38 30.44 9.73 12.71 18.72 4.99 4.92 12.81 32.92 10.39 23.93 15.79 13.29 18.01 9.8 12.37 9.45 10.64 9.55 22.39 28.44 11.21 23.8
0 3 0 0 0 0 1 0 17 10 0 0 0 0 0 0 0 2 0 0 0 6 0 0 4 0 0 0 0 0 0 0 0 0 3 3 0 2 0 0 49 4 2 0 0 7 0 0 1 31 0 0 0 0 0 0 0 5 0 0 0 0 0 0 0 2 1 0 0 0 0 0 0 0 1 0 0 0 0 5 0 0 9 0 0 0 0 0 0 4 0 0 54 13 0 0 1 0 0 0 2 6 0 1 0 0 2 10 0 1 0 0 0 0 10 0 0 1 1 0 0 0 0 1 10 0 0 0 10 0
77.54 74.4 311 768 54 10 104.1 175 6 227.09 36.48 171.96 7 34 57 220.44 2 101 183.71 185 102.69 138 126 217.53 388 199.24 226 253 110.66 133 314 64 173 105 91 210 13.87 17 25.2 195.63 92.42 87.47 45.68 140 124 162.83 531 1412 73 328 194.08 98.22 445.53 198.8 49 84 196.02 36.1 224 112 782.04 38 94.97 138 230 129.54 20 8 138 316 193.8 124 92.1 169 297.28 587.67 560 170 396.57 160 114 131 326 215 277.13 302.5 68.17 142 143 14 149 0 24 499.03 183 64 51 182 117 254 77 196 178 1.22 133 119 172 5 579 72.7 192.75 186 290.99 132 51.37 485.37 93.09 47.6 220 160 154.16 56 116 311 202.82 41 116 100 186 81
8.46 32.6 58 0 161 0 1.9 22 33 65.91 73.52 1.04 0 0 0 75.56 0 2 91.29 4 60.31 7 7 15.47 116 287.76 29 78 59.34 29 17 16 63 43 137 0 451.13 3 12.8 28.37 87.58 44.53 152.32 0 2 41.17 0 145 16 26 331.92 3.78 100.47 28.2 122 36 14.98 54.9 37 44 43.96 19 20.03 84 224 93.46 32 193 23 41 86.2 89 62.9 13 75.72 154.33 9 0 161.43 124 0 42 3 51 36.87 9.5 40.83 0 21 50 23 109 9 66.97 120 80 46 63 0 60 21 3 19 8.78 64 12 69 214 310 30.3 28.25 156 41.01 47 5.63 15.63 21.91 56.4 41 106 141.84 2 29 0 10.18 6 42 102 52 2
0 1 6.36 0 0 0 2 0 1 0 10 0 0 0 0 1 0 5.08 3 0 1 0 0 6 0 13.04 10.47 4 0 0 0 0 0 1 1 0 0 0 0 1 0 0 1 0 1 0 2 0 4.02 1 0 0 0 0 1 0 0 0 9 0 0 0 0 3.77 0 0 0 0 0 4 0 1 0 0 3 0 0 6 0 0 0 0 1 1 0 2 0 0 1 1 6 0 1 2 7 1 1 1 0 0 0 4 3 3.99 0 0 0 1.01 0 0 1 0 3 1 0 0 3 0 0 3 3 0 5 2 7 7 0 0 1 0
942 79 98 350 37 114 442 119 42 16 45 292 65 626 103 275 185 102 169 152 54 63 454 207 365 501 81 173 343 24 296 68 52 117 35 58 540 34 185 70 1012 395 572 79 89 60 584 70 56 471 629 912 328 53 566 52 59 103 71 29 221 217 49 43 741 104 27 139 77 283 76 31 55 103 282 465 109 106 431 51 176 84 466 39 160 384 402 298 94 47 44 490 914 109 77 758 620 30 320 275 79 61 178 90 48 237 62 683 1093 15 75 325 100 101 89 292 200 187 43 1021 371 273 63 28 100 64 168 895 46 111
19 0 60 744 33 5 1 78 51 16 0 465 4 339 34 278 451 4 179 175 8 23 43 18 697 6 10 46 66 27 8 11 48 112 0 94 0 55 0 117 94 372 709 6 53 72 20 49 24 13 538 167 141 15 217 34 6 0 73 45 2 92 27 71 2218 32 15 0 37 200 83 87 34 18 453 46 105 1 292 0 4 33 78 8 17 728 156 1 11 27 75 700 207 8 0 440 10 1 1 602 0 13 460 11 15 61 46 584 969 24 13 16 0 1 0 337 44 61 39 192 179 262 11 24 46 0 392 302 44 33
0 0 3 374 2 0 35 0 11 17 12 0 1 140 20 0 15 0 25 156 3 57 40 9 0 0 9 22 1 5 100 0 0 6 0 0 41 28 3 0 408 50 13 9 99 12 27 778 25 2 5 703 135 2 76 0 33 0 0 0 0 10 7 7 2 46 73 119 12 0 423 6 33 20 133 966 2 1 45 0 135 0 4 2 2 100 72 17 41 4 61 0 1107 12 14 930 77 6 22 0 0 3 152 7 15 211 0 1.65 0 4 122.01 83 13 15 0 200 0 342 12 9 13 42 0 0 12 12 129 0 86 43
1 0 0 3 0 2 0 0 1 0 0 7 0 0 3 2 8 1 2 0 0 2 0 2 0 11 0 1 0 0 1 0 1 5 0 0 3 0 1 3 4 3 3 0 0 1 0 0 0 1 7 4 4 0 0 0 0 2 1 0 0 0 0 0 0 7 0 0 4 0 0 0 0 0 3 1 0 0 0 0 2 0 1 3 0 0 0 1 1 0 0 4 2 0 3 2 0 0 0 0 0 1 6 1 0 0 0 2 1 0 1 6 2 1 0 1 0 0 0 0 0 4 5 0 0 0 4 8 0 0
209 208 308 178 154 204 117 262 338 203 458 209 201 205 203 86 169 268 236 72 239 373 112 395 228 181 355 328 122 229 67 309 268 205 303 353 174 281 262 187 212 97 87 308 480 292 158 200 145 126 104 104 101 396 127 189 228 293 264 241 287 104 383 347 197 285 170 81 304 81 134 287 259 237 135 142 425 364 105 301 301 229 227 331 325 139 198 157 291 228 333 210 160 327 165 185 203 261 153 169 367 367 109 341 296 144 250 146 302 234 338 198 299 355 261 207 224 71 230 137 139 66 238 255 262 251 163 123 364 374
54 29.44 0 121 0 1.05 69 0 2 0 0 89 29.02 87 0 86 0 59 26 1 0 0 11 113 206 0 0 51.23 58.07 0 187 0 0 0 0 20 9.4 0 0 0 0 134.34 98 8 17 0 5 148 0 0 0 58 115.98 22 5 13 27.15 0 0 0 26 0 8 0 23 31 0 128 40 0.96 2 25.01 25 20 0 6 0 0 76 68 0 86.37 0 16 4 40 156 0 0 2 68 313 0 1 39 2 120 0 39 77 0 0 0 0 29 23 17 0 64 0 9 81 1 0 0 22 15 27 2 24 84 23 7 1 0 45 0 0 10 47
253 0 76 6 38 0 3 0 0 18 51 0 0 31 0 13 217 0 73 57 18 67 1 0 28 334 4 21 0 0 1 0 1 0 0 39 81 0 0 21 42 64 0 24 1 0 20 149 3 121 0 0 34 28 164 9 14 14 84 0 29 14 1 0 208 0 78 23 0 1 204 16 1 0 11 0 0 9 108 5 0 0 0 16 6 127 125 344 28 17 0 0 0 35 0 165 2 0 9 185 0 0 52 1 16 0 48 2 427 0 4 226 10 1 0 19 15 29 1 449 225 73 0 1 0 0 219 46 28 0
101.45 114.38 171.42 113.81 49.7 81.35 110.8 129.6 156.96 151.67 112.59 63.61 72.8 78.12 127.43 100.27 62.68 147.14 168.51 59.85 134.27 158.91 100.09 209.21 183.45 58.93 136.44 173.15 104.39 103.23 60.5 120.1 145.49 107.28 153.76 144.43 79.94 125.77 126.98 132.61 150.32 55.82 81.83 145.5 162.98 163.86 107.37 92.35 85.18 95.28 74.32 134.11 87.45 128.48 115.18 120.2 151.8 137.93 130.91 123.56 46.47 48.27 119.94 170.84 199.22 161.45 140.41 52.88 162.46 47.91 37.69 93.73 139.69 110.66 79.23 114.36 211.54 114.45 66.1 96.54 163.53 142.27 113.86 99.01 113.97 59.55 54.18 76.18 130.05 104.52 191.02 49.43 145.67 145.13 134.84 164.94 134.04 125.05 61.71 70.79 194.98 153.73 66.8 125.34 140.87 60.22 146.3 108.91 103.34 96.07 98.52 54.64 105.52 145.62 191.32 126.36 190.54 33.28 88.38 127.57 55.92 46.2 115.36 86.59 120.33 118.01 42.53 72.9 146.53 145.56
218 12 3 228 0 0 2 1.89 0 0.96 4.09 6.14 4 15.09 1 4.12 7 2.62 0 25 0 0 8.36 7.05 0 114.98 1 5.05 117 15 34 81.01 4 1.94 1 0.94 2 1 0 2.09 26 0 0 18 0 31 222.69 0 1 86.68 1 0 1 21 5 2.06 12.99 26 0 12 17.35 116.07 0 28 1.4 4 2 0.96 0 0 1 25.01 34.44 26.1 5.9 4 0 1.07 198 2 0 3.77 18 9 0 0 0 43 1 0 16.05 19 360 22 0 1 4.03 3 0 0 1.91 0.43 1 0 11.63 15 54.07 3.05 4 2.96 1 9 8.06 1 1.96 1 5.87 0 0 23 14.05 71 0 32 6 1.31 7 123.1 0 2
0 3.06 1.32 1.54 0 1.52 1.37 0 0 0 0 0 0 0 0 0 0 0 3.1 7.92 0 0 31.67 0 0 87.83 0 1.45 21.06 0 0 0 1.52 1.46 1.4 13.29 0 1.6 0 0 44.52 22.68 10.94 1.42 0 0 1.51 7.06 0 0 1.76 18.65 1.56 0 0 16.8 0 1.46 0 0 44.81 0 0 0 0 9.08 0 4.73 0 8.2 0 1.55 2.94 4.49 1.61 18.19 3.17 0 11.58 0 0 0 4.65 0 1.47 19.64 1.5 0 0 1.32 0 0 3.95 9.83 0 0 5.81 0 0 1.5 37.95 2.99 1.41 7 0 53.71 1.46 0 0 0 1.59 1.53 0 0 0 16.65 1.62 0 4.71 1.53 28.05 1.36 3.3 0 0 6.21 0 22.12 0 0
5 65 15 209 0 6 169 25 0 0 18 0 4 0 0 50 0 0 0 52 0 15 32 46 0 4 0 0 0 41 0 0 9 0 0 0 28 27 0 5 485 25 492 0 36 42 0 13 8 56 38 1 14 0 0 0 5 0 0 13 25 277 5 0 0 0 0 37 0 14 192 37 2 0 14 176 98 29 15 0 61 41 3 28 29 44 17 116 14 67 0 294 361 0 0 201 25 0 71 41 0 0 0 19 8 1 30 0 104 0 2 0 0 80 0 0 35 0 15 0 0 0 0 0 35 0 0 43 0 61
47.27 14.19 0 7.72 1.32 0 0 3.11 4.63 0 1.47 6.43 0 12.19 1.34 2.6 0 1.47 3.08 18.41 27.86 0 9.35 7.43 0 0 0 1.48 7.53 1.39 0.96 1.45 0 16.46 0 1.48 0 0 0 5.77 3.82 0 0 1.56 31.66 0 1.09 1.36 2.9 3.36 2.51 0 7.31 0 1.34 0 4.09 0 0 14.47 0 1.38 4.44 0 0 0 1.52 0 0 2.62 6.97 4.48 0 1.39 0 0 0 0 0 0 5.79 0 4.95 2.89 0 1.34 11.63 2.78 0 2.93 17.7 0 2.51 8.63 0 0 0 1.68 39.47 0 0 1.48 0 10.84 7.06 2.21 0 10.8 0 0 0 0 14.71 2.88 1.51 1.45 10.06 0 0 1.65 6.66 1.35 11.71 0 1.48 0 0 24.61 19.93 1.52
0 0 0 0 0 0 0 0 0 0 33 1 0 0 0 0 0 0 0 0 0 0 5 0 0 0 0 0 0 0 0 19 28 0 0 0 0 0 0 0 0 0 0 0 0 0 0 0 2 0 0 0 0 0 0 7 0 0 0 0 5 6 22 0 0 0 0 0 0 0 10 21 0 0 0 0 0 0 0 0 0 0 0 0 0 0 0 0 0 0 0 0 0 0 0 0 0 0 0 0 0 0 0 0 0 6 0 0 0 3 0 0 0 0 0 0 0 2 0 0 0 0 0 0 0 0 0 0 0 0
0 0 76 49 113 0 0 1 0 69 0 0 13 0 0 0 0 0 0 0 4 9 19 0 0 18 59 0 0 0 0 0 32 0 0 0 0 0 0 0 0 0 36 0 0 4 0 0 11 65 0 0 0 0 0 0 0 23 0 0 0 0 0 0 0 30 0 90 0 0 71 0 30 0 0 0 0 9 0 0 0 1 0 0 28 0 0 66 0 0 0 0 77 0 0 0 0 0 1 0 0 0 0 31 27 0 0 0 51 0 0 2 18 31 4 0 17 0 0 0 97 0 0 25 0 1 0 6 0 0
132 11 39 2517 0 14 0 2 117 0 32 297 24 229 39 2 236 68 0 195 4 64 13 88 16 513 111 58 0 3 190 0 0 47 0 0 0 17 0 1 65 0 121 0 112 70 1014 1425 18 598 0 0 105 110 1 28 35 44 0 40 0 334 2 0 938 65 0 296 35 1 374 51 24 6 329 1 0 9 14 16 0 3 51 68 0 22 1 4 1 52 20 0 0 0 83 570 0 0 0 0 0 158 61 8 0 18 37 0 0 61 0 162 15 0 114 321 0 5 0 1 148 0 55 36 40 0 155 389 5 150
15 44 0 44 22 72 11 43 36 54 67 231 24 0 0 177 280 20 19 115 17 153 11 23 0 238 4 166 14 116 44 62 56 11 5 118 187 32 107 52 0 273 69 93 25 69 621 109 36 11 61 145 42 82 186 1 13 74 75 41 122 77 31 1 0 90 0 104 252 0 235 46 60 11 85 106 0 10 165 29 46 65 115 122 44 13 62 275 124 28 47 286 1 90 54 0 36 29 62 8 160 194 125 72 117 111 94 52 94 140 8 164 34 23 0 387 38 113 65 14 0 10 2 67 52 63 35 105 127 41
128 0 7 0 330 0 43 4 0 0 31 192 0 0 0 470 163 0 0 98 0 0 81 96 0 43 1 17 0 2 0 0 0 0 0 88 55 0 0 0 0 95 19 0 0 0 0 4 0 4 152 48 376 0 17 34 7 0 0 1 0 179 0 0 1 10 42 176 49 11 0 0 5 7 0 0 0 0 12 0 0 0 63 35 13 18 28 0 0 48 0 0 115 8 8 35 136 0 199 263 0 0 65 0 11 109 0 0 42 30 3 369 39 0 0 4 0 3 0 0 2 20 0 0 0 0 0 0 0 0
9 23 73 0 73 0 272 46 0 37 70 233 43 0 53 209 189 100 0 113 50 0 61 16 113 525 16 282 14 42 123 0 77 15 105 66 338 1 29 32 6 122 1 0 55 27 7 34 18 235 162 95 217 0 166 18 31 104 0 61 401 1 70 17 105 143 83 95 0 1 52 0 4 2 71 460 0 74 6 30 173 7 241 33 7 100 335 43 42 20 3 0 20 16 0 0 283 0 143 0 0 7 206 1 118 207 7 34 100 39 8 0 0 27 76 43 122 73 21 12 91 18 10 109 16 19 17 79 43 134
80 32 0 0 1 53 57 10 15 75 28 88 0 1 0 108 69 0 69 21 28 74 49 62 0 0 0 68 0 70 12 0 0 15 0 73 83 0 10 57 0 31 0 46 118 21 1 90 46 5 110 70 102 18 0 0 49 19 68 0 0 0 115 0 104 0 84 9 8 0 125 53 29 0 52 137 0 2 9 16 0 0 6 33 86 155 1 0 27 42 47 0 35 46 88 31 0 40 0 6 0 0 188 9 24 23 28 219 1709 36 0 0 10 3 1 195 12 97 0 65 0 0 18 51 24 11 3 31 97 36
18 0 49 23 0 0 0 0 23 0 13 0 9 0 56 2 2 0 101 0 0 15 95 78 0 9 0 13 1 3 326 0 61 0 0 0 12 1 47 23 0 103 0 0 30 2 75 1 0 0 24 16 157 3 19 20 0 29 1 0 40 0 6 77 709 12 0 0 0 5 82 0 12 8 30 4 0 47 5 5 4 14 12 0 0 35 0 0 0 10 0 4 0 15 3 1 0 22 13 0 0 0 0 9 2 0 0 208 0 0 19 8 21 20 0 0 0 0 37 0 2 0 1 0 0 1 0 5 0 0
4533 185 421 1324 2048 178 1662 206 188 91 90 1440 290 273 150 2364 2352 16 69 1249 234 148 804 598 2597 4512 100 522 1234 134 2458 366 322 203 409 153 386 142 2 422 3568 1712 1973 473 330 187 709 1309 103 3548 314 2414 626 116 1861 89 345 355 300 148 642 797 305 347 1349 134 316 1033 175 626 1373 251 322 255 512 2548 345 568 1389 142 342 300 1365 208 286 1377 2059 1415 263 441 321 2711 1416 435 168 3876 2554 83 1364 2108 427 193 1374 200 168 1567 144 3386 2247 157 248 1687 234 321 103 3078 237 1286 230 1576 1126 906 155 255 276 199 1136 3075 516 95
363.16 327.62 346.17 326.47 109.14 167.98 148.03 435.16 264.78 153 496.11 314.2 423.08 135.82 335.87 289.09 211.66 355.45 350.04 89.38 276.93 261.23 165.55 425.61 257.94 156.15 228.38 405.72 288.46 224.03 214.4 353.31 338.27 228.57 339.54 324.86 366.87 202.69 283.63 270.83 230.81 148.45 134.53 264.52 477.63 318.57 385.88 154.97 186.99 125.76 155.26 190.75 148.31 352.37 428.69 239.03 227.04 246.02 300.53 449.49 100.19 133.69 300.18 483.07 344.76 402.32 96.64 269.96 332.4 91.85 92.14 259.6 350.16 169.79 194.83 157.91 299.97 228.11 101.78 282.62 264.84 219.63 158.22 351.87 246.99 195.02 234.34 146.17 199.63 257.46 410.25 157.44 336.25 296.17 382.04 264.2 342.25 322.3 190.31 184.02 320.18 357.82 203.08 347.61 251.17 128.43 376.83 299.11 240.27 277.24 391.44 212.58 362.86 424.44 304.7 334.7 239.58 101.07 180.35 69.36 105.54 106.61 222.38 369.5 345.3 234.58 137.4 113.17 420.93 419.52
0 0 0 0 68 1 0 0 32 6 0 0 0 10 0 0 0 0 0 97 0 0 0 0 75 0 3 0 0 0 8 0 0 0 6 0 21 0 0 0 0 32 0 0 5 0 0 18 0 0 7 0 0 15 6 0 0 2 0 0 0 141 0 0 0 42 5 157 7 44 53 0 0 0 0 0 0 0 2 2 60 0 0 7 4 21 2 0 0 0 0 0 43 6 0 0 0 2 0 0 6 2 0 0 0 4 4 0 0 0 2 34 0 0 0 121 0 2 0 0 0 1 0 7 1 0 0 0 0 0
2 198 151 333 376 200 147 88 127 320 55 197 49 61 72 56 231 207 288 202 127 126 129 323 656 691 259 26 105 39 169 122 263 45 139 63 328 78 414 139 924 3 29 2 19 211 16 2 110 405 487 523 269 104 270 47 63 51 147 59 190 209 81 130 547 176 259 190 131 3 183 19 91 86 728 86 145 21 104 100 153 43 137 60 139 147 103 886 115 54 291 1217 122 196 35 553 351 137 61 45 297 107 200 4 95 277 166 351 202 87 238 29 96 79 143 346 5 68 16 309 34 120 62 197 49 265 662 542 162 149
18 27 9 175 6 13 69 48 100 149 105 43 57 236 104 122 257 41 118 80 59 207 136 342 14 118 231 300 104 142 115 28 103 101 84 138 2 58 33 81 85 228 107 167 69 178 32 19 79 210 257 62 98 119 308 165 95 157 47 55 159 140 174 94 264 86 183 188 163 62 116 36 73 52 85 129 212 75 66 17 95 74 96 158 140 51 82 41 21 63 97 92 22 75 172 72 60 36 106 254 200 59 277 126 143 166 82 20 57 42 196 271 66 85 0 211 97 81 98 68 84 111 113 111 79 78 80 168 26 47
131 0 0 1 0 0 1 66 0 0 0 3 0 0 0 3 75 19 0 0 0 6 109 0 0 64 0 0 10 0 0 13 0 4 0 117 15 0 4 25 39 0 83 0 7 0 4 0 1 145 18 66 6 59 30 16 3 0 43 3 44 91 0 26 265 0 0 0 0 0 58 0 7 0 1 9 36 24 1 0 2 0 1 12 21 0 0 35 4 0 4 19.62 0 1 0 1 0 0 0 0 85 50 0 4 1.37 0 8 0 0 30 19.5 9 57 0 0 0 33 17 0 50 179 27 2 7 7 1 0 110 0 0
0 0 0 0 0 0 17 0 0 0 0 0 1 0 0 0 0 0 0 0 0 0 0 0 0 0 0 0 0 0 34 0 1 1 1 1 0 1 0 39 0 0 0 0 1 0 0 0 0 0 0 0 0 0 0 0 9 0 0 0 0 5 0 0 0 0 0 0 0 0 0 0 0 0 0 13 0 0 0 0 0 0 0 0 0 0 0 0 10 0 0 216.38 0 0 0 0 8 1 0 26 0 0 0 0 46.63 0 0 0 0 0 18.5 0 0 0 0 0 0 0 0 0 0 0 0 0 0 0 0 0 0 0
0 0 0 0 0 0 0 0 2 0 0 0 0 0 0 0 0 0 0 0 21 0 0 0 0 1 4 0 0 0 1 0 0 1 0 0 0 0 2 0 0 0 0 0 0 0 0 0 0 0 0 0 0 0 0 12 0 0 0 1 220 0 0 39 4 0 1 0 0 0 0 0 0 0 1 46 0 39 19 0 0 0 0 0 0 0 0 329 0 1 0 0 281 0 0 234 0 0 0 0 0 0 0 0 0 0 0 0 0 0 0 0 0 0 0 0 7 0 0 0 661 0 0 0 0 0 0 0 0 1
93 21 7 49 10 2 25 21 42 0 24 97 0 278 0 636 8 7 145 261 27 11 390 0 3 73 81 5 133 0 67 0 0 22 104 0 30 0 0 37 0 569 414 9 74 33 457 54 8 0 34 123 2 66 11 0 5 8 70 35 314 1 7 16 245 9 55 1 20 55 97 36 54 18 140 276 165 37 215 0 130 0 502 2 21 203 159 219 1 7 32 1 299 22 10 14 1147 0 100 15 23 0 8 19 10 440 138 769 213 43 51 64 13 9 0 20 8 1 0 25 2 2 29 47 0 2 484 365 10 8
0 6 13 0 0 0 0 0 0 0 0 0 0 0 0 0 0 24 0 0 0 0 0 0 0 0 0 0 0 0 0 0 0 9 25 0 0 0 0 0 0 0 0 0 0 8 34 0 4 0 0 0 0 0 0 0 12 0 0 0 0 0 0 0 0 13 0 0 0 1 0 0 0 0 0 4 0 0 0 0 0 0 0 0 0 0 0 0 0 0 11 22 0 0 0 0 0 0 0 0 0 0 0 0 0 0 6 0 0 0 0 0 0 4 3 0 2 0 0 0 0 0 0 0 5 0 0 0 0 0
0 0 0 445 1 2 0 79 0 0 2 0 0 16 0 0 0 0 0 0 0 14 50 0 0 0 14 18 0 0 0 0 60 6 0 0 0 0 0 0 0 0 105 0 14 1 0 0 4 35 0 8 123 0 0 0 7 2 57 0 16 0 1 18 4 0 0 108 0 1 31 0 0 5 0 1 0 0 74 33 0 35 0 0 22 90 80 0 16 2 27 0 202 7 0 1 3 0 148 50 0 18 33 1 0 0 9 114 0 0 0 0 8 0 0 195 0 0 0 0 170 0 0 0 1 0 1 428 0 80
0 0 0 0 0 0 0 0 0 0 0 0 0 0 0 0 0 0 0 0 9 0 0 0 0 0 0 0 0 0 0 0 0 0 0 0 0 0 0 0 0 0 0 0 0 0 66 560 0 0 80 0 0 0 0 0 0 0 0 0 0 0 0 0 0 0 0 0 0 0 0 0 0 0 0 0 0 0 50 0 0 0 0 0 0 0 0 0 0 0 0 8 0 0 0 0 0 0 0 0 61 0 0 0 0 0 0 0 0 0 2 0 0 0 0 0 4 0 0 0 0 0 0 0 0 11 0 4 0 0
632 6 9 1450 493 4 35 2.02 39 0 17 464 20 769.02 44 574 1161 40 1.99 558 4 101 312 7.39 476 1020.39 14 15 632 12.28 726 8 1 10 1 27 120 59.1 0 0 672.01 388 8 77 23 27 179.33 2342 0 314.2 1280 471.09 384 5 652 0 22 0 6 10 309.97 539 31 6 1062 1 0.82 260 42 103 57.71 38.01 0 52 1041 99.01 26 28.01 46.24 0 0 0 360.58 8 35 504 799 318.23 13 4.01 5 155 1104 0 0 1777.48 553 23 523 409 30 1 355.16 0 42 174.16 26.98 1.65 292 2 3 345.99 55 0 0 199.11 4 117 6 17.85 185.87 222 0 22 29 7 215 606 6 0
1606 32 165 0 106 5 62 101 7.82 143 26 348 23 451 0 281 80 71 8 225 37 163 309 86 42 746 69 11 478 14 400 27 82 50 364 77 891 13 358 32 1685 141 528 4 49 113 114 339 20 253 732 678 18 58 754 121 19 15 115 116 0 246 95 1 0 77 29 75 7 102 345 4 52 75 886 470 24 3 30 23 180 7 8 27 96 396 37 181.78 117 24 52 323 218 262 7 588 11 136 256 771 82 34 777 45 113 420 42 420 2591 20 21 387 39 6 116 27 54 124 36 21 100 131 18 132 23 139 243 181 36 40
2 22 54 52 177 15 25 37 19 11 56 13 15 117 22 48 183 28 44 18 10 25 57 6 19 40 29 120 3 10 5 18 9 24 9 5 8 21 0 27 123 87 17 33 4 12 63 207 21 95 14 17 216 40 12 11 16 14 8 50 3 26 18 25 8 12 26 48 79 20 18 16 72 14 14 25 5 35 25 16 4 14 88 23 7 32 12 59 16 15 7 21 15 52 12 62 163 5 5 53 8 9 103 20 13 18 11 83 19 28 69 8 4 6 60 26 28 14 16 35 5 17 31 44 2 79 76 115 23 4
70 7 4 612 5 0 11 13 0 21 2 22 41 652 1 185 817 0 8 3 41 13 483 0 0 860 0 5 1 0 580 15 0 25 76 8 8 0 1 11 1022 6 214 47 0 2 804 0 41 53 1117 831 2 11 386 47 2 0 9 0 5 84 58 46 907 4 49 474 57 90 1 39 28 11 0 452 59 22 68 1 0 22 30 60 16 71 3 436 0 9 0 0 29 2 0 510 0 0 22 555 0 43 7 11 10 247 30 266 11 11 35 4 27 18 0 329 0 259 45 0 318 14 12 0 57 22 386 0 25 76
0 0 0 0 0 0 0 0 0 0.96 3.24 0.38 0 1.04 0 1.58 0 0 0 0 0 0 2.09 1.01 0 1.02 0 0 0 0 0.47 0 1 0 0 1 0.78 0 0 1 0 0 1.1 0 0 0 1.02 3.78 0 5.1 0 2.43 3.03 2.9 1.03 0 0 0 0 0 0 0 0 0 3.03 1 1 1.08 0 0 0 0 0 0 0 2.03 0 0 0 0 0 1 0 0 0 1.57 1.56 2.64 0 0 0.99 0 0 0 0 1.04 1.06 0 0 0 0 0 0 1 1 0 1 2.11 1.02 0 0 1.9 0 0 0.97 0 0 0 0 3.05 1.05 0 0 1 0 0 0 0.68 0 0
0 32 1 29 36 1 17 68 60 41 15 206 18 0 22 126 137 28 139 52 54 3 33 62 58 312 10 70 89 34 66 0 0 38 46 91 0 46 0 24 87 199 1008 7 58 58 638 178 22 277 40 163 31 117 374 17 44 105 3 80 21 33 3 0 396 85 23 64 46 14 0 0 39 13 29 37 2 12 123 14 83 54 2 9 18 82 3 3 25 49 5 16 5 38 1 11 2 5 64 349 0 40 32 31 41 1 68 1026 33 55 63 2 0 31 23 168 20 139 62 358 349 0 13 47 22 78 32 923 73 0
385 11 34 61 237 0 4 0 0 0 2 0 7 176 0 74 41 0 9 104 41 0 124 0 0 108 0 49 0 0 195 0 0 5 0 85 173 13 0 9 14 40 1 0 28 1 455 130 0 8 55 285 148 1 0 0 5 13 0 0 114 0 30 11 1 7 0 17 42 279 12 13 0 13 12 222 169 30 73 7 6 0 6 22 2 5 451 54 5 24 0 0 772 4 0 605 104 20 82 335 0 1 11 0 17 223 0 2 5 2 65 242 0 60 14 132 22 119 13 184 252 73 0 15 0 9 95 33 41 0
724 53 91 213 47 290 733 113.64 178.25 97.31 174 457 121.35 97 139 215.94 562.88 139 164.53 295 303.99 181.7 380 438.43 203 718 209.29 280 91 198.03 452 269 455.98 216.29 126.07 243.51 2 244 57 408.82 85.06 434 204 154.42 256 176 764.17 391.8 218.2 145 258.95 247 379 313.3 481.89 170.47 169 195.67 112 211.62 449 103 114.46 253.16 808 306.26 188.7 269.61 341 254 541.93 167.33 287 135 263 133 97 192.58 114 99 43 246.06 808.71 150 128 455 607 58.51 358 221.71 242.44 324 522 245.62 145.04 1128.5 118 144.46 213 524.32 106.46 292.42 665.98 184.65 158 639 414.35 241.68 261 144.2 357 256 219.32 196.35 171.21 284 111.78 79 408.35 618.32 442 158 153 198.99 270.95 270.96 161 417.46 377.42 119.96
23 7 0 0 0 2 76 0 1 0 4 97 0 105 0 21 0 4 0 0 0 37 18 0 26 0 1 18 0 28 71 0 0 2 0 0 20 25 4 0 0 125 9 0 0 0 14 0 2 17 27 50 0 0 1 0 0 0 0 0 0 38 0 0 0 0 0 25 0 71 1 0 1 5 1 36 1 0 0 0 33 0 11 0 0 16 4 0 0 5 9 1 1 24 0 0 5 3 0 6 0 0 0 0 0 5 0 18 0 0 0 14 1 18 0 77 2 0 15 1 10 22 0 1 0 6 44 0 23 0
22.04 1.01 3.28 0 1.98 1.29 0 1.01 3.9 2.62 2.01 2.01 0 1.85 0 0 6.75 2.52 0 3.01 2.02 0 3.12 3.27 2 5.05 0.54 10.6 12.04 0 3 1.01 2.92 3.04 1.62 1.94 0 3.33 2.89 0 6.04 0 2 2.02 0 0 16.97 0 2.04 1.92 4.8 6.28 2.06 2.12 0 1 1.63 3.05 0 1.1 1.01 1 1.93 1.38 10.64 1.94 0 4.14 1.86 2 1 1.01 3.96 2.02 6.08 2 0 1.01 0 0 3.93 3.08 2.01 2.02 0.75 0.71 3 2.12 3.25 0 0 4 3.01 0 2.01 15.31 5.36 4.93 1.01 1.01 1.88 2.01 2.01 2.01 2.87 2.53 1.01 2.24 7.09 1 1.99 1 0 0 1.01 1.03 0 0 0 3.01 4.01 0 0.35 2.3 1.03 0 0.93 4.01 1.87 1.02
1 0 0 0 0 0 0 0 0 0 0 0 0 0 0 0 0 12 18 4 0 0 0 15 0 0 0 0 0 0 0 0 0 0 0 0 0 0 0 1 0 0 0 0 0 0 0 0 0 0 0 0 0 0 0 0 0 0 0 0 0 0 10 0 0 0 0 0 0 0 0 0 1 0 0 0 0 0 0 10 0 0 0 8 11 0 0 0 0 0 4 0 0 0 0 0 14 0 17 0 0 0 0 0 0 0 0 8 2 0 0 0 0 0 0 0 0 0 0 0 0 0 0 8 0 0 10 0 26 0
1 0 0 17.22 1.02 0 15.36 1 0 8 0 19.41 0 7.97 2 7.01 2 0 4 17.83 1 1 10.81 2.95 4.07 6 1.37 9 11.27 7.73 7.94 0 1 1 4 6.72 16.79 3 12.13 3 4.99 26 1 0 0 0 0 17.71 3.39 6.62 7.03 4.25 4.32 0 3 3.9 3.14 1 2.23 1.59 2 7.31 1 0 5 5 0 5.7 0 0 6.73 0 9.58 3 17.69 6.49 3.75 3 6.8 3.7 3.15 3 19.43 2 0 3 6.28 1 2 0 1 5.34 4.01 1 1 1.79 7.94 0 6.6 9.98 8.01 0 2.21 5 1 2 5 5 1 0 1.07 5.02 3.99 1 5 4 8 1 3 6.76 11.54 4 1 0 2 2.54 5.11 26.87 0.99 0
2627.63 295 321 1548.61 136.59 363.99 531.9 321.93 290.09 254.9 463.45 487.92 130.94 998.35 356.72 1074.9 993.98 488.04 252.08 386.34 386 220.47 818.39 423.68 258.22 585.41 322 461.39 755.79 422 856.26 180.96 237 337.94 354 499.7 1309.52 140.89 269 439.03 831.08 886.09 453.01 186 438.35 397.35 703.21 610.88 414.62 549.7 1011.8 702.53 688.56 406.61 1086.54 58.98 361 293.98 121.51 397.43 713.8 433.94 103 235.88 272.01 410.27 190.99 2324.14 284.32 264.22 1404.89 178.05 451 281 801.07 898.7 663.4 698 60.02 279 93.92 334 875.91 295.99 335 1129.04 1535.89 964.53 381.27 281 283.94 542.94 578.89 199.03 468.78 1052.87 697.57 260 732.72 225.02 95.96 404.26 896.21 248.44 295.04 576.66 336.33 1757.48 1155.64 174 718.06 777.74 424.31 723 167 1637.5 392.01 734.97 223 1026.2 249.04 269.83 176 335.99 218 235 436.83 413.27 635 598.01
791 87 0 689 255 184 59 48 53 183 96 646 1 33 34 373 73 48 24 121 56 84 334 157 465 555 96 191 504 110 207 40 4 123 5 38 39 0 35 82 295 122 34 16 238 69 1140 27 28 128 383 185 264 172 89 85 31 135 175 91 209 241 35 60 320 67 107 483 221 113 44 164 26 79 265 113 76 40 157 29 130 40 281 94 68 140 511 342 81 11 170 1073 1030 65 5 190 57 103 40 42 132 164 52 146 67 36 150 163 980 65 55 150 104 38 70 48 89 174 12 133 110 341 52 75 43 122 125 324 124 189
651 221 133.92 596 541 75 546 56 24 225 127 420 133 311 149 65 610 134 8 63 211.82 66 534 35 327 619 22 31 1710.94 125 722 57 321 68 590.98 21 286 42 138 46.46 400 269.43 556 86 16 149 1371 1716.9 200 380 74.4 1005.71 763.61 188 1000 21 144 160 221 41 360 190 14 24 680 146 74 520.57 33 364 245 250 66 42 468 723 535 50 248 180 136 74 539 135 88 426 1009 789 85 120 157 871 877 159 94 1083 518 158 649 331.4 185 150 1472 75.1 194 383 178 1745.99 1440.18 193 44 217 113 151 134 304 65 462 83 563 629 183 50 169 138 79 265 167.8 108 272.24
46 19 29 2 338 11 0 0 41 22 112 363 1 2 13 9 751 7 8 211 27 5 0 112 6 83 0 83 376 10 29 0 1 24 0 7 4 39 0 13 193 404 1 8 88 58 0 413 24 6 6 0 47 32 320 18 23 28 0 72 86 12 50 1 769 42 0 0 0 0 427 2 27 1 8 48 2 2 17 3 0 2 344 47 43 47 5 9 27 18 70 0 59 13 29 743 67 9 142 172 112 183 7 30 17 115 34 206 748 34 123 423 5 0 110 225 28 192 64 672 0 21 42 33 51 51 132 72 0 212
362 52 68 1 17 0 8 0 0 20 10 0 16 0 0 0 0 0 0 0 49 0 0 84 0 7 0 0 0 85 40 92 0 27 8 0 339 97 92 0 77 8 226 0 0 0 2 0 1 0 0 0 43 29 0 0 1 0 0 5 17 1 0 0 0 8 0 0 0 1 11 42 0 0 0 349 0 14 0 0 0 0 0 15 17 0 0 0 0 0 0 3 15 19 0 0 0 0 67 20 0 2 70 0 0 71 0 0 327 16 75 6 0 0 80 215 0 0 3 0 0 0 24 0 118 68 0 353 0 0
240 210 554 202 443 61 78 553 288 183 196 105 162 113 299 1179 1126 285 420 204 308 383 203 187 516 786 216 1019 111 116 39 134 85 402 1 63 848 229 28 251 673 281 698 319 422 265 900 1002 225 843 596 455 373 175 355 232 241 379 37 292 448 124 430 455 500 445 239 305 310 153 348 176 292 128 279 1209 74 114 306 204 212 320 984 380 107 322 200 517 455 161 302 165 118 644 62 531 150 216 205 353 296 402 263 79 250 131 343 346 880 84 226 302 365 214 483 756 317 98 226 166 613 256 140 84 349 143 372 255 331 208
788 24 0 37 25 57 0 16 3 13 0 73 0 10 0 261 233 12 64 21 12 64 420 12 59 4 11 138 10 8 27 118 27 1 21 70 19 14 0 11 385 335 262 0 0 15 78 1019 0 1 0 39 469 10 21 5 53 2 0 4 26 68 16 1 19 5 45 256 0 2 0 1 47 0 0 186 0 0 80 0 0 0 361 3 7 1 44 49 26 61 2 16 39 5 0 11 147 9 169 101 0 0 2 35 53 212 0 39 1 8 0 466 16 1 52 272 10 318 50 0 0 124 7 23 1 1 87 284 59 131
0 0 0 0 0 0 1 0 0 1 0 0 0 0 0 0 0 2 0 0 0 0 0 80 0 0 0 4 0 15 13 0 0 0 0 0 0 1 0 0 1 1 0 0 0 0 26 0 0 0 0 0 1 0 0 0 0 0 0 7 0 0 0 0 0 0 24 0 0 0 0 0 6 0 10 0 0 0 0 0 0 0 0 0 0 66 0 0 0 0 0 27 0 17 0 0 0 4 0 0 0 46 0 0 0 0 0 0 0 0 0 0 0 0 0 0 0 3 0 0 0 0 0 8 0 0 0 57 0 0
449 166 279 379 213 137 182 181 174 138 427 252 169 104 252 238 286 285 213 177 263 289 349 255 378 571 144 375 385 168 202 199 239 209 420 238 261 262 371 124 641 303 152 315 492 140 437 449 241.06 214 396 292 291 398.02 352 173 214 212 101 271 173 233 211 319 593 192 125 358 147 136 243 255 274 257 321 397 240 355 222 325 134 199 292 197 271 232 269 217 398 274 345 322 494 331 240 223 297 233 266 203 204 398 241 394 171 255 337 452 574 165 269 273 190 278 475 408 322 108 204 335 181 127 232 265 214 273 250 142 450 309
0 0 0 0 0 0 0 159 0 68 0 1 0 0 0 9 0 0 12 0 50 0 92 0 0 48 0 0 0 0 0 0 0 25 0 0 10 0 0 19 0 17 0 22 0 0 0 0 0 0 76 0 0 76 346 100 31 0 0 3 81 17 0 0 0 0 0 27 0 0 0 0 0 41 0 0 0 0 0 11 112 44 90 0 0 0 83 0 0 10 0 0 177 40 72 0 9 0 0 0 0 0 0 0 25 31 74 0 13 55 0 0 0 0 0 2 7 0 0 0 0 0 23 23 0 0 0 0 0 0
283 54 0 4 12 0 91 14 38 85 59 0 61 0 103 12 0 54 0 39 0 109 0 6 0 3 0 138 72 30 0 0 12 67 2 18 455.61 18 34 23 301 191 59 40 54 34 220 0 22 166 465 625 259 97 123 54 58 56 0 33.5 186 496 3 32 0 21.86 67 68 25 53 97 71 19 63 167 298 2 120.35 161 16 0 80 59 90 122 6 207 0 45 63 38 72 76 77 14 194 243 54 34 331 157 28 118 1 28.55 103 6 54 9 44 25 262 86 49 4 152 28 12 16 40 122 27 21.44 20 3 7 173.3 537 0 0
60 0 37 2 0 0 37 0 30 0 0 0 0 447 0 1 0 1 0 0 0 0 34 0 9 0 0 0 0 0 537 0 46 0 0 0 0 0 0 0 1170 23 297 76 25 0 160 0 38 0 217 5 0 0 53 0 16 29 0 0 2 0 29 0 105 76 0 0 0 0 0 0 16 0 0 0 17 30 268 0 0 10 1 0 6 375 0 0 0 9 0 1 0 0 0 100 1 0 0 377 0 0 41 0 0 1 71 0 11 0 0 25 16 0 0 226 1 344 5 358 6 17 6 0 0 0 0 37 56 0
1 26 7 127 0 74 99 64 2 100 44 67 85 126 64 179 76 0 73 152 102 56 65 0 448 165 0 0 0 4 134 51 208 28 168 6 86 1 188 71 224 0 2 36 62 67 464 0 1 53 98 167 156 125 0 39 11 92 0 11 1 35 54 74 79 68 67 124 58 26 72 0 6 32 332 197 44 66 109 71 58 14 137 24 31 133 183 77 57 0 124 48 110 221 56 0 0 80 42 62 143 36 46 0 86 63 89 176 652 63 100 194 148 59 44 559 72 30 13 311 275 0 26 43 27 147 98 297 0 30
475 71 28 32 465 36 586 3 0 74 68 372 83 1257 114 129 745 257 80 129 2 124 625 112 3630 752 117 0 476 32 313 2 15 20 0 73 558 36 5 70 501 241 227 33 146 40 288 137 11 480 373 647 1116 42 100 0 2 65 31 36 234 715 20 57 1902 139 0 278 47 443 81 22 53 48 532 1560 0 91 508 72 35 42 387 126 20 1158 1064 451 0 3 97 444 429 25 53 2258 1197 10 742 481 15 41 485 111 38 363 58 621 2732 61 58 225 35 59 36 1216 46 714 15 1095 289 754 34 39 0 50 292 1291 152 51
7.58 23.33 112.45 71.44 229 47 144.2 58 39.24 83.7 6.93 65 65.2 6.02 58.15 10.95 282.44 133.16 173.18 8.97 40.84 4.01 58 33.61 1.38 332.77 126.86 43.39 118.84 39.01 9.36 3.65 62.3 7.89 65.18 3.12 197.04 131.04 88.95 0 212.83 1.02 174.23 5.01 12.05 68.11 2 18.89 39.03 206.04 108.01 232.05 24.9 36.15 42 34.26 31.38 31 125 47 4.87 155.92 4.01 6 22.15 75.67 12.45 227.24 3.05 74.93 40.95 19.8 11.14 36.69 33.41 77.5 18.17 47.01 49 9.88 0 13.02 150.44 50.05 9.61 14.15 1.37 324.03 145.14 30.72 136 20.86 1 10 27.22 647.02 40.03 4.04 1 70.95 259.52 78 5 8.68 30.39 19.74 88.39 20.89 99.6 36.05 13.05 227.76 25.9 45.28 152.03 308.17 71.03 10.02 8.52 355.66 6.34 6 64.04 54 33 49.4 59.24 9.93 3.15 71
926 53 41 205 108 14 212 85 104 2 16 412 14 858 1 594 785 40 119 144 24 30 445 22 970 592 41 39 378 104 168 31 1 12 0 62 170 80 10 88 30 624 387 63 65 18 581 979 38 243 712 603 353 12 185 43 4 74 4 68 36 240 76 29 2298 38 72 1959 4 51 1170 12 129 14 136 683 1 65 84 0 25 20 1193 16 72 400 297 143 8 65 95 442 926 54 23 726 998 46 829 260 67 56 822 41 0 99 51 635 918 58 29 36 68 95 19 400 88 361 75 485 295 113 40 8 53 15 74 73 4 56
1173 103 4 163 639 64 534 71 67 106 122 338 181 3 181 761 347 68 0 379 131 5 208 194 244 195 108 98 709 91 0 66 168 92 102 403 405 83 5 112 381 437 437 91 246 57 758 565 101 172 187 227 583 82 1083 49 190 49 36 37 233 0 55 81 110 186 123 7 94 439 136 87 121 41 272 356 117 44 53 142 61 141 651 145 29 342 591 217 126 300 407 425 179 61 204 874 94 101 171 382 117 168 19 128 105 364 178 562 525 128 106 192 214 203 88 289 108 190 62 726 449 154 108 66 76 29 221 273 52 90
857 47 0 1540 113 2 166 27 96 125 99 231 31 1 34 485 18 5 217 450 47 167 161 143 529 124 76 118 53 90 362 13 30 51 35 27 336 71 72 191 556 390 871 53 136 114 654 0 90 702 679 502 215 47 371 55 70 28 0 7 103 403 93 101 793 165 47 263 47 3 717 17 134 10 400 252 49 96 122 0 27 56 170 190 57 15 414 274 145 69 121 654 89 164 134 16 263 66 378 657 191 114 458 63 84 235 64 321 131 45 40 397 23 86 187 1221 128 237 43 52 467 296 4 68 120 52 655 542 38 31
219 3 54 0 65 0 0 0 36 0 6 0 0 96 0 0 0 0 0 0 21 0 0 0 0 0 3 0 0 0 183 0 2 0 0 0 42 0 0 0 37 127 0 7 0 0 282 0 0 0 0 0 202 0 0 0 0 0 0 0 58 0 1 0 0 0 0 1 0 0 112 8 0 0 0 0 0 0 0 0 0 0 41 0 0 0 0 0 0 0 0 0 15 0 0 6 0 0 106 0 0 0 0 0 0 0 0 0 0 0 0 0 8 0 0 0 0 17 0 128 19 52 0 0 0 0 1 1 47 0
423 56 18 78 143 74 728 46 125 32 182 212 124 471 34 158 589 105 1 314 114 50 325 234 271 822 36 311 125 7 109 29 65 89 129 69 326 17 113 129 262 241 153 89 40 68 4 1517 45 969 784 610 400 9 620 58 48 99 2 52 199 98 296 2 1531 70 111 359 225 380 421 56 105 17 434 422 23 93 203 82 4 78 207 115 129 118 261 514 35 69 87 772 132 57 123 492 129 37 259 550 15 94 834 74 91 199 11 264 360 29 26 666 126 194 50 498 71 552 149 270 72 264 83 118 94 28 136 662 186 5
26 17 148 0 434 24 259 1 21 103 31 9 23 84 12 60 119 1 32 128 129 5 353 30 481 640 5 0 0 21 3 3 0 53 200 32 128 67 118 117 179 93 10 47 7 24 644 117 14 5 9 7 171 33 127 58 0 50 24 94 524 156 0 0 0 44 128 265 1 13 236 33 26 72 25 312 67 27 8 0 140 22 117 66 92 0 7 81 79 14 68 7 59 30 0 123 0 8 591 0 112 56 66 46 6 0 62 10 13 0 53 198 16 53 7 0 69 10 7 1 9 105 64 14 124 0 0 706 0 64
0 0 21 0 0 0 0 0 7 0 1 0 0 0 4 0 0 47 0 0 44 0 0 0 0 1 44 39 0 0 0 23 0 0 0 0 0 0 0 0 0 0 13 0 0 13 0 0 1 0 11 0 0 4 0 13 14 0 0 0 0 0 30 58 0 0 0 0 7 0 0 0 12 0 0 0 0 29 0 0 0 10 66 0 0 0 0 0 0 1 0 44 239 0 2 1 0 5 0 0 0 0 0 2 0 0 0 0 162 1 0 0 0 0 0 0 35 0 0 4 34 0 30 50 27 37 0 0 0 0
0 0 0 0 0 0 197 0 1 0 0 336 1 0 29 0 66 0 0 0 0 0 0 94 0 0 0 0 0 0 563 0 0 26 0 0 0 0 0 0 0 0 0 0 0 0 0 0 0 0 0 0 0 0 238 0 0 0 52 0 0 0 1 0 4 41 0 0 6 0 1 13 0 0 0 0 0 0 12 28 8 0 0 0 0 0 0 0 0 0 0 0 0 0 0 0 0 0 0 0 0 0 169 0 0 0 0 0 103 0 0 0 0 0 0 0 0 0 0 15 0 0 0 0 0 0 0 0 0 0
0 64 0 0 0 0 0 0 0 2 0 0 5 1 0 0 0 1 0 0 0 0 0 0 0 51 0 0 0 0 0 0 0 0 0 0 77 0 0 0 0 6 0 0 0 15 0 397 0 0 0 0 0 0 0 0 0 0 0 5 1 11 0 0 0 15 0 0 0 0 0 5 0 33 0 0 0 3 0 0 151 0 0 0 0 3 61 0 11 0 0 0 0 0 0 0 0 0 36 0 2 0 40 17 0 1 0 0 0 0 0 0 4 0 0 0 35 0 0 0 0 0 0 0 0 0 0 0 1 0
0 0 0 0 0 0 0 0 0 8 1 159 0 5 0 0 80 1 131 0 82 16 0 0 0 1 15 100 0 0 0 0 63 3 13 8 0 6 0 0 0 2 0 0 0 17 0 0 0 0 158 46 7 13 82 0 0 4 0 0 0 0 0 5 0 0 51 129 0 0 0 0 0 4 0 0 0 1 0 0 0 0 32 0 13 7 82 0 0 0 19 0 0 8 0 0 0 6 0 0 35 10 0 6 0 1 4 0 9 24 2 1 14 0 0 0 0 6 11 0 0 0 0 0 5 0 19 6 0 4
0.79 8.64 4.48 0 1 13.06 3.11 5.94 4.16 3.99 6.62 3.3 4.03 0 26.91 0.95 0 9.78 5.05 0 1.03 2.93 1 3.1 0 1.38 2.73 6.42 0 4.59 0 4.37 0.64 3.35 1.16 49.42 2 1.25 0.92 9.58 0.43 0 3.96 4.46 3.27 0 1.03 0 14.18 1.98 1 0 2.79 9.99 1.55 2.52 12.99 20.26 3.54 13.01 0.65 1 5.64 29.98 0 0 45.39 0.96 5.44 0 0 23.82 8.44 9.06 0 4.32 0 22.56 0 39.62 1.52 20.81 2.98 1.21 11.08 0 3.22 0 2.66 9.91 6.25 3.02 1.99 1.02 3.68 0 0 4.25 0 3.35 4.3 9.51 0 5.97 2.81 1.5 15.71 0 0.85 8.46 12.93 0 16.64 17.73 0 3.99 20.46 1.49 1.8 4.74 1.1 0.19 14.16 2 4.69 4 0 8.2 4.44 12.38
616 8 231 754 855 89 204 29 122 0 4 681 51 497 159 276 1020 61 232 222 4 14 881 139 227 173 5 266 463 135 769 4 131 41 0 217 107 334 94 62 581 252 86 162 7 27 2299 1401 134 1367 655 1081 745 28 72 47 139 51 64 108 270 360 69 108 365 83 56 306 5 86 45 179 98 132 564 1516 0 84 445 96 83 257 1276 156 326 879 825 532 93 105 324 700 344 125 32 1860 826 27 594 21 134 149 621 42 186 130 141 214 2935 20 53 611 206 201 13 306 155 476 56 639 794 551 124 84 142 129 355 1396 2 251
2 44 0 0 0 0 0 0 0 6 2 53.39 0 0 0 195 3 16 0 0 32 24 0 0 0 965 0 39 109 0 24 75 1 4 0 1 400.66 0 0 0 0 12 147 0 12 0 0 837 0 0 26 0 192 14 47 0 19 4 2 0 18.01 59 1 0 387 0 0 1 0 0 19 0 6 0 79 0 0 0 180 67 0 42 98 2 6 2 9 14 4 11 39 5.05 0 0 0 20 0 0 0 0 0 5 0 0 0 33.44 27 8 18 0 0 11 0 23 1 0 10 90 2 0 10 31 0 30 1 8 77.22 21 0 0
0 23 0 0 0 1 28 0 45 132 84 12 17 53 0 221 183 13 0 99 22 13 20 173 59 0 56 131 155 52 48 0 0 73 0 71 0 0 0 7 0 176 2 71 14 0 191 313 0 152 165 69 332 51 4 0 42 101 0 0 0 1 25 101 5 15 85 5 55 145 592 18 22 17 8 196 72 0 46 58 0 22 124 107 88 44 453 72 18 0 17 187 7 66 0 135 0 10 125 50 17 0 233 41 8 182 0 130 980 39 90 420 25 47 35 41 0 77 22 59 0 41 9 16 52 7 103 93 127 108
0 0 0 0 0 0 6 0 0 10 0 0 0 0 2 0 0 4 0 0 7 0 0 1 0 0 12 0 0 0 0 0 0 0 1 0 0 1 5 0 35 0 0 0 0 0 0 0 5 0 0 0 0 0 0 0 0 5 0 0 0 0 0 0 0 0 0 0 3 0 1 2 0 0 0 0 1 0 0 0 2 3 0 0 0 0 0 8 0 0 0 0 0 7 0 0 0 0 0 0 0 0 0 0 0 0 0 0 0 10 0 0 25 0 0 0 1 0 0 1 0 4 0 9 10 0 0 0 1 0
63 294 165 265 102 130 112 243 277 392 373 184 157 17 339 132 147 377 330 76 195 483 60 571 104 142 200 421 294 203 125 211 298 247 185 263 74 398 158 258 301 180 68 287 348 474 223 173 144 131 83 62 92 223 166 268 223 177 407 328 150 99 195 259 164 324 108 180 226 44 128 304 306 249 75 222 476 186 70 222 206 275 144 245 214 58 89 94 299 317 380 151 157 268 208 156 138 203 76 178 169 211 52 245 150 146 290 175 189 185 178 137 237 370 267 168 214 52 223 193 24 48 177 286 266 251 115 91 332 301
0 0 0 0 14 0 0 30 0 0 0 0 19 0 0 0 50 0 0 0 25 0 0 35 16 0 0 39 0 13 0 0 0 0 0 0 0 0 0 20 0 0 0 0 36 18 0 0 0 0 0 0 0 32 5 0 0 0 0 0 0 38 0 0 0 0 0 0 15 0 2 0 0 0 58 0 108 0 0 2 0 43 89 0 0 2 6 0 10 0 81 240 0 0 0 0 0 24 8 0 0 35 0 4 21 0 0 0 0 0 0 0 0 12 0 0 0 0 0 132 0 0 0 0 0 0 0 0 0 30
52 34 157 0 205 70 0 54 7 188 26 0 21 0 137 142 568 20 64 14 69 6 271 162 7 651 116 165 506 133 213 20 113 83 289 0 276 53 144 93 243 158 233 170 124 148 300 396 126 2 413 19 1 77 3 76 72 216 201 26 204 177 60 1 28 106 233 263 98 189 224 98 47 19 14 250 49 34 313 8 100 74 58 70 102 330 242 263 133 15 123 69 63 94 111 420 433 105 81 3 171 30 91 40 15 164 75 26 513 20 32 99 33 76 38 56 36 121 22 85 157 67 75 55 71 93 140 270 128 177
150 14 23 387 7 21 170 0 45 58 18 65 21 0 0 35 0 1 0 109 0 34 5 65 35 10 100 14 88 23 77 2 0 25 7 0 248 4 95 0 75 42 146 0 13 17 366 246 6 79 31 19 9 18 36 0 15 66 0 0 0 16 64 19 815 4 81 0 6 4 55 5 10 11 165 18 0 2 10 15 0 0 20 1 2 15 23 329 2 21 10 63 0 14 29 48 10 9 32 13 0 10 91 42 8 0 13 4 0 18 11 50 0 0 2 140 13 8 1 0 0 0 0 16 0 1 16 19 40 0
191 32 59 651 153 17 225 52 87 38 33 393 47 611 91 212 390 106 5 228 49 110 16 84 93 139 51 160 161 10 93 112 2 17 62 177 166 101 31 111 1011 18 16 98 142 4 135 75 15 410 13 195 267 97 7 71 6 72 52 114 122 138 31 74 56 40 102 300 173 43 290 36 143 79 291 660 51 67 146 22 3 139 264 18 50 579 118 585 32 248 34 195 397 24 5 90 36 43 634 21 102 63 76 65 126 257 200 26 469 47 49 43 41 12 11 307 31 40 43 177 145 91 145 63 57 31 404 296 145 3
0 1 0 3.52 0 0 0 0 0 0 0 0 0 0 0 1 0 0 0 0 0 0 0 0 2 0 0 0 1 0 0 0 0 0 0 0 21 0 0 0 93.98 0 0 0 0 0 2 4.8 0 0 2.01 0 0 0 1 0 0 0 0 0 0 3 0 3 0 0 0 2.79 0 4.85 2 0 0 0 1 0 0 0 0 3 0 0 0 2 0.99 0 0 2 0 0 0 62 7.96 0 1 5 2 10 0 1 0 0 32.79 1 1 1 0 0 0 0 0 1.01 0 0 0 1 0 1 0 0 0 1 0 0 0 0 0 72 0 0
127 2 84 344 227 8 347 185 159 57 104 736.91 79 114 32 19 374 147 124 79 21 3 167 268 262 372 279 342.01 717 94 5 31 243 126 0 229 400 36 0 74 783 340 446.64 75 19 4 192 106 83 214 56.96 319 90 158 155 33 175 37 0 13 196 326 60 292 1371 146 174 201 5 95 136 31 132 153 34 262 76 19 138 60 51 135 10 117 189 295 8 11 4 66 11 164 574 148 131 0 409 8 71 216 0 75 400.04 82 165.1 200 215 171 2 27 34 111 113 50 84 573.81 119 11 21 19 122 77 108 82 62 121 111 469 3.99 0
930 0 59 1224 189 0 197 239 3 116 30 136 18 26 0 43 536 0 74 52 9 92 193 161 257 659 3 67 82 10 382 15 10 67 23 68 480 2 8 100 159 212.99 242 29 55 16 1108 312 74 1326 90 424 264 44 235 9 34 33 72 129 3 263 107 32 52 38 0 178 7 180 28 17 3 72 5 518 122 10 740 15 36 6 661 34 15 0 572 283 38 34 81 43 1212 82 35 1624.99 27 69 22 159 40 47 18 62 3 145 17 176 65 44 112 26 25 52 19 544 21 47 2 18 73 168 39 97 7 1 38 595 78 0
1140 0 0 0 0 24 215 0 0 54 0 0 36 0 0 0.45 15.91 0 0 185 0 167 160 50 0 51 31 147 224 0 1 7 0 4 4 12 99 81 0 32 430 228 51 3 3.6 0 0 1515 4.48 58 157 6 70 68 31 23 14 15 0 19 29 2 36 111.18 131 37 0 0 27 0 68 0 33 0 110 412 171 18 515 0 0 0 37 21 28 60 70.57 28 0 1 0 0 0 25 0 13 68.41 38 55.02 89 14 31.01 10 2 25 6 17.87 281 0 9 22 10 0 33.01 18 56.96 7 98 0 4 12.03 21 1.34 80 1 53 4 276 29 6
2101 257 629 3171 448 261 930 583 296 351 581 703 213 608 750 1080 2140 190 431 524 169 265 772 379 2387 767 531 752 1527 231 1184 216 604 253 362 365 1114 148 366 472 1367 1149 1046 685 405 352 1319 3392 120 947 1770 1013 2650 354 1668 420 272 248 288 379 791 668 397 337 3933 583 343 1352 476 897 1186 339 383 272 1332 1192 491 445 686 170 531 417 1189 549 295 1706 1893 1370 521 326 165 993 1254 671 414 2008 905 226 890 1611 208 368 1114 431 338 1220 385 1344 930 145 171 962 325 500 174 2096 192 478 244 1052 1513 643 453 405 223 281 992 1717 465 267
85 52 5 0 36 13 34 23 1 3 29 67 9 7 14 40 8 51 13 92 0 123 177 3 247 10 22 97 0 6 25 0 72 10 42 97 18 13 0 35 28 29 0 50 71 2 23 14 8 196 6 127 246 25 109 58 15 3 0 4 89 100 28 2 206 33 14 13 14 81 15 35 23 32 120 163 84 0 110 4 28 15 147 8 0 183 78 11 6 29 13 539 0 26 9 72 0 64 56 295 0 4 179 6 12 170 53 6 62 58 5 105 48 28 15 51 13 28 14 131 22 24 3 27 1 45 86 37 18 60
720 33 185 487 1157 72 593 66 254 136 70 351 122 110 54 287 873 104 62 15 90 87 295 204 439 785 202 78 400 0 94 59 198 146 208 9 463 129 82 29 439 368 480 84 123 198 111 267 180 328 745 324 585 109 682 139 118 144 41 116 374 68 86 416 926 221 65 319 174 188 409 180 159 150 515 30 155 169 19 66 2 76 752 89 218 791 565 999 158 154 118 191 701 157 29 174 98 158 123 155 308 290 499 110 128 413 193 116 422 46 86 469 146 126 128 306 159 117 231 468 1495 17 132 181 239 76 556 1008 296 189
0 20 1 27 64 1 45 0 0 36 1 0 45 0 0 0 0 1 32 10 13 0 55 17 1 0 0 17 18 8 5 1 8 10 181 8 0 0 4 16 24 95 40 1 17 34 21 129 0 21 0 9 4 0 3 0 0 6 32 24 70 48 3 46 0 53 18 25 0 0 372 7 12 12 0 16 39 0 5 0 0 1 6 0 0 0 0 13 56 6 0 21 753 9 0 5 0 20 36 0 0 38 55 14 4 73 16 11 0 6 2 34 32 5 0 133 1 22 2 163 14 18 0 10 55 2 1 430 10 0
0 9 3 18 0 0 65 28 48 34 9 5 3 0 0 237 63 3 125 88 11 28 54 61 0 124 30 64 5 21 0 0 1 25 1 4 0 0 6 65 3 6 245 44 7 15 8 0 13 14 0 37 53 18 53 22 0 77 16 4 31 14 25 9 273 0 10 7 52 250 23 5 8 6 32 4 0 49 101 3 8 1 182 29 7 132 24 50 0 114 43 24 103 0 11 135 8 51 24 0 11 14 42 0 0 4 0 61 0 11 0 243 31 9 0 0 1 52 0 19 8 34 3 55 1 11 4 135 9 0
882 513 238 720 272 419 348 30 88 362 349 519 305 328 272 811 924 383 56 264 211 326 353 1079 654 368 72 102 461 182 754 401 346 338 338 371 1008 178 366 425 285 181 104 411 870 279 838 400 224 236 574 411 260 775 1186 100 304 475 576 114 387 341 342 276 835 261 185 1558 618 704 580 212 233 371 465 499 434 313 86 345 334 638 194 382 380 411 785 743 291 423 648 267 615 159 616 173 293 359 737 397 211 367 370 134 377 421 422 549 945 148 152 989 364 608 71 328 249 141 328 305 186 329 269 380 413 373 101 293 448 275
10 22 0 0 0 0 0 0 0 3 0 168 0 3 121 0 0 50 0 0 42 184 176 48 392 194 29 4 1 2 221 24 12 31 66 76 140 81 0 0 471 319 189 0 67 44 0 3 0 163 284 218 354 157 389 20 58 0 0 85 0 1 61 81 0 0 24 159 69 116 33 13 9 0 3 29 0 1 0 6 155 41 0 25 2 0 438 43 0 0 0 0 0 0 16 0 761 24 101 409 27 0 8 7 82 0 55 130 0 55 33 21 11 47 0 955 8 61 0 0 173 0 26 49 59 22 90 0 5 0
1822 254 527 1717 1237 205 1242 416 498 212 182 1343 163 269 393 1555 3737 218 329 600 378 459 1343 245 986 1875 478 616 1196 111 1454 133 634 198 1 148 3661 38 334 447 1899 1266 1940 546 397 387 1914 2283 405 230 2042 2287 265 356 682 382 322 311 279 250 994 365 413 26 2563 313 176 859 206 587 927 159 184 287 678 3375 1 430 618 116 555 16 2113 331 146 1351 1968 1682 457 156 390 927 963 514 244 1891 244 203 700 796 625 662 2114 249 424 1311 214 768 3885 210 135 1035 117 350 433 3441 465 538 100 443 1467 411 348 375 163 189 900 1655 371 566
3 0 0 14 2 0 0 2 0 0 0 3 0 3 1 12 9 1 0 2 1 0 1 1 0 4 0 0 1 5 0 2 0 1 0 2 0 1 4 1 81 3 6 2 1 2 1 23 1 4 11 5 3 2 0 2 0 0 7 1 2 4 2 2 15 0 1 17 7 1 1 0 0 1 1 3 0 0 0 3 1 0 1 0 2 8 5 9 5 2 8 4 4 0 1 0 1 0 0 9 0 2 3 1 1 0 2 10 2 0 0 0 0 1 0 19 1 3 7 3 2 2 0 2 1 0 0 2 0 0
35 57 0 118 6 0 130 0 73 42 23 2 18 153 23 373 46 49 0 0 41 0 22 21 320 16 1 76 127 16 110 1 0 0 9 1 4 0 0 16 10 62 75 2 58 0 2670 0 15 84 168 313 373 0 66 1 22 18 0 31 62 296 0 7 12 62 0 6 19 12 181 38 33 31 391 216 0 0 4 3 3 69 363 68 15 53 102 299 9 30 75 4 52 0 14 1403 14 7 63 643 51 0 1 10 5 137 0 308 658 5 35 61 18 1 16 178 116 277 16 346 134 90 0 62 13 9 12 750 14 0
637 122 27 192 27 4 36 64 35 3 48 478 7 338 64 152 576 28 16 171 39 81 548 159 0 260 98 120 131 2 797 123 14 42 150 79 131 15 71 70 670 403 407 20 51 103 71 819 113 229 1067 151 613 89 194 2 90 150 188 18 197 342 31 23 0 37 88 250 9 513 186 1 11 15 143 617 59 56 2 42 176 29 78 51 35 443 251 247 79 70 52 343 1623 114 123 626 77 86 161 156 4 69 406 30 7 89 53 619 214 29 50 450 92 52 81 157 67 355 79 80 328 515 52 76 52 35 114 164 2 86
324 94 51 761 22 8 134 136 5 94 29 226 163 64 75 228 365 82 0 165 42 0 188 51 477 183 50 117 14 5 177 13 168 17 37 50 190 79 49 129 374 30 423 79 0 52 391 326 93 428 581 260 36 239 436 95 92 20 8 199 84 43 36 19 40 275 82 254 25 68 84 86 54 18 75 375 512 146 172 2 202 1 48 11 116 86 85 322 46 71 53 11 414 97 8 885 416 5 363 73 0 73 98 99 55 166 102 732 551 38 16 63 3 46 64 48 121 10 74 128 2 48 43 112 50 34 121 559 69 142
0 0 0 0 0 0 2 6 0 0 0 2 0 0 0 0 0 1 0 0 0 0 0 0 0 0 1 6 0 0 0 0 0 5 0 0 0 0 0 7 0 4 0 0 0 0 0 0 0 0 0 0 0 0 0 0 0 7 0 0 0 0 0 0 0 5 0 0 0 0 6 0 0 6 0 0 0 0 0 4 0 5 0 0 0 0 0 7 0 0 2 0 0 0 4 0 0 0 0 0 0 0 0 1 0 0 0 0 0 2 0 0 0 0 0 0 0 0 0 0 0 0 2 0 0 0 0 0 0 0
0 0 24 0 0 0 0 0 0 0 1 20 0 0 0 0 0 0 0 0 0 0 0 0 0 0 0 0 0 0 2 0 0 0 0 0 0 0 0 0 0 0 0 0 0 4 0 0 0 0 0 1 0 0 0 1 0 0 0 0 72 0 0 0 0 0 0 1 0 0 49 0 0 9 0 5 0 0 1 0 21 0 0 0 0 0 0 16 0 0 1 0 0 0 0 0 0 0 0 0 0 17 0 0 0 33 0 0 1 0 0 0 0 0 0 0 0 0 0 0 0 0 0 0 0 0 15 0 0 19
543 77 83 692 247 7 238 107 63 41 124 526 17 426 86 213 254 153 112 175 104 77 142 157 4 47 160 155 211 36 229 42 106 61 7 42 192 57 75 69 258 296 76 73 83 83 489 97 92 67 134 268 676 134 235 94 40 37 0 141 163 260 54 0 634 141 88 774 34 143 111 23 115 73 136 270 278 121 42 10 74 62 187 78 146 122 702 279 18 59 220 0 458 95 49 673 195 41 316 173 214 52 405 68 167 363 70 236 310 62 50 266 48 52 102 1657 95 181 42 151 231 130 39 35 65 85 385 106 0 13
0 13 0 0 0 0 0 0 0 0 0 0 0 0 0 0 0 0 0 0 0 0 0 0 0 0 0 0 0 0 0 0 0 0 35 0 0 0 0 1 0 0 0 0 0 0 0 0 0 0 0 0 0 0 0 20 0 0 38 0 0 0 0 0 0 0 0 0 0 0 0 0 0 0 47 1 0 0 0 0 0 0 0 0 10 0 0 0 0 0 0 0 0 0 0 0 0 17 0 0 0 0 0 0 0 0 0 228 0 6 0 0 0 0 0 5 0 0 0 0 0 0 0 22 0 0 0 0 0 0
1665 24 149 270 701 10 454 161 15 143 137 285 119 1045 156 471 1070 174 215 364 58 317 204 58 261 1279 89 289 254 78 566 69 115 261 53 292 143 0 156 141 997 244 293 67 116 94 1886 7 87 349 54 767 132 142 306 66 112 133 139 240 289 145 124 181 1642 159 129 543 101 391 701 258 137 147 1132 736 239 112 820 83 115 100 1153 140 296 853 445 386 123 132 254 403 1160 152 228 354 805 14 197 673 202 98 351 147 226 539 135 964 896 124 126 1076 147 138 122 823 74 277 278 200 965 178 51 93 127 104 486 620 1 63
13 39 0 601 278 0 119 1 0 119 89 2 24 270 80 37 390 0 0 1 30 0 39 105 2 49 0 54 284 37 126 51 0 0 0 47 106 28 0 54 300 109 3 0 136 46 469 105 0 308 85 349 246 0 50 22 13 0 0 30 260 76 20 86 26 129 6 2 4 2 171 8 17 14 63 7 1 35 54 0 20 3 32 32 1 34 38 119 51 70 24 209 633 58 28 100 0 53 115 156 9 46 94 30 8 60 8 166 5 2 0 187 10 47 102 432 40 80 87 23 29 0 28 75 68 3 0 748 121 75
709 120 69 342 7 18 40 40 130 4 64 0 70 426 5 222 625 5 331 57 80 0 31 143 532 0 98 38 14 157 263 21 134 53 0 32 438 84 27 117 767 355 5 59 160 173 552 1748 197 281 545 325 47 47 230 108 74 70 54 101 229 119 151 118 90 155 66 25 42 277 235 12 51 55 255 826 132 107 252 90 113 7 246 76 63 174 0 169 57 72 62 799 419 153 203 4 0 80 0 199 148 83 154 90 65 184 135 3 692 67 96 146 142 27 1 587 91 30 21 325 3 57 11 71 82 14 49 271 46 70
16 1 0 0 0 0 0 28 0 0 7 0 31 0 0 0 0 0 0 3 0 0 0 3 0 0 14 39 0 0 0 0 70 0 0 0 0 6 0 0 0 22 0 0 37 1 0 9 9 0 0 0 1 0 0 0 0 0 0 6 0 0 26 0 0 0 0 7 34 0 0 0 0 0 20 0 3 0 1 33 0 0 0 0 0 0 0 0 0 0 1 0 0 6 0 0 0 0 0 0 0 0 0 0 6 1 0 0 183 8 0 2 0 6 0 1 19 1 0 0 0 0 5 28 28 0 0 8 0 0
1 274 142 952 395 0 434 48 30 3 70 345 0 0 10 62 581 41 0 198 29 43 45 208 510 671 13 220 1 31 799 94 36 29 103 27 393 0 9 57 573 232 152 1 0 94 798 158 87 839 1843 1197 176 287 285 83 60 38 81 110 476 38 0 158 474 15 2 935 149 224 167 41 7 50 138 547 91 26 165 184 1 65 732 13 63 317 72 283 78 57 4 0 24 131 84 99 305 71 123 459 295 189 622 82 126 81 162 140 375 27 183 65 76 66 104 1217 79 140 53 15 156 125 20 214 161 0 212 363 50 130
782 198 15 14 32 85 183 162 74 190 31 47 8 154 206 461 455 59 0 64 217 43 136 355 0 262 88 245 65 1 280 0 66 134 301 70 390 86 0 59 905 115 398 114 72 144 8 63 33 55 338 13 23 32 114 162 73 122 174 177 55 0 59 180 69 86 33 45 46 2 82 41 26 104 238 138 135 200 15 62 272 31 38 73 55 45 177 437 97 48 73 14 0 193 97 61 76 98 182 57 193 180 221 132 226 120 134 12 0 0 27 211 115 258 77 730 72 155 44 1 57 95 11 65 102 54 63 5 97 0
24 72 24 41 92 47 198 206 50 152 192 353 58 421 221 427 31 287 265 235 109 103 206 184 193 553 105 484 113 57 11 52 136 128 3 197 294 113 21 57 168 80 422 72 208 51 616 26 147 910 171 311 54 164 208 109 80 82 235 248 583 404 141 112 2323 80 216 292 59 166 166 184 141 93 644 685 128 116 224 34 116 173 639 178 155 386 584 438 95 160 96 501 512 28 62 581 488 30 126 325 32 62 658 90 123 172 120 570 21 69 109 574 100 169 8 282 173 349 116 465 121 150 121 38 52 58 13 685 111 143
0 0 0 0 0 0 0 0 0 0 0 0 0 0 0 13 0 0 0 0 0 0 2 0 3 0 0 0 45 0 0 0 0 0 0 0 0 0 0 0 29 0 0 0 0 0 0 0 0 0 0 0 0 0 0 0 0 0 0 0 0 0 0 0 0 0 0 0 0 37 0 0 0 0 0 0 0 0 0 0 1 0 39 0 0 0 0 0 0 0 0 0 0 0 0 0 9 0 0 0 0 0 28 0 0 0 0 0 0 0 0 0 0 0 0 0 11 0 0 0 21 0 0 0 0 0 0 0 0 0
16.11 5 6 59.5 6 3 18.8 5.26 2 7 0 12.86 2.52 10.07 1 23.12 16.06 2 0 21.6 1 3.01 24.52 2 23.94 2 3 7.98 13.68 2.01 49.48 2.22 26 3 13 9.97 10 4 6.96 0.97 27.54 36.35 25.86 0 30 5 38.12 86.33 5 22.15 41.25 19 16.25 9.41 36.81 1 6.74 0 7.82 4 22.9 27.79 4 0 3.91 6.01 1 22 6.56 30.05 36.31 0 6 10.2 349.76 26.87 22.09 7 22.79 2 1 4.08 32.06 1.01 3.6 30.99 9.98 4 3.99 4.02 2.06 28.29 29.93 3 5.85 35.33 14.99 2 10 7.04 3 3.52 17.28 3.01 8 33.49 3 30.41 71.53 2 28.56 10.99 6.68 3 0 39.1 7 3.67 10.51 8.28 13.11 12.59 2.8 1.07 0.54 0 16.16 20.3 11.08 2
1493 157 77 615 54 0 221 2 3 0 14 734 10 85 18 27 0 2 0 59 0 3 195 0 477 333 27 11 110 0 968 0 0 0 0 1 101 73 91 0 944 329 6 6 45 0 145 151 31 274 273 85 189 74 471 0 1 1 0 24 669 126 0 138 442 22 0 3 5 64 445 0 0 0 495 701 7 0 16 23 98 0 19 25 0 43 381 219 0 17 0 0 392 31 1 151 177 20 164 20 0 35 240 3 0 73 23 78 288 1 7 97 26 10 74 918 2 77 14 30 548 256 1 2 0 0 30 188 117 80
2 0 0 34 0 0 0 0 0 0 4 0 0 0 0 0 0 42 0 0 0 0 0 0 0 0 0 5 0 0 1 0 0 0 0 0 249 0 0 10 0 0 0 7 0 0 0 0 0 0 0 0 0 53 0 0 0 0 0 0 0 21 0 0 0 26 0 0 0 0 24 0 0 0 0 363 0 46 0 0 0 0 8 0 1 0 0 0 0 2 0 0 279 0 0 0 0 0 0 0 0 0 0 0 0 0 0 0 0 0 0 0 0 0 0 185 0 0 0 12 0 0 0 0 0 0 0 0 0 0
0 2 0 0 0 0 0 0 0 0 0 0 0 0 0 0 0 0 0 0 0 0 0 3 0 18 0 0 0 0 0 0 0 0 0 0 1 0 0 0 0 34 0 0 0 0 0 0 0 0 0 0 0 0 0 0 0 0 0 0 0 0 0 0 0 0 0 0 0 0 0 0 0 0 0 23 0 0 0 0 3 0 0 0 0 0 0 0 0 0 0 0 0 19 0 0 0 0 0 85 0 0 0 0 0 87 0 1 0 0 0 0 0 0 0 0 0 0 0 0 0 2 0 0 0 0 0 298 0 22
415 5 18 465 0 50 188 84 24 245 14 73 44 37 104 362 153 91 0 64 97 28 82 85 431 22 1 18 14 0 0 22 34 0 14 83 206 33 2 44 254 91 0 56 7 24 61 45 122 38 259 258 103 116 494 44 75 35 27 69 0 7 0 13 0 67 13 303 142 7 78 115 18 47 346 45 0 0 0 127 17 10 253 82 50 237 0 40 45 164 74 468 0 43 51 179 192 66 38 5 4 6 25 35 62 123 57 0 1363 50 239 31 50 87 13 245 48 102 110 226 0 83 0 63 38 38 0 0 1 71
0 0 0 349 0 0 1 0 0 0 0 0 0 0 0 0 0 0 0 0 0 2 0 0 0 0 0 0 84 0 234 0 7 0 5 0 0 0 0 0 0 12 0 0 0 0 0 0 0 0 2 0 10 0 0 0 0 42 0 0 0 0 0 0 448 3 9 0 0 0 0 0 0 0 0 0 5 0 0 31 0 0 0 0 0 0 85 0 0 0 0 0 0 56 0 0 0 20 0 3 0 0 0 0 24 18 0 0 0 14 2 0 0 0 0 0 0 0 0 0 0 78 0 0 0 0 6 19 0 0
0 15 0 0 0 0 0 0 0 2 0 0 0 0 0 0 0 0 0 1 0 0 0 0 0 0 0 0 0 0 0 0 0 0 0 0 0 0 0 0 0 0 0 0 0 14 0 0 0 0 0 0 1 0 0 3 0 0 0 0 0 0 3 0 4 0 0 0 0 0 0 0 0 0 0 0 0 0 0 0 0 10 2 0 0 0 0 0 0 0 0 0 0 0 0 0 0 0 0 0 4 0 0 0 3 0 0 0 0 0 0 0 0 0 0 0 0 0 0 0 0 0 0 0 0 7 0 2 0 0
0 0 18 0 0 0 66 0 0 29 0 0 0 0 0 0 0 1 0 12 18 51 51 0 0 0 0 1 0 0 12 0 37 0 0 0 32 0 19 0 46 14 0 0 0 8 205 0 0 0 147 0 12 0 2 1 0 0 60 0 344 0 1 33 0 25 0 0 0 0 2 12 0 0 120 3 0 0 0 1 0 0 0 0 0 0 0 0 0 0 66 0 0 0 0 0 0 7 191 0 63 0 4 36 0 43 24 248 0 0 0 2 0 0 0 687 22 0 0 0 0 4 13 17 0 6 220 50 0 73
0 4 7 212 0 45 0 28 1 11 0 7 1 0 0 0 0 0 63 1 0 7 62 31 0 37 0 45 89 0 174 0 54 0 23 0 100 0 29 0 0 365 28 0 0 55 0 0 25 113 0 10 15 0 0 14 0 0 54 4 1 10 35 0 0 7 17 0 5 4 0 0 0 0 144 414 0 0 0 56 0 12 60 0 2 343 431 35 0 0 0 136 743 6 0 26 580 17 91 50 8 0 117 0 10 0 0 122 19 17 0 3 11 0 0 0 0 57 38 69 127 0 0 0 4 0 1 229 0 0
1945 274 127 2089 142 353 368 331 274 205 255 843 419 543 196 690 728 334 260 182 388 395 869 895 675 1658 321 705 719.61 229 887 470 218 375 424 532.95 410 409 462 360 880.81 744 480 334 474 192 1272 1465.68 228 562 800 584 798 400 1068 192 221 377 154 347 232 335 384 143 1446 480 188 739 553 349.94 584 544 147 564 1922 759 371 558 508 161 572 216 946 351 395 359 1201 710 410 350 635 551 1192 180 127 585 806 339.99 583 898 247 493 1046 250 479 498.46 375 666 1431 318 241 453 307 539 321 1645 346 609 339 937 567 398 315 277 384 641 457 643 47 327
0 0 0 0 7 0 0 0 0 0 0 0 0 0 0 0 0 0 0 0 0 31 0 0 2 0 0 0 101.39 0 0 0 0 0 0 18.05 0 0 0 0 199.19 0 0 0 0 0 0 667.32 0 0 164 0 1 0 0 0 0 0 0 0 0 0 0 0 0 0 10 0 0 26.06 0 0 2 0 0 0 0 0 0 8 0 0 0 0 0 0 0 0 0 0 0 0 0 0 0 0 144 4.01 1 21 0 0 2 14 21 91.54 0 0 7 0 0 0 0 0 0 0 0 14 0 0 0 8 0 0 0 1 0 0 0 0
67 71 51 982 0 144 30 13 0 27 0 168 9 16 0 11 39 32 0 29 73 0 0 85 126 2 15 87 49 10 12 0 0 75 28 0 210 89 0 0 286 157 304 0 79 110 1311 15 33 239 435 55 67 0 220 0 14 4 46 26 59 43 65 0 27 86 0 238 2 113 104 0 3 51 249 114 89 0 307 3 60 0 583 21 0 507 0 598 12 0 22 0 0 45 0 1064 77 25 113 206 7 111 332 0 23 74 38 367 0 15 13 29 76 14 24 401 0 70 0 154 136 238 19 0 20 45 296 335 37 86
0 42 0 0 10 39 0 17 30 15 10 53 44 116 52 94 38 5 33 86 13 0 17 32 63 114 73 33 2 1 45 31 0 12 0 25 1 20 1 8 22 0 0 2 0 0 7 29 0 70 10 25 68 6 29 0 19 3 20 11 2 1 4 0 159 29 3 0 54 41 72 2 0 13 53 11 43 35 0 32 0 4 0 0 37 2 3 24 11 7 59 43 71 0 30 0 0 0 291 18 5 14 50 38 10 14 0 82 0 0 0 0 1 9 36 21 5 0 7 35 18 19 34 17 54 9 3 19 0 13
19 0 0 0 15 0 3 0 4 0 1 64 0 0 1 0 0 2 14 0 0 0 1 0 0 21 0 0 0 0 0 0 0 0 0 0 0 0 0 0 0 0 0 0 0 0 0 0 3 0 0 0 3 0 0 19 7 14 9 2 19 0 1 0 0 1 0 0 0 0 0 6 0 0 0 0 0 3 0 0 0 0 0 0 0 0 6 0 0 1 0 0 0 0 0 0 22 0 25 0 0 16 0 5 0 0 0 0 0 0 2 1 0 0 0 0 2 0 1 0 0 0 0 3 0 0 0 0 2 0
1122.73 156 258 1801 1909.02 337 1959.75 424.61 263 319 280 1799.73 131 2187 176.76 2480 2072.1 286 251.67 1250.89 296 368 1008.09 327 2214 2572.51 274.64 751.37 2575 176 1480.75 550 181 353 328 375 1458 268.64 177 592.14 3816.67 1802.75 1433.1 552.67 461 253.44 3154.91 5696.41 203 2511 3084.78 2215.4 1330.51 370 2282.71 193 295 289.75 383.54 444.75 1132.8 1477 227 577.67 2835.28 260.52 270.52 1763.45 409.11 2073.58 643.65 226 355.1 360 2590.47 1737 131.78 351 1322.76 227 250.68 469 3396.78 307.3 256 2221 1918 2503.55 293.76 285.74 332 3557.54 3955.73 417.67 53 2369.34 1959.97 189 964.83 2808.56 242 348 2361.13 296 341.79 1482.66 361 2418 3406 158 466.4 2156 438.78 336 157.77 2497.26 245 1248 327 2815.47 1342.72 1771.06 274 276 275 277 1167.75 2251.64 264 464
3 0 0 0 0 0 0 0 0 0 0 0 0 1 0 0 0 0 0 298 0 0 0 0 0 0 0 48 0 0 0 0 0 0 0 0 0 0 0 0 2 0 0 0 0 20 0 0 0 0 0 14 6 0 0 0 0 0 0 0 3 0 0 0 0 0 0 56 0 16 103 0 0 0 0 32 0 0 50 0 0 0 0 0 0 57 0 47 0 0 0 0 13 0 0 0 0 1 35 0 0 0 0 0 0 0 9 141 0 0 0 0 0 0 0 0 0 75 0 0 0 5 0 0 7 0 2 0 0 0
0 0 0 7 0 0 1 0 4 0 0 84 0 0 0 16 0 0 0 2 0 0 124 6 183 0 0 43 0 0 8 0 0 0 0 0 0 0 0 0 0 1 0 0 0 0 0 0 1 10 265 178 0 0 0 0 0 0 0 1 27 0 0 33 0 29 0 0 0 0 2 0 3 0 1 496 1 0 21 0 0 0 7 0 1 0 0 3 0 0 0 0 0 61 0 0 0 0 0 0 0 0 0 9 0 4 0 51 3 1 0 6 8 0 0 31 0 16 1 0 574 2 34 0 0 0 55 0 2 59
0 20 0 0 0 0 0 0 0 28 42 0 0 0 6 105 0 31 0 0 0 0 5 0 0 0 2 56 0 0 0 30 0 0 181 0 0 0 0 0 2 0 210 0 72 0 0 43 0 0 155 203 89 32 0 2 0 0 0 0 0 0 0 0 0 13 0 0 0 36 0 0 14 0 0 4 0 0 4 0 0 0 0 0 0 0 0 0 0 4 0 0 0 0 0 0 0 0 0 0 0 0 0 0 0 0 0 0 0 0 0 0 0 0 0 0 18 0 25 0 0 4 0 0 0 0 0 0 0 0
314 0 0 44 3 0 0 0 1 0 0 0 0 0 56 26 69 0 0 208 27 0 0 0 0 590 33 0 0 0 19 0 0 0 0 0 75 0 0 0 9 78 175 0 0 0 0 0 40 0 0 0 0 5 1 0 27 0 0 2 0 0 0 0 351 0 0 159 0 0 0 0 0 18 0 0 0 0 0 0 0 0 0 0 0 0 150 189 0 18 0 0 182 0 0 0 0 4 0 0 0 0 0 0 0 1 0 0 2 0 0 53 0 0 0 0 0 222 0 0 0 45 13 0 2 0 16 209 0 3
0 71 0 0 7 76 27 15 0 94 71 114 50 179 25 7 348 57 0 115 34 59 260 14 113 389 152 126 58 0 48 5 122 14 0 72 1 30 131 73 696 198 423 15 137 25 32 577 130 65 159 328 53 8 409 15 52 9 172 0 223 19 23 19 528 81 121 258 0 9 229 1 3 54 216 317 95 54 106 63 0 82 179 3 40 323 37 198 15 12 48 208 80 48 61 426 1 0 0 153 0 40 152 8 15 270 64 180 0 21 186 423 8 58 0 5 42 42 47 0 133 173 41 73 55 13 116 134 30 85
0 0 0 0 0 0 0 0 0 0 0 0 0 17 0 0 0 0 0 0 0 0 0 0 0 6 0 0 0 0 0 0 0 0 0 0 0 1 0 0 0 0 0 0 0 0 0 0 0 0 14 0 0 0 16 0 1 0 0 0 0 0 0 0 0 0 0 0 0 0 0 0 0 0 0 20 0 0 0 0 0 0 0 0 0 8 0 0 0 0 6 0 0 0 0 0 0 0 0 0 0 0 10 0 0 23 0 0 0 0 0 0 0 0 2 0 10 0 0 0 0 0 0 0 0 0 0 0 0 5
0 0 0 0 0 0 0 0 0 0 0 0 2 0 0 0 0 0 0 0 0 0 0 0 97 45 27 0 0 0 0 0 0 0 0 0 0 0 0 1 614 0 12 0 0 0 0 1 0 0 1 0 0 0 2 0 0 0 0 0 0 1 0 0 0 0 0 2 0 0 136 0 0 43 0 0 2 0 0 1 0 0 0 2 0 0 0 0 0 1 0 0 2 4 0 606 60 0 0 0 0 0 0 0 7 1 0 0 0 0 12 151 0 0 0 0 0 0 0 0 0 0 0 0 0 0 0 0 0 0
371 162 218 529 678 169 465 511 359 174 417 333 357 656 97 620 742 397 711 74 315 314 415 635 373 524 454 918 725 189 171 378 212 385 168 410 60 317 202 400 495 548 467 796 259 67 930 968 356 438 267 561 434 373 407 151 332 521 421 229 188 309 422 192 1153 304 522 420 526 384 233 462 288 574 509 409 227 432 376 293 115 412 325 423 431 393 342 521 241 537 416 720 462 244 228 691 288 175 618 477 120 392 502 284 241 324 399 304 945 200 281 424 426 365 171 561 462 310 361 1118 655 208 347 183 280 440 354 752 276 428
548.01 107 211 0 41 64 26 91 62 273 14 54 1 62 80 111 27 100 85 58 65 129 37 87 642 274 48 52 191 29 26 50 106 56 179 93 319 45 2 119 176 110 129 62 173 118 130 370 82 244 250 217 321 179 173 95 128 116 115 93 94 129 23 154 3 71 46 128 58 189 199 48 54 209 183 196 176 74 97 38 16 76 452 42 84 186 160 162 135 38 144 15 360 94 66 1 342 89 88 50 98 96 193 167 48 177 104 138 291 63 168 258 30 54 124 184 200 55 62 26 288 90 47 174 35 11 300 28 46 101
1737 144 169 1397 1829 179 1860 148 81 95 249 1538 62 1174 269 2374 1650 118 271 1226 90 115 811 159 4558 972 76 403 1195 106 1922 410 486 238 516 317 2068 132 60 634 2180 679 568 240 575 370 957 2622 206 2221 1181 1262 1221 153 1395 168 195 187 284 237 947 728 162 126 3285 201 97 853 389 387 1375 132 231 129 2026 2138 254 224 727 164 34 201 1284 329 192 144 1882 782 284 279 426 203 2502 405 59 4812 2024 196 318 1231 124 322 1171 279 185 785 364 2356 353 210 521 1021 399 392 79 1901 146 389 188 805 312 103 225 164 274 259 921 1178 308 58
32.12 0 0 0 0 0 24 0 0 0 0 0 0 39 0 0 0 0 0 0 0 0 3 0 0 86.03 0 0 0 0 1 0 0 0 0 0 239 0 0 0 0 0 0 0 0 1 0 0 0 0 0 3 0 0 55 0 0 0 0 0 200 59 0 0 0 0 0 0 39 0 1 0 24 0 0 6 0 0 2 0 0 0 0 0 0 0 114 15.85 0 0 0 1 0 13 0 31 0 1 0 0 0 0 0 0 0 0 0 154 4 12 0 228 0 0 0 0 0 46 19 0 0 13 3 0 0 0 0 0 0 0
0 0 1.04 0 1.3 1 0 0 1 1 0 1 0 1 0 1.09 0 0 0 0 0 0 0 0 1.01 0 0 0 1 0 1 0 0 1 0 0 1 0 0 0 1.09 2.02 0 0 0 0 1 0 1 0 1.01 0 2.11 0 0 0 0 0 2 0 0 0 0 0 2 0 0 0 0 0 2 0 0 0 12 2.87 0 0 0 0 0 0 0 0 0 0 0 0 0 0 0 2.58 2 0 0 1.03 1 0 0 0 0 0 2 0 0 0 0 0 1 0 0 0 0 0 0 1.12 0 0 0 4 0 2 1 0 0 0 1.65 1.01 0 0
366 7 1 21 107 1 0 56 48 185 30 103 5 180 3 16 88 0 0 26 5 25 2 24 115 108 72 0 208 4 0 32 0 8 0 0 228 0 0 12 116 20 220 26 64 41 0 0 0 0 2 0 6 7 105 2 31 48 30 8 117 20 38 2 0 10 119 0 17 9 76 5 36 0 17 0 73 5 4 0 0 31 0 24 3 3 47 39 47 1 0 0 3 0 0 24 18 44 0 2 7 0 58 28 0 45 18 325 0 9 2 72 16 1 53 115 11 7 0 0 5 0 63 9 2 24 61 1 0 0
49 181 13 1049 3 17 670 0 109 143 15 397 40 85 62 170 392 35 0 299 77 23 302 289 1391 87 5 54 163 10 531 107 21 22 39 13 514 4 95 26 673 1216 40 30 152 62 761 411 170 342 638 304 416 56 548 35 53 44 109 141 61 133 73 76 1544 45 14 131 0 155 371 15 41 47 275 802 228 74 143 106 19 18 610 24 35 228 404 372 48 74 86 213 199 126 2 955 1095 94 614 122 136 58 474 28 20 292 17 692 242 45 230 202 13 47 137 996 56 49 11 646 145 113 21 34 113 78 352 567 12 22
0 0 15 0 0 0 0 0 0 0 0 0 0 215 0 4 0 0 0 0 0 0 0 0 0 0 0 0 0 0 0 0 0 0 0 0 0 0 0 0 0 5 0 0 0 0 79 0 0 0 0 0 0 0 0 0 0 0 0 0 0 1 0 0 0 0 0 0 0 0 3 0 0 0 0 0 8 0 0 0 3 0 0 0 0 0 0 0 0 0 0 0 0 0 2 0 3 35 0 0 0 0 0 6 0 0 0 0 0 0 0 61 0 0 0 0 0 6 0 0 0 0 0 0 0 0 0 12 0 0
10 34 0 480 0 0 10 27 41 8 19 52 70 6 60 652 24 57 28 42 27 0 369 119 66 13 7 74 34 1 44 0 28 4 163 17 302 94 46 22 84 11 64 23 23 35 126 25 28 208 58 3 0 48 363 42 18 93 51 48 235 0 41 121 77 17 24 479 50 43 624 5 27 49 500 449 0 15 0 18 0 0 444 16 12 49 0 0 2 74 33 3 741 31 112 87 5 19 211 155 0 9 0 84 35 0 24 0 616 48 2 165 4 29 17 588 17 121 49 71 9 1 26 41 9 5 2 364 45 0
0 21 22 0 0 20 0 0 0 5 7 0 22 0 1 2 0 24 0 247 0 1 193 0 0 81 0 2 220 0 0 0 27 0 41 0 58 0 0 0 58 0 0 0 0 11 46 880 7 125 122 40 0 1 6 0 0 0 0 19 6 1 0 0 118 0 0 0 9 100 35 0 0 0 71 1 0 0 13 0 0 0 0 16 0 0 0 0 18 0 0 0 49 0 0 930 0 3 1 193 0 39 141 24 0 112 12 17 262 14 0 67 15 0 0 7 0 29 37 211 261 0 42 51 30 61 0 1 0 0
0 0 0 0 0.65 0 0 0 1.75 0 0 0 0 0 0 3.86 0.28 0 0 0 0 0 1.44 1.38 0 2.9 0 3.97 3.44 0 0 0 0 0 0 0 0 0 0 0 0 0 0 0 0 0 0.87 0 0 1.6 5.17 1.96 0 0 1.62 0 0 0 0 0 5.09 0 0 0 0 0 0 0 0 0 0 0 1.72 0 0 0 0 0 0 0 0 0 0 0 0 9.31 2.83 0 0 0 0 10.79 0.5 0 0 0 0 0 0 1.73 0 0 10.87 0 0 1.35 0 1.64 0 1.69 0 0 0 0 0 4.68 3.1 0 0 0 0 0 0 1.67 0 0 1.72 0 0 0
12 0 27 0 50 0 0 0 0 1 0 55 0 77 0 0 0 0 0 27 9 4 22 0 89 406 2 0 1 5 0 0 66 0 0 43 0 0 6 0 12 121 1 0 0 10 2 574 0 277 123 458 13 0 55 4 53 0 0 6 104 30 0 4 0 2 81 27 0 1 254 0 1 0 376 21 56 18 9 0 0 0 11 2 13 1 249 89 10 0 0 0 467 3 0 0 21 0 0 305 0 0 1 3 0 8 4 25 0 3 64 0 31 4 0 23 16 47 0 2 158 25 0 0 31 19 0 165 0 0
222 109 55 80 203 205 0 142 133 81 146 322 86 222 102 497 774 77 408 196 218 261 56 242 500 503 116 225 808 425 480 138 199 224 70 63 175 257 156 176 29 429 333 43 388 209 45 1026 151 403 775 356 307 330 122 167 174 131 145 250 319 75 242 151 66 207 244 93 155 24 186 35 108 359 184 455 258 38 295 212 268 201 21 205 174 282 356 582 140 182 446 1 900 130 216 285 1142 154 178 25 284 266 469 55 99 120 136 543 37 72 191 193 169 380 229 1089 124 195 176 13 513 343 129 174 81 169 45 526 228 99
787 58 147 21 896 155 530 117 131 52 109 439 125 2272 169 871 429 64 144 452 120 317 368 195 337 1205 284 269 562 159 208 102 204 216 136 193 182 111 128 232 498 1107 825 121 311 127 1307 78 253 1041 755 488 496 163 577 177 165 464 364 155 152 395 101 283 2250 274 136 546 182 269 42 224 271 193 284 1296 115 231 619 93 167 81 621 140 297 130 1288 474 138 121 86 205 923 198 336 506 205 61 152 588 99 184 553 80 117 75 164 235 1012 21 150 432 247 138 85 860 133 282 151 789 511 444 210 94 216 149 738 664 276 370
775 253 238 122 538 233 267 304 315 234 431 579 259 352 183 324 718 224 453 199 360 480 325 444 320 1167 389 819 596 222 337 149 321 221 179 314 724 232 169 274 518 593 239 213 474 370 583 356 190 531 487 576 269 277 437 232 212 349 417 302 288 260 285 650 919 217 146 433 362 119 418 284 329 291 534 435 397 316 367 173 462 149 313 250 307 221 357 263 413 403 266 299 628 365 337 655 872 384 531 425 315 452 376 285 385 295 488 654 980 261 283 402 342 369 280 531 200 294 251 173 829 122 380 393 310 299 292 634 576 269
8.71 5 3.99 1 6 3 5.66 3 5 5 8 7.98 5 7.99 5 2.13 4.76 6 2 12.99 9 4 3 10 15.73 17.43 13 4 14.46 8 1.95 8 3 7 15 2 13 2 8 8 6 16.9 4 8 12 6 32.12 16.22 7 7.77 17.41 12.86 7.97 6 11.98 9 2 3 10 5 1 7 4 11 14.29 4 4 5 5 3 14.01 4 4 5 16 10 7 5 1.02 5 7 9 8.66 3 5 9 10.73 6 5 5 8 15.05 25.14 7 6 12.81 15 6 3 6.69 11 3 3.21 4 6 8.81 7 9 6.96 4 4 12.55 10 12 3 13.34 7 2.83 8 9.26 5.7 3.99 2.11 8 8 9 5 5 5 8
603 84 119.36 438.51 24 124 244 62.75 210 176 204 820 133 272.99 48 600 406 127 617.76 467 157.53 213.59 875 266.7 158 1117 198 183 1407.06 26 770 92 242 123 1 118 1355.99 88 134 201.77 286 827.93 1316.99 90 162 347 840 78.39 42 504 621 1162.91 737.99 291 851 143.89 24.77 122 97 252.9 556 249.46 65 0 1585.99 229 209 660 114.4 318 350 269.73 258.97 92 663.95 680 87.55 112 402.96 62 367 222 387.99 167 143 525 635 628.98 176 102 52 1103 316.98 244 111 890 528 190 341 364 275 173 122 86 175.25 610.51 108.56 602 248 71 46.73 578.92 101 199 245 756 5 386 305 1234 737 316 135.88 241.99 120 78 870.71 693 164 304
0 0 45.64 201.49 0 0 0 2.25 0 0 26 0 0 1.01 60 0 0 0 117.24 0 15.47 103.41 2 66.3 4 0 0 41 67.09 3 45 0 3 0 0 0 25.01 0 0 16.23 0 10.07 136.01 0 0 18 0 12.61 2 37 0 17.09 4.01 0 0 13.11 14.23 20 0 3.1 0 38.54 0 9 12.51 14 0 25 44.6 0 1 14.27 11.03 5 4.05 22 64.5 3 207.04 1 0 0 1.01 30 0 4 0 26.02 0 10 0 11 1.02 20 0 0 8 0 0 0 0 0 83 0 22.75 48.49 9.44 0 17 0 11.27 34.08 3 0 0 44 1 14 19 0 6 7 10.12 3.01 0 12 34.29 7 20 0
0.89 0 0 115 0 0 2.06 0 3 0 0.98 4 1 0 0 0 0 0.04 0 0 0 0 0 0 0 1 1.08 0 35.57 0 0 0 0 0 3 0 1 1.01 0 0 1 0 2 0 0 0 1 0 0 1.4 0 17 7 0 0 0 5 0 0 0 0 0 0 1 0 0 0 0 0 0 0 0 0 1 18 0 0 0 0 5 0 0 0 0 0 2 0 0 1 0 3 0 2 0 0 0 0 1 47 4 0 0 3 0 0 0 1 0 0 0 0 2 0 0 20 0.95 9 0 1 0 5 0 0 0 0 1 0 0 0 0
0 0 0 0 0 0 89 0 0 0 7 0 0 0 0 0 0 0 0 0 0 0 0 0 0 0 0 0 45.86 0 0 0 20 15 0 0 0 0 3 0 0 0 0 0 0 0 0 0 0 0 0 0 0 0 102 0 0 0 0 0 6 0 0 0 0.5 0 0 96 0 0 0 0 0 0 0 0 57.95 1 0 0 0 0 0 0 0 0 0 0 24 0 0 0 0 0 0 0 0 0 0 0 0 0 0 0 0 0 0 0 0 0 0 0 0 0 0 0 0 0 0 0 0 128 0 0 0 0 0 0 0 0
10.08 4.77 0 7.05 7.82 0 4.06 0 2.99 1.49 7.66 2.49 2.34 2.61 2.06 11.12 10.7 4.64 1.37 3.93 0.45 0 1.37 4.15 4.17 2.43 2.67 0 4.13 1.67 3.5 0 9.08 0 1.56 3.18 7.86 4.21 0 2.87 1.25 2.71 2.38 1.74 4.14 5.28 8.19 8.64 2.71 1.16 5.94 7.6 4.21 2.97 5.31 3.69 1.66 2.08 14.5 0 1.88 0 0 1.91 4.86 4.38 0 3.04 0 9.41 1.59 5.43 1.3 5.92 11.07 4.02 2.71 8.34 6.35 2.97 1.61 3.03 5.99 0 3.73 6.14 1.22 10.19 1.33 1.9 4.4 3.47 11.55 1.35 1.41 6.1 3.17 6.96 3.46 2.31 0 2.57 0 2.39 0 0 5.28 15.42 4.83 2.27 4.31 2.94 6.03 2.88 7.21 7.75 1.24 0 1.38 1.35 4.89 14.02 3.28 3.43 6.08 1.1 2.71 8.18 0 4.53
0 28 20 0 27 0 32 53 15 0 0 39 0 0 0 0 0 0 39 21 0 0 31 51 0 0 0 8 0 2 0 0 0 0 1 48 25 0 0 0 0 172 0 0 4 5 0 0 0 31 0 64 0 0 24 0 6 0 0 32 0 0 0 0 14 0 0 3 79 0 0 33 9 24 0 4 0 0 23 28 86 0 25 0 25 0 36 8 8 16 33 0 0 0 5 0 0 10 0 0 15 0 0 0 8 1 0 6 1 11 0 0 4 0 0 0 30 17 0 204 25 70 0 0 17 0 6 0 0 0
800 68 118 740 338 1 468 38 93 57 32 363 26 965 113 542 838 41 154 362 19 87 286 132 791 501 33 43 347 147 546 19 20 50 46 176 235 11 114 43 554 233 272 87 122 24 605 1714 46 893 720 502 467 198 897 63 45 49 87 23 180 407 18 211 1757 86 169 75 110 418 773 125 110 44 122 738 184 147 729 36 28 18 343 44 12 751 858 362 19 78 131 18 336 75 61 1121 343 66 90 154 20 20 85 79 33 801 143 973 1491 91 162 733 122 107 42 278 176 382 11 416 329 451 59 31 34 46 574 338 44 66
0 0 0 0 0 0 0 0 0 4 0 3 0 1 0 1 71 1 0 0 1 0 5 0 1 3 0 8 1.46 1 0 0 0 0 0 0 0 0 0 0 1 1 0 0 1.02 0 0 0 0 0 0 0 0 20 57 0 1 0 4 0 3 12 0 0 0 16 0 11 0 0 0 0 13 2 3 19 0 0 13 21 0 0 0 0 1 0 1 0 2 12 5 0 14 0 3 0 136 0 0 0 0 0 0 0 0 0 0 0 0 4 31 0 0 52 0 0 8 0 0 37 0 0 0 0 0 15 0 1 0 0
138 16 12 168 0 18 0 0 1 0 37 0 1 0 86 1 79 19 0 186 10 0 0 70 581 0 0 0 164 0 1 0 0 0 0 0 0 0 0 0 323 31 0 0 0 13 0 1 3 0 26 220 0 0 0 0 17 1 0 0 132 2 0 0 0 0 0 0 0 0 0 1 0 0 0 430 0 0 0 9 0 1 0 14 1 130 0 75 0 1 0 6 209 6 0 385 0 0 6 164 12 0 0 4 4 6 20 0 0 0 14 0 3 59 0 0 7 0 21 64 0 77 26 25 6 0 43 296 82 0
0 21 4 134 143 0 37 0 0 2 27 0 0 0 0 0 4 0 0 2 2 0 18 0 7 1 0 40 0 2 0 11 0 0 0 36 0 0 0 0 0 0 0 0 0 3 0 0 0 2 38 0 0 1 13 0 0 0 0 9 8 20 0 9 0 35 0 0 15 17 1 0 0 8 0 0 0 0 0 0 0 0 34 2 8 0 0 162 0 0 0 0 23 0 28 0 0 2 22 190 6 0 0 0 8 9 18 45 0 15 0 0 0 18 14 0 12 0 0 0 5 0 0 0 18 0 27 0 0 0
389 0 39 1 0 0 134 8 17 7 34 0 9 0 0 24 18 44 0 230 8 0 0 0 298 562 6 17 0 1 0 12 0 5 84 1 3 0 2 8 0 1 0 11 13 11 248 0 1 6 60 0 273 0 0 0 29 0 8 0 0 0 10 0 0 0 5 21 1 0 0 0 0 1 0 0 0 46 146 0 0 0 0 28 0 245 0 0 2 52 49 409 0 10 0 0 0 20 313 0 0 0 0 3 17 0 15 0 0 24 0 0 0 7 8 478 2 0 1 1 0 0 4 0 4 0 0 55 0 0
410 28 41 664 7 72 278 1 17 57 23 326 9 291 8 815 55 5 46 238 55 42 225 51 289 621 65 48 528 99 37 1 112 13 18 27 75 0 18 82 429 240 368 70 91 69 212 137 47 242 131 265 313 94 168 67 40 90 51 10 54 179 0 74 917 17 43 530 34 7 45 58 47 64 17 177 5 70 0 67 62 68 164 37 65 83 50 313 17 36 76 14 13 21 23 0 728 84 933 69 17 138 454 31 19 30 21 482 1212 11 91 119 16 50 127 500 69 128 44 23 77 15 33 114 98 23 242 226 120 80
225 178 99 41 284 0 0 144 134 211 183 129 116 331 156 242 184 135 221 73 240 9 131 155 39 375 85 186 50 88 83 84 218 110 149 47 12 53 197 238 273 127 66 48 330 176 151 477 197 431 272 113 173 236 1 68 123 44 46 99 221 54 175 157 9 143 92 225 192 96 144 58 77 155 65 98 157 1 183 139 0 74 319 240 152 206 214 450 278 100 159 34 489 213 8 62 374 152 157 212 192 204 229 166 91 118 32 206 746 134 107 367 137 242 95 50 223 62 41 284 0 39 148 251 211 119 147 600 269 133
457.68 161.85 198 2275 754.98 43 813.93 353 216.79 275.01 230 998.19 150 1776.53 175.02 778 1779.99 394 325.24 280 115 387.49 614 166 1538.85 1863 270.6 527 1115.39 246 667.44 176 341 149 78 287 157.41 65.04 102 234 1234.52 1129 1554.27 146.76 205.78 272 600.13 1168.81 348 1295.27 1687 1089.11 1046.47 283 496.34 108.02 183 260 281 354.07 498 771.08 320 379 2532.95 236 175.22 983.86 470 838 927 403 232.22 93.59 1025.01 1035 78 36 300 124.29 304.07 378 755.77 248.13 252 927.88 1115.99 736.22 302.75 191.24 128.26 861.01 1831.92 384 224.04 2172.61 1312.11 168.01 656 887.3 90 454.93 276 359.47 252 990.91 256 785.25 1685.03 211 345 738.91 289.12 73 345 1341.29 200 362 227.12 598.86 516.13 440 131 296 138 129.04 612.62 1767.09 448 188
0 0 0 0 0 4 0 0 0 15 44 49 0 0 0 138 0 49 0 11 2 19 0 43 0 399 19 59 0 32 11 13 7 25 0 0 291 43 0 44 0 0 0 0 66 21 41 0 0 238 0 11 0 23 12 0 0 0 59 0 53 58 3 14 0 8 15 70 16 0 12 16 10 11 0 5 126 22 53 44 126 30 347 34 1 1 0 96 8 20 29 0 563 74 186 1 0 6 0 21 13 0 0 13 14 12 0 228 352 37 1 87 0 11 0 0 1 117 4 0 58 0 0 27 10 2 188 0 0 12
31 3 0 173 32 0 0 0 0 3 27 212 0 13 0 302 2 3 0 2 0 0 13 4 12 231 2 0 233 0 126 0 11 4 1 0 81 0 28 28 334 54 26 1 23 0 56 0 0 171 4 346 48 0 273 10 7 59 0 10 6 34 0 0 730 0 31 0 0 51 93 7 0 2 213 1 119 10 1 0 0 0 267 0 22 77 264 142 11 0 92 0 9 0 0 0 985 9 31 76 2 36 9 4 0 194 0 0 3 0 0 24 0 0 1 111 14 45 14 12 2 8 18 15 0 24 36 201 5 16
0 0 0 1.21 0 0 0 0 1.05 0 0 0.34 0 0 0 1.87 0 1.11 0 0 0.52 0 0 0 0 0.21 0 1.1 0 0 0 1.08 0 1.11 1.1 0 0 0 0 0 0 2.29 0 0 0 0 0 0 0 0 0.73 0 0 1.09 0 0 0 1.09 0 0 0 0 2.41 1.11 1.67 0 0 0 0 0 1.2 0 0 0 0 0 0 2.14 0 0 0 0 0 1.09 1.08 0 0 2.24 1.09 0 0 0 0 0 0 0 2.79 1.09 0 0 0 3.13 1.14 0 0 0 2.1 0 0 0 0 0 1.1 0 0 0 0 0 0 2.34 0 1.17 0 0 0 1.09 3.58 0 2.18 0
233 111 311 989 521 85 635 296 147 166 56 333 185 466 408 312 673 52 450 205 192 226 960 196 2038 544 201 286 369 119 418 61 212 158 129 188 547 73 81 354 1491 682 1267 120 211 86 1289 0 219 464 627 961 504 185 1327 104 308 205 57 151 482 379 117 551 915 131 116 781 289 616 783 107 94 103 293 906 273 20 605 2 72 211 713 284 72 888 670 1168 177 179 233 238 868 182 57 1031 903 9 570 833 148 119 1141 80 248 226 156 847 469 106 5 326 204 351 291 74 190 234 103 1251 1172 509 113 112 306 167 593 1666 140 107
24 38 0 8 0 0 141 17 0 2 4 235 0 0 76 292 1 28 0 0 0 0 97 54 10 401 31 10 0 0 702 18.84 41 6 28 32 320 1 78 23 26 47 0 55 16 154 2 1223 0 0 262 84 196 0 149 20 25 114 0 30 10 139 0 0 68 52 0 5 3 2 143 9 6 0 106 896 79 24 5 29 0 0 528 31 0 20 43 202 1 0 0 44 409 56 54 265 0 0 125 0 175 0 120 12 0 0 37 115 196 35 25 333 129 2 0 582 71 67 0 30 230 451 2 24 0 1 16 17 0 0
8 7 11 12 3 1 6 11 4 6 11 1 8 3 19 5 14 4 4 2 11 11 5 12 3 7 2 10 2 2 6 5 7 7 8 4 8 6 0 7 1 3 2 10 9 2 15 0 12 6 4 2 3 7 4 5 7 9 3 13 4 3 5 8 8 9 3 3 14 3 6 1 7 5 4 2 5 7 1 9 4 1 9 7 6 4 1 9 8 8 8 5 6 7 7 7 12 5 5 10 6 7 1 1 7 3 12 7 22 5 3 6 2 8 10 3 4 3 11 4 3 4 3 4 3 6 8 3 7 8
3 0 0 0 23 8 0 0 0 0 0 0 0 23 0 0 8 0 1 0 0 6 6 0 0 5 3 5 1 10 12 1 11 0 0 0 1 10 0 0 1 2 136 0 16 2 0 0 1 0 0 3 10 75 0 0 1 6 0 1 3 17 0 106 0 1 6 0 7 2 20 0 0 0 0 0 0 0 2 27 0 7 0 0 4 0 6 4 1 8 1 13 0 0 0 0 3 0 9 0 0 61 0 3 12 1 0 7 0 0 7 5 0 0 6 18 0 5 1 11 5 27 2 16 0 0 5 0 0 0
125 0 114 0 0 105 3 0 0 49 52 165 0 373 0 541 0 29 104 417 42 83 20 24 512 1085 138 91 28 4 99 30 55 18 18 94 203 68 19 28 28 218 1 19 83 41 0 1 19 521 944 110 200 91 17 12 62 46 23 27 167 296 19 0 0 26 126 3 0 16 499 76 35 66 639 380 39 3 0 2 54 33 510 40 80 3 34 4 96 28 9 0 174 1 79 671 2 9 0 212 0 94 256 0 122 110 23 30 809 3 32 0 43 98 0 71 41 160 0 173 272 73 8 67 58 14 255 176 34 0
963 9 0 816 17 0 14 34 6 46 1 40 0 0 51 79 13 5 108 5 22 42 32 1 31 334 34 57 4 0 29 15 44 7 74 72 366 0 36 5 41 131 91 3 0 92 695 67 3 56 211 253 234 0 437 0 6 8 0 32 11 195 81 97 612 38 0 221 0 371 72 12 0 49 134 597 5 15 306 10 4 0 163 34 36 173 329 406 20 25 28 210 508 4 76 27 41 84 1 16 61 14 35 41 55 217 0 0 14 17 33 13 0 25 42 433 52 60 40 172 270 17 11 23 51 1 0 244 75 14
0 0 0 0 0 5 0 0 0 0 0 84 1 0 0 0 0 23 0 0 2 0 0 0 0 0 0 0 0 0 0 0 0 0 0 0 0 0 0 0 0 0 0 0 0 0 0 0 0 0 0 0 97 0 0 0 7 0 0 0 0 0 5 0 4 0 0 0 0 0 7 2 0 0 0 0 0 0 0 0 0 0 0 0 0 5 5 0 0 0 0 24 34 0 0 0 0 0 0 11 0 0 0 0 0 0 0 0 0 0 0 0 0 0 4 0 0 0 0 0 0 0 0 0 0 0 0 0 0 0
0 0 0 0 1.84 0 0 0 0 0 3 0 0 0 0 0 0 0 0 16 0 0 0 0 586 0 0 0 0 22 0 0 0 0 0 45 0 0 1 0 52 0 0 1 0 22 0 0 1 0 0 0 0 0 0 0 0 0 0 0 0 0 0 0 0 0 0 0 0 0 0 0 0 0 0 0 0 2 0 32 0 0 0 0 0 0 0 114 0 0 0 0 0 0 0 0 0 0 0 0 0 0 0 0 0 0 0 0 0 0 0 0 0 4 0 1 3 0 0 0 0 0 38 0 0 0 0 0 0 0
1124 0 0 0 0 0 0 0 0 0 3 0 0 80 0 0 0 0 0 1 0 0 2 0 1 255 0 0 0 3 8 0 3 48 0 0 0 2 0 6 10 4 0 0 8 0 0 0 0 0 0 1 0 0 0 0 0 0 0 0 1 19 0 0 0 0 0 95 38 0 0 0 44 17 360 310 0 0 18 0 0 3 101 0 0 17 0 0 6 10 7 111 24 0 10 0 0 0 0 116 1 0 0 3 19 109 0 0 0 10 0 0 0 25 0 0 38 0 7 0 0 0 39 0 0 36 4 0 0 0
1 50 1 205 0 0 0 0 0 0 21 0 0 0 0 13 0 0 85 1 0 0 0 0 0 0 10 19 0 0 0 0 0 0 0 18 0 0 0 21 0 0 13 4 0 0 0 157 0 0 0 0 8 12 0 0 0 0 0 30 0 0 0 0 0 0 0 32 6 0 0 3 0 0 0 0 0 0 131 0 0 0 0 9 0 0 0 0 0 0 0 0 0 0 1 2 35 0 2 8 0 29 0 0 0 2 0 0 0 11 2 0 44 0 0 0 6 0 11 0 44 0 0 1 0 0 0 0 1 0
908 252 313 283 87 119 809 239 116 252 191 489 56 502 56 681 67 176 361 280 197 302 412 427 550 342 226 814 818 161 189 363 153 207 215 204 238 117 216 186 898 827 36 144 214 231 990 1302 139 350 349 429 588 248 106 79 227 159 199 389 725 351 103 357 2982 268 125 311 129 171 767 191 114 189 397 2254 661 140 286 276 244 176 102 190 282 860 702 905 390 234 133 777 1012 178 374 1304 181 162 383 431 244 241 434 118 211 729 248 1842 475 186 283 842 180 345 283 294 375 214 183 740 332 175 117 219 189 197 343 847 421 304
6550.94 3263.16 3488.69 9798.46 4957.83 1834.8 6817.4 2400.37 2661.8 3723.85 3035.57 5970.09 2341.13 5177.65 3164.81 7778.61 6503.86 3461.64 3311.34 4389.18 3441.72 3043.75 5614.51 4805.11 11465.5 7118.55 4631 5849.3 6873.16 2688.34 6154.52 3066.11 3101.22 2558.84 4581.67 4128.64 7403.26 3444.55 3005.21 3262.73 9583.24 6526.5 3755.25 3069.02 4027.31 3124.6 11117.9 8760.52 2218.16 9666.22 6525.47 6165.55 6891.21 3804.29 6727.71 2856.51 2801.62 2897.95 2677.01 2971.28 4598.78 4569.63 2860.36 4110.76 11395.4 3844.38 3727.94 5015.36 2836.22 3266.28 5528.98 3099.07 3034.13 2214.59 5850.2 8670.69 3929.66 3155 3570.85 3153.33 3185.18 3098.59 8434.43 2735.83 3629.63 5815.23 7756.74 5935.42 3166.65 2834.61 3589.64 6865.75 9704.62 3605.71 2378.6 10858.3 8641.73 3287.15 5016.75 6511.88 4173.77 3896.03 6375.01 3216.21 3098.74 4360.01 3340.87 8346.21 8970.54 2351.46 2657.11 6900.24 3011.62 3426.42 4317.62 9027.58 3248.6 3070.26 2829.83 6437.01 5196.29 3398.63 2727.51 2807.12 3052.63 2939.29 4963.77 7853.22 3520.15 3137.48
70 145 54 263 154 61 89 284 53 188 34 274 131 184 130 312 268 111 139 5 99 45 226 61 766 555 0 154 737 61 147 39 129 34 327 91 34 7 0 265 359 107 416 118 140 119 468 1049 27 222 266 22 208 121 3 76 46 95 28 69 205 172 222 1 888 207 1 206 84 93 0 40 40 108 275 72 97 121 151 83 151 50 233 170 161 47 648 134 84 98 208 15 828 108 3 51 18 189 73 440 120 137 266 72 175 35 176 25 1445 86 148 141 155 122 48 430 168 211 204 505 104 212 29 26 189 35 207 22 7 279
0 10 45 41 2 72 0 0 21 0 23 30 29 3 48 0 0 3 0 214 0 1 189 0 3 200 3 42 135 0 271 0 2 36 0 3 150 3 3 7 117 2 1 3 0 18 1 0 0 3 73 275 0 53 2 0 25 1 0 0 0 14 0 11 55 8 0 32 77 0 291 10 11 4 65 2 5 13 0 22 8 0 0 0 15 268 141 52 4 24 4 5 112 63 13 2 186 0 1 0 8 98 15 20 3 0 0 1 0 26 63 43 27 29 43 0 32 34 2 0 2 1 15 7 12 1 9 3 0 16
0 57 2 127 68 58 0 7 80 170 102 14 6 0 31 57 76 54 179 75 124 35 43 25 55 149 0 169 1 33 218 74 68 34 225 35 300 20 285 31 27 149 8 60 92 157 123 0 28 154 60 75 0 83 24 55 122 98 71 81 9 145 63 102 205 152 81 100 168 0 61 23 104 118 176 157 78 58 35 41 21 16 84 46 93 119 103 78 65 107 41 0 47 123 12 0 223 55 0 97 184 212 41 57 119 127 79 51 121 116 35 190 58 82 85 219 37 25 158 55 75 2 43 72 55 20 0 20 179 0
406 121 145 184 30 70 258 135 128 110 106 63 54 51 224 131 232 195 299 59 109 28 47 161 179 7 151 253 81 82 333 201 290 124 77 172 35 31 82 121 267 141 297 186 147 96 341 156 151 156 263 80 104 159 181 113 90 131 83 103 140 81 155 202 616 141 100 119 153 29 102 151 126 76 263 220 202 143 65 64 52 89 246 204 190 125 365 174 155 91 276 112 58 149 176 420 72 92 191 83 163 178 78 78 165 75 224 365 254 89 113 246 173 170 136 139 212 138 92 99 101 106 182 64 98 76 157 103 142 158
415 97 98 1191 75 9 897 41 10 75 35 690 59 713 18 348 1141 19 89 260 98 3 473 150 753 529 61 86 1644 24 618 5 3 81 152 67 356 37 64 43 274 658 211 68 31 65 1331 418 107 352 259 470 1524 38 659 69 29 115 164 44 935 490 9 0 384 8 19 462 51 393 905 57 19 18 504 870 28 95 836 30 105 134 513 71 82 1028 833 201 5 94 22 928 1562 23 25 1708 832 22 1216 994 96 6 729 36 106 732 35 893 1439 57 23 573 88 70 86 1296 8 508 46 833 583 175 44 35 124 79 732 1596 48 6
0 1 35 120 93 0 1 0 37 63 17 3 18 3 0 219 0 0 78 44 57 35 4 2 16 0 0 6 58 20 57 40 24 0 7 1 170 3 0 0 0 126 2 29 39 3 0 0 40 5 0 208 2 15 145 0 0 2 0 1 0 0 39 58 29 48 0 10 42 22 62 0 3 0 543 7 0 0 284 78 35 0 189 2 65 0 0 7 17 0 1 117 0 5 0 2 13 6 0 103 12 17 261 0 6 17 0 0 0 4 44 150 16 45 34 222 0 12 1 3 106 70 6 12 0 24 9 124 4 0
749 105 27 1 578 62 299 0 42 236 108 282 141 165 127 246 0 74 8 164 2 267 129 86 248 0 163 50 425 141 93 5 318 6 183 43 420 16 12 80 42 147 153 32 19 115 180 649 43 123 353 1172 523 108 21 85 137 63 140 94 60 72 139 33 223 139 7 158 81 183 103 56 95 72 89 103 57 69 31 38 175 49 432 201 143 22 702 723 99 12 29 697 468 84 166 233 1 151 88 0 161 149 324 249 72 121 127 88 720 107 165 568 50 1 144 112 20 162 81 322 730 98 95 107 122 7 271 0 80 0
0 33 0 0 0 0 0 0 0 20 3 0 0 2 0 22 19 0 0 0 0 0 0 0 0 0 0 0 0 0 18 0 0 0 0 0 0 0 0 2 0 0 23 0 0 22 0 1 7 0 14 0 0 0 112 0 0 0 0 0 3 3 0 0 0 0 0 0 0 0 0 0 0 0 21 3 0 0 0 0 0 7 0 0 0 0 0 104 0 0 0 0 15 0 0 0 123 0 0 0 0 0 0 0 0 0 0 0 0 0 31 2 0 0 0 15 0 0 0 0 8 0 0 0 0 0 0 0 0 0
0 0 0 0 0 0 0 30 0 0 0 18 0 0 0 0 273 0 0 0 0 0 9 0 0 0 0 0 0 0 0 0 0 0 0 0 0 0 0 0 77 0 0 0 0 0 0 0 0 0 0 0 0 0 0 0 0 0 0 0 3 0 14 0 0 23 0 83 0 64 0 0 0 0 0 0 0 0 28 0 0 0 0 0 0 0 19 0 0 0 0 0 0 0 0 0 1 0 0 0 0 16 0 0 0 0 0 0 262 0 0 0 0 0 0 0 0 0 0 0 0 0 0 0 0 0 0 0 0 32
234 146 152 1050 49 80 38 317 135 76 165 291 165 92 42 262 467 65 114 43 108 282 156 246 13 378 64 348 309 150 128 95 198 243 181 256 272 73 208 189 213 59 511 106 44 102 184 563 180 296 195 203 91 168 140 111 100 124 326 69 152 266 333 115 351 40 56 278 237 78 265 290 141 90 126 172 128 125 190 107 39 142 310 170 176 436 294 107 181 232 185 268 87 256 23 99 50 114 284 494 98 53 426 86 145 105 79 370 408 81 256 296 176 162 62 273 194 193 218 135 404 100 246 116 147 236 125 205 51 207
22 34 0 541 30 0 26 0 47 42 0 0 1 0 49 19 511 2 8 56 11 25 17 67 0 97 22 103 0 0 537 1 0 1 0 0 0 0 0 28 0 3 249 0 0 8 706 0 5 184 38 2 261 0 0 0 0 3 0 15 28 0 20 2 437 0 5 8 0 11 245 58 0 0 0 171 0 36 4 27 2 60 27 16 42 24 203 0 26 0 0 5 393 6 0 0 60 10 0 134 0 2 70 1 0 2 1 0 183 1 0 0 0 0 22 9 34 10 35 0 0 0 2 7 0 17 187 1 3 67
304 0 0 461 0 0 0 23 0 2 0 52 1 0 0 0 0 0 0 0 0 0 0 0 0 200 0 0 0 0 275 10 0 0 22 0 0 7 0 0 502 0 0 0 0 0 0 0 0 26 0 0 0 1 354 0 0 13 37 6 326 0 0 62 0 7 25 285 0 133 0 0 28 6 0 1 0 0 0 45 0 0 245 0 61 0 0 792 0 0 14 1 0 0 2 0 151 0 108 0 0 0 0 0 0 97 47 242 0 0 0 262 0 27 1 0 0 0 17 0 0 0 12 0 0 2 0 0 0 0
1662 176 46 1877 1275 37 335 181 171 248 373 1062 287 1455 269 475 1077 94 283 787 222 159 453 334 984 1715 77 312 546 103 978 349 214 263 358 304 164 158 68 168 1104 1393 887 171 382 81 1756 1464 443 446 175 793 1544 266 694 160 154 247 124 243 546 780 159 241 2465 158 443 925 135 407 1002 478 352 149 372 1465 100 271 719 132 14 265 431 195 128 2725 1938 655 212 288 140 521 933 143 62 990 1652 119 1280 803 96 175 1108 173 214 815 176 2505 529 99 304 1523 308 55 323 894 29 812 352 593 1137 560 206 211 150 33 467 824 85 234
0 33 11 175 0 0 0 0 1 66 0 0 1 0 0 0 0 1 11 0 0 0 0 1 0 0 1 3 134 0 0 0 0 0 151 2 3 0 2 1 0 26 0 0 0 47 0 0 0 0 0 252 0 0 0 0 0 0 0 0 0 1 0 1 0 0 0 0 0 0 0 0 0 0 13 0 0 0 0 2 0 0 14 1 0 10 11 0 0 0 0 0 0 0 0 0 0 0 261 9 0 0 0 0 0 0 32 0 0 0 0 1 0 0 0 75 9 0 2 0 24 0 9 0 1 0 0 0 0 0
0 0 0 0 325 0 0 0 0 0 0 0 6 0 0 0 13 0 38 0 0 0 11 0 10 0 0 224 0 0 0 0 0 3 0 8 4 0 0 0 0 0 0 0 0 0 0 0 0 98 0 0 12 0 0 0 0 0 10 0 0 0 0 0 0 0 23 94 0 0 0 0 0 0 0 0 0 0 4 0 0 0 0 0 0 0 0 0 0 0 0 0 0 0 0 0 0 0 0 0 0 0 0 0 0 0 0 0 0 0 26 0 0 0 0 0 0 7 0 0 0 0 6 0 0 0 0 0 0 0
0 11 0 35 0 5 0 0 43 39 13 0 0 2 0 153 64 66 1 1 4 1 3 0 222 0 0 0 2 2 37 0 0 25 0 1 194 0 38 33 0 0 1 0 0 0 0 136 12 37 6 4 0 0 0 0 12 4 0 60 241 0 1 0 78 0 0 0 30 3 1 0 1 0 76 18 114 0 0 0 6 0 206 0 0 17 0 14 1 1 0 0 0 24 0 0 228 30 24 2 2 15 14 0 2 0 95 4 0 0 5 8 0 26 7 0 21 4 1 0 54 48 0 0 2 15 0 111 21 12
147 78 20 336 150 77 201 14 113 27 77 23 16 211 229 27 0 94 0 76 64 57 49 124 1 122 11 267 241 28 225 4 41 96 126 108 38 2 306 19 12 45 36 75 17 22 44 777 16 3 213 0 124 141 16 34 35 45 39 32 162 54 81 96 163 56 43 151 123 20 81 6 20 145 275 28 137 32 8 15 0 97 193 46 38 7 143 190 0 34 26 0 126 24 152 169 0 7 83 66 75 37 99 199 60 5 106 0 408 94 81 160 23 105 14 75 84 111 63 22 139 1 30 21 81 1 6 28 0 0
229 108 67 123 113 28 145 45 92 132 108 414 0 116 53 61 633 2 147 115 122 94 315 97 0 269 6 356 107 129 408 184 70 79 269 76 165 67 270 98 373 112 283 88 146 163 246 707 128 225 80 121 316 70 25 60 105 21.93 70 104 289 53 74 221 594 126 40 229 41 98 223 70 82 62 187 446 225 97 134 83 172 18 32 40 90 209 669 540 37 79 143 568 216 156 165 245 8 189 318 17 98 176 161 81 127 216 245 241 46 126 168 302 115 74 66 697 64 308 1 184 11 14 82 91 121 54 169 21 80 58
0 36 0 4 0 13 20 1 15 4 20 0 23 39 0 0 0 0 187 48 15 1 2 5 0 1 0 63 0 59 0 18 43 20 0 0 15 43 0 1 0 0 0 1 35 13 0 196 23 0 0 44 36 4 60 0 0 0 0 0 8 0 0 0 0 18 158 406 1 27 28 1 15 7 36 0 0 10 0 2 0 28 0 0 47 73 0 0 0 0 53 0 0 0 0 0 0 25 0 15 28 0 20 0 0 0 14 0 0 33 69 10 0 0 0 0 39 0 0 0 0 0 1 7 0 0 1 1 0 24
0 0 6 0 0 0 0 0 0 1 0 0 0 0 0 0 99 0 0 0 20 0 11 0 0 0 0 1 0 5 0 0 0 0 0 0 0 0 0 0 0 0 60 0 19 0 0 0 0 0 0 172 0 0 366 0 1 4 0 0 0 217 0 0 0 43 2 21 9 0 87 0 0 0 17 0 0 0 0 10 0 0 13 0 21 512 0 0 0 0 0 0 0 0 0 0 0 0 0 37 0 0 0 0 0 0 0 0 1 0 61 5 14 14 0 0 0 0 0 116 0 50 0 0 0 0 23 4 0 16
686 0 148 77 0 0 189 36 154 233 0 21 16 22 46 293 180 1 0 137 2 0 0 183 498 10 41 46 83 0 118 0 57 0 179 0 5 0 0 206 79 169 110 53 334 2 366 114 93 52 47 61 85 20 55 0 43 166 0 49 103 79 1 84 390 40 163 283 88 35 398 85 67 52 288 40 0 27 150 44 0 0 447 40 53 20 114 174 0 35 0 53 280 32 145 85 2 5 49 111 82 0 169 49 51 85 55 17 76 51 0 19 73 0 80 0 3 63 80 0 93 45 1 74 36 0 17 0 0 0
88 0 0 352 0 0 14 11 2 0 19 268 0 3 55 125 0 0 190 12 0 0 5 0 394 135 0 170 0 8 14 4 0 0 0 23 0 15 49 41 0 0 0 7 0 6 0 1 9 264 66 90 31 0 1 0 9 0 0 18 0 272 0 0 684 1 0 271 0 17 192 0 1 0 0 183 33 69 0 0 0 30 127 3 29 0 0 206 0 0 0 0 29 0 0 635 60 0 0 0 0 18 142 9 30 0 0 1252 0 51 0 0 0 15 14 0 0 123 0 1 81 121 0 9 0 0 205 0 0 0
918 0 214 629 964 6 31 41 145 76 48 205 25 236 0 93 18 0 54 146 6 37 0 41 441 80 42 189 0 44 675 15 20 30 50 0 182 8 16 8 995 345 127 3 54 85 24 499 33 289 26 152 39 84 92 9 20 37 21 154 0 144 155 89 575 14 72 311 9 103 439 6 28 0 373 263 38 24 179 4 9 60 1125 6 34 183 254 144 23 36 10 84 38 48 0 553 0 15 155 482 3 47 71 36 0 192 51 731 517 76 38 55 25 1 8 163 34 47 28 18 41 7 0 33 90 6 428 214 87 15
7 22 6 2 47 26 43 147 20 7 0 35 5 283 58 1 274 0 63 299 11 0 95 0 487 57 0 21 75 0 50 4 15 83 0 2 342 3 0 3 32 21 0 0 15 0 112 0 0 0 173 0 134 0 26 5 9 5 0 3 0 38 0 0 259 18 11 20 33 5 131 9 14 0 11 10 26 86 54 23 15 44 130 1 64 29 248 78 37 52 46 43 19 3 2 112 24 1 175 285 24 5 3 15 18 1 22 174 397 6 9 0 12 8 17 90 0 76 0 155 12 64 1 0 3 1 7 118 31 8
236 11 0 200 33 58 180 42 1 0 40 0 38 51 0 179 37 0 71 233 27 0 297 4 378 298 0 80 86 25 372 11 68 37 0 0 204 1 0 35 83 19 203 0 1 34 418 113 23 174 140 198 0 57 221 82 15 36 0 86 64 66 0 46 144 34 26 312 1 63 108 0 19 17 193 91 4 36 120 1 1 0 83 40 37 108 3 116 12 66 10 196 39 10 14 8 27 21 0 49 69 0 4 19 29 528 1 18 522 9 96 196 2 0 1 957 0 36 56 139 146 214 33 2 62 70 57 105 1 31
0 0 0 1.27 0 0 0 0 1.1 1.87 0 1.17 0 0 0 1.19 6.22 0 2.51 0 0 0 1.75 2.29 0 1.19 0 0 0 0 0 0 0 0 0 0 0 0 0 2.36 0 0 0 0 0 1.23 0 2.98 0 1.36 0 1.46 2.52 0 1.35 1.1 0 0 0 0 24.98 0 0 1.1 0 1.23 1.12 2.68 0 9.46 1.32 0 1.23 1.1 0 0 0 0 0 1.23 0 0 3.38 0 0 1.62 0 0.29 0 0 0 0 0 2.23 0 0 2.02 0 1.2 0 0 0 0 0 0.99 0 1.1 0 2.58 0 0 0 0 0 0 0 1.1 0 0 1.29 0 1.11 0 0 2.22 0 0 1.31 3.33 0
17 33 93 8 211 49 68 60 121 50 95 158 33 32 72 104 41 121 150 72 74 15 83 201 146 105 0 366 0 63 0 309 92 198 195 284 90 0 8 177 5 55 0 281 0 62 0 0 22 63 13 51 1 140 173 17 69 7 0 101 2 93 0 55 44 11 24 137 64 38 22 2 9 15 0 25 0 61 0 20 64 45 2 89 0 40 0 0 34 135 0 9 20 12 37 0 106 41 46 165 0 33 109 31 33 0 72 483 0 75 333 87 85 47 0 71 185 135 0 39 317 0 131 23 0 0 13 23 0 0
589 188 232 188 45 196 99 398 235 353 142 268 273 108 124 151 101 285 311 82 223 159 93 564 176 100 418 625 49 245 185 237 33 158 79 301 310 204 56 293 413 141 59 102 211 221 0 6 200 85 522 393 264 254 38 245 144 196 233 236 134 97 169 85 0 308 224 323 226 240 37 146 202 205 300 250 352 229 204 165 18 166 524 216 235 226 294 243 151 207 259 174 102 133 227 495 448 34 405 19 124 101 152 176 267 239 193 221 824 119 340 196 90 285 167 259 177 195 85 198 295 47 64 292 202 247 57 226 478 94
245.4 0 0 0 106 0 0 0 0 0 51 91.01 0 5 0 0 1 0 22 0 0 0 0 0 0 12.86 0 45 0 0 0 0 0 5 35 27.44 0 0 0 12 18 109 0.91 10 17 0 0 0 0.46 107 11 10.11 0 63 16 0 0 17 0 7 2 67 0 13 0 0 0 0 0 0 0 68 11 25.98 0 71 0 15 3 8 0 0.74 0 1 0 19 0 22 0.94 1.64 8 0 41 22 32 0 0.23 0 0 17 0 23 1 8 8 0 26 20 0 5 14 9 0 0 39 0 0 13 0 1 20 17.06 0 20 11 0 0 41 0 0
138 90 210 640 442 145 196 364 138 150 217 750 96 13 178 450 1127 153 237 231 178 239 235 165 661 798 44 313 283 153 273 131 251 289 222 508 575 91 329 273 648 211 272 158 117 172 1319 660 90 1111 362 384 685 255.05 211 149 229 116 187 166 303 512 318 139 1528 159 209 284 154 373 437 98 108 119 428 241 222 350 330 228 87 223 598 356 86 256 123 278 191 175 151 623 663 191 162 876 328 151 220 346 127 428 351 204 209 151 231 449 1103 130 134 88 60 137 340 360 259 206 180 1054 166 172 222 176 292 153 220 394 1 311
0 0 0 0 0 0 0 0 0 0 0 0 2 0 5 0 0 0 0 0 14 0 0 13 0 0 0 0 0 0 0 0 0 0 0 45 0 0 0 0 0 0 0 0 0 0 0 0 1 0 0 0 386 0 0 1 1 0 0 16 0 0 0 0 0 0 0 138 0 31 0 0 0 0 0 4 0 0 0 0 0 2 80 0 0 0 0 35 14 0 0 0 0 0 0 0 0 0 70 0 0 0 30 2 0 0 0 0 0 12 44 0 0 0 3 0 0 0 0 0 0 0 0 0 0 0 57 0 0 0
0 0 0 40 0 0 0 72 3 0 68 0 0 0 102 116 49 1 126 63 29 43 55 11 1 0 0 111 18 0 0 0 45 24 0 46 307 0 96 34 214 148 0 58 47 0 0 0 12 0 187 291 120 6 98 71 28 0 117 5 0 97 50 0 0 0 0 0 0 0 38 17 0 0 13 108 0 0 0 20 0 47 55 34 0 211 89 118 7 0 14 0 93 0 0 0 174 56 71 0 0 36 17 36 1 0 0 0 853 15 33 144 0 0 0 12 18 0 71 1 0 29 2 2 8 32 122 58 0 53
0 0 9 11 10 0 6 19 4 30 1 23 5 11 0 0 54 0 22 0 10 0 1 7 81 0 14 66 332 0 0 16 0 63 0 3 0 4 0 4 0 11 135 3 38 3 0 12 3 0 0 17 331 8 0 15 0 9 0 30 30 15 13 87 29 9 0 82 4 0 38 0 15 0 3 0 37 9 2 0 0 7 4 5 3 2 359 18 4 33 17 1 202 14 19 5 34 20 0 0 0 0 28 20 13 52 6 98 43 10 4 17 36 3 0 3 27 0 7 19 3 87 15 4 0 52 0 29 1 1
743.81 0 0 2.01 0 0 0 0 0 1 0 0 0 9.01 0 0 0 0 0 0 0 0 0 0 0 0 0 0 0 0 0 1 0 0 0 0 0 5.01 1.02 35 0 0 1 0 0 0 8.04 4.01 0 1.08 0 3.01 0 0 0 0 0 0 0 0 0 0 0 0 0 0 0 0 3.02 0 0 0 0 0 0 0 0 6 1 0 0 0 0 0.81 0 0 0 2.82 0 0 0 0 1 0 0 0.82 0 0 0 0 0 0 0 0 34.05 0 0 0 0 0 0 0 0 0 1 0 1 0 0 1.01 1 0 0 0 0 0 190 0 0 0
0 0 2 13 0 3 11 5 0 23 0 3 1 4 16 4 0 0 1 4 15 61 6 43 0 0 13 13 0 19 0 13 1 14 32 10 0 2 29 0 0 2 27 1 5 2 16 1 2 5 6 23 0 14 15 19 10 10 0 13 0 0 3 12 0 13 0 10 58 12 21 12 18 2 9 6 28 14 8 2 1 52 16 5 3 4 18 0 14 8 8 121 2 17 0 1 0 27 5 2 0 51 5 14 3 2 0 0 2 3 37 5 5 10 2 12 20 2 12 18 55 7 13 1 3 14 7 8 11 1
0 1 70 0 49 0 37 0 0 0 0 0 0 0 0 5 0 1 0 87 0 0 6 0 13 0 0 0 1 0 0 0 0 0 0 0 0 0 0 0 0 28 0 0 0 0 0 0 0 0 0 2 7 0 0 2 0 0 0 0 0 0 1 0 0 0 0 0 25 18 0 0 0 0 0 0 0 2 0 0 0 0 0 0 15 0 0 0 0 0 0 0 0 20 0 0 0 0 0 0 0 0 0 0 0 0 0 0 0 0 0 0 0 0 0 11 0 0 0 31 0 0 0 0 0 0 33 0 0 0
0 0 0 331 305 0 28 0 0 8 19 26 37 0 9 0 0 0 0 0 0 0 20 0 232 22 0 0 0 0 0 0 0 1 0 0 0 0 0 0 65 0 0 0 48 29 483 0 24 10 0 0 35 15 0 0 2 5 0 7 0 0 0 0 243 40 0 0 41 0 1 39 0 0 0 2 0 7 122 0 22 37 0 5 0 0 44 0 0 27 0 240 845 91 7 0 117 0 0 30 0 25 20 0 4 0 0 0 0 18 0 117 17 9 0 0 0 26 53 3 0 1 0 3 31 0 64 39 0 0
97 47 5 156 188 3 42 85 144 39 57 265 24 212 289 185 27 28 36 73 82 100 298 68 24 289 26 279 82 23 208 181 60 58 52 131 249 162 49 41 351 359 312 83 31 57 387 602 19 148 136 21 21 134 243 20 83 39 43 13 243 91 93 55 337 83 54 19 54 96 112 65 9 82 157 16 9 127 56 16 2 61 201 36 138 94 120 172 57 120 47 112 168 74 61 219 77 67 23 18 12 39 313 53 50 439 40 157 174 55 29 92 89 14 73 207 57 104 93 140 179 95 43 52 71 92 285 7 105 128
0 7 0 0 0 0 36 0 0 3 0 0 1 0 0 0 20 6 0 0 3 0 0 0 0 0 0 0 0 0 0 2 0 0 0 0 0 0 6 6 2 0 0 0 1 0 5 472 0 4 26 8 0 0 0 0 0 0 0 0 6 0 0 0 6 1 4 0 14 5 0 0 1 0 10 0 12 0 0 0 0 0 0 0 7 0 4 0 0 0 0 0 0 1 1 0 0 5 0 0 2 0 0 0 0 2 0 10 0 0 0 0 0 0 4 36 2 0 0 21 0 0 1 2 1 12 5 0 10 5
0 0 0 0 0 3 0 0 3 0 5 0 0 0 0 0 0 0 0 0 0 0 10 0 1 21 64 20 10 0 0 1 0 1 0 0 0 0 15 13 0 0 15 0 0 0 11 0 4 3 3 0 2 0 0 6 0 1 0 0 0 0 0 0 0 0 37 4 0 3 0 0 1 15 0 0 0 0 0 0 0 0 0 3 0 0 5 4 0 4 0 0 1 0 3 0 0 0 53 0 0 1 4 0 2 1 0 0 0 3 0 0 0 0 0 1 0 2 0 0 0 2 1 1 1 0 0 0 0 4
0 1 15 0 0 0 0 0 5 6 40 0 0 0 0 36 0 0 0 4 0 0 52 123 0 0 16 88 0 0 0 21 14 0 46 0 111 0 0 0 13 25 0 0 5 8 28 145 0 1 206 37 0 0 4 0 5 24 16 0 0 5 0 0 0 4 0 0 0 0 39 0 0 0 3 0 0 1 32 9 0 0 145 52 0 29 54 65 0 0 21 0 15 5 10 0 0 7 0 0 9 0 158 26 16 0 4 306 281 22 18 0 84 37 0 306 0 7 0 85 0 0 23 61 4 0 0 0 0 0
0 46 6 0 0 0 0 22 31 0 0 2 0 110 97 14 54 75 0 3 11 0 0 8 51 23 14 32 3 99 0 0 0 27 0 0 0 1 35 17 31 38 0 0 0 3 1 159 0 193 11 0 0 0 0 6 25 6 0 0 6 1 14 0 0 35 4 72 0 65 1 53 17 27 0 8 132 5 136 29 5 1 139 0 0 4 20 50 23 29 0 140 1 8 32 6 1 2 0 92 0 1 67 11 32 7 16 72 0 4 2 104 13 1 0 5 24 58 31 38 0 16 26 1 0 1 0 85 0 0
3 5 40 306 16 0 8 3 2 9 0 17 0 42 1 30 22 0 0 0 48 108 8 0 118 327 2 42 8 0 23 3 0 2 35 0 44 0 4 0 46 7 2 6 0 8 114 51 0 3 26 4 5 4 2 0 1 2 1 1 3 1 9 8 1 0 0 0 29 100 27 3 9 0 27 621 0 14 0 39 0 4 151 14 16 132 0 3 16 3 0 0 40 79 0 123 178 45 0 41 11 1 22 0 1 167 0 0 0 0 58 0 1 0 0 14 5 25 56 68 37 89 3 0 0 4 112 0 10 3
0 3 0 29 3 0 0 0 0 0 1 0 0 756 31 86 0 10 0 186 2 0 421 5 1 367 3 112 43 67 0 15 15 10 20 107 113 0 13 49 117 152 2 0 5 8 0 2 1 112 12 316 141 1 0 19 0 9 0 31 52 0 34 50 1230 2 0 0 13 36 43 0 35 0 0 56 1 0 299 0 26 0 219 73 19 8 204 10 0 0 43 0 262 55 33 0 531 3 691 452 3 70 246 3 31 66 56 5 0 3 60 27 13 21 0 1037 1 182 62 37 62 0 1 0 0 42 174 123 81 15
0 50 48 212 0 7 165 0 0 0 0 90 5 45 0 2 119 40 4 151 26 1 1 0 52 112 0 137 0 3 5 19 0 0 23 4 0 2 0 0 0 0 1 0 8 21 81 0 9 315 93 3 0 1 112 0 6 0 6 0 36 2 19 0 0 0 20 17 56 55 0 1 0 1 89 150 0 2 1 2 0 0 1 30 4 356 212 0 7 0 0 0 0 0 0 13 36 33 0 8 0 25 16 28 21 0 0 9 0 22 29 56 12 8 37 144 4 132 2 2 0 0 29 0 3 24 0 33 0 41
315 1 68 0 0 7 18 10 65 14 29 189 0 119 2 146 70 11 35 0 3 69 167 10 130 0 4 160 43 1 69 19 35 8 0 36 151 0 1 23 209 6 4 21 122 17 363 304 0 103 88 343 322 31 39 42 31 72 0 31 24 137 31 12 187 96 43 68 161 0 6 26 55 66 92 227 77 1 84 1 69 80 17 9 12 42 0 0 17 8 18 225 165 28 2 24 290 13 39 84 1 23 191 12 4 107 12 234 447 10 11 57 11 50 75 1 99 3 38 46 300 72 2 26 64 31 44 115 12 30
0 0 0 0 0 4 0 0 1 0 0 0 0 0 3 0 128 0 0 0 55 0 0 0 0 130 36 1 119 0 0 0 0 0 0 0 236 0 3 0 0 0 0 0 0 1 0 0 0 35 785 0 0 6 0 0 0 61 0 8 27 0 28 0 0 0 0 0 72 0 0 0 1 0 0 337 2 15 79 9 98 21 1 5 0 0 0 169 0 2 0 136 0 0 0 0 0 10 0 0 0 0 0 1 33 0 0 0 9 23 28 11 0 29 0 87 0 0 0 0 1 40 20 0 11 0 0 259 0 0
389 153 58 603 502 86 531 161 42 260 236 225 16 477 161 489 134 299 308 229 226 0 293 94 80 407 38 470 704 76 337 232 91 196 9.23 24 56 85 0 124 1225 1130 431 82 132 33 623 129 176 557 619 476 110 210 513 41 251 128 284 122 304 429 95 209 642 223 31 1007 220 310 345.94 45 185.71 304 109 615 339 74 301 127 130 211 624 109 107 968 147 339 146 168.58 279 144 558.78 227 107 243 767 89 63 736 163 381 682 77 37 391 150 624 590 104 104 306 189 146 1 697 83 351 17 407 943 153 161 119 128 120 269 1024 297 19
5079 629 365 1323 535 970 1591 320 259 606 732 1474 575 1749 867 1742 1818 636 620 745 800 130 1766 805 1844 1965 128 832 2983 539 1998 763 761 584 1346 435 834 822 732 672 2942 1320 1026 784 477 669 613 2946 484 2340 2337 2332 1742 914 2141 616 466 515 698 508 1659 1143 531 1254 3864 825 232 1918 809 608 569.06 319 807 826 1933 2406 675 524 929 537 1028 810 1691 813 1061 1574 2565 1766 692 373.42 882 1663 3274 824 888 4661 1818 442 908 2678 464 1402 2096 483 458 1278 431 1684 2112 338 445 1993 577 744 363 2326 602 765 721 1505 996 1446 516 612 657 699 588 2333 893 672
2553 188 388 3371 255 335 506 278 212 531 218 2024 164 286 446 1194 902 271 404 379 381 269 214 490 1622 1172 170 590 938 307 1936 302 358 293 169 344 777 142 232 220 1186 639 1183 226 193 486 941 465 484 1365 946 593 1075 353 1211 252 458 266 257 227 307 1220 134 134 2879 158 396 884 307 595 476 237 182 239 808 1209 185 344 514 277 263 230 537 395 248 584 771 829 332 206 244 686 1339 805 208 523 327 367 240 938 120 387 980 402 227 540 388 2881 1694 297 349 405 472 239 132 2423 376 735 499 1751 816 395 170 271 207 170 718 1150 393 260
0 0 1 0 0 0 0 0 0 0 2 23 0 0 0 18 0 0 23 9 1 0 0 17 0 0 0 108 8 0 2 11 0 4 0 0 0 0 13 8 31 3 0 0 0 0 81 0 12 0 0 0 0 0 20 0 0 0 0 17 0 0 0 31 0 2 0 0 0 0 0 0 0 0 0 50 0 0 0 10 0 9 0 5 0 0 0 48 0 3 0 0 0 0 0 0 0 0 0 0 0 33 0 0 0 29 8 80 0 0 22 0 0 0 0 0 52 0 0 39 18 8 4 0 6 0 0 4 0 14
0 0 0 0 0 0 0 0 0 0 0 3 3 0 0 20 18 0 0 0 0 0 3 0 10 0 0 0 21 0 0 20 0 1 0 0 2 0 0 1 0 4 0 0 0 0 0 0 0 13 0 0 20 11 0 0 8 0 0 0 16 0 0 0 0 0 0 15 0 0 1 0 0 0 17 0 0 0 0 0 0 0 0 0 0 0 27 0 0 0 0 0 1 0 0 77 0 0 1 17 0 25 0 6 0 12 0 1 0 0 33 5 0 0 0 0 5 0 0 0 2 0 13 0 0 0 0 0 0 0
431 45 0 456 27 84 230 0 1 77 20 65 1 174 68 248 3 16 1 286 5 12 59 0 0 155 6 175 64 30 376 0 0 2 16 49 217 35 0 0 664 1 10 0 2 57 1 19 3 136 15 59 295 61 266 33 20 79 43 10 231 32 13 13 685 37 0 240 3 136 239 8 40 43 370 104 29 33 5 38 22 90 202 7 97 28 71 209 63 10 0 40 72 19 0 531 235 1 81 74 1 18 69 6 3 182 87 85 552 9 49 7 6 0 66 100 3 49 11 28 192 77 12 20 72 29 109 262 59 62
9 0 0 1 0 0 8 0 0 75 18 0 0 5 0 99 165 46 15 7 17 3 1 0 17 6 41 4 0 0 84 8 0 2 0 6 3 19 0 19 0 15 146 45 0 0 43 285 5 109 37 19 0 0 144 1 2 19 0 8 63 45 0 0 0 35 5 0 0 29 0 0 0 3 17 33 0 0 6 48 0 41 1 1 1 20 0 16 1 39 26 10 0 0 0 100 116 27 1 0 9 26 41 0 7 31 10 42 0 43 0 26 18 18 0 110 31 2 19 0 4 56 0 0 21 21 94 1 0 0
2330 203 230 1895 431 87 776 72 122 45 248 672 231 139 202 835 1775 96 175 315 257 2 543 253 68 1578 133 154 1584 114 1626 87 138 225 128 303 1633 134 5 279 629 482 1105 175 154 236 455 90 77 323 1011 532 1445 193 457 92 185 224 145 303 549 321 62 201 754 106 93 342 193 109 203 134 216 6 1107 351 225 213 217 30 360 202 578 139 181 409 1576 446 148 215 250 236 844 237 163 607 1084 83 150 242 243 303 243 175 129 865 131 463 1090 70 193 378 81 385 59 1724 59 225 14 727 419 227 62 130 142 107 644 854 225 131
0 0 0 33 0 0 0 0 0 0 0 23 0 0 0 0 110 0 0 0 0 0 8 0 41 0 0 0 0 0 0 0 0 0 0 0 0 0 0 5 0 0 0 0 0 9 0 0 0 0 0 0 0 0 0 0 0 0 0 0 0 25 0 0 0 0 0 0 12 1 0 0 0 0 0 0 0 0 0 0 0 0 0 0 0 0 0 0 0 2 0 0 0 0 0 0 0 0 27 0 0 0 31 0 0 0 0 0 0 0 0 0 0 0 0 0 0 0 0 0 0 0 0 0 0 0 0 0 0 0
56 25 101 242 14 163 1 122 0 0 48 0 51 115 1 57 0 41 121 0 42 55 6 54 0 119 23 25 0 23 0 4 100 0 87 70 2 0 0 4 27 8 25 35 0 25 0 163 0 10 101 0 50 33 150 43 27 8 0 42 0 5 29 0 4 102 76 17 69 42 15 0 36 28 246 36 31 0 119 58 0 36 23 80 0 0 0 30 0 21 11 185 34 35 35 68 22 32 33 0 57 129 233 39 29 0 0 0 33 74 29 178 122 101 103 326 9 19 60 0 60 22 27 46 28 41 0 68 100 0
2.55 1.04 0 7.79 2.73 1.01 2.34 1.01 0 2.78 0 3.04 0 0.47 1.01 2.3 2.04 0 2.03 1.02 1.01 1 4.57 1.16 6.39 2.66 4.87 0 1.04 4.26 0 0 1.18 0 0 0 0.97 1.27 0 1.01 3.98 3.15 0 0 2 1.63 3.61 1.32 3.05 6.38 2.83 3.03 7.5 0 0 1.57 0 2.02 0 0 2.23 2.07 0 2.02 5.23 0 0 2.97 0 2.44 2.3 0 0 0 4.94 0 0 0 3.01 0 0.99 0 1.92 1 1.03 3.32 5.81 0 1 4.05 0 1.23 2.52 1.63 0 2.63 4.45 2.99 2.08 7.32 0 0 1.35 2.03 0 3.06 0 2.02 1.14 1 0 1.01 0.66 1.04 1 1.12 0 0 1.01 2.03 3.04 1.22 0 1 0 0 2.16 1.35 1.01 0
14.52 5.2 5.09 8.62 10.09 5.68 3.56 14.64 10.24 21.2 0 4.66 14.28 25.57 27.86 10.91 28.18 15.26 5.03 0 11.98 4.91 13.06 17.18 8.46 1.54 7.66 15.37 16.27 11.39 2.76 6.32 51.91 13.48 21.4 1.39 14.08 11.36 13.14 25.54 12.74 6.08 0 17.12 38.01 7.73 13.71 13.17 10.36 8.74 15.93 33.32 4.01 23.94 7.34 17.5 6.87 11.55 13.99 15.76 2.07 3.35 8.49 3.55 5.82 13.08 1.37 50.12 29.13 2.41 8.47 20.17 6.52 9.06 8.24 17.66 19.57 41.19 7.36 17.98 44.28 21.96 1.98 27.18 22.5 19.98 4.23 24.07 17.14 8.94 14.84 1.49 14.15 40.76 12.38 21.36 7 14.98 1.03 11.53 29.13 6.74 4.78 4.52 17.33 8.13 14.91 4.3 18.4 4.52 10.6 14.71 14.22 35.57 14.82 22.23 11.65 4.44 19.1 12.13 4.08 6.38 7.01 16.03 15.88 7.29 1.91 12.88 8.24 22.4
141 55 36 1134 331 5 245 13 9 11 13 739 57 0 75 493 659 34 41 104 2 19 163 29 50 247 55 43 169 25 35 31 89 8 1 54 305 22 91 65 216 394 163 22 1 35 841 26 53 7 4 110 60 49 91 64 22 185 70 58 316 515 37 1 506 88 63 125 25 107 442 27 25 15 140 490 0 45 134 0 60 4 204 18 114 547 120 531 70 59 57 1 4 107 0 284 247 6 1 355 26 30 45 22 19 276 0 274 437 31 13 0 6 58 63 1172 17 30 10 50 202 200 48 58 0 23 149 222 0 0
163 51 0 200 1 62 0 97 3 0 77 261 26 118 0 0 264 0 166 27 0 0 0 0 42 58 3 101 0 0 11 58 3 8 113 0 42 10 0 58 0 0 0 23 51 41 0 0 34 46 0 33 0 75 0 0 30 0 0 41 0 9 1 177 35 0 0 89 3 42 166 0 50 38 0 177 0 82 9 0 189 0 15 19 12 240 326 123 56 28 0 9 120 9 1 274 0 9 175 170 0 17 268 0 38 42 2 1 157 16 17 42 0 19 0 21 2 17 6 58 159 25 17 43 0 52 0 0 66 0
11 16 31 131 323 0 52 0 11 0 1 33 1 0 113 122 16 0 5 5 28 95 18 0 199 100 12 127 23 9 136 11 10 0 3 0 0 1 0 35 279 157 17 31 34 4 1 9 17 296 83 114 45 53 96 1 21 31 5 25 7 0 29 98 163 29 3 207 34 4 101 45 1 1 359 8 0 0 217 0 9 66 56 23 34 0 16 42 10 10 31 377 195 6 1 214 386 4 106 76 0 35 13 9 18 7 0 364 3 38 68 0 34 35 18 54 0 5 49 20 166 118 45 8 52 0 4 162 23 14
26 62 43 58 374 2 117 7 1 28 17 43 14 90 1 203 928 130 20 18 13 116 160 17 414 435 76 76 28 24 49 34 6 14 81 83 286 1 122 35 275 464 3 0 55 3 31 236 170 539 304 427 62 19 163 62 3 40 0 53 233 107 65 77 1093 3 59 89 27 139 50 58 66 22 485 299 65 131 60 5 78 41 96 12 5 269 108 11 69 8 19 398 268 57 0 159 70 43 276 46 24 21 120 6 2 345 110 126 119 62 34 9 129 1 55 564 39 80 31 50 305 121 39 35 0 94 240 23 65 1
2 0 1 2 1.02 0 0 0 1 0 0 0 0 0 0 2.01 2 0 0 1 0 0 0 0 1 0 0 0 1 0 2 0 0 0 0 0 0 0 0 0 2.01 0 2.03 0 0 0 2 3.01 0 2 2.01 1.04 2 0 2.01 0 0 0 0 0 0 0 0 0 2.03 0 1 2.01 0 1 0 0 0 0 0 1.01 0 0 0 0 1 0 1 0 0 1.08 0 0 0 0 1 0 2 0 1 5.02 0 1 0 1 0 0 1 0 0 0 0 4.01 0 0 0 1 1 0 0 0 0 0 0 1 2 0 1 0 0 0 0 3 0 0
4.43 0 0 0 0 0 0 0 0 0 0 0 0 0 0 0 0 0 0 0 0 0 2.96 0.97 1 1 0 0 0 0 0 0 0 0 0 0 0 0 0 0 1.04 0 0 0 0 0 0 0 0 0 0 1 0 0 0 0 0 0 0 0 0 0 0 0 2 0 0 3.07 0 0 0 0 0 0 0 0 0 0 0 0 0 0 2 0 0 0 2.98 2.27 0 0 0 4.03 4 0 0 0 0 0 1 0 0 0 0 0 0 0 0 3 0 0 0 5 0 0 0 0 0 0 0 1 0 1.6 0 0 0 0 2 2.79 1 0
3 0 19 0 0 0 0 0 0 0 0 11 0 0 6 6 0 22 0 0 0 0 0 0 21 0 0 1 0 2 43 0 0 0 0 19 0 0 0 0 4 0 0 52 0 0 0 468 0 175 0 1 115 9 0 0 0 0 0 0 2 0 0 2 0 0 0 0 0 0 0 0 46 0 0 0 0 9 0 0 0 61 0 0 0 0 112 137 0 0 0 0 0 0 0 0 82 0 0 0 6 0 0 0 0 30 0 15 0 0 0 59 0 0 0 0 0 32 2 0 0 0 0 0 0 0 0 13 3 0
14 0 4 0 0 0 0 2 0 1 0 0 0 0 0 0 0 0 0 1 0 0 0 0 0 0 0 0 0 0 0 0 0 0 0 0 86 0 0 0 0 13 24 0 0 0 0 0 10 0 0 0 0 0 0 0 0 2 0 0 0 0 0 0 0 0 0 3 0 0 0 0 0 0 10 0 0 0 0 0 0 41 0 0 0 0 0 0 0 0 0 0 0 0 0 0 0 0 26 0 86 0 0 0 5 0 0 0 0 5 0 0 0 0 0 0 28 5 0 8 0 0 0 0 1 0 0 0 0 0
550 147 127 83 215 74 401 47 124 214 147 102 175 753 70 182 159 141 298 127 57 134 83 143 410 321 148 92 441 142 141 150 76 111 29 295 806 88 48 186 627 533 58 197 156 147 278 178 159 331 363 126 643 48 753 69 55 115 31 236 317 134 226 137 841 89 33 189 217 309 678 197 161 85 582 281 85 152 421 111 15 55 365 137 82 277 580 710 95 90 321 38 261 288 32 545 295 126 529 228 63 106 310 219 184 273 161 378 217 44 101 257 72 206 124 450 172 163 229 141 292 197 65 142 188 58 171 232 76 135
0 0 0 0 0 0 0 0 0 0 0 0 0 0 0 0 0 0 0 0 3 5 108 0 0 1 0 0 0 8 0 0 0 0 0 0 28 0 0 0 214 36 1 0 0 0 0 0 4 0 0 0 3 0 0 0 0 0 0 5 0 0 0 0 0 0 0 0 0 0 0 2 0 0 0 0 6 0 100 0 0 0 0 12 0 0 31 0 1 0 0 0 58 0 0 0 0 0 0 0 1 8 29 0 5 4 1 0 0 5 0 0 9 0 0 0 0 0 2 22.78 12 14 0 0 0 0 0 0 0 0
0 57 0 74 163 3 102 0 53 6 6 63 0 9 0 50 314 10 0 33 35 8 84 1 36 253 4 10 171 33 1 7 4 3 2 0 122 40 0 24 193 139 63 1 16 2 0 154 34 332 62 158 0 88 113 19 25 10 7 7 209 0 1 180 86 0 3 1 79 18 144 35 3 41 0 0 54 73 56 6 68 7 63 13 14 16 151 294 70 25 43 6 392 7 50 118 160 83 210 220 0 15 51 4 8 1 0 17 0 3 29 0 35 0 8 154 39 13 42 192 102 59 12 0 66 33 0 195 217 12
0 0 0 11 0 5 1 0 50 9 23 64 17 5 34 3 30 33 58 0 0 0 3 4 9 160 0 49 0 27 0 2 15 19 1 6 0 27 0 2 10 16 0 0 0 0 13 3 5 16 52 33 18 13 15 23 6 20 0 9 1 22 2 0 34 14 9 280 1 14 12 13 0 38 21 102 0 12 45 4 0 0 7 11 18 62 44 91 0 4 73 9 63 14 39 3 19 0 15 47 1 19 36 26 5 2 24 26 214 10 5 0 0 15 12 60 4 1 1 87 15 3 13 18 9 0 11 6 0 0
352 109 80 82 6 130 221 7 73 41 85 136 65 116 6 133 391 38 86 120 33 17 40 183 317 198 23 35 161 40 49 96 127 124 294 27 10 78 116 32 79 1 49 209 235 59 0 1 28 193 55 124 376 227 299 1 60 103 121 22 17 134 39 54 329 97 35 251 57 10 253 78 71 47 226 3 224 100 0 37 102 190 1 66 28 123 194 51 39 111 130 18 15 83 257 305 92 14 105 120 89 98 142 16 54 129 50 21 0 28 124 18 97 67 15 114 27 61 41 166 22 9 11 50 144 79 54 52 309 83
308 20 6 1 519 20 442 0 13 10 6 2 2 198 0 280 704 7 1 136 0 7 9 14 647 9 17 37 580 55 182 0 29 46 1 5 2 0 53 15 300 186 25 20 30 4 823 252 0 10 574 72 208 0 152 16 4 18 54 6 44 366 13 1 31 46 0 382 16 78 4 1 9 11 170 455 177 11 179 3 34 0 211 19 10 261 96 436 26 9 52 1 199 24 11 1 0 2 36 273 54 8 9 12 4 36 2 23 3 8 4 31 15 0 25 613 9 15 49 368 26 27 23 74 0 0 43 312 0 2
53.1 31 27 33 19.04 44.97 18.02 34 42 13 28 53.34 41.02 11.13 47.98 42.06 45.11 35.93 7 24.63 37.88 52 25.74 76 44.42 38.01 37.85 19 34.48 39 33.01 64.98 87 24 55 48.04 23.01 54.02 33.38 34.01 44.04 36.2 30.13 70 71.8 31 64.5 73.09 29 34.03 50.17 37.15 44.64 53.42 35.42 60.84 71.74 49.47 65.01 49.01 46.69 23.28 37.04 35.01 94.6 52.01 28.26 48.39 41.03 24.01 22.03 50 46.04 38 25.06 49.94 72 51.72 6 21 75.21 39 48.22 46.98 48.26 15.97 30.51 19.66 72.1 44 74 38.04 31.04 33.19 38 54.63 27.02 36 24.02 22.02 65.74 36 50.8 37 45.86 32.1 52.01 62.93 34.33 21 11.48 30.02 43 54.98 40.01 50.07 48.99 25.33 58 24.25 35.03 19.01 39.36 36.01 42 30 16 59.91 78.01 61.83
187 12 0 8 0 6 38 51 20 0 0 0 1 0 24 45 0 4 20 0 2 3 98 66 0 2 11 127 3 18 48 0 18 34 0 10 0 0 1 33 17 0 121 25 1 14 6 3 9 13 0 12 67 3 0 18 0 32 0 2 0 0 22 12 105 48 5 61 28 0 2 3 0 18 18 62 0 0 24 0 0 16 0 34 25 0 0 32 3 6 16 0 51 0 1 0 11 39 1 0 0 17 0 16 16 0 6 46 1 6 24 0 14 79 12 61 2 6 43 0 2 11 23 9 25 0 0 0 0 3
500 85 15 2197 382 12 93 14 55 31 77 1027 1 216 112 382 189 69 9 421 103 2 357 0 1096 1880 49 151 1527 87 373 98 36 37 7 71 1146 47 7 24 1324 430.32 814 3 11 106 516 55 5 1389 91 537 489 132 1035 20 27 35 9 92 1065 843 0 1 28 33 9 1514 0 439 311 22 112 91 97 1268 66 17 1157 99 156 11.69 627 94 76 1476 1109 1718 165 36 61 414 787 42 23 6 73 52 398 626 95 28 1329 13 25 631 51 599 812 57 28 1322 53 109 141 354 13 624 100 396 171 149 24 24 78 8 655 1008 19 54
0 0 0 0 0 0 0 0 0 0 0 0 0 0 0 0 0 0 0 0 0 0 0 0 127 0 0 0 0 0 0 0 0 0 21 0 0 32 0 0 0 6.68 0 0 0 2 0 0 0 1 50 0 88 0 0 0 0 0 0 0 0 0 0 0 0 0 0 0 0 0 0 0 0 0 0 0 0 0 1 0 0 1.31 0 0 0 0 0 0 0 0 0 0 0 0 0 7 0 12 0 0 0 0 0 0 0 0 0 0 0 0 0 20 0 0 0 0 0 0 0 0 0 0 0 0 0 0 0 0 0 0
0 0 0 129 57 0 0 0 29 0 13 0 0 0 0 1 0 2 0 0 0 0 0 0 0 25 116 57 7 18 4 0 0 0 7 0 0 0 0 0 0 0 94 0 8 0 0 0 8 0 7 7 0 20 0 0 0 0 0 0 133 0 18 0 0 0 0 4 15 0 0 0 0 8 0 0 0 23 0 0 0 0 1 0 0 0 5 0 17 0 0 0 0 0 0 0 42 0 0 0 0 21 0 22 0 0 0 0 16 0 6 0 14 70 0 0 4 0 0 61 0 0 0 0 36 14 0 0 0 0
466 262 154 152 245 305 243 367 558 252 262 973 233 568 254 502 1245 317 445 43 391 362 792 612 1150 522 116 600 154 294 923 317 264 338 129 436 699 283 139 433 1264 880 284 397 398 355 791 1149 279 1007 601 533 548 659 665 336 424 510 291 385 157 642 254 616 579 307 262 331 262 558 186 253 504 199 793 412 137 334 304 118 244 530 774 378 335 557 601 1088 521 392 523 223 427 589 399 860 476 265 275 466 356 478 566 347 272 204 385 920 1940 313 58 965 232 300 255 1109 336 250 358 577 411 315 278 306 246 324 386 722 390 606
507 79 80 2 149 151 299 2 124 63 136 7 75 67 15 382 25 156 29 174 237 89 395 131 55 357 5 120 401 151 129 160 6 19 103 71 7 4 12 12 198 404 175 0 234 129 95 10 95 233 234 230 428 75 34.01 5 162 104 13 137 0 221 9 0 210 64 0 79 160 39 305 11 36 115 514 477 89 8 413 9 77 18 85 61 164 72 410 4 101 52 120 0 311 38 97 0 77 95 364 161 361.04 73 198 76.97 88 197 58 1427 937 42 94 211 52 168 0 354 53 306 6 0 218 94 100 98 210 159 28 448 104 55
0 0 1 0 0 0 0 0.94 0 0 0 0 5 0 0 0 0 8 0 0 0 0 24.01 0 2 0 0 2 0 2 11.04 0 0 3 0 0 0 0 17 0 0 0 12 57 0 0 3.94 0 0 14 0 27 0 3 1 0 9 1 0 0 8 0 0 0 0 0 0 0 0 0 0 0 0 0 0 0 4 24 0 0 0 0 0 0 0 0 0 0 0 0 0 0 286 0 1 0 0 0 16 0 20.96 0 0 4.03 29 0 0 68 0 0 0 19 0 0 0 0 0 43 0 0 3 58 3 0 0 0 56 46 0 0
0 0 0 0 0 0 0 0 0 0 0 0 15 0 0 0 0 0 0 0 0 0 0 0 0 0 0 0 0 0 0 0 0 0 0 0 0 0 0 0 0 0 0 0 0 0 0 0 0 460 0 0 552 30 54 0 0 0 0 0 0 5 0 0 0 0 0 859 29 0 23 0 0 0 0 0 0 0 0 0 0 0 0 0 0 0 49 0 0 0 0 0 0 0 0 0 0 0 0 0 0 0 0 0 0 0 0 0 0 0 21 0 0 0 0 0 0 38 0 0 0 0 0 0 0 0 0 0 0 0
0 0 0 46 0 0 0 0 19 0 0 0 0 0 0 0 0 16 0 20 0 0 0 0 0 0 0 112 0 0 0 0 0 0 93 0 0 0 42 0 0 0 15 0 0 0 0 0 10 30 0 24 2 66 0 6 0 0 0 0 5 0 0 0 0 10 9 6 0 2 8 0 30 0 0 0 199 0 26 0 0 0 4 0 0 0 0 23 0 0 0 0 0 0 2 0 0 0 36 0 0 24 15 0 6 0 0 0 47 0 40 0 0 0 0 0 0 0 0 0 0 0 0 10 13 0 0 53 0 0
1103 212 390 1431 1181 304 728 150 225 286 548 1185 184.87 544 228 861 2671 186 237 768 161 601.96 1107 693 1307 983 129 714 379 223.83 1158 407 128 220 235 337.98 838 192 122 383 762 923 1024.96 254 615.74 268 1790 445 249 860 841 900 1516 359 876.95 279.99 279 172 532 393 329 235 297 806.97 2930 488 395 935 374.17 1009 1455 281 252 191.96 765 1379 659.87 345 521 109 297.98 215 1686 520.99 246 1211 1613 1039 315 372.99 412 1661 1428 359 513 1370 1224 287 1459 629 296 351 889 350.92 510 1112 417 1514 1295 282.97 417 593 258 242 109 538 293 788 228 711 1285 561 413 394 203.98 254 898 1598 259 232
0 0 0 0 0 0 0 0 0 0 0 0 6.13 0 0 0 0 0 1 1 0 1.04 0 0 0 0 0 0 0 9.17 0 0 0 0 0 1.02 0 0 0 0 0 0 11.04 0 2.26 0 0 0 0 0 0 0 0 0 5.05 1.01 0 0 0 0 0 0 0 2.03 0 0 0 0 2.83 0 0 0 0 5.04 0 0 7.13 0 0 0 1.02 0 0 1.01 0 0 1 0 0 1.01 0 1 0 0 1 0 0 0 0 0 0 0 0 1.08 0 0 1 0 0 1.03 0 0 0 0 0 0 1 0 0 1 0 0 0 0 1.02 0 0 0 0 1
0 38 0 812 96 0 254 74 93 3 3 36 23 298 0 204 304 62 11 216 30 0 5 15 0 277 23 54 264 14 26 0 49 0 0 2 213 24 1 33 335 138 47 0 0 24 289 127 27 1 414 628 80 19 263 0 27 97 2 25 0 475 0 2 48 0 73 65 0 106 123 0 4 19 0 510 22 39 123 4 5 0 199 0 5 59 288 26 0 0 124 489 735 16 0 555 22 69 13 298 0 0 1 51 6 1 36 1 41 8 27 139 0 13 27 91 1 77 2 337 14 1 21 13 33 0 113 83 89 37
7.69 0 4.75 0 0 0 17.17 0 9.57 6.74 0.25 0 0 0 0 26.04 8.82 0 0 8.47 3.53 0 9.12 0 8.73 0 0 3.83 0 1.43 9.38 8.16 0 0 0 9.98 0 1.03 0 0.65 34.36 2.11 0 0 0 0 0 1.8 0 9.6 0 7.41 9.4 0 7.04 0 0 4.12 0 0 0 0 4.39 7.52 6.39 0 5.39 7.68 12.69 0 0 0.93 0 1.4 0 18.01 0 0 0 0 0 0.99 9.25 0 0 10.62 0 0.9 0 3.93 0 7.68 13.9 3.55 3.75 0 3.32 0 7.39 0 0 0.97 0.48 1.36 0 0 0.07 4.45 7.58 10.75 0 0 0 4.03 0 11.21 3.76 0 0 0 13.34 4.83 0 0.52 0 0 0.08 1.36 3.53 1.65
84 0 0 0 0 0 11 0 0 12 0 0 0 0 0 0 0 0 0 0 1 0 0 0 0 0 75 0 0 32 0 17 0 0 9 0 0 0 3 3 0 10 3 0 0 2 0 0 9 0 3 0 307 87 1 0 13 0 0 0 0 23 0 0 68 0 0 0 0 0 0 0 0 0 0 0 0 0 0 0 0 0 1 2 0 0 0 0 0 0 0 3 0 0 0 0 0 0 0 0 0 0 0 0 9 0 35 0 0 0 0 13 0 0 69 43 0 0 0 0 0 0 0 38 6 0 0 5 0 0
533 31 293 882 152 43 418 141 200 76 153 427 255 711 53 396 448 144 567 238 143 224 172 260 27 61 91 315 55 20 745 51 116 205 91 228 495 9 122 125 326 461 789 70 146 192 160 1044 172 1012 332 574 251 174 355 55 82 88 65 113 157 269 229 80 1455 312 76 246 101 164 130 66 172 139 155 307 219 148 172 87 1 54 1122 139 229 803 575 900 123 129 122 1139 997 109 44 836 153 119 292 132 207 146 441 15 186 510 207 274 658 96 246 323 202 126 109 349 126 302 80 556 400 240 106 104 98 109 232 532 214 222
0 0 0 0 0 110 0 0 0 0 0 0 0 0 0 0 148 0 0 0 0 0 0 0 0 0 0 0 18 0 18 0 0 0 0 0 0 0 0 0 0 18 0 0 0 3 0 0 0 0 0 0 24 0 73 0 32 0 0 0 0 0 0 0 0 0 0 0 5 10 0 7 24 0 85 0 0 8 0 0 0 39 0 0 0 127 1 5 0 0 0 0 0 0 0 0 0 0 0 0 0 0 0 0 15 0 0 0 0 0 0 0 7 0 2 34 0 0 0 15 0 3 0 0 0 0 23 0 0 0
18 185 53 357 25 1 529 59 92 46 86 230 116 725 149 325 628 54 39 199 159 40 211 194 365 424 39 254 199 67 65 115 7 52 26 155 174 14 41 142 6 454 9 251 126 114 698 442 194 863 229 325 239 44 65 78 15 144 95 131 45 153 51 90 1192 89 8 70 173 175 511 159 193 109 416 377 151 243 48 82 57 204 394 52 60 171 362 629 160 108 92 20 320 227 11 88 141 94 519 545 100 60 428 83 64 109 260 698 624 109 72 425 42 51 150 635 85 162 157 199 187 147 59 98 83 83 53 287 73 112
144 67 20 209 0 35 226 18 42 42 40 283 0 1 0 136 0 18 0 0 25 47 153 54 400 21 0 0 222 0 0 4 24 0 46 31 78 0 21 34 476 254 2 0 0 17 1 0 10 317 0 0 0 0 0 0 4 60 1 5 441 323 0 0 1 116 0 62 75 0 2 25 1 29 296 5 0 0 0 9 0 0 185 0 0 348 0 1 12 0 19 0 278 0 47 0 374 0 0 70 143 0 117 0 19 164 0 2 3 16 35 76 63 61 6 39 0 118 2 677 534 0 1 0 47 0 56 12 0 0
1.01 0 0 3.04 0 0 1 0 6.01 0 1 0 6.01 0 0 1.01 1.01 1 3 1.01 0 0 0 1 1.02 0 0 3.08 0 1 17.2 0 1 1 0 0 0 0 0 0 1.02 3.04 0 0 1 2.01 0 1.02 0 1.04 9.41 3.09 1.01 2 0 0 0 0 0 0 1 1.03 0 0 3.02 2 0 0 1 0 1 1 0 0 0 0 0 1 2.01 3.97 0 0 2.01 1 2.01 0 1.01 1.01 0 0 0 1.01 25.33 1.14 0 0 1.01 0 1.01 0 1 0 1.01 0 0 0 0 2.04 1.02 0 0 1.01 0 0 1 2.15 0 1.01 1 1.02 0 2.02 0 1 1 0 0 0 0 0
2754 482 299 2293 655 132 825 366 281 291 201 3469 169 1600 455 2019 3185 281 664 1841 202 224 1238 571 2466 3083 291 419 1728 153 1701 266 141 161 712 338 1390 137 16 496 3451 2889 2092 223 166 321 1924 2662 310 4351 1629 1976 2459 316 2742 111 287 220 646 325 939 1307 230 1023 3686 120 228 3508 390 1519 779 133 303 408 1838 1928 12 289 1567 50 425 338 3063 244 335 2476 2510 1759 364 446 275 899 2416 363 172 2380 3605 348 1102 2434 371 170 2820 213 266 1168 243 2358 2872 208 499 1628 164 244 151 1868 180 820 326 1646 862 1173 240 149 430 208 1572 1759 455 553
71 51 8 269 114 15 440 2 43 20 7 189 45 212 6 621 75 61 30 99 21 42 385 41 12 124 67 42 332 32 18 2 0 19 16 0 103 18 136 20 241 268 8 0 114 49 191 40 19 531 274 16 211 45 212 68 21 25 22 38 228 77 37 8 104 54 34 145 8 119 175 16 43 12 202 1204 3 42 95 62 51 20 684 6 5 697 201 521 45 16 10 66 781 80 4 576 33 22 194 155 41 140 373 66 19 116 16 380 850 16 49 30 53 32 184 110 48 109 60 139 191 61 20 24 60 7 362 285 43 5
110 28 0 0 186 3 2 0 2 10 1 64 10 0 0 33 53 20 20 9 0 70 1 35 70 2 3 17 194 44 36 1 4 0 0 0 0 5 0 2 81 156 3 0 1 50 217 0 0 1 7 0 0 0 50 5 0 0 19 3 129 24 12 0 0 11 0 39 0 0 69 0 5 41 13 5 0 0 1 10 0 0 0 0 53 0 0 2 0 5 3 0 88 0 1 0 0 19 0 1 2 4 0 0 15 160 116 232 0 0 1 1 0 0 36 53 0 66 0 117 0 11 6 15 26 31 0 0 0 0
0 0 0 1 0 0 4 0 0 0 0 0 0 11 0 9.99 0 0 0 8 0 0 0 0 0 0 0 0 0 0 0 0 0 0 0 0 0 0 0 0 0 0 3 0 0 0 0 0 0 12 5 0 0 0 0 0 0 0 0 0 0 33.05 0 0 0 0 0 0 0 0 0 0 0 0 0 6 0 0 0 0 0 0 0 0 0 0 0 0 0 0 0 0 9 0 0 0 0 0 0 19 0 0 0 0 0 0 0 0 0 0 0 2 0 0 0 0 0 0 0 0 20 0 0 0 0 0 0 0 0 0
0 0 0 17.15 0 0 0 0 0 0 0 26.49 0 0 0 0 5.96 0 0 0 0 0 0 0 5.52 0 0 0 0 0 0 4.71 2.24 0 4.64 0 20.21 0 4.98 0 6.54 7.46 0 0 0 4.44 0 20.97 0 18.53 6.4 0 7.09 8.05 0 0 4.3 0 4.78 0 0 0 0 0 12.38 0 0 7.3 0 0 0 4.73 0 0 0 6.64 6.03 0 1.39 0 0 0 0 0 0 16.88 3.15 5.59 0 0 0 11.02 6.31 4.67 0 10.58 0 0 5.31 4.76 0 0 0 0 9.69 0 0 16.5 6.8 8.71 0 0 4.34 4.87 4.43 0 9.22 5.82 0 5.32 0 5.38 0 0 4.51 0 0 18.07 0 0
76 173 202 118 42 133 53 116 207 166 190 87 92 75 241 79 85 284 114 53 123 103 153 190 173 88 155 159 101 152 84 149 233 150 117 248 93 167 208 177 65 72 48 186 307 192 186 138 129 41 89 48 30 185 71 204 95 154 308 239 69 37 141 241 48 244 98 35 166 22 62 148 210 222 87 80 214 147 37 195 263 148 54 178 165 73 90 37 209 166 309 35 125 269 139 57 59 214 51 34 126 184 57 218 127 69 222 59 18 182 287 66 168 227 172 142 181 20 130 87 36 45 137 170 245 189 40 92 133 368
0 108 109 266 2 0 5 17 8 48 2 63 21 81 85 116 17 29 144 11 50 5 146 0 150 41 0 25 22 61 724 28 0 23 3 3 341 8 28 4 15 121 390 0 13 31 81 71 0 11 0 191 38 39 53 15 12 0 34 18 28 0 24 84 0 59 2 183 43 5 294 44 57 75 87 93 40 2 49 32 70 14 125 53 81 90 170 64 39 46 0 0 22 21 99 741 103 39 67 156 33 55 251 15 37 241 9 14 289 23 158 85 98 18 54 628 37 50 56 34 22 127 18 53 6 23 98 276 49 90
446 66 167 136 412 179 73 117 146 116 122 305 128 435 12 549 254 223 197 236 101 42 168 116 67 238 100 200 224 126 167 79 141 107 207 211 276 151 152 131 206 386 523 164 146 20 258 3 80 912 435 203 347 207 396 13 117 147 1 34 262 267 100 36 1303 141 109 417 70 224 307 130 215 166 210 119 49 216 447 66 9 76 574 135 164 283 463 238 10 112 169 296 160 67 75 483 356 189 362 494 231 35 165 177 193 355 154 763 1380 63 49 39 11 150 58 814 152 161 64 220 69 170 123 118 153 96 176 153 21 55
0 15 51 0 23 0 28 0 0 0 0 0 0 0 28 0 176 0 0 6 41 0 0 0 203 0 0 1 0 0 0 0 0 0 0 0 0 255 0 0 391 6 0 0 115 0 0 0 2 0 0 230 0 50 0 1 35 0 69 33 0 0 22 191 0 1 0 0 0 93 0 216 0 1 0 0 7 0 0 0 0 0 0 25 5 3 0 0 18 91 0 230 35 2 21 0 0 8 56 0 0 0 0 0 5 0 50 0 842 0 0 334 0 0 62 0 44 44 0 147 0 132 25 0 146 144 81 11 0 169
0 0 0 0 0 0 4 0 0 0 0 31 0 0 0 35.19 0 0 40 97 11 77 16 0 0 1 6.29 54 1.62 0 0 0 0 8 0 0 348 2 0 11 1 43 31 23 0 59 0 0 0 402 0 0 0 0 0 0 16 13 0 0 0 0 0 1 271.49 0 56 0 9 1.84 147 1 1 0 12.8 133 19 24 12 0.65 47 0 172 0 0 33 0 0 0 0 11 0 148 2 0 37.56 401.44 0 0 47.04 0 0 1 26.09 1 365 0 88 0 0 2 18 1 0 33 72 0 17 0 0 0 4 0 33 72 0 238 42 0 18
0 0 0 1 13 0 0 0 1 27 1 7 0 0 1 18.81 3 0 3 4 2 1 3 0 0 3 72.71 0 11.38 1 3 2 0 16 0 2 12 0 0 0 1 1 0 0 15 1 6 1 15 1 9 3 42 0 0 0 0 18 0 6 1 1 0 0 389.51 0 0 24 0 15.16 2 0 12 1 23.2 2 1 0 0 13.35 0 0 0 15 7 7 5 4 0 4 0 1 0 8 0 11.44 170.56 2 0 70.96 0 0 6 2.91 6 2 0 2 0 8 7 1 3 0 0 4 5 0 7 0 1 4 0 0 0 2 2 3 0 1
1 0 0 0 1 2 0 0 0 0 0 0 0 1.09 0 1 1 0 0 0 0 0 1.01 0 0 0 0 0 2.01 0 0 0 0 0 0 0 1 0 0 0 0 0 0 0 0 0 2.01 0 0 0 1 1.01 2.01 0 1 0 0 0 0 0 1 0 0 0 3.01 1 0 0 0 0 1 0 0 0 1 0 0 0 0 1 0 0 0 0 0 1.03 2.01 1.03 0 0 0 1 1.03 0 0 1.08 0 0 0 1.08 0.99 0 1 0 0 1 0 1.03 1 0 0 0 0 0 1 0 0 0 0 2.22 0 0 0 0 0 0 0 0 0 0
6 0 0 0 0 0 0 0 0 0 0 0 0 60 0 4 0 0 0 0 0 0 0 0 0 6 0 0 0 0 0 0 0 0 0 12 0 0 0 0 0 0 0 0 23 0 0 0 0 0 2 19 0 0 0 0 0 0 0 0 5 7 0 0 0 0 0 0 0 79 0 0 0 0 0 14 0 0 1 0 0 0 1 0 0 0 1 0 13 0 0 203 0 19 0 21 0 0 0 0 0 0 0 0 0 0 0 0 0 0 0 0 0 0 0 0 0 0 3 0 0 0 0 0 0 14 58 0 0 0
0 0 0 0 0 0 0 0 0 0 1 3 0 0 0 5 0 0 0 1 2 2 0 0 0 4 0 0 0 14 5.22 0 0 0 0 1 0 0 0 0 0 2 0 0 0 0 4 0 0 0 0 264.9 0 3 0 0 0 0 30 0 4 0 0 0 2 0 0 0 0 0 0 1 0 0 0 4 0 0 35 2 0 0 7 0 0 1 5 3 1 0 0 10 0 1 0 1 6.77 0 0 0 0 0 13 0 0 0 2 4 32 2 0 1 0 0 0 0 0 1 5 28 0 0 5 0 0 0 0 2.16 0 0
0 0 0 0 0 0 0 0 0 0 0 0 0 47 0 0 0 0 0 0 0 0 0 0 1 0 0 0 54 0 26 0 0 0 0 0 0 0 0 0 0 0 0 0 0 0 0 0 0 0 0 0 0 0 0 0 0 0 0 0 17 7 10 0 0 0 0 5 0 0 0 0 0 0 0 0 0 0 0 0 0 0 1 0 0 0 0 1 0 0 0 0 0 0 35 0 11 0 0 0 0 0 0 0 0 0 0 0 0 0 0 6 0 0 0 0 0 0 0 0 0 0 0 0 0 0 0 51 0 0
420 17 26 317 141 2 294 36 68 4 52 141 53 239 98 159 174 43 4 114 44 47 161 52 288 481 53 46 551 11 148 55 25 61 22 17 224 64 26 65 167 296 185 132 70 79 38 225 49 48 247 151 86 56 91 45 13 37 57 18 83 155 30 18 360 31 60 407 32 149 119 21 52 56 87 154 1 79 10 24 36 95 351 96 27 429 245 95 47 52 83 142 304 123 38 367 144 11 96 225 18 45 189 55 54 207 53 135 706 12 37 248 63 96 9 427 57 54 35 262 171 96 75 19 2 32 91 178 56 56
1162 67 204 334 323 25 194 226 100 104 240 344 151 180 267 592 718 143 121 226 96 204 257 91 126 984 210 737 543 208 419 40 86 108 63 573 213 128 59 225 347 383 333 345 240 140 694 1044 450 110 509 398 394 541 270 212 176 101 194 41 461 128 116 455 335 289 246 337 117 114 810 187 137 219 1159 486 303 318 135 0 251 212 889 212 278 553 400 736 242 143 138 841 538 103 202 370 622 145 333 151 189 239 198 102 196 259 281 270 1108 154 188 785 125 273 196 949 78 363 164 504 384 202 136 132 208 182 370 986 67 251
2 21 34 489 13 0 128 280 0 14 46 243 0 8 44 129 0 44 237 87 104 115 239 276 194 123 0 45 11 57 0 89 73 125 67 37 1 165 82 18 781 191 8 139 91 24 332 767 192 627 0 412 86 93 141 31 131 105 68 35 110 147 118 81 534 31 0 57 2 83 71 178 17 96 168 46 0 111 209 1 5 73 296 149 37 249 174 211 87 88 187 0 347 81 0 518 410 160 63 117 0 39 236 2 49 104 112 0 724 162 18 5 1 44 88 38 40 25 145 472 194 106 114 23 0 131 0 327 16 398
972 63 4 862 835 0 121 77 56 127 30 1017 3 37 30 92 1224 47 174 485 1 24 223 155 353 1170 60 29 554 1 55 38 30 59 32 14 829 8 39 29 640 1400 1357 41 148 22 1279 1064 41 769 500 1149 51 6 292 49 6 175 136 80 591 1020 0 47 822 60 0 0 155 640 544 5 34 0 608 1740 50 21 432 128 9 96 559 14 67 1229 535 415 56 5 0 6 875 15 71 1911 1157 69 551 1030 3 64 87 37 209 900 34 125 1033 22 1 650 33 1 168 866 51 409 2 1225 180 287 9 0 44 6 1006 753 71 105
0 0 0.99 1 0 0 0 1.03 0 0 1.12 1 0 0 0 0 0 0 10.51 0 0 0 0 0.18 0 1.35 6.12 1 0 17.72 0 0 0 1 1 1.97 0 0 0 0 4.01 34 0 0 0.96 0 1 0 4.04 2 0 0 0 1 6.03 1 7.28 0 0 1 3.34 0.43 0 4 0 0 2 1.12 0 0 9.99 0 1 2.01 0 1.19 0 2 0 0 0 2.83 0 0 3.03 0 0 0 0 0 1.05 0 0 2.64 2 0 0 0 0 0.19 0 1 0 0 0 1.01 0 1.31 0 0.99 0 0 0 0 0 0 2.96 1 1 0 0.01 0 1.01 0 0 2 0 0 0 0
74 8 51 2 37 43 26 15 5 47 16 1 15 0 41 24 20 25 4 14 17 9 12 61 1 3 98 68 3 12 8 31 11 30 147 22 0 35 4 16 0 18 2 0 0 9 3 11 37 8 1 5 15 28 2 44 18 52 19 25 1 17 38 30 32 5 135 5 29 12 4 41 30 14 25 0 3 67 6 69 44 25 20 15 48 6 6 30 43 24 18 30 26 8 0 5 27 18 9 11 33 16 9 25 0 16 47 1 0 17 58 15 34 37 24 0 2 25 18 41 35 19 28 5 6 4 7 7 54 20
7 42 0 0 18 0 56 24 17 35 13 1 2 0 0 0 0 0 0 65 7 0 35 0 19 1 18 33 9 49 162 20 0 0 0 9 15 0 0 3 49 0 0 1 22 17 0 0 0 0 179 0 0 14 29 0 23 17 0 4 0 4 0 39 0 14 1 0 5 115 0 23 0 14 1 396 8 0 27 0 21 0 3 16 0 0 17 150 0 2 9 0 1 0 13 5 51 0 18 312 0 0 235 26 12 3 0 47 1 3 5 7 0 76 11 85 9 1 0 1 2 0 0 20 0 17 7 38 0 0
515 121 191 279 219 68 735 286 213 342 50 773 379 1076 284 650 104 379 325 242 224 1 536 618 1031 687 133 314 1227 184 481 118 191 114 262 143 1184 48 109 363 1355 480 5 164 324 296 1087 131 205 1645 672 1219 304 379 466 77 225 104 403 119 657 314 221 252 2142 303 94 1083 394 530 183 245 267 209 293 646 567 245 373 212 151 310 217 246 171 560 1470 1067 149 287 219 679 159 312 258 1214 357 366 563 414 175 192 663 170 308 954 241 890 1812 205 67 466 242 131 252 1694 78 198 76 851 338 315 297 124 342 147 926 472 116 25
0 0 0 0 0 0 0 0 0 29 0 0 0 0 0 0 27 0 0 0 0 0 0 0 0 0 0 0 0 0 10 0 0 0 0 0 59 0 0 0 0 9 0 0 0 0 0 0 0 0 0 0 0 0 0 0 0 3 0 52 0 0 0 0 0 82 0 0 0 0 0 0 0 0 0 0 0 0 0 0 0 0 0 0 11 0 0 10 1 0 14 0 0 40 0 0 0 0 0 0 42 17 0 0 0 0 0 0 0 8 0 0 11 0 0 0 0 0 0 0 11 0 0 0 0 0 0 0 0 0
208 0 0 20 0 0 42 14 4 7 1 0 0 0 0 0 0 0 2 0 5 1 0 0 4 0 3 12 2 31 79 0 0 0 8 65 0 0 0 3 111 1 0 0 6 0 4 36 0 0 0 10 0 6 1 26 0 0 14 1 92 0 0 0 12 1 5 202 0 0 54 0 0 0 0 180 19 6 27 0 0 0 301 3 1 86 229 0 3 0 0 0 0 0 0 682 0 0 0 0 0 127 0 0 0 2 35 81 4 27 0 0 0 5 0 0 0 54 0 0 0 73 58 0 37 13 0 31 0 0
0 15 0 0 64 0 257 0 0 0 40 0 0 7 0 6 50 0 0 112 8 138 9 46 33 1 0 0 50 4 0 0 19 0 1 0 0 0 0 22 0 5 0 15 0 4 0 0 31 6 20 46 42 0 4 39 23 0 129 0 191 0 0 0 0 0 42 0 10 0 5 0 47 2 4 0 0 12 17 1 16 0 62 19 7 48 0 125 0 16 34 52 0 0 0 7 0 0 0 423 0 44 1 22 25 0 0 91 0 13 12 77 4 0 0 11 24 4 0 5 88 20 44 36 94 0 0 90 18 0
430 197 78 208 85 83 150 250 132 302 221 125 92 119 302 124 167 160 133 96 157 239 91 250 204 218 145 131 318 89 167 209 237 218 146 148 122 105 141 187 308 144 110 97 382 300 140 198 106 188 152 160 74 235 254 222 222 136 145 107 168 51 137 188 229 159 132 85 197 72 203 161 125 133 50 256 299 181 91 187 133 191 277 162 121 136 252 159 224 94 213 179 172 205 154 232 195 212 98 209 305 253 184 172 173 124 234 178 247 130 223 118 121 183 168 450 131 58 248 224 60 69 140 128 148 185 69 151 61 203
15 88 2 0 0 7 18 73 0 57 51 0 0 3 0 0 19 64 57 33 54 25 2 9 0 0 73 121 20 0 84 12 14 69 65 0 188 0 0 72 42 27 0 0 23 50 457 0 32 31 0 0 0 82 0 93 35 47 0 61 1 34 0 0 0 30 33 0 33 43 1 3 46 18 0 78 18 0 40 0 89 11 123 55 36 5 14 0 26 1 106 62 177 48 0 0 38 15 77 0 63 5 0 42 15 0 1 28 324 31 68 131 30 23 1 0 0 53 46 1 0 15 23 35 42 36 80 68 0 11
0 2 5 0 0 0 0 0 0 0 0 0 0 0 4 0 0 26 83 0 0 11 0 0 0 0 0 26 0 0 0 0 0 1 0 0 0 0 0 0 2 0 0 0 8 0 0 0 0 0 0 0 51 0 0 0 0 0 0 0 0 0 0 0 0 0 2 0 0 21 0 0 18 0 0 0 0 0 0 0 0 1 4 4 0 0 0 8 4 0 0 0 0 0 0 0 0 27 11 0 0 1 0 0 1 0 0 0 0 0 1 0 37 0 0 0 0 0 0 0 0 0 0 0 0 0 0 0 0 0
1 38 0 0 0 9 0 0 0 0 0 0 0 556 0 0 92 0 24 0 0 39 0 0 0 0 76 8 0 0 1 0 1 0 0 0 122 0 13 0 0 0 0 0 0 0 0 0 0 140 0 47 0 0 0 1 23 8 11 0 0 0 0 0 0 0 0 0 0 47 4 0 0 1 2 7 0 0 0 0 14 0 0 0 4 0 18 0 0 0 0 0 0 0 5 0 6 27 49 0 0 0 327 0 12 0 3 652 0 0 0 2 0 0 9 245 3 0 0 122 0 14 1 5 0 0 0 0 0 0
77 2 0 0 239 0 0 0 3 0 16 0 0 0 0 42 685 13 0 16 4 21 58 0 153 0 47 1 19 0 82 0 0 0 0 0 47 0 153 0 0 22 187 0 0 0 313 0 2 445 6 213 156 14 177 59 0 27 0 0 32 0 0 0 103 19 0 0 0 0 11 0 0 6 347 220 62 0 42 0 0 0 3 45 30 301 0 0 5 0 65 0 13 25 5 481 2 10 0 543 0 1 7 0 0 5 0 0 365 0 0 0 0 4 0 12 0 155 0 0 0 1 1 42 0 7 12 46 0 0
456 5 4 64 0 20 1 13 5 12 0 37 0 22 20 423 234 0 0 93 4 0 32 0 113 54 7 47 41 0 60 0 8 9 53 1 252 0 0 25 172 23 25 0 77 1 192 6 3 268 577 35 59 39 21 2 0 72 4 0 213 314 32 45 180 6 0 25 2 261 10 43 0 3 158 366 0 12 42 0 6 34 53 6 0 78 107 132 14 2 1 11 90 56 1 76 154 17 10 18 36 44 172 24 1 250 9 403 761 8 0 14 0 0 0 43 1 50 0 291 8 5 0 2 28 13 179 3 111 0
0 0 0 317 0 0 0 12 0 0 0 0 0 0 0 0 0 0 0 0 0 0 0 0 0 0 0 0 0 0 0 0 0 0 0 0 0 0 0 0 0 0 32 0 0 0 0 2 0 0 0 0 0 0 0 0 0 0 0 0 0 0 0 0 1 0 11 0 0 0 0 0 0 0 5 0 0 0 0 0 0 0 0 0 0 0 0 8 0 0 0 0 0 0 0 0 0 0 0 21 3 28 0 0 0 0 0 0 0 0 0 3 0 0 0 0 3 0 0 0 0 0 0 0 0 0 0 0 0 0
0 2 0 6 0 0 0 0 0 4 0 0 0 0 0 0 0 0 0 0 0 0 0 0 0 34 0 0 0 0 0 0 0 0 0 0 0 0 0 0 0 15 0 0 0 0 0 0 0 0 61 0 0 1 0 0 1 0 0 12 0 0 0 0 0 17 0 0 7 0 0 5 0 0 0 0 0 0 0 0 0 0 7 0 0 0 0 0 1 0 0 0 0 0 0 0 0 0 0 0 0 0 0 0 0 0 0 0 0 0 0 0 0 5 0 14 0 0 0 0 0 0 2 0 0 0 0 0 15 0
222 0 6 193 121 0 166 8 6 22 35 9 0 35 1 203 0 86 58 0 0 132 163 0 0 4 67 158 382 43 11 44 49 5 4 57 0 83 25 12 341 115 0 0 136 0 145 16 63 1 239 57 40 25 155 43 30 36 0 139 13 97 21 10 149 20 19 21 57 82 50 0 12 7 134 170 0 0 30 17 3 74 128 78 32 83 2 341 32 23 0 505 191 35 0 282 223 34 9 44 42 24 170 14 21 165 40 55 179 29 8 94 140 13 55 53 0 49 45 191 413 20 17 66 35 37 140 186 80 52
0 1 0 0 0 0 0 1 4 17 0 0 34 0 0 0 0 21 0 0 0 0 0 0 0 168 0 0 0 0 0 0 0 12.73 0 0 0 0 0 0 0 0 0 0 0 0 0 0 0 14 0 0 0 0 0 0 0 0 0 0 0 4 0 0 0 0 0 0 0 0 0 0 16 0 0 0 0 0 0 0 0 0 0 0 0 0 0 0 0 0 0 0 0 4 0 0 0 0 0 0 27 0 0 33 0 0 0 0 0 0 0 0 0 0 0 0 0 0 0 0 0 0 0 0 0 0 0 0 0 0
15 0 0 0 0 0 0 0 0 0 0 0 0 0 10 0 0 22 0 0 0 6 1 0 0 0 0 0 0 1 0 0 5 8.27 0 0 0 0 8 0 47 0 0 0 0 25 25 0 0 0 0 0 0 5 0 0 3 0 0 0 0 0 0 0 1 0 0 0 0 0 19 0 0 1 37 4 0 0 11 0 0 0 0 0 44 0 11 118 0 0 0 0 0 0 0 0 0 0 2 0 0 0 0 0 0 0 0 0 0 0 0 37 0 0 4 0 0 28 7 0 0 0 0 0 1 0 0 20 0 0
5 0 0 0 0 21 0 0 0 0 0 0 0 3 0 0 0 0 0 1 0 0 12 0 0 0 0 156 0 0 0 0 0 0 0 0 0 0 0 0 0 0 0 0 0 0 0 0 0 197 0 0 0 0 0 0 0 0 0 0 0 0 0 0 0 0 0 0 0 54 0 0 0 51 0 0 0 0 0 2 0 0 0 0 24 0 0 0 0 0 0 0 0 0 0 0 0 0 0 0 0 0 15 2630 0 0 0 1 0 0 0 0 0 0 0 0 0 1 0 0 0 0 0 0 0 0 0 0 0 0
0 0 0 0 153 0 28 0 1 0 0 0 0 75 0 3 0 0 0 128 0 0 1 11 114 23 34 0 0 3 6 0 0 0 0 0 17 0 0 0 56 0 0 2 0 0 21 1 34 23 0 42 0 0 62 18 0 0 0 3 21 39 0 4 0 1 0 0 1 1 3 2 0 0 0 0 0 0 0 0 0 11 17 17 0 206 0 260 21 4 0 0 9 0 0 0 0 0 0 0 14 0 0 2 16 0 0 1 38 3 14 0 0 0 0 0 0 0 12 0 0 0 20 0 0 0 13 2 0 0
0 24 0 0 0 0 17 0 0 0 0 4 0 0 0 0 0 0 0 0 0 0 0 0 0 0 0 0 0 0 0 0 0 0 0 0 9 2 0 0 0 0 0 0 0 0 0 0 0 91 0 0 0 0 0 0 0 0 0 0 0 0 1 1 0 0 20 0 0 0 0 4 0 0 0 0 0 0 0 0 0 4 53 0 0 0 0 0 0 0 0 23 0 0 0 0 0 0 1 0 0 0 44 0 0 35 0 2 0 0 4 52 0 1 1 0 0 0 0 0 0 51 0 0 0 0 0 0 0 0
0 0 0 33 0 0 0 0 0 0 51 1 0 353 0 1 12 3 0 50 0 0 0 0 0 375 0 7 39 0 474 0 0 0 31 0 28 0 1 16 0 0 0 0 0 0 0 0 0 0 83 73 275 8 209 0 0 0 0 6 13 0 0 0 11 16 0 12 0 2 4 2 19 0 0 96 0 0 0 0 0 0 1 0 0 51 0 1 0 11 0 0 7 25 105 0 450 0 0 112 0 0 0 0 0 17 0 12 531 0 0 358 0 0 48 47 1 1 0 19 69 3 0 0 1 0 103 0 0 0
0 61 0 0 0 0 0 0 0 0 2 1 0 0 0 2 1 15 10 1 0 20 0 0 0 0 0 4 5 25 6 0 0 0 4 0 20 0 0 8 0 298 1 0 0 0 0 0 0 0 4 188 2 0 2 0 23 0 0 4 3 16 0 0 0 4 0 0 0 0 0 4 0 0 0 13 0 2 0 0 0 90 0 0 0 0 0 0 0 45 4 0 3 30 0 0 0 0 0 0 0 35 0 0 0 0 0 12 0 15 0 0 0 0 0 0 0 7 1 1 1 0 0 0 0 0 252 89 0 0
0 0 0 0 0 0 0 0 0 47 3 0 0 0 0 0 0 0 0 0 0 0 0 0 0 0 0 0 0 0 0 0 0 0 109 0 0 0 0 0 0 0 0 0 0 3 0 0 0 0 0 0 0 0 0 0 0 0 0 0 0 0 0 0 0 0 0 0 0 0 0 0 0 0 0 19 0 15 0 0 0 80 0 0 0 0 0 0 0 0 0 0 0 46 0 0 0 0 0 0 0 1 0 15 0 0 0 0 0 7 0 0 0 0 0 0 0 0 0 0 0 0 0 0 0 0 0 0 0 1.13
0 2 0 0 0 0 0 0 0 1 0 0 0 0 0 0 0 0 0 0 0 0 0 25 0 0 0 0 0 0 0 0 0 0 0 6 498 0 5 0 0 0 0 0 6 29 0 0 0 0 0 0 0 0 0 0 2 0 0 1 0 0 0 0 0 0 0 0 0 0 0 0 0 0 0 0 4 1 0 0 3 0 0 29 0 0 0 0 2 0 25 0 0 50.27 2 0 5 0 0 0 0 1 0 0 0 0 5 0 0 0 0 0 1 0 0 0 0 19 0 0 0 0 0 0 0 0 0 0 0 1.07
0 25 0 0 0 0 0 0 0 43 40 0 0 0 0 0 0 45 0 3 74 6 0 35 0 0 0 0 0 0 0 0 0 38 29 0 1 0 74 0 0 0 0 0 8 48 148 0 1 0 0 0 332 0 0 0 25 0 0 22 0 109 0 0 0 4 0 0 1 54 0 69 0 2 0 0 112 0 48 0 12 105 0 18 0 0 3 0 0 0 0 0 0 436.74 12 0 0 33 0 0 43 331 0 27 0 0 0 0 0 93 1 0 0 68 0 0 0 0 0 0 0 0 0 0 0 0 0 3 51 1.8
0 67 66 0 0 13 0 0 0 23 0 0 0 0 0 0 0 83 0 0 26.72 0 4 0 0 0 0 0 0 0 0 11 0 0 105 49 0 0 231.89 0 0 0 0 0 119 55 0 0 0 0 0 0 91.65 0 0 0 1 26 0 0 0 0 0 0 0 0 0 0 41 0 0 1 0 0 0 0 0 0 0 0 74.85 116 0 6 0 0 50 0 45 0 6 0 0 287.13 55 0 173 18 0 0 0 160 0 1 37 0 31 0 0 7.99 0 0 68 26 0 0 0 7 0 0 0 0 4 0 2 0 0 0 0 90
0 0 0 0 0 0 0 0 0 0 14 0 0 0 0 0 12 0 0 0 0 0 12 0 0 0 0 0 0 0 0 0 0 0 0 0 0 0 0 0 0 0 0 0 0 0 0 0 0 0 0 13 0 0 0 0 0 0 0 0 0 0 0 0 798 21 0 0 0 0 3 0 0 0 0 0 0 0 0 0 0 0 0 1 0 0 0 0 0 0 0 0 35 0 0 0 0 0 0 0 0 0 0 0 0 0 0 0 0 0 2 0 0 0 0 0 5 10 0 0 0 0 0 0 0 0 0 99 0 0
2 0 0 0 0 0 1 6 0 2 1 0 0 0 4.31 0 0 0 2.25 0 1 0 0 1 0 0 0 1 0 0 0 2.63 0 1.14 0 0 9 0 0 1.15 1 0 0 0 0 0 0 1 0 0 0 0 0 0 0 0 2 0 0 0 0 0 1.04 0 1 2.18 0 0 3 0 2 0 1.17 2.38 1 0 5 0 0 0 0 3.33 1 0 0 0 0 4 0 0 0 0 0 0 0 0 0 0 0 0 0 0 1 5.32 0 0 0 0 2 0 7.4 0 0 4 0 0 0 0 0 0 0 0 1.19 0 0 0 0 0 0 0
202 0 0 363 32 35 122 20 28 16 15 529 0 308 13.69 298 1 6 40.75 96 13 3 322 41 70 389 0 47 463 0 437 47.37 12 36.86 11 0 1076 0 0 34.85 132 246 41 39 23 6 535 910 17 2 230 778 317 24 360 25 1 5 64 7 4 242 31.96 0 63 14.82 57 91 73 3 317 0 24.83 5.62 907 3 0 28 132 0 2 9.67 310 0 3 711 190 433 0 12 1 23 702 55 11 871 39 0 467 402 0 4 208 16.68 0 123 0 210 407 7 108.6 683 9 124 0 9 79 114 3 293 32 236 21.81 49 3 21 93 80 68 8
0 44 0 0 0 0 0 0 2 51 23 1 6 0 25 0 0 32 5 0 0 0 73 70 19 21 0 0 30 32 31 0 70 0 0 0 0 0 0 48 0 0 15 17 0 0 9 11 15 39 0 0 6 0 13 0 0 0 0 9 0 3 0 0 5 31 0 72 6 0 3 0 3 0 0 17 0 29 11 0 0 0 46 9 7 1 66 0 0 34 29 0 0 0 0 72 2 0 0 0 0 1 17 15 2 0 22 0 20 1 69 76 20 0 0 119 12 64 7 20 0 0 0 22 15 22 57 0 0 0
0 1 41 0 24 50 265 44 1 0 4 207 0 171 0 33 231 0 0 1 3 0 4 2 0 29 1 0 0 0 0 4 0 0 13 0 662 1 0 54 32 0 0 0 29 0 1 0 3 1 31 123 199 0 282 0 12 2 0 0 0 0 0 0 1758 3 0 178 0 129 0 0 0 13 6 0 48 9 0 0 0 0 180 1 10 202 0 388 1 0 0 1 1 0 0 354 207 0 0 91 0 0 10 19 6 0 0 1 0 14 0 28 0 16 0 0 0 301 20 22 17 67 2 0 0 0 0 9 0 0
126.85 56.17 96.39 168.7 84.83 44.41 160.59 66.61 64.54 105.74 80.9 151.83 68.09 64.33 103.56 124.21 101.57 78.98 93.72 62.64 53.56 66.35 93.5 114.26 229.19 103.01 120.76 34 232.06 60.93 83.98 79.82 97.02 49.41 125.57 86.37 158.39 81.82 91.51 63.56 220.23 124.71 62.54 74.46 75.52 76.08 182.79 117.71 50.13 134.86 96.44 143.05 117.95 73.05 128.52 61.92 60.93 82.76 72.33 52.27 76.06 75.27 61.7 65.02 251.49 67.43 78.8 95.13 62.5 81.81 70.68 49.75 60.31 46.94 63.91 188.99 126.06 74.27 100 85.21 76.68 78.24 201 77.58 33.8 96.76 124.3 152.97 52.06 43.86 74.15 132.73 244.5 67.34 74.28 171.27 157.44 67.91 143.22 161.9 84.97 136.78 112.47 91.03 68.08 46.25 60.47 208.54 131.55 48.25 46.97 130.2 59.21 35.02 80.02 194.73 68.53 55.76 54.43 159.81 68.81 40.12 77.67 55.11 77.3 58.46 106.24 159.32 91.71 103.67
14 30 14 11 31 0 14 0 18 14 47 0 30 55 63 39 91 11 0 41 24 3 61 250 168 8 5 74 56 17 0 52 0 47 128 29 60 26 0 14 5 242 0 54 49 35 0 1 50 13 82 13 137 48 123 44 43 19 68 33 84 1 21 0 19 26 15 38 6 34 79 0 10 43 6 32 3 0 0 43 32 21 35 29 7 105 216 17 51 40 18 0 8 10 98 55 18 44 10 60 2 15 0 0 17 0 29 9 16 4 32 1 27 56 43 23 22 10 0 61 225 47 56 24 18 110 3 37 113 16
0 0 3 2 3 0 1 3 2 2 1 0 0 1 2 0 2 1 0 1 1 2 0 4 0 0 6 1 0 2 0 0 0 2 1 2 0 0 2 0 0 0 1 1 2.01 2 9 1 0 1 0 0 2 0 0 1 1 2 1 2 1 0 0 7 0 0 3 0 0 2 0 3 2 2 0 0 2 1 0 0 0 2 0 0 4 0 0 0 2 4 2 0 0 2 2 1 0 1 0 0 1 2 0 0 3 0 1 0 0 2 2 0 1 1 0 0 2 0 2 1 0 0 0 1 1 2 0 1 2 4
33 0 1 73 0 15 8 0 0 1 40 281 0 24 71 0 44 0 55 12 0 1 55 1 83 113 9 70 8 31 31 29 0 11 88 12 1 6 0 68 282 173 15 0 0 2 42 1 30 216 235 22 8 40 17 1 5 13 0 0 74 4 16 0 39 2 6 1 18 7 1 5 9 65 3 0 0 12 191 17 74 64 64 38 16 20 190 63 1 23 44 0 35 2 0 1 120 21 8 35 0 27 17 24 56 135 27 1 50 26 32 555 10 54 9 0 18 0 0 28 13 29 12 9 6 14 11 397 1 0
0 92 1 26 8 0 79 59 59 3 48 85 42 7 18 274 0 21 72 2 19 18 333 2 2 560 0 84 0 27 181 2 47 21 88 48 54 5 31 17 4 1 354 0 3 60 0 7 32 18 170 35 101 75 4 1 12 20 17 60 3 0 1 2 0 4 46 32 7 28 10 1 25 4 66 34 48 1 0 47 9 73 3 14 23 149 0 43 19 23 4 14 0 32 0 157 425 12 0 8 104 43 57 54 65 144 44 3 681 1 0 58 25 30 0 39 38 250 19 0 179 88 7 24 24 90 62 213 2 0
364 12 15 270 40 7 0 0 48 0 0 2 37 0 4 2 3 43 0 2 0 0 154 0 11 346 17 5 10 5 6 0 6 0 1 0 297 0 1 0 246 0 559 0 40 25 295 0 1 0 142 155 151 13 73 22 2 0 4 2 23 0 0 78 794 0 1 12 0 33 33 0 19 52 137 202 51 0 1 35 44 3 289 30 41 34 0 0 10 14 52 0 0 4 2 339 0 11 0 3 1 79 1 16 0 30 18 0 0 3 9 193 0 7 14 133 0 39 4 1 0 1 7 5 49 0 35 1 67 0
42 36 63 47 1 47 0 70 11 0 41 22 7 9 80 22 351 0 31 22 38 48 59 88 2 55 13 20 0 44 0 39 63 41 0 2 47 8 0 50 243 32 0 10 108 58 106 101 69 0 30 2 130 1 0 48 1 131 0 9 23 0 38 0 0 47 0 0 48 13 119 5 8 6 0 127 0 28 0 51 136 32 0 34 19 48 0 9 3 47 18 7 4 79 0 0 0 9 0 43 4 41 19 8 116 0 75 4 89 45 17 8 0 17 102 28 38 7 14 51 5 14 41 0 16 61 12 1 13 51
0 0 0 0 0 0 0 0 0 11 6 0 0 0 0 0 0 0 50 0 0 0 0 0 0 5 0 0 0 0 0 0 0 3 60 0 0 0 84 0 5 0 0 0 0 19 0 0 3 0 0 0 0 18 0 0 18 0 0 19 0 7 0 0 0 0 17 0 0 9 0 0 0 13 0 3 0 0 0 5 0 0 3 0 23 0 0 4 0 0 10 0 24 56 0 0 0 25 0 0 0 0 57 60 10 0 4 0 0 0 0 0 0 0 0 0 0 1 0 100 16 0 0 0 0 0 0 48 0 0
268 43 74 217 171 35 61 45 12 162 126 90 107 115 0 23 31 66 47 2 19 59 127 26 4 43 62 130 12 0 0 4 152 30 27 118 40 48 0 57 136 53 1 37 20 16 10 69 35 184 133 153 303 43 161 35 67 44 58 68 97 0 23 36 521 65 0 285 135 41 302 29 52 51 239 119 48 30 1 0 0 57 162 1 31 63 132 171 27 112 0 0 78 0 27 64 1 48 0 410 148 70 52 51 34 5 32 77 0 70 14 61 54 56 0 27 107 68 122 100 103 6 66 12 7 68 0 313 142 82
0 28 22 6 23 68 19 26 29 93 13 56 13 143 55 144 286 4 23 3 4 0 209 0 0 678 2 59 33 0 4 23 0 1 23 14 197 2 0 8 76 4 3 30 25 63 0 0 34 7 0 0 56 3 7 80 41 95 0 9 6 0 39 0 760 9 2 0 51 0 74 13 46 17 0 4 138 43 257 2 1 26 1 20 2 28 138 32 0 1 70 66 175 21 0 221 0 8 0 50 92 3 0 21 39 0 37 0 0 0 82 2 14 14 38 109 0 105 42 91 0 0 32 53 3 40 0 36 6 1
0 47 0 0 0 0 0 0 0 0 35 0 0 0 0 74 18 2 0 0 0 2 0 0 0 0 1 0 0 1 0 0 0 0 0 0 0 0 0 0 0 0 0 0 0 0 0 0 1 2 229 0 0 3 0 7 0 0 107 0 0 0 0 21 0 0 7 98 0 0 3 0 0 0 0 327 0 0 0 0 0 0 0 5 28 0 0 0 17 0 0 0 0 0 0 0 0 0 0 0 0 0 0 0 0 0 0 0 0 0 0 0 0 0 0 0 1 0 29 0 107 0 0 0 0 0 0 0 0 3
0 0 0 0 0 0 0 4 50 0 0 1 0 0 0 0 0 0 60 0 0 0 0 0 0 0 8 0 0 0 0 0 0 7 0 0 0 0 0 0 0 27 6 0 0 0 6 0 10 0 21 0 0 0 0 0 8 0 0 0 0 0 0 0 0 3 0 6 0 0 0 0 0 1 0 0 11 0 0 0 0 0 58 2 0 0 0 0 0 14 5 0 16 1 0 0 0 0 0 0 0 0 0 5 0 0 0 0 0 0 0 0 0 0 0 0 0 0 1 0 0 0 0 0 0 1 0 32 0 0
5980.91 5601.72 6425.55 10614.5 5772.75 2869.49 6126.87 4824.35 4817.46 4829 4709.42 7624.57 3738.16 6624.76 4581.55 8776.51 7482.05 6260.85 6997.26 3780.54 4978.63 5891.4 7306.17 9477.96 12564.1 8674.66 6819.27 10485.5 10437.7 5234.03 6524.95 5784.43 4671.91 4946.41 7605.81 7301.22 5936.76 5783.58 4580.16 5414.45 9745.87 6609.96 5067.9 6917.44 6545.65 4356.7 10369.8 12196.6 4325.54 10589.8 10343.5 9744.26 9335.43 5808.94 6007.11 4540.26 4747.57 5490.67 5767.06 4606.27 5287.75 4533.96 5722.46 5093.44 15742.6 5645.44 7067.2 6647.83 6561.31 5453.74 5314.88 4398.61 5584.13 4935.18 6540.56 9715.44 7933.34 5490.85 3759.7 4717.59 4038.13 5941.99 10935 4976.49 4750.46 7313.01 7346.95 6497.74 5758.72 5344.32 7428.27 7455.08 11714.1 5841.1 4694.68 12948.3 7988.87 4836.81 6287.41 7339.59 6265.52 7088.31 9172.56 5429.86 5846.52 4403.16 6351.23 9957.89 9417.11 3601.44 3833.29 7351.76 5540.13 5546.41 5456.75 10158.7 6135.14 3193.97 5897.06 9486.86 5827.7 4336.36 5409.4 4700.31 5983.43 5053.38 4732.08 12026.2 6633.62 8005.32
0 18.02 3 3.04 2 78 11.01 0 32.21 173.04 63.26 39.16 22.05 0 0 83.44 268.56 0 48 3 38.21 0 19.33 29.12 1 26.33 0 4 54.43 25.27 0 39.01 89 34 7 38 78 0 0 49.24 277.53 0 0 76.28 44.16 8 0 0 4 399.97 0 38.23 306.37 183 0 0 40.23 53.06 310.49 78.08 1 14.07 57.19 1 557.07 103.48 0 458.21 0 57.74 0 0 3.01 22.02 2.02 16.38 57 21.08 240.93 0 344 27 185.27 21 0 0 0 47 14.02 110.05 61.11 0 9.02 108 0 175 3.02 72 0 8.19 23 43.03 0 34.24 94.07 3.04 51.11 144.03 129 38.01 47 211.14 73.28 48.02 20 732.82 71.14 90.82 120.02 0 47.28 0 117.32 128.15 20 38.02 97.92 164.74 0 2
1 24 0 1 0 0 44 0 0 0 0 2 0 0 0 0 0 0 0 0 5 1 14 0 0 0 0 0 0 0 18 0 0 0 0 0 0 25 0 0 0 1 0 0 0 0 0 134 0 16 0 0 0 0 0 0 0 0 0 0 0 29 0 0 0 0 0 5 0 0 2 0 8 0 0 0 0 0 0 0 0 5 0 12 0 0 0 2 0 0 9 0 4 0 0 0 0 0 0 0 0 0 6 0 1 0 0 0 0 1 0 2 0 0 0 0 0 0 0 0 0 0 0 0 0 3 0 2 0 0
573 100 223 351 306 156 36 216 135 58 73 549 117 507 147 106 210 92 428 5 103 73 104 304 111 130 20 209 5 48 450 4 11 70 112 168 95 9 106 236 41 135 0 222 261 103 299 133 161 339 53 214 64 6 193 43 259 221 18 115 20 232 46 176 15 107 104 535 132 256 355 134 32 91 89 753 323 19 403 72 151 163 452 121 68 119 150 603 163 178 190 174 426 53 69 387 208 108 363 226 36 216 363 87 51 50 80 270 357 50 162 222 107 123 43 289 35 101 187 308 346 59 30 133 44 79 56 312 117 224
257.22 201 167.13 454.91 97.8 73 121.09 177.31 114.07 320.02 174 171.81 44 191.6 270 178.35 143 80.04 206.54 67 118 144 149.04 259 420.97 479.95 166.99 470.07 376.82 119 66.23 111.69 139.97 51.19 84 106.96 181.11 54.11 69.81 207.03 321.56 230.71 188.65 51.99 211.73 215 440 380.74 92.79 198 252.35 360.53 218.33 120.02 322.76 72.5 181.36 129 134 191 245.14 136.9 91.87 33.97 532.02 171.53 325.95 253.6 234.7 187.81 230.65 261 87.92 252.98 54.89 569.84 108.03 227.21 188.98 259.47 120.12 402.78 161.69 166 246.24 160.92 350.69 293.7 95.94 205.15 89.51 295.1 403.06 153 139.87 222.73 377.85 33.03 134.44 342.28 88.11 69.04 179.89 252.96 174 65.5 168.66 85.37 392 147.14 224 372.81 88.91 110.03 189 209.03 222.09 91.91 124.52 537.5 97.83 214.33 170.99 130.95 272.05 130.96 249.92 202.16 321 266.83
0 10 4 40 33 0 73 80 0 93 0 72 58 1 0 13 79 0 98 0 25 42 16 16 0 10 0 71 1 0 296 0 36 0 0 18 59 0 0 20 0 21 9 0 24 68 206 37 4 10 64 0 0 0 0 62 2 29 70 1 183 60 0 54 31 28 43 5 5 26 0 0 9 17 24 87 0 2 1 23 64 23 0 0 18 44 0 25 71 20 48 0 34 82 19 34 4 50 0 0 13 53 7 50 22 0 0 0 79 0 0 25 0 0 1 5 0 85 4 9 46 0 22 0 1 9 0 45 27 146
75 0 55 6 42 1 0 1 11 32 8 17 9 27 27 65 310 1 1 0 3 27 229 59 2 174 32 9 0 4 1 39 24 2 5 66 2 16 0 63 0 3 82 0 26 35 0 3 0 392 6 63 100 8 4 21 45 2 0 46 0 69 0 6 282 0 72 8 24 54 0 29 49 5 9 5 21 19 5 19 7 0 113 25 1 90 14 3 0 53 40 0 26 0 17 84 1 23 21 75 29 22 0 2 35 31 10 99 85 15 11 66 2 5 9 313 14 47 31 44 0 80 8 16 0 30 59 120 1 0
1 0 0 0 0 0 3 0 0 0 0 0 0 0 0 2 0 4 0 6 0 0 0 20 7 0 0 0 0 5 0 14 0 0 0 0 6 0 0 10 0 0 0 0 0 5 0 0 0 9 0 0 0 0 67 0 0 0 0 0 0 0 0 0 0 30 0 0 0 13 0 0 0 0 0 0 15 0 0 0 0 0 0 23 0 1 0 0 39 0 0 0 228 0 0 0 27 0 0 1 0 5 1 0 0 0 0 0 845 0 49 22 0 5 0 0 20 20 0 0 0 0 0 0 0 0 0 14 0 1
26 54 70 26 13 42 39 126 100 43 190 30 70 19 145 26 22 100 107 15 91 107 18 138 29 32 102 218 38 38 16 134 131 80 46 95 29 92 129 71 14 21 11 143 143 100 46 19 50 14 14 18 13 69 31 65 79 78 162 74 20 25 70 168 36 113 50 14 92 11 24 107 78 91 17 20 192 75 9 73 104 80 31 126 89 15 24 15 88 91 124 20 32 97 94 16 26 73 18 41 121 138 19 78 123 44 102 25 50 79 104 12 86 120 110 36 94 8 91 19 11 7 74 103 97 123 15 11 161 186
34 0 0 6 0 0 1 0 0 9 0 0 3 9 0 9 0 0 0 0 0 0 5 0 0 347 0 0 1 1 0 0 0 18 0 9 28 0 4 0 32 5 32 7 0 4 168 0 3 0 0 0 0 0 0 0 2 0 0 0 0 1 0 0 22 26 0 29 0 0 0 0 1 22 0 9 0 4 0 0 0 0 0 14 10 66 1 1 4 19 0 0 13 1 0 15 0 0 0 0 0 0 0 0 1 0 7 0 0 4 0 0 18 30 0 4 0 39 12 0 0 0 0 0 2 0 0 62 0 0
23 99 235 806 496 99 66 228 96 152 138 259 122 4 118 283 1600 342 129 81 61 227 196 143 443 839 74 207 503 85 16 170 173 95 105 191 317 104 228 105 365 246 0 109 145 293 387 5 55 582 100 651 83 161 146 88 137 82 95 86 66 155 77 102 1226 55 94 391 63 137 74 213 39 124 690 361 186 99 132 52 189 179 502 190 39 167 210 536 42 36 124 2 138 93 216 1218 148 234 21 6 107 191 218 94 98 505 128 452 862 112 143 292 133 95 86 55 60 101 132 291 145 155 3 121 78 146 234 385 158 81
512 10 0 0 56 0 0 0 29 88 40 0 0 1 89 0 0 2 11 3 73 0 0 35 638 1 3 2 0 0 1 22 38 0 111 0 0 76 1 0 0 0 0 0 104 129 49.98 0 0 1086 0.81 4 18 0 0 36 8 30 0 0 0 86 1 0 0 18 104 0 0 0 0 0 0 24 1.21 371 113.76 1 168.11 0 0 0 0 1 4 8 54 431 43 15 92 0 83 28.95 0 117 129 43 0 2 147 0 0 65 17 1 0 0 0 9 41.39 0 21 19 0 394 11 1 38 0 0 0 7 84 73 45 0 201 48 0
0 0 0 1 0 0 2 3 0 16 0 137 0 0 0 15 0 0 0 0 0 0 0 5 0 0 1 0 0 0 0 0 0 0 0 1 0 0 0 0 0 0 81 0 0 0 57.02 0 0 0 1.19 0 0 0 0 0 0 26 1 0 85 77 0 0 333 74 0 165 4 0 0 0 0 0 4.79 324 5.24 0 79.89 0 0 0 18 0 0 0 0 0 48 0 0 0 0 6.05 91 41 0 0 0 0 0 0 0 0 0 0 0 0 0 28 24.61 0 0 0 5 0 0 113 0 0 0 0 0 0 0 18 0 104 0 0
484 0 0 0 0 0 0 0 0 5 0 0 0 0 0 0 106 0 0 41 57 5 0 0 0 0 0 0 0 0 0 0 0 0 0 0 0 0 0 0 0 0 0 0 0 26 0 0 0 0 0 0 0 0 0 0 8 0 0 0 0 0 0 0 335 11 0 0 0 0 15 0 0 7 0 0 0 0 0 0 0 0 4 3 0 0 0 0 26 0 40 0 0 0 0 0 0 11 0 0 6 0 0 17 0 0 0 0 0 6 18 1 0 0 0 0 0 0 3 0 0 0 0 6 0 0 0 114 0 0
756 50 75 101 0 14 0 24 0 31 0 0 0 0 13 0 308 159 0 0 20 1 0 16 0 257 1 0 0 11 193 86 73 19 127 54 0 0 33 0 22 7 430 120 1 0 0 0 17 73 47 90 3 24 0 0 16 56 76 0 261 1 2 0 105 102 27 0 55 10 37 0 53 20 0 32 0 0 128 12 92 70 246 42 65 31 73 159 13 43 6 35 0 79 44 345 103 38 308 4 2 34 260 10 74 1 115 20 0 52 51 57 25 1 101 2 16 52 3 454 1 77 34 1 99 20 76 264 0 0
0 0 0 0 0 19 0 0 1 0 0 0 0 0 10 0 0 8 0 0 2 0 0 0 0 0 0 0 0 0 0 14 0 2 0 0 0 1 0 0 0 0 0 0 0 0 0 0 0 0 0 0 0 6 0 1 0 0 0 2 0 0 0 0 0 0 0 0 0 0 0 4 14 0 0 0 0 1 2 0 0 0 0 0 0 0 0 0 0 1 0 0 0 3 0 0 0 0 0 0 0 4 0 6 0 0 4 0 0 6 10 0 0 3 0 0 1 0 0 0 1 0 0 3 0 4 0 0 0 0
26 0 0 6 3 134 74 2 0 0 0 0 0 1 48 28 0 47 0 0 20 0 210 0 538 0 0 0 222 24 220 5 0 4 35 0 7 0 9 10 0 2 0 5 0 8 83 0 0 24 5 0 542 23 434 4 2 3 106 0 181 140 6 0 0 8 0 19 0 60 485 33 1 12 588 620 0 0 119 0 1 1 26 17 37 802 0 160 1 8 0 0 0 38 69 233 0 0 70 0 0 83 145 0 0 158 0 0 59 20 9 0 0 13 1 279 0 2 2 22 123 62 19 1 0 12 9 3 37 0
94 2 37 5 3 0 0 12 0 32 1 7 0 0 12 1 0 2 0 0 0 0 169 14 0 0 0 26 1 0 69 2 0 3 0 6 98 0 0 0 166 42 0 0 13 11 0 0 4 0 0 0 0 29 0 0 10 9 0 8 0 0 0 0 0 11 11 18 14 0 0 1 0 0 0 30 0 94 19 0 2 0 0 0 0 0 0 4 4 0 0 0 0 0 0 0 0 0 0 0 0 4 6 0 0 2 1 0 0 11 43 0 3 0 0 2 0 0 0 56 2 0 24 15 0 10 39 56 1 0
5 0 8.98 14 0 1 0 0 2.15 0 13 8 10 0 3 5 5 12 4 24 5 0 14 11 0 2 19 6 0 0 0 9 0 4 0 0 4 7 1 2 27 18 0 4.17 4 2 20 1 1 0 0 2 2 1.01 0 4 3.09 0 14 1 3.02 0 3.96 1 11.02 4 0 0 4 18 0 1 0 13 2 5 12 5 2 2 3.42 2 0 4 38 0 17 0 4 2 4 0 1 2 22 0 0 5 5.88 9 0 2 24 2 1.03 32 0 0 0 1 3 0 3 3 69 0 2 1 0 4 3 0 2 7 4 5.99 2 0 3 7
4.12 310 254.02 435.75 165.21 86 279.03 24 187 197 99.72 468.01 148 248.05 91 82.4 899 122 192.92 64 96 56 191.82 248.03 216.06 163.04 50 0 185.82 147 359 151.31 192.02 146 109 251 184 43 207 93 113.04 208 287.29 161 146 115 783 0 145 148 269 205 295 177 736.35 192 197 194 129 175 143 227 143 144 131 209 76 178 201 206 371 151 170 145.98 324.01 129 188 165 210.1 77 183 92 519 143 63 456 176.13 414.21 153 119.64 326 221 502 177 113 535 894 44 106 940.25 167 153 145 230 171.16 210.75 137 190 169.06 137 47 485 47 156.14 26.08 1128.36 104 306 186 754.36 135 574.01 107 139 116 109 272.9 107 89 60
6 82 126.02 35 31 7 31 19 25.85 12 53 11 2 1 173 83.03 338 17 31 20 78 3 200 29 8 4 18.94 190 231 59 1 65 5 16 0 8 13 57 2 29 319 67 0 39.83 24.04 82 312 776 16 826 238 11 64.6 82 161 15 98.91 0 6 83 199.98 9 169.04 29 2.98 146 11 52 56 129 263 66 69 91 140 4 167 11 94 6 9.58 130 8 43.01 51.93 1 157 45 64.99 40 132.27 245 60 111 143 538 53 96 1.12 10 135 17.82 300 73 66.97 195 107 0 0 66 47 28 9 106 66.37 29.22 60.03 12 24 7 159 34 32 60 10 52.01 229 557 64.03 16
0 0 0 2 2.97 0 7 7 24 21 0 0 3 5 14 0 0 10 0 0 4 3 0 0 0 76 20 0 3 0 0 1 0 1 8 8 0 2 1 0 349 0 2 0 0 3 0 0 0 2 17 0 7 1 1 1 1 0 0 6 0 0 10 1 0 8 4 1 3 0 0 7 0 2 1 0 0 1 0 0 0 56 0 2 1 0 0 0 7 0 2 10 2 10 5 0 0 7 0 0 27 0 0 0 1 0 1 0 0 0 10 2.03 12 0 11 3 8 0 0 0 11.01 0 8 0 10 2 3 4 1 1
0 4.03 83 0 0 0 0 0 0 0 0 0 0 0 0 0 0 0 0 0 0 0 0 103 0 0 58 13.92 54.97 14.02 0 0 0 0 0 0 0 0 58 0 0 0 0 0 0 0 0 0 0 1 1 0 0 1 0 0 0 2 0 0 0 0 0 1.06 0 0 0 2 0 0 0 0 0 0 0 0 0 0 0 0 1 0 0 0 0 0 0 0 0 0 0 0 0 0 0 0 0 0 0 0 0.69 0 0 0 0 0 0 0 0 0 0 0 0 1.01 0 0 0 14.15 0 0 0 0 0 0 0 5 0 0 0 0
21 41.97 0 0 0 47 0 12 25 20 0 0 4 0 0 0 36 22 0 0 0 87 0 14 0 0 1 1.08 84.03 49.98 0 7 2 6 0 13 0 0 0 3 0 4 1 29 36 9 45 21 7 6 0 0 0 17 1 5 0 0 0 1 22 35 12 143.94 0 0 0 0 3 0 0 0 37 12 52 89 0 1 0 0 4 1 1 0 12 33 0 19 0 7 0 0 0 48 93 0 0 0 0 0 1.31 0 0 1 0 17 13 0 13 15 0 0 47 50.99 0 0 0 25.85 1 6 0 0 14 6 1 0 62 0 3 0
3.65 1.58 0 0.97 0 0 4.42 0 0 0 0 0 0 0 11.59 6.06 0 12.87 58.79 0 3.65 3.22 0 1.11 0 544.8 1.74 58.73 88.43 3.17 0 4.04 28 0 2.54 0.83 0.97 8.04 0 2 1 2 5 36.99 1 7 14.12 831 0.95 9 55.11 177.1 3 6 4.13 2.48 1 1 1.98 3 0 0 1.03 3.87 1.06 1.29 22.07 2.5 3.03 0 0 1.08 2 14.14 43 0 1 46.43 23 16.95 0 4 3.28 24 1.47 0 0 7 1 8.98 42 1.09 1.23 0 1.95 2.97 150.63 0 4 129 1.79 0 2 16 10.91 1 54.06 0 0 31.85 1.02 348.35 7.68 11.8 0 11.05 20.42 0 0 0 0.95 16 15.01 3 0.9 45.97 0 294.05 1 1.02
59.28 9.18 22.23 61.96 23.19 12.17 23.95 11.82 10.45 24.63 16.32 51.68 8.66 32.37 22.22 56.37 45.23 27.36 15.59 29.87 7.05 14.43 44.62 39.3 74.22 134.03 11.12 10.88 65.29 6.25 49.87 11.31 14.74 7.06 18.98 16.75 38.69 11.66 15.52 13.7 71.62 41.7 52.31 9.78 13.38 13.48 81.15 104.48 7.83 69.4 57.4 60.68 46.95 15.08 27.95 8 16.15 16.83 4.11 3.15 14.82 23.18 12.14 8.81 112.11 17.03 12.44 47.69 18.44 30.72 28.24 16.75 11.44 11.29 24.16 68.72 10.65 3.03 34.49 6.99 3.75 16.54 70.51 19.43 15.44 52.11 45.13 58.68 13.88 17.27 22.13 56.09 77.27 7.53 27.52 127.69 53.14 15.01 14.31 40.14 11.07 11.79 52.72 10.94 13.16 29.36 22.55 37.64 104.41 11.45 9.23 53.71 8.47 8.31 7.05 62.16 9.18 22.28 7.34 59.32 43.89 27.06 7.59 8.11 16.13 7.02 24.84 63.88 14.63 18.49
63 59 5 278 3 7 177 84 51 41 59 939 0 289 61 125 532 16 81 210 22 84 104 7 972 353 87 65 50 3 15 66 10 71 0 49 644 38 94 159 274 279 2 33 6 102 100 0 46 363 69 192 371 87 285 4 15 16 38 38 43 393 43 63 78 29 53 3 0 189 58 20 35 14 338 943 22 49 184 11 60 43 355 12 23 336 76 3 92 0 88 354 301 34 0 100 567 5 89 3 85 101 759 42 26 108 12 223 288 52 43 75 25 26 53 751 0 127 15 488 52 315 45 55 8 8 205 52 0 100
797 28 1 390 1 18 24 1 0 0 86 25 4 564 154 269 595 50 5 6 33 8 92 40 26 235 55 73 51 0 0 6 0 0 0 17 186 0 0 34 478 290 300 0 0 3 0 6 23 863 25 5 453 130 309 38 21 0 0 5 437 52 45 31 1007 22 82 49 111 66 286 0 20 28 0 24 0 73 6 0 11 0 266 33 22 32 0 5 2 31 32 28 967 26 0 152 117 73 125 369 0 53 2 6 14 208 32 864 505 0 65 118 49 27 33 402 10 84 23 88 76 201 5 21 38 4 500 195 1 3
3 9 82 142 42 12 133 5 2 21 33 264 17 1 0 462 57 71 0 35 55 33 65 10 688 35 67 65 44 11 1 13 7 15 2 8 218 15 46 44 119 33 18 7 44 3 24 22 98 323 87 74 86 13 236 35 39 24 0 22 0 0 0 21 1 16 31 33 9 30 9 13 8 9 0 103 17 99 26 15 2 2 144 25 89 109 31 95 72 22 1 23 301 72 33 65 16 22 175 43 81 34 222 10 66 19 20 54 9 26 21 21 16 9 15 292 43 31 11 17 32 8 6 12 14 8 66 32 5 21
8 0 28 0 136 0 0 14 0 5 21 35 5 502 13 2 210 42 0 18 7 0 155 44 4 449 27 196 209 22 20 14 4 34 108 34 120 1 5 52 10 1 17 9 2 42 73 1013 52 197 113 3 3 11 75 0 3 12 3 67 86 90 96 21 195 38 0 94 4 206 2 15 63 50 84 319 5 10 260 75 1 12 125 58 75 778 237 372 4 11 74 78 95 7 91 7 26 17 10 209 0 57 150 6 14 97 2 89 523 13 11 98 114 16 85 8 8 116 16 0 1 215 0 16 47 54 49 16 36 0
0 0 0 0 0 40 0 29 0 0 0 0 0 0 0 0 0 0 0 0 0 0 33 0 0 54 0 11 52 0 0 97 20 0 136 0 1 31 0 0 60 0 0 0 26 0 69 0 0 0 36 0 0 1 76 0 10 0 0 0 5 0 0 13 0 3 0 0 61 0 0 0 35 0 0 0 0 0 0 8 0 0 47 0 10 0 0 0 0 0 25 0 0 16 43 0 0 0 0 3 19 0 0 26 0 0 23 0 0 24 0 0 16 8 0 0 25 62 0 0 0 18 0 0 1 16 0 0 0 48
5 48 74 0 365 39 160 0 43 2 38 27 62 24 0 324 100 13 181 35 48 68 110 10 387 157 100 0 64 38 559 5 8 95 1 22 185 0 41 17 70 460 1 3 58 48 1200 393 5 144 208 84 247 155 167 67 64 60 0 29 66 144 0 29 185 52 0 1056 51 1 115 0 44 8 82 223 83 39 84 36 43 0 104 38 64 57 19 466 182 19 32 1 1028 0 9 237 62 25 45 267 53 78 298 14 1 91 102 0 43 1 39 558 6 23 0 378 4 204 0 1077 3 76 15 74 1 3 527 325 0 4
0 0 0 0 0 0 0 0 0 0 0 0 0 0 0 0 0 0 0 0 0 0 0 0 0 0 0 0 0 0 0 0 0 0 0 0 0 0 0 0 5 0 1 3 0 5 0 3 0 4 0 30 0 0 0 0 0 0 0 0 0 7.74 0 0 0 0 0 0 0 0 6 16 0 0 0 1 0 0 5 0 0 0 1 0 0 0 0 1 0 0 0 0 0 0 0 288 0 0 0 0 0 0 0 0 0 0 0 0 0 0 0 0 11 0 0 0 0 0 0 0 0 0 1 0 0 0 0 0 0 0
253 0 0 3 32 0 9 9 51 0 0 191 1 63 0 312 0 0 0 1 0 0 109 0 0 369 0 2 228 0 294 0 0 0 0 0 0 0 3 0 0 135 0 0 0 0 154 0 0 97 0 3 73 0 5 0 0 0 0 0 0 210.26 1 0 4 0 0 112 0 22 52 0 0 2 5 588 0 0 225 0 0 0 19 0 35 0 33 228 0 0 53 29 0 0 0 1100 0 0 0 83 0 0 24 0 0 18 0 53 1 4 0 0 0 56 0 587 0 99 0 191 460 0 2 2 0 0 31 18 14 0
0 0 0 0 0 18 0 0 0 0 0 0 0 0 0 0 0 0 0 0 0 0 0 0 14 0 0 0 28 0 0 0 0 0 0 0 0 0 0 0 25 0 0 0 0 0 0 0 0 0 0 0 0 0 0 0 0 0 0 0 0 0 0 0 0 2 0 0 0 0 46 0 2 0 0 11 0 0 0 9 0 0 0 0 0 0 0 0 0 0 0 0 0 0 0 0 0 0 0 0 1 0 0 0 0 0 0 0 0 0 0 17 0 0 0 0 0 0 0 0 0 0 0 0 0 0 8 0 0 0
0 28 0 0 0 0 3 0 82 0 0 0 0 0 0 123 0 0 0 0 0 0 0 0 0 0 0 0 0 0 201 0 63 0 0 0 0 0 0 0 0 0 0 0 0 57 35 824 0 0 0 0 0 0 0 0 0 0 15 0 0 0 0 0 0 73 0 0 0 0 6 0 0 0 8 0 0 0 0 165 0 0 73 12 0 0 0 189 0 0 42 0 0 40 86 0 0 0 0 0 0 73 118 0 50 0 67 0 0 27 0 0 0 0 0 0 0 0 0 0 0 0 0 0 4 0 44 0 14 130
2048 194 87 497 563 172 1045 163 488 231 211 583 454 952 509 1696 211 553 100 589 423 437 1302 248 1094 2432 190 457 1836 178 898 366 164 363 131 718 1533 501 44 604 1208 1038 2590 274 587 240 521 1734 447 1069 2925 2534 1771 246 1783 351 418 385 243 238 1375 537 432 711 4377 437 453 310 203 477 458 371 214 353 834 2054 282 351 1026 102 463 537 1623 259 584 306 830 1479 349 575 489 1564 1543 467 408 3175 1079 233 194 713 570 545 1730 434 380 510 566 384 1458 224 417 825 409 329 186 1352 184 411 928 1623 1158 945 368 342 294 465 717 1272 376 226
0 0 0 0 0 4 0 0 0 0 30 0 0 0 0 42 0 0 0 29 0 23 8 0 0 3 0 0 0 0 0 3 0 2 0 2 1 58 0 0 868 0 0 0 0 0 0 0 8 0 0 45 191 4 0 1 26 33 0 0 6 11 4 0 0 4 0 32 0 67 1 4 14 21 0 102 3 0 1 9 0 5 330 2 16 0 0 27 0 14 0 0 28 32 0 39 11 0 27 75 0 0 0 0 1 0 0 1 35 7 13 95 0 0 0 708 0 15 18 0 17 6 0 15 22 0 72 33 0 0
0 72 7 341 402 72 51 123 28 17 18 221 2 4 54 42 138 25 24 329 47 45 35 303 115 228 0 214 219 109 878 15 94 32 67 1 112 39 245 29 704 29 343 14 17 49 92 5 68 72 313 416 142 87 471 204 8 18 9 49 16 52 0 119 281 30 36 42 30 86 488 19 74 82 41 30 165 27 56 27 288 15 423 64 30 36 520 530 30 54 173 44 252 69 50 528 550 43 112 64 74 81 62 1 4 278 95 53 125 34 2 3 10 107 28 826 115 423 92 268 114 199 50 38 47 16 391 378 10 163
521 35 78 0 209 0 37 39 163 31 51 415 8 0 78 336 49 59 77 271 84 42 182 61 274 150 6 279 189 66 212 81 106 87 5 195 44 0 0 128 35 64 756 4 0 24 0 779 158 487 22 514 147 19 0 22 32 126 0 208 202 33 82 6 14 138 1 114 37 25 0 31 0 99 95 63 94 127 18 126 98 65 353 18 32 187 159 76 43 23 43 21 538 62 98 937 263 39 203 338 3 197 341 0 7 115 83 209 204 28 16 50 22 25 7 186 44 96 10 169 121 218 31 10 37 122 357 100 196 19
0 3 0 0 16 0 0 0 0 0 0 725 0 0 0 3 30 0 0 26 0 1 0 0 0 0 2 0 3 0 67 0 0 0 0 0 341 0 48 1 455 0 0 0 3 0 39 33 1 235 29 171 0 0 0 0 0 0 20 0 0 0 0 0 0 28 0 0 0 0 160 0 0 0 96 433 1 0 68 6 1 0 339 0 2 0 0 0 0 0 0 0 0 0 0 137 0 0 88 101 0 0 0 0 0 0 0 0 114 3 0 2 0 0 2 0 0 49 0 9 0 1 0 0 1 1 50 106 0 0
85 25 6 0 62 74 7 65 41 68 32 10 5 35 24 12 12 0 91 11 36 100 59 2 28 0 94 223 6 59 130 0 66 28 142 21 165 13 67 23 12 54 1 21 29 91 57 42 23 36 0 17 44 38 48 44 24 57 0 56 79 14 42 58 6 66 33 43 14 64 5 32 78 34 142 20 64 36 37 70 36 11 21 56 41 51 0 92 22 8 11 130 83 4 22 27 20 30 30 18 51 31 10 25 44 34 8 2 0 30 15 41 63 59 57 239 50 41 53 42 2 4 24 36 7 33 89 46 20 0
0 18 78 60.87 0 13 0 39 76 24 0 0 1 0 0 162 3 0 1 89 3 0 0 17 0 12 60 1 0 22 41.74 7 71 25 10 1 0 48 20 0 0 197 0 0 19 34 0 8 0 140 0 2 144 26 117 14 24 0 26 0 4 3 27 0 0 25 1 0 3.99 0 3 0 9 2 122 0 0 19 0 1 0 9 6 34 27 1 2 1 67 3 0 0 118 59 95 0 0 4 26 11 5 66 0 14 34 76 2 0 0 43 0 0 0 0 0 250 0 5 19 0 0 0 0 19 0 40 0 0 0 0
543 37 132 1137 2 100 76 152 111 161 179 1027 20 222 62 527 1032 137 159 213 56 276 87 337 589 498 230 132 912 154 365 148 122 227 144 260 578 84 77 263 1565 772 551 189 185 248 905 939 246 1479 569 944 451 97 557 204 144 336 213 174 636 253 290 17 106 241 182 235 247 462 370 231 222 252 402 744 210 215 449 71 20 150 741 221 199 594 990 377 250 155 217 1895 658 81 83 495 57 111 576 386 207 166 756 151 199 430 182 214 1171 149 101 893 95 121 124 657 201 450 153 928 440 185 185 139 122 130 895 819 111 38
548 371 406 963 711 456 367 384 217 367 212 1523 91 1630 272 2171 1376 309 568 1467 268 451 832 599 1798 1048 203 490 1747 261 774 322 416 155 382 172 788 161 504 270 1806 1172 1700 285 369 661 2826 376 502 1471 2312 1413 2546 597 1742 223 306 361 576 342 211 557 211 587 2892 247 513 2619 679 685 1240 452 552 285 732 1368 856 251 859 341 163 171 1835 292 259 2245 1201 1196 368 279 234 3345 1986 528 613 1022 4034 764 2523 1483 417 529 1227 268 318 1806 431 3529 2677 360 427 1187 464 529 137 1746 421 812 226 2486 1801 730 385 399 300 313 600 1046 286 603
2390 152 229 2715 2563 138 1855 312 143 98 165 3037 68 1271 290 2633 3036 353 449 1233 186 202 1368 138 1781 6990 153 263 2082 224 1436 287 349 169 294 628 1004 360 294 188 2058 2136 2002 340 411 176 2191 6120 361 3340 2765 2935 4848 564 2380 177 361 256 145 299 696 1718 284 266 2503 154 203 5202 87 2187 2116 246 196 151 2743 2057 83 283 2098 240 85 735 3314 207 408 3268 2564 3353 284 310 436 1674 3002 344 270 1612 3073 151 1815 3509 145 239 2232 206 360 2532 342 3039 6233 347 462 2538 258 313 296 2244 238 2132 162 1868 2294 1517 240 121 105 130 805 1866 152 123
0 0 0 2 0 4 0 0 0 0 0 0 0 0 0 162 0 0 55 12 0 0 0 0 0 0 0 50 0 0 0 0 0 20 0 0 1 0 0 0 0 1 0 15 0 0 0 29 28 0 0 36 44 3 59 0 0 0 0 0 44 29 0 0 0 0 9 0 0 0 1 0 0 0 0 47 0 1 0 0 2 0 0 1 5 0 0 119 0 0 0 0 0 13 0 0 0 15 102 137.47 0 0 0 0 0 4 0 0 0 0 0 15 0 5 0 0 0 2 10 0 0 55 0 0 0 0 5.74 1132 0 0
0 15 0 7 37 8 6 38 99 14 45 569 39 8 0 3 50 21 45 0 51 0 0 255 445 2 0 287 1 73 298 11 0 23 37 88 58 19 61 27 190 117 396 0 37 35 132 82 16 0 76 14 10 31 0 55 64 29 0 66 2 0 0 71 491 18 41 94 0 5 36 5 43 24 44 416 0 17 46 6 0 109 84 77 0 0 116 23 38 68 31 216 286 96 0 128 29 41 0 14 203 13 88 1 5 35 60 102 1 36 0 204 61 0 0 64 7 149 77 25 0 22 33 18 26 13 2 27 1 161
48 3 0 234.64 162.49 0 205 0 23 0 30 74.6 0 72.26 113 53.73 172 0 57 56.37 42 122 114 2.08 0 45 0 24 319 0 0 0 53 5 0 19.95 25 35 0 24 76.28 176.83 254 0 47 41 506 204 120.5 0 17 202.63 76 91 7.43 7 7 90 2 2.09 643 73 0 0 95.79 6 0 82 1 72 34 0 7.52 19.27 46 789.14 19 14.48 14 0 0 12 2.04 34 15 154 199.79 465 17.6 54 25.6 0 44 0 45.98 60 19.22 50 182 1 13.95 0 131 3 16 80 62 10.19 225 2.88 52 8.2 26 53 43 5 0 41.02 0 83 471 62 13.97 0 7 18 159.27 70.96 172 34
325 0 0 115.36 6.51 0 0 0 0 4 0 11.4 29 49.74 0 61.27 0 0 0 42.63 0 0 1 5.92 185 0 9 0 0 0 0 0 0 5 0 1.05 0 0 0 0 12.72 43.17 0 0 0 0 0 0 27.5 0 0 5.37 0 0 11.57 0 0 0 0 6.91 0 0 2 0 190.21 0 3 0 0 4 0 0 31.48 1.73 0 30.86 0 3.52 0 0 0 0 200.96 1 0 0 101.21 0 12.4 0 18.4 0 0 12 9.02 0 122.78 0 0 0 3.05 0 1 0 1 0 0 174.81 0 0.12 0 24.8 0 0 0 7 0 17.98 1 13 0 12 9.03 0 0 0 129.73 41.04 0 0
35 22 32 40 0 0 0 0 10 0 11 0 3 0 0 4 0 67 37 58 71 39 112 12 284 545 0 21 0 10 7 0 0 17 0 0 16 0 0 5 5 19 182 16 0 25 82 0 0 23 26 0 0 6 38 44 2 27 0 0 0 1 15 0 0 20 0 1 2 0 0 0 13 7 0 5 28 41 5 0 0 14 40 0 2 0 5 6 7 5 35 0 0 4 0 92 10 2 13 0 0 0 211 1 9 114 5 370 28 11 18 0 0 90 13 94 20 0 0 6 288 5 6 9 18 0 14 404 0 40
0 0 0 1 0 0 0 0 0 1 0 37 0 0 0 0 0 0 0 0 19 0 0 0 0 12 0 0 0 0 0 0 0 0 0 0 0 0 0 0 0 68 0 0 6 0 0 0 0 0 0 0 0 0 0 0 0 0 0 0 0 0 0 0 0 0 0 19 0 0 0 0 0 0 0 0 0 1 0 0 0 0 0 0 0 0 163 24 0 48 0 0 0 0 0 0 0 0 0 0 0 0 0 0 0 0 0 0 0 1 0 0 0 0 0 111 19 0 0 1 34 0 11 0 0 0 2 0 0 0
11 32 0 33 0 0 0 10 15 8 6 13 24 82 74 159 42 0 145 10 43 4 0 115 113 0 83 4 0 31 0 0 35 100 0 123 56 20 6 21 22 81 19 7 60 36 19 126 17 1188 124 169 48 113 7 0 14 22 0 78 2 114 60 0 0 37 71 15 103 31 70 6 34 74 139 231 12 0 141 0 0 6 603 48 91 56 0 191 60 6 134 0 31 25 1 0 0 41 0 1.53 20 48 255 7 46 78 0 23 504 34 56 38 60 1 0 43 8 156 52 6 0 34 1 1 13 9 53.26 0 42 69
2 0 0 0 0 0 0 0 0 0 0 0 0 0 0 0 0 0 0 0 0 0 0 0 0 0 0 0 0 0 0 33 0 0 0 0 0 0 0 0 0 0 0 10 0 0 0 0 0 0 0 0 58 0 92 0 0 0 0 0 0 0 0 0 0 0 0 0 0 0 0 0 0 0 0 6 0 0 0 14 0 0 0 0 22 0 0 0 0 0 0 0 0 0 0 10 0 0 0 0 0 0 0 0 0 0 0 0 0 0 0 0 27 0 0 5 0 4 0 67 0 0 0 0 18 0 49 0 0 0
699 12 98 0 1 13 8 51 53 0 74 55 119 221 1 358 2 45 2 105 64 114 142 84 1254 571 0 45 415 4 259 2 0 123 2 79 3 36 0 73 75 32 395 48 1 36 622 0 27 895 113 162 45 0 407 0 23 57 0 37 50 250 16 0 286 98 93 69 21 13 25 0 0 9 236 74 58 15 111 9 1 2 2 28 20 93 96 380 9 49 56 670 351 2 81 660 31 8 218 31 47 1 520 10 37 0 23 266 146 42 87 116 0 9 0 207 48 13 18 351 161 183 12 35 2 33 390 1 103 54
4 3 6 5 80 13 2 0 6 0 15 9 9 5 0 29 124 25 5 0 13 1 1 102 0 47 29 3 30 10 16 24 0 1 0 7 33 4 0 21 9 8 0 31 0 17 24 0 11 15 135 25 61 4 43 7 4 3 0 9 1 23 0 0 14 10 4 15 19 12 19 1 20 0 55 25 1 9 2 0 0 4 7 14 14 24 14 52 17 6 0 206 28 17 3 12 0 14 0 0 1 13 36 7 2 15 10 85 3 0 0 29 13 2 32 50 31 1 1 3 11 13 19 12 6 34 40 18 1 3
2319 178 418 795 140 159 297 55 85 160 48 248 198 155 158 258 467 109 295 494 290 192 131 51 698 492 0 326 429 25 929 97 74 235 392 133 153 0 391 258 80 566 200 66 38 250 220 665 114 633 790 689 447 257 987 200 81 328 46 146 361 252 193 237 915 247 72 112 34 272 813 41 111 52 886 363 16 178 155 142 164 262 532 293 47 455 438 725 86 152 136 302 275 196 200 361 183 128 55 267 149 149 965 35 231 370 229 103 902 274 322 1320 187 153 308 842 118 261 305 429 385 315 83 125 168 201 250 426 53 383
0 0 1 3 0 3 0 0 0 0 0 0 2 0 0 0 0 0 0 46 0 0 0 0 0 63 0 78 4 15 0 0 0 0 62 0 135 11 22 0 2 76 0 0 0 17 262 55 23 0 0 85 67 1 220 0 0 0 0 10 0 145 0 0 0 1 0 129 0 1 0 0 0 1 149 0 2 0 0 0 0 30 60 25 2 0 1 0 33 0 0 0 0 12 0 1 0 0 0 69 83 0 0 0 0 0 16 0 0 21 0 0 1 0 17 361 0 6 0 0 0 33 0 0 19 0 0 7 3 0
866 94 176 592 661 145 433 30 65 12 123 726 89 486 42 452 2072 51 183 328 43 57 552 271 657 1357 17 254 1027 68 724 44 214 35 346 93 241 0 60 57 53 553 161 120 166 20 1325 151 122 296 1267 387 607 60 548 62 138 88 150 102 293 215 61 37 1606 113 89 460 88 326 451 117 81 57 434 132 74 77 220 153 18 19 665 59 155 458 193 116 53 129 30 477 496 142 87 100 260 48 345 311 75 154 172 85 139 93 104 537 3557 96 72 1335 111 178 14 126 11 51 71 368 914 380 89 141 73 40 366 355 358 270
0 8 109 240 177 0 111 0 12 0 16 741 0 0 3 71 321 4 0 80 0 0 142 4 8 607 30 0 1 0 102 27 0 0 16 0 276 0 0 6 469 149 713 1 0 0 963 12 16 4 1 103 1075 0 0 43 25 43 1 12 0 43 61 0 1 0 11 467 0 52 39 26 0 0 471 196 57 0 2 6 37 0 458 27 31 96 26 4 33 20 0 245 705 25 38 32 210 11 117 222 1 8 103 0 31 514 0 0 859 0 5 95 68 2 7 36 12 146 6 15 0 30 40 18 10 18 265 25 0 38
0 0 0 0 0 0 17 0 0 0 0 0 0 0 0 15 0 0 0 10 0 0 16 0 0 0 0 0 0 0 0 0 0 18 11 0 0 1 0 0 0 0 63 0 0 0 0 0 0 19 0 13 77 0 2 15 0 0 0 0 0 0 0 0 125 1 0 348 0 4 17 0 4 0 0 0 1 0 0 0 0 0 39 0 0 0 28 123 33 0 0 0 0 0 0 1 2 15 0 0 0 0 0 0 0 0 6 0 0 2 0 0 1 0 0 102 0 0 0 0 58 0 0 0 0 0 45 10 0 0
21 0 0 10 9 9 0 0 0 0 1 0 21 0 22 8 0 0 0 0 0 3 0 1 0 0 31 19 3 3 0 0 11 0 18 0 0 1 55 0 0 0 0 12 43 18 0 0 88 0 0 0 43 37 1 7 4 22 0 9 0 19 14 20 28 16 18 0 4 21 0 29 15 14 0 65 0 36 3 43 0 21 3 9 0 0 0 0 27 0 31 0 3 36 10 0 56 5 0 3 0 0 18 4 0 0 0 0 0 0 55 63 5 0 96 24 9 0 31 0 2 0 17 0 8 1 0 0 0 0
113 4 0 0 0 0 0 1 0 0 0 19 0 0 0 0 0 17 0 0 0 0 10 0 92 0 0 1 0 24 0 4 0 20 5 0 0 11 0 0 50 0 0 0 7 0 0 1 0 2 0 12 37 36 0 22 0 0 0 9 0 0 0 55 54 45 0 1 6 20 7 5 0 19 0 0 41 0 1 0 0 24 0 7 4 0 0 8 5 52 0 0 0 0 70 33 5 11 2 49 0 52 11 0 0 0 0 127 14 2 0 61 81 10 0 0 53 0 0 10 44 0 8 8 8 6 1 4 19 0
6 2 110 587 461 26 376 0 105 106 134 611 86 278 1 168 1126 104 143 422 148 197 172 158 504 1069 28 1 314 69 1 61 11 146 391 176 377 68 347 44 160 154 129 89 95 98 1137 1860 107 829 799 208 283 66 1008 145 5 176 105 88 230 316 81 119 31 184 136 26 41 49 437 284 33 72 90 213 187 187 149 32 67 213 195 116 275 418 73 214 138 60 101 314 447 123 114 263 163 43 317 53 134 124 463 137 67 271 10 0 25 111 105 4 211 163 86 755 121 193 64 439 492 123 72 104 156 199 506 241 55 79
0 0 13.15 0 0 0 0 0 0 0 0 4.25 0 0 0 0 0 0 0 0 0 0 0 0 0 0 0 0 0 0 0 0 0 4.63 0 0 24.52 1 0 0 0 0 3.52 0 0 0 0 0 0 0 0 0 0 0 1.21 0 0 0 0 1 0 0 0 0 0 0 0 0 18.73 0 0 0 0 0 2.49 0 0 0 8.17 0.74 1.51 0 0 0 0 1.24 0 0 0 0 0 0 0 0 0 1.24 0 3 1 0 0 1.05 2.95 15.59 0 0 0 4.21 0 0 0 0 0 0 0 155.69 0 0 0 0 0 0 1.15 0 0 0 0 0 0 0
75 100 27.85 1823 581 56 41 67 71 86 96 527.75 0 162 111 582 182 72 0 408 28 44 128 81 120 558 7 99 883 49 146 12 0 5.37 0 154 133.48 0 47 96 336 92 743.48 158 43 66 1509 167 56 149 280 1683 566 97 504.79 5 61 129 73 31 393 388 9 104 213 121 32 235 126.27 145 397 5 18 39 1008.51 880 75 14 6.83 21.26 41.49 66 114 49 30 833.76 386 199 9 53 114 1 240 89 3 1247.76 238 1 15 957 35 99.95 304.05 33.41 116 205 100 1541.79 12 78 60 170 122 69 79 706.31 44 70 86 532 317 123 20.85 26 91 34 38 36 43 99
200 23 1 218 120 0 269 41 0 25 48 297 0 78 156 101 385 12 0 304 0 146 271 82 747 1377 0 67 34 3 365 0 1 13 0 1 0 24 142 0 350 209 103 4 97 5 3 56 18 10 174 219 72 77 22 38 3 14 15 0 197 117 135 0 447 42 19 83 1 3 235 0 31 0 161 600 0 27 313 59 2 4 144 31 1 40 61 247 45 0 7 20 1202 6 14 965 50 1 127 57 0 78 26 0 3 79 0 233 694 5 31 95 12 12 6 326 6 222 10 227 9 0 26 88 4 1 48 280 0 111
0 0 0 109 0 1 4 27 0 0 30 0 12 133 20 40 0 0 0 5 5 0 0 0 47 2 48 108 0 0 0 0 74 54 0 13 0 0 169 1 0 0 0 0 0 136 34 0 4 0 110 0 1 0 0 18 1 38 0 29 40 0 5 0 0 7 0 0 43 10 0 0 0 0 0 334 0 0 16 5 13 53 0 0 6 0 0 34 0 21 32 0 63 37 0 210 104 18 0 29 62 2 0 17 0 0 0 0 0 32 22 89 0 1 38 215 11 1 0 10 0 0 7 64 0 0 2 277 0 67
0 3 0 25 90 38 34 0 38 55 25 0 0 0 0 13 0 35 30 63 3 0 54 0 299 0 61 227 0 0 0 21 0 34 6 0 188 5 0 12 320 236 38 25 28 27 57 0 0 56 0 93 54 0 0 38 18 31 28 35 45 0 80 0 4 13 0 76 0 0 54 0 41 65 98 108 0 0 1 0 0 36 0 34 19 0 30 308 16 46 0 0 80 44 33 200 296 21 129 40 14 46 8 0 101 116 20 41 29 27 65 0 1 45 0 0 18 22 0 225 0 5 0 93 62 22 172 255 69 12
920 215 177 822 113 14 307 210 176 91 209 280 133 336 302 905 574 225 323 202 213 220 187 455 269 570 81 470 129 79 747 356 108 239 235 406 386 65 193 321 515 191 398 268 269 233 309 211 112 225 414 469 314 280 225 238 196 216 176 159 334 287 250 246 517 250 251 300 187 138 117 271 172 145 204 353 362 303 207 128 73 348 242 303 155 294 578 358 273 214 263 323 302 163 267 1023 696 82 337 388 185 357 377 239 223 326 258 354 230 155 232 443 383 234 303 482 322 177 319 531 323 279 186 162 124 281 214 157 322 211
1187 130 75 26 1 13 110 66 75 141 33 228 30 0 38 232 1071 77 15 139 51 53 282 175 149 42 46 51 225 8 53 1 92 61 0 16 594 9 141 170 358 189 402 48 75 48 159 870 59 81 1328 168 70 102 459 74 52 64 79 69 258 149 26 0 262 60 21 475 108 204 130 8 61 91 742 235 96 15 10 89 46 32 203 107 92 317 346 190 89 58 110 159 257 59 139 328 46 195 30 300 127 122 267 46 42 64 124 310 188 97 90 20 10 98 51 1075 82 214 59 345 70 222 133 66 168 18 6 150 97 127
0 5 55 18 4 20 72 0 0 16 34 0 10.52 0 0 0 0 7 0 0 6 36 0 4 2 12 46 0 101 9 200 26 0 3 0 0 71 0 26 34 0 0 11 18 0 6.2 0 0 0 326 17 33 2 0 90.9 0 0 0 74 0 10 5 0 0 15 0 0 7 17 0 0 10 6 0 11 0 0 0 0 10 0 0 4 32 3 0 52 0 28 5 8 0 0 66 0 0 0 4 0 0 0 1 0 0 23 95 6 350 0 12 14 0 0 9 0 0 23 15 2 0 0 21 3 0 10 41 20 9 22 0
9 42 22 91 93 29 23 2 34 84 15 344 94 52 36 159 330 5 170 395 21 62 161 71 4 350 25 13 142 0 812 69 205 0 64 63 151 24 37 5 266 80 73 129 109 0 681 830 15 137 411 3 397 9 375 29 27 51 0 72 70 268 19 8 33 53 53 146 27 1 23 17 17 5 233 173 0 41 98 19 28 4 284 40 1 31 36 3 78 17 66 0 10 13 139 859 0 65 0 639 53 39 220 4 37 40 6 847 473 62 11 51 7 13 1 208 32 100 8 331 423 298 20 49 12 18 453 27 1 0
274 3 6 23 74 0 9 0 109 20 1 33 7 165 31 98 181 0 0 166 11 11 134 13 764 57 5 188 377 33 12 0 0 0 0 5 82 0 0 11 143 101 126 23 0 38 240 28 0 108 12 169 38 11 6 20 22 25 10 3 67 17 0 0 13 34 0 357 60 25 50 2 32 2 276 39 0 20 141 21 0 0 208 0 17 109 367 3 3 0 4 8 94 5 0 136 156 0 17 33 0 31 38 0 37 172 36 175 60 8 28 22 15 2 26 372 46 28 0 121 118 131 24 2 22 26 34 333 17 22
26 88 56 6 35 39 25 57 23 9 43 210 8 0 33 249 196 0 221 14 53 0 243 91 71 168 0 105 19 47 205 33 27 44 2 66 35 43 11 55 236 530 55 45 72 15 198 44 33 226 15 59 214 13 505 8 9 30 19 44 89 142 71 103 80 2 39 196 5 50 55 0 55 47 123 119 71 32 154 7 43 53 217 25 13 388 123 155 13 16 62 467 228 44 14 118 137 92 53 191 51 24 170 31 48 98 5 76 0 12 85 331 21 37 29 23 38 81 13 51 317 114 60 61 20 11 258 87 97 3
0 3 0 0 0 18 0 2 0 33 31 58 0 0 0 71 118 0 71 19 19 0 3 0 111 1 0 54 1 36 10 1 10 0 167 29 26 0 0 0 0 7 0 0 0 0 0 0 19 0 27 27 0 44 20 13 38 75 0 13 1 20 0 50 0 58 28 0 0 0 0 8 6 40 0 43 0 0 0 76 14 3 18 26 104 0 0 41 24 15 60 454 0 7 0 19 0 0 0 0 36 40 0 27 0 0 1 30 5 1 11 7 16 9 64 197 35 0 22 21 37 0 0 23 0 16 0 21 0 5
0 47 0 0 0 67 2 24 0 6 49 0 1 0 65 62 14 1 37 0 14 0 45 38 32 115 0 0 17 0 4 64 1 57 0 0 117 48 88 1 7 6 0 48 78 0 13 0 16 2 64 3 30 0 2 4 58 15 3 1 1 27 17 188 0 28 0 3 29 0 0 13 33.06 37 2 0 74 19 12.02 26 0 74 8 9 29 1 3 0 23 20 1.99 0 34 21 1 0 0 30 16 0 39 53 0 28 5 13 0 30 0 18 31 37 73 141 0 1 19 2 5 0 0 0 36 0 3 31 2 0 102 0
248 10 49 367 125 11 25 42 42 5 27 180 36 15 34 130 38 36 0 27 13 54 75 25 135 148 82 112 14 0 163 13 74 15 51 86 37 0 58 5 16 16 23 2 7 36 4 151 35 18 12 25 30 59 115 16 0 3 41 22 31 27 94 34 321 18 38 1 21 48 194 2 6 40 0 215 57 11 6 12 2 104 195 21 1 55 49 75 0 1 55 10 208 10 28 11 31 16 58 1 0 70 114 29 10 4 34 20 80 30 46 43 0 28 53 27 15 59 6 69 23 8 7 41 38 6 41 107 2 19
0 0 0 1 0 0 0 11 0 26 0 0 5 0 0 0 0 63 0 155 0 0 84 0 537 28 0 0 1.62 0 2 0 0 39 92 0 0 5 0 0 6 130 0 0 1 2 310 264 0 0 1 15 19 0 50 3 19 14 0 0 0 12 0 0 40 0 9 0 1 2 0 0 0 0 0 80 27 0 0 0 0 3 0 29 0 479 0 0 0 0 0 0 0 7 0 33 0 0 0 0 0 0 324 0 3 0 0 15 0 19 38 0 0 7 0 2 11 0 1 0 0 0 4 0 0 3 77 36 0 0
10 0 38 22 1 1 182 2 4 26 0 0 0 8 0 58 315 10 0 3 1 1 227 12 188 106 1 12 0 55 122 4 12 4 0 0 136 0 45 8 44 13 0 5 6 27 304 290 3 21 0 1 56 14 278 0 4 20 0 8 0 0 1 34 0 0 3 23 0 36 32 2 8 10 41 96 8 18 100 46 2 0 77 0 4 47 253 0 0 12 3 50 42 16 0 10 0 1 17 20 52 0 209 10 0 68 14 62 0 3 5 13 0 12 1 417 4 130 0 230 0 15 3 2 0 21 26 32 90 77
1.39 2.89 2.41 0.92 0 2.67 2.77 2.87 3.35 5.74 6.73 0 1.54 1.13 0 2.29 1.95 5.43 2.16 3.02 3.73 4.7 1.9 11.72 2.19 0 5.98 5.55 1.19 1.54 0 5.21 4.22 5.28 3.16 4.26 0 1.45 2.98 4.1 4.03 0.51 0 7.27 4.53 4.48 1.14 1.01 0 1.78 0 0 6.48 7.14 0 0 5.8 1.48 3.02 3.98 0 0 1.51 7.61 0 4.15 5.72 1.14 4.18 2.31 0 4.41 4.69 5.73 0 2.16 3.15 2.95 1.33 0.66 1.49 1.4 1.1 2.82 11.94 0 4.26 0 4.46 4 4.05 1.64 0 1.04 22 2.43 0 0 0 1.16 5.95 5.32 2.15 7.47 2.59 3.55 1.98 1.1 4.28 4.08 4.06 2.41 1.59 1.52 1.45 0 2.96 2.29 7.49 0 1.05 0 3.54 5.94 4.53 7.17 0 0 6.93 6.11
162 23 0 0 0 0 0 0 0 17 47 0 0 5 5 0 0 0 0 0 0 52 92 0 0 0 0 1 0 5 0 0 0 0 0 0 0 0 0 4 0 7 0 0 0 1 51 0 0 148 0 0 21 9 4 4 0 0 1 0 0 0 0 0 0 11 0 0 0 2 0 5 14 1 0 0 0 0 0 20 0 2 3 11 0 0 0 0 0 5 40 0 0 0 9 0 32 0 0 0 0 48 0 0 45 0 31 17 0 3 0 0 15 0 0 1 0 0 0 0 0 0 0 0 13 0 0 0 18 4
46 30 5 180 462 7 67 45 2 0 17 71 16 38 22 11 0 19 0 158 1 4 28 0 68 126 7 13 35 0 283 8 1 27 2 0 78 0 0 47 32 60 21 32 1 0 94 186 0 502 253 16 72 39 44 7 24 73 0 26 13 155 27 39 110 47 5 159 26 45 24 13 13 0 10 172 0 21 38 5 0 6 196 54 0 44 65 51 9 8 77 152 262 10 25 240 44 36 195 129 7 9 0 65 21 9 6 42 173 6 24 44 10 40 1 241 57 50 55 0 26 175 0 7 0 0 1 37 141 0
311 29 9 741 1016 1 141 28 21 0 31 154 1 93 69 0 9 74 7 27 30 0 58 76 283 105 16 165 1 103 176 2 4 19 36 56 143 3 15 96 1223 322 898 2 106 16 298 198 59 30 366 106 94 19 640 39 4 35 0 17 192 323 77 0 150 119 44 128 82 20 506 33 76 36 0 506 48 4 385 76 36 1 210 26 112 469 162 223 28 21 60 138 627 6 6 658 14 35 12 28 1 68 84 21 21 8 40 229 1221 50 42 44 35 33 48 479 145 64 0 32 355 28 37 37 49 33 74 299 78 38
235 247 81 127 307 101 109 253 176 125 165 381 180 171 149 206 274 280 377 116 148 157 147 124 101 92 337 449 345 45 402 145 220 159 159 172 691 32 65 273 390 77 716 315 110 108 402 252 138 482 385 247 339 98 218 198 134 167 137 90 208 118 135 116 664 302 154 148 189 116 82 55 120 246 506 235 419 85 143 95 277 113 276 255 134 365 134 229 122 253 181 148 138 90 248 422 139 163 89 221 138 206 282 178 90 111 146 174 314 98 226 174 131 244 137 555 85 100 231 361 179 146 141 193 115 96 202 595 117 90
846 12 0 43 0 0 18 18 3 22 0 475 10 18 28 0 128 24 1 172 18 2 133 10 6 669 10 5 184 54 542 48 0 46 5 2 0 1 0 3 5 140 165 4 26 4 601 0 1 87 297 250 397 2 23 1 12 7 1 12 114 18 1 0 32 3 1 98 8 65 56 4 2 23 8 392 0 15 174 3 55 0 554 16 13 296 254 6 0 14 53 419 425 22 7 248 325 1 513 1 4 3 320 2 0 340 19 9 105 1 12 150 33 13 0 283 2 13 18 22 427 100 0 3 7 42 319 667 0 5
37 14 35 1116 0 43 173 88 89 44 6 198 65 188 33 1018 23 13 49 88 272 39 306 167 768 11 29 104 149 53 41 63 134 27 165 59 36 74 6 99 259 655 201 21 135 68 151 784 98 444 3 8 57 62 244 59 4 91 99 55 85 488 23 1 537 158 20 0 66 435 0 15 32 105 267 365 121 292 45 148 107 17 151 19 60 191 83 143 94 112 64 374 118 102 0 1071 0 146 225 403 49 465 12 41 70 58 15 227 242 68 50 253 22 23 39 35 98 233 107 115 495 2 100 61 88 43 66 101 37 42
1388 739 1258 1048 1180 572 918.05 680 1015 503 1448 912 617 308 1198 519 1581.97 846.02 1344.02 443 676 939.46 627.59 1604 1462.69 679 641 1787 1008 752 283 1079 1154 826 522 1080 392 764.64 636 759 1056 634 1000 1205 1279 775 1337 1627 581 768 454 698 706 1325 859 732 713 918 444 938 370 320 605 1850 886 1079 544 1189 1581 486.01 808.39 706 990 821 395 766 882 1020 476 1207 758 615.34 849 661 623 524 667 891 1050 1176 1121 1006.07 1001 926 492 996 1180 713 705 634 742 1051 485 695 775 704.43 970 820 3312 550 806 1041 1251 910 693 1033 831.02 269 1348 892 384 239 964 752 737.43 1012 389 940 1044 955
54 1 32 4 44 2 51 11 7 0 7 64 1 13 26 145 43 9 47 30 3 22 68 3 22 8 6 47 14 8 19 15 4 17 31 35 82 0 15 24 4 35 9 29 22 76 72 8 14 85 163 22 14 25 36 23 2 5 7 22 9 16 8 60 49 13 4 31 17 2 8 7 15 31 11 22 72 2 11 51 1 30 55 10 11 28 26 23 26 17 24 10 18 7 5 83 0 10 74 11 0 11 72 12 42 23 1 200 40 21 15 20 8 16 24 32 36 8 20 23 2 16 8 17 2 34 7 72 5 2
72 21 0 0 9 1 161 6 31 89 80 147 0 24 45 2 0 0 0 0 8 7 126 77 0 107 0 6 6 25 95 7 127 9 0 3 312 54 20 16 2 0 133 17 37 5 31 184 1 1 110 242 17 5 199 24 80 49 46 88 11 98 1 0 241 78 17 0 13 54 0 32 13 2 258 287 0 0 86 19 0 17 26 34 0 141 1 46 9 22 3 92 93 32 36 32 0 11 19 0 0 120 14 19 35 138 22 118 0 52 33 0 19 36 1 0 30 6 27 3 0 0 4 6 88 83 15 108 16 0
436 0 74 496 0 42 41 96 61 127 27 188 67 188 21 57 0 35 57 85 20 62 34 106 465 679 223 116 84 116 300 93 30 57 228 93 72 53 153 25 421 325 101 236 35 65 1 331 70 326 140 63 204 46 243 0 27 148 211 31 66 85 115 63 156 113 131 0 49 59 217 83 33 50 21 56 0 93 0 14 0 131 280 86 114 339 357 130 70 79 107 0 28 19 61 326 121 71 4 26 91 39 193 63 68 38 26 15 293 21 104 54 49 151 34 337 137 135 77 187 56 59 101 101 69 26 203 122 220 53
2305 667 584 1776 1025 395 1110 574 676 562 775 1746 406 763 400 1826 1074 632 657 1286 437 598 782 1272 2655 1023 525 1035 1245 400 1323 363 687 475 443 496.27 1432 515 418 370 2079 1669 1364 528 641 648 2691 1551 464 1968 1426 1573 1619 786 2296 507 581 455 565 569 1417 1200 348 1019 2253 750 556 1457 481 740 1404 422 509 512 952 1955 695 669 506 353 856 534 2106 732 453 1083 2025 1654 745 423 710 1627 2545 709 416 1688 1560 510 987 1195 1121 798 1133 581 495 1298 525 2390 2536 547 649 1452 586 725 674 2612 355 1003 402 1400 1249 552 396 673 576 486 885 2023 835 853
0 4 0 0 180 0 0 88 49 65 0 0 0 0 0 143 161 0 0 0 0 0 0 0 4 0 15 0 0 28 80 0 0 25 114 0 38 0 4 0 0 166 0 0 0 83 0 0 6 0 0 128 204 0 221 0 10 54 0 40 0 25 0 0 0 27 12 0 0 82 13 0 0 25 0 12 0 0 26 0 0 0 0 0 0 0 51 0 10 0 0 565 0 0 0 0 0 0 0 182 0 0 210 19 22 0 11 17 0 5 1 0 25 0 0 1 0 29 1 32 0 57 0 8 0 0 60 0 0 0
63 18 6 157 0 21 3 0 0 18 27 119 2 8 0 236 165 17 10 32 11 2 38 14 0 91 0 11 22 0 340 0 3 0 1 25 14 70 0 21 542 82 172 0 3 1 320 195 0 643 126 193 77 17 145 6 2 2 9 1 189 99 10 0 551 41 11 240 0 48 100 10 1 0 78 331 41 0 21 9 91 0 266 1 6 76 131 146 19 0 39 300 37 0 16 488 0 15 0 13 36 4 33 0 0 151 0 210 44 30 0 36 20 2 17 185 6 38 2 71 1 155 1 36 4 1 42 177 0 2
28806 6119 6477.89 23992.5 14193.7 5006 18500.4 6897 5796.68 8896.88 6579.97 25538.9 4804 17392.7 5345 25110.6 16484.9 7520 8463.96 11979.9 6123.99 7390.99 17381.7 10115 35297.3 29591.7 8173 15525 24282.5 5886.79 19627.9 5287.88 7816.89 6050 8608.01 6732.61 14364.9 5518 7055 5386.67 29389.8 18779.9 12664 6424 8621.99 6857 24659.9 37925.4 5033 29488.7 17500 23912 20052.7 7160 25358.4 5456.88 4779 7681 6468.99 7225 16871.8 13013 6108.9 8207.01 34760.3 8876.9 7965 15243.9 6337 10392.8 12175.9 5556.99 7345.91 6684 15605.7 31236.2 9057.68 7636 8345.91 6293 5461.86 6536.81 22488.9 6956.95 6849 19579.6 19837.5 21211.5 6818.99 6204 7863.98 18102.8 36931.8 7080.99 5625 37171 22639 7204.72 14932.9 18676.7 8352.99 9552 20384.9 5593.98 7350.03 13152.9 7225.99 20826.7 25908.6 4627.97 6163.11 21297 6515.99 7447 6109 29448.7 6922 12282.8 6549 18684.6 15144 10607 6301 6729.99 7063.01 6090.01 11674.9 31345.8 6384 8380
380 1 34 40 1021 87 78 108 4 3 74 525 15 39 115 568 267 108 0 174 152 23 103 72 276 283 37 305 751 85 92 105 65 26 128 13 64 131 4 50 1039 53 15 54 0 98 85 14 31 853 64 345 281 61 940 25 29 54 11 61 72 19 104 2 0 90 70 1470 190 20 122 56 86 87 149 1100 60 13 74 109 89 34 712 31 79 7 109 21 54 69 98 123 173 147 181 194 85 32 189 348 169 33 228 41 13 280 113 402 871 2 111 132 84 78 209 38 58 181 145 51 246 326 36 44 59 92 20 240 131 34
0 0 0 0 0 0 0 31 0 0 0 0 0 0 0 0 7 0 0 0 0 0 0 0 0 0 0 0 0 0 0 11 61 0 0 0 0 0 0 0 119 0 0 0 0 0 0 0 0 60 0 0 14 0 0 12 0 0 0 0 0 0 0 0 0 0 0 0 0 0 0 0 0 0 0 0 0 0 0 0 0 0 0 0 0 0 0 0 0 0 5 0 0 0 0 0 0 0 0 0 0 0 0 0 0 0 0 0 0 2 0 0 0 0 0 0 0 0 0 0 0 0 0 1 6 0 0 0 0 0
0 0 1 1 0 4 148 0 0 12 0 137 41 27 0 4 0 0 0 37 61 20 0 13 390 148 0 0 8 19 223 40 29 7 20 0 322 0 3 1 489 25 42 7 27 18 475 26 0 2 209 6 72 0 24 4 5 0 3 52 1 36 10 0 41 48 59 30 0 96 150 0 3 28 29 360 0 0 184 12 20 0 85 27 1 60 163 166 0 29 0 30 314 0 0 79 0 89 46 107 2 0 23 6 8 98 0 2 2 30 54 357 58 20 14 28 8 66 0 65 72 137 50 0 2 65 49 379 0 0
444 12 45 8 0 0 117 0 1 1 0 64 0 282 0 180 70 5 0 28 0 0 141 0 824 265 0 8 332 9 131 1 28 36 109 3 105 0 2 5 107 107 23 11 55 0 362 65 21 213 142 483 40 31 10 45 0 84 9 61 249 47 0 0 367 85 1 216 0 54 87 0 1 7 7 1406 1 0 87 31 0 90 179 22 1 144 236 475 63 1 0 39 342 22 24 36 148 0 59 34 6 15 25 0 38 48 9 15 407 9 1 426 50 29 75 475 21 160 1 19 122 74 0 4 3 16 24 165 23 34
29 43 133 149 552 1 30 10 26 16 5 31 0 28 7 299 25 13 31 57 41 16 145 9 46 474 4 60 86 89 48 7 31 19 0 104 455 0 11 37 42 42 52 24 23 150 142 154 28 238 112 53 179 15 68 27 83 6 25 41 68 117 3 48 227 34 23 97 23 10 83 46 16 13 58 95 0 115 14 0 21 0 50 15 53 33 37 256 55 49 13 119 167 63 53 48 44 14 16 54 7 53 93 44 72 25 2 46 59 33 68 65 10 144 10 346 24 20 5 83 50 98 10 17 19 9 45 534 35 46
0 0 0 112 200 0 6 0 43 0 48 222 0 0 2 8 0 0 3 119 1 91 64 0 11 868 59 42 34 2 176 63 37 0 2 15 0 0 0 0 106 3 0 0 0 0 5 0 0 324 76 19 47 0 0 2 19 0 51 40 0 3 5 67 183 93 0 0 0 40 87 0 18 13 0 20 9 0 0 0 0 86 162 6 0 0 42 252 0 91 72 26 500 0 0 8 97 0 69 299 39 0 211 1 36 21 51 147 463 1 0 164 56 0 0 271 19 1 22 35 18 40 0 7 18 0 0 44 0 0
90 3 0 0 58 0 0 1 7 0 0 39 2 0 0 62 189 23 0 0 0 0 59 27 427 2 7 2 1 12 104 12 0 15 0 2 9 12 0 0 28 0 0 69 6 0 10 20 0 12 201 50 0 0 0 6 0 17 0 0 9 24 0 139 4 18 0 39 1 103 0 8 0 37 88 2 0 0 0 1 0 2 0 0 4 141 16 0 0 0 6 0 154 13 0 0 144 11 43 145 70 0 15 0 5 0 1 0 13 4 17 109 4 1 0 0 0 0 12 0 39 13 0 0 1 16 12 63 0 22
370 24 180 338 368 0 507 113 74 231 9 225 47 199 51 117 364 6 766 266 35 1 212 0 20 222 236 235 92 34 665 55 67 68 7 25 601 11 0 151 195 186 326 12 169 111 952 873 69 407 508 888 517 111 544 64 28 6 181 226 158 135 29 133 6 170 19 184 137 81 265 116 38 109 297 1024 271 121 407 20 102 107 187 191 85 961 339 213 70 108 40 361 369 220 18 99 774 53 5 835 117 184 49 66 35 592 95 163 199 88 120 616 127 137 56 914 19 320 200 13 242 166 44 96 114 20 162 445 0 122
1089.07 745 598.75 595.3 416.23 647.76 513 786 595.82 391.75 280 631.67 544 220 429.78 1122.64 315.08 638 540.76 266.96 506 493 619.63 513.8 1300 1111.94 377.8 984.57 591 547.79 583 483 557.76 414 725.73 479.34 398.32 207.8 282.17 605 1220.13 609.34 661 636.76 508.8 424.73 517 772.99 223 770.11 875.69 459 672.34 705.79 995.69 460 612.62 672 754.86 225 323.63 368.63 702.77 432 1252.65 955 390.77 616.53 449.49 551.68 730 442.82 455.61 512.11 441.69 771 676.75 378.59 96 372.39 521 690 453.64 529.77 760.63 414 758.5 514.19 490.72 523.99 991.78 846.66 776 669 608.98 1251.91 485.18 426 472.71 468 698.54 839.55 393.79 516 286 350.84 545.49 270 1316.01 239.52 467 354.56 568.8 492.76 311 528 747.82 380.66 509.84 802 743 318.36 505.97 550.77 573 320 252 883.33 1194.6 578.08
47.98 0 229.74 42.83 19.49 20.43 13.33 64.11 25.78 25.26 52.11 24.97 113.43 22.45 23.52 31.62 10.38 133.46 23.9 4.13 39.11 2.98 6.82 28.23 13.4 14.35 126.2 17.97 27.31 25.44 11.28 15.98 9.99 64.05 9.24 99.78 3.56 23.84 15.8 42.67 12.29 21.1 14.59 16.79 54.05 22.12 8.63 7.55 35.66 29.47 18.32 5.23 8.27 10.7 30.2 32.8 21.8 23.87 10.18 11.11 3.28 7.98 25.16 30.15 6 47.31 107.5 27.54 13.72 6.86 23.03 22.51 44.52 59.77 0.38 10.1 3.01 65.46 1.71 132.53 7.32 102.81 3.44 15.52 42.24 23.29 62.92 10.77 29.49 61.91 77.22 26.77 25.61 8.53 4.76 23.68 16.26 12.58 11.31 11.46 14.8 86.26 3.06 37.13 25.09 8.76 15.38 7.06 2.68 20.43 63.83 22.17 72.31 25.07 10.57 7.88 190.31 12.32 34.88 42 14.85 5.6 47.85 6.32 8.44 130.46 4.37 18.46 2.19 25.27
0 0 9 409 20 0 0 0 55 0 7 26 13 8 5 4 17 0 0 95 41 4 0 0 1 0 72 0 7 0 64 0 0 2 0 0 220 0 0 0 20 1 0 123 12 21 0 74 30 73 83 8 0 0 114 0 17 0 0 0 0 205 18 1 0 0 0 109 0 50 0 2 1 0 111 326 0 4 5 0 0 59 57 3 0 89 37 82 14 0 4 0 0 22 0 0 8 0 59 191 0 0 56 18 0 0 1 12 1 3 2 4 7 4 9 168 0 3 0 18 43 1 5 0 34 7 5 78 3 25
1111 86 110 68 116 30 176 175 46 135 51 121 50 17 89 468 1902 36 115 2 130 117 294 171 441 195 19 266 286 85 439 89 131 39 42 96 1 3 54 108 333 168 217 138 268 32 1479 731 69 190 1165 844 416 87 145 125 106 178 2 116 157 45 16 216 592 240 134 342 118 41 205 60 119 126 196 196 0 104 151 3 52 56 329 183 99 204 453 247 198 90 128 447 84 83 106 155 562 93 390 0 97 106 49 51 87 233 168 377 735 85 45 527 221 180 103 250 166 139 160 304 923 150 95 78 72 76 105 379 23 198
24 0 1 0 0 7 0 18 0 0 0 0 0 10 0 207 0 1 30 0 0 0 1 4 445 0 0 3 131 0 0 0 0 0 0 0 0 0 0 11 97 37 0 0 0 0 0 0 0 54 0 0 0 7 0 37 0 22 3 6 0 0 0 0 25 10 0 0 0 0 29 0 0 3 0 0 0 0 0 6 0 0 22 26 0 13 294 0 2 28 0 0 0 0 0 19 17 3 0 3 0 4 0 0 0 0 0 0 0 4 0 126 2 9 2 38 0 73 26 7 0 95 13 0 0 0 0 22 0 0
31 0 0 0 15 0 0 12 0 1 2 0 0 21 0 10 80 36 0 5 0 0 0 0 0 0 0 1 0 2 117 3 0 2 0 0 0 0 0 0 0 0 0 0 4 17 4 0 0 0 60 10 0 0 59 1 0 0 0 5 5 0 9 0 44 0 0 86 15 0 0 0 0 5 0 0 0 11 0 0 0 6 9 30 1 0 0 1 1 0 4 0 0 5 0 72 0 5 0 8 0 1 0 3 0 0 0 11 0 0 0 3 0 6 38 20 0 6 0 10 0 27 6 2 9 3 0 0 10 0
52 0 0 54 52 0 0 0 0 0 0 0 0 0 0 9 98 0 0 127 0 0 0 0 34 0 2 0 0 0 0 0 27 1 0 18 0 23 0 0 64 70 0 1 4 0 4 0 10 28 26 0 82 0 24 13 18 0 4 0 77 47 0 0 0 106 0 2 1 0 2 0 2 0 4 156 0 3 20 0 0 0 4 29 0 1 24 153 0 0 0 85 1 25 0 0 101 0 3 5 0 0 224 40 0 6 4 1 0 0 0 128 0 0 0 1 13 48 0 14 537 11 2 0 0 0 16 242 0 7
0 0 0 303 0 101 0 199 377 58 273 204 383 901 344 328 528 60 279 307 4 95 459 248 0 934 16 370 947 77 0 232 0 333 12 170 287 0 0 201 12 422 27 592 0 4 529 38 221 16 8 21 638 59 360 1 140 62 0 180 42 589 212 101 0 0 59 642 334 192 422 220 107 0 0 353 51 88 1 71 0 5 0 46 165 397 1087 0 137 129 0 266 1162 1 0 0 490 23 819 259 30 0 653 239 57 497 36 753 1979 21 169 706 95 108 0 142 44 197 166 139 634 411 147 11 36 1 0 227 107 121
0 8 0 0 0 0 0 19 0 6 0 65 5 0 0 0 57 0 0 53 35 3 0 88 14 0 0 39 312 0 1 0 0 2 0 0 11 75 0 0 0 6 98 54 0 0 0 0 29 91 270 0 0 16 0 0 50 40 0 4 382 44 38 0 49 1 14 11 0 0 49 24 0 0 23 75 13 10 32 0 0 0 27 21 45 26 3 14 0 6 5 0 4 35 10 0 0 4 0 355 37 0 267 0 57 10 0 0 0 31 28 0 8 0 27 98 20 2 28 0 132 0 0 12 7 38 0 0 44 60
5 0 146 83 21 12 8 1 0 39 26 92 0 150 12 150 58 1 0 9 4 0 13 0 1 0 0 15 582 3 244 12 3 2 2 0 4 0 26 2 7 72 108 1 11 17 191 92 0 121 112 51 2 4 162 6 1 7 16 11 4 9 6 3 90 12 9 33 24 1 17 5 23 1 98 286 62 26 10 0 5 3 1 4 0 1 280 81 1 14 40 2 12 13 0 149 5 10 2 104 24 49 3 24 7 303 6 5 359 10 90 274 12 17 15 428 56 9 5 86 93 56 25 11 20 5 31 322 3 9
1 38 34 300 0 78 46 37 1 12 5 555 6 145 29 189 0 4 102 26 22 20 117 89 0 0 0 15 159 58 851 43 2 11 11 67 1 0 0 5 547 383 199 29 1 0 541 41 10 136 13 37 399 35 2 2 58 15 0 44 14 30 9 27 820 23 19 139 13 378 34 3 17 7 326 128 20 74 79 23 0 57 874 9 10 598 2 116 15 75 10 24 22 20 10 96 13 9 4 39 0 118 34 7 4 75 39 486 125 52 19 265 17 20 1 4 58 109 0 99 681 261 15 9 7 27 213 105 15 4
564 9 18 32 0 4 3 0 76 0 0 275 72 233 0 35 488 1 0 240 0 44 85 1 0 26 4 0 0 18 11 5 21 0 36 43 0 0 0 11 270 248 8 0 0 1 2 0 41 361 11 13 11 0 247 0 21 7 0 38 2 57 0 0 234 0 0 0 10 120 68 29 0 2 511 237 18 21 71 36 0 0 190 0 5 2 9 1 0 0 4 0 72 0 0 21 0 0 152 11 0 0 212 0 8 274 0 0 339 14 3 46 14 5 0 2 20 28 20 0 19 1 17 0 2 0 89 157 0 15
0 0 0 0 0 0 0 0 0 0 0 21 0 0 0 0 0 2 0 0 0 0 2 0 0 14 0 0 0 34 0 0 0 0 0 60 0 0 0 0 19 0 0 18 0 0 54 0 0 0 16 0 13 0 0 0 0 0 0 1 0 0 0 1 0 0 0 9 0 4 0 25 0 0 0 29 0 0 5 0 0 0 0 0 0 0 129 39 0 0 9 0 20 0 0 0 0 0 3 0 0 5 1 0 0 0 20 0 0 0 0 0 16 5 0 0 0 2 0 0 0 0 0 0 0 34 0 7 0 0
83 1 3 0 9 0 1 0 0 0 6 0 21 0 0 0 0 0 0 0 0 26 48 0 0 0 0 0 0 0 0 41 0 30 0 35 0 0 0 8 1 0 53 0 0 3 86 0 0 0 44 0 10 5 8 0 36 0 36 0 4 66 11 0 86 9 0 0 0 0 2 0 10 45 24 0 0 0 1 0 0 0 87 0 0 0 0 0 12 0 3 37 30 0 22 12 0 0 22 0 17 1 0 27 39 9 0 0 0 11 7 0 8 0 0 0 0 0 0 0 61 0 25 23 13 24 0 46 5 0
38 79 0 163 54 3 203 0 8 28 27 43 0 97 11 232 200 37 0 160 28 10 46 4 1 118 8 2 84 4 223 16 6 83 45 17 19 1 0 34 473 33 471 19 11 45 207 120 2 667 325 24 189 41 258 36 25 17 43 14 264 72 41 35 1166 117 4 83 1 2 195 37 16 24 401 0 28 76 117 57 5 2 42 84 52 307 250 203 58 11 3 217 140 36 108 43 47 27 132 0 80 27 23 25 6 9 33 6 8 14 5 175 44 2 2 127 95 100 51 8 265 410 31 39 14 23 35 712 109 39
0 0 0 0 0 0 0 0 0 71 0 0 0 0 0 0 0 0 0 0 0 0 0 0 0 0 0 3 0 0 0 0 0 0 0 0 1 0 0 0 0 0 0 0 0 0 0 0 0 0 26 0 0 0 0 0 0 0 0 0 0 0 0 0 0 0 0 0 21 0 0 0 0 0 0 0 0 0 0 23 0 0 0 19 2 0 0 0 0 0 0 0 0 0 0 0 0 0 0 0 38 0 0 0 0 0 0 4 0 7 0 0 0 0 0 0 0 0 0 0 0 0 4 1 0 0 0 0 0 0
0 3 0 0 0 4 0 0 0 0 0 4 0 0 4 18 0 0 0 0 0 0 4 6 0 0 91 3 0 20 0 0 0 0 0 0 0 0 0 0 0 22 1 0 0 1 0 0 0 0 33 0 1 0 1 12 0 0 0 0 12 1 0 0 0 0 0 0 0 0 0 0 13 0 38 3 34 16 2 18 0 5 0 5 0 0 0 44 0 0 10 0 0 12 2 0 0 4 0 0 0 7 0 2 8 10 1 0 0 2 13 20 3 0 1 2 0 1 4 0 0 1 1 0 2 0 0 0 11 24
393 13 34 541 481 4 3 15 0 13 19 97 11 292 82 87 28 85 90 11 45 88 60 84 203 407 27 172 16 6 192 40 9 43 0 43 1 0 5 87 190 60 102 160 9 16 108 125 4 323 344 3 77 32 279 51 47 1 0 14 28 7 98 77 271 217 25 29 37 60 54 0 15 10 220 564 47 42 36 15 1 0 107 28 29 199 0 601 29 87 33 2 89 34 66 98 209 0 58 605 3 30 36 20 24 45 11 24 146 23 29 8 116 42 1 12 48 30 26 25 93 2 23 6 5 37 51 29 10 9
5621.11 2743.44 2250.01 5328.36 4738.31 1915.29 3859.17 2153.56 2519.65 2480.25 2159.62 4225.1 2387.79 3994.1 2683.6 5535.98 4207.54 2835.72 2898.88 2183.31 2154.57 3527.59 4151.95 5086.57 6142.43 3931.46 3532.71 3535.65 7201.19 2359.7 4844.78 2592.31 2865.82 2259.18 3238.51 3512.27 4510.32 2743.19 2572.85 1914.19 6958.33 5760.6 3149.47 3024.28 3209.51 2699.49 5493.05 6523.17 1734.88 6687.82 3991.31 5796.1 4330.75 2378.01 4394.95 2415.14 2024.9 2867.08 2446.19 1906.9 4386.57 3333.98 2702.3 3012.47 9171.67 2812.73 2524.59 3348.91 2602.54 2687.49 3346.27 2401.95 2835.32 2145.38 3631.15 7176.23 4741.1 2614.04 1783.79 2373.72 2738.81 2075.8 5222.46 2334.61 2402.5 4400.11 4645.98 3338.78 2403.13 2151.77 3072.33 3739.81 8928.9 2544.88 2030.82 10863.9 4661.93 2739.72 4188.47 4597.36 3152.32 2828.59 3945.94 2454.26 2372.16 3534.4 2774.49 6307.98 4112.85 1745.06 2423.23 4189.62 2213.22 2565.94 2273.24 7096.05 2406.3 1960.37 2328.81 4195.21 3492.23 2203.25 2069.26 1578.76 1922.12 2311.29 4289.97 6533.93 2914.78 3541.35
405 82 2 218 0 0 125 41 1 0 13 538 0 575 0 72 130 0 0 107 84 1 31 0 0 4 8 47 2 0 331 0 115 31 164 0 693 0 62 42 34 484 271 39 64 22 2 0 6 61 27 347 147 37 201 0 27 59 6 10 38 6 15 36 2 0 0 454 79 167 159 0 11 1 90 269 0 2 92 15 0 0 6 0 17 24 287 666 42 29 17 0 0 0 60 167 228 9 20 224 0 26 512 85 95 133 0 283 45 14 55 102 13 0 44 314 47 109 1 366 173 59 0 11 65 17 380 115 1 0
121 17 0 0 39 0 141 17 0 61 28 15 0 0 34 0 10 1 0 0 0 22 39 81 1 647 0 0 79 12 18 46 0 0 8 0 385 15 6 1 0 0 0 0 26 28 379 0 23 0 0 1 18 0 0 0 29 0 0 46 2 0 0 0 660 2 0 0 0 66 17 0 13 0 10 36 0 0 9 31 93 31 1 20 41 14 116 20 0 0 0 0 0 0 89 9 333 17 35 11 67 18 11 0 35 0 22 58 0 19 1 50 0 5 0 0 0 2 0 4 1 0 53 6 34 0 0 75 0 0
972 52 54 1402 134 31 370 58 56 29 110 174 149 732 257 966 773 278 156 275 95 0 1344 160 3 1830 2 288 622 22 722 54 84 74 0 100 34 45 0 119 477 254 127 26 101 14 2108.79 2565 36 1392 452 162 710 72 788 107 87 205 28 126 454 301 28 285 54 125 61 249 65 403 964 17 106 6 59 970 71 111 40 22 34 53 782 129 209 911 747 845 65 182 123 1214 2115 56 39 1775 2112 2 431 196 28 95 559 75 155 721 96 1474 120 69 17 1132 91 30 12 19 18 311 39 886 951 431 40 60 47 120 659 384 50 218
0 0 0 106 0 0 0 0 0 0 0 0 0 216.18 0 0 0 0 125 13 2 0 3 0 0 0 0 1 0 0 19 0 0 0 0 0 2 0 0 0 193 0 1 0 0 0 11.21 0 0 4 308 12 75 0 0 0 15 0 0 57 0 0 0 0 0 0 0 0 0 2 0 0 0 0 0 0 0 0 0 0 0 0 2 0 0 90 0 2 0 0 0 0 0 56 22 1 0 0 0 0 0 0 2 0 0 0 0 95 0 0 0 2 32 0 0 0 0 4 0 9 117 4 0 0 0 0 34 126 0 0
72 226 18 309 299 25 11 95 153 239 119 196 184 570 0 59 397 84 78 245 81 0 276 135 763 1046 19 371 0 124 124 52 85 123 147 26 508 5 91 200 516 116 321 88 61 30 468 889 71 237 182 201 366 186 97 27 88 12 171 75 97 187 68 0 420 296 217 91 62 73 81 2 155 79 204 178 44 131 109 110 0 67 68 97 198 0 418 252 204 55 147 670 444 191 80 5 205 47 203 200 129 62 806 76 127 340 134 171 618 46 85 170 107 171 96 554 86 162 117 144 204 85 72 123 190 227 17 255 1 206
43 6 0 369 0 0 2 0 11 0 0 0 81 10 53 4 125 0 0 1 16 0 0 16 20 5 18 36 0 0 0 0 0 0 0 5 0 28 23 0 31 1 23 79 12 0 108 283 0 18 0 166 0 37 23 6 0 0 0 1 1 0 12 0 191 0 0 0 0 80 0 0 1 0 0 1 0 0 0 0 0 18 56 0 10 2 0 244 3 2 0 391 457 6 0 0 0 5 0 1 0 21 0 0 0 0 7 1 1 8 48 60 0 10 0 3 13 51 0 0 88 6 4 14 0 32 171 2 28 5
3 0 0 0 0 0 4 50 0 42 0 0 18 0 0 25 0 27 0 105 26 4 0 46 0 0 22 0 114 0 0 13 50 0 0 0 0 0 0 0 0 2 0 0 0 3 0 0 3 0 2 26 0 0 76 0 2 21 1 0 0 52 0 26 0 58 0 0 0 0 14 1 0 7 0 37 4 0 50 1 19 0 10 10 0 4 0 0 11 0 0 0 0 7 14 0 0 0 0 0 7 0 0 5 0 0 0 137 34 0 0 4 13 4 78 1 0 0 32 33 0 0 0 0 0 0 0 0 3 0
0 0 33 0 0 0 0 0 0 3 0 0 0 0 0 0 81 0 0 0 0 0 0 0 0 0 1 0 0 0 0 0 2 0 0 0 0 0 0 3 0 0 0 0 0 0 0 0 0 0 212 0 0 0 0 0 0 0 0 0 0 0 0 0 0 0 0 0 0 0 0 0 0 0 0 0 0 0 0 0 0 0 0 0 0 0 0 0 0 0 5 0 0 0 0 0 0 1 0 0 0 0 9 9 0 0 0 0 0 1 0 0 0 0 0 2 0 0 0 0 0 0 0 0 0 0 16 0 0 0
0 0 0 0 7 0 1 0 0 0 1 3 8 0 6 2 56 0 0 1 52 0 11 5 0 3 0 0 0 0 17 0 8 2 0 14 0 0 0 1 45 5 0 0 5 0 337 422 0 0 0 6 0 3 1 7 0 0 11 0 1 7 1 0 0 3 0 0 0 0 8 7 8 1 12 34 0 0 1 0 0 1 58 1 1 53 0 25 21 2 3 278 15 0 3 0 3 2 1 37 2 27 0 1 3 8 2 247 0 0 0 5 12 0 0 89 11 104 7 0 1 62 4 1 3 0 176 205 0 0
0 36 6 0 388 23 224 213 0 0 0 144 1 59 0 257 320 0 0 209 5 67 26 0 0 450 2 38 2 0 40 0 56 0 0 0 16 9 0 59 403 118 0 30 12 25 0 369 1 263 59 224 198 0 24 9 1 73 21 0 2 6 61 0 0 4 19 57 1 40 2 1 24 0 10 165 0 1 1 2 0 13 226 0 58 57 9 18 1 20 5 1 756 2 0 15 0 9 9 66 23 0 222 14 12 1 0 167 194 3 0 24 21 0 16 59 2 29 22 0 1 36 17 1 43 2 2 64 1 0
0 0 0 0 0 7 198 39 69 0 5 134 32 0 0 0 0 0 0 2 6 1 63 1 362 903 1 2 411 41 276 0 0 1 0 4 17 0 0 0 54 25 0 1 3 14 358 0 48 0 84 44 7 0 0 19 0 21 0 0 0 0 0 0 0 0 17 0 28 0 0 0 36 31 0 316 0 32 0 0 0 0 23 0 19 1 0 2 24 0 0 12 0 49 0 2 50 0 213 184 3 0 22 24 16 39 27 7 0 18 3 244 0 17 0 2 0 59 3 0 0 79 0 5 56 23 0 375 0 0
0 0 0 0 0 0 0 0 0 0 0 0 0 0 0 0 0 0 0 0 0 0 0 0 0 0 0 0 0 1 0 0 0 0 1 0 0 0 0 0 0 0 0 0 0 0 0 0 16 0 0 0 0 0 0 0 0 0 0 0 0 0 0 0 0 0 31 0 0 12 0 0 8 0 0 0 0 0 0 0 0 0 0 0 0 0 0 0 0 14 0 0 0 16 0 0 34 0 0 0 0 0 13 0 0 0 6 0 0 0 0 0 0 0 1 0 0 0 6 118 0 0 2 0 0 0 2 0 0 26
0 0 0 0 0 0 0 0 0 0 27 0 0 0 0 0 0 34 0 0 0 0 0 24 14 0 0 0 0 0 0 0 0 0 0 0 44 0 0 0 0 0 0 0 0 0 0 0 0 0 2 74 0 19 0 0 0 0 0 0 40 0 0 0 0 0 0 0 0 0 0 1 0 0 0 0 8 0 0 0 0 0 0 26 0 0 25 0 0 0 0 0 0 0 11 0 0 25 0 0 75 33 0 0 4 0 1 0 0 0 0 0 0 0 1 0 0 0 0 0 1 0 0 19 0 20 0 0 0 0
0 5 0 0 0 0 0 0 0 8 0 0 56 0 0 0 0 0 0 22 0 0 3 0 0 94 0 35 492 6 8 0 0 7 0 0 0 0 0 0 1 22 0 5 10 9 6 45 0 197 3 0 38 0 0 32 0 0 0 0 11 0 0 0 0 0 0 62 0 1 108 0 0 5 88 0 0 0 0 3 0 0 0 9 0 0 0 2 9 0 1 0 0 1 0 0 0 12 0 0 0 0 0 0 0 0 0 13 0 0 7 0 9 21 0 0 0 0 0 0 0 34 0 7 0 0 5 196 0 0
701 153 238 951 347 129 323 81 72 35 63 202.48 12 231 84 835 22 182 51 140 83 25 281.22 166 112 422 60 171 686 91 350 95 83 64 131 198 366 123 53 85 239.72 415 130.33 40 37 89 1045 926 131 699 234 297 628 41 491 114 39 40 47 17 64 373 73 87 430 9 79 643 15 205 86 112 83 168 402 251.6 29 124 604.99 144 150 9 573 61 96 559 412 328 208 96 104 32 316 220 54 48 152 44 85 589 66 55 348 93 51 117 36 734 680 144 40 29 47 107.31 25 1233 156 150 90 278 89 273 88 101 41 23 101 392 123 128
69 52 0 125 65 0 0 0 7 0 71 1021.99 1 206 0 657 0 4 115 138 4 67 189 0 62 273 33 115 0 42.71 113 34 86 111 0 122 289 0 1 60 78 396 3 109 0 0 91 0 113.88 133 34 31 123 28 68 6 39 60 0 106 3 125 82 65 0 113.68 158 195 0 119 35 0 50 29.63 0 62 0 50 0 26 6 0 57 12 87 1354 532 204 13.7 85 53 558 350 3 0 0 118 0 302 71 0 56 476 78 30 0 116 1022 0 57 0 461 28 0 0 0 42 298 23 1 1006 230 37 34 27 0 24 88 0 0
177 0 8 155 13 0 0 0 4.88 0 7.85 68 44 0 0 176 347 36 71 51 1.49 0 206 7 0 0 74 4.38 0 13.29 0 2.41 0 2.2 0 0 15.01 0 3 4 1 1 0 0 0 0 303 0 0 48.78 6 75.45 71.96 6.69 0 0 2.3 0 11.3 1 0 138.48 0 70 164 0 1.67 52.16 0 33 143 0 24 0 0 11.85 0 30.79 94 0 19.27 3 15.59 0 31 18.38 4.99 173.07 0 2.26 14 1 184 9.46 36 36.41 77 23.72 203 31.13 4 0 123 0 1.09 206 1.24 54 0 32.51 1.28 130 0 7 17.23 9.25 0 0 0 23 0 20 1 8 4 0 91 222 0 70
0 4 0 0 1 0 0 0 8.12 13 6.15 0 0 0 0 0 0 20 0 0 5.51 8 0 0 1 2 0 18.62 2 14.71 3 3.59 0 4.8 0 119 24.99 7 0 0 0 0 5 5 15 0 0 18 3 205.22 123 6.55 2.04 6.31 8 0 2.7 0 0.7 0 1 10.52 0 0 0 1 3.33 3.84 27 0 0 1 0 0 0 4.15 0 8.21 0 9 4.73 0 2.41 3 0 9.62 35.01 127.93 0 0.74 0 0 0 7.54 0 0.59 0 3.28 0 0.87 0 0 0 1 2.91 0 0.76 51 58 7.49 4.72 0 6 0 36.77 3.75 0 20 7 0 0 0 0 0 0 0 0 0 0 0
725 304 541 1058 398 351 445 295 271 275 471 656 399 919 136 312 936 553 603 284 381 457 452 701 1454 678 273 766 597 391 316 382 486 340 480 654 537 215 519 559 627 694 82 727 364 409 849 178 362 1219 692 484 626 434 395 209 375 268 265 397 492 317 150 844 1200 598 500 739 525 320 486 469 452 343 318 642 411 557 241 284 497 516 769 494 486 622 455 639 401 403 574 331 875 684 453 720 679 415 719 427 520 493 433 429 388 338 381 454 568 258 853 537 318 510 380 584 467 254 324 391 425 350 399 482 394 507 389 688 589 468
62 51 0 185 80 2 42 94 30 101 39 63 60 0 2 109 20 1 0 38 19 45 18 11 216 0 182 350 26 8 1 3 60 7 50 0 38 0 122 14 23 15 28 24 0 0 159 0 37 35 65 85 141 56 49 37 24 80 0 35 32 22 67 0 0 69 0 0 7 79 79 1 0 37 4 1 181 23 78 23 8 17 62 40 33 0 68 69 45 6 60 211 2 35 0 214 128 60 75 56 137 25 0 10 76 47 37 27 280 21 37 224 28 43 88 95 27 0 90 4 201 15 2 22 49 37 0 21 12 44
614 113 186 331 129 214 261 216 180 48 69 65 251 274 18 442 277 178 265 0 184 111 86 32 227 455 154 143 264 174 346 196 178 163 223 48 31 156 23 71 426 310 325 4 123 115 814 0 222 352 309 233 422 130 298 51 194 45 138 86 690 170 0 161 888 102 238 231 169 274 513 49 39 157 70 31 240 168 264 159 22 212 218 217 134 217 483 733 92 76 223 529 868 155 191 1016 808 221 29 538 115 21 272 156 78 27 148 669 825 67 39 52 19 150 170 1064 55 198 34 399 543 166 112 83 132 88 51 416 54 259
48 69 100 17 0 11 21 51 11 91 73 123 78 74 120 20 8 54 11 72 83 59 32 36 16 3 54 208 27 105 0 23 26 100 81 87 100 31 138 66 0 108 102 18 120 41 0 0 20 5 87 1 19 93 155 60 28 94 67 31 110 25 37 21 214 34 7 47 45 2 0 85 61 41 109 0 110 14 14 77 112 28 0 53 36 27 60 69 26 25 65 107 0 48 47 0 214 15 5 0 78 268 36 142 63 0 51 255 0 33 106 51 40 145 202 9 110 20 62 0 0 45 46 89 47 55 0 5 54 76
353 27 33 0 0 0 16 105 61 4 1 151 29 0 37 15 5 43 1 0 17 0 48 8 2 263 18 66 32 2 0 31 4 28 59 12 78 170 29 24 13 79 223 30 33 6 22 25 0 0 30 52 36 4 0 13 20 24 0 3 30 48 2 5 84 35 31 9 8 149 92 9 25 1 8 187 10 0 2 9 0 16 87 37 0 0 195 47 33 83 25 104 483 63 35 461 13 0 0 0 105 4 0 39 17 168 0 72 0 31 8 139 23 49 166 49 8 11 0 0 160 14 8 27 14 0 9 75 0 14
962 27 20 810 96 1 266 13 101 110 94 1299 5 372 20 153 561 94 76 41 47 66 310 25 52 101 100 149 215 36 93 29 10 51 116 58 164 30 0 47 1855 469 48 91 61 40 245 2873 133 1115 23 184 322 64 56 104 16 223 59 15 432 457 45 0 954 1 45 495 78 475 324 119 39 5 809 158 63 75 161 4 55 67 484 32 75 444 270 504 45 71 30 4 367 64 58 431 823 65 187 33 56 86 30 51 72 96 17 210 244 41 31 73 13 42 45 552 111 157 9 211 390 182 26 41 9 9 586 632 83 68
0 0 73 0 0 0 0 0 1 33 16 0 24 0 1 0 0 29 0 0 36 104 0 0 0 0 0 0 0 2 0 0 95 0 0 0 225 0 0 70 0 4 0 0 0 50 0 0 13 0 32 120 6 10 0 0 0 28 0 0 0 0 27 0 0 9 39 0 0 0 0 0 0 15 0 0 0 34 0 0 0 0 0 0 0 12 0 0 0 0 58 0 0 25 0 0 0 24 48 0 52 16 22 0 11 0 0 9 13 0 0 85 0 39 0 0 0 0 0 8 0 0 9 0 0 0 0 53 0 0
0 0 57 0 0 0 0 0 0 69 7 1 0 0 0 0 0 10 0 0 0 39 68 0 0 0 0 135 0 0 337 0 88 0 0 0 0 71 0 81 1 0 0 0 0 21 0 0 0 68 0 0 0 2 0 45 0 2 0 12 0 0 9 0 682 67 35 0 0 0 52 19 0 0 250 0 0 54 0 0 12 65 0 4 4 34 71 21 0 0 0 0 1 15 0 252 8 0 94 0 8 2 0 26 9 0 5 0 0 0 32 1 0 0 0 0 20 0 51 0 0 0 13 0 26 0 0 0 0 26
0 4 16 1 122 0 23 0 7 50 0 8 0 1 1 5 0 1 0 1 2 1 8 0 0 48 4 30 0 0 1 19 0 3 0 1 0 0 0 0 2 0 4 17 14 0 0 23 0 5 127 0 0 0 12 2 3 18 0 0 0 0 1 0 4 13 0 51 26 0 18 0 5 0 4 77 0 4 0 1 0 0 0 11 0 0 63 0 2 0 0 167 2 4 0 25 80 0 48 1 14 1 45 0 0 0 11 14 0 0 1 55 0 11 0 56 1 54 0 151 244 2 15 1 0 0 1 11 1 15
1940 224 444 482 1101 221 381 386 302 200 292 1933 119 2245 405 976 1724 79 273 1302 328 328 893 472 1979 1663 291 718 1711 97 1894 214 397 199 629 211 2406 169 379 211 1743 1000 898 108 230 173 2613 2247 226 1685 2522 1788 1148 306 473 228 302 204 272 92 1484 569 203 380 3582 275 128 648 323 812 1633 314 180 192 442 3276 349 214 658 331 455 240 1636 381 267 1662 2587 1358 134 192 364 797 1632 246 200 1018 1834 250 1406 1302 200 342 1585 109 161 882 275 1858 3364 231 110 1448 123 418 213 1142 141 834 256 1333 893 802 185 180 307 213 539 1664 94 242
0 46 76 219 0 0 131 34 77 69 6 16 0 286 0 63 411 50 0 0 40 17 44 0 156 215 141 25 1 51 0 11 52 77 0 50 486 27 98 2 0 44 0 48 0 28 207 393 159 622 7 147 3 115 40 72 44 33 28 77 0 34 61 0 1187 66 219 7 114 195 233 0 27 28 21 340 82 6 162 0 0 4 494 0 82 15 15 231 4 0 143 0 244 52 12 4 445 2 600 284 0 70 290 49 45 21 114 29 174 5 0 4 36 55 80 173 112 89 42 470 5 77 12 23 52 48 79 33 4 76
458 22 87 131 351 3 67 57 0 0 27 156 111 127 82 44 86 5 0 9 33 64 336 13 119 7 55 113 148 6 138 40 9 25 114 16 54 0 47 52 659 304 181 8 18 0 51 1 45 142 209 113 201 26 257 7 36 107 81 34 193 214 33 101 515 127 63 346 6 142 197 14 96 19 246 257 56 28 54 7 4 17 615 31 13 540 207 38 0 15 2 27 19 144 26 172 382 18 693 314 29 58 290 0 70 64 32 9 90 30 49 451 100 24 101 271 75 69 43 210 47 60 69 60 1 45 107 122 13 7
0 0 0 0 0 0 0 0 0 0 0 0 32 0 0 0 0 0 8 0 0 0 0 0 0 0 45 7 0 0 0 0 0 0 0 0 0 0 0 6 0 0 0 0 0 0 0 0 0 2 0 0 0 0 0 0 0 0 0 33 0 0 0 1 0 0 0 0 0 0 0 0 0 0 0 0 0 0 0 0 0 0 0 0 2 72 0 0 0 0 0 0 0 0 10 0 0 0 0 0 0 0 0 0 6 0 0 0 0 0 0 0 0 0 0 0 0 0 3 0 0 0 0 0 0 0 0 0 0 0
1 4 3 0 240 0 0 3 0 0 8 43 1 25 0 0 112 0 0 0 0 40 92 0 0 4 29 45 101 3 0 3 23 2 0 23 0 0 0 0 3 46 0 3 11 18 5 4 39 0 24 80 0 1 30 34 6 29 0 0 16 1 6 0 338 0 0 0 2 22 46 6 2 0 60 66 3 10 0 13 0 0 6 6 0 136 5 13 34 0 0 43 7 3 0 2 47 0 5 27 18 0 20 5 1 75 7 0 5 1 0 114 5 0 0 62 14 42 8 15 26 57 0 0 10 0 31 58 0 0
3 0 0 4.03 0 0 1.01 1 0 0 1 0 0 0 0 1 3 0 0 0 0 0 1 0 7 0 1 0 0 0 0 0 1 0 0 1 2 0 0 0 1 0 0 1 0 2 0 0 0 1 0 0 2 0 1 1 1.01 1 2 0 0 0 0 0 2 0 0 0 0 0 1 0 1 0 1 1 0 1 0 1.02 0 0 2 0 0 0 4 0 0 0 1 0 1 1 0 0 0 1 0 1 0 0 0 1 0 0 0 0 1 0 0 1 0 1 0 5 1 0 0 1 0 1 0 0 0 1 1 0 0 0
6 0 0 2 47 0 0 0 0 0 0 0 0 0 0 0 0 0 0 3 0 0 0 13 0 214 0 8 0 0 107 42 0 0 0 5 0 0 0 9 0 6 0 0 3 24 0 0 1 8 0 0 0 0 0 0 4 0 0 16 16 5 0 0 22 11 0 0 0 12 0 6 20 0 245 0 0 13 0 0 0 0 10 11 0 0 1 0 0 0 0 0 0 0 0 0 6 0 0 0 0 0 95 1 0 0 0 0 0 0 0 0 0 0 0 17 0 0 15 9 4 15 18 0 0 0 43 0 0 0
31 32 97 386 94 51 27 115 163 173 123 552 21 532 232 277 655 1 64 390 40 7 310 124 127 222 110 147 503 96 178 7 101 151 78 453 114 172 88 125 55 665 94 51 112 223 164 0 189 448 760 134 218 99 572 71 86 174 69 78 3 273 245 60 554 99 348 771 155 199 641 185 134 74 256 24 57 233 0 26 6 210 0 102 173 681 838 458 218 326 31 454 809 74 32 62 585 32 219 28 86 96 25 115 170 187 72 850 540 99 43 406 65 29 76 97 130 372 190 217 683 162 72 275 5 55 145 192 90 59
102 0 11 3 26 0 37 0 6 10 4 35 1 34 0 19 51 1 17 5 18 0 1 18 0 42 0 0 4 1 12 0 0 26 10 9 15 5 0 8 0 21 0 1 11 9 56 0 1 27 0 3 51 0 1 9 4 0 18 5 0 28 0 0 15 7 17 20 0 31 4 2 8 3 58 317 0 16 1 7 32 3 25 1 0 24 7 59 0 5 20 78 0 2 0 1 1 8 0 7 6 11 9 0 2 19 12 65 1 6 3 21 0 1 2 4 5 17 1 6 35 7 0 4 0 0 5 5 0 16
0 13 1.28 1 1 0 1 2 5 0 3 0 1 5.03 7 0 0 12 1 1 4 4.26 1 2.06 0 1.22 2 1.27 3.12 0 0 2 0 0 0 0 0 4 0 1 1 0.62 1.01 0 0 0 1 0 1 2.01 3.01 0.78 1 5 0 7 1 2 0 1 2.04 1 0 0 0 0 0 0 0 0 0 2 3 3 0 1 6 6 0 1 17 5 2.59 2 2.04 2.01 3.93 0 2 5.14 1 0 0 2 3 0 3.01 1 1.01 7 0 6 3.02 3 5 1.04 9 5.72 4 2 0 0 1 1 4 5.03 1 1 0 1 0 0 4 0 2 9.83 2 0 2 6
0 108 92 363 259 1 263 90 60 107 184 77 115 217 112 173 106 10 149 157 106 196 144 361 147 357 79 197 49 55 86 66 128 53 146 290 437 205 0 125 446 214 161 100 178 125 82 61 175 642 45 72 276 90 13 87 48 175 196 125 323 99 102 85 521 78 0 180 144 141 33 164 18 80 154 189 51 154 64 138 90 115 355 139 18 67 5 87 203 50 157 372 693 96 65 247 39 123 32 252 115 74 0 58 144 52 129 334 85 69 57 135 52 154 141 74 157 296 126 118 460 47 90 109 280 100 221 165 160 144
50.02 0 0 55.06 0 0 0 8.99 0 0 0 29.85 0 70.51 0 102.84 80.22 0 0 27.31 1.12 2.34 20.7 0 205.78 98.49 0 0 21.27 0 28.69 0 0 0 0 0 37.85 0 0 0 76.92 0 54.1 0 0 0 65.08 119.92 0 51.3 51.34 115.11 56.26 0 38.17 0 0 0 0 1.55 0 0 0 0 187.57 0 0 100.56 0 2.58 0 0 6.91 0 27.21 106.57 0 0 20.07 0 0 0 62.61 0 0 77.21 52.14 60.73 0 0 4.83 50.18 124.97 0 0 140.71 105.87 0 10.87 63.41 0 0 87.48 0 0 4.86 0 82.71 70.03 0 0 11.91 0 0 0 35.9 0 12.79 0 62.61 16.56 15.93 0 0 0 0 21 101.52 0 0
0 0 0 0 0 0 1 0 17 2 0 0 2 0 4 47 0 3 0 0 0 0 3 50 0 5 4 0 0 0 0 4 0 4 73 0 0 12 0 0 0 0 0 0 0 0 1 0 1 0 0 0 0 0 0 0 0 39 0 3 2 2 0 6 0 2 24 0 6 0 0 0 10 0 0 26 0 0 0 0 0 0 2 0 0 0 0 0 1 0 0 1 0 1 0 0 3 0 0 23 5 0 0 0 0 0 0 0 0 1 0 34 6 0 0 0 1 4 0 2 0 16 0 0 0 0 0 10 0 0
0 2 0 48 173 0 1 0 0 0 0 0 0 2 94 0 0 50 0 26 10 0 0 108 0 0 0 0 292 0 73 2 0 0 36 0 1 2 0 9 39 14 0 0 27 0 0 212 0 27 141 13 0 2 0 27 0 3 1 0 4 2 0 0 9 0 1 0 108 0 97 0 0 1 14 256 0 0 6 0 0 0 24 4 0 0 1 0 0 54 0 0 149 0 0 2 62 6 8 0 0 0 1 1 0 246 0 0 27 3 0 0 27 0 14 0 0 86 3 0 0 15 1 0 40 0 38 0 1 12
436 203 109 260 75 45 271 87 32 76 103 606 84 307 0 158 38 81 177 326 192 107 129 196 0 825 124 419 65 149 208 151 378 115 47 144 87 56 135 294 193 175 170 106 103 184 511 1878 276 194 734 86 342 4 644 107 70 102 56 102 110 101 142 109 610 154.96 190 117 119 119 100 141 46 279 778 323 50 94 166 79 70 27 103 107 206 142 99 4 56 131 269 241 213 385 5 203 483 180 305 471 237 258 200 73 77 19 155 443 428 163 1 143 75 150 69 393 323 160 252 329 44 238 187 224 150 143 276 473 56 252
67 15 0 18 1 0 214 0 108 133 33 9 24 0 7 392 33 84 127 431 44 0 170 87 1917 420 0 77 209 0 114 69 0 0 4 0 183 2 0 28 44 285 654 7 64 35 0 877 38 527 12 345 99 4 583 0 16 6 129 40 0 108 66 4 51 54 0 353 42 179 58 0 51 86 0 1044 0 0 22 12 0 0 402 76 101 516 34 322 75 2 29 1 103 57 0 28 1 6 148 164 110 82 0 63 71 151 53 1 70 46 6 164 63 58 28 377 3 68 2 80 673 135 54 68 68 37 2 705 114 0
240 124 95 247 0 0 80 12 19 18 0 11 5 23 26 193 250 7 213 144 69 0 226 39 221 43 162 76 813 61 327 81 79 16 0 127 148 56 94 78 628 543 212 62 66 46 434 408 31 513 221 594 191 59 354 80 26 61 0 15 113 213 1 5 398 43 55 161 63 40 311 10 93 0 10 548 3 50 25 83 69 8 306 59 35 179 149 460 7 81 91 1518 930 12 0 0 370 55 49 145 13 31 444 14 93 38 80 196 502 78 30 405 29 40 0 8 23 285 17 364 246 60 21 94 26 58 334 591 151 10
309 31 15 59 90 95 121 16 69 44 50 382 4 198 22 118 277 65 286 99 35 114 36 11 380 851 40 51 53 63 471 12 16 44 138 3 50 1 61 14 526 295 324 49 60 97 1234 267 74 40 445 21 237 47 80 11 44 43 1 74 13 142 10 17 512 81 5 361 19 437 398 2 55 42 22 432 102 15 11 52 129 2 114 18 38 81 93 112 38 64 5 20 110 141 103 30 47 56 75 27 64 91 159 75 38 29 38 117 11 57 18 217 23 23 64 53 30 9 59 273 385 34 46 66 72 9 74 42 19 29
572 133 144 1151 363 71 429 76 71 71 91 390 91 1073 142 278 274 119 2 539 125 102 165 183 545 758 63 107 465 195 748 73 37 82 100 155 77 144 21 139 971 380 346 34 337 104 835 509 44 1675 369 601 750 108 123 116 100 154 0 157 187 606 122 110 911 67 316 612 84 333 190 63 87 131 680 998 97 80 414 66 168 109 928 88 83 213 872 277 100 104 202 346 360 107 82 528 519 71 150 384 75 165 382 127 96 308 122 442 267 101 59 313 137 158 141 815 98 551 61 557 665 214 76 108 111 176 378 894 112 110
27 8 19 2 7 18 32 0 1 2 51 33 0 53 2 197 709 46 0 181 22 67 1 9 33 0 1 15 55 9 111 45 207 1 4 3 135 3 17 2 13 1 95 7 14 50 91 203 8 29 274 8 381 164 404 76 0 53 64 0 2 160 1 53 1577 0 72 140 60 13 112 0 20 15 34 485 0 2 75 47 134 5 2 6 51 242 84 255 0 2 3 694 181 24 18 58 169 99 171 0 66 23 10 2 15 151 49 298 1 15 15 270 4 79 0 1 5 29 2 54 33 36 21 54 0 1 1 6 63 40
258 131.01 463 669 218 196 343 133 300 290 206 638 263 538 279 275 551 254.08 122 244 152 167 239 362 503 969 261 865 462 186.99 141 392 286 305 432 191 459 439 198 260 454 534 278 367 246 122 323 954 229 454 288 309 834 313 270 224 309.11 546 122 368 119 304.19 228 253 1191 308 228 529 322 239 747 327 230 195 267 609 46 299 153 241 125 231 362 236 181.66 518 422 257 221 321 344 398 963 308 229 814 425 206 328 725 288 229 260 263 223 444 145 1050 1102 156 586 570 149 213 111 782 277 353 175 586 412 474 218 182 270 277 329.99 426 331 215
0 4 0 0 0 0 3 0 0 0 0 0 0 0 0 0 0 0 69 0 0 34 0 0 0 110 0 2 20 0 0 6 0 6 0 0 0 0 5 1 0 6 0 0 0 0 0 0 5 0 0 0 0 2 0 10 0 19 3 0 0 0 6 0 0 0 9 0 0 0 35 0 14 0 0 0 0 6 0 0 0 0 0 0 10 0 0 0 6 0 0 0 0 13 0 0 0 4 0 0 0 1 0 0 0 0 17 0 0 0 0 0 3 4 0 0 0 1 0 0 0 13 15 0 0 0 0 61 0 0
111 2 0 0 31 38 0 0 0 0 0 0 0 0 0 0 26 0 0 0 0 0 0 0 2 0 0 0 0 16 0 0 32 1 0 0 0 0 5 0 0 24 0 0 19 0 1 0 0 18 0 4 0 9 43 0 0 0 0 32 2 0 10 0 2 3 167 0 5 0 0 0 0 0 0 4 0 0 16 0 0 0 0 2 0 0 0 0 0 11 0 0 3 0 1 0 0 12 0 0 0 1 0 0 12 1 0 0 0 13 0 0 0 32 0 0 0 0 17 0 5 0 17 0 0 0 0 0 0 0
18 59 2 137 0 3 0 0 0 0 0 0 0 0 0 0 0 0 0 3 0 34 0 0 9 2 3 1 0 0 0 0 0 0 32 0 0 0 22 11 0 0 0 0 0 2 0 0 18 0 20 9 0 0 0 0 0 0 0 0 5 1 0 0 0 1 0 4 0 0 152 0 0 0 0 0 0 0 0 0 0 0 10 0 0 0 0 82 0 0 0 0 0 0 0 0 0 0 0 0 0 0 0 0 0 5 0 0 0 1 4 0 0 0 84 10 0 0 0 0 3 47 0 0 0 1 0 0 9 0
0 3 14 0 0 0 0 38 8 0 22 0 0 0 0 0 0 0 43 66 0 0 0 0 0 0 0 89 0 1 0 0 0 11 41 0 0 5 0 0 0 0 30 0 0 24 0 0 41 38 0 1 0 0 220 3 0 0 0 0 0 0 0 0 0 1 0 0 0 28 165 59 22 0 37 22 0 0 0 0 0 0 0 0 0 0 0 0 0 0 0 0 0 0 22 88 0 0 0 11 0 62 62 0 19 0 0 0 0 0 0 0 44 0 0 381 0 0 0 0 0 1 32 0 0 0 0 0 0 28
4 1 35 0 0 0 3 62 20 133 0 0 59 0 0 45 7 20 8 0 36 87 0 79 0 0 49 0 0 18 127 42 97 7 179 0 4 52 41 2 44 0 0 75 6 35 0 2 22 0 118 0 0 24 2 0 30 0 58 32 10 47 26 0 2 37 64 0 3 0 0 16 67 24 31 96 0 0 54 70 0 36 0 0 34 0 3 177 0 5 0 8 175 90 18 0 5 25 0 0 4 23 0 38 38 7 56 356 0 0 0 148 6 26 0 0 25 0 34 7 1 28 30 0 13 0 24 6 96 34
105 96 32 206 0 0 84 63 44 8 17 29 52 0 61 75 78 62 60 74 115 28 57 84 137 0 1 4 0 0 73 65 16 53 4 60 1 25 17 59 222 197 0 29 51 32 184 117 26 29 21 110 301 63 69 85 25 51 39 26 34 45 20 47 43 51 0 44 86 43 133 57 81 58 158 63 45 52 6 29 17 68 46 58 66 58 127 73 113 94 164 168 126 36 38 0 1 51 1 86 72 70 274 32 83 108 105 127 141 23 51 12 67 77 51 69 25 15 17 80 108 11 49 44 90 2 82 222 121 9
4 0 0 0 0 0 0 0 0 0 0 0 0 10 0 14 0 0 35 0 0 0 0 0 0 148 0 1 0 0 0 0 0 0 0 0 0 0 16 2 2 0 0 0 3 0 0 0 0 6 1 0 9 5 0 0 0 10 0 0 0 11 0 0 0 12 39 43 0 30 154 0 0 2 0 3 0 0 0 0 1 0 0 5 0 25 12 0 0 0 24 22 0 3 3 6 1 2 0 0 0 0 0 0 0 0 0 57 0 0 1 0 0 0 0 0 0 0 0 52 5 2 0 11 0 0 3 0 0 0
0 47 0 34 300 24 192 0 8 21 36 72 6 347 0 0 0 7 33 0 0 0 73 64 0 1 16 70 81 1 430 51 0 0 23 29 0 0 0 58 107 79 69 18 13 2 68 5 61 484 0 419 0 4 55 4 29 5 51 23 88 107 9 78 0 27 36 4 33 44 49 0 4 1 42 219 0 72 270 4 154 0 2 16 6 561 0 151 29 0 71 305 0 0 89 0 0 87 182 161 0 4 83 24 46 180 56 86 81 1 1 0 5 31 25 26 30 197 0 0 22 77 21 5 7 46 127 56 10 115
0 4 127 0 10 2 17 1 0 3 26.99 229 17 0 0 0 0 43 0 1 16 0 0 25 0 10 0 31 7 0 102.93 0 0 13 0 29 22 0 108 0 0 0 0 5 0 19 2 4 7 0 0 11.33 0 15 0 10 5 0 0 18 0 0 8 0 0 9 9 1 0 13 0 11.96 16.11 1 11 0 0 27 1 23.18 0 0 33 30 0 0 29 27 3 15 11 1 87 4 0 8 0 0 102 0 29 0 0 44 11 9 0 0 8 25 1 0 0 0 0 24.01 0 2 19 5 174 12 20 1 9 0 34.46 5 0 38
325 69.53 58 58 66 102 12 3 14 0 5 247 2 124.39 14 138 69 10 0 18 42.02 149.71 85 20 318 237 123 110 357 82 47 61 121 39 95 93 273 123.55 6 39 440 26 264 2 45 57 139 10 28 159 101 195 158 80 313 142 71 76 33 35 157 34 46 0 560 81 38 146 61 161 134.27 44 100.31 56 58 131 223.73 93 64 56 107 35 347.89 56 56 245 201 202 118 71.12 71 138 321 117 81.6 419 69 16 88 61 74 151 133 43 0 6 27 163 586 39.21 38 264.83 51 113.21 196 282 40 194 94 88 201 58 62 29 41 51 91 296 11 77
1721 66 234 3407 1061 53 1073 14 153 198 178 117 86 481 265 334 1108 302 190 663 136 84 219 329 336 2886 109 367 232 143 1093 208 2 63 188 318 882 176 108 221 1077 1382 69 30 223 132 1924 5240 159 1592 2487 963 278 201 813 197 145 90 53 274 766 730 87 41 4367 143 99 732 77 306 941 256 226 97 852 4104 120 252 749 51 308 133 1123 144 144 1440 1624 1499 142 197 196 573 3406 102 279 1765 288 98 198 2077 99 214 424 101 193 1732 112 1525 665 185 126 174 243 135 178 1298 133 899 45 898 293 770 80 135 154 206 684 617 189 34
229 13 8 286 35 5 22 0 11 101 27 216 9 155 0 117 62 25 122 149 9 38 76 60 97 169 24 68 195 48 184 65 12 40 0 194 99 103 21 37 198 188 207 66 53 26 106 341 16 170 130 142 111 55 124 62 39 45 15 55 4 42 7 96 414 58 42 81 20 120 44 6 47 29 63 436 0 64 38 30 0 14 423 86 42 54 76 81 90 11 60 140 239 86 6 158 300 58 273 123 4 5 146 16 37 227 1 123 255 26 22 132 49 40 67 277 78 66 6 85 140 62 11 2 52 33 116 88 2 70
5 51 85 54 9 200 14 184 166 80 69 348 59 90 0 187 347 135 417 2 122 127 75 323 0 888 141 186 181 180 197 78 39 107 260 118 167 23 112 196 50 351 51 170 161 75 134 0 154 57 297 39 6 212 503 64 98 157 112 163 2 111 146 236 523 283 67 3 193 51 98 111 190 198 58 203 278 90 47 65 396 140 190 209 147 11 73 1012 135 143 189 257 28 101 17 490 0 93 114 44 34 156 164 47 86 204 121 213 1 74 21 54 149 100 160 329 255 208 201 0 251 58 179 53 72 132 7 0 32 81
0 5 1 0 0 0 0 0 2 0 1 0 1 0 2 0 3 0 0 10 1 0 0 0 0 0 1 0 0 1 0 0 1 3 1 0 0 0 0 0 0 0 0 1 1 1 0 0 1 0 1 0 0 0 0 0 0 0 12 3 1 2 1 2 0 0 0 0 3 0 0 3 1 1 0 0 1 0 0 0 1 1 0 3 3 0 1 0 0 0 0 0 0 0 0 0 0 1 0 0 0 1 0 1 1 1 0 0 0 0 0 0 1 2 2 0 1 0 0 0 0 0 0 2 0 0 0 0 0 1
0 0 2 2 0 14 0 26 3 6 0 2 1 0 0 0 2 10 0 48 31 18 7 0 0 76 77 27 4 1 113 0 9 4 0 17 1 0 0 0 100 0 0 34 5 52 0 2 7 5 0 0 1 4 0 12 0 3 0 7 0 0 17 0 0 3 3 0 0 0 0 12 8 11 11 0 0 1 0 2 0 1 0 38 0 8 3 1 0 0 0 1 81 0 0 0 0 0 0 0 0 114 0 0 5 1 0 0 16 1 47 3 9 0 0 10 39 45 0 0 0 0 28 31 2 3 4 7 0 0
0 6 0 0 0 0 0 0 0 0 0 0 0 0 0 1 0 47 28 0 0 0 0 0 0 0 0 4 0 14 0 0 0 0 0 0 0 0 0 0 0 1 1 51 0 0 0 0 0 0 0 7 104 25 5 0 0 5 0 0 0 0 3 0 0 2 0 0 0 0 0 0 24 0 0 1 0 0 42 0 0 0 0 0 0 0 0 0 0 0 0 1 0 0 0 0 0 0 0 0 0 4 0 2 0 0 10 0 0 0 0 0 0 0 0 0 21 0 4 0 0 0 0 0 28 0 0 0 0 0
491.24 176 45 299 341.95 68 302 23 82 172.67 77 537 40 132.44 180 598.29 637.36 71 33 216 22 15 246.33 176 485 1161 63.49 359.2 280.5 19 235.71 97 53 56 99 66 234.57 4 72 99 475.37 306.51 104 186 50 74 442.88 922.06 59 582 450.97 175.74 411.19 103 142 22 55 48 65 103 190 226.23 122 15 983 104 25.03 1280 97 172 360 107 123 55 514.97 582.95 15 84 219 43 13 10 425.73 55 25 266 892.32 205 2 141 194 586 390 17.3 58.52 253 36 4 263 517.7 49 229 623.89 75 48 316 100 306 83 31 54 292 262 111 19 416.3 148 267 84 298.64 362.51 191.31 50 67 49 58 244 392 202 95
0 45 58 99 42 8 320 28 0 67 93 39 12 489 0 376 0 48 0 71 116 4 2 23 21 2 84 146 115 26 272 103 20 0 0 64 2 17 76 20 564 43 47 88 38 3 12 54 89 4 561 14 153 82 18 15 39 33 104 0 0 61 62 0 842 2 1 39 85 79 8 0 7 19 125 158 68 13 21 20 2 132 162 32 77 11 211 38 24 8 70 191 43 19 101 443 38 4 74 17 0 0 180 9 35 44 39 18 558 27 0 94 12 22 0 4 54 36 107 176 0 90 13 46 110 69 44 192 6 1
1706 144 153 1341 487 190 597 260 310 446 256 639 393 285 431 419 312 418 198 557 172 178 511 408 1668 351 257 803 578 217 413 171 215 302 137 243 1 186 540 277 488 454 121 308 105 114 553 1319 264 1214 466 970 899 499 900 213 211 291 107 142 216 240 343 210 732 213 263 316 254 204 385 243 225 191 536 1091 410 505 581 79 202 89 1043 235 382 520 726 626 280 259 390 321 968 234 151 1733 476 149 405 445 149 316 365 273 252 888 515 622 706 216 155 566 95 343 261 1035 160 598 484 959 98 308 156 274 214 244 351 612 199 94
0 31 1 404 92 6 490 88 122 16 29 81 19 0 86 624 622 80 11 30 32 19 141 145 214 688 34 156 114 76 11 37 137 8 45 7 0 9 33 53 214 218 21 28 67 38 349 156 31 11 604 25 360 18 267 32 25 53 0 78 70 235 31 101 223 89 0 613 2 90 311 71 9 73 103 409 108 83 213 89 1 45 453 27 12 0 176 670 10 57 124 19 157 24 26 572 58 47 202 18 0 65 8 20 50 1 39 140 379 19 34 0 16 78 12 281 12 58 55 171 131 0 22 73 66 56 143 63 164 34
0 0 1 71 3 0 9 14 3 33 10 79 3 161 57 0 361 18 1 116 21 0 68 0 31 81 72 27 3 0 11 26 7 53 17 0 345 1 0 12 610 134 282 0 1 1 0 0 29 62 240 175 40 3 46 0 13 3 0 37 8 155 4 77 388 45 0 183 0 0 2 0 47 8 0 45 0 0 72 117 44 0 0 16 20 652 4 56 24 7 76 84 13 0 9 1 34 3 118 4 0 0 36 26 9 197 84 59 320 31 17 42 7 76 0 598 0 54 8 23 97 0 45 32 31 25 0 142 10 32
0 3 0 0 0 2 0 0 0 3 0 7 20 3 0 3 0 0 0 12 5 0 0 0 0 0 0 0 0 7 0 0 0 0 0 0 2 28 0 3 2 0 17 0 0 0 0 0 0 1 102 2 1 0 107 0 0 0 0 0 0 0 0 0 0 0 6 1 0 3 0 0 0 0 3 16 1 0 0 0 54 0 0 0 1 23 142 0 0 0 0 5 0 1 0 85 112 14 0 0 0 0 0 0 0 1 0 0 0 0 0 8 0 0 0 12 0 7 31 0 0 0 0 0 0 0 0 0 0 0
16 0 0 0 0 0 16 18 0 22 0 32 1 0 0 3 1 6 2 16 0 0 2 44 219 0 1 52 47 24 130 0 0 25 0 1 0 14 0 5 4 177 0 22 1 2 45 8 23 12 104 64 4 0 50 15 25 1 0 16 284 9 0 0 98 0 27 93 0 14 2 0 0 4 13 473 0 1 0 0 0 24 2 39 18 0 6 5 5 18 0 2 1 54 0 40 0 0 30 8 0 0 3 0 0 2 0 263 26 9 0 44 0 5 0 113 0 4 5 42 0 13 0 23 0 1 1 0 0 0
527 0 0 78 0 0 6 0 15 24 0 31 0 12 9 30 31 11 7 0 22 0 7 0 3 61 22 1 90 0 5 0 0 1 18 1 38 0 0 9 1 0 1 2 5 0 1 88 9 149 1 34 26 2 11 0 0 0 0 27 0 3 0 0 4 1 0 214 18 23 126 0 29 0 0 40 0 5 86 53 0 2 12 0 0 29 0 3 47 3 10 32 25 0 15 0 0 0 15 5 1 0 94 2 14 4 0 0 650 15 0 29 2 0 1 35 0 0 0 17 56 95 0 0 0 0 37 179 0 0
1355 78 35 345 32 6 191 40 46 0 9 0 59 198 0 7 0 13 0 311 40 57 224 58 87 63 0 41 182 14 56 13 59 67 0 26 0 0 0 56 65 332 67 46 188 47 6 508 36 29 29 87 350 92 2 27 13 2 77 115 58 140 10 200 552 122 33 709 111 46 142 20 76 51 4 823 178 19 0 1 70 48 166 64 50 62 350 711 94 20 73 0 114 63 1 251 3 14 622 123 67 168 66 24 70 61 35 49 5 2 10 0 119 91 0 0 25 24 68 99 333 10 13 95 87 12 61 263 30 78
24341.2 1185.08 1574 3785 5766 934.95 5732.71 697 1830.22 987.87 790.17 9224.64 1303.02 6633.81 290.05 5047.11 6694.26 1434.73 259 3802.03 1371.55 1275.07 5957.52 1232.15 9001.9 3495.7 876 763 10822.7 1267.78 8670.41 889.93 1451.01 620 1835 959.06 7836.65 601 457 1199.13 11313.4 5897.99 8094.26 1488 1442 763.93 4799 6533 556.31 7434.21 15906.4 11037.1 16383.1 1504.47 8412.59 636.97 725.74 789 1046.59 1788.3 3821.39 6027.87 692.35 588 12994.3 1304.1 1465.02 14245.8 193 3642.48 5518.79 759.94 576.88 705.02 6996.34 7603.41 2071 861.88 594.96 556 1956.02 325 4501.43 866.65 831.74 11139.1 7158.83 6203.94 792.44 1037.39 1360.11 4238.01 15975.5 740.87 1394.51 13687.2 7427.82 793.76 8955.82 2941.18 370 987 5612.49 863.94 1467.96 4370.88 1539.23 9018.98 9485.07 428.81 353 6177.04 739.98 1210.38 688 9581.53 390 3393.9 193 7738.68 5799.04 2258.6 966.36 1311.4 1200.92 719 6425.6 7352.39 840 2191.89
1.94 15 0 347 0 0 41 0 17 0 47 178 0 546.75 0 39 0 40 1 61.01 12 65 0 0 0 180 1 0 67 0 110 18 0 0 0 4 163.95 0 0 0 2 0 12.01 0 0 10 25 0 34 487 643 52.92 0 0 31.07 0 5 4 0 60 105 93 3 0 1948 1 62 109.31 0 29 4 0 82 20.11 0 97 0 29 35 0 3 1 126.23 31 83 307.87 45 0 0 25.01 0 363 2.99 12 0 6 449 4 207 64 2 4 27 0 0 11 3 1.09 296 0 3 0 0 11 0 79 56 24 0 0 56 121 0 0 5 0 69.47 99.58 91 1
1 13 100 275 32 28 47 44.6 46.1 0 9 150 15.02 2 3 23 5 21 102 0 23 35 15 36 23.78 53 99 97.95 232 12 54 105.98 2 22 11.97 2 21 22 2 34 102.07 1 67 21 45.07 0.79 119.65 661 1 234 113.18 314.4 16.02 39 47.01 7.21 14 7 1 20 51.01 45 48 0 28 32 3 66.99 204 49 81.84 8 24 26 151 313 109 81 0 49.03 126 32.17 31 49 38.13 4 206.03 56.85 45 6 3 1 168 25 4 204 2.92 5.99 167 734 5 18.85 61 17 33.99 208 5 36 5 19.4 32 94 14 8 1 192 67 15 35.01 63 61 89 37 17 31 40 74 276 48 70
115 27 7 488 1 2 1 4 110 15 50 1081 11 228 24 442 1351 19 13 403 17 0 148 0 1434 543 100 51 0 7 118 0 0 0 41 10 0 7 2 66 1532 12 5 1 0 0 179 8 19 237 306 0 388 120 659 41 20 3 0 23 306 175 4 5 926 43 0 54 7 197 2 0 25 2 745 1367 15 0 268 20 21 0 397 7 62 322 15 419 0 25 0 93 2080 36 47 1930 182 0 243 384 12 1 0 0 30 186 0 923 22 9 53 553 0 50 1 624 0 208 0 202 0 523 4 4 12 17 94 1230 0 67
0 0 0 0 0 0 0 0 0 1.38 0 0 2.73 0 0 0.98 0 2.72 0 0 0 0 0 0 0 2.39 0 0 2.83 0 0 1.37 0 0 0 0 0 1.36 0 0 0 1.45 1.52 0 0 0 0 1.49 2.83 0 0 3.85 0 0 0 0 0 0 0 1.37 0 0 0 0 0 1.35 0 0 0 0 0 2.69 0 0 0 1.49 1.34 8.09 0 0 0 0 0 0 0 1.9 0 0 0 0 1.35 0 1.63 0 0 1.49 0 0 0 0 0 1.37 0 0.44 1.4 1.5 2.66 0 0 0 1.31 0 0 0 0 0 1.33 0 0 0 0 0 0 1.41 1.38 0 2.06 1.58 0 0
0 0 0 0 0 0 5 0 0 0 0 0 0 0 0 188 0 0 0 0 0 1 17 0 0 0 0 1 0 0 0 0 0 4 22 1 81 0 1 0 0 1 0 0 0 1 0 0 0 0 0 1 0 0 0 0 2 0 0 0 0 0 0 0 0 4 0 0 0 224 0 0 0 21 25 0 0 0 0 0 0 0 0 0 0 24 0 0 0 1 15 0 0 44 48 73 0 1 0 0 0 0 0 0 0 0 0 0 31 0 0 0 0 17 0 274 1 0 30 77 0 46 0 0 0 0 1 0 0 0
0 0 0 0 0 0 91 0 0 0 0 0 0 0 0 0 0 5 0 0 0 38 84 0 0 0 0 0 0 1 0 0 0 0 0 0 24 0 0 0 0 86 0 0 4 0 0 0 0 0 0 0 0 0 0 0 0 0 0 0 0 0 0 0 3 1 0 0 0 0 0 0 0 0 0 0 0 0 0 0 22 0 0 0 0 0 0 0 0 40 0 0 0 45 0 0 0 0 0 0 0 0 0 0 0 0 0 0 0 9 16 0 9 0 0 0 0 0 0 14 0 0 0 8 0 22 0 1 0 0
8636 2723 2704.37 9320 5267.1 2048 5513.85 4279 3106.98 1955.51 2222 9070.2 3121 5377 4076.46 8184 9328.76 3589 3629.42 4461.66 3192.11 3416 6740.26 5324.82 9007.54 10057.3 3542.46 6212.67 8750.6 2513 7220 3195.46 2706.81 3267.88 3374 4499.3 5183.46 3347 2460 3200 8737.11 6912.72 5375.53 3849.43 5378.49 2821 12978 10389.9 3154 7568.5 8117.91 6216 7817.62 3554.66 7798.36 2031.5 3182 4225 3275.38 2321 5160.49 3566 2490 4223 14604.5 3380 3117 6125.23 4123 4632.49 6253.75 3094 4012.9 2794 6455.31 8666 3149.72 4233 4829 2253 2203 3496 9923.45 3000 3292 8826.32 8385.88 5358.33 3328 3720.26 4288.86 7412.27 12148 3523 2839 11873.4 6753.52 2306 5688.72 7707 3032 4762 7107.7 3448.93 3306 5290.83 3983 6167 11568.6 2374 2329.96 6054.96 3227.55 3788 1936 7589.28 3949 3734.6 3631 8739.11 6263.16 4227 3448 2749.52 2561 3834 4736.8 9865.17 3913.69 4171
1988.64 1689.6 1787.06 1742.29 1305.24 896.59 856.64 1216.15 1429.25 1331.75 1287.73 1501.91 1105.66 1409.92 1154.59 1577.13 1655.53 2061.15 1650.73 625.21 1248.07 2074.88 933.67 2585.55 3033.11 1430.27 1587.59 898.1 1986.77 1037.31 1375.1 1426.12 1696.42 1195.25 1621.49 1603.79 1659.63 1416.6 1606.43 1115.59 1831.23 1138.59 959.42 1338.29 1825.91 1611.94 2133.21 2170.13 913.26 1623.91 1216.83 1442.69 939.78 1319.9 1381.01 1368.62 1305.9 1781.17 1528.11 1289.97 912.65 882.32 1262.4 2075.59 2491.24 1585.54 1348.66 1059.7 1592.36 646.64 1087.46 1266.38 1420.12 1002.49 1452.53 1757.57 2291.5 1704.83 351.3 1550.65 1621.27 1232.11 1171.69 1648.15 1232.82 1041.85 1073.6 1036.99 1649.9 1441.32 1687.75 1423.13 2382.1 1580.14 1447.21 2411.09 1470.78 1372.18 1160.84 1192.95 2165.32 1444.96 1422.12 1514.45 1536.95 887.68 1283.5 1446.89 1397.96 869.59 1148.66 1362.9 1218.33 1400.57 1417.61 1878.67 1501.75 473.35 1238.02 1200.4 641.1 838.54 1289.91 1312.07 1466.15 1749.95 995.08 1715.56 1764.97 1505.97
383 51 92 339 246 0 65 54 9 8 29 5 26 33 0 70 0 0 1 43 23 0 181 9 67 302 35 137 20 0 0 13 0 34 0 44 53 0 6 33 0 1 78 14 2 8 14 16 0 0 132 313 295 46 271 7 11 7 65 25 114 76 0 38 5 0 104 115 10 122 29 92 9 1 275 106 47 4 12 5 58 2 100 20 18 337 8 57 14 16 32 59 0 36 0 724 314 0 6 148 0 36 187 19 10 60 0 85 123 3 5 252 0 4 24 86 10 7 6 1 233 13 22 17 0 5 132 180 3 20
2.09 18.46 9.72 10.36 2.47 15.28 6.07 20.51 10.2 17 30.34 6.71 5.32 9.7 13.05 18.04 9.73 20.43 16.27 4 4.34 28.5 8.85 31.21 15.47 6.85 15.94 10.01 4 6.98 6.66 12.85 14.23 18.87 9.19 19.95 5.88 6.02 18.79 23.75 3.05 15.79 10.21 17.7 5.65 24.06 13.68 19.81 20.84 11.98 21.2 13.27 8.16 14.58 5.93 17.06 8.61 35.48 16.62 10.95 10.35 2.51 5.77 21.69 24.62 21.68 22.14 1.41 16.13 11.99 6.47 7.08 21.16 18.44 10.9 16.17 27.19 17.16 9.16 14.55 15.6 16.7 18.83 9.51 9.94 20.26 9.26 20.64 11.29 16.38 16.17 14.1 4.59 10.42 5.16 11.17 4.78 20.95 7.2 7.71 9.09 16.12 19.36 6.75 4.56 9.87 13.07 16.83 7.11 15.06 15.33 12.89 18.75 16.77 7.28 22.67 17.2 5.34 17.5 11.7 6.63 12.75 10.18 24.43 13.63 5.76 4.24 23.35 9.66 12.64
0 1 0 0 0 0 0 0 0 15 0 0 0 103 4.53 2.66 0 11 1.37 1 3.34 0 3 16.01 0 0 0 0 2 4 1 0 0 1 0 7.02 0 0 1 0 0 1 11 0 0 1 1 2 58.98 2 0 2 5 0 0 0 0 0 0 0 2 27 0 4.98 0 0 0 0 0 0 0 0 1 0 166 6 0.99 21.04 0 2.1 0 0 0 0 26 0 1 0 6.27 36 1 0 0 0 2.95 0 0 11 0 0 0 1 0 0.55 3.96 0 1 0.97 1 0 0 0 3.92 0 0 0 3.88 1 1 0 1.04 1 1 35 3.6 0 0.98 32 0 0
95 0 0 0 8 0 19 0 0 48 5 0 0 0 0 78 220 0 0 51 1 0 30 28 89 76 5 0 4 3 0 0 0 0 0 6 26 0 0 0 207 2 225 0 3 6 35 0 0 16 40 27 1 0 4 6 54 0 0 1 6 54 2 0 444 0 0 0 0 45 158 0 0 27 143 15 0 0 40 0 0 0 27 0 3 81 1 1 0 11 0 144 1 45 0 382 642 20 85 42 0 0 111 7 0 57 0 3 377 0 0 30 15 6 19 2 0 5 0 273 133 87 18 0 0 18 0 33 0 0
370 127 197 692 159 158 108 297 44 223 144 145 286 135 43 293 456 135 375 221 223 520 249 180 541 438 126 484 62 255 163 166 402 262 97 233 198 237 179 231 590 532 29 472 321 110 389 288 143 190 476 427 617 393 240 156 221 129 54 298 495 243 315 244 688 152 189 430 150 289 100 174 231 128 236 438 387 125 122 95 138 122 404 338 242 221 562 216 226 297 331 398 640 167 136 1457 455 145 295 594 91 276 374 342 346 327 242 388 23 180 93 204 171 285 40 625 285 232 260 379 152 285 187 170 106 224 363 620 192 204
4 11 15 0 0 29 0 44 0 6 24 19 9 5 5 0 30 32 0 4 13 5 26 67 205 11 48 19 5 1 153 30 31 6 86 0 21 8 21 52 6 6 13 8 23 42 205 0 9 32 50 29 41 43 15 4 18 13 0 23 38 3 33 79 35 10 18 106 6 21 8 13 13 1 10 47 0 14 16 3 43 0 7 0 3 3 1 3 57 3 17 23 9 15 0 7 9 1 10 2 30 17 20 1 44 64 36 36 23 32 15 193 28 69 20 117 6 17 0 0 288 17 9 8 19 57 5 12 0 47
392 316 492 1215 444 218 434 445 240 823 116 318 243 234 407 383 56 483 1001 249 197 920 534 681 541 248 1043 329 151 396 68 609 299 121 850 637 143 555 181 341 460 403 176 257 215 591 359 19 400 936 928 508 405 536 821 465 440 535 399 141 359 190 156 651 662 519 622 263 262 141 127 276 603 460 140 536 309 188 211 354 173 332 96 283 243 388 219 705 321 190 235 197 284 237 375 469 1018 438 342 374 682 327 299 257 559 564 447 347 80 196 340 370 410 294 17 362 327 274 111 326 333 283 507 196 435 451 235 765 243 196
2411 520 695 3030 2806 663 1184 1220 882 548 665 1969 1023 1823 1378 3485 2115 1112 1125 851 779 755 1827 1928 3549 3552 995 1659 2836 704 2090 948 395 882 835 1658 1257 819 559 1019 2533 1850 2143 1048 1171 678 2756 1414 884 2686 2017 2193 2348 1373 2169 486 843 1017 1004 770 1726 1490 1015 1324 6279 1053 1048 1971 1124 1617 1793 767 1088 1181 2409 2478 777 1427 2069 580 627 655 2352 996 1156 2335 2681 2760 875 895 1197 1944 2695 777 1204 4272 1345 485 1620 2425 738 1049 2323 622 857 1563 1344 3527 5102 519 796 2033 705 1044 429 4272 865 1409 872 3102 2386 1521 742 691 999 709 1864 2015 1749 1171
1 55.56 1 184.05 77 66 144.85 0.99 62.39 40.04 0.03 192 126.99 44.01 35 107 23.2 66.47 22 117.01 1 2 237.93 18 1.09 208.1 0 145.79 56.31 95.98 12.01 44 19.61 60 0 42 73.6 26 90.12 29 28 2.02 145.64 55.01 90 2 111 675 4 1.14 0 27 4.99 2 9.02 31 56.93 69 0.27 8.12 2 22 31.03 7 2.76 132.18 36 157.98 12.16 105.04 145 82.59 32 31.01 25 63 15 86 47 27.73 0 65.55 286 11 39 3.02 60 270 35.03 78.97 9.37 3 20 11.89 18 45.02 38.08 0 6 433.29 30 37.15 146.99 10 17 2 26.19 258.03 693.15 2 25.16 3.62 21 1 55 21 64.95 123.01 0 421 49 134 72 13.03 2 1 27.09 178 72.98 0
1508.59 1290.25 1606 2015.48 1218.17 799.24 1178.05 1202.92 1342.33 1407.57 1700.84 1656.12 1703 651.02 1350.61 1732.07 2200.27 1702.46 1819.7 770.9 1692.44 1294.91 1010.14 2360 2705.79 1872.78 1170.81 2527.8 1518.7 1031.99 963.79 1632.3 1151 1428.68 1601 1051.31 1861.89 1046.98 1297.85 1922.89 2159.91 1779.17 1540.23 1365.17 1837.28 1300.51 1730.53 3702.27 974.94 1542.24 1573.58 1502.48 954.97 1813.39 1928.27 1446.15 1064.97 1561.86 1520.96 1345.42 1084.34 720.73 1279 1587.86 4072.21 2035.5 1019.75 1197.39 1920.72 828.77 1272.18 1245.69 1817.95 1528.08 1398.81 2294.57 1375.3 1840.18 708.11 1225 1600.26 1053.34 1328.32 2095.66 1685.77 1608.02 1439.84 1860.14 1744.64 1859.56 1914.97 1724.11 2469.34 1504.96 1606.56 2422.08 909.29 1297.39 918.57 1118 1584.68 1687.43 1698.62 1514 1629.09 1061.09 1523.9 1421.92 2521.6 1160.8 1533 2100.8 1558.35 1895.03 1743.3 2056.14 1268 926.46 1591 949.97 1230.16 715.27 1197.75 1706.89 1666.82 1429 547.54 1940.69 1534.54 1905.67
21 3 2 32 0 13 1 36 0 17 23 17 23 295 9 125 484 36 134 16 23 0 89 86 20 23 39 30 0 5 10 34 0 27 0 1 4 14 57 64 115 43 62 111 7 23 0 4 20 290 0 180 0 16 173 13 60 21 2 14 2 124 29 104 954 24 44 116 41 26 22 0 10 10 65 43 19 4 2 22 1 34 776 30 80 41 38 21 0 37 26 2 398 115 6 319 185 8 16 169 0 32 117 7 3 36 44 56 13 8 63 95 3 61 10 100 3 232 1 88 0 97 15 21 48 0 94 33 0 6
0 0 0 0 33.92 0 0 0 0 0 0 589.7 0 0 0 250.4 0 0 0 0 1.12 0 0 0 0 518.81 0 0 0 6.75 0 18.07 0 24.01 0 2.28 0 0 0 1.11 1.05 9.48 136.58 0 0 5.04 0 432.68 0 0 3.13 0 136.08 94.22 9.88 0 0 0 0 0 414.64 0 0 0 0 7.26 0 0 2.28 0 0 0 0 32.46 0 0 0 1.12 0 0 0 0 1.05 0 0 0 0 0 0 28.01 40.14 21.06 0 0 0 7.35 0 0 0 0 0 0 13.62 0 0 0 0 0 0 0 0 0 0 0 0 120.45 0 0 0 0 215.8 146.96 0 0 0 0 0 0 1.16 0
0 0 26 0 0 3 0 0 9 0 0 305 0 0 0 0 182 0 0 0 3 0 199 0 0 189 18 8 0 3 170 41 8 0 0 0 2 0 30 0 481 0 18 4 0 0 10 85 1 1 1 424 16 0 107 26 10 0 14 7 7 0 10 0 24 6 0 7 0 26 1 7 0 0 42 0 0 2 0 0 41 0 83 0 15 434 9 3 0 9 5 495 0 3 0 1012 9 0 0 68 103 10 100 6 0 124 0 0 1212 0 0 60 5 0 12 191 0 1 0 79 350 4 15 4 0 0 0 105 2 0
629 107 99 1072 4 0 558 106 0 27 28 72 17 325 0 42 381 111 185 143 54 48 76 62 20 1052 0 87 0 13 9 14 26 42 0 33 0 91 0 64 4 515 16 157 56 26 32 25 46 148 0 108 0 134 355 8 76 159 0 41 115 18 30 198 159 22 0 0 67 63 125 28 7 37 2 29 0 44 422 77 0 167 375 0 32 169 419 50 11 0 122 60 155 48 7 283 385 0 597 111 12 111 698 21 13 92 11 591 7 45 38 21 15 12 29 138 43 14 49 73 80 214 9 27 25 19 102 198 0 122
631 103 5 111 287 165 244 155 92 9 90 199 192 0 156 120 465 54 134 112 47 0 400 160 0 251 73 217 52 30 388 192 347 59 79 147 46 68 0 2 511 35 0 66 237 179 0 15 72 359 361 213 89 217 235 203 34 71 61 66 119 5 90 86 197 230 0 183 72 45 0 95 37 106 257 468 85 74 159 86 261 67 196 95 8 0 337 431 316 129 188 0 367 113 1 995 121 169 81 103 43 170 202 81 121 278 75 17 0 116 181 679 94 54 32 497 69 64 18 289 1123 261 36 178 127 81 219 384 106 87
0 20 9 294 226 11 241 82 72 47 19 88 7 251 13 86 601 198 175 102 33 37 8 192 71 726 48 128 22 97 174 153 268 119 49 32 212 98 16 54 232 108 48 131 90 78 484 655 78 159 417 23 2 100 73 93 140 81 125 62 249 235 132 1 6 60 80 85 55 173 4 8 149 107 62 80 312 41 13 68 21 309 171 81 61 76 25 417 52 155 119 110 666 0 1 458 0 52 165 303 88 117 367 72 73 265 201 0 1181 98 21 77 58 126 30 602 90 3 115 462 405 102 145 167 39 262 65 143 147 182
0 0 0 25 12 0 0 0 10 0 0 0 0 0 0 4 0 0 0 3 0 0 13 0 101 0 0 7 0 0 27 0 0 0 0 2 105 0 0 19 2 0 0 0 16 0 11 141 0 0 2 1 0 17 1 2 2 3 0 0 0 9 0 0 0 3 0 5 1 0 0 0 0 3 0 20 0 0 15 0 1 0 0 0 0 0 68 0 0 4 0 0 28 1 8 28 11 3 3 58 9 0 0 0 0 5 0 0 161 15 0 0 29 0 0 14 0 37 2 0 0 0 0 0 0 1 0 0 0 0
0 0 91 0 0 0 0 2 3 0 0 4 8 0 0 0 0 0 0 0 0 0 0 0 0 62 0 0 0 0 0 0 0 0 0 0 5 0 0 0 0 0 0 0 0 0 0 0 0 0 0 4 0 0 0 0 10 0 0 0 0 23 0 0 1 0 0 0 0 0 0 0 0 0 0 0 0 0 0 0 0 0 0 2 0 0 0 0 0 0 0 0 0 0 0 0 0 0 0 0 0 1 0 2 5 0 0 0 5 5 23 0 27 0 0 60 0 22 0 1 0 0 0 0 0 0 0 2 0 15
288 30 0 164 0 0 0 21 19 14 10 18 20 0 12 144 135 30 7 80 0 180 45 147 17 1 0 9 106 2 21 33 1 15 0 0 0 3 22 4 12 234 13 0 141 5 22 5 14 852 87 0 65 75 229 16 38 98 2 2 0 43 51 3 60 18 38 109 41 224 14 36 38 0 1 0 1 1 25 39 192 15 221 56 12 15 74 279 2 5 33 678 401 42 60 0 0 0 55 23 14 31 62 0 3 2 32 0 87 22 5 121 26 37 4 317 7 3 3 8 22 157 51 29 3 68 108 97 2 24
912 4 6 3 0 48 112 0 48 28 59 564 96 133 0 88 102 3 132 164 4 6 638 12 673 1418 0 56 161 43 298 43 0 8 0 35 1 82 0 9 416 452 1115 7 52 3 15 1271 47 682 304 417 531 0 506 3 64 0 26 12 48 224 5 0 173 2 68 88 25 160 487 97 112 3 664 370 114 1 308 7 0 5 468 17 32 539 570 396 21 13 0 374 295 0 0 1940 243 41 661 490 0 74 230 15 50 341 7 706 31 16 116 797 168 0 0 697 123 171 90 666 613 142 34 51 13 10 62 837 2 39
0 44 91 86 0 3 0 30 16 76 0 55 6 0 0 0 0 7 131 0 20 0 13 1 4 6 64 33 0 9 102 3 1 32 1 2 74 2 6 6 35 81 162 11 13 7 1 0 0 45 150 0 0 10 0 56 19 66 52 15 30 174 0 1 0 0 33 51 21 34 1 0 0 15 25 421 2 34 0 39 0 0 0 11 20 56 20 23 25 5 46 33 184 2 0 19 0 15 0 108 0 26 0 0 27 0 1 3 0 7 57 13 20 3 20 4 14 10 139 14 87 81 52 0 11 64 136 0 2 0
410 187 219 235 733 84 138 78 97 209 102 350 169 1137 212 332 353 220 21 319 254 89 97 287 570 486 353 319 465 146 469 207 356 325 172 251 475 238 337 129 255 236 491 95 154 100 1204 557 86 820 185 573 533 249 756 61 176 59 149 90 506 284 203 202 484 253 180 557 125 253 204 153 239 291 521 721 593 127 242 164 345 130 494 165 200 212 789 423 139 172 166 953 530 114 155 1453 427 123 483 849 165 277 716 133 153 215 454 742 1880 144 193 947 144 274 26 1092 114 351 135 451 301 180 197 99 112 257 224 622 0 239
380 0 26 114 0 99 0 107 54 12 20 241 19 154 0 9 0 56 0 6 3 57 49 0 0 1 16 73 1 21 0 71 15 5 0 0 15 0 1 46 2 38 801 5 0 2 25 823 0 0 151 31 533 0 30 40 11 10 41 10 128 133 14 0 4 36 15 9 91 198 55 48 60 16 0 673 51 3 11 5 0 5 63 30 24 0 0 0 3 29 31 7 601 37 21 279 249 24 0 71 34 44 402 23 5 15 9 50 945 23 43 0 45 33 0 70 31 77 0 24 344 0 28 66 5 42 204 17 14 0
0 0 0 92 155 0 0 0 0 0 0 0 0 10 0 0 0 0 0 0 0 0 0 0 0 0 0 0 0 25 0 0 0 0 0 0 174 0 0 0 0 0 0 0 0 0 0 0 0 0 0 0 0 0 0 0 0 0 0 0 133 0 0 0 0 0 0 33 0 0 0 0 0 28 23 0 0 0 4 0 0 0 0 0 0 0 0 0 0 0 0 0 0 0 0 0 0 0 0 0 0 0 0 0 0 109 0 0 0 0 0 0 0 3 0 0 0 0 0 59 0 7 0 0 4 0 0 0 0 0
0 0 0 0 0 0 56 34 0 0 0 0 0 0 0 13 0 0 0 83 0 0 39 0 0 0 0 9 0 2 0 3 0 0 0 34 0 0 0 0 0 0 0 3 0 0 6 119 0 24 359 11 0 0 0 0 0 0 0 2 10 12 0 0 54 0 0 0 0 0 0 0 0 0 1 0 0 2 24 0 0 0 12 1 0 1 0 0 0 5 0 0 0 26 0 1 0 0 0 0 0 0 0 0 2 0 8 171 2 0 0 75 0 0 0 0 9 72 0 0 0 97 0 2 1 0 0 3 0 0
0 0 16 0 0 4 0 0 0 20 0 0 28 0 0 0 0 0 0 0 0 0 0 0 0 0 0 6 0 0 0 0 0 0 0 0 0 0 0 0 12 0 0 0 0 0 0 0 0 0 0 0 0 0 0 0 1 5 0 0 4 0 0 0 144 0 0 0 0 0 0 0 0 0 0 0 26 0 0 21 0 0 0 0 0 0 0 0 0 0 0 0 0 0 0 0 0 0 0 0 0 0 0 2 0 133 1 422 101 0 0 0 0 4 0 0 14 0 0 0 0 5 0 0 0 0 0 0 0 0
0 0 0 0 0 0 0 0 0 24 0 0 64 0 0 0 0 58 68 0 54 0 0 0 0 5 0 23 0 6 0 0 4 0 8 63 232 44 0 0 0 0 1 9 0 19 275 0 0 92 132 4 0 0 0 39 0 54 0 0 0 55 0 21 0 0 82 0 56 0 0 46 0 31 4 0 93 0 0 15 0 0 0 5 49 0 0 0 53 18 2 0 0 0 0 0 0 32 0 0 21 6 0 3 5 0 36 0 0 0 0 0 47 29 68 0 34 0 0 0 0 0 12 1 58 16 152 0 10 44
129 31 53 0 393 77 35 69 71 31 0 61 15 10 24 143 531 51 17 84 35 80 290 95 244 816 2 85 111 4 158 37 11 11 18 1 368 12 68 2 528 262 90 36 31 34 1238 44 65 325 312 630 284 13 14 72 19 10 3 10 176 17 5 54 614 50 12 113 121 248 111 0 30 2 75 580 52 8 45 11 0 26 166 45 75 196 7 164 25 6 24 330 83 86 48 46 314 34 85 280 32 150 94 37 111 193 0 49 1145 48 5 26 71 15 0 403 24 155 1 88 645 56 7 1 109 17 2 8 9 1
3 1 15 6 0 1 0 38 1 2 6 21 0 0 0 29 0 1 0 7 50 0 66 4 0 0 0 4 0 29 0 0 2 0 4 47 5 0 0 8 0 1 0 1 6 66 7 0 15 458 673 0 86 14 0 0 3 53 13 22 1 0 1 86 0 11 36 0 86 10 56 5 6 2 0 0 8 3 0 0 0 0 118 12 3 1 36 0 4 2 5 0 0 26 3 49 203 2 287 177 4 7 284 0 15 11 4 235 31 33 0 0 8 6 2 0 22 0 1 0 428 0 0 3 1 9 17 124 2 1
35 146 170 1578 467 89 921 171 292 521 222 577 32 556 290 255 1574 201 358 486 415 535 437 1044 326 864 198 458 264 340 1799 233 389 158 137 306 719 213 178 295 1185 850 421 268 512 179 144 712 275 430 737 316 848 464 1238 63 148 452 641 310 867 424 285 372 1581 189 81 566 121 441 693 349 205 251 172 1895 183 294 528 152 250 39 1159 412 273 197 648 1173 388 129 451 7 717 240 235 1199 473 404 841 599 357 385 512 339 378 543 419 884 310 199 148 784 267 411 109 1733 341 222 306 649 509 243 241 286 260 438 183 566 601 397
0 0 0 30 0 0 0 0 0 3 0 0 0 0 0 0 0 0 0 3 0 0 0 0 0 0 0 331 0 0 14 0 0 0 0 0 669 0 0 0 0 0 0 0 0 0 49 0 0 8 0 9 0 0 0 56 0 0 0 0 0 0 0 0 0 0 0 0 0 0 0 0 0 0 1 30 0 0 0 0 0 0 0 0 0 0 0 0 0 0 0 0 0 0 0 0 0 0 0 0 0 0 0 0 0 0 0 0 0 0 12 86 0 0 0 0 0 0 0 0 7 3 3 0 0 0 0 0 58 0
1666 78 124 472 552 183 818 258 244 238 235 518 215 1454 363 891 261 111 79 542 59 188 323 393 854 1138 160 333 534 116 303 85 220 255 354 199 305 135 93 155 1239 352 2135 240 68 108 1239 1205 78 235 1060 255 390 89 1472 162 138 13 157 80 175 165 282 216 656 201 83 876 130 276 267 109 115 174 949 1249 165 155 363 172 18 188 846 204 137 991 319 326 270 135 251 338 796 284 126 1068 456 50 363 501 158 221 991 241 166 428 206 564 1353 97 39 920 171 144 92 1172 282 352 38 200 610 517 224 178 148 168 332 1210 276 401
0 0 0 0 0 0 0 0 0 0 0 0 0 0 0 12 0 24 0 0 7 8 0 0 0 0 0 0 0 63 0 0 2 0 0 0 0 31 0 34 0 10 0 0 0 5 1 0 5 0 0 97 0 0 0 1 0 0 0 0 0 5 0 42 0 0 0 0 0 0 0 0 0 0 0 0 0 0 0 0 0 0 1 0 27 0 4 33 0 0 2 0 0 12 0 0 0 74 0 0 4 0 0 8 0 80 6 0 0 0 0 63 0 0 0 0 0 0 0 0 2 1 0 0 0 0 0 0 0 0
0 0 0 0 0 44 2 0 0 0 0 0 0 0 0 0 0 0 0 0 0 0 0 0 0 54 0 0 0 0 29 0 0 0 0 0 0 0 0 0 0 47 0 0 0 10 0 0 40 0 0 0 0 0 0 0 0 0 0 0 0 0 82 0 0 0 0 0 0 0 0 0 0 0 0 0 0 0 19 4 0 0 0 0 0 0 0 0 0 0 0 0 0 0 64 0 0 0 0 0 0 0 0 0 0 0 37 0 0 19 0 0 0 0 0 0 42 0 0 0 0 0 0 29 0 0 0 0 0 0
0 113 72 15 449 31 17 148 75 146 39 143 44 4 164 122 52 124 32 29 99 221 40 67 12 153 84 68 346 118 194 51 268 40 82 106 336 35 52 156 144 97 293 136 94 65 242 515 99 301 152 153 104 91 212 88 61 62 22 106 174 219 162 244 952 94 0 18 175 1 24 90 143 47 137 488 151 113 205 63 47 27 410 41 120 31 157 61 71 97 62 108 46 76 8 265 0 62 31 466 92 28 229 19 87 65 115 22 546 29 26 49 107 132 71 175 120 234 133 67 396 29 47 70 39 45 169 251 24 158
3 0 49 100 6 0 0 0 73 1 0 3 9 0 0 0 0 0 0 0 0 0 0 0 0 5 0 0 0 0 0 0 0 0 0 0 0 0 0 0 1 0 25 0 0 0 1 0 0 0 127 0 0 0 0 0 0 0 0 0 41 0 0 0 0 0 0 26 0 6 0 0 0 0 1 0 0 0 0 0 0 0 0 22 0 0 0 0 0 19 0 0 134 0 1 0 219 0 0 0 0 8 1 0 11 0 2 0 372 4 63 0 45 0 0 0 5 12 0 0 0 0 0 0 0 0 0 0 0 0
493 58.2 83 226 112 105 56 39 134 170 15 611 67 337 46.12 300 125 35 318 92 90 13 460 172 243 490 214 146 212 169 163 173 199 24 180.37 232 115.15 24 77 121 237 151 195 30 159 6 1 405 47 658 301 90 0 40 17 94 141 307 187 218 168 375 213 141.59 302 43 76 412 195 106 86 79 124 62 94 295 143 143 187 55 40 145 299 113 107 100 185 138 58 90 33 350 468 127 60 573 1 67.29 293 221 88 110 242 220 97 319 53 24 469 63 48 67 63 193 0 469 69 161 133 354 45 120 55 114 82 171 164 525 119 151.21
193 99.8 0 141 0 13 276 0 54 30 0 286 30 18 117.88 38 0 1 0 64 41 49 86 17 38 63 8 0 0 0 316 5 45 0 207.63 0 219.85 0 57 46 71 131 0 30 2 27 171 201 0 0 117 24 377 23 412 73 107 75 0 47 120 9 20 58.41 105 20 0 51 99 0 0 38 24 31 172 232 0 0 22 23 133 43 220 7 55 247 189 18 32 159 83 0 152 58 60 472 38 90.71 0 87 94 179 199 42 25 0 118 24 0 27 49 1 66 118 12 177 106 2 19 162 0 67 20 29 34 90 51 141 22 33.79
0 0 0 0 0 0 0 0 0 0 0 0 0 0 0 2 0 0 0 2 0 0 0 0 0 0 0 0 0 0 0 0 0 0 0 0 0 0 0 0 0 1 5 0 0 0 0 0 2 16 0 5 0 1 0 0 0 0 0 0 0 0 0 0 0 0 0 0 0 0 0 0 0 0 0 0 0 0 0 4 0 0 0 0 0 0 0 0 0 0 0 0 0 0 0 0 0 0 0 0 0 0 0 0 0 0 0 11 0 0 0 13 0 0 0 0 0 0 0 0 5 4 0 0 0 0 1 8 0 0
50.49 3.83 22 0 57 1 43.02 0 3.91 14.72 0 87.9 74.12 189.24 2 216.44 1 15.89 1.24 2.44 31 1.01 52.95 102.01 0 3.95 13.66 63.47 3.61 3 196.17 0.87 3.35 30.06 4.69 58.03 1 0.99 15.43 6.39 502.4 3.02 368.12 1.88 60.25 26.01 2 13.84 0.91 27.47 54.04 38.94 33.02 45.01 31.08 19.91 1 88.33 38.05 88 34.58 42.09 5.62 131.82 189.16 46 9.66 5.49 2.26 16.85 0 26.9 9.58 33.19 0.96 321 0 19.42 0 15.64 96.02 18.03 0 1 10.82 1.06 2 98.35 35.07 11.76 0.64 31.4 1 97.01 10 6.94 400.22 64.56 2 10.9 74.47 0 156 0 37.85 78.4 9.67 9 0.93 15 30.94 18.85 53.75 23.19 78 0 32.9 2.01 32.34 43 76.17 28.74 19 0 23 18 0 0 7.02 47.95
200 11 62 0 28 12 1 4 50 2 8 34 13 2 5 200 122 39 35 66 15 175 7 269 0 213 148 10 10 44 22 10 43 29 0 11 27 24 101 64 115 26 0 8 20 16 200 0 16 0 176 245 10 3 69 1 1 99 11 80 4 11 89 15 341 50 14 40 3 39 3 15 57 90 1 5 3 1 0 29 16 21 27 99 58 8 66 5 22 19 15 1 18 67 0 34 11 12 101 8 63 40 24 31 64 65 37 43 0 2 32 73 3 0 155 45 44 45 0 0 47 0 5 10 4 21 19 20 0 92
1702 150 183 669 1417 115 481 62 0 19 154 450 73 1207 84 814 557 168 15 245 229 125 422 151 612 635 182 164 741 126 717 85 121 108 0 180 782 23 0 196 875 701 428 57 83 60 1674 438 62 737 737 1294 341 124 109 64 167 23 345 132 658 511 96 186 895 103 113 748 59 452 166 163 89 38 446 1348 136 139 96 43 279 125 648 74 54 1249 1021 1186 68 95 78 27 1651 62 100 568 256 81 398 628 100 152 554 126 63 257 40 2455 1197 107 24 763 133 188 116 950 68 445 68 714 1658 517 98 10 22 151 759 482 91 276
7.31 53 0 1.47 48.67 0 52.33 16 0 23.67 33.36 0 13 29.24 18.25 3.89 178.7 74 34 202.8 2.98 20 4.26 60 15.49 187.25 5 30 277.01 3.47 279.56 13.6 0 27 0 18 0 63 0 19 24.66 5.55 612.82 52 97.9 86.65 269.77 502.36 26.91 545.92 3 117.11 431.96 0 229 67.84 31.31 46 19 0 12.29 125.22 41 0 634 113 3 110.83 35.83 131.61 5.38 33.9 70.86 54.96 0 22.82 0 169.92 27.8 29 0 23.27 59 4 71.54 28.48 51.27 1.41 6.98 17.76 16.18 45.87 593.33 19 25.12 308.92 14.02 53 134.76 169.44 10 91 443 0 35.69 3.27 96 146.75 497.02 66.99 83.69 203 22 55.94 0 57.88 55.66 0 20 34 399.93 81.55 55.8 27.26 12.79 65.16 40.28 254.84 0 2.77
1066.69 18 1 800.53 776.33 0 652.67 30 17 2.33 47.64 855 0 98.76 15.75 749.11 1076.3 81 14 290.2 1.02 0 448.74 0 841.51 1385.75 0 0 171.99 36.53 24.44 23.4 89 0 0 0 989 0 0 0 312.34 719.45 374.18 0 16.1 28.35 1270.23 1651.64 22.09 851.08 328 1221.89 318.04 54 847 26.16 4.69 0 57 0 281.71 353.78 90 3 281 0 0 116.17 21.17 74.39 322.62 5.1 9.14 9.04 558 503.18 0 2.08 1375.2 0 0 42.73 1492 0 15.46 998.52 998.73 1361.59 51.02 43.24 42.82 1300.13 607.67 0 89.88 163.08 392.98 0 519.24 1789.56 0 0 816 19 18.31 218.73 0 506.25 370.98 1.01 22.31 476 0 14.06 0 624.12 11.34 399 12 131 516.07 821.45 7.2 17.74 1.21 27.84 521.72 1272.16 88 109.23
10581.2 4099.93 4673.63 13332.8 6414.92 2723.99 9551.66 2976.92 3653.97 4217.22 3155 7747.76 3216.88 6977.74 3442.94 10876.7 7065.73 4319 4490.97 4923.77 3544.97 4610.97 8641.27 7187.81 15647 8950.8 5143.02 5131.97 10598.8 4077.51 7984.29 4052.94 4494.78 3087.57 5223.92 4434.91 9355.87 3554.7 4648.93 3373.99 13601.7 9142.49 6794.91 4280.09 4893.97 4363.59 13445.3 13289.1 2957.95 11204.3 8106.5 6654.96 10087.6 4438.98 9215.89 3513.43 3082.95 4386.96 3707 3433 6205.72 5689.61 3221 4635.79 16837.3 4869.87 4632.83 6451.75 3843 5283.56 5301.61 3361.97 3996.98 3550.98 6394.75 13809.1 4962.97 3903.89 5086.84 3033.97 4395.01 3723 12578 3967.97 3573.97 7149.44 8999 6406.54 3025.3 3278.95 4957.71 8588.23 15369.6 4593.46 3837 13971.7 13272.2 3732.93 8070.98 9232.68 5049.94 4841.98 9781.75 3844.97 3943.87 6282.74 4625.93 9554.88 10411.9 2762.96 3884.97 7791.99 3684.91 3722.96 4145.98 12921.8 3608.52 3349.06 3916.94 9563.81 6743.95 4745.77 3075 3341 4129.87 3191.59 8265.97 9458.42 3634.99 4901.98
0 25 25 37 9 19 116 0 10 57 3 0 32 365 0 0 2 0 0 20 39 0 0 5 1 0 142 98 0 8 472 98 0 0 104 1 1 42 0 60 94 47.36 20 12 21 96 0 0 0 399 9 112 0 10 49 0 49 62 122 39 0 53.96 0 0 0 90 76 0 45 0 4 50 1 0 63.19 1 55 65 6 58 0 0 402 0 21 127 81 212 106 0 28 196 183 0 0 0 1 0 2 2 45 7 14 84 1 2 0 219 5.79 0 0 219 1 20 28 1 18 27 32 144 292 6 50 0 0 0 0 48 70 0
157 157.97 104.49 174.57 125 80.47 129.01 129.51 143.49 170.98 150.01 113 87.53 73 165.48 156.01 195.48 171.89 180.09 95 102.74 165.42 134.07 338.23 216 118 242.9 181.09 156 93.09 96 130.3 177.53 97.7 169.21 132.17 170 164.13 217.88 101.46 162.98 113 80 138.96 135.35 191.06 210 136.94 48.31 161 109 119 130 108.91 150 111.69 75.55 129.38 138.03 96.01 151.58 104 102.32 200.05 238.92 158.98 163.52 116 151.32 69.02 144 111.2 119.9 92.91 140 212 205.97 98.06 70.11 100.93 158.13 95.57 137.03 112.48 79.8 123 170 95 115.44 100.2 135.46 146 185 172 129.85 158 190 160.42 119.97 128 225.29 156.97 128 115.81 106.9 136 126.52 155.01 154 81.09 116.87 148 93.26 152.14 144.11 183 101.27 44 102.42 125 68.51 74 90.15 118.54 105.1 131.88 148.04 139 237.05 202.85
212 30 6 208 36 71 142 9 9 78 94 0 18 0 4 35 7 56 25 66 8 16 110 12 85 11 7 227 101 21 6 37 20 48 55 25 81 1 2 46 545 0 48 9 9 31 298 88 66 13 74 43 274 96 182 4 83 24 106 13 9 19 25 54 46 3 17 342 3 20 29 36 4 17 22 488 0 2 127 6 27 13 43 31 34 30 126 13 5 26 31 12 101 94 9 321 1 34 42 199 19 29 226 61 40 264 57 132 428 33 2 6 5 70 46 381 25 1 20 121 66 21 9 19 73 1 163 6 2 5
421 12 78 292 0 0 30 88 17 44 44 37 84 524 87 85 93 98 0 129 56 30 72 214 0 154 81 184 149 55 108 31 9 54 68 60 423 110 67 31 29 150 275 105 0 12 170 917 19 0 197 108 116 106 0 35 55 36 49 13 47 132 48 10 0 57 0 77 62 88 260 12 20 75 178 248 1 40 10 55 0 10 54 62 58 308 9 60 44 95 85 221 393 0 46 307 72 133 188 274 189 56 153 35 17 131 37 666 1169 19 64 201 26 82 31 1 73 97 70 329 139 25 7 55 36 15 147 1 21 62
5474 1269 1322 8129 4044 830 2508 1182 1376 1132 1454 3995 1521 2638 1255 3574 5044 1192 1463 2696 1291 876 3558 2198 3319 5817 1112 3254 3508 868 4687 1267 1488 1397 1490 1444 3322 1433 1085 1520 6958 4193 3139 1373 1667 1107 5345 6147 989 5746 4582 4911 3630 2735 4612 940 1296 1715 1366 1331 2833 3103 1229 1654 10604 1760 976 4457 1237 2994 3987 1425 1654 1846 3441 5721 1531 1268 2682 939 1441 1201 4801 1396 1448 3595 6034 3774 1746 1055 1540 3422 8848 1377 993 6706 4747 1505 3155 4468 1328 1544 4185 1538 1620 3002 1381 3639 9374 901 984 3559 1271 1352 1099 9592 1610 2015 1620 4609 5075 1776 1273 1728 1405 1527 3123 5281 2237 1790
26 32 19 305 471 3 285 13 7 23 71 253 0 612 150 232 261 74 141 49 143 50 37 0 65 262 37 40 524 0 264 39 3 32 4 55 96 0 0 64 809 345 564 2 26 48 189 1828 50 629 164 254 41 41 221 28 6 99 26 81 278 58 35 122 1 36 0 621 67 23 180 52 18 52 148 238 6 44 296 23 59 53 228 25 42 671 255 25 60 20 19 726 32 39 0 814 198 38 77 481 25 27 568 16 67 16 34 53 892 52 31 169 3 2 24 121 102 318 34 159 1 193 71 32 61 15 88 332 26 87
1 0 0 0 0 0 3 1 2 0 0 0 8 0 30 16 136 0 0 0 18 0 1 2 0 0 0 68 91 10 1 0 0 0 18 31 0 4 1 11 0 1 5 0 0 0 0 157 0 0 0 0 0 31 0 0 22 5 26 0 0 0 12 2 0 18 0 2 0 0 0 0 13 0 37 293 0 0 0 1 0 0 0 0 61 0 0 60 0 1 2 0 0 0 0 2 0 0 88 0 0 10 0 0 8 0 0 15 0 0 0 33 40 0 11 3 3 12 32 0 6 0 2 9 19 8 1 0 16 0
0 0 0 0 0 0 0 0 0 0 0 0 0 0 0 0 0 0 0 0 0 0 10 1 0 0 0 20 0 0 0 12 47 0 0 0 0 0 0 0 0 0 0 0 0 0 0 0 0 0 0 0 0 0 0 5 0 27 0 0 210 0 26 3 0 23 0 0 0 0 0 0 0 0 0 32 0 0 0 0 0 0 0 0 0 0 0 0 0 0 0 0 0 98 0 0 0 0 0 0 10 0 143 0 0 0 0 0 0 0 0 0 0 0 0 0 0 0 0 0 0 0 0 12 0 0 0 0 44 0
495 256 333 361 20 184 137 294 464 295 278 198 204 136 70 269 209 224 252 110 107 387 87 430 821 294 212 324 189 207 267 147 171 196 130 204 190 247 330 263 294 186 190 291 259 253 308 232 197 194 134 320 156 297 131 217 219 169 239 269 158 171 185 337 620 314 171 141 163 110 257 290 226 183 184 304 423 296 201 196 317 227 244 173 245 210 367 116 345 266 194 324 421 246 226 366 189 192 191 311 109 223 221 194 238 252 269 341 519 113 197 178 336 263 232 270 196 98 160 93 254 138 203 179 180 297 203 108 202 260
336 21 0 227 0 102 45 0 19 104 69 119 69 76 68 5 1046 107 128 56 18 0 217 7 262 0 74 36 39 7 36 121 35 90 69 82 229 81 189 38 440 216 60 69 136 35 417 0 0 306 386 507 178 38 296 81 62 136 0 40 355 260 40 257 758 82 58 45 0 105 312 50 17 0 227 222 0 1 105 13 88 70 282 26 77 25 208 137 42 26 25 27 0 35 81 215 111 2 60 305 12 58 330 129 56 191 118 98 601 42 17 373 69 60 0 1109 70 189 124 454 231 2 59 99 117 12 262 307 0 103
0 0 91 20 0 23 0 0 0 0 0 64 18 21 1 39 195 66 0 29 2 0 65 0 0 0 0 0 6 0 0 31 0 28 0 64 0 71 0 9 83 0 58 0 0 51 0 0 0 25 0 128 183 43 51 0 53 0 120 0 0 0 0 0 0 1 56 13 7 87 156 34 4 39 30 0 7 24 80 0 0 1 0 26 13 0 93 0 0 0 0 0 86 5 0 0 0 2 0 0 6 0 0 0 68 26 17 0 135 0 30 0 0 35 95 38 52 55 0 0 0 51 5 29 43 0 214 0 0 0
71 0 26 0 0 0 0 0 1 0 0 0 0 3 0 0 0 0 0 107 0 0 47 0 2 0 2 28 0 0 1 0 0 0 0 0 0 6 0 2 76 54 48 0 0 0 0 0 0 28 0 0 0 1 58 1 6 21 0 10 0 0 42 0 0 0 32 0 24 58 5 0 0 0 268 741 9.97 58 169 9 0 0 1 0 62 0 52 0 44 1 0 2 0 29 0 213 170 36 0 0 0 2 0 0 0 6 0 10 0 0 0 10 0 0 0 0 0 0 0 313 16 41 0 0 0 23 12 13 0 0
242 9 66 742 206 3 37 86 110 0 160 71 30 117 2 168 360 35 0 3 37 41 116 69 292 258 16 259 208 47 74 43 35 54 14 156 235 14 208 19 396 185 269 73 57 107 206 208 44 171 262 101 110 120 270 52 30 29 40 37 61 137 89 114 126 130 75 79 107 67 207 68 34 53 109 124 165 96 74 24 9 10 117 73 97 126 334 317 21 67 43 210 179 34 80 0 294 35 23 384 34 140 106 32 75 114 43 231 693 69 58 128 97 123 23 399 91 15 67 2 85 86 71 67 85 68 206 327 83 31
0 0 0 1 0 0 0 0 0 8 0 0 0 1 0 0 2 0 0 0 0 0 1 0 0 0 0.99 0 0 2 0 0 0 0 0 0 2 0 0 0 0 0 0 1 3 0 1 0 0 0 1 0 0 1 0 0 1 1 10.01 0 0 0 0 0 0 1 0 0 0 0 1 0 0 1 0 0 0 1 0 0 2 0 0 0 0 1 0 2 0 0 0 1 2 0 0 9 1 0 1 1 0 0 1 0 0 1 0 3 1 1 0 0 0 1 0 0 0 0 0 0 0 1 0 0 0 1 2 4 0 0
49.76 0 0 5.93 0 0 0 0 0 3.16 0 3.98 0 0 0 0 0 0 0 1.95 3.88 0 7.31 0 2.93 4.72 0 0 22.25 0.54 0 0 0 1.38 0 13.48 6.6 0 0 0 3.14 0 0 0 0 0 0 0 0 0 4.5 12.55 0 0 0 0 19.44 0 0 0 14.1 0 0 0 0 0 5.61 0 0 0 0 0 0 15.52 0 0 0 0 0 0 0 1.47 0 0 0 0 0 21.77 0 0 0 0 0 0 0 0 0 1.31 14.16 0 0 0.75 7.08 4.49 0.68 0.74 25.59 3.75 0 0 9.08 9.27 0 0 0 1.31 0 0 0 0 0 0 0 13.24 5.2 0 0 0 0 0.66
140.24 33 51 587 132 71 89 3 50 45.84 19 187.02 0 57 12 6 42 64 0 1.05 92.12 154 86.69 0 459.07 119.28 0 43 305.75 3.46 276 60 87 17.62 13 4.52 486.4 0 2 97 100.86 34 21 0 22 52 1117 27 52 9 50.5 15.45 105 17 158 7 36.56 0 4 79 69.9 206 0 101 446 1 60.39 37 0 13 26 22 18 3.48 0 794 0 10 1 65 38 9.53 186 37 47 155 0 255.23 0 0 47 833 81 17 8 267 219 40.69 131.84 291 0 5.25 108.92 8.51 8.32 53.26 3.41 75.25 34 39 37.92 175.73 0 31 7 730.69 15 38 0 47 30 163 1 14.76 27.8 10 126 106 0 19.34
0 60 48 112 92 42 131 38 28 82 21 103 6 0 36 28 174 0 99 13 75 30 35 75 2 31 0 49 136 4 0 42 84 0 109 27 158 0 32 32 92 76 0 1 0 85 66 0 25 91 98 1 73 126 105 1 0 0 124 0 11 26 3 0 564 48 0 61 50 12 11 34 66 61 28 18 0 0 2 1 0 25 126 34 0 0 222 8 18 0 42 1 97 68 76 198 0 41 142 0 45 40 0 31 13 8 52 150 0 32 0 84 41 65 0 111 0 35 0 0 26 28 28 16 5 0 0 0 72 73
0 0 15 22 0 0 0 0 0 0 0 0 0 0 0 2 0 0 0 0 3 0 0 0 0 69 0 84 0 1 0 0 0 0 0 0 95 0 0 4 0 0 0 0 18 10 57 326 0 0 276 21 0 0 2 1 9 0 0 0 0 0 0 0 0 0 15 0 0 0 0 0 0 13 0 0 0 0 0 0 0 0 0 0 20 0 0 2 0 6 2 0 54 0 0 0 0 0 0 1 0 0 0 0 0 5 0 0 0 0 0 150 0 0 1 0 0 0 0 136 522 0 0 0 6 17 0 15 0 0
598 191 682 308 97 519 487 472 353 343 402 845 465 385 344 476 985 336 321 401 251 174 313 435 1121 1135 463 620 401 260 408 382 616 265 243 266 670 240 293 294 974 444 416 418 563 457 1204 252 170 410 626 861 585 313 300 320 359 305 338 354 643 336 247 372 541 269 342 458 266 225 623 434 279 332 567 870 928 426 313 228 346 355 914 290 379 510 620 615 307 408 601 514 898 333 148 1906 361 253 541 276 452 350 568 478 318 161 315 346 865 207 294 434 328 391 308 1076 418 216 237 444 551 223 300 443 267 267 423 708 432 285
263 80.95 70.27 87 23 53 56 161 62 31 108.75 64 14 100 112.71 99.64 94 64 80 51 62 167 61 136 162 135 1 89.93 51 39 120 52.99 48 65 23 74 39 10 81.06 41 27 46 27.83 39 109 80 100 270 35 29 52 69 17 78 132.4 66 111 64 63 77 3 63 62 85 130 34 58 43 95 4 15.05 37 34 64 65 63 27 76 85 39 95 52 24 59 44 81 36 124 69 78 107.46 71 58 60 41 118 56 58 50 39 65 30 91 79.89 51 50 57 126 65 34 56.93 42 82 109 91 108 63 33 60 81 84 46 50 43 43 53 48 85 30 96
121 9.05 26.73 0 0 0 0 0 96 2 39.25 1 0 168 35.29 66.36 797 0 0 1 19 43 46 0 0 101 58 5.07 0 14 1 1.01 29 62 0 36 56 24 98.94 0 136 60 10.17 1 1 0 0 910 0 182 235 124 15 0 446.6 20 11 6 0 0 119 3 202 0 28 0 0 59 0 45 303.95 24 46 23 0 0 1 27 18 3 7 7 5 0 8 408 2 107 0 2 85.54 11 552 38 1 152 83 0 107 1 0 6 0 10.11 0 0 1 5 0 2 2.07 87 39 1 11 535 5 102 15 0 0 49 0 0 44 3 40 8 0 0
264 144 457 163 809 304 88 96 112 62 153 329 77 406 324 369 567 190 75 320 240 198 193 268 133 139 196 579 384 79 370 179 161 257 530 254 10 27 114 277 275 53 451 168 288 91 574 8 74 329 392 395 274 227 664 218 135 131 191 184 107 142 177 113 1448 445 71 168 195 178 234 74 197 143 809 921 188 232 105 131 85 207 327 175 68 513 29 480 139 233 336 197 935 187 297 904 126 131 173 480 355 319 490 187 157 255 177 412 587 153 74 418 117 207 63 611 78 373 127 141 588 281 112 214 87 125 75 592 261 137
0 0 153 0 0 0 0 0 0 0 0 0 228 0 0 0 0 55 0 0 0 0 0 0 0 0 2 456 0 4 0 45 94 0 0 0 0 0 0 0 306 11 931 0 2 59 0 0 44 0 0 0 0 36 312 0 0 0 0 84 0 1 301 0 0 0 0 0 0 4 54 0 0 0 0 19 0 2 0 0 0 12 0 38 0 0 0 196 83 0 0 0 0 99 0 0 70 0 51 0 0 0 0 19 70 0 1 150 0 0 41 3 0 8 0 0 0 0 0 0 0 0 0 86 0 0 0 0 126 0
0 3 14 7.07 0 0 0 19 0 7 0 18 2 0 0 3 0 0 0 0 0 0 0 0 0 0 0 0 0 0 8 0 6 0 15 3 0 0 11 3 0 0 4 0 4 8 0 0 0 17 0 0 0 13 0 0 0 0 0 20 1 0 8 8 0 0 23 52 8 0 0 0 1 3 9 0 0 0 0 0 0 0 0 0 0 0 0 0 0 0 3 0 0 9 0 49 0 6 2 0 0 0 0 0 0 0 1 0 0 5 10 0 3 0 0 0 3 0 0 0 0 0 7 0 0 0 0 0 1 0
0 6 0 0 0 0 0 0 0 0 0 0 0 0 0 0 0 0 0 2 0 0 6 0 0 0 0 0 0 4 0 5 0 0 0 0 0 0 0 32 0 0 0 0 0 0 0 0 0 0 0 0 0 0 35 0 0 0 0 20 0 0 0 2 0 0 3 0 0 0 2 0 0 0 0 0 0 0 0 0 0 0 0 0 1 0 0 0 0 9 0 0 0 1 0 0 0 16 0 7 0 0 0 0 0 8 0 0 11 0 0 0 0 0 0 0 0 0 0 0 0 0 0 0 0 0 0 0 0 0
387 216 22 650 536 147 150 0 61 46 56 159 82 959 91 543 565 231 185 320 129 249 251 164 217 945 7 22 573 101 590 29 47 127 71 49 366 92 56 35 1343 282 521 134 3 15 597 1028 27 910 704 534 413 241 149 26 128 107 101 130 180 344 77 43 729 197 60 166 69 619 288 85 141 81 169 510 113 162 207 89 12 15 481 46 105 607 151 151 64 205 198 85 1318 101 92 1032 552 80 513 148 48 20 214 90 68 475 131 208 722 87 48 88 96 112 168 378 79 86 170 545 257 281 118 118 49 95 212 823 2 12
0 0 0 0 0 0 1 0 0.93 1 1 0 0 0 0 0 0 21 0 0 1 0 0 0 1 0 0 1 0 0 0 38 0 1 0 0 0 0 0 0 0 0 0 0 7 0 91 0 2 1 0 0 1 0 0 0 0 0 0 2 0 4 0 0 0 0 0 1 0 0 0 0 0 1 0 0 0 0 0 0 0 0 11 0 23 0 0 0 0 0 0 0 0 0 0 5 0 0 0 13 26 0 0 0 0 0 0 0 0 0 0 0 0 1 65 0 0 0 0 0 0 0 0 0 0 11 0 0 0 0
64 68 67 601 131 82 432 20 203 88 180 260 58 292 91 121 98 57 65 253 67 80 0 184 211 115 67 269 271 119 270 153 96 155 62 267 251 145 47 166 398 170 273 182 97 171 855 523 129 24 137 300 233 94 134 89 106 118 35 139 257 115 33 63 457 133 63 144 93 211 315 110 79 69 299 261 10 365 104 100 71 28 321 124 120 476 159 96 61 132 203 447 402 109 128 1481 177 99 221 90 104 126 187 132 230 226 73 271 269 119 99 177 63 34 128 279 148 188 238 13 113 121 125 241 147 119 142 295 271 138
12 2 8 2 0 0 0 5 13 29 23 4 0 0 0 8 4 21 1 1 8 19 5 1 0 2 7 0 84 4 3 0 5 1 0 0 0 2 23 5 2 2 16 4 24 1 22 0 7 0 85 1 4 5 26 12 10 4 11 34 3 1 0 2 0 15 1 0 1 2 5 3 0 8 3 0 2 17 0 4 16 24 21 2 13 1 3 7 3 1 10 9 0 13 18 2 0 11 0 1 6 4 3 3 2 0 3 7 24 8 7 0 31 16 7 14 0 0 17 2 0 0 7 5 2 4 0 4 6 20
308 73 11 2 7 4 137 8 12 7 43 403 73 27 2 11 9 4 108 185 8 25 168 5 397 123 13 39 8 1 222 14 1 12 79 62 27 33 125 20 341 215 157 16 18 64 0 0 11 182 31 20 141 18 144 32 78 15 3 23 2 71 0 3 286 69 3 128 21 188 21 20 27 12 384 628 64 20 9 74 140 34 5 37 60 110 151 315 33 10 26 23 32 41 11 10 0 13 95 301 0 51 26 98 109 19 48 126 197 36 1 26 16 122 8 27 14 97 80 90 11 60 45 16 29 4 11 352 9 15
66 4 0 28 1 0 42 30 49 8 92 21 74 0 16 217 168 25 118 8 4 17 2 88 20 42 19 51 145 8 19 15 0 65 173 0 127 22 53 35 1 57 2 21 45 49 91 9 26 0 22 36 97 27 205 0 37 0 2 28 15 28 40 0 53 49 47 73 19 0 4 0 19 48 19 42 116 28 7 68 4 48 64 52 34 7 0 41 25 43 11 23 2 87 14 14 43 37 53 101 49 62 50 9 32 117 60 55 0 3 2 47 34 40 14 136 70 24 0 5 16 34 3 11 83 99 24 23 49 6
0 19.04 0 0 0 0 2 0 0 1 0 0 0 0 0 0 0 0 12.73 0 2.54 0 0 0 0 0 0 0 2 0 88.02 0 1.76 0 0 0 1 2 4 0 0 1 0 1 0 2 0 0 0 0 0 0 56.97 0 0 0 0 0 0 1 1 105.14 11.02 0 0 0 1 0 17 12.96 0 0 5.01 0 0 0 0 1 0 0 0 4.01 10 0 0 0 2 0 0 5.91 0 1 0 3 8.01 0 0 2 0 1 42.97 0 53.01 14 0 81 1 0 0 0 1 0 0 10.35 0 2.01 0 0 0 5 3 0 0 0 0 0 0 0 8.01 0
0 0 0 0 0.99 0 0 0 2 0 0 0 0 0 0 1 0 0 0 0 11 0 0 0.33 0 0 1.91 0 1 0 0 0 0 0 0 0 1.01 0 4.01 0 0 0 0 0 0 0.82 0 0 0 0 0 0 0 0 0 0 0 0 2 0 0 9.05 0 0 0 0 0 0 0 0 0 0 0 6 0 0 0 16 0 0 0 0 0 0 0 0 0 0 0 0 1 0 0 0 0 1 0 0 0 0 0 0 0 0 0 0 0 0 0 0 0 0 0 0 0 0 0 0 1 1 0 0 1 0 0 0 1.06 1.09 0 0
0 0 0 162.26 0 72 157.99 0 1 0 1.07 0 0 0 7 13 28.84 0 71 0 0 0 26.72 0 14.35 0 0 0 0 0 95.5 0 0 0 0 0 0 0 0 36.5 0 0 14.59 0 0 36.98 0 1.63 1.06 357.07 2.36 0 153 0 0 0 0 0 0 25.34 0 6 0 0 0 0 0 0 2.6 0 0 0 0 0 0 0 0 0 10.66 0 3.08 0 5.67 0 13.81 0 0 0 0 29.54 0 23 0 0 1 0 0 0 5 7.01 0 0 0 0 5.81 0 0 3.25 228.06 0 0 108 0 0 0 278.35 2.41 0 0 0 6.87 84.05 0 0 3 0 6 0 0 0
0 0 4 250.18 23 0 0 7 0 45 0 0 46 0 0 0 13.16 0 0 53 0 35 2.28 0 71.65 9 26 0 33 0 0 0 50 40 1 59 28 0 18 17.26 0 23 139.18 0 0 8.02 7 299.46 0 7.13 11.72 2 0 0 0 9 20 0 8 0 0 0 0 47 23 60 58 31 31.53 0 48 0 14 0 68 59 9 6 0 0 1.92 0 2.33 12 0 0 0 44 5 2.46 48 0 0 27 0 89 0 2 0 12.42 2 15 15 0 26.19 13 0 0 13.94 6 0 0 0 0 44 6.43 15.59 0 34 21 14.46 1.77 0 15 0 2 0 13 8 0
0 0 0 139.56 1 0 168.01 1 0 0 15.93 0 0 0 0 0 0 0 0 0 0 0 0 0 0 0 0 1 0 0 107.5 1 0 0 0 0 0 0 73 28.24 0 82 63.23 0 0 0 0 5.91 24.94 389.8 6.92 0 0 0 0 0 13 0 0 1.66 1 0 0 0 0 0 0 13 46.87 0 0 0 0 0 0 0 0 2 57.34 0 0 0 0 0 4.19 0 0 0 0 0 2 0 0 0 0 0 0 0 0 117.57 0 0 0 1 0 0 0 1.75 0 0 0 0 0 0 2 343.22 0 0 0 96 11.67 70.18 0 0 0 0 0 0 0 0
0 0 0 32 10 0 0 0 0 0 1 0 0 127 0 14 202 0 8 0 2 0 1 46 4 0 0 1 0 0 16 0 1 0 26 17 69 0 0 0 0 0 5 0 0 3 0 0 0 4 0 32 83 3 0 0 5 8 14 3 0 50 0 0 0 0 6 104 2 1 95 3 0 7 0 0 0 0 0 0 5 20 11 0 8 43 0 103 0 1 9 0 0 0 0 322 44 0 0 6 16 0 4 3 0 6 0 1 69 0 6 10 0 4 0 2 3 2 4 14 2 5 0 9 8 0 0 4 4 0
6 31 4 28 63 8 13 31 63 40 39 63 74 13 18 52 16 49 12 73 19 14 2 85 11 13 80 34 25 14 143 23 14 30 21 32 136 55 50 41 78 165 17 30 31 25 136 57 26 3 58 208 66 30 34 28 24 25 38 17 28 6 29 94 16 47 25 11 182 20 246 27 35 9 14 8 97 163 57 43 22 32 117 58 20 8 260 341 52 38 34 1 95 49 23 5 46 41 43 195 19 14 88 7 13 11 40 316 149 29 34 172 42 10 17 21 35 34 30 34 13 10 4 76 22 12 1 32 109 26
0 0 0 0 0 0 0 2 2 3 0 0 2 0 0 5 1 0 0 4 0 6 12 2 0 6 0 3 3 2 0 0 0 7 0 0 0 0 1 1 0 0 0 0 0 0 1 19 4 0 0 0 0 2 0 2 0 0 23 0 0 4 0 0 10 7 1 1 0 1 0 0 4 0 0 0 0 1 0 0 0 0 1 4 3 0 1 0 3 0 14 0 1 6 1 0 0 8 0 0 1 0 22 0 0 0 0 0 76 3 0 0 1 3 0 9 0 0 0 5 0 0 7 0 14 0 0 0 25 6
51 0 47 0 0 0 0 0 0 75 3 281 0 0 0 0 0 0 0 2 0 4 0 4 0 280 32 10 27 0 359 0 87 0 0 0 183 0 36 16 2 72 17 0 5 0 7 0 0 21 0 15 294 37 30 0 21 0 0 12 38 17 0 0 100 20 0 0 0 0 13 0 0 0 31 268 9 0 5 11 0 0 223 11 0 301 84 0 2 0 0 0 7 0 0 1 0 20 65 0 0 0 249 0 4 25 0 0 0 0 0 44 13 18 0 8 0 43 0 15 379 44 12 1 0 0 14 51 0 23
0 7 0 0 0 0 0 0 63 27 4 0 3 0 0 0 0 5 1 2 0 0 129 0 0 78 28 0 0 0 5 1 0 0 0 0 0 0 0 22 0 10 0 0 0 19 0 0 0 0 32 0 182 2 0 0 31 1 0 3 29 0 0 0 0 9 0 0 0 0 28 9 0 26 0 0 25 8 0 0 0 0 1 9 12 0 0 3 0 0 0 0 0 0 0 0 0 15 65 0 41 0 0 31 10 110 50 0 0 0 16 0 0 17 24 0 0 0 0 0 0 105 2 6 0 0 0 0 38 0
0 0 1 0 0 0 0 0 0 0 0 0 0 0 3 0 0 0 0 0 0 0 0 0 0 2.99 4 57 0 0 0 0.91 0 0 0 0 0 0 0 0 0 0 0 0 1 0 0 0 0 0 0 0 0 0 0 0 0 0 0 0 0 0 0 1 0 1 0 0 4 0 0 0 0 0 0 3 0 0 0 1 0 0 9 0 1 0 22 1 0 0 0 0 0 0 0 0 0 0 0 1 0 1 0 0 0 0 0 0 0 0 0 0 8 0 0 0 3 0 1 0 8 0 0 1 0 1 0 0 0 0
4 0 0 2.99 0 0 1 0 0 0 0 0 0 0 0 0 0 0 0 4 0 0 6 0 0 0 1 0 0 0 0 0 0 0 0 1 1 1 0 4 3 12 7 0 0 0 14 0 0 2 0 0 0 0 13 0 0 0 0 0 14 0 0 0 0 0 0 0 0 7 2 0 0 1 0 5 1 0 6 0 0 0 10 0 0 0 0 2 0 1 0 0 11 1 0 0 6 0 0 0 0 0 0 2 0 0 2 11 0 1 0 0 0 0 0 11 0 0 0 0 7 2 0 0 0 0 12 1 1 0
0 0 0 0 0 0 57 0 0 0 0 0 0 0 0 0 0 0 0 0 0 0 14 11 0 0 0 0 0 0 0 0 0 0 30 0 0 0 4 0 0 0 0 0 0 0 25 0 0 0 0 1 0 0 17 7 0 0 0 0 1 15 0 42 0 0 0 0 0 0 2 0 0 0 0 0 0 18 4 0 0 0 64 0 0 94 0 0 11 0 0 0 0 0 0 0 81 0 6 0 0 0 28 0 2 0 0 0 0 12 0 0 0 0 0 0 22 0 0 0 40 8 0 0 0 4 0 0 0 0
6 0 1 15 0 0 1 2.11 0 0 1 4.13 1.5 4.65 0 10 0 2.75 1 10.27 0 2 5 0.9 8.39 5 2.16 1 0 0 0 0.89 2 0 2.54 3.92 1 0.93 0 1 27.23 15.63 14.16 0 1 1 0 0 1 4.01 6 9 8 0 12.97 1.04 0 0 1 6.1 12.02 0 2 0 3.03 4.04 0 9.02 0 10.28 1 1 2.43 1 4 1 2 1.43 3 1 2 9 6.12 2 0.99 10 3.99 3 3 0 0 7 8.05 5 1 2 11.39 0 10 1 0 2 12.2 2 2.96 5 1.99 4.96 7 0 5.35 7 0 0 2 4 3.4 5 5 1 6 4 0.94 1 0 1.95 11.37 9.23 2.01 3
621 1 71 62 285 2 124 18 0 136 110 96 20 315 0 203 589 15 109 15 45 87 39 25 186 345 78 93 39 49 520 0 33 39 0 27 49 0 49 41 140 62 1 19 70 84 8 115 83 2 402 167 50 19 32 55 6 57 0 23 0 8 8 84 1 27 46 49 123 13 779 30 58 47 1 102 171 27 217 5 2 15 113 58 9 4 0 181 9 28 0 539 0 118 7 1 24 40 468 299 9 103 165 57 80 2 78 239 1 50 33 412 2 18 97 445 14 32 23 566 214 360 40 0 28 1 4 68 80 0
4 0 0 0 0 0 4 2 0 66 16 191 81 35 0 0 0 52 0 0 34 1 20 89 0 0 71 57 36 0 0 5 0 4 183 100 1 1 0 58 179 0 0 8 9 33 0 568 49 504 466 363 0 78 0 0 5 11 1 11 48 30 0 1 0 35 89 0 0 0 16 0 0 98 60 167 1 2 0 30 0 27 0 0 94 0 0 113 21 74 0 233 541 35 86 0 0 22 0 0 2 22 0 74 0 3 2 131 0 0 0 2 0 20 0 187 0 0 75 3 0 0 31 3 67 0 0 0 8 0
18.38 6.07 11.2 9.86 0 4.98 31.04 0.38 54.81 33.8 30.71 20.04 44.74 17.13 61.93 33.13 2.85 56 20.5 5.52 2.58 2.02 24.34 53.19 13.61 14.28 11.47 83.68 22.68 55.02 7.09 25.14 5.46 16.58 15.84 14.55 37.94 62.32 14.39 34.23 11.52 15.18 10.66 18.85 101.15 4.53 22.85 31.13 13.85 117.06 30.22 17.34 20.68 12.19 51.01 2.69 2.42 78.7 33.6 13.78 4.08 28.15 19.13 7.48 7.39 11.26 66.17 28.96 24.82 4.21 14.35 7.08 12.41 28.42 7.3 248.67 74.27 26.32 7.26 50.81 38.93 127.58 22.42 14.79 93.15 33.03 19.77 7.84 5.07 9.69 48.82 2 5.18 13.54 32.12 262.05 20.31 25.72 4.71 27.71 38.59 34.72 7.72 5.89 22.9 19.03 46.55 20.16 11.29 4.95 10.91 6.06 22.58 12.8 20.22 9.22 58.44 7.49 3.1 32.19 15.57 5.57 3.42 14.11 20.68 14.63 12.75 10.44 1.06 4.99
451 269 357 1394 461 66 300 456 181 401 644 773 167 242 425 986 938 638 392 479 342 496 733 684 541 1182 295 657 995 286 318 393 335 411 419 531 799 549 427 670 1195 632 233 435 806 267 308 1225 667 938 838 557 1045 454 626 283 529 397 279 544 130 445 474 495 1739 529 420 824 499 345 498 254 706 442 531 910 567 489 434 243 260 340 636 461 225 1075 775 413 773 249 773 527 1699 650 499 913 961 434 470 238 517 906 581 225 490 286 352 802 1915 338 278 738 715 598 326 751 417 409 735 1192 798 275 599 328 384 559 350 1041 938 677
1154 335 183 1774 674 124 2040 23 131 344 190 1352 100 263 230 1059 2155.99 314 132 138 353 186 2035 197 1510 2446 51 506 2853 171 3049 159 476 109 633 174 698 177 194 269 2311.98 2346.97 514 113 285 237 1344 915 101 737 3266.96 2730.98 1234 280 2479 172 108 228 231 290 608 438 83 159 2514 215 202 921 230 704 458 75 244 197.99 543 573 271 298 217 197 338 164 646 193 143 677 1152 2842.99 166 207 248 2348.88 2381.98 358 383 2303 2021 172 1071 425 324 298 1125 41 142 865 123 1108 1186 74 23 875 298 397 95 5451 349 501 78 1545 1039 398 139 171 191 278 622 2102 238 238
0 0 0 0 0 0 0 0 0 43 0 0 0 0 18 0 5 0 0 28 47 0 0 0 0 0 0 0 0 0 6 0 0 0 0 0 0 0 0 0 0 0 0 0 24 0 0 0 0 219 0 48 100 0 0 0 0 45 0 0 242 124 0 0 0 37 0 0 0 0 0 0 12 0 0 0 0 0 0 0 0 0 0 1 0 0 1 0 0 0 0 18 0 0 0 0 0 1 0 33 0 0 0 0 0 0 0 0 0 0 0 34 0 0 0 55 0 0 0 0 26 97 0 39 0 1 0 0 7 0
0 25 142 306 0 103 76 10 89 101 37 4 39 355 116 75 455 64 156 4 45 72 366 209 576 56 89 0 505 7 57 141 78 34 134 7 860 15 0 13 233 232 0 112 78 130 86 0 55 689 700 408 548 65 110 69 12 168 173 23 1 0 73 6 0 27 0 166 139 215 576 88 33 2 419 28 2 83 175 36 0 15 37 88 73 273 22 61 22 26 82 1 250 31 85 1 72 13 200 4 15 16 317 47 59 212 161 0 24 9 15 72 148 6 14 76 51 17 9 25 1 216 56 0 59 51 66 484 27 128
268 5 0 291 123 50 36 0 22 30 0 374 0 610 64 617 0 18 34 154 14 53 54 0 243 20 11 0 120 24 226 20 14 57 5 0 206 2 68 83 1 0 441 1 86 46 142 1142 50 9 271 345 286 28 418 3 59 0 0 34 54 33 10 19 14 16 8 127 34 0 0 0 21 7 2 607 1 0 298 14 29 0 253 25 27 61 190 643 42 32 24 198 169 0 3 26 225 4 158 593 11 41 122 32 10 183 0 39 1051 6 35 211 9 0 101 754 52 78 71 431 2 0 15 12 0 0 86 198 38 51
0 2 0 0 0 0 0 0 0 0 41 0 0 0 0 0 0 0 0 0 0 16 0 0 0 0 0 0 0 0 0 0 0 0 0 111 0 0 0 30 0 0 0 0 0 0 0 0 1 0 0 0 0 0 0 0 0 0 0 0 0 24 0 0 0 4 0 161 0 0 0 0 0 0 0 0 0 0 0 0 0 10 0 11 0 0 0 0 11 2 0 0 0 0 0 0 0 0 0 0 0 0 0 0 25 0 2 0 0 0 0 0 0 0 0 0 0 0 0 0 0 0 0 0 0 0 0 0 0 0
1 28 8 33 77 26 0 36 43 68 68 30 8 0 77 29 50 38 28 18 46 91 9 85 0 3 36 101 23 39 32 56 6 19 45 81 50 19 19 61 25 53 19 34 77 37 16 49 21 26 21 45 8 117 19 23 17 21 0 7 55 7 24 42 74 23 40 13 75 8 18 14 26 38 44 30 93 32 21 44 36 54 18 50 37 39 29 30 25 38 50 23 8 60 43 12 11 18 11 16 15 56 10 20 31 33 23 0 0 48 10 22 57 43 28 64 54 6 80 2 8 12 50 49 21 35 33 16 171 31
0 0 0 0 0 0 0 0 4.78 11 0 0 3.03 0 0 0 28 0 0 24 0 11 0 0 0 0 0 0 0 0 0 0 0 0 0 0 0 0 0 3 0 0 0 0 0 0 3 0 17 0 0 0 0 0 0 0 9.63 0 0 0 0 0 0 0 0 12.8 0 0 0 0 0 0 28 18 0 0 72.9 0 0 12.49 0 0 19 0 0 0 0 0 9.74 0 0 0 0 0 0 0 0 0 17 0 0 0 0 0 0 0 0 0 0 5.69 0 0 0 16 7 0 2 0 0 0 0 21 0 0 0 0 0 0 0 0
0 0 0 0 0 0 0 0 4.22 0 0 0 15.97 0 2 0 0 0 0 18 0 0 0 0 0 0 10 0 0 0 0 0 0 0 0 0 0 0 0 0 0 0 0 0 0 0 0 0 0 0 0 0 0 0 0 0 19.37 0 0 0 0 0 0 0 0 2.2 0 0 0 0 0 0 0 0 0 0 2.1 0 6 13.51 0 0 0 0 0 0 0 0 11.26 19 0 0 0 0 0 0 0 0 0 0 0 30 0 0 0 0 0 0 0 8.31 0 0 0 0 0 0 20 0 0 0 0 0 0 0 0 0 0 0 0 0
0 0 0 8.07 15.91 1.05 5.18 1 0 5.35 0 0 0 2.09 0 3.01 3.82 0 0.19 4.87 1.13 1.1 4.26 2.14 10.39 1.07 0 0 5.12 0 4.55 1.14 0 0 0 1.14 3.01 2.1 1.05 0 0.84 1.68 1.16 1.1 0 1.14 1.09 1.93 0 0 8.73 1.43 1.14 0 3.2 2.24 0 0 0 2.37 0 0 0 4.22 0 6.16 1 0 0.75 1.27 0 0 2.27 0 0.34 7.31 1.08 1.07 0 1.02 1.17 1.14 12.04 1.11 0 1.24 0 1.39 0 0 1.05 0 3.48 0 0 2.49 0 1.02 4.57 4.48 1.07 0.1 0 0 0 1.13 1.08 2.04 7.81 2.38 2.18 3.49 2.1 0.42 1.15 0 0 4.7 1.07 2.38 3.54 0 1.07 0 0 0 1.2 1.27 0 0
891 34 0 0 0 9 0 0 0 3 0 0 0 0 0 0 0 0 0 0 0 0 15 9 0 639 0 16 28 0 1 12 8 0 0 4 0 0 0 0 20 0 0 0 11 0 0 0 6 0 0 20 2 0 0 3 24 0 0 17 1 113 0 0 3 8 0 1 0 0 63 0 36 7 2 653 0 0 0 0 0 6 12 0 19 0 1 0 2 0 0 2 0 35 0 0 0 0 0 72 80 0 0 0 4 0 19 0 0 12 0 0 17 6 1 0 5 18 0 0 21 0 0 0 8 1 0 0 0 0
0 2.27 4.73 5.74 1.14 0 1.31 1.19 3.36 0 0 14.01 0 28.17 4.74 14.83 2.21 0.88 0 3.04 0 0 8.81 3.74 3.43 3.33 1.27 0 12.3 1.02 0 2.23 1.17 0 0 0 4.5 0 0 0 0 1.12 7.17 0 0 0 6.33 7.27 1.07 0 13.98 1.1 5.19 3.44 16.63 0 2.16 7.71 0 4.66 21.22 16.2 0 0 6.76 1.24 5.78 12.32 0 3.08 16.92 1.07 1.09 1.14 1.22 6.48 0 1.12 0 0 0 2.27 1.08 3.63 0 0 2.32 14.27 0 0 2.2 3.3 8.14 5.23 0.74 0 9.85 0 7.17 0 0 2.28 1.61 2.15 0 7.1 0 16.14 2.22 0 0 7.1 1.15 1.15 1.05 13.22 0 9.78 2.24 4.7 1.19 4.23 1.16 0 1.11 1.13 6.87 7.55 0 0
388 69 6 0 0 86 245 73 0 56 14 0 50 127 84 159 183 12 0 1 35 0 28 86 262 0 0 17 602 47 319 34 0 70 2 0 365 30 92 54 180 320 0 0 42 86 19 610 5 316 168 16 88 151 195 17 14 10 0 15 25 364 9 1 8 52 62 8 25 11 0 73 42 0 311 298 156 7 74 3 20 18 114 7 0 3 398 32 86 40 35 0 247 77 170 939 915 54 315 185 301 26 0 10 0 308 145 0 0 67 36 429 29 13 70 95 45 75 110 0 494 183 11 49 6 21 0 300 50 79
4 25 0 17 13 46 0 0 66 0 0 23 0 2 8 56 0 22 0 0 69 14 5 0 315 4 0 1 0 1 7 1 6 1 0 0 6 0 0 0 108 7 1 1 4 8 3 0 2 0 1 1 29 22 26 0 0 0 11 1 39 1 0 2 0 1 0 19 0 4 1 1 0 30 8 0 0 0 3 0 35 0 2 3 8 0 5 34 9 0 1 114 21 13 0 0 0 5 0 83 8 0 0 1 0 11 0 0 0 0 2 16 0 45 11 70 1 72 0 0 127 0 22 11 0 0 155 4 25 0
0 1 42 0 0 0 1 1 0 39 6 113 0 0 0 1 25 0 61 0 0 0 5 23 0 247 0 178 7 21 1 0 0 0 15 0 18 0 0 0 340 2 516 6 0 9 26 3 0 428 62 227 65 0 62 0 0 0 0 0 179 0 2 0 0 0 49 34 0 83 0 20 0 4 12 7 1 3 95 0 2 60 178 2 0 0 0 0 13 0 0 0 314 0 0 3 201 51 3 177 0 41 0 0 1 40 16 1 0 2 0 2 9 21 0 46 3 4 0 0 0 1 0 0 14 1 0 752 0 0
69 51 32 668 0 0 0 0 0 1 1 1 3 0 27 408 1 0 0 321 0 35 11 0 0 0 11 90 15 0 2 7 1 0 0 14 0 0 51 3 785 0 559 0 2 20 2 22 1 220 0 72 620 10 0 37 43 0 0 47 0 1 34 82 446 36 0 177 52 7 128 50 22 0 1 159 2 1 169 109 77 1 7 38 9 0 45 26 22 4 6 0 27 51 40 605 43 0 157 53 17 0 0 20 0 113 0 0 33 12 16 6 5 23 9 0 0 2 2 0 34 0 32 7 0 0 1 245 2 16
3 9 18 0 0 0 13 0 24 13 18 83 69 104 0 51 357 1 52 20 1 12 79 20 73 105 48 97 3 4 105 21 12 77 42 24 41 0 19 37 6 4 238 10 86 42 8 5 1 30 60 41 44 48 364 10 3 25 57 15 26 38 6 3 274 40 1 0 29 64 12 0 5 4 119 133 0 3 60 19 4 27 14 29 26 3 58 120 17 6 18 4 107 1 39 58 172 60 38 50 27 24 94 38 0 37 19 168 730 5 19 14 0 27 66 517 2 194 38 1 227 54 0 22 1 12 110 37 5 0
0 0 0 179 0 0 0 0 0 0 0 0 0 0 0 0 0 10 0 0 0 0 0 13 4 0 0 0 0 0 0 0 0 0 0 0 205 0 0 0 0 0 0 5 0 0 0 0 0 99 0 0 0 0 0 0 1 0 0 0 0 14 0 0 0 0 0 0 0 0 0 0 0 0 18 0 0 0 1 0 0 0 0 4 0 0 55 12 0 0 0 0 274 1 0 0 0 0 2 0 0 0 47 0 0 1 0 0 222 0 11 180 0 0 0 0 0 0 0 0 0 0 0 0 0 0 11 0 0 0
100 45 41 154 12 22 258 68 46 75 51 25 144 208 56 7 103 77 137 89 79 17 123 95 0 106 43 125 88 88 75 56 73 56 210 153 70 37 130 52 140 130 71 7 103 108 520 295 88 59 19 84 74 142 99 50 51 55 46 72 76 7 93 79 271 11 25 18 70 110 38 1 71 70 88 207 163 32 32 69 110 72 37 93 73 92 186 138 118 73 103 146 58 174 23 246 27 27 25 120 112 80 37 61 73 63 93 20 24 98 124 17 62 74 0 45 164 90 94 197 90 16 57 31 120 85 128 107 62 39
113 3 0 1 235 7 4 191 129 1 35 18 45 11 74 223 112 1 26 0 53 4 192 51 34 100 0 107 45 54 0 134 28 78 0 119 118 117 2 85 165 53 290 1 43 2 2 1084 171 148 29 201 16 6 1 46 28 90 58 68 5 99 48 13 43 82 58 1 39 107 115 87 12 95 133 12 25 220 66 42 12 23 30 41 74 184 92 0 75 94 133 22 522 6 0 0 231 11 112 199 6 109 244 67 109 0 19 0 140 34 150 147 109 3 47 0 52 82 72 0 51 158 54 14 43 34 140 188 33 0
0 34 7.6 0 0 0 0 0 3 5.24 4 0 19 0 15 0 0 1 0 0 11 0 0 0 58 0 9 0 0 2 0 0 0 0 0 0 5 0 3 5 2 0 0 0 5 27 0 0 0 4 0 76 9 0 0 92 0 14 0 0 0 0 0 1 0 5 13 0 0 0 12 0 6 4 0 0 0 0 1 0 0 0 0 5 0 61 0 23 0 0 6 0 0 0 5 3 0 0 0 0 11 34 0 0 0 0 0 0 19 0 0 0 0 30 72 0 0 0 0 0 0 0 0 34 7 17 7 0 9 15
0 0 0 0 0 0 0 0 0 0 0 0 0 13 0 0 0 0 0 0 0 0 0 0 0 405 0 0 198 0 0 19 0 0 0 0 0 0 70 0 0 0 0 0 0 0 1 0 0 15 0 0 0 0 0 0 0 0 0 0 5 0 0 0 0 0 0 1 19 1 0 0 0 0 0 0 0 0 1 0 0 0 0 0 0 0 0 0 0 0 0 0 0 0 0 0 0 0 0 0 0 0 40 0 0 0 0 0 0 0 26 7 0 18 0 0 0 4 0 0 0 0 12 0 0 0 154 0 0 30
76 72 0 1 331 0 32 0 0 4 33 21 0 2 0 9 12 16 64 32 0 20 19 14 4 33 0 0 56 13 382 0 13 4 0 9 63 0 1 0 0 133 103 13 0 19 0 306 7 643 200 135 3 0 55 23 3 6 14 0 253 17 2 0 11 42 0 108 5 176 9 0 0 1 75 142 0 3 88 23 0 41 610 4 11 11 0 85 0 0 22 0 770 10 0 321 3 0 38 3 0 0 51 66 3 16 0 4 2 0 73 125 3 5 5 714 27 7 2 5 10 21 35 30 0 0 45 157 0 29
38 0 0 0 0 0 20 22 38 0 0 0 3 0 0 14 0 0 70 0 11 0 0 0 0 74 0 29 0 0 42 22 0 2 0 0 217 0 0 0 23 0 32 20 0 0 0 0 1 35 115 0 64 0 0 0 0 0 0 8 0 0 0 0 0 3 0 2 6 1 57 0 8 0 1 2 3 59 0 0 3 0 66 11 22 27 7 0 0 24 0 0 120 1 1 2 0 3 0 5 0 0 0 13 0 29 0 0 0 0 6 1 49 0 0 1 0 29 0 198 0 0 2 0 5 1 0 0 0 0
449 103 70 637 115 96 99 223 10 247 42 395 177 45 253 371 0 86 190 24 126 125 155 20 494 548 135 339 120 58 230 70 148 88 2 276 186 135 64 153 224 94 253 119 75 112 415 436 33 287 12 102 170 121 330 167 143 139 172 155 226 137 160 0 573 128 103 154 128 142 205 128 164 104 70 250 304 148 199 19 29 234 281 87 92 14 261 558 120 132 149 129 455 126 10 235 56 85 88 130 126 209 288 117 166 79 62 18 306 102 151 125 127 89 70 291 153 158 93 151 230 172 98 127 87 151 132 209 10 99
2 2 0 153 1 53 315 56 0 33 50 0 0 44 0 184 195 40 42 0 21 89 286 24 94 559 0 115 0 0 228 0 0 0 0 82 162 0 2 68 110 198 1 58 1 17 38 1012 118 19 143 32 104 19 336 38 41 60 56 71 186 375 2 0 1042 104 104 0 36 122 13 8 14 24 175 740 0 93 49 56 147 55 125 30 48 24 0 3 66 17 14 0 289 77 58 0 621 42 315 221 0 44 0 3 14 67 0 24 53 32 11 45 0 2 0 240 54 66 8 31 6 202 26 35 18 29 0 157 0 120
0 88 94 14 10 127 55 65 37 150 91 26 1 27 173 142 349 26 148 113 74 55 0 77 191 119 55 90 18 74 36 82 21 77 35 71 308 164 176 98 135 41 53 57 48 48 211 498 44 261 175 221 39 19 67 53 68 136 0 114 5 107 50 177 166 88 151 181 170 7 40 80 86 151 109 308 50 178 100 150 20 83 81 85 104 153 275 195 121 59 199 0 11 105 7 52 264 52 121 7 69 102 197 74 53 63 102 317 536 45 79 124 41 82 119 272 80 99 39 276 352 62 143 18 34 170 121 206 59 33
7 0 0 0 0 0 89 0 19 0 28 5 20 0 0 7 250 14 130 59 0 0 4 0 0 0 6 0 33 38 114 24 45 0 126 0 19 0 68 109 0 102 0 0 85 0 0 0 28 20 0 0 139 0 0 0 0 0 93 1 0 65 0 96 0 55 0 66 2 0 0 0 0 21 211 0 40 22 23 11 0 0 13 38 47 41 52 0 65 10 77 0 330 0 5 247 0 0 26 72 0 0 3 54 30 0 0 0 0 0 0 0 9 29 0 0 38 217 68 26 0 24 0 3 8 0 0 0 0 0
0 9 0 15 0 0 0 0 0 0 17 0 0 0 0 0 0 0 0 24 0 56 27 15 0 0 0 0 0 0 0 0 0 0 0 0 1 0 0 0 0 0 0 0 0 0 0 0 0 124 0 0 0 0 33 0 0 0 0 0 0 0 0 4 0 52 81 0 0 0 1 53 36 0 0 0 0 7 0 0 0 0 12 0 0 5 57 151 3 46 0 198 0 0 0 0 0 0 0 0 0 0 195 0 0 0 0 11 0 0 0 0 0 0 49 0 0 6 0 0 36 0 0 0 0 0 189 48 0 0
1049 217 126 872 1406 273 575 35 184 87 72 1459 20 1018 33 1266 279 113 296 709 196 43 777 283 1198 1464 82 241 1231 87 424 103 71 48 35 197 857 94 143 129 1765 472 239 10 91 17 633 3747 72 688 1070 918 587 184 753 176 70 232 0 158 78 612 23 186 316 122 102 655 102 516 447 85 113 81 524 1138 82 174 269 79 251 170 1075 106 130 936 403 972 89 113 331 498 1367 56 18 791 1450 6 227 1073 66 90 2067 102 154 1168 54 677 2193 56 110 546 137 310 0 1423 208 708 111 1338 749 325 22 38 109 101 668 910 16 198
1202 73 0 0 371 150 229 118 1 195 14 677 5 173 243 66 470 116 0 95 19 162 160 98 0 421 76 10 0 39 180 69 56 22 288 0 654 29 52 179 330 317 717 56 317 86 615 0 133 157 167 57 748 254 33 97 65 53 196 39 266 25 14 286 977 210 37 529 14 98 528 107 99 23 501 508 129 113 319 3 157 43 56 99 107 741 141 44 55 60 180 0 118 84 262 0 0 269 220 18 296 119 352 154 30 284 116 312 621 17 77 231 64 53 264 242 44 125 32 367 236 43 68 152 245 56 376 170 114 121
55 5 0 0 0 0 2 0 0 0 0 0 2 0 0 0 0 0 0 0 21 0 0 0 0 0 0 0 0 0 0 0 0 0 0 0 1 0 0 0 0 0 0 1 0 0 0 0 0 11 0 0 0 0 0 0 1 1 0 0 0 0 0 0 0 0 0 5 1 0 0 0 0 0 0 0 0 0 0 5 0 0 0 0 0 0 0 1 0 0 2 0 0 6 0 0 0 1 0 2 0 0 0 1 0 0 0 0 6 1 0 4 0 0 0 0 0 0 0 22 0 0 0 0 0 0 0 0 0 0
2 0 2 0 0 3 0 0 0 0 1 0 0 0 0 0 0 1 0 0 0 0 0 0 0 0 0 0 0 0 1 0 5 0 0 10 12 0 0 0 2 0 0 0 0 0 0 0 0 0 0 0 1 0 12 0 0 0 0 8 0 0 0 0 0 0 1 0 0 0 0 0 0 0 0 9 0 0 0 14 0 0 0 0 0 0 0 1 0 0 0 0 3 0 0 0 0 0 0 0 0 0 9 1 0 1 0 0 14 0 0 0 0 1 8 0 0 0 0 0 0 0 6 3 2 0 0 0 0 0
5 50 1 3 0 0 0 0 0 2 9 0 0 0 0 0 0 1 0 79 0 4 0 0 7 4 12 19 0 0 0 39 10 0 23 6 1 0 8 5 151 0 0 0 1 0 4 10 0 40 4 0 0 13 0 2 0 0 7 0 0 0 0 0 221 0 0 0 0 2 0 0 0 4 0 1 2 5 0 0 141 0 119 20 2 16 0 0 6 0 0 0 0 10 13 0 0 3 0 5 0 20 0 29 4 0 21 0 602 18 22 0 9 26 0 70 0 4 0 75 0 3 8 7 3 0 67 0 0 0
40 0 0 1 15 0 0 0 69 0 1 0 0 0 0 141 27 4 8 0 0 8 3 27 36 0 0 0 190 0 0 15 0 7 0 0 9 21 3 0 137 0 0 53 0 1 0 228 0 41 16 0 0 0 0 3 6 1 0 0 0 75 0 0 1 1 0 53 0 0 28 0 0 0 4 0 0 0 1 0 0 0 1 0 3 231 0 0 0 0 3 183 0 0 1 48 0 5 49 70 0 0 57 3 3 70 0 0 13 0 61 0 1 1 0 638 14 0 7 30 0 0 0 34 11 3 0 100 0 3
0 1 0 0 0 0 0 31 0 6 0 0 0 0 0 0 0 0 0 82 0 26 12 0 7 0 0 98 0 0 0 0 0 0 143 0 0 1 0 7 0 36 6 0 10 0 0 126 1 16 326 0 0 2 0 0 8 0 0 0 0 0 0 0 0 0 179 0 0 0 0 0 5 31 0 0 0 52 0 1 0 0 0 0 0 3 0 0 1 0 0 0 0 0 0 0 0 0 0 11 0 1 0 0 15 0 0 0 0 25 0 0 2 0 0 0 0 0 0 0 94 186 0 4 0 0 13 0 0 0
0 9 0 0 0 0 0 0 0 0 0 0 0 0 0 2 0 0 0 0 0 0 0 0 0 0 0 0 35 0 0 0 0 0 0 0 0 0 0 0 52 1 0 0 0 0 0 0 0 0 2 0 0 0 0 0 0 0 0 0 30 0 0 0 1 0 0 1 0 17 0 0 0 0 3 0 0 0 0 0 0 0 31 0 0 21 0 0 0 0 0 0 0 11 0 0 0 0 0 0 0 0 0 0 0 0 0 0 0 0 0 19 0 0 0 0 0 0 0 0 11 5 0 0 0 0 4 0 0 0
0 31 0 1067 0 0 175 0 0 0 0 86 0 125 0 557 52 0 64 52 0 1 45 2 635 0 0 2 0 13 261 0 0 33 0 0 253 0 0 0 272 169 6 3 0 38 2 0 37 331 221 392 244 0 21 0 5 0 0 0 236 67 2 0 259 5 0 0 1 118 20 27 0 8 154 2 0 0 2 1 0 0 246 0 8 113 69 113 3 0 2 161 0 2 0 0 12 0 54 66 17 6 97 9 4 308 0 238 120 7 2 25 28 0 0 322 0 44 5 137 53 133 0 0 0 0 67 422 0 0
1 0 14 1 16 0 14 0 1 0 3 69 0 110 0 74 15 0 0 3 3 2 0 0 0 8 11 33 380 4 103 0 0 0 0 0 11 11 0 0 3 0 33 0 7 0 32 0 0 15 1 52 18 2 8 0 7 4 0 9 124 2 0 89 1 1 0 10 0 0 99 0 13 5 1 0 0 0 50 0 0 0 2 0 1 10 7 10 0 0 0 80 5 2 2 597 3 10 1 6 0 1 24 1 6 2 7 167 36 1 6 61 0 3 5 0 0 40 0 3 15 10 0 0 2 1 8 10 0 1
0 0 0 247 0 0 0 4 0 0 0 0 0 0 0 112 0 0 0 27 0 0 0 0 0 0 0 67 2 0 0 0 0 0 0 0 1 0 0 0 0 0 0 0 0 4 0 0 0 0 0 0 0 0 0 0 1 0 0 10 0 0 0 0 0 0 0 0 0 0 0 0 0 0 0 0 0 0 0 2 0 0 1 0 0 0 0 0 0 44 0 0 0 0 0 0 0 0 0 0 0 0 0 0 0 0 0 0 0 0 0 0 0 0 0 141 2 0 0 0 0 0 0 0 4 0 0 0 0 0
0 0 0 0 0 0 0 1 0 6 0 0 0 26 0 0 0 0 0 0 0 0 0 0 0 0 0 0 0 0 57 0 0 0 0 0 0 0 0 0 0 0 0 0 0 1 0 0 0 0 55 90 0 0 0 0 0 0 0 0 0 23 14 0 0 0 9 0 16 0 1 0 0 0 0 0 0 43 0 0 0 0 0 0 0 0 0 15 0 0 0 0 1 0 0 0 0 0 0 0 5 0 0 0 0 0 0 0 0 9 38 0 3 7 0 0 0 2 0 0 0 0 0 0 0 0 0 0 0 0
264 12 1 537 68 0 22 5 0 55 8 3 12 0 1 1 379 1 40 36 13 0 266 6 3 329 14 63 204 6 53 0 1 7 0 0 0 18 5 7 17 80 17 3 42 20 2 0 0 102 170 6 306 42 201 22 0 9 0 19 7 1 9 4 378 30 0 2 8 0 61 1 2 0 68 21 8 0 78 4 1 0 78 57 6 6 246 417 27 10 21 0 34 0 8 16 0 3 77 8 0 3 145 10 4 6 0 8 8 0 51 26 16 12 1 55 2 147 82 0 4 20 25 12 37 0 313 81 6 16
0 0 0 0 14 0 3 0 0 0 0 0 0 0 0 0 0 0 0 4 0 0 0 0 128 0 1 18 0 0 0 0 11 0 0 0 0 0 0 0 19 0 2 1 0 0 0 0 2 15 3 26 5 0 10 0 0 0 0 6 31 0 20 1 175 19 1 0 0 3 0 0 3 0 0 14 0 0 0 0 0 5 0 0 21 0 2 0 6 0 0 0 0 0 0 19 1 0 0 0 0 0 0 0 4 1 6 1 0 8 0 124 0 0 0 0 0 0 0 0 3 0 1 0 11 7 0 0 0 3
126 0 176 0 0 4 0 0 0 0 0 3 36 7 0 15 20 35 0 52 16 0 36 0 0 619 0 0 0 0 326 0 0 0 0 0 6 0 0 0 225 6 0 31 0 0 4 0 0 0 0 3 25 10 218 0 0 0 0 16 56 3 12 0 82 6 0 0 0 72 0 29 0 0 259 111 0 5 4 0 0 0 25 0 0 0 0 23 0 0 0 133 1 0 0 2 26 0 0 22 25 4 285 0 10 9 4 0 0 17 0 11 0 4 29 3 0 4 0 0 0 0 6 14 0 0 0 0 0 15
61112.9 21628 22579.3 43735 28894.7 17948 28692 11072 25044 13888 20795 39465.2 18998.1 22919.9 28420 43273.9 64215.2 18780 18300 43531 20133 15097 28149 23261.6 84606 43905.3 15998 43956 53864.9 14908 30558.7 24255 29051.1 19669 27513.1 28896 46584 15246 13649 21382.3 56477.5 52937.3 34821.1 18355.3 37997 18677 41903 58907 21452.9 54885.8 35219.3 50934.1 52876 29366 50344.5 15973 17397 20641 19284 23761.9 36376 25835.7 18917 34084 93031 17085.3 11765.4 52928.3 29051.8 23684.4 28801 19013 15325 14792.8 37319.9 45542.5 46767 13850.1 23531 23095.5 34792 20263 38389 22011 17453.5 46042.9 43257 42070.6 25266 20866.3 28725 47937.1 69370.8 28297.4 20104 57920.2 47165.5 21883 31233.1 38795.9 14880 29244.9 45485.5 22972.3 20037.9 26965 27018.2 63552.1 120974 18359.6 27347 44258 20231.2 22718 23882 64792.7 17588 30212 20078 54107.2 39246.9 24157 19489.2 18876 27978.1 16545 37615 53915.5 20727 32211
1 0 5 235 23 0 0 84 63 98 3 79 23 7 0 201 36 60 0 97 132 85 27 213 26 12 114 1 292 31 8 0 6 49 0 63 13 0 51 37 429 1 170 0 22 0 258 0 10 55 536 123 187 16 11 34 0 20 40 44 30 36 70 3 74 55 56 54 0 0 56 0 83 0 0 0 56 87 44 1 0 0 55 41 4 210 7 309 8 28 75 46 0 77 8 2 2 39 35 0 61 0 169 28 77 3 15 202 33 22 82 247 32 53 74 0 14 0 29 60 590 56 7 44 25 58 27 57 21 0
0 0 0 0 0 0 0 0 0 0 0 0 0 52 0 1 0 0 0 0 1 0 2 0 0 0 20 0 0 0 0 0 0 0 0 0 0 0 0 0 0 21 104 0 0 0 0 0 0 0 0 0 0 0 0 0 0 0 28 3 0 0 0 0 0 0 6 1 0 0 0 0 0 1 0 0 2 0 4 0 0 0 0 10 0 82 0 0 0 0 0 0 0 0 0 0 11 0 0 0 0 2 0 0 0 0 0 2 0 23 0 1 0 0 0 0 0 0 0 0 2 0 1 0 0 0 0 0 0 0
0 0 0 0 0 0 120 0 0 0 0 0 0 0 0 0 0 0 0 0 0 0 5 16 0 0 0 0 0 0 0 11 0 0 0 0 0 0 0 0 7 0 0 0 0 0 0 0 0 10 0 0 0 3.85 0 0 0 0 0 12 23 0 0 0 0 0 0 0 0 0 0 5 0 0 0 29 0 46 0 18 0 0 0 0 8 72 0 0 0 0 16 0 116.07 0 2 0 257 0 0 0 0 0 5 0 0 0 0 0 0 0 0 53.02 0 0 0 0 19 10 5 7 0 0 1 0 0 0 0 0 0 0
0 6.99 0 1 3 0 246 1 1.98 8.14 38.52 135.01 1 583.01 0 115 0 0 0 0 0 1.11 0.46 5.9 0 0 0 11.13 0.95 0 281 1 4.14 0 67.16 2.55 43 0 0 4.84 30 331 325 4 15.99 0 80.03 0 3 418 2.09 0 179.89 79 296.57 17 0.85 6.48 1.74 47 318.59 148 1 2.26 1 2.14 38.73 256 0 111.94 1 7.91 0 1 2 443.41 2 1 0 3.6 0 4.3 1 35 2.68 477.38 0 0 14.03 40.25 1 624.67 13 81 0 9 399 5.69 9 246 1 0 163.01 0 6.02 1 61 2 960 0 1.97 224 3.17 0 45 499.85 1 213 0 442 619 300 3.22 0 0 0 691.75 447 2.24 2.04
4.34 16.41 64.67 2.65 1.04 8.57 2.98 9.53 41.41 14.07 41.53 8.11 11.04 3.69 44.83 11.47 2.55 52.92 83.39 2.06 15.39 10.77 8.34 12.06 12.52 1.28 47.73 31.79 2.93 47.58 9.27 8.72 93.17 18.99 7.28 7.89 1.04 24.3 10.42 17.38 11.63 1.69 11.97 50.6 36.59 6.89 1.29 6.82 23.8 15.18 7.92 3.02 3.68 17.23 1.1 8.5 19.22 22.72 30.8 12.84 8.19 0.51 5.87 5.56 5.76 15.96 61.97 4.16 28.03 3.12 4.66 33.22 16.69 40.38 0.74 6.22 5.81 47.03 1.3 21.25 8.61 16.8 8.2 25.16 21.69 2.64 6.26 2.41 14.02 36.62 16.21 2.46 3.85 2.3 10.91 5.65 6.92 22.06 6.92 6.45 16.44 21.89 5.1 5.05 35.26 6.13 106.89 8.34 7.31 17.83 41.98 4.84 51.35 14.02 11.44 8.59 65.75 5.97 37.01 2.7 3.59 1.04 22.96 10.78 30.23 14.74 1 6.32 10.58 14.94
5 8 0 17 5 0 18 9 0 0 0 261 0 68 0 241 19 0 0 15 0 9 84 0 0 323 0 2 136 5 29 0 0 0 0 5 50 0 0 0 88 21 165 0 0 0 0 303 3 0 323 56 135 0 358 1 0 26 0 1 11 72 0 25 110 0 0 64 0 102 28 0 21 30 0 141 0 15 60 16 0 20 223 2 18 0 59 0 0 0 0 0 164 8 29 30 0 4 204 74 0 2 50 24 3 35 9 0 16 0 0 3 0 0 29 1 1 7 83 0 132 105 20 0 26 0 196 38 0 10
1 26 40 83 28 26 30 1 20 33 43 213 13 0 28 0 0 0 90 33 2 226 104 10 0 0 129 108 317 21 371 49 37 37 0 7 265 54 130 31 15 0 551 55 74 29 0 0 0 176 120 228 129 0 205 119 15 44 28 32 0 109 26 106 559 82 55 58 22 82 36 39 7 15 97 0 0 50 0 36 123 41 313 19 35 180 0 242 2 24 75 7 467 2 0 284 89 0 62 128 3 61 123 40 66 109 14 49 0 17 43 186 41 56 10 79 18 6 102 38 61 107 101 18 56 86 256 64 0 1
0 0 0 34 0 0 0 0 0 3 0 0 0 0 0 0 0 0 0 17 0 0 0 0 0 0 0 0 0 0 0 0 0 0 0 0 0 0 0 0 1 0 0 0 0 33 0 1 0 0 0 0 6 0 0 0 0 0 0 0 0 0 0 0 0 0 0 0 0 0 3 0 2 0 0 398 0 0 0 0 0 0 0 0 0 0 0 0 0 0 0 0 0 0 0 0 0 0 0 0 0 0 0 0 7 3 0 2 0 0 0 0 0 0 0 0 0 5 0 0 0 0 0 0 0 0 5 0 0 0
127 177 111 287 589 158 386 403 96 451 284 389 124 233 79 558 855 133 292 128 156 182 479 420 93 275 348 242 170 153 345 161 44 174 148 107 469 95 162 87 185 166 300 113 93 195 254 460 39 100 487 337 281 178 331 74 94 152 205 184 122 172 64 145 421 88 256 407 47 134 442 183 236 152 151 343 137 76 152 54 62 164 329 171 103 189 510 230 257 137 81 105 396 192 2 244 339 136 301 718 42 118 319 71 307 176 89 263 441 55 337 232 111 273 167 447 132 152 103 195 78 116 72 114 118 142 212 434 222 133
11 15 2 20 13 6 13 27 8 13 13 14 6 10 8 11 4 8 9 2 14 11 11 21 19 2 24 7 20 7 6 16 8 14 9 12 0 14 3 5 5 6 4 5 19 3 5 13 6 9 15 8 1 7 10 4 7 13 24 6 13 9 12 14 7 12 11 12 18 2 5 10 12 5 13 6 19 8 6 9 13 9 10 10 3 1 11 5 10 11 19 9 10 15 18 7 7 12 3 10 23 19 4 11 11 17 12 10 26 2 14 4 12 12 2 6 15 0 10 4 3 3 9 4 10 14 4 3 13 16
2 0 0 0 107 0 0 0 23 0 51 0 3 119 103 68 0 0 1 9 5 0 6 1 73 0 0 11 72 1 148 18 0 1 3 0 0 0 0 0 0 73 37 0 20 0 0 31 3 0 94 39 35 0 0 0 1 0 38 52 117 0 13 0 0 9 0 26 0 1 25 8 0 1 0 2 0 0 157 12 2 72 3 23 0 167 0 26 0 8 0 72 1 0 12 21 0 0 0 41 10 16 0 2 34 6 2 0 48 2 22 0 0 0 0 123 12 7 0 282 48 8 14 0 0 1 25 49 0 0
708 87 95 907 365 2 367 17 34 7 79 326 9 404 51 173 1839 13 79 544 44 134 423 58 888 455 70 107 952 83 46 37 120 21 59 42 523 26 12 51 460 600 375 7 8 3 335 471 86 1352 909 344 918 22 759 48 17 60 37 30 280 514 29 15 900 41 41 427 39 551 260 157 61 13 867 763 110 62 462 52 24 12 690 46 23 221 777 435 59 38 142 36 644 60 39 581 875 18 325 357 50 80 429 59 59 521 79 1089 844 93 80 579 95 10 76 1138 37 263 31 679 260 389 25 31 8 69 536 606 59 65
0 0 0 0 6 0 0 0 1 7 0 0 2 0 0 1 42 2 0 1 0 0 1 0 0 3 0 27 20 0 0 1 0 17 0 0 0 72 0 0 0 0 0 0 0 1 0 0 0 48 0 0 0 1 0 0 0 0 8 7 11 10 0 27 51 8 0 0 0 0 7 45 1 0 13 9 14 0 0 0 0 1 1 0 0 3 0 0 6 0 0 428 0 0 3 0 0 0 4 11 0 0 0 2 5 20 2 0 107 0 0 1 0 0 1 0 0 41 0 57 0 0 1 0 0 0 0 0 0 0
0 0 0 164 0 0 0 0 0 0 0 1 0 0 2 1 241 0 0 0 1 0 0 0 0 0 0 0 0 0 0 0 0 0 1 0 156 0 0 0 0 0 0 1 16 0 0 0 0 198 0 0 0 52 0 4 1 35 0 0 0 0 30 0 0 5 0 419 0 0 6 7 0 19 0 0 4 24 0 40 0 0 0 0 5 95 0 0 0 0 3 0 546 3 0 0 0 0 0 38 0 0 0 6 6 1 0 0 0 1 37 0 39 0 0 0 0 0 0 0 29 0 43 36 29 33 0 16 4 1
0 15 19 70 0 0 236 0 76 4 41 13 6 0 0 34 92 0 46 1 11 54 335 132 3 38 15 39 3 28 17 6 70 65 1 6 63 3 0 2 63 159 0 70 21 43 0 2 39 0 15 13 30 59 46 2 41 32 98 87 18 101 0 107 28 69 0 3 80 13 444 57 21 41 351 22 55 23 7 54 0 16 75 12 47 143 0 40 11 21 5 534 7 13 0 1 128 14 14 26 4 97 56 33 29 16 93 88 11 19 12 50 37 20 68 9 10 120 2 5 287 140 13 5 10 9 119 0 7 59
11.37 0 5.65 27.7 8.1 1.77 6.19 2.33 1.61 0 2.43 12.85 0 21.48 0 30.19 12.93 0 0 29.67 0 4.46 7.07 0 17.19 4.58 0 0 21.96 3.12 9.57 0 0 0 0 1.85 9.11 0 0 0.69 21.14 4.64 20.84 2.15 0 2.57 30.19 22.19 0 33.14 3.76 10.91 27.68 4.2 6.42 1.87 3.03 0 0 0 10.24 5.77 0 4 35.23 2.01 1.85 32.35 1.96 3.98 5.96 0 0 3.55 14.17 15.15 0 3.76 13.91 0 1.71 0 12.52 0 4.14 17.3 8.95 22.21 0 2.08 0 15.92 28.5 4.66 1.78 14.33 31.95 5.21 4.5 12.45 0 0 7.59 0 5.43 9.19 3.6 15.53 19.54 4.76 0 10.24 1.6 3.96 4.06 35.41 0 2.49 1.89 19.61 3.01 2.78 0 0 7.34 8.37 5.74 24.74 3.82 0
83 70 66 27 48 28 81 51 140 8 13 265 20 10 0 281 38 46 31 210 6 76 68 13 25 95 0 37 110 22 0 26 11 66 18 0 0 33 28 24 285 26 80 4 60 46 43 246 22 21 0 349 31 1 656 10 0 65 0 60 74 2 57 2 221 44 22 249 75 110 366 39 3 11 91 527 116 6 22 0 23 14 139 20 77 36 175 43 39 38 4 277 35 71 29 160 117 48 191 2 87 43 450 48 51 68 31 372 112 1 1 338 39 29 0 454 8 180 12 105 25 31 26 64 61 47 256 461 12 57
200 124 520 313 372 246 417 384 295 466 259 449 352 384 268 789 1010 357 474 366 218 536 285 541 1617 696 216 568 264 288 216 357 243 429 340 366 466 352 141 206 1300 622 888 251 420 301 735 1400 257 560 642 782 625 433 537 160 392 305 162 339 649 609 337 217 988 442 295 1052 327 308 530 553 340 364 562 655 524 482 283 160 491 104 824 207 300 945 891 826 458 187 567 43 2215 222 125 2003 1623 389 311 973 72 670 986 173 276 552 310 695 891 178 437 567 284 395 505 930 374 532 320 1180 1092 731 264 188 270 351 788 1289 190 249
806 12 50 935 0 10 6 42 30 64 50 365 41 58 3 205 34 19 0 197 27 44 360 115 233 535 107 1 19 0 38 46 62 3 154 55 138 4 46 38 258 247 15 52 67 14 1094 13 26 397 113 167 383 72 6 82 5 1 23 40 3 118 66 80 0 76 0 94 29 26 434 0 13 23 105 702 0 19 134 75 0 97 15 27 0 146 123 107 34 4 35 0 245 128 37 0 23 54 10 74 60 2 1186 16 56 342 49 0 147 64 0 157 85 46 27 31 5 24 0 17 38 171 6 1 55 33 0 32 7 54
0 28 2 0 5 0 14 1 15 0 4 288 24 211 16 50 16 70 0 69 11 0 234 19 179 714 18 7 243 61 0 24 71 68 6 69 314 0 3 55 104 61 339 3 38 34 9 558 1 59 518 89 528 11 160 5 40 22 10 34 328 61 13 0 513 36 7 202 21 47 161 81 0 87 617 185 0 17 68 14 1 17 31 43 1 98 104 112 36 22 44 18 341 16 29 522 4 4 106 39 57 40 108 1 49 89 19 204 554 14 24 10 31 28 0 287 10 124 32 115 89 277 27 29 4 43 157 35 144 67
7 2 2 154 0 53 40 1 0 0 2 2 0 21 0 55 9 5 0 152 0 0 121 0 0 2 0 0 0 39 295 0 0 21 0 0 162 0 0 0 78 4 220 0 1 0 0 58 0 8 2 4 6 3 0 1 0 0 0 29 0 88 10 17 0 0 0 11 0 11 0 5 1 1 15 261 0 0 214 0 2 0 26 0 0 229 7 21 45 4 0 60 0 0 0 0 28 7 15 169 0 0 0 0 47 13 13 25 52 0 9 227 5 0 16 416 0 7 1 41 33 55 20 0 1 0 72 192 30 0
125 19 0 122 0 0 31 0 50 46 12 95 0 0 13 1 0 5 34 5 25 0 3 78 0 356 0 58 1 3 9 37 3 0 0 34 3 2 3 7 0 0 163 14 0 54 0 0 28 97 7 75 0 26 242 1 37 50 0 6 0 24 0 0 0 11 4 119 16 0 0 10 37 3 94 540 0 41 38 6 0 25 64 20 48 9 3 5 9 21 4 1 12 16 4 0 18 14 34 0 19 20 0 0 26 6 35 6 0 15 51 0 2 9 12 0 22 2 11 246 360 11 27 5 0 0 171 67 3 43
64 55 0 3 1 0 4 0 43 19 2 84 0 0 29 1 1 0 5 81 0 7 93 0 18 14 0 0 18 0 11 7 63 18 5 0 0 0 9 8 85 128 0 3 0 24 179 0 4 0 0 18 68 28 8 19 0 75 0 7 285 5 1 22 0 0 0 0 1 0 547 2 0 42 0 5 16 0 2 6 21 0 68 0 24 44 354 45 11 0 35 0 86 10 27 12 27 38 8 21 0 49 61 1 20 0 2 556 0 21 0 0 1 7 5 188 12 0 16 28 73 0 1 9 5 64 12 502 0 0
0 7 0 0 0 6 1 1 0 0 0 0 0 0 9 0 0 3 2 0 6 0 6 0 0 3 0 1 1 8 1 0 0 0 0 0 0 0 4 0 0 0 0 0 0 0 16 0 0 2 0 0 0 0 0 18 11 2 18 0 0 0 0 29 0 0 5 0 4 0 0 2 0 0 0 0 0 0 2 0 0 3 0 17 0 2 0 0 0 0 1 16 0 0 0 0 0 1 2 0 0 0 2 0 1 0 6 0 0 2 7 0 8 0 10 16 3 1 0 14 0 0 2 1 8 11 0 1 0 0
71 24 21 1200 231 27 178 0 0 7 46 3 0 736 0 365 52 0 32 368 12 18 17 16 1229 2142 74 59 804 0 677 0 42 6 59 8 594 38 75 9 90 583 516 33 51 42 1593 424 16 425 492 591 456 93 305 28 11 17 3 27 207 714 20 21 86 17 2 1 11 186 83 9 22 0 680 537 0 18 197 58 30 5 487 7 4 125 1264 242 2 64 46 649 1462 35 16 444 30 24 389 126 14 1 52 2 33 357 11 670 1251 23 106 274 0 24 4 1422 4 294 2 408 662 155 15 4 10 32 386 88 47 36
514 38 24 0 0 0 0 0 0 0 0 0 0 0 0 0 0 7 0 180 0 0 0 49 0 118 0 2 19 17 236 21 0 0 0 0 0 0 0 0 128 86 0 0 31 0 0 3 0 81 3 0 193 1 68 0 0 0 0 0 0 0 2 0 0 0 0 0 0 110 0 0 0 0 95 25 40 0 12 27 0 65 13 3 9 49 15 2 0 4 0 0 121 0 0 74 0 0 0 0 0 0 0 21 0 1 0 0 0 3 0 53 0 0 0 0 0 0 0 41 0 17 0 0 32 0 0 18 0 0
977 221 155 70 643 107 52 182 185 280 192 9 94 466 66 752 337 133 174 194 125 83 235 490 586 48 161 362 87 70 475 122 120 171 107 290 139 73 418 316 154 447 0 131 105 131 162 573 60 1230 963 223 556 106 125 204 139 54 211 137 612 160 23 90 798 200 178 554 146 0 667 117 160 131 422 643 67 122 537 79 71 172 425 159 109 405 371 403 169 177 167 0 487 46 201 539 924 113 342 285 175 149 459 218 103 121 177 539 866 108 51 530 139 173 64 215 106 439 58 678 341 96 89 103 161 120 302 410 60 254
1454 151 361 729 491 128 401 640 320 319 200 242 267 406 416 522 1035 266 229 355 193 163 108 326 1197 252 238 556 64 31 101 226 221 238 312 317 300 92 139 457 408 483 522 282 167 316 1312 1381 183 516 760 789 277 294 767 183 160 265 155 200 224 350 190 98 137 187 153 515 276 268 590 214 398 157 475 627 263 213 101 251 208 59 485 287 270 506 120 383.87 424 240 284 214 1407 321 285 717 148 332 433 283 398 319 137 177 351 359 145 433 473 120 151 349 352 279 395 322 315 152 243 208 305 101 274 199 352 408 214 792 168 228
347 182 174 162 326 223 142 163 251 169 183 147 74 162 250 164 108 361 240 29 218 255 190 292 144 131 188 369 142 122 133 134 182 261 220 279 99 195 134 243 271 147 154 322 255 184 288 136 132 262 109 99 99 191 207 155 211 182 193 106 148 66 171 312 226 274 209 55 270 135 231 164 159 237 104 115 311 170 93 124 179 123 119 211 223 174 237 73 157 206 185 231 308 136 161 227 229 128 185 151 105 255 123 241 215 117 145 140 266 114 178 53 192 250 179 217 159 78 146 225 125 26 161 225 267 176 202 154 310 217
946.56 269.91 322.21 649.47 446.84 79.96 290 184.93 286.89 133.9 439.98 516 402 418 195 323.92 291 277.98 330.99 233.68 155 349.77 314.88 123.98 533.89 729.21 136.76 657.99 329.51 187.99 86 353.96 118 117 275.99 209.87 131 455.91 174.47 242.68 360.94 382.98 145 270.66 445.88 188 780.99 956 76 229.98 173.85 139.82 306.56 338 602.57 186.47 222 253.49 159.91 385.56 222.7 240.9 122.98 538.91 536 322 153.52 462.88 432.99 172.99 285.81 235 305.74 221 588 461.79 287 429.71 205 301 176 199 380 281.98 494.98 296.6 352.75 448.99 263.54 272.42 300.48 338.52 651 310.99 166 454.48 131.88 326.37 207.84 572.88 142 337 198.96 425.83 249.33 433.98 306 287.67 1054 177.99 252.96 294 273 240.44 284 452.1 244.8 196.91 278 597.95 246.69 198 193 329.97 282 304.99 382.48 448.82 431.96 348.88
82.44 54.09 52.79 140.53 6.16 4.04 1 2.07 1.11 1.1 2.02 0 0 1 0 66.08 0 2.02 1.01 58.32 0 74.23 52.12 1.02 22.11 816.79 0.24 1.01 285.49 1.01 6 3.04 0 0 1.01 6.13 1 5.09 53.53 2.32 57.06 7.02 0 25.34 14.12 0 1.01 0 0 7.02 67.15 30.18 115.44 0 373.43 56.53 0 33.51 16.09 24.44 87.3 15.1 1.02 5.09 1 0 41.48 71.12 1.01 3.01 23.19 0 21.26 0 0 118.21 0 20.29 3 0 0 0 0 2.02 1.02 127.4 55.25 3.01 29.46 35.58 41.52 636.48 2 1.01 0 254.52 82.12 39.63 37.16 36.12 0 0 1.04 17.17 34.67 7.02 0 167.33 2 2.01 3.04 1 0 40.56 0 810.9 11.2 97.09 0 30.05 66.31 0 0 3.03 0 1.01 75.52 236.18 2.04 9.12
525 44 1 177 2 0 25 0 70 41 49 177 33 356 19 124 389 75 5 0 45 3 40 110 270 231 12 27 343 73 239 24 17 13 51 12 292 27 62 72 195 270 76 106 21 11 373 407 43 222 257 329 76 11 460 43 31 6 2 50 25 288 11 43 50 0 127 43 81 44 81 0 46 11 69 72 0 17 107 3 0 0 450 2 25 276 66 8 17 53 33 93 4 1 72 289 70 0 157 146 0 8 274 7 45 136 51 92 597 24 0 0 45 5 85 54 31 86 15 120 97 161 46 62 62 1 126 325 127 1
389 326 357 252 217 212 325 336 376 317 612 261 343 99 536 235 257 385 428 101 347 324 129 638 366 301 525 532 301 303 143 404 485 337 524 460 222 283 328 249 165 174 250 474 458 420 321 216 224 204 122 175 150 592 125 290 356 286 231 449 250 170 191 695 343 400 183 172 584 93 153 287 464 326 199 239 504 385 104 419 797 297 248 558 414 149 257 213 515 411 365 133 204 538 362 379 236 369 167 340 525 508 166 473 309 206 459 223 464 244 553 246 295 595 266 331 339 108 363 225 181 109 353 394 344 471 198 152 509 442
0 21 0 15 1 0 66 29 0 30 17 0 13 36 0 25 2 90 43 14 0 0 0 112 3 48 1 0 2 0 18 0 18 0 113 0 0 72 13 0 13 86 0 22 26 38 4 0 1 37 145 207 47 37 8 0 0 46 44 0 56 0 1 0 0 74 53 11 20 0 26 36 2 0 9 100 6 0 0 0 0 0 16 10 0 32 0 41 3 0 14 0 42 1 84 26 382 0 23 0 43 0 0 0 1 21 59 0 0 0 0 0 37 0 0 85 29 42 0 0 0 7 0 27 6 0 0 163 0 0
8 1 1 0 0 0 0 20 0 72 3 42 6 0 3 9 39 39 0 1 0 5 32 54 0 0 1 0 143 6 0 11 42 0 4 0 0 0 2 13 3 55 18 61 24 50 5 47 5 249 0 0 56 6 2 0 3 17 0 19 12 9 0 0 313 0 0 13 0 4 28 5 6 0 21 35 0 0 4 5 1 0 121 0 0 313 55 13 0 2 4 0 70 52 11 0 0 28 31 49 5 27 34 8 12 0 4 0 318 0 12 3 7 0 0 0 0 0 0 0 0 28 2 13 42 11 0 2 21 0
0 0 0 0 0 0 0 0 0 48 0 0 0 0 0 2 0 1 0 0 0 0 0 0 0 0 0 0 509 0 0 0 0 0 0 0 0 0 4 0 0 1 91 0 2 0 0 0 0 0 0 0 3 0 79 1 3 0 0 20 105 0 2 46 0 0 10 0 0 0 0 0 0 0 0 0 0 0 0 0 0 0 0 0 0 0 373 34 3 0 0 0 0 0 0 0 0 0 4 0 9 0 11 0 0 0 0 0 0 0 0 0 0 0 0 7 0 4 0 0 372 47 0 3 0 0 2 0 0 0
935 68 36 748 0 64 346 62 2 266 48 311 33 248 1 85 207 16 162 304 111 31 147 20 553 111 161 153 385 25 528 99 61 22 11 65 82 1 58 54 198 409 601 50 107 43 191 33 64 187 768 477 402 46 71 40 25 30 90 28 219 193 13 18 622 153 102 117 116 70 574 50 137 167 592 746 56 58 864 79 110 88 444 69 58 294 187 47 46 32 71 369 515 52 119 450 159 68 18 284 1 2 418 67 23 199 123 479 476 42 59 88 58 128 48 1059 18 540 10 155 46 177 0 1 22 31 475 176 0 29
13 0 0 12 445 36 599 8 0 1 0 4 1 20 67 0 369 162 2 43 63 1 8 13 23 0 12 82 65 40 2 10 10 11 0 0 23 5 9 68 5 3 2 56 4 31 1 26 0 207 288 163 99 1 4 61 0 8 0 49 0 1 19 0 0 0 51 493 9 13 0 87 66 22 275 47 0 1 104 35 1 51 290 25 17 0 305 7 10 11 4 1 0 71 0 0 23 1 55 16 0 29 0 19 3 105 89 6 4 4 2 0 3 13 125 0 9 161 0 156 0 72 8 0 43 26 8 0 38 10
121 5 0 16 52 0 1 64 0 0 0 17 0 70 0 5 19 0 62 14 3 0 204 64 0 15 0 1 3 12 0 0 34 0 201 1 316 1 0 1 123 111 291 0 0 0 209 230 33 50 41 0 7 19 50 31 7 88 0 5 0 69 16 0 0 10 0 0 11 1 0 56 24 0 0 0 56 81 106 0 3 11 587 5 53 212 18 2 0 56 0 64 37 0 2 12 30 27 127 1 0 9 345 2 9 2 0 2 14 27 9 28 3 0 0 41 54 0 0 338 418 109 8 1 18 0 25 124 0 9
6 0 0 95 23 0 1 93 27 0 6 20 2 84 0 1 62 0 0 26 0 0 20 0 1 13 0 3 4 1 15 10 0 5 0 0 26 0 13 0 15 30 6 0 0 0 41 0 6 133 340 41 6 19 120 14 0 0 0 0 0 1 0 0 0 0 0 58 0 9 51 19 15 0 3 11 0 0 5 6 0 0 39 3 1 72 202 0 0 4 0 20 47 0 0 0 154 1 162 4 0 16 1 8 1 8 0 190 2 0 0 237 0 0 0 2 7 98 6 142 0 59 0 12 0 0 4 66 0 0
2969.84 1899.53 2157.21 2974.07 1614.28 1194.3 2381.56 2251.96 2274.2 1420.24 2362.61 2856.88 1650.42 1922.97 2331.76 2766.69 2918.28 2726.67 2510.4 1247.59 1848.46 2436.97 2297.71 3324.32 5034.52 2466.45 2466.43 3791.46 4359.66 1851.27 2078.28 2358.59 2535.79 1937.22 2229.48 2568.14 1963.84 2674.8 1685.23 1997.7 3896.94 2602.39 1595.13 3061.26 3026.31 1888.19 3116.12 2908.82 1285.76 2673.23 2019.38 2377.71 2400.39 2532.38 2416.73 1885.07 1752.35 2055.49 2528.85 1823.88 2079.4 2201.52 2058 3048.69 4675.07 2483.59 1803.19 1831.66 2946.27 1359.86 2118.58 1746.22 2439.84 1779.69 1930.6 2809.45 3447.97 2787.74 1751.28 2023.12 1507.06 1946.05 3396.49 2443.34 1651.79 2818.9 3293.62 1622.21 2187.19 1827.71 2893.51 2795.61 3891.93 2214.43 1696.27 4798.15 2871.91 1751.28 2128.52 2695.93 2549.16 2779.59 2606.83 2154.1 2254.28 1926.84 2091.83 2692.35 3501.15 1409.95 2109.94 2369.79 2111.04 2691.8 2102.26 4058.31 2143.44 1322.32 2085.83 2828.47 1982.99 1152.92 1711.73 1963.3 2258.43 2546.09 2175.25 3289.19 2461.79 3108.03
80 29 57 45 288 4.39 37 3.61 0 4 0 111.98 8.61 172 3 126.8 227 16.69 112.43 28 48.62 8 74.41 60.19 102 373.94 18.97 466.87 8 12.12 132 34.62 1 50.49 47.37 6.08 162.69 14 11 114.43 14 44 93 8.07 6.19 14.87 19.08 926.82 4 83.14 131 6 169 9.39 223 9.23 5.03 3 2.01 2 27 23 4 1.04 338.78 49.79 0 8.06 105.39 63.83 143 6 20 15 532.97 274.63 206.25 1 25 42 1 33.48 184.83 28.24 28 46 98.41 50 27.2 24 28.34 111 132.74 34.71 82.25 270 31.55 18 36.97 139.62 16.61 28.65 173.99 57.11 14.11 41 54.34 60 367.51 38.88 30.7 45.6 9.1 23.76 19 444.76 6.13 28.99 2.02 41.12 8 252.78 34.49 40.12 83.18 27.25 11 48.09 1.03 16.55
26 0 0 10 0 102.61 50 1.39 1 0 56 19.02 3.39 25 1 9.2 15 118.31 236.57 30 5.38 0 314.59 95.81 0 318.06 22.03 45.13 15 43.88 0 8.38 63 11.51 44.63 44.92 19.31 0 64 103.57 263 7 3 165.93 58.81 2.13 336.92 71.18 11 346.86 1 0 3 8.61 41 24.77 61.97 15 247.99 102 65 0 1 114.96 5.22 62.21 38 114.94 67.61 97.17 148 87 1 0 3.03 319.37 161.75 19 1 0 3 151.52 35.17 72.76 0 123 59.59 0 66.8 0 65.66 0 17.26 9.29 24.75 0 20.45 18 56.03 63.38 50.39 24.35 57.01 20.89 69.89 103 50.66 0 538.49 48.12 10.3 19.4 51.9 135.24 62 77.24 29.87 89.01 57.98 220.88 88 77.22 56.51 42.88 63.82 47.75 42 299.91 66.97 19.45
18 32 51 1 264 0 1 0 0 6 0 324 3 59 0 47 165 0 39 68 4 0 0 23 0 121 1 3 37 0 4 28 0 24 0 0 0 0 0 4 4 65 0 14 0 0 152 213 0 23 0 115 38 0 45 0 21 9 0 0 0 0 0 1 2 1 0 0 4 35 22 15 42 12 38 3 29 0 12 0 0 0 42 7 4 33 8 7 6 0 19 2 142 16 0 29 0 0 0 81 0 21 1 7 29 22 0 23 7 3 0 0 4 15 0 37 32 12 6 38 51 2 2 3 0 5 0 139 1 0
829 297 714 589 281 241 476 535 600 560 536.67 604 420 491 721 575 857 524 692 286 418 542 387 914 642 844 498 1200 917 515 355 645 355 578 449 417 511 384 609 454.3 912 507 356 650.44 506 359 731 922 435 638 473 344 482 605 776 553 608 302 399 503 666 268 395 681 1130 495 334 318.4 593.01 445 671 596 517 469 473 445 875 531 333 303 289 391 742 552 587 528 320 758 545 588 599 486 814 381 388 728.09 332 337 404 434 363 829 681 607.73 507 436 442 713 819 243 419 529 516 527 530 578 461 298 559 466 293 335 309 525 471 548 282 633 427 781
0 7 0 4 0 0 120 0 0 0 0 217 0 2 0 44 0 17 21 6 2 1 48 0 0 9 3 0 0 0 12 0 0 0 21 0 2 0 0 0 357 14 1 0 0 0 0 302 0 0 0 0 11 0 14 4 3 0 3 0 3 27 9 0 83 0 48 3 10 1 109 2 0 12 78 0 0 15 36 0 0 6 0 1 0 73 10 2 16 0 12 0 47 0 0 0 2 7 0 217 0 0 159 0 5 10 0 0 0 0 3 1 26 2 0 53 17 1 28 112 0 3 5 0 0 0 1 94 12 0
330 0 0 0 0 2 0 0 0 41 0 0 16 0 0 0 0 3 51 0 0 0 0 4 0 0 5 0 0 0 0 0 0 21 25 0 0 0 0 0 0 0 5 0 0 0 0 0 0 0 0 30 0 32 0 0 1 8 0 18 16 11 16 45 397 35 0 0 0 1 0 0 2 3 0 0 199 0 0 0 0 0 0 0 28 15 0 0 1 40 0 0 0 21 0 0 6 0 0 0 0 0 0 37 0 0 0 0 0 5 6 0 0 0 0 0 0 4 17 0 0 0 0 0 0 0 0 3 45 0
583 67 102 285 92 108 244 35 11 25 10 153 83 331 27 267 354 29 119 57 75 26 54 6 290 101 19 49 620 5 167 64 23 27 93 8 396 13 22 26 296 382 29 5 10 31 374 608 6 802 43 258 115 7 187 81 31 18 6 29 55 27 17 20 64 47 46 320 17 87 196 15 38 13 114 191 53 68 53 26 29 16 312 24 67 122 122 177 2 30 6 100 315 37 18 57 288 27 97 201 6 23 76 12 48 281 53 461 200 15 43 77 47 71 54 166 18 82 79 319 203 57 47 18 9 7 96 455 21 64
0 0 39 0 0 0 395 0 0 0 0 0 0 0 0 0 0 0 0 0 0 0 7 0 0 1 0 0 14 0 0 0 0 0 0 0 0 0 6 0 0 0 0 0 0 0 0 0 0 0 6 0 8 0 0 0 0 7 27 0 0 0 0 3 0 0 0 0 0 0 4 0 0 0 0 0 0 0 0 0 35 0 0 0 0 0 0 0 0 18 0 0 2 0 0 0 0 0 0 0 0 0 0 0 6 0 0 17 0 0 0 0 0 0 0 0 0 0 0 0 0 1 0 0 0 0 0 167 0 23
1596 448 535 1371 702 501 1305 663 625 589 1087 978 581 1096 547 1602 1110 887 860 544 625 664 933 835 1668 1364 693 1313 1808 619 1379 901 704 650 602 836 810 686 841 787 1152 809 636 813 994 674 1340 1125 417 905 943 1511 963 725 1302 504 808 937 407 748 1192 885 515 439 2995 1203 437 1109 695 635 1135 534 686 613 1122 1450 802 714 483 729 623 626 1863 631 817 788 1214 716 707 596 1051 1485 2374 847 606 2271 1411 538 980 743 520 1070 1200 843 675 908 624 1150 2454 660 995 1471 814 986 576 1261 701 537 633 922 853 710 548 637 674 842 973 1301 438 691
0 0 0 0 0 0 0 0 0 0 0 0 0 37 0 0 419 0 0 0 0 0 0 0 0 0 36 0 0 0 0 0 0 0 57 0 0 0 0 0 20 0 0 0 0 0 0 0 0 0 0 0 0 0 0 7 0 0 0 0 39 0 0 0 0 0 81 0 0 12 0 0 0 0 0 0 0 0 0 0 0 0 0 0 0 0 0 60 0 0 0 0 0 0 25 0 0 0 0 0 0 17 0 23 0 0 0 0 0 11 0 0 0 0 0 0 0 0 0 0 1 0 13 46 0 0 0 0 0 0
122 19 7 247 10 34 45 25 118 136 119 99 23 198 161 144 33 25 57 204 62 317 112 3 66 15 87 91 96 49 204 49 3 34 138 67 59 0 35 29 48 217 116 27 6 81 539 58 163 446 423 164 125 159 52 17 83 211 33 25 56 41 61 56 567 41 111 151 0 51 16 104 27 17 73 161 2 64 32 28 0 25 148 30 52 182 30 410 12 70 43 71 202 80 3 180 106 41 97 171 195 40 141 22 34 55 52 74 111 17 153 46 81 34 93 198 1 76 103 180 568 111 89 50 34 47 245 445 11 0
713 27 28 208 3 0 412 6 12 12 18 503 23 246 17 552 680 0 7 353 32 63 169 10 1293 443 0 148 839 52 393 1 12 10 59 93 256 8 63 12 399 736 619 9 30 86 572 228 24 562 570 498 327 33 930 21 30 40 177 35 726 60 28 15 1519 3 29 338 0 375 288 114 2 40 0 525 61 14 365 35 67 142 376 15 41 566 372 580 92 14 13 386 875 56 6 754 628 11 261 104 153 12 509 26 24 484 44 189 346 57 8 270 33 6 95 1360 15 340 1 176 228 226 13 39 21 60 446 228 0 59
0 0 0 0 0 60 0 0 0 0 10 0 0 0 0 0 0 0 0 1 0 0 1 0 0 0 0 0 0 0 0 31 0 0 0 0 0 0 0 0 0 0 0 0 0 0 0 0 1 0 0 21 2 4 0 0 0 0 0 0 0 0 0 0 0 0 1 0 16 0 0 0 0 0 0 91 0 0 5 0 0 0 0 0 0 0 0 0 0 0 0 0 0 6 0 0 0 0 0 0 0 0 0 6 0 0 0 0 0 6 0 0 30 14 0 33 0 1 0 0 0 0 0 0 0 0 0 0 0 0
11511.8 2284.85 2012.64 9050.46 4650.26 1705.73 6561.9 2912.68 2326.7 1434.55 2839.65 5365.69 1871.96 7188.66 2711.55 7021.17 8045.68 3185.14 3902.44 4377.33 3119.94 2877.77 5727.11 4507.24 7876.84 7702.86 1788.49 4650.35 10050.4 1469.18 5954.93 2457.53 2337.01 2465.7 1452.89 3206.39 9415.6 1816.27 1535.34 2869.95 8310.71 5880.5 5605.82 2628.47 3467.89 2136.13 9896.77 12907.4 2403.79 7398.95 8163.95 7394.14 7574.19 3222.49 8005.92 1577.06 2115.87 2244.1 2864.81 2505.66 4561.34 4586.36 2149.52 3908.37 12871.2 2912.2 1157.91 6701.33 3063.84 4220.65 5483.87 2245.34 2589.89 2614.96 6550.44 8493.21 3269 2514.68 4061.78 2112.73 3173.48 2742.25 7272.87 2544.41 2738.71 7238.22 6432.6 6000.52 3096.76 2586.68 3465.33 7102.53 8089.35 3055.47 2717.08 10537.7 7848.77 2123.97 4000.64 6313.77 3317.94 3987.63 6460.37 2490.98 2896.5 5415.35 2882.07 8403.13 10294.2 1465.84 2445.33 6109.92 2746.9 3458.44 2066.89 11064.1 2482.37 3531.4 2706.83 7318.42 6073.87 3797.97 1960.96 2753.78 2049.84 3015.72 4127.97 9359.8 2789.92 4218.57
53 125 123 117 135 21 73 30 12 198 13 30 1 14 0 0 105 11 82 3 0 278 7 79 93 21 89 27 0 65 0 12 140 6 87 0 0 1 158 110 309 60 0 42 89 223 0 0 156 557 136 124 188 0 0 57 31 55 0 3 1 3 12 8 335 29 36 4 42 71 7 70 45 2 156 2 392 0 0 12 30 14 16 68 2 186 35 99 27 30 39 0 0 165 29 43 0 132 69 0 75 61 24 95 28 65 25 0 0 24 12 0 12 6 0 103 72 13 1 12 0 7 76 44 39 54 6 178 0 46
453 1 171 477 1 2 182 46 68 14 113 283 25 253 67 485 998 129 36 45 108 29 2 42 448 485 61 4 459 35 23 8 14 37 0 0 8 26 47 118 304 5 191 85 10 22 414 111 34 251 69 342 292 85 55 84 46 6 0 36 37 60 0 0 372 90 9 969 1 165 262 6 15 47 286 68 2 14 19 3 55 13 354 22 78 54 32 70 3 26 170 0 228 39 48 724 48 15 6 129 25 20 104 7 5 31 3 249 125 14 31 12 59 50 51 3 40 45 112 385 3 5 18 69 3 13 326 63 17 2
77 82 12 700 97 225 171 158 96 83 18 682 5 869 372 529 819 74 90 329 167 80 206 240 967 954 2 343 915 138 1015 55 18 76 0 126 9 103 24 176 1081 148 1523 96 185 78 489 1120 112 1642 647 704 1051 122 787 109 65 66 66 239 678 246 46 134 2255 10 26 608 325 1299 1547 42 77 97 993 1643 97 264 1047 97 136 115 807 118 209 1061 2105 739 120 140 74 1991 3078 85 105 1930 1566 122 624 1122 6 88 1334 41 78 814 158 816 2207 38 116 475 82 92 93 1235 76 497 86 1552 1995 863 194 32 72 114 641 2690 321 146
7.33 1 2.25 5.05 7.01 1.83 7.36 1 1.53 0 3 5.27 4.86 0 0 9.97 1 0 0 6 1 0 2 5.74 3.69 4.47 2 3.52 3.64 1.79 3.01 1 5.58 0 5 1 5 1 7 6.01 2.04 4.1 4.17 2 4 2 6.49 3.26 0 3.46 9 7.88 3.93 2 15.95 1 0 2.06 2.84 1 3.02 6.92 1 0 11.11 5.42 0 7.28 3.07 4.04 4.98 1 0.87 1 5.75 13.81 1.86 4.87 3 1.69 2 0 7.88 1 2 0 4.02 1.01 0 1 4.87 1 6.32 1 4 10.85 7.64 3.06 1 6.25 2.29 1 4 0 1 3.01 3.96 5.08 8.63 5.33 3 3.33 0 4 1 8 2.48 1 1.1 2 1.95 1 1 1 3.69 2 1.37 7.01 3 1.01
0 1 0 120 0 0 0 7 0 0 7 0 0 76 0 36 0 0 10 10 0 0 0 0 0 0 0 0 0 0 4 0 0 0 0 0 27 0 0 0 0 19 2 0 0 0 685 1 10 4 190 314 0 0 1 0 7 33 42 0 58 0 10 0 95 0 0 0 0 0 0 0 2 0 0 0 0 1 276 25 0 0 0 0 0 0 0 5 10 27 0 0 0 2 0 14 24 0 67 0 0 3 2 0 0 0 11 47 0 0 0 143 0 0 0 2 0 1 0 99 0 0 0 0 4 0 0 93 0 0
93 84 49 16 0 0 34 49 32 19 15 10 6 4 39 8 0 16 107 11 50 41 24 89 3 0 91 41 8 82 17 41 90 45 196 29 69 12 37 5 2 116 0 0 60 107 0 25 31 26 161 58 109 50 0 64 12 18 55 52 0 65 89 22 0 21 61 202 167 0 3 19 25 9 0 5 39 19 11 44 64 31 53 44 34 116 11 0 68 145 31 0 2 101 0 0 164 8 41 28 65 48 10 5 38 96 34 54 52 1 25 87 56 17 42 4 12 9 94 28 8 2 19 60 33 23 4 12 0 0
50 30 10 0 19 12 55 0 47 21 0 85 95 0 0 5 9 3 58 25 9 14 24 25 0 78 0 0 34 27 233 1 10 4 6 0 19 2 32 17 170 69 0 0 22 16 158 547 0 2 268 7 13 5 30 16 1 0 16 35 139 0 2 7 0 26 0 63 10 14 44 6 18 28 1 18 23 106 41 2 0 0 10 3 7 120 140 12 1 0 10 192 6 102 59 10 0 15 17 37 137 3 151 38 12 12 19 33 6 11 59 34 29 2 12 428 32 17 7 0 0 4 2 28 2 11 168 109 0 47
608 57 63 796 644 31 381 32 34 66 26 421 86 5 123 254 192 41 215 16 25 74 5 17 338 427 37 40 49 25 67 25 20 73 0 78 148 1 119 61 380 335 192 55 122 56 267 906 54 1028 111 345 49 87 455 20 63 15 64 61 368 345 86 53 291 132 84 179 156 86 594 50 79 23 54 60 21 84 227 25 110 40 727 34 16 45 36 461 54 21 56 57 129 44 36 987 156 32 382 129 58 80 174 29 75 339 143 60 36 53 91 5 5 115 100 6 39 73 17 378 18 8 27 44 47 30 199 616 32 113
26 20 25 57 31 1 8 32 0 56 40 40 0 0 0 157 16 53 59 194 21 0 78 22 725 71 0 0 304 32 109 5 69 0 0 0 626 83 10 43 219 477 49 42 0 45 704 56 19 4 194 112 33 17 3 19 6 22 0 7 0 185 18 26 393 32 41 15 9 3 371 1 1 27 44 15 4 42 0 44 59 33 490 9 0 33 122 34 31 0 90 16 436 24 78 36 6 2 44 62 0 13 777 19 27 19 0 61 56 47 10 42 57 28 24 541 0 364 0 28 407 131 2 21 17 30 22 71 0 0
0 0 0 0 183 17 0 0 0 6 3 0 0 0 13 0 0 0 66 0 0 60 0 0 0 0 0 0 0 0 0 0 0 0 21 0 66 80 0 0 0 0 0 0 0 31 0 0 0 0 0 12 0 54 0 57 4 0 0 8 3 0 0 0 0 81 0 0 0 39 4 0 7 17 204 0 0 0 0 0 83 49 0 0 0 0 0 0 36 10 0 4 0 3 64 0 0 1 0 0 30 0 1 5 19 0 0 0 0 0 0 154 1 26 0 0 57 0 12 0 0 0 11 1 0 51 4 2 0 56
45 33 49 378 37 3 50 89 84 109 66 93 139 74 158 137 599 62 122 193 111 82 8 133 742 703 141 311 191 155 97 77 164 93 155 105 616 44 149 69 233 245 121 110 103 95 518 876 49 53 31 151 225 91 242 57 72 69 46 220 146 180 15 51 707 160 238 172 52 46 245 41 66 46 38 578 90 58 363 70 49 132 196 124 134 119 357 163 94 125 148 44 737 48 68 46 60 102 178 40 58 121 42 73 90 200 151 242 155 66 115 87 55 126 69 1068 67 143 69 416 28 122 78 135 75 67 213 25 255 28
99 43 110 213 679 171 0 0 1 160 7 511 2 386 23 281 120 46 0 24 13 17 268 113 8 1 19 53 114 3 383 60 30 1 27 62 377 64 72 14 205 245 305 1 133 38 349 3 34 181 0 48 114 2 416 47 46 55 167 50 317 0 2 51 0 103 38 501 1 114 113 6 17 39 37 575 135 125 764 33 172 16 59 40 32 10 230 41 34 10 40 0 491 182 73 440 13 105 469 404 19 103 0 32 34 7 106 184 875 36 45 341 38 82 0 110 6 29 35 906 394 24 36 61 43 3 308 296 70 90
0 410 177 249 13 179 121 473 0 124 47 293 36 13 92 374 297 339 269 63 322 167 355 239 392 338 44 168 255 38 71 130 137 191 135 50 577 209 172 95 0 286 203 158 162 44 325 538 46 163 52 80 18 454 352 9 183 81 112 58 622 83 33 125 859 16 46 0 38 42 260 94 214 252 61 286 143 51 110 243 19 137 275 92 46 164 121 322 332 266 131 17 656 222 214 170 383 111 91 274 97 185 48 125 88 158 220 161 0 115 28 165 209 193 32 297 235 3 189 508 21 53 83 55 33 270 49 667 162 110
246 22 0 600 7 0 243 1 3 1 3 25 1 0 38 23 82 15 73 160 107 0 2 0 19 173 0 28 550 0 274 77 65 2 1 13 405 6 1 13 0 195 0 0 0 44 259 0 0 328 0 136 147 64 359 40 21 51 0 52 225 275 7 0 0 9 22 204 1 6 102 18 0 0 22 65 28 18 68 1 2 0 21 18 35 101 176 0 0 0 11 1 125 3 1 66 299 12 146 354 72 48 23 2 2 5 42 93 1 2 17 48 50 0 25 0 17 170 0 869 54 6 0 0 0 47 144 7 99 0
79 29 27 26 33 72 27 0 45 142 45 265 34 18 30 15 28 53 177 27 25 40 27 6 21 81 39 26 12 20 125 53 33 21 137 5 94 0 50 58 57 62 0 8 100 73 19 17 68 104 69 24 11 49 9 32 40 9 46 100 119 11 14 7 154 82 0 54 31 11 4 12 82 18 8 103 86 49 51 3 33 46 86 74 26 143 41 2 24 47 109 8 12 98 4 84 39 41 7 21 76 126 16 45 33 63 55 70 17 30 10 75 13 129 62 53 29 31 4 22 0 4 45 29 40 39 3 32 19 133
0 36 0 392 0 2 0 0 0 0 0 0 0 0 4 0 2 0 0 0 81 0 2 0 9 0 0 56 0 9 0 0 0 14 0 0 0 0 0 17 0 0 0 0 0 1 0 0 0 63 0 0 1 0 3 0 0 37 0 11 0 22 17 1 0 2 0 111 1 0 0 3 0 0 0 0 0 0 0 0 2 0 0 0 0 0 0 0 0 2 0 0 0 1 0 0 0 5 3 6 0 0 111 0 0 0 29 4 0 4 0 0 0 0 0 34 0 0 4 1 1 11 3 0 12 0 92 19 0 0
0 0 2.01 0 0 0 0 0 0 3.22 0 0 0 0 3.16 0 0 0 0 0 3.32 0 0 4.31 0 0 0 0 0 2.2 0 0 0 0 0 0 0 0 0 0 2.2 1.07 0 0 3.3 0 0 0 0 0 0 11.87 0 0 0.87 0 0 4.46 6.4 3.3 0 0 1.08 0 0 2.15 5.33 0 0 0 1.13 0 1.05 6.87 3.42 2.14 0.29 0 0 0 0 0 0 0 2.1 0 0 0 0.81 0 0 0 3.31 0 0 6.85 0 0 0 0 3.33 0 0 0 6.77 2.32 0 0 0 2.12 0 0 0 1.65 0 0 0 0 0 7.58 9.65 0 0 0 0 0 0 0 0 0
43 0 0 0 84 0 0 0 0 0 0 58 0 0 8 0 0 0 0 7 0 0 49 0 0 0 0 0 2 0 0 0 24 25 0 0 0 0 0 0 0 20 0 0 0 0 0 0 0 0 0 0 0 0 93 0 0 0 0 0 0 0 0 0 0 0 0 0 0 0 0 0 0 0 0 0 0 41 95 0 0 0 34 0 0 139 2 0 0 0 0 24 0 0 0 0 0 0 75 0 0 0 0 0 0 0 0 0 0 0 0 0 0 0 0 0 0 2 0 57 163 0 0 0 0 0 0 0 0 0
0 12 55 276 0 45 0 71 15 0 0 1 0 0 0 0 156 69 33 73 12 5 62 0 1 382 76 94 0 0 0 9 0 10 77 40 89 0 0 73 3 67 5 0 3 36 84 0 11 69 277 0 1 3 59 0 16 28 1 11 0 0 8 8 60 5 0 0 20 82 1 9 0 13 4 361 0 0 102 1 0 26 9 3 0 222 25 6 24 8 44 88 0 27 41 37 84 9 3 386 0 0 5 12 0 0 36 224 0 19 19 28 0 15 10 0 21 6 19 0 250 0 73 0 0 17 1 116 64 0
31 0 0 8 9 42 52 2 19 1 102 33 0 18 0 219 162 3 6 1 44 77 1 29 395 664 22 75 0 10 2 0 14 92 3 15 15 16 0 4 13 107 0 14 28 13 998 24 23 14 28 24 465 14 13 0 8 1 0 31 502 965 53 0 12 0 0 398 49 60 89 0 1 9 0 613 0 19 23 58 15 0 56 54 32 3 114 9 20 62 21 1 587 47 31 959 4 28 431 464 0 59 251 38 23 0 0 4 666 9 33 483 24 6 0 0 14 0 6 76 0 76 0 91 1 4 56 213 0 16
393 299 438 378 215 273 244 408 343 331 640 354 135 238 247 263 242 412 334 227 348 309 164 454 459 351 408 464 311 305 205 443 326 248 489 256 447 317 370 265 278 177 189 504 664 454 520 211 244 238 286 224 288 445 272 329 268 326 500 369 250 197 275 588 240 320 232 190 395 122 336 416 401 358 153 222 624 355 164 344 422 378 229 363 351 209 293 256 376 340 475 305 506 416 282 280 360 379 221 222 488 459 220 388 331 147 419 146 230 281 377 355 306 452 511 302 333 121 274 198 187 107 297 368 407 392 164 197 304 427
0 6 0 21 0 0 25 0 12 7 16 35 30 43 0 0 0 3 19 5 15 17 32 18 4 74 13 38 1 0 0 17 6 46 0 0 24 15 7 2 25 0 47 0 0 11 12 16 16 15 11 3 43 0 14 18 16 9 0 0 7 1 17 17 76 23 53 0 31 1 16 9 42 1 0 22 41 9 0 12 60 0 23 2 12 0 0 8 12 13 0 0 17 17 17 0 6 22 0 22 0 4 40 11 3 0 14 0 0 0 19 16 16 0 11 0 7 0 56 22 27 4 4 22 25 0 77 29 0 16
0 174 308 1097 16 156 73 60 0 544 76 333 69 317 660 350 103 391 372 1110 143 145 929 1005 2125 183 1179 109 0 148 183 326 64 247 785 126 0 831 55 3 609 1183 1125 52 46 845 0 11 648 3290 608 1 530 257 318 203 385 699 513 17 175 0 0 535 730 53 1313 298 85 178 0 53 306 170 0 338 0 0 181 233 93 343 101 0 255 0 0 586 60 99 62 775 0 167 0 446 439 218 879 127 759 98 62 266 400 1 254 743 0 151 565 101 516 1 20 1593 44 97 46 0 36 71 472 52 440 343 30 1247 110 246
0 0 0 64 0 1 0 0 4 48 0 0 0 0 0 0 0 0 9 0 0 0 0 0 2 0 0 46 1 0 0 0 0 15 0 0 21 0 0 10 0 0 7 43 0 0 0 66 0 0 0 0 1 0 66 0 0 9 0 17 0 8 0 0 0 0 0 7 0 67 7 0 0 19 0 0 119 0 0 0 0 0 46 5 0 0 15 0 0 0 0 0 200 0 0 3 0 19 0 1 0 1 0 0 0 0 0 0 0 14 1 1 0 20 0 0 26 11 0 0 0 44 0 5 0 0 0 46 0 0
9.14 1.74 0 7.98 1.62 1.43 0.48 0 0 0 1.47 0 1.46 0 0 0 11.5 1.62 0.92 0 0 7.91 0 0 7.62 0 0 0 5.87 1.64 0 0 0 0 1.69 0 0 0.95 0 0 4.61 0.7 0 0 0 0 6.5 0 0.52 3.48 6 5.14 9.93 0 1.04 3.18 1.78 0 0 0 0 0 0 0 3.21 0 0 0 1.07 0 1.83 0 0 0 0 3.9 5.48 4.53 0 0 2.79 0 0 1.65 0.7 4.14 0 0 0 1.03 1.64 0 3.53 1.68 0 1.94 0 0 0.1 0 1.68 3.89 2.32 0 0.99 0 1.63 6.99 15.12 0 0 0 1.67 1.13 0 0 1.83 0 1.55 3.76 2.16 1.82 0 3.45 0 2.65 0 9.44 0 0
0 0 0 1 0 74 61 98 5 12 0 0 38 0 0 1 120 43 25 0 1 62 18 13 0 45 0 31 0 12 313 0 56 0 101 16 110 4 57 0 233 0 1 41 5 33 1 0 10 137 267 140 114 6 297 0 4 51 0 6 8 290 8 15 0 32 0 4 1 57 301 20 13 27 1 0 0 5 10 29 0 0 165 23 22 6 16 0 7 8 0 972 478 5 0 238 335 9 370 3 46 71 0 38 0 0 0 26 83 3 2 0 28 27 0 231 0 94 4 540 390 142 39 10 21 11 164 292 0 0
67 93 97 219 185 63 82 86 137 111 107 123 103 181 113 76 92 76 86 26 102 57 94 87 86 115 82 155 148 120 154 102 94 102 159 69 141 148 213 179 204 131 33 66 106 182 118 95 72 205 96 110 80 175 64 78 128 46 90 67 119 72 80 78 365 87 99 64 54 48 91 132 34 128 67 285 254 103 51 27 105 99 189 48 146 146 227 7 105 67 174 22 45 124 103 24 41 91 92 136 159 191 96 87 79 97 121 144 154 76 137 54 123 111 65 86 113 98 88 148 29 35 132 76 66 124 135 47 160 216
228 0 0 124 34 0 12 0 0 0 12 20 0 37 0 10 1 4 1 9 13 6 3 1 0 27 54 0 93 4 34 0 30 29 0 0 102 0 0 5 13 2 0 0 22 31 0 404 33 21 103 25 92 16 14 0 0 0 0 0 36 79 16 0 0 48 0 25 23 0 91 16 1 18 63 0 0 1 2 0 42 0 0 21 0 0 146 1 19 17 10 0 67 54 1 136 4 9 0 37 57 19 0 10 17 0 30 0 0 14 20 4 13 36 0 42 0 1 0 18 174 2 25 11 26 5 0 35 0 0
0 0 0 0 0 0 0 0 14 0 0 0 29 0 0 0 0 16 0 0 0 19 3 0 0 0 0 0 0 0 0 0 0 7 0 0 0 0 0 0 0 0 0 0 0 0 0 0 0 0 0 0 3 0 0 0 0 0 0 0 0 0 0 0 0 0 0 0 0 0 0 0 0 0 0 0 0 0 0 0 0 0 0 0 7 0 0 0 0 0 0 0 0 0 0 14 0 0 0 0 46 0 0 0 0 0 0 0 0 1 0 0 0 0 0 0 0 0 0 0 6 0 0 0 0 0 0 0 0 0
0 6 23.69 0 0 0 2 16 0 2 2 0 0 3 0 0 0 0 0 0 0 1 98.57 0 38 114.64 0 0 0 0 1 0 0 0 0 42 0 0 0 0 3 0 10.87 0 0 0 5 0 0 27 6 0 28 47 0 0 0 0 0 0 0 0 0 1 81 0 0 93 0 0 0 0 0 0 152 0 48 0 0 0 0 0 8 0 0 0 0 0 0 0 0 43 471 0 0 0 20.87 0 129.25 84.83 0 0 8 0 0 19 0 0 0 0 0 47.91 3 0 0 0 0 0 8 49.91 1 230.27 0 0 0 18 40.12 0 0 0
2 0 0.31 0 2.99 0 0 0 0 0 0 0 0 0 0 0 0 0 0 0 0 0 86.43 0 0 89.36 0 0 1 0 0 0 0 0 0 0 0 0 0 0 0 0 2.13 0 0 0 0 0 0 0 0 0 0 0 0 0 0 0 0 0 0 0 0 0 0 0 0 0 0 0 0 0 0 0 0 0 0 0 0 0 0 0 0 0 0 0 0 0 0 0 0 0 0 0 0 0 5.13 0 31.75 68.17 0 0 0 0 0 0 0 0 1 0 0 46.09 0 0 0 3 0 0 0 25.09 0 45.73 0 0 0 0 48.88 0 0 0
394 252 835 221 379 322 196 680 533 292 427 362 438 202 227 271 304 706 895 83 310 631 278 645 342 335 367 1084 307 274 155 354 522 588 406 461 198 514 413 518 208 271 171 627 411 307 404 378 249 247 166 227 206 648 348 517 295 387 470 356 377 231 350 233 359 574 219 158 615 126 248 459 198 270 288 289 464 636 228 358 721 656 320 354 658 256 342 330 379 583 603 328 459 542 729 375 366 373 281 305 793 434 364 379 608 273 389 173 406 302 862 295 436 623 340 713 515 122 468 256 205 104 406 405 389 527 241 251 428 465
802 53 34 75 138 0 18 50 42 28 0 96 8 62 0 158 298 30 36 277 73 0 432 22 394 56 71 53 115 33 22 41 2 2 0 7 189 24 41 12 80 237 291 22 77 27 256 505 15 130 40 82 0 18 95 22 1 26 0 17 95 85 6 45 15 43 11 1 1 197 227 7 28 49 0 37 96 3 358 5 0 0 8 56 0 87 108 158 0 25 12 0 364 37 16 146 0 42 0 20 81 48 72 35 21 230 40 12 22 48 25 48 5 18 8 543 17 18 11 146 145 89 30 13 19 36 357 193 0 70
0 3 2 0 0 0 0 0 19 18 16 125 0 0 147 96 16 15 0 31 48 2 113 0 0 5 64 42 0 0 0 0 6 0 0 0 221 0 72 3 19 25 0 2 0 0 0 0 42 0 3 3 0 32 261 1 0 27 0 2 0 39 0 2 23 13 33 3 10 3 127 0 0 0 0 42 0 0 0 19 86 0 1 24 0 0 82 0 0 8 27 1 0 48 10 0 58 0 2 0 22 0 10 6 35 0 0 0 0 9 137 0 1 23 0 0 4 4 0 1 172 75 0 32 14 0 171 0 0 6
0 17 0 4 0 0 16 2 56 18 61 257 0 25 0 166 311 16 0 7 3 20 102 1 3 212 9 109 440 20 223 1 45 7 17 28 1 0 0 14 380 186 2 10 0 0 58 0 2 437 0 190 265 4 71 1 31 0 0 16 86 327 0 1 473 0 67 120 17 45 4 63 22 0 41 0 103 81 64 47 0 0 168 4 35 266 1 314 4 1 0 133 203 18 0 0 24 0 37 197 3 22 48 0 3 368 0 601 1 0 18 109 0 28 0 161 17 171 43 44 0 25 3 0 0 11 25 26 0 25
0 32 2 0 95 27 3 0 0 0 0 0 0 72 2 39 0 0 0 0 0 20 0 1 0 0 0 21 16 3 0 0 0 2 0 0 5 0 0 15 0 1 0 7 0 0 1 0 0 0 0 0 0 1 3 0 0 10 0 6 1 0 0 0 0 22 7 0 5 0 0 3 0 10 0 36 0 0 0 3 0 0 0 0 0 10 0 80 0 1 1 0 0 0 1 0 1 0 0 5 0 0 0 0 0 0 0 11 0 0 0 0 0 0 12 0 0 0 0 0 0 2 0 0 0 0 0 0 0 0
53 63 104 138 16 107 112 71 153 62 108 50 87 1 146 69 76 129 44 30 140 140 76 0 221 44 68 99 7 90 12 67 156 56 0 21 104 155 20 32 179 53 113 207 41 45 42 0 110 122 77 78 128 31 55 1 187 17 117 33 43 18 25 102 1 17 54 160 118 66 21 67 13 86 75 59 3 61 70 10 61 125 98 110 37 22 210 34 170 103 96 98 46 109 19 106 134 98 86 183 141 71 40 69 104 4 93 107 231 16 196 54 176 62 52 35 30 57 117 0 62 0 16 86 87 77 27 106 199 188
0 0 0 0 0 0 0 0 0 0 0 0 0 0 0 0 0 0 3 0 2 0 0 92 0 0 0 0 0 3 0 0 0 0 0 0 0 0 0 0 0 0 0 0 0 8 0 0 0 0 0 0 1 0 0 0 0 42 0 0 0 0 0 0 0 0 0 0 1 0 0 0 35 0 0 0 0 0 0 0 0 0 0 0 0 0 0 0 0 0 0 0 0 0 0 0 0 3 0 0 0 0 0 0 0 29 1 0 0 1 28 0 0 0 0 0 0 10 0 0 0 0 0 0 0 4 0 20 0 0
0 26 24 0 24 0 0 13 4 0 46 44 0 4 15 17 16 0 23 15 0 1 2 96 2 57 0 42 24 0 23 0 0 41 0 0 0 0 2 3 0 54 17 24 92 24 38 409 0 1 30 82 29 1 0 0 11 36 15 38 2 16 67 64 30 8 0 109 31 0 14 5 15 1 88 57 0 16 13 13 39 10 15 18 5 0 271 0 20 46 6 172 101 61 0 27 172 2 36 8 0 66 0 10 0 0 49 7 20 2 20 25 4 13 4 0 9 54 0 2 17 29 2 8 0 4 55 114 0 0
0 0 0 0 0 0 0 1 16 0 0 0 0 0 0 0 0 1 0 0 0 0 20 0 1 0 0 0 0 0 0 0 0 0 0 0 15 0 0 0 0 27 0 0 0 0 0 0 0 0 0 0 16 0 0 0 7 55 0 0 0 0 0 0 0 0 5 0 0 0 0 0 0 0 0 0 0 0 4 36 0 0 0 6 0 0 0 0 0 0 0 0 0 0 0 0 0 0 0 0 0 0 0 6 0 0 0 0 0 0 17 0 0 0 0 0 0 0 0 0 0 0 0 17 0 0 0 0 0 0
1147 473 349 690 2168 179 612 163 779 517 428 1523 150 214 498 915 931 191 307 1289 153 1023 268 780 2629 1663 452 478 1798 600 1145 439 677 437 462 1051 579 392 462 503 1556 809 1010 265 583 400 1106 1972 464 1056 2352 1647 1512 583 2286 310 547 773 315 306 524 721 251 428 3882 244 919 1112 198 252 1050 314 220 311 553 2762 268 394 537 378 467 573 1035 545 377 1042 1050 1206 484 362 476 675 3121 516 227 906 271 338 1020 1915 445 404 1154 908 453 955 566 1609 849 335 485 1095 380 362 451 1866 279 729 298 544 776 394 449 714 334 455 1339 679 251 596
0 0 0 0 3 0 0 0 0 0 0 3 0 10 0 0 0 0 0 50 0 0 1 0 11 3 7 0 0 6 4 0 0 0 0 0 7 0 16 4 33 1 5 0 0 2 2 0 0 0 0 8 6 0 0 0 2 0 0 0 1 1 0 0 13 2 0 0 0 12 8 0 0 0 0 0 11 0 3 0 0 0 1 2 1 0 21 1 10 0 0 0 0 6 0 0 0 0 2 2 0 0 11 1 0 6 0 3 0 0 0 5 1 0 0 7 0 4 0 0 0 2 0 3 0 6 7 6 0 0
199 176 252 333 172 196 115 366 259 267 363 331 340 149 336 296 223 294 435 63 357 345 146 458 231 215 285 370 279 301 357 516 192 271 369 381 140 378 345 245 356 197 262 560 375 339 401 234 195 137 191 259 273 425 218 231 211 309 125 219 154 200 352 395 245 153 211 228 429 101 265 463 344 295 174 340 256 553 114 162 224 335 348 272 249 225 268 320 271 244 253 183 364 282 201 317 253 247.5 302 219 442 296 235 258 212 75 446 234 220 201 232 178 303 299 180 458 305 130 241 367 150 113 294 260 227 379 148 241 534 244
1980 592 583 2371 520 186 1713 590 438 442 630 2286 288 1988 1019 2313 2593 447 615 1083 401 497 2362 928 1872 4504 431 605 2122 376 2378 650 503 502 488 1043 1536 235 710 777 1389 1399 1203 346 1268 620 2865 2643 563 3562 2170 1258 1436 784 1478 392 439 574 678 471 1723 835 169 190 3300 672 359 2348 884 1635 1478 455 659 630 2197 2407 892 692 1382 383 583 375 2497 406 593 2386 2553 1436 490 485 537 1077 3501 717 636 4777 2660 596 1406 3168 1121 921 1865 508 471 1539 440 1480 2020 516 626 1588 304 622 188 3651 378 1423 677 3409 1380 572 450 596 452 539 1245 1846 741 520
0 0 0 0 0 36 0 0 0 0 0 0 0 377 0 0 6 0 0 4 0 0 12 0 0 0 6 10 0 0 0 0 0 8 0 41 0 6 0 0 0 0 0 1 0 0 0 882 26 0 12 46 0 0 0 9 0 4 0 0 2 22 0 3 1 31 0 207 0 145 95 36 0 0 115 0 0 42 33 58 0 9 57 0 0 0 0 175 0 0 33 0 0 49 0 0 17 0 0 0 0 0 10 1 0 0 0 1 4 0 37 18 0 0 0 130 0 21 0 0 0 0 0 22 48 0 0 0 0 0
97 177 409 146 89 49 149 325 229 151 254 248 113 49 120 185 283 141 241 144 157 266 98 258 195 304 151 289 74 72 204 200 190 229 130 135 142 184 332 230 72 156 149 136 243 283 254 140 280 130 81 185 117 250 134 202 192 199 135 286 42 160 196 370 189 287 53 107 218 63 165 248 199 211 237 222 215 309 170 135 249 199 177 217 200 77 97 105 203 184 182 154 361 292 200 249 278 253 151 173 249 157 108 211 117 42 180 126 839 199 295 277 150 432 221 142 178 86 240 371 147 80 269 120 156 200 100 115 52 236
1249 62 13 844 296 8 298 92 49 55 11 241 1 10 58 1115 263 8 34 479 42 123 135 113 830 904 7 184 1297 35 853 41 64 59 218 69 387 56 72 23 505 814 200 7 94 60 0 26 81 241 1004 498 729 30 494 144 36 30 15 8 55 119 60 173 0 2 0 531 65 736 572 40 71 10 374 699 88 89 159 45 17 49 535 95 22 118 376 550 36 92 31 847 292 16 114 1264 256 45 303 334 1 77 512 13 104 173 127 264 1337 6 121 375 18 15 66 746 36 209 5 489 464 98 73 12 46 49 119 623 26 21
2 3 19 37 176 162 33 43 48 37 13 378 27 198 58 43 255 19 18 57 59 55 201 131 337 9 5 457 283 64 33 39 0 54 4 41 89 39 1 151 30 6 162 25 7 7 53 487 66 352 277 111 207 68 230 16 5 84 37 14 468 102 61 0 549 64 0 98 61 123 102 13 125 18 178 304 0 5 476 57 61 24 142 62 30 201 216 101 11 37 143 129 1 8 176 157 4 18 156 7 13 31 132 53 91 155 60 161 1138 73 103 142 4 64 72 562 21 307 0 175 64 58 58 65 24 6 37 274 33 16
170 149 168 58 28 166 96 271 166 133 139 112 118 66 205 93 80 262 85 50 209 188 109 220 105 76 199 326 157 119 78 264 319 177 177 231 64 339 102 239 145 37 78 119 316 129 305 113 100 89 102 65 130 221 118 149 153 158 431 151 74 108 145 193 97 262 134 22 229 52 149 133 74 169 76 121 268 175 88 99 163 170 132 158 140 147 82 89 165 178 368 222 92 248 139 271 89 182 121 179 198 357 49 175 138 67 190 63 152 151 158 124 224 222 102 164 255 36 187 147 117 48 199 158 203 155 99 112 192 103
13 0 8 0 8 1 1 8 0 3 2 2 18 0 0 0 0 0 0 0 9 86 17 0 0 6 1 0 23 1 0 0 1 4 0 0 12 19 0 11 30 10 159 52 0 0 0 0 0 0 0 0 0 0 0 0 1 6 0 0 0 2 0 26 0 1 0 9 0 0 0 2 3 0 4 91 2 0 3 2 3 0 0 0 0 0 0 50 0 0 2 0 0 9 0 0 0 2 0 23 0 7 2 0 9 4 6 0 0 4 3 0 1 4 0 53 7 6 1 6 77 8 1 0 0 4 5 131 0 0
0 0 0 1 0 0 0 0 1 0 0 0 0 0 0 0 1 1 0 0 0 0 0 6 3 1 0 0 0 0 7 0 1 0 0 1 1 0 0 0 3 0 0 0 0 0 3 1 1 2 0 10 0 0 1 0 0 0 0 1 4 1 0 0 0 0 0 1 0 2 0 0 0 0 2 2 0 0 0 0 1 0 0 0 1 2 1 0 1 1 0 0 1 0 0 0 0 0 0 0 0 0 0 0 1 0 0 1 2 0 0 0 0 0 0 0 0 0 0 0 4 1 1 0 0 0 2 1.99 0 0
13 74 2 2 150 0 2 0 0 1 26 351 16 0 162 0 112 12 70 0 18 46 157 93 785 0 29 2 1 16 250 14 0 9 79 20 0 0 1 15 0 706 0 0 21 115 0 0 113 426 758 627 203 30 126 27 63 2 0 46 543 323 8 38 186 40 42 0 0 67 33 76 101 1 193 0 52 0 154 22 81 12 153 13 92 16 1121 282 43 0 27 10 0 37 66 0 304 20 0 144 0 31 179 50 62 0 45 31 6 21 39 0 37 40 28 5 5 164 30 264 1 96 55 21 10 16 67 650 32 31
0 130 134 318 62 9 212 228 121 57 10 591 31 113 0 363 224 26 0 232 30 20 85 36 0 184 129 151 185 25 242 48 0 17 157 177 0 36 111 104 70 88 165 45 85 69 354 587 52 100 2 240 9 117 54 69 70 96 23 83 54 104 89 24 0 21 42 97 166 100 263 46 47 9 45 201 0 149 40 42 51 125 248 59 13 148 195 160 40 86 62 77 16 14 74 103 354 8 39 101 78 56 49 36 69 84 140 41 155 24 116 86 108 56 39 77 85 82 53 40 79 15 0 69 71 37 112 65 20 113
0 10 0 0 0 0 0 0 34 0 0 0 0 38 0 0 0 55 0 0 0 0 0 0 11 71 0 0 48 0 0 0 3 0 0 0 0 0 40 0 0 0 0 0 0 0 0 0 0 258 207 0 0 38 48 0 0 22 0 0 3 19 0 0 0 0 0 1 0 0 0 11 0 0 0 0 0 0 222 0 0 0 0 16 17 0 0 0 0 0 1 0 143 0 0 14 0 0 464 0 0 0 0 3 0 0 0 0 0 7 0 0 0 0 47 3 0 0 0 0 106 0 0 0 0 0 0 208 92 0
[truncated: 4,219,871 more chars]
