# Supplementary material for: Simulating multiple faceted variability in single cell RNA sequencing
Source: Nat Commun. 2019 Jun 13;10:2611. doi: 10.1038/s41467-019-10500-w (PMC6565723; doi:10.1038/s41467-019-10500-w)
Supplement: Supplementary file 4 — Source Data [file 41467_2019_10500_MOESM4_ESM.zip › Source_Data_forFigures/Figure4d/nonUMI_observed_counts_simulated.txt]

cell_1 cell_2 cell_3 cell_4 cell_5 cell_6 cell_7 cell_8 cell_9 cell_10 cell_11 cell_12 cell_13 cell_14 cell_15 cell_16 cell_17 cell_18 cell_19 cell_20 cell_21 cell_22 cell_23 cell_24 cell_25 cell_26 cell_27 cell_28 cell_29 cell_30 cell_31 cell_32 cell_33 cell_34 cell_35 cell_36 cell_37 cell_38 cell_39 cell_40 cell_41 cell_42 cell_43 cell_44 cell_45 cell_46 cell_47 cell_48 cell_49 cell_50 cell_51 cell_52 cell_53 cell_54 cell_55 cell_56 cell_57 cell_58 cell_59 cell_60 cell_61 cell_62 cell_63 cell_64 cell_65 cell_66 cell_67 cell_68 cell_69 cell_70 cell_71 cell_72 cell_73 cell_74 cell_75 cell_76 cell_77 cell_78 cell_79 cell_80 cell_81 cell_82 cell_83 cell_84 cell_85 cell_86 cell_87 cell_88 cell_89 cell_90 cell_91 cell_92 cell_93 cell_94 cell_95 cell_96 cell_97 cell_98 cell_99 cell_100 cell_101 cell_102 cell_103 cell_104 cell_105 cell_106 cell_107 cell_108 cell_109 cell_110 cell_111 cell_112 cell_113 cell_114 cell_115 cell_116 cell_117 cell_118 cell_119 cell_120 cell_121 cell_122 cell_123 cell_124 cell_125 cell_126 cell_127 cell_128 cell_129 cell_130 cell_131 cell_132 cell_133 cell_134 cell_135 cell_136 cell_137 cell_138 cell_139 cell_140 cell_141 cell_142 cell_143 cell_144 cell_145 cell_146 cell_147 cell_148 cell_149 cell_150 cell_151 cell_152 cell_153 cell_154 cell_155 cell_156 cell_157 cell_158 cell_159 cell_160 cell_161 cell_162 cell_163 cell_164 cell_165 cell_166 cell_167 cell_168 cell_169 cell_170 cell_171 cell_172 cell_173 cell_174 cell_175 cell_176 cell_177 cell_178 cell_179 cell_180 cell_181 cell_182 cell_183 cell_184 cell_185 cell_186 cell_187 cell_188 cell_189 cell_190 cell_191 cell_192 cell_193 cell_194 cell_195 cell_196 cell_197 cell_198 cell_199 cell_200 cell_201 cell_202 cell_203 cell_204 cell_205 cell_206 cell_207 cell_208 cell_209 cell_210 cell_211 cell_212 cell_213 cell_214 cell_215 cell_216 cell_217 cell_218 cell_219 cell_220 cell_221 cell_222 cell_223 cell_224 cell_225 cell_226 cell_227 cell_228 cell_229 cell_230 cell_231 cell_232 cell_233 cell_234 cell_235 cell_236 cell_237 cell_238 cell_239 cell_240 cell_241 cell_242 cell_243 cell_244 cell_245 cell_246 cell_247 cell_248 cell_249 cell_250 cell_251 cell_252 cell_253 cell_254 cell_255 cell_256 cell_257 cell_258 cell_259 cell_260 cell_261 cell_262 cell_263 cell_264 cell_265 cell_266 cell_267 cell_268 cell_269 cell_270 cell_271 cell_272 cell_273 cell_274 cell_275 cell_276 cell_277 cell_278 cell_279 cell_280 cell_281 cell_282 cell_283 cell_284 cell_285 cell_286 cell_287 cell_288 cell_289 cell_290 cell_291 cell_292 cell_293 cell_294 cell_295 cell_296 cell_297 cell_298 cell_299 cell_300 cell_301 cell_302 cell_303 cell_304 cell_305 cell_306 cell_307 cell_308 cell_309 cell_310 cell_311 cell_312 cell_313 cell_314 cell_315 cell_316 cell_317 cell_318 cell_319 cell_320 cell_321 cell_322 cell_323 cell_324 cell_325 cell_326 cell_327 cell_328 cell_329 cell_330 cell_331 cell_332 cell_333 cell_334 cell_335 cell_336 cell_337 cell_338 cell_339 cell_340 cell_341 cell_342 cell_343 cell_344 cell_345 cell_346 cell_347 cell_348 cell_349 cell_350 cell_351 cell_352 cell_353 cell_354 cell_355 cell_356 cell_357 cell_358 cell_359 cell_360 cell_361 cell_362 cell_363 cell_364 cell_365 cell_366 cell_367 cell_368 cell_369 cell_370 cell_371 cell_372 cell_373 cell_374 cell_375 cell_376 cell_377 cell_378 cell_379 cell_380 cell_381 cell_382 cell_383 cell_384 cell_385 cell_386 cell_387 cell_388 cell_389 cell_390 cell_391 cell_392 cell_393 cell_394 cell_395 cell_396 cell_397 cell_398 cell_399 cell_400
0 15 39 0 107 25 0 0 27 0 0 0 86 36 0 0 0 0 37 0 101 0 0 110 0 0 0 48 0 33 16 0 39 63 26 0 13 8 0 0 0 13 5 25 88 0 0 0 0 1 0 109 0 38 6 0 4 91 0 26 0 0 13 0 0 8 0 40 0 0 24 0 0 21 0 0 0 67 44 0 9 102 47 0 41 0 0 223 46 22 107 35 33 0 39 30 0 46 0 122 0 39 0 0 0 32 8 0 0 0 10 0 58 0 2 0 0 7 0 5 0 0 0 36 21 93 92 171 89 7 116 46 0 22 34 0 83 91 0 0 0 0 40 0 0 0 10 39 21 17 54 24 96 34 78 4 0 0 0 0 0 10 0 4 3 0 0 83 29 0 35 0 0 0 45 0 24 0 21 49 0 24 0 0 0 146 35 134 28 0 214 0 0 19 7 0 0 0 36 0 0 75 0 69 0 50 37 161 24 14 5 0 0 7 0 0 47 66 0 25 0 0 58 32 0 0 0 117 0 23 0 0 43 118 0 0 0 283 0 0 0 46 0 79 32 49 52 80 20 94 0 856 0 0 0 0 0 0 0 13 0 43 51 0 106 96 0 233 43 0 0 154 19 140 61 53 0 0 118 81 0 12 0 0 56 0 0 34 65 0 120 121 0 39 71 49 76 0 0 200 12 9 0 0 60 88 0 35 0 0 10 55 14 0 0 0 21 193 0 0 0 30 0 35 83 3 0 0 163 49 78 0 0 0 0 209 96 213 51 0 0 133 66 0 0 0 0 0 0 0 0 0 0 56 46 0 0 57 10 144 0 0 193 41 0 0 0 0 35 111 15 49 0 57 0 79 0 16 15 0 0 0 0 0 3 157 140 0 0 0 33 79 29 0 0 41 0 0 23 0
0 0 0 0 0 0 0 0 0 58 0 0 0 0 0 40 0 0 0 0 0 18 0 0 35 0 0 0 0 0 0 0 0 0 0 0 0 0 0 0 0 128 0 0 0 0 192 0 33 0 0 0 0 0 0 0 0 0 0 31 0 0 0 0 0 0 0 0 0 0 0 0 0 33 0 221 0 402 0 0 30 0 0 0 0 0 0 0 0 0 0 0 0 0 0 0 61 0 0 0 0 0 0 0 0 0 181 0 0 0 0 0 0 115 0 0 0 0 0 0 104 35 0 5 7 0 0 0 60 0 20 0 0 0 0 0 0 5 21 0 0 23 0 0 93 0 0 0 0 0 0 0 0 0 0 0 0 0 0 0 5 0 0 0 0 0 30 0 0 0 0 0 0 0 0 201 0 0 0 73 49 0 0 0 0 0 0 0 0 0 0 0 0 0 0 0 0 0 0 32 0 0 43 0 0 0 0 0 0 0 47 0 0 3 0 0 258 0 166 0 0 0 0 0 0 0 151 112 0 0 0 0 48 10 0 0 57 0 0 0 0 0 50 0 0 0 36 0 0 0 0 0 0 0 190 0 0 0 0 0 0 0 119 0 25 0 0 0 0 0 57 0 0 0 0 2 127 0 0 0 0 0 0 0 0 0 0 0 0 3 0 0 0 88 0 122 0 0 30 0 0 0 0 0 0 0 44 0 0 0 0 26 26 0 0 0 15 0 0 0 0 0 0 0 0 0 0 0 0 0 0 91 0 88 0 0 0 0 0 0 0 0 0 101 0 0 0 0 0 0 156 0 0 0 0 0 0 0 0 0 0 0 0 0 0 0 0 0 0 0 10 0 0 0 0 0 0 0 0 0 0 0 0 24 0 0 0 11 0 44 0 0 0 0 0 0 20 231 0 0
0 0 5 47 25 61 11 0 14 0 0 0 0 23 61 0 0 5 13 4 18 19 0 0 0 0 35 0 0 7 0 0 0 0 10 89 5 34 0 0 31 0 0 0 0 0 0 0 15 8 0 43 0 8 1 164 0 21 0 8 23 0 0 0 0 12 0 0 26 2 0 0 0 128 0 14 0 0 23 0 13 0 32 26 0 14 0 80 20 54 9 81 0 0 0 6 0 1 42 19 0 0 37 0 21 0 0 6 0 0 25 0 0 0 11 1 0 10 0 22 0 0 0 0 13 50 14 12 0 0 5 6 21 53 0 0 0 0 3 0 35 0 23 0 33 88 0 54 54 0 55 68 17 26 0 43 16 3 0 19 14 15 0 0 2 66 25 0 32 29 0 0 0 0 0 0 0 0 28 2 18 0 59 0 12 12 18 0 6 23 0 13 16 0 0 101 0 0 0 20 25 0 0 0 47 0 24 0 33 38 0 0 0 35 0 0 72 67 0 28 20 0 20 54 0 0 0 95 26 13 8 6 33 60 38 53 0 12 27 15 0 0 0 0 0 0 0 0 0 0 67 0 15 12 0 0 53 0 7 20 7 0 0 95 64 0 0 26 0 0 15 0 3 0 0 0 12 31 12 0 0 14 78 0 0 71 18 66 0 0 0 0 0 0 20 15 51 0 0 60 32 19 18 12 0 18 47 53 10 0 58 24 43 30 4 111 0 39 0 19 0 0 0 21 49 2 0 0 0 32 84 35 0 0 64 24 8 0 0 0 12 3 0 0 0 7 7 51 67 16 0 66 0 0 41 11 58 0 0 0 0 0 25 0 45 0 21 0 11 19 22 0 46 0 10 59 0 15 67 0 10 41 0 64 2 35 23 20 80 33 8 0 43 33 0 6 47 0 33 0
0 41 0 87 0 46 0 0 56 44 22 40 9 57 41 33 11 10 50 33 62 0 0 61 1 0 0 23 0 14 14 37 29 27 0 23 32 19 0 0 67 1 16 13 6 0 7 0 39 106 115 0 2 29 4 7 18 24 80 6 19 0 22 96 10 6 218 9 43 0 0 25 28 50 26 0 59 0 4 0 54 0 2 21 1 0 74 39 0 65 0 9 15 2 56 18 0 1 31 36 0 18 0 81 35 40 16 4 0 0 0 61 6 18 23 9 0 14 76 70 0 0 28 0 34 2 28 41 53 3 0 146 3 9 11 6 24 20 14 0 28 26 0 26 56 1 229 5 53 11 50 56 4 6 0 13 27 46 0 23 7 50 0 0 22 3 18 23 0 0 52 0 72 31 0 3 47 28 7 10 6 31 0 16 0 0 12 57 3 25 0 75 9 0 0 13 85 0 0 0 70 0 0 22 0 45 0 25 0 43 0 24 40 1 0 0 123 22 18 0 5 8 52 23 21 0 34 0 22 27 15 0 15 0 43 15 28 84 43 57 0 39 12 43 25 18 2 113 4 0 0 9 0 24 58 49 47 13 28 19 15 0 38 52 36 0 86 0 0 29 14 14 7 4 19 43 19 11 2 39 0 6 0 99 42 0 23 35 28 0 0 15 94 1 31 0 52 8 42 52 9 18 92 0 22 10 6 22 0 0 23 70 25 140 45 53 0 6 22 14 72 0 0 77 49 0 0 27 45 47 25 69 1 17 32 0 81 88 20 0 0 21 19 16 0 53 9 0 25 45 12 86 0 0 39 5 4 16 10 50 0 13 0 22 28 81 0 0 84 17 0 33 0 26 8 70 47 20 2 78 15 16 0 23 8 0 0 0 18 28 0 7 1 9 29 18 20 0 0 0
77 87 99 191 109 83 64 68 191 63 119 123 88 105 135 202 53 90 27 86 194 151 154 72 125 43 152 278 21 74 42 137 255 114 87 177 86 157 143 93 85 180 123 80 47 208 100 104 328 57 38 66 137 83 81 170 106 114 75 44 57 164 69 95 99 80 359 111 62 85 345 120 172 79 127 109 295 102 41 87 61 52 69 112 54 203 149 172 130 146 83 201 80 192 219 162 0 27 174 177 184 71 91 281 353 113 142 122 114 101 26 131 105 174 153 38 44 109 119 92 213 8 70 76 43 21 59 101 128 17 207 72 66 74 50 69 193 228 59 0 190 74 121 110 126 78 409 128 273 107 116 126 23 64 84 222 62 66 286 119 152 81 87 194 7 109 138 75 223 76 117 129 167 69 209 273 162 115 80 167 69 73 229 83 462 189 268 169 49 164 93 55 2 31 77 151 138 145 179 235 148 38 133 109 96 123 102 91 99 136 108 107 122 47 56 118 243 61 80 66 192 133 154 183 46 142 161 113 143 52 101 177 155 52 101 102 46 327 70 201 147 112 138 259 164 60 48 94 43 184 16 337 98 102 196 229 34 66 63 111 30 76 148 202 245 45 135 359 82 125 35 140 123 146 133 109 134 97 73 278 116 114 30 175 155 99 66 85 111 80 9 85 129 182 86 13 95 97 105 71 62 144 183 200 149 77 143 170 133 65 124 216 127 295 189 119 120 126 54 155 91 121 90 107 93 25 59 49 175 341 181 141 197 90 176 67 161 97 189 54 211 125 56 206 135 79 107 126 62 112 11 259 113 14 227 197 57 178 76 135 27 105 156 147 102 234 55 98 184 146 144 244 45 215 59 234 99 150 180 109 102 142 59 37 66 295 121 141 67 58 138 36 261 163 171 68 109 20 250 170
0 0 0 105 0 73 0 35 75 0 0 0 93 90 0 0 0 0 115 0 71 0 32 0 23 0 0 198 259 82 0 0 19 0 0 234 0 0 0 0 0 0 212 78 41 308 254 0 67 40 36 0 0 0 38 0 162 0 0 28 0 313 0 0 0 0 0 0 6 70 16 92 0 46 47 113 0 0 22 9 143 188 102 0 0 0 0 0 0 0 12 0 0 205 55 0 0 0 0 0 0 0 0 0 0 0 19 0 0 66 5 0 0 110 0 0 0 0 0 23 0 49 28 0 0 0 79 0 0 0 177 47 0 0 79 98 211 31 0 0 49 0 65 0 35 0 111 0 181 8 0 0 0 109 0 21 8 14 16 0 0 115 46 309 0 0 147 192 132 0 0 0 0 113 0 0 0 0 0 58 0 0 106 0 0 0 0 0 0 146 20 15 0 0 60 5 0 0 196 33 0 6 0 0 0 125 0 18 0 222 0 0 30 0 0 259 0 0 93 59 0 0 0 0 0 0 0 0 0 0 26 136 0 74 0 0 21 0 1 0 0 0 34 0 0 0 0 0 0 0 0 0 31 0 0 102 30 0 24 0 20 0 109 25 0 216 74 258 0 0 0 39 0 3 0 52 0 0 32 107 0 0 0 74 0 29 5 16 0 14 0 0 26 44 5 0 0 140 0 0 0 0 0 70 0 0 0 0 86 0 114 194 125 0 0 0 8 0 0 0 0 29 58 0 54 0 19 52 0 0 0 0 111 93 0 0 243 0 0 145 45 36 0 21 0 52 77 90 0 0 23 128 0 21 0 0 0 74 5 0 0 0 16 0 90 0 0 0 33 0 0 0 0 168 26 9 137 0 0 0 26 0 44 0 0 0 0 0 0 14 0 0 0 0 0 0 0 0 0 0
0 87 37 10 32 32 8 0 32 0 0 17 4 28 0 63 0 64 142 36 16 77 0 18 0 11 49 55 0 26 14 6 157 18 56 3 0 50 0 14 47 7 107 43 77 15 24 70 42 16 44 16 15 37 25 128 5 116 16 0 0 67 3 18 1 10 0 0 0 16 44 11 0 25 0 44 37 0 3 17 35 49 0 12 13 0 0 0 36 67 47 187 103 43 20 15 64 9 0 16 0 58 41 47 0 81 21 11 35 51 13 0 8 20 44 58 118 28 0 0 28 18 8 40 13 74 0 17 41 0 12 9 33 51 111 5 0 23 44 0 60 19 7 2 98 146 47 53 59 114 32 25 28 44 0 124 18 0 15 18 52 14 28 0 1 48 51 5 25 28 61 95 49 27 19 80 59 75 41 38 55 0 163 0 42 23 25 12 0 81 0 0 24 0 40 54 7 12 0 37 67 45 28 31 16 0 11 0 51 52 19 0 33 17 152 63 62 216 36 19 59 72 0 65 52 58 76 72 0 52 25 0 1 40 137 71 24 0 16 29 88 24 0 14 2 0 0 138 39 14 21 0 41 19 27 26 46 75 0 68 14 67 61 29 48 80 39 38 60 40 51 57 89 10 0 26 0 140 29 11 23 18 74 36 105 19 0 27 11 7 0 106 58 82 34 56 0 40 119 0 21 14 48 36 84 16 96 14 79 94 20 0 65 76 28 15 10 0 10 83 15 30 54 0 60 63 0 65 30 48 82 0 67 0 36 54 75 112 0 0 36 3 0 0 23 34 21 82 40 44 28 2 35 126 38 37 0 27 0 0 42 18 95 121 30 19 43 37 9 0 0 47 195 39 77 13 11 13 66 0 47 8 103 22 26 122 23 8 57 15 14 7 13 51 0 22 61 0 125 110
0 22 23 27 22 42 13 0 59 24 70 123 0 0 28 0 62 90 24 0 74 0 132 29 12 0 0 34 0 16 67 0 130 128 181 0 0 0 0 145 77 98 139 23 0 13 111 0 6 6 0 48 0 36 10 70 55 0 0 0 0 132 50 51 0 123 0 11 0 0 0 37 0 55 173 91 66 28 0 0 91 76 37 55 0 0 0 0 39 0 152 7 47 69 0 0 159 4 0 5 141 0 12 30 0 172 117 0 0 26 0 0 0 49 32 0 176 0 0 23 0 26 0 0 0 69 90 28 0 2 32 143 0 55 202 0 66 0 105 0 48 0 5 12 61 0 51 0 0 114 67 0 44 74 22 81 37 180 53 0 61 26 90 102 1 0 95 0 0 21 0 39 4 33 26 36 40 152 45 54 0 412 67 287 44 54 54 0 57 22 0 142 99 0 79 109 0 82 98 176 0 64 0 0 0 0 13 98 34 0 0 30 28 27 120 0 62 73 0 56 0 0 21 0 65 20 33 121 41 100 85 37 37 97 0 123 69 9 26 125 0 90 0 106 88 62 0 39 0 73 179 0 0 3 62 45 45 186 0 57 4 0 32 0 83 66 9 0 158 0 0 32 119 0 0 136 0 0 0 0 42 0 226 0 0 37 20 7 62 0 0 112 0 80 96 60 162 0 0 0 0 14 88 21 0 8 0 84 57 58 0 0 62 0 0 0 9 21 91 91 85 53 0 0 24 0 77 0 57 43 54 26 0 19 38 273 154 184 102 31 0 0 0 31 69 0 138 0 0 0 0 282 0 8 46 36 0 62 0 121 0 35 25 62 44 182 0 36 207 0 9 28 187 114 46 0 0 69 136 62 12 116 0 0 24 0 61 129 0 62 251 0 174 47 0 100 80 0 268 146
65 3 0 0 0 26 19 0 0 15 23 22 0 50 0 0 5 4 71 22 13 29 0 0 0 28 0 27 0 70 25 0 50 15 23 0 32 0 0 0 38 0 0 0 0 0 0 0 86 0 11 0 0 0 0 70 0 0 0 0 0 68 12 0 11 11 0 0 144 0 28 33 13 0 0 0 0 0 0 27 0 0 0 29 0 60 0 0 0 0 36 0 0 9 0 0 0 3 54 10 68 0 0 0 0 0 0 8 0 19 0 0 30 25 0 12 0 0 0 3 16 15 0 23 7 0 0 0 8 0 0 0 22 0 0 23 42 0 36 0 18 0 28 0 5 0 49 0 0 5 0 18 34 9 0 0 0 0 13 38 22 0 29 40 0 2 13 6 0 6 0 0 0 29 0 0 10 0 0 0 0 0 0 0 54 15 0 1 0 0 55 2 0 0 14 17 59 5 12 0 22 0 66 59 91 6 18 44 0 0 9 0 0 0 32 0 0 60 50 21 0 8 0 22 0 0 0 0 0 33 0 36 12 29 0 0 13 0 0 16 37 0 0 0 10 0 5 0 0 0 4 34 0 0 0 0 0 0 27 22 0 12 0 0 0 19 0 0 38 0 14 2 0 27 0 0 8 11 11 0 0 0 0 0 0 0 0 0 0 0 0 0 0 0 12 11 9 41 4 0 31 7 0 23 0 6 0 18 13 28 19 15 6 18 9 0 0 0 0 41 0 4 19 3 25 0 0 5 0 0 0 0 0 0 0 0 111 0 57 11 0 102 3 0 0 0 40 0 13 33 0 0 0 0 8 6 0 45 23 21 1 20 0 15 26 0 0 0 0 0 17 23 0 0 11 0 61 37 4 61 0 0 0 21 3 24 81 0 0 27 14 30 4 12 0 0 13 0 0 0
104 0 31 0 0 0 39 0 0 0 0 0 36 0 44 0 0 0 0 0 0 0 0 7 0 0 0 0 0 0 0 0 0 39 0 0 0 10 0 0 0 0 0 3 0 0 0 0 0 0 0 0 0 0 0 0 0 0 0 0 0 0 0 0 22 0 0 16 0 0 0 45 0 0 0 0 17 63 0 0 0 0 0 0 0 0 0 26 0 0 0 0 0 0 0 49 0 0 0 0 0 16 23 0 0 0 0 0 0 0 0 0 0 0 0 0 102 17 0 0 0 0 0 3 15 0 0 0 0 12 0 17 0 0 0 0 0 0 0 0 60 0 0 0 0 0 0 0 132 0 92 0 0 0 0 17 0 0 0 0 0 0 0 311 0 0 0 0 0 0 0 0 0 0 0 0 0 84 55 0 11 0 0 0 0 0 0 0 0 14 0 0 0 0 0 0 79 0 103 0 0 0 0 23 0 0 0 0 0 0 0 0 0 6 0 0 164 0 0 0 0 40 0 0 0 0 0 0 0 0 0 27 0 0 19 19 0 0 68 0 0 0 0 0 0 0 0 21 0 0 0 0 0 11 0 11 0 0 0 0 0 0 0 0 0 0 0 0 0 0 3 0 0 0 0 0 0 0 53 0 0 0 31 0 0 0 4 4 0 0 0 0 0 0 0 0 109 0 0 0 0 0 0 0 0 0 23 0 0 0 12 0 0 0 0 32 0 0 53 0 0 0 0 17 0 0 0 0 0 0 0 15 0 0 0 0 0 0 0 0 0 0 0 83 0 0 0 0 0 0 0 0 13 0 31 0 0 0 0 0 0 0 0 34 0 0 0 0 0 0 0 0 0 63 0 0 138 0 0 0 0 0 0 0 8 0 0 56 0 0 0 20 0 0 62 0 0 0 0 17
0 129 19 18 13 39 15 0 19 90 28 2 28 54 20 85 17 16 0 0 9 27 142 95 20 86 19 0 0 35 0 112 19 0 50 83 55 89 0 0 0 50 39 4 17 39 21 20 0 37 79 68 7 42 4 0 0 50 0 0 1 45 25 99 73 15 18 65 22 26 151 7 91 0 111 56 119 0 19 0 38 29 24 119 23 113 0 29 62 16 29 116 0 186 51 34 0 0 23 57 7 0 37 37 259 67 16 12 96 133 4 0 16 71 116 15 41 22 0 10 0 77 0 57 18 45 0 37 71 6 25 136 27 0 0 6 103 142 0 0 136 49 116 0 125 24 0 6 0 0 7 63 0 0 41 38 23 0 65 0 26 0 22 24 5 37 0 30 28 43 75 50 180 0 58 110 42 0 19 0 18 0 14 3 0 94 0 63 2 0 0 23 19 0 0 74 160 14 29 2 16 29 0 154 0 0 66 46 15 26 0 0 73 39 0 79 121 21 18 0 61 62 10 166 0 71 14 0 0 0 160 16 13 0 12 33 21 100 49 54 0 19 59 146 0 0 5 40 0 69 114 0 0 52 37 14 8 0 0 109 0 54 19 25 106 0 78 69 60 0 0 12 0 0 10 71 5 69 24 0 15 104 0 53 60 84 39 20 14 41 0 0 130 176 21 17 0 46 10 61 0 79 109 0 97 13 21 0 39 0 29 6 12 57 0 102 0 100 0 48 0 55 84 72 65 0 80 30 0 44 0 55 0 67 29 0 2 9 134 46 0 87 0 93 0 0 0 0 0 0 50 85 59 204 0 0 0 12 10 9 20 11 112 22 99 0 106 68 14 18 46 0 132 104 10 20 0 58 41 66 45 51 25 34 0 0 22 16 22 19 15 11 13 0 31 5 31 28 41 2
0 102 45 115 22 0 0 0 29 110 0 272 14 0 0 26 0 0 185 8 69 36 27 12 0 0 0 23 340 83 24 45 20 0 37 153 187 69 298 296 29 0 55 3 0 66 30 66 72 6 127 0 0 24 16 8 75 85 0 0 20 0 78 22 0 81 0 46 93 33 366 81 25 237 71 0 62 215 5 0 39 0 22 0 0 86 0 34 10 16 28 269 65 0 165 8 0 6 28 0 0 0 22 0 0 0 0 0 95 0 0 0 128 145 49 0 0 37 0 25 0 70 0 119 47 14 0 0 32 9 0 0 27 0 0 0 25 70 41 0 102 0 150 24 64 50 11 84 0 0 37 0 155 0 0 48 3 202 29 14 177 0 6 0 0 87 92 0 9 56 0 81 193 25 132 0 18 108 62 0 0 0 0 31 0 33 40 89 0 130 70 0 0 21 0 0 0 1 176 163 295 5 0 0 0 0 201 185 93 137 0 41 0 75 0 61 0 0 0 106 69 33 0 80 93 116 28 47 15 98 103 0 13 137 0 42 0 0 14 110 9 0 168 70 64 23 0 212 0 74 0 134 0 0 0 98 105 0 20 0 0 258 184 267 0 236 0 473 0 0 45 6 2 150 138 0 0 96 27 0 13 55 0 39 0 0 1 0 0 0 54 10 208 0 2 0 0 0 41 0 41 45 0 0 0 26 0 34 0 14 0 96 0 27 12 0 0 0 56 40 27 163 84 112 41 108 0 32 176 112 93 0 45 0 74 0 0 0 0 100 9 0 42 103 110 0 0 8 0 0 44 34 151 229 51 35 0 9 0 0 58 0 68 0 69 151 0 0 0 42 34 0 58 146 0 0 122 50 92 0 47 0 0 63 14 121 24 79 0 22 134 114 43 13 258 52 37 0 0 9
0 0 0 0 0 0 0 0 0 0 0 0 0 0 0 0 0 0 0 0 0 0 0 0 0 0 0 0 0 0 23 0 0 0 0 0 0 0 0 0 0 0 0 0 0 0 0 0 0 0 26 0 0 0 0 0 0 0 0 0 0 54 0 0 0 0 0 0 0 0 0 0 0 0 0 0 0 0 0 0 0 0 0 0 0 0 0 0 0 0 0 0 0 0 0 0 0 0 0 0 0 0 0 0 0 0 0 0 0 0 0 0 0 0 0 0 0 0 0 0 0 0 0 0 0 0 0 0 0 0 0 0 0 0 0 0 0 0 0 0 0 0 0 0 0 0 0 0 0 9 0 0 22 0 0 0 0 0 0 0 0 0 0 0 0 0 0 0 0 0 0 0 0 0 0 0 0 0 0 0 0 0 0 0 0 0 0 0 0 0 0 0 0 0 0 0 0 0 0 0 0 0 0 0 0 0 0 0 0 0 0 0 0 0 0 0 0 0 204 0 172 0 0 33 0 0 0 0 0 0 0 0 0 0 0 0 0 0 0 0 0 0 15 0 0 0 0 0 0 0 0 0 0 0 11 0 0 0 0 0 0 102 0 0 5 0 0 0 0 0 0 0 0 0 1 0 0 0 0 0 0 0 0 0 0 0 22 0 0 0 0 0 0 0 0 0 0 0 0 0 46 0 0 0 0 0 0 0 0 146 0 0 0 0 0 0 0 0 0 0 0 0 0 0 0 0 0 0 0 0 0 0 0 0 0 0 0 0 0 0 0 0 0 0 0 0 0 0 0 0 0 0 0 0 0 0 0 0 0 0 0 0 0 0 0 0 0 0 0 0 0 0 0 0 0 0 0 0 0 0 0 0 0 0 0 0 0 0 0 0 0 0 0 0 0 0 0 0 0 0
7273 5031 6623 7290 7454 12513 2694 6743 9551 13119 9828 10126 5962 4766 5737 13459 6629 15041 6871 5097 8814 6738 7859 5630 7211 4114 8043 16842 11547 8518 6810 7941 28361 5065 7423 4774 5888 15240 8677 7715 10153 12077 7421 4863 1837 9158 3276 19402 12639 5755 8034 14764 4054 9004 3757 6504 5844 11189 2805 5159 2230 6973 11234 9546 3115 6283 16702 4033 6616 15388 18590 4483 11038 5035 11764 7315 13314 20282 5142 6458 7436 2965 3233 13326 13297 7806 5014 6176 5078 5912 5740 18435 8697 6871 5293 4693 10768 766 4442 11313 11350 4482 6716 4607 9776 8477 9792 6720 13343 10407 6590 5025 3468 6640 4892 22769 17676 5694 5105 5433 12161 8637 2694 8125 3482 5523 15487 6076 9351 2872 9704 3860 6608 5206 7176 9049 9883 21561 6124 24051 8573 3902 8722 12943 5732 8852 7500 12188 11886 6217 7558 9575 15315 6810 6651 6878 3868 11434 10535 8282 9902 5402 5865 12933 1257 8906 6916 8241 9735 5291 9557 8102 7115 6383 12095 9173 7228 8378 3693 8826 3200 7575 13659 7920 6473 6833 15682 5771 11367 21984 17185 9747 6965 4379 10961 7719 11348 13442 9488 7361 5596 6017 17935 5533 17852 6630 11051 10639 9846 12350 5698 6147 10966 2414 4564 17351 5481 7342 11304 9599 10378 6668 17027 7579 6404 8698 6901 9136 11700 7169 23436 6608 8551 5806 13934 9542 8450 7500 6586 14567 13589 14771 10244 10645 15203 3575 2402 11594 3375 9634 14989 11184 5636 7436 9869 7565 7550 14724 1162 9830 1525 17933 12234 12407 7251 9981 17229 9015 8629 8764 6604 8440 3350 12246 11161 10890 6827 3793 7543 15232 8452 6712 6191 12873 10871 11102 5931 7937 7383 6573 10170 6788 19446 4337 4104 8574 11333 8540 6331 4288 13879 7934 7791 13138 5923 10069 17485 11536 11679 11709 6118 11065 11834 5367 13682 9327 8124 6248 2065 13809 4948 8353 5515 15714 7479 3493 10420 10586 9599 9429 2710 5896 9169 5894 5266 18169 9839 13351 15348 5244 3857 8845 7551 5355 6006 7988 7888 5745 9461 6424 3203 7697 16514 10107 9965 11348 5577 7368 6965 13860 6170 18402 23910 5098 19736 22188 4629 9767 6254 3156 4221 7398 5718 17675 4901 4471 5417 18617 11610 17752 12388 10456 9842 7908 6949 14993 18198 3209 8227 4737 25040 16177 4085 5747 9951 13150 9161 14451 13246 4652
26 0 44 14 127 31 0 13 20 13 22 151 34 87 0 39 17 41 152 15 49 37 0 24 36 94 27 56 0 38 24 98 64 91 74 53 48 34 0 90 24 9 49 35 19 4 8 45 0 0 76 138 0 0 7 0 29 0 52 4 0 140 31 9 38 25 49 53 0 40 131 4 97 44 19 55 72 88 64 21 1 202 9 0 33 118 0 50 0 81 12 50 64 51 72 35 96 12 0 0 46 55 39 0 235 47 0 26 0 111 0 17 10 8 28 0 228 62 0 45 49 45 47 15 19 43 0 33 138 0 43 24 24 3 0 20 10 0 42 0 9 25 41 54 0 18 0 13 52 76 46 30 43 10 72 30 0 89 114 88 14 13 27 31 1 8 31 39 18 0 14 0 0 36 83 153 88 37 34 2 69 69 85 223 0 0 110 127 6 111 130 94 0 0 49 48 89 53 27 0 258 7 242 33 43 12 60 76 40 45 25 30 41 24 17 18 34 80 14 50 36 97 44 68 16 23 85 145 0 41 208 31 87 120 99 131 19 22 22 82 79 105 20 124 35 66 14 46 37 34 149 68 0 27 31 67 0 0 22 53 9 23 99 184 4 42 53 67 34 69 0 46 24 32 36 0 54 23 0 10 0 36 115 7 11 43 22 46 16 57 163 101 90 23 26 9 58 53 19 91 64 16 0 0 33 121 61 75 32 25 3 36 0 0 13 83 104 0 41 0 29 30 28 23 0 28 173 21 98 43 227 53 25 0 8 62 37 0 234 15 172 0 48 41 116 12 0 73 49 152 0 0 39 11 96 105 0 8 21 29 0 0 117 95 101 70 83 36 21 31 128 46 4 108 18 133 0 22 74 23 32 1 0 0 32 44 17 1 0 112 32 5 41 5 0 16 0 34 91 25
61 117 268 338 228 0 87 28 116 158 306 18 163 0 158 116 39 9 237 191 29 68 73 282 244 4 182 135 498 104 197 21 98 196 23 155 117 258 261 52 23 160 77 305 98 0 156 247 65 98 176 31 83 109 38 38 84 158 0 70 64 36 0 57 55 147 351 82 0 182 208 99 59 281 126 140 314 141 230 80 50 40 187 281 14 79 0 165 47 340 50 188 111 106 255 60 0 11 87 56 104 47 113 162 215 72 0 69 84 71 16 8 7 31 27 144 0 108 83 74 114 57 35 59 19 99 20 188 0 77 0 223 93 0 183 218 51 338 19 0 449 117 122 24 0 0 175 70 370 133 301 0 0 9 170 197 126 133 489 196 54 147 85 121 31 24 84 155 235 338 63 47 0 53 70 0 132 38 41 56 88 137 172 380 236 176 113 95 61 140 71 0 61 113 44 26 109 191 371 21 169 0 129 107 158 0 132 106 188 0 144 88 146 128 0 81 415 147 279 93 391 7 237 109 17 252 0 40 254 154 130 0 97 317 0 117 127 45 10 366 112 397 0 26 122 112 70 323 282 11 100 0 130 66 6 148 52 15 1 52 11 175 150 295 90 16 0 455 0 72 200 52 106 131 244 243 186 137 0 120 0 165 189 163 341 121 22 65 26 0 123 163 369 140 0 50 241 0 162 186 369 152 204 38 161 73 184 326 10 222 237 290 119 0 127 336 85 60 36 23 177 134 156 45 51 31 264 110 66 36 67 66 60 100 329 46 130 19 379 277 334 0 209 188 10 151 13 74 341 0 69 0 59 83 240 407 0 194 24 305 68 122 191 137 354 201 35 13 0 125 60 142 16 50 84 29 128 179 8 65 137 530 493 81 94 338 0 116 143 205 79 151 127 0 107 498 74 86 677 42
0 0 28 0 0 0 7 35 0 0 0 0 100 27 0 0 5 17 0 0 22 0 73 0 0 7 0 0 0 41 191 0 10 0 0 32 0 0 0 23 0 81 0 0 88 30 19 13 20 104 0 70 57 110 0 0 0 0 0 0 0 165 6 0 118 0 0 0 73 13 122 73 87 0 0 26 0 0 0 0 0 0 0 0 0 0 0 0 0 0 0 0 0 0 52 31 0 0 0 0 0 67 0 0 0 7 221 0 0 0 0 0 0 0 13 62 0 0 0 32 0 1 0 0 28 0 0 0 207 5 0 111 0 0 29 0 15 168 0 0 30 30 82 0 0 0 0 31 0 0 0 0 0 210 116 0 0 0 0 0 7 0 0 0 5 0 0 0 101 0 124 0 0 0 0 0 106 84 0 0 0 0 0 73 0 0 38 0 0 0 108 145 58 0 0 0 0 3 0 0 106 0 0 0 0 69 38 0 0 0 29 0 0 0 0 0 0 0 0 0 32 0 0 320 64 45 0 79 174 0 104 100 6 35 0 89 0 0 172 7 0 0 63 0 0 75 0 190 0 0 0 0 1 0 0 291 32 0 0 20 0 39 0 0 0 0 0 0 0 0 67 0 0 0 91 45 35 38 0 59 112 0 0 0 0 0 9 35 0 91 160 0 0 28 39 275 0 111 0 0 0 43 0 0 0 0 87 0 175 65 34 0 76 0 46 0 129 0 0 42 70 0 137 7 19 5 138 0 34 0 0 41 0 51 0 0 0 0 60 0 0 0 0 0 0 0 0 70 0 0 0 0 0 27 0 170 0 0 118 248 9 63 0 0 153 20 23 120 0 0 0 0 0 300 0 247 0 18 84 0 0 0 0 0 0 0 10 0 0 113 16 51 40 34 0 0 23 0 47 51
55 10 0 3 0 48 0 0 92 0 0 0 47 0 0 93 34 29 43 0 59 37 0 0 0 219 89 0 0 66 0 267 0 0 40 0 15 18 0 0 26 136 0 48 0 58 4 0 121 145 16 54 0 0 7 0 109 0 0 26 0 7 22 97 70 25 0 0 8 64 147 10 0 0 0 0 337 43 0 8 0 0 61 36 61 0 115 121 26 49 0 203 0 10 38 121 0 6 9 164 0 18 0 9 621 253 51 0 0 36 0 0 33 31 19 41 0 0 43 0 0 27 0 41 0 21 0 26 41 23 0 91 0 0 80 93 0 37 62 0 213 18 0 53 164 46 98 56 233 89 77 37 0 22 0 70 94 26 23 0 157 62 49 57 0 0 87 0 0 77 87 58 0 2 43 0 10 0 0 42 26 0 0 0 229 6 30 0 17 45 16 109 0 0 0 12 15 5 21 54 0 0 178 87 18 66 0 110 41 80 81 44 0 93 0 93 17 48 186 0 47 0 237 0 102 0 37 0 0 0 3 0 9 83 0 83 0 40 9 0 0 94 5 0 0 102 0 7 29 0 188 0 0 0 30 159 58 0 20 0 27 60 82 74 21 0 23 100 0 180 13 0 57 0 0 118 26 56 0 187 0 0 0 0 73 0 14 52 0 11 0 0 30 51 12 111 218 121 104 115 0 0 0 0 18 0 160 0 0 162 0 75 0 0 0 44 0 266 0 51 80 55 0 89 16 15 119 18 133 0 0 63 95 0 196 0 108 0 142 0 0 256 24 0 69 5 17 129 247 8 0 0 0 0 92 34 0 15 0 62 0 22 52 0 99 80 123 30 135 0 0 56 0 94 0 44 0 53 0 0 55 0 296 151 8 41 2 69 0 102 55 0 0 42 127 71 28 0 158 59
0 0 0 0 0 0 0 0 3 0 0 0 0 0 0 0 0 0 0 0 0 0 0 0 0 0 24 0 0 0 0 0 0 0 0 0 0 0 0 0 0 0 0 0 0 0 0 0 0 0 0 0 0 0 0 0 0 0 0 0 0 0 0 0 0 0 0 0 0 0 0 0 0 0 0 0 0 0 3 0 0 0 0 0 0 0 0 0 0 0 0 0 0 0 0 0 0 0 0 0 0 0 0 0 0 0 0 0 0 0 0 0 0 0 0 0 0 0 0 0 0 0 0 0 0 0 0 0 0 0 0 0 0 0 0 0 0 0 0 0 0 0 0 0 0 77 0 0 0 0 0 0 0 0 0 0 0 0 0 0 0 0 0 0 0 0 0 0 0 0 0 0 0 0 0 0 0 0 0 0 0 0 0 0 0 0 0 0 0 0 0 0 0 0 0 0 0 0 0 0 0 0 0 0 0 0 0 0 0 0 0 0 0 0 0 0 0 0 0 0 0 0 0 0 0 0 0 0 0 0 0 0 0 0 0 0 0 0 0 0 0 0 0 0 14 0 0 0 0 0 0 0 0 0 0 0 0 0 0 0 0 0 0 0 0 0 0 0 0 0 0 10 0 0 0 0 0 0 0 0 0 0 0 0 0 0 0 0 0 0 0 0 0 0 0 0 0 0 0 0 15 0 0 0 0 0 50 0 0 0 0 0 0 0 0 0 0 0 0 0 7 0 0 0 0 0 0 0 0 0 0 0 0 0 0 0 0 0 0 0 0 0 0 0 0 0 0 0 0 0 0 0 0 0 0 0 0 0 0 0 0 0 0 0 0 0 0 0 0 0 0 0 0 0 0 7 5 0 0 0 0 0 0 0 0 0 0 0 0 0 0 0 0 0 84 0 0 0 0 0
0 10 8 0 30 9 0 0 0 0 8 0 0 0 28 69 3 0 0 0 6 65 35 9 3 0 74 0 0 14 0 0 26 12 0 0 6 0 15 0 7 0 32 18 0 32 9 0 37 16 0 2 38 6 50 0 0 0 28 0 35 0 11 0 5 16 0 6 2 0 0 0 0 0 0 0 14 0 0 11 36 0 0 0 0 0 0 0 0 26 6 0 25 7 7 48 0 0 0 13 0 0 19 0 28 5 0 14 0 0 0 0 6 33 18 9 63 0 0 5 0 2 29 7 4 0 137 0 0 0 0 30 0 21 0 31 0 82 0 0 26 5 0 53 12 0 21 0 0 0 0 0 0 0 0 0 0 0 12 0 17 29 0 60 0 18 3 0 0 0 0 0 0 0 0 0 0 0 0 0 0 0 20 0 0 4 0 54 21 0 234 0 16 2 28 0 0 0 0 0 16 0 0 0 26 0 5 0 0 48 10 58 21 0 0 0 0 24 0 8 0 20 38 69 0 0 27 20 0 0 0 0 0 16 0 0 21 0 0 9 9 0 20 0 7 4 3 8 23 0 0 25 5 0 0 36 0 0 0 0 0 0 0 0 0 0 54 0 0 0 12 0 0 16 0 9 0 0 16 39 0 6 0 37 0 43 4 0 7 0 0 0 0 16 34 0 0 22 3 0 0 0 58 25 0 0 0 8 0 0 0 0 10 0 0 0 41 24 0 53 10 17 0 6 21 0 14 15 0 0 0 0 0 7 0 25 0 16 34 11 13 0 0 20 0 0 0 0 0 0 0 0 0 39 0 0 0 0 17 13 0 0 0 0 0 0 0 0 0 4 0 0 23 8 0 8 0 0 20 0 71 0 0 17 29 14 4 0 0 16 0 0 33 0 54 0 0 33 0 0
0 0 0 0 0 0 0 0 0 0 0 0 49 0 0 177 0 0 0 0 0 5 0 99 22 0 0 0 0 0 0 0 0 0 0 0 0 0 0 0 0 18 0 1 0 0 0 0 0 0 0 0 0 0 0 0 69 0 0 0 0 0 0 0 0 0 0 0 0 0 0 0 0 0 0 0 0 0 0 0 0 0 0 0 0 0 0 0 0 17 0 0 10 18 41 0 0 0 0 0 0 0 0 0 0 0 0 0 0 0 0 0 0 0 0 0 0 0 0 0 0 0 0 0 0 0 0 0 0 0 0 0 28 0 0 0 0 51 0 0 0 0 0 0 0 6 0 0 0 0 0 0 0 0 0 0 0 0 0 0 0 7 0 0 0 0 0 0 0 0 0 0 0 0 0 86 0 0 0 0 0 0 0 0 0 0 0 0 0 0 0 0 0 0 0 0 0 0 0 0 0 0 0 0 0 0 0 0 0 0 0 0 0 0 0 0 0 0 0 0 0 0 0 0 0 0 35 0 0 0 0 0 0 0 0 0 0 0 0 0 0 0 0 0 0 0 0 0 0 0 0 0 0 0 0 0 0 0 0 0 0 65 0 0 0 0 33 0 0 0 14 0 0 0 0 0 0 0 0 0 0 0 0 0 0 0 0 0 0 0 0 9 0 0 0 0 0 0 0 0 0 0 0 0 0 0 0 0 0 0 0 0 0 0 0 0 0 0 0 0 0 0 14 0 0 0 0 0 0 0 11 0 0 0 0 4 0 0 0 0 0 0 0 0 0 0 0 0 0 0 0 0 0 0 0 0 0 0 0 0 0 0 0 0 0 0 0 0 47 0 0 0 0 0 0 0 0 0 0 0 0 0 0 0 0 0 0 0 0 0 175 0 0 0 0 0 0 0 0 9
114 66 10 250 20 64 105 0 123 205 43 201 108 127 28 42 61 46 310 43 32 58 0 127 131 53 17 149 29 27 123 133 108 116 59 94 51 292 6 298 25 319 77 90 0 136 80 43 141 234 0 96 24 119 54 45 63 11 0 105 24 88 0 104 61 31 105 10 97 87 144 246 57 139 0 84 89 0 51 76 55 132 46 65 121 78 388 341 120 241 255 20 83 84 86 0 64 9 44 166 63 67 283 20 182 48 226 60 125 11 63 0 9 66 137 131 58 9 0 26 51 22 20 4 48 111 82 232 36 6 104 24 102 39 105 104 135 62 59 0 172 48 6 60 1 53 182 133 68 135 130 0 51 58 0 45 201 43 202 207 13 30 60 151 33 52 37 23 147 0 88 164 71 135 46 61 31 66 53 62 43 0 131 49 56 15 50 9 175 87 0 0 84 0 29 236 156 55 24 51 264 95 23 1 85 63 0 116 86 22 3 97 61 72 160 0 266 118 143 110 0 47 149 0 77 42 197 146 68 0 101 26 121 59 10 46 50 64 130 76 50 0 18 132 125 33 9 195 146 50 22 298 64 56 30 111 95 14 57 39 31 46 119 304 41 76 40 170 0 299 64 77 169 38 0 16 112 55 47 91 152 158 112 269 277 0 5 104 71 16 169 157 297 108 97 0 259 129 10 29 304 56 438 10 145 70 47 136 16 101 50 79 65 97 29 212 42 44 106 157 9 245 99 217 56 58 75 132 35 74 127 45 161 33 136 75 265 0 82 125 129 297 37 65 33 111 149 86 191 70 21 14 111 40 56 66 47 93 119 6 87 0 114 93 104 279 109 0 61 41 79 104 176 174 50 71 146 38 15 79 47 122 82 97 16 535 0 26 74 19 145 42 208 25 87 120 158 14 0 17
696 419 369 164 497 259 307 184 378 290 203 362 350 211 142 631 111 423 255 367 238 413 690 194 402 343 357 233 291 336 288 688 799 410 387 314 351 700 265 359 186 306 591 218 173 507 138 296 341 415 311 222 94 356 291 181 418 467 223 48 145 494 83 396 220 296 363 490 83 480 891 119 572 816 342 190 517 155 102 133 259 529 159 472 1150 361 933 122 395 415 367 347 535 470 511 174 317 68 655 206 799 150 255 578 679 270 436 353 191 751 397 167 62 429 486 106 531 168 327 165 936 228 135 591 376 643 421 479 586 87 662 249 432 551 195 388 235 575 381 0 203 166 517 527 237 504 445 188 410 353 394 151 272 360 450 385 82 362 998 188 332 314 253 179 31 205 118 175 596 277 320 208 575 521 80 694 94 160 193 277 162 237 595 231 238 200 707 445 179 169 363 777 287 247 150 779 416 332 361 202 862 193 317 157 64 551 502 245 549 194 172 21 264 274 0 207 398 471 708 423 965 464 227 731 322 290 287 392 792 160 734 230 347 292 696 379 299 355 198 784 298 123 289 307 427 212 137 639 309 366 518 361 922 187 383 904 287 539 114 158 65 333 548 491 512 356 666 768 569 74 276 646 441 112 466 338 292 268 293 380 262 236 747 474 561 261 220 243 308 383 592 566 318 418 117 438 298 240 174 164 207 393 210 360 773 431 543 552 238 402 238 462 455 289 295 466 250 273 205 144 483 233 320 403 211 223 194 364 553 647 381 461 310 282 331 244 1013 513 519 338 1034 703 143 327 192 316 199 167 728 50 301 215 243 194 464 420 217 286 574 615 191 175 330 293 427 374 298 1271 203 492 238 566 119 756 76 227 87 221 445 841 582 352 291 198 80 391 306 570 926 420 847 339 184 226 410 295 858 215 202 161
913 538 779 929 303 683 317 735 950 531 1775 1718 1254 417 1647 850 273 349 155 510 115 212 333 186 299 1398 1525 697 216 254 504 557 1228 924 2140 1288 1302 834 388 1611 832 660 216 562 339 1001 837 1612 371 678 575 622 411 480 463 1354 732 275 372 725 329 440 560 417 380 683 553 707 180 1667 1550 1667 412 941 3122 573 626 633 444 723 374 178 607 871 960 926 520 248 1100 570 63 1075 847 1248 1619 779 399 42 2240 1762 436 1277 858 1120 2067 1736 739 1433 1678 569 1140 344 814 886 298 1513 1410 435 497 178 155 54 315 1087 641 1660 1184 788 1313 30 516 660 1634 1180 1474 1055 605 809 819 0 516 1071 573 393 1223 1165 651 699 1103 894 1403 538 1073 261 322 365 436 615 1208 1367 677 692 1180 481 334 723 940 445 1619 511 1329 692 1126 462 648 395 352 1030 298 232 1337 989 792 2463 218 858 1116 433 869 1387 871 858 847 678 816 873 1626 463 721 1103 1262 440 907 157 1119 862 332 5 1264 1817 822 176 338 153 72 685 231 996 1999 960 1571 1021 912 489 686 901 775 1167 911 496 1249 857 1606 488 496 1081 806 198 689 337 895 1257 570 971 1328 455 151 451 280 1551 2743 1447 714 346 701 2007 596 1079 401 1478 65 746 388 1001 578 402 697 492 305 1343 809 312 1112 746 4249 967 589 2384 1868 1299 931 956 1035 1673 507 768 383 884 419 1484 1733 331 375 927 901 444 1387 1301 501 245 491 641 2414 719 622 670 331 2282 823 372 1016 1085 980 944 1993 1318 1244 121 625 407 493 1518 106 1074 345 80 1114 660 749 403 1407 1035 617 1226 1324 1114 1182 394 1292 857 1626 540 443 336 739 122 776 511 2055 1106 1694 334 1771 1314 1695 994 1398 689 134 1051 863 412 1412 1012 1129 586 1194 319 871 826 252 632 220 731 379 337 454 493 2311 890 657 1719 231 644 489 978 1259 675 683 797 1063 749 1305 971 305 663 1168 2428 2009 735
0 115 0 0 25 0 58 122 22 95 50 215 104 384 101 95 29 40 29 28 31 43 0 310 0 34 59 153 155 2 185 296 91 7 54 112 311 31 0 326 59 156 57 79 0 297 0 41 242 63 55 272 18 122 18 0 24 98 24 76 51 27 77 140 78 10 0 125 0 0 0 121 111 265 43 66 113 0 98 61 191 194 75 6 157 209 0 335 210 131 394 0 209 47 185 108 8 43 14 0 158 204 240 86 0 58 114 121 0 283 0 0 29 255 116 19 100 218 0 111 141 0 139 91 155 87 222 193 0 21 111 0 261 0 13 28 165 6 19 0 363 138 65 102 167 379 121 50 129 345 155 42 0 26 28 151 46 201 0 15 9 245 152 33 15 192 248 22 114 321 0 258 0 0 129 279 100 32 0 9 34 0 0 137 0 325 62 54 40 227 55 78 86 89 67 17 87 19 75 162 7 26 338 0 109 181 0 0 186 51 55 39 85 28 649 94 251 18 229 0 0 0 130 0 13 89 0 440 166 342 182 50 134 36 103 58 127 158 65 0 0 57 305 19 211 193 8 85 50 56 249 542 0 76 72 97 67 0 0 65 46 156 122 7 342 73 125 124 0 24 73 0 213 225 269 83 86 14 147 136 0 172 48 231 301 60 128 54 200 0 221 0 97 56 71 411 0 161 0 97 49 60 39 167 58 87 381 16 109 197 156 0 119 196 261 23 10 88 0 106 184 0 153 0 43 0 164 0 124 16 45 179 854 14 148 14 11 14 34 0 382 14 8 51 60 94 57 35 0 0 114 46 25 156 176 258 226 142 78 40 0 63 8 36 214 76 51 0 355 113 23 448 0 232 148 393 0 73 0 161 134 194 0 41 136 0 0 381 308 119 50 24 8 0 0 45 141 192 0 84
0 0 20 0 0 248 0 277 0 0 0 0 83 0 0 0 0 0 0 0 0 0 0 0 0 26 0 15 0 0 36 0 0 0 0 0 8 95 0 0 0 0 0 0 0 0 0 0 0 0 0 0 0 9 0 0 10 0 0 0 0 0 0 0 0 0 0 0 0 0 94 0 38 0 0 0 0 0 0 0 0 0 0 0 0 0 0 0 24 0 0 0 104 0 0 21 0 4 0 0 0 33 38 0 0 0 0 0 0 0 0 25 0 0 0 0 0 0 0 0 0 13 0 0 0 78 0 0 0 0 0 0 0 45 0 12 0 0 15 0 0 0 0 0 0 0 129 0 41 56 0 0 0 0 0 0 13 0 0 0 0 0 10 0 0 0 0 0 0 0 0 0 0 0 0 0 0 0 0 0 0 0 0 0 0 0 0 0 0 0 0 0 0 0 0 0 0 0 0 0 0 0 30 0 0 0 43 19 0 0 75 10 10 0 0 0 0 0 0 0 126 0 0 0 0 0 40 0 0 0 0 0 19 0 0 0 13 0 0 0 0 0 0 0 0 0 0 4 0 71 0 0 0 0 0 30 0 0 0 0 0 30 11 23 0 64 0 0 40 0 0 7 0 0 0 0 0 0 0 0 0 0 0 32 0 0 0 0 0 0 0 0 0 0 0 0 0 0 0 0 0 0 0 0 87 0 13 0 11 0 0 57 27 0 0 0 0 46 0 0 0 0 0 0 11 0 137 0 0 0 22 0 0 0 0 0 50 0 0 0 0 0 0 0 0 0 60 0 0 85 0 0 0 0 78 0 0 0 40 0 0 0 31 0 0 0 0 0 0 0 0 0 0 0 0 56 0 0 0 0 0 21 0 0 0 0 20 0 0 0 0 0 0 0 0 0 0 0 0 76
0 0 70 0 0 26 0 0 10 0 0 0 0 0 0 0 0 0 62 0 0 6 38 0 0 0 18 0 0 13 0 0 0 0 0 0 11 0 22 63 0 0 0 0 0 0 2 0 0 0 0 2 0 0 2 31 0 0 0 0 11 6 0 0 0 0 6 0 0 0 0 16 0 0 0 0 15 48 0 0 35 0 0 0 0 0 0 13 0 0 0 0 21 43 0 0 0 5 0 0 0 0 0 0 0 0 0 0 11 0 0 0 0 16 0 0 0 0 0 0 0 19 0 0 23 0 0 0 0 0 0 0 0 4 0 0 17 0 42 0 0 5 26 0 39 0 0 0 0 0 35 0 0 0 0 0 0 2 19 0 0 0 0 0 0 0 0 0 0 0 0 0 0 0 0 71 2 0 0 0 5 0 23 0 0 0 13 0 0 0 0 0 0 0 0 0 35 0 0 144 0 0 0 0 36 0 0 0 0 0 0 4 16 0 80 21 33 0 6 0 0 0 0 0 25 0 73 10 0 0 0 0 0 0 0 0 11 0 0 18 25 0 0 0 0 0 0 0 0 0 0 0 42 10 0 33 0 0 0 0 0 0 0 7 0 12 4 0 0 0 10 0 0 6 0 0 0 0 0 0 0 0 0 0 20 32 19 0 27 0 0 0 0 0 34 0 0 12 0 0 0 0 0 12 14 0 0 0 0 30 0 0 0 0 0 32 0 0 0 0 0 15 8 0 0 0 0 0 0 69 0 0 0 0 2 76 33 0 0 0 7 82 0 0 0 0 0 0 0 0 0 0 0 0 0 0 0 0 0 0 0 0 0 0 0 15 49 48 33 13 15 0 0 0 0 19 0 1 0 0 13 15 0 57 0 0 0 0 0 0 0 0 8 0 0 0 0 0 0 0
508 245 190 413 215 388 258 372 637 485 311 242 149 302 385 640 74 472 248 231 280 213 476 415 305 311 391 113 147 378 72 572 361 323 189 617 132 691 625 206 269 441 147 391 135 214 60 229 487 477 392 303 202 310 158 202 174 172 286 203 152 616 123 388 239 213 396 311 302 204 432 328 225 509 226 115 572 609 158 157 324 414 134 483 230 325 596 328 162 644 222 493 727 295 414 365 384 68 424 248 523 73 269 609 811 148 535 296 476 404 288 97 127 476 548 224 515 428 158 303 645 118 86 159 128 422 562 428 417 66 321 477 277 368 334 162 534 486 229 0 483 145 356 311 424 726 596 465 429 495 335 244 96 263 212 750 357 297 581 447 268 207 212 442 46 206 333 326 261 349 294 173 749 598 180 200 313 315 324 423 223 355 593 704 745 183 454 593 237 207 232 645 248 430 347 630 269 205 450 267 602 86 209 223 409 529 461 330 416 278 254 226 275 119 1150 83 211 242 725 262 285 316 293 494 305 271 378 265 1079 619 417 222 412 243 302 593 340 1049 428 280 237 437 227 217 200 131 128 200 299 204 249 810 142 250 264 374 236 269 102 85 39 253 413 296 400 279 506 302 427 260 139 277 296 107 299 321 248 155 461 406 385 511 430 371 231 437 206 246 262 297 314 600 662 179 325 112 356 120 438 390 326 246 905 227 251 74 454 449 295 191 367 439 514 143 385 507 157 437 196 93 197 473 292 384 325 148 147 320 608 370 436 150 204 247 257 284 364 334 311 299 416 332 279 399 249 430 362 59 161 532 223 272 386 441 260 339 61 317 286 646 226 286 395 275 364 223 230 135 544 243 524 327 136 362 328 423 712 212 267 545 288 273 595 316 83 773 339 429 263 295 577 599 334 227 248 194 549 84 198 301
27 39 0 75 41 33 0 32 21 116 0 0 15 0 0 7 3 74 0 23 17 0 0 4 0 18 0 0 81 6 0 42 36 0 16 0 53 0 0 0 61 46 11 99 0 29 0 54 0 26 34 10 19 61 0 0 19 42 0 0 0 76 0 0 0 0 0 53 0 18 0 8 19 0 0 0 0 35 0 0 0 159 0 52 0 0 0 0 23 0 2 14 0 0 24 0 144 0 32 10 0 0 37 21 0 18 117 9 0 17 0 17 0 0 0 2 1 10 0 56 27 0 23 0 0 7 52 57 0 0 39 0 0 0 0 31 32 11 0 0 21 0 0 0 0 0 0 0 0 45 16 0 47 0 45 31 0 0 0 0 4 0 44 63 0 0 57 9 0 0 0 0 0 44 3 0 0 0 1 0 37 0 9 0 38 7 37 27 67 7 0 39 50 14 5 0 0 6 0 0 26 45 0 0 0 30 0 78 43 0 0 0 0 5 48 0 0 0 105 4 0 0 66 107 66 0 104 38 0 0 34 15 45 0 0 0 0 0 0 4 92 35 27 44 0 0 0 0 31 0 66 89 0 0 87 0 5 0 14 0 6 7 0 44 48 0 16 0 4 0 0 0 39 2 0 0 0 21 0 25 0 14 0 0 318 11 31 13 63 0 0 0 0 0 0 0 33 56 17 0 0 0 15 69 14 2 21 0 0 16 66 0 0 73 1 0 15 0 0 0 0 0 0 0 0 16 0 73 0 0 4 0 55 0 0 0 113 0 97 0 0 43 48 0 53 0 68 20 10 0 0 59 4 0 0 0 0 0 0 0 0 59 51 28 42 0 47 0 0 37 25 41 0 0 0 0 0 53 0 0 0 0 0 0 9 59 0 0 21 0 19 0 0 0 22 1 13 0 0 0
0 0 0 0 0 0 0 0 4 8 0 0 0 0 0 0 0 2 0 75 0 0 0 0 0 41 21 0 0 12 0 0 22 3 0 0 0 0 0 0 0 33 0 0 0 4 0 0 0 0 21 0 0 0 0 0 0 0 0 0 23 0 0 0 0 0 0 0 71 0 0 0 0 0 0 0 0 0 0 0 0 15 2 0 0 0 0 10 0 0 0 0 0 0 26 0 0 0 47 0 0 0 0 0 0 0 0 0 0 0 20 0 15 0 16 6 56 25 0 11 0 2 0 0 0 0 0 12 0 0 19 0 0 0 0 0 0 0 0 0 0 0 0 0 0 0 0 15 0 0 0 69 0 0 26 0 0 0 0 45 0 0 0 0 5 0 78 0 0 0 0 0 0 0 0 0 0 0 0 0 0 0 27 0 0 37 0 0 36 12 0 0 0 0 0 0 0 0 0 0 0 0 0 0 0 0 0 35 0 0 0 6 39 0 0 0 19 8 0 0 0 0 0 0 8 0 0 0 0 0 0 0 0 0 53 20 0 0 6 30 0 0 9 0 0 0 12 0 0 0 0 0 0 0 0 0 0 0 0 0 0 5 0 0 0 0 0 0 0 0 0 0 0 8 0 0 0 3 0 0 0 0 51 0 0 36 0 0 0 0 0 0 0 0 0 0 32 0 0 72 0 0 0 0 0 0 0 0 0 0 0 0 0 0 0 0 0 0 0 0 0 0 0 5 0 3 0 0 0 27 0 0 15 0 0 0 0 38 13 0 0 0 0 0 0 0 0 0 0 0 0 0 0 0 0 0 0 0 0 0 0 0 33 0 38 30 0 7 0 0 5 4 0 0 0 18 0 10 0 0 0 0 46 12 16 0 0 0 0 2 68 0 0 0 18 9 0 0 0 23
978 805 874 1628 761 863 1071 456 657 501 356 1318 598 585 620 756 151 714 1143 433 291 961 937 1165 420 739 831 866 1241 1198 715 442 898 737 451 493 705 1128 1027 515 801 872 785 854 230 464 297 1019 786 657 668 887 410 1123 478 1655 353 927 571 952 424 1083 504 897 682 507 840 731 347 705 1815 524 349 788 1216 948 990 1961 277 522 763 1502 263 843 579 455 111 1135 748 890 734 1719 899 654 1682 313 838 224 1648 998 804 850 337 746 994 862 494 645 1203 1146 764 970 175 368 1012 798 933 636 931 840 1196 465 452 784 511 458 1470 839 1439 183 1040 850 1376 583 857 452 1205 1115 740 0 857 714 1021 1373 742 1210 971 1091 1392 1018 739 1367 597 1232 901 1213 883 186 1240 1460 843 899 994 350 231 501 651 523 1361 222 410 780 875 0 860 1323 425 740 389 925 279 1031 646 1311 1128 454 1548 830 768 1006 807 1261 261 545 361 1040 2058 864 1221 1119 209 455 233 686 1215 1035 569 1460 968 327 669 403 847 550 1212 979 796 347 1290 727 1722 1280 886 1124 760 976 890 710 2484 1073 1143 537 976 434 1039 735 523 835 1214 1513 730 1481 276 510 1012 1199 96 1188 687 1160 3335 644 1463 392 844 1637 769 822 231 415 157 962 388 1316 692 1391 853 1135 1204 880 503 617 1214 684 1327 1110 499 185 1324 983 689 1280 706 735 1782 830 620 796 389 669 2074 429 737 983 559 568 1124 659 714 1052 486 1204 807 253 1119 1054 839 1938 833 1086 772 1516 1163 638 924 1208 588 602 426 1410 627 209 462 993 657 331 705 991 734 839 1025 1487 158 850 817 1336 1046 1624 1389 678 626 893 296 1476 874 919 1346 254 451 151 628 277 187 1062 945 876 381 1182 865 2406 732 945 1174 800 665 1130 532 753 328 713 664 1672 800 1427 1176 934 895 637 1200 521 578 565 554 672 384 712 697 911 1206 897 1829 910 732 509 1147 1248 683 735 1158 781
470 393 619 699 300 1064 364 548 587 549 562 493 408 634 982 451 170 481 1026 373 263 381 440 308 665 293 577 1015 0 289 79 761 1047 387 88 151 387 906 275 656 232 502 143 148 199 548 345 595 480 198 424 313 452 333 317 433 459 556 320 206 145 852 211 628 297 56 894 381 172 502 1223 168 569 311 1087 2 1227 1122 166 193 575 307 490 398 1084 541 76 912 527 449 266 728 628 219 257 360 313 51 631 633 1444 298 200 681 1048 640 522 401 779 858 680 200 189 712 608 311 603 241 634 286 233 282 248 423 118 599 677 378 774 60 607 270 615 403 182 353 639 1343 191 0 513 477 534 493 528 857 428 563 637 372 257 356 889 351 553 459 76 285 1000 683 262 249 332 257 122 365 336 184 1077 89 211 545 590 278 577 811 342 933 432 622 197 539 731 600 444 415 466 446 307 545 1034 748 462 313 464 656 665 533 523 385 247 161 827 184 425 354 560 508 649 547 278 314 660 352 0 638 630 351 125 340 485 280 364 354 491 257 495 653 1467 413 796 338 330 601 851 516 383 643 484 965 503 570 650 485 290 283 181 732 115 467 319 490 292 310 220 1261 318 249 139 448 191 718 711 745 487 199 510 701 398 136 328 368 242 225 502 510 335 457 521 382 266 396 307 432 866 576 319 693 320 128 778 837 443 601 248 342 421 714 334 200 777 219 119 568 730 226 646 503 529 523 184 340 421 236 1453 870 570 531 161 313 508 206 457 598 515 245 522 427 729 566 226 367 418 291 759 556 456 674 990 115 381 754 139 210 140 190 400 501 464 500 422 633 378 385 686 538 189 254 246 687 217 899 712 324 477 488 148 300 360 361 247 292 423 971 394 602 623 345 1419 791 1366 175 346 552 193 578 390 281 479 627 595 798 561 175 489 485 697 503 473 783
0 0 37 123 135 0 292 26 31 301 10 33 137 201 203 154 32 84 75 19 99 152 226 115 38 39 33 24 0 42 42 382 37 229 127 16 49 271 143 34 184 85 48 109 94 100 0 143 68 100 123 79 53 17 180 0 146 0 187 101 0 77 54 134 18 3 201 27 168 34 306 0 0 0 160 80 43 173 35 124 167 127 0 71 0 0 300 70 111 182 82 339 339 125 221 154 286 7 0 8 142 0 214 138 0 55 151 127 284 202 44 395 33 0 152 0 199 93 61 93 34 259 125 65 139 313 708 130 80 35 194 64 94 23 38 59 350 183 57 0 141 37 83 101 20 0 201 253 320 55 97 44 130 105 20 110 100 49 0 183 232 89 212 389 68 110 119 21 278 182 118 18 39 90 290 125 64 87 151 71 5 169 221 288 120 8 0 174 6 92 0 66 29 367 17 17 75 283 87 112 151 115 36 82 92 45 109 152 226 15 32 20 170 21 76 68 207 26 114 12 140 143 0 298 12 30 2 204 149 532 57 83 198 76 142 284 45 108 66 66 0 6 137 137 49 113 21 54 34 14 38 471 231 142 0 36 13 128 0 32 17 94 251 31 258 0 206 635 14 16 15 19 128 40 148 91 197 0 38 8 104 317 120 96 659 31 70 181 209 73 56 231 16 0 0 0 62 18 119 22 71 145 59 0 19 21 20 292 140 195 28 20 69 14 239 73 37 121 0 24 31 0 16 44 76 0 185 10 122 69 78 66 22 38 77 43 81 0 74 212 0 9 15 43 326 234 82 87 26 90 169 9 48 114 413 0 0 179 105 199 78 112 134 66 266 103 19 261 140 0 51 117 175 20 176 0 375 16 458 0 71 162 31 59 0 62 0 298 33 28 37 147 162 289 29 0 161 0 45 108
139 1148 493 872 990 1590 610 915 2590 957 374 1450 1469 1108 2715 1299 385 971 3599 757 1230 1325 906 480 1018 677 612 2114 161 1297 609 2905 3078 834 1146 890 374 971 1403 1216 906 938 634 639 578 547 1428 1374 951 844 1324 640 602 982 435 2385 1153 764 774 1539 299 1955 702 2224 705 799 1589 672 319 1659 2426 763 1256 496 2344 801 2503 1444 365 1041 614 2187 443 1353 1167 989 283 1168 860 1614 651 1335 1381 823 1663 737 1186 157 737 747 1341 716 1018 1350 1217 1361 530 1187 1135 1675 1243 411 516 561 997 824 2175 995 1074 626 1251 707 426 303 393 827 2067 1179 2130 352 1579 1686 1153 225 403 432 939 2295 644 0 801 540 872 1099 1147 1298 739 788 675 328 1008 515 1408 1221 1276 533 924 752 945 1057 1082 761 904 1035 277 796 1660 465 1010 1127 1339 1087 2915 1003 612 1033 699 1378 698 484 380 1140 1581 1212 527 956 1449 491 1200 1755 314 1196 796 650 362 1401 1059 1692 905 316 2064 480 1287 738 1932 646 1098 2168 1288 957 1117 1082 1182 412 1515 1189 727 282 1001 753 789 1627 1372 683 1035 941 1248 1847 1841 782 738 927 772 1289 1118 1440 1205 1825 1105 1306 1527 920 991 1384 1501 700 414 943 696 853 1515 2914 535 706 2340 989 1144 752 388 471 221 1377 990 1764 1207 1855 1296 1201 796 1250 822 676 833 587 1723 987 1147 1133 971 1330 689 756 1264 1222 1647 1450 569 1602 479 990 1437 1399 1781 1195 768 735 1556 1699 703 1631 1469 891 2032 1396 1370 1070 1138 2163 584 511 911 1349 1241 682 503 961 905 594 264 680 1378 930 580 1072 593 291 614 1042 1777 1275 1083 732 995 1044 1342 1401 618 874 1263 834 1681 429 304 1172 459 1380 1443 566 856 979 909 1009 645 1654 1517 2264 609 633 621 2121 781 1597 626 544 1821 2098 961 322 447 1630 1316 1148 866 2178 530 286 1348 1103 807 1681 1062 1317 229 1031 163 1107 1376 881 2413 564 2626 1759 992 561 997 1838 2553 781 1359 773
39 105 0 93 36 65 0 155 28 0 0 430 67 0 0 0 74 643 166 24 162 0 0 50 0 225 0 0 0 10 0 291 0 91 0 0 0 0 0 152 64 0 15 0 35 91 17 302 20 0 0 0 37 0 44 0 194 0 0 19 0 0 7 0 17 71 0 233 85 0 18 0 0 0 86 48 0 0 133 0 0 155 0 14 0 310 0 0 94 11 108 23 0 65 0 150 0 0 91 0 20 134 368 0 0 136 0 106 0 0 0 32 13 21 0 0 77 34 0 0 105 0 0 58 144 0 76 0 84 0 410 42 0 0 0 162 140 0 0 0 0 163 19 35 0 0 0 0 0 74 0 5 0 0 0 67 0 65 558 596 263 20 236 0 4 0 107 58 54 0 113 6 42 0 0 0 28 0 0 0 0 36 0 150 0 42 720 285 69 46 0 0 0 48 99 0 0 0 0 495 103 24 453 0 82 0 8 0 15 0 240 0 0 4 0 175 0 146 0 192 108 0 113 0 16 184 37 0 0 0 566 0 213 92 0 398 111 0 4 0 0 0 274 548 46 54 0 359 0 194 1080 0 0 17 0 0 0 0 0 1359 26 10 0 170 109 27 45 213 0 54 46 239 26 54 181 0 0 126 174 137 71 44 0 0 423 25 255 0 0 124 64 0 0 6 0 111 0 0 39 0 0 0 699 0 319 17 72 0 329 106 109 0 99 71 0 0 61 0 0 0 0 196 20 4 54 0 0 0 102 0 93 0 67 120 40 0 0 0 0 125 0 151 0 0 0 0 0 0 0 79 0 0 281 0 0 146 0 0 172 0 118 0 0 0 0 0 93 196 33 0 0 0 0 155 0 61 0 0 0 77 0 0 0 0 46 0 0 0 133 0 229 184 17 0 128 47 0 585 198 0
0 0 0 53 138 7 13 133 55 33 9 0 129 58 35 95 0 25 271 0 113 0 97 275 30 0 0 86 0 19 67 0 164 82 0 0 54 136 0 0 10 20 0 24 69 102 72 84 110 0 0 120 0 0 0 0 40 57 0 10 25 61 14 42 29 66 112 0 15 0 5 41 0 53 76 41 21 0 49 0 15 135 0 24 63 65 215 0 32 95 0 263 0 9 56 0 94 6 166 64 41 0 126 0 318 14 1 5 92 49 5 6 16 24 78 11 0 0 183 54 236 23 40 161 15 42 0 0 190 0 110 0 0 21 51 21 38 39 0 0 40 154 16 54 86 143 0 137 85 0 60 8 14 34 127 53 20 65 42 31 113 6 23 144 14 41 26 110 18 17 0 100 325 0 167 118 24 0 50 20 60 35 47 0 0 44 84 0 111 23 33 224 55 11 24 65 33 13 0 16 13 6 45 75 120 28 83 191 35 50 0 23 67 0 92 0 91 69 10 29 26 44 21 98 0 0 52 32 0 9 72 0 0 3 71 19 98 0 19 17 84 81 28 101 0 23 22 0 102 0 0 255 0 8 4 69 24 0 17 12 0 17 16 54 13 47 14 212 4 5 43 15 56 33 205 72 52 10 33 0 19 0 0 16 196 67 13 37 105 0 0 154 66 9 0 58 39 118 47 0 49 20 0 156 22 0 174 55 32 47 39 47 106 54 30 136 17 25 37 126 19 50 42 42 41 30 48 48 32 102 32 0 119 0 1 180 30 64 74 0 112 24 9 0 62 45 47 112 209 0 0 82 23 4 11 35 85 0 62 119 25 19 59 0 0 0 66 0 6 0 22 0 6 59 19 48 0 19 0 0 231 42 20 162 9 18 0 48 193 31 87 0 24 39 0 30 115 73 0 0
28 14 0 27 12 0 10 0 166 118 48 0 11 0 0 41 0 20 0 0 0 57 0 0 16 0 36 0 0 51 0 83 0 31 0 72 0 0 0 0 66 63 37 0 127 77 30 57 14 80 0 138 49 14 5 0 35 23 24 0 0 66 0 14 5 0 0 0 29 120 0 0 76 0 0 39 43 0 5 0 0 84 0 17 0 0 0 0 0 30 0 57 13 0 0 0 99 0 97 0 0 0 0 41 0 0 49 0 77 0 74 0 0 0 37 40 79 20 0 8 35 12 1 0 19 0 0 37 56 0 53 0 0 0 0 0 0 39 0 0 0 0 17 0 10 39 0 47 24 0 21 0 0 0 0 10 41 39 8 0 0 128 0 104 0 61 41 73 69 38 0 0 0 43 13 165 27 0 0 77 11 61 0 0 0 20 32 0 0 285 0 8 0 0 65 0 0 0 97 0 31 0 0 0 0 0 0 17 0 0 29 0 55 0 0 39 12 52 0 40 36 129 0 26 16 31 167 224 306 0 50 0 168 0 95 48 13 0 0 25 11 13 0 16 0 0 0 0 0 0 21 0 0 37 0 40 57 34 0 0 8 0 112 63 0 1 27 0 0 103 0 26 6 18 0 47 21 0 0 42 23 41 0 0 87 0 1 0 15 235 0 0 0 22 40 0 101 14 68 0 0 0 0 133 52 0 30 13 0 29 7 64 0 0 0 31 59 0 82 19 0 0 0 0 32 19 19 0 31 112 19 0 0 0 10 0 0 155 51 0 17 0 0 0 41 0 202 0 370 0 0 0 0 0 0 0 0 0 0 185 0 82 0 103 0 0 25 0 0 0 49 0 0 138 26 0 66 34 0 0 0 68 23 0 11 0 16 61 208 34 78 0 0 44 0 0 50 0 0 0
0 0 18 0 21 0 0 0 0 20 0 0 0 0 0 3 0 0 28 12 2 0 0 0 0 0 0 0 0 0 0 0 0 0 0 0 15 0 27 0 0 0 0 0 0 10 0 0 0 0 0 0 0 8 0 0 8 0 0 0 0 59 0 0 27 2 0 0 3 7 0 11 0 0 0 0 0 0 7 18 0 0 0 0 0 0 0 0 0 0 0 0 0 0 0 0 0 0 62 0 51 0 10 0 0 14 0 0 0 0 0 0 24 0 0 0 24 0 0 13 0 0 0 25 12 6 0 0 65 0 0 0 7 0 49 40 20 0 0 0 2 0 0 0 28 81 49 0 0 0 0 0 0 0 28 0 0 3 0 0 0 0 0 0 4 0 0 0 0 0 0 0 0 0 0 0 0 0 6 0 0 0 22 0 0 17 0 0 0 0 0 0 0 0 2 0 0 5 0 8 0 0 31 0 0 0 0 43 0 0 0 0 0 0 0 0 0 0 0 19 0 0 36 0 0 0 0 7 26 7 43 0 0 0 0 0 0 0 0 54 0 0 10 0 0 0 0 0 0 0 0 0 0 19 0 0 0 0 4 0 0 0 0 0 0 13 7 0 0 23 0 0 0 0 0 0 17 0 0 10 0 25 0 0 0 0 1 0 0 0 14 0 0 0 32 0 44 0 7 29 9 9 0 43 0 0 0 0 0 0 0 0 0 0 0 0 0 0 0 2 0 18 3 0 0 0 0 0 0 0 67 0 9 0 33 31 0 0 0 0 0 0 30 0 0 0 5 0 0 0 0 0 15 0 56 29 36 0 0 0 0 0 2 0 0 0 9 0 0 73 0 0 0 28 0 0 0 6 0 33 10 22 0 0 0 0 0 0 0 18 64 0 0 6 0 0 6 0 0 0
88 22 37 0 50 50 0 0 9 0 0 0 6 0 9 63 0 7 0 0 3 5 0 0 27 0 5 92 0 6 0 19 30 0 37 0 15 0 50 0 11 0 20 0 0 41 0 0 0 21 0 15 16 0 6 0 44 14 0 0 11 27 0 34 60 0 8 48 0 0 153 20 42 0 0 10 0 0 5 0 0 0 6 2 79 0 0 70 38 17 15 29 0 0 55 0 0 1 23 0 12 8 0 140 38 58 0 0 52 0 11 0 0 0 19 7 0 13 0 51 52 4 15 4 32 0 0 8 0 0 9 0 9 0 0 0 95 0 0 0 37 22 0 0 0 23 0 23 6 2 0 16 67 0 7 0 0 52 70 76 18 0 0 0 7 34 19 5 0 39 0 0 0 36 49 14 3 0 0 5 22 0 0 9 0 0 23 0 0 0 70 2 0 0 0 7 11 0 17 0 25 14 16 24 33 26 0 0 33 93 0 0 25 7 0 0 126 13 0 16 0 13 0 48 6 29 0 15 0 0 0 0 28 0 0 22 0 0 0 53 0 65 26 11 17 12 1 35 44 18 0 0 0 28 7 0 37 0 4 0 0 65 0 0 7 0 37 170 17 14 0 0 36 47 63 0 19 18 0 0 0 0 0 0 0 0 0 0 0 0 36 0 0 15 5 0 0 0 5 0 22 11 0 0 67 18 0 31 0 0 0 30 0 0 47 36 9 0 7 0 4 12 0 23 0 8 0 23 7 23 37 73 48 0 86 0 9 0 127 83 0 29 11 0 120 0 0 0 109 100 72 0 0 0 9 0 34 66 14 128 0 27 24 0 35 0 0 0 11 35 0 45 0 0 36 0 0 9 36 27 22 18 0 0 12 42 0 0 55 19 0 21 17 32 0 57 0 0 36 0
468 587 423 381 764 551 557 352 1242 349 715 1085 521 469 414 568 174 384 728 504 528 392 334 83 687 189 469 1139 535 282 152 984 1553 563 275 384 305 540 702 562 329 615 337 215 326 210 191 872 568 521 836 1077 252 543 156 389 652 393 571 301 161 641 390 705 353 424 791 523 430 592 653 311 688 399 1249 267 742 1020 169 294 315 1377 405 669 538 605 304 297 369 530 429 1008 588 101 872 415 0 51 546 251 1268 387 318 821 2274 505 602 892 641 588 849 276 39 512 232 497 158 1219 197 576 265 257 132 886 294 870 1923 455 789 142 1286 1457 552 628 419 17 514 1148 318 0 744 634 534 232 670 1415 1392 1052 426 856 608 297 779 631 365 559 290 303 743 319 382 478 217 754 146 246 1128 325 360 480 371 432 874 540 623 133 1270 508 1264 731 730 0 929 1005 522 806 753 790 289 2330 736 1082 407 378 469 730 662 434 734 1042 738 525 492 413 346 157 883 746 638 331 268 188 244 338 330 201 451 415 754 266 274 548 526 185 711 434 889 306 417 501 781 455 226 567 152 840 679 281 189 1010 529 449 743 744 177 341 337 1261 86 124 331 727 444 472 478 308 297 328 158 125 123 916 440 921 274 373 361 186 614 1258 256 1085 221 241 882 493 220 555 476 454 409 286 728 1060 778 282 191 194 542 432 1951 446 1078 350 264 768 767 632 735 1055 926 684 568 939 1056 260 826 551 800 545 659 1158 502 592 1010 2061 170 327 255 140 796 365 334 47 540 333 522 322 698 434 786 1283 920 391 1017 504 1184 340 1723 649 480 405 104 473 116 440 466 22 636 603 347 1226 468 419 1434 1182 217 398 640 592 443 290 344 589 277 1333 286 460 582 423 585 718 689 643 297 1111 548 515 523 668 846 111 857 706 144 1232 435 878 379 706 715 517 477 716 237 843 1184 640 1010 740
0 4 0 46 10 0 0 0 9 17 6 117 56 9 9 0 0 42 67 26 11 40 26 6 0 0 31 55 70 14 4 39 23 8 88 14 17 0 48 0 21 56 13 0 3 0 6 12 24 22 94 4 41 5 2 10 26 30 5 0 3 38 28 58 0 8 115 20 4 36 0 64 40 12 62 0 0 0 12 0 24 27 0 27 23 0 4 51 34 2 2 41 11 11 77 12 2 1 32 19 28 0 3 0 35 30 85 0 40 15 11 48 2 21 14 5 0 8 20 70 5 7 0 17 0 48 0 22 68 4 8 75 43 65 20 36 14 0 6 0 46 2 3 23 30 0 20 16 14 9 0 28 42 2 4 27 26 3 31 0 12 7 4 0 1 0 22 0 0 0 61 26 61 23 28 0 53 0 38 4 6 0 17 65 21 29 35 135 16 0 33 14 0 13 14 63 0 11 59 0 7 9 0 36 19 18 0 7 0 11 0 5 7 17 0 8 58 118 29 8 42 20 68 72 5 17 17 15 17 41 16 0 14 36 9 6 11 5 11 64 0 56 0 19 35 10 0 0 5 18 52 28 0 13 28 0 0 31 0 9 0 19 9 47 0 27 1 0 0 5 4 6 7 0 16 10 0 0 159 51 20 18 138 0 15 30 17 16 0 4 68 5 29 23 18 0 11 30 0 0 40 29 0 0 11 12 16 15 8 0 35 32 117 0 17 8 17 20 3 12 0 5 7 24 6 30 8 0 8 49 8 13 31 3 30 142 33 0 2 28 56 27 0 23 70 29 8 0 0 15 16 5 19 13 0 5 0 0 23 30 22 30 85 17 17 25 16 54 8 39 6 19 0 2 28 16 0 6 6 34 0 26 7 10 1 6 9 26 28 19 91 0 18 25 0 52 10 0 0 48
155 12 20 6 0 0 18 0 74 16 8 0 33 92 0 65 20 65 2 0 0 139 0 0 0 0 0 0 88 14 43 93 93 92 47 0 31 47 0 0 45 28 0 95 6 5 111 0 0 28 17 23 58 44 14 232 32 0 67 0 0 86 0 15 14 0 0 21 0 45 0 49 0 94 95 8 0 0 0 0 26 63 0 157 35 0 0 0 6 27 0 0 127 0 0 0 0 13 0 143 88 10 22 8 0 20 34 0 0 2 16 29 0 0 0 0 0 0 16 12 0 38 20 18 0 0 177 26 108 5 28 71 40 0 0 12 26 15 14 0 51 0 9 42 0 53 0 0 13 164 59 9 0 63 0 0 47 0 174 85 105 23 9 100 0 0 108 30 0 41 0 0 0 65 0 77 28 85 15 135 0 0 21 0 188 0 0 73 148 44 0 54 0 0 0 106 30 61 42 442 21 58 0 23 0 54 0 21 51 40 5 0 38 16 0 8 0 39 24 54 39 0 40 198 0 34 94 0 13 127 0 0 107 70 30 0 0 21 14 0 169 0 0 39 4 11 27 19 0 36 0 166 167 52 14 0 0 22 1 7 0 58 96 0 55 0 88 85 92 61 8 15 0 22 0 0 0 35 0 0 37 35 0 125 0 33 33 0 46 0 288 4 14 76 35 0 0 31 18 0 118 32 0 62 104 39 7 0 31 42 85 138 50 148 1 0 45 29 0 0 46 37 0 30 8 0 0 0 0 4 120 0 0 8 38 0 0 0 0 48 127 35 0 239 0 0 0 45 131 6 0 0 58 0 123 0 0 21 0 0 0 0 18 52 0 83 53 0 0 71 33 0 0 45 0 24 0 0 67 0 0 58 9 0 9 15 63 98 0 0 90 0 47 181 84 0 38 0 65 0
0 0 0 0 0 0 0 0 0 0 0 0 0 0 0 0 0 0 0 0 0 0 0 0 0 0 0 0 0 0 0 0 0 0 2 0 0 0 0 0 0 0 0 0 0 0 0 0 0 0 0 0 0 0 0 0 0 0 0 0 0 0 0 0 0 0 0 0 0 0 0 0 0 0 0 0 0 0 0 0 0 0 0 0 0 0 0 0 0 0 0 0 0 0 0 0 0 0 0 0 0 0 0 0 0 0 0 0 0 0 0 0 0 0 0 0 0 0 0 0 0 0 0 0 0 0 0 0 0 0 0 0 0 0 0 0 0 0 0 0 0 0 0 0 0 0 17 0 0 0 0 0 0 0 0 0 11 0 0 0 0 0 0 0 0 0 0 0 0 0 0 0 36 57 0 0 0 0 0 0 0 0 0 0 0 0 0 0 0 0 0 0 0 0 0 0 0 0 0 0 0 0 0 0 0 0 0 0 0 0 0 0 0 0 0 0 0 0 0 0 0 0 0 32 10 0 0 0 0 0 0 0 0 0 0 0 0 0 0 0 0 0 0 0 0 0 0 0 0 0 41 0 0 0 0 0 0 0 0 0 0 0 0 0 0 0 0 0 0 0 0 0 0 0 0 0 0 0 0 0 0 0 0 0 0 0 0 0 0 0 0 0 0 0 0 0 0 0 0 58 0 0 0 0 0 0 0 0 0 0 0 0 0 0 0 0 0 0 0 0 0 0 0 0 0 0 0 0 0 0 13 0 0 0 0 0 0 0 0 0 0 0 0 0 0 0 0 4 0 0 0 0 0 0 0 0 0 0 0 0 0 0 0 0 0 0 0 0 0 0 0 0 0 0 0 0 0 0 0 0 0 0 0 0 2 0 0 0 0 0 0 0 0 0 0 0 0 56 0 0
432 46 75 4 7 314 54 23 100 15 38 162 129 61 141 0 47 176 206 119 101 48 85 41 57 1 117 59 71 77 33 218 183 174 0 10 16 39 3 236 49 44 60 53 27 112 13 122 55 68 0 19 38 13 73 52 13 28 52 125 35 171 35 160 98 0 93 88 27 148 106 175 12 78 0 71 126 22 30 14 13 14 83 69 13 59 0 232 44 33 52 120 0 100 0 5 42 5 51 27 40 13 42 157 291 99 108 0 156 21 75 61 28 37 116 23 186 166 0 3 39 82 52 19 59 99 280 29 171 46 163 28 0 51 0 35 0 86 58 0 124 37 0 23 62 169 128 39 95 91 101 34 139 93 0 95 29 122 141 31 17 65 14 0 13 33 102 35 52 76 81 112 46 42 103 0 7 6 103 116 100 0 4 27 0 0 135 97 231 146 0 31 24 6 36 123 83 88 145 46 90 0 36 94 114 80 149 32 36 95 33 60 32 38 0 8 185 20 0 106 176 25 91 208 184 92 163 27 41 20 155 15 51 79 28 27 31 15 111 75 23 38 44 68 46 76 22 119 80 0 194 299 0 57 54 46 23 25 17 118 28 150 202 132 82 0 61 118 0 66 15 24 16 145 19 116 23 119 134 30 42 23 144 42 196 100 106 39 2 63 46 52 175 53 66 0 306 133 0 0 252 142 125 66 52 22 0 139 35 30 5 158 107 46 100 111 0 18 9 77 35 193 27 32 123 60 41 105 0 0 58 0 73 79 57 0 0 3 317 6 208 201 48 0 60 64 24 69 124 149 0 73 36 33 110 0 20 116 136 29 18 42 116 89 29 186 58 0 2 146 0 157 24 178 2 0 258 45 200 0 95 25 0 62 38 0 46 42 0 185 155 35 100 149 7 157 81 47 147 33
43 117 1 167 6 52 72 105 294 46 0 17 157 190 41 161 30 329 73 10 265 27 117 0 32 76 155 73 185 55 0 81 0 136 19 208 156 67 0 117 109 0 0 151 8 48 0 13 274 464 156 0 31 88 41 0 86 2 0 25 67 140 3 35 118 177 190 42 50 0 98 0 35 38 319 17 214 208 54 121 34 432 87 182 276 0 0 65 16 60 144 588 29 94 259 0 34 0 0 18 13 0 158 122 477 0 351 228 136 447 214 13 17 35 253 71 0 0 158 10 56 24 0 0 157 178 235 355 35 3 23 273 0 97 141 54 221 117 39 0 268 0 101 30 72 65 80 204 120 14 11 0 106 60 428 366 15 2 110 28 264 172 31 70 61 69 112 128 85 170 113 42 384 115 23 100 19 108 38 144 0 117 203 73 36 317 359 85 20 26 0 88 86 13 112 24 0 134 125 0 217 266 66 76 216 87 73 21 117 0 0 120 179 10 0 279 653 0 379 142 55 0 0 141 44 98 272 32 0 92 304 190 28 197 77 127 0 429 172 49 40 0 154 57 192 16 70 0 96 54 50 118 164 165 0 257 194 233 0 85 28 36 4 0 50 0 83 288 27 51 72 208 32 82 9 57 181 318 145 86 103 25 0 51 89 137 115 0 28 75 112 78 107 14 0 0 132 171 40 0 182 191 453 117 92 49 56 131 23 152 104 102 91 340 3 235 52 167 10 94 20 112 35 0 15 0 15 8 0 191 193 206 96 34 116 0 170 0 168 436 214 0 5 247 74 43 160 135 907 60 0 76 17 157 23 279 0 80 105 294 0 129 235 179 49 132 0 82 213 59 151 99 251 86 68 27 199 53 261 234 35 0 109 147 24 71 158 210 0 76 175 164 7 219 89 204 104 0 30 45
168 186 220 284 199 290 252 327 315 440 282 548 173 271 326 409 68 304 240 301 253 224 435 208 210 183 424 148 234 184 146 662 713 138 194 84 316 300 331 342 459 658 318 344 126 330 277 262 243 462 207 257 216 250 127 133 163 90 229 191 125 424 224 485 143 131 474 357 168 355 199 290 133 315 133 87 494 855 34 287 186 593 161 316 639 294 15 676 269 170 53 509 208 352 500 255 78 81 250 352 349 292 295 318 123 257 201 190 386 191 388 145 127 159 249 141 390 192 537 229 356 131 168 426 83 290 592 604 399 76 353 161 290 220 420 162 628 519 251 0 298 114 245 237 395 388 492 315 392 529 425 329 281 370 253 269 220 284 436 271 151 217 226 278 71 89 408 81 266 233 53 283 766 293 190 220 576 379 353 317 227 416 558 293 401 432 482 184 231 459 151 392 236 273 288 593 274 247 317 360 675 337 58 313 434 389 102 633 389 321 372 482 474 215 744 349 259 289 308 195 142 310 155 314 246 161 430 407 215 813 416 334 286 147 57 460 155 718 634 314 166 152 218 251 187 354 107 408 205 210 67 338 232 257 199 351 296 206 95 207 63 181 128 298 401 127 369 15 317 299 167 148 216 364 627 324 206 315 416 202 383 264 590 373 316 209 64 381 215 443 650 434 326 149 206 246 294 393 194 368 202 223 210 291 485 203 272 250 385 160 451 626 658 409 194 376 122 375 118 278 187 312 330 211 237 348 290 320 247 395 295 206 163 227 504 898 1023 294 449 627 322 472 162 189 272 156 187 56 301 140 346 106 363 486 434 458 21 200 243 469 311 402 211 169 252 647 367 252 682 497 368 346 456 823 292 421 283 124 716 65 401 224 135 708 174 211 214 440 644 244 265 197 294 318 246 215 442 70 642 390
79 11 129 118 2 52 0 93 118 71 71 330 64 56 99 151 14 54 0 26 19 106 97 0 142 8 109 59 0 0 107 10 180 10 50 68 42 61 152 124 7 0 124 127 0 0 0 0 22 28 0 116 81 0 21 0 146 0 25 39 71 157 31 133 20 56 131 240 0 48 0 78 20 163 0 50 0 0 0 0 0 514 56 18 143 23 0 27 52 222 0 0 0 77 47 24 0 0 74 70 79 8 44 0 109 7 0 168 139 0 15 37 24 62 6 17 0 225 26 77 13 48 33 16 21 20 298 33 0 38 0 0 173 44 0 111 22 330 56 0 12 79 83 57 0 28 332 22 72 64 26 85 12 53 87 127 22 19 0 8 0 37 15 0 16 80 126 0 78 0 52 0 220 45 0 0 197 71 30 38 27 0 436 32 97 26 0 210 112 44 111 157 48 0 118 41 83 115 67 34 26 71 65 0 35 72 80 76 22 148 47 46 60 14 426 82 74 71 85 105 0 67 218 178 0 2 78 8 59 0 79 214 191 36 0 14 0 0 98 54 115 90 0 92 0 0 42 9 43 85 23 278 58 0 68 100 2 9 0 5 42 20 0 179 57 0 104 0 214 0 84 98 16 22 165 211 47 44 134 57 78 36 0 97 317 57 46 42 0 33 0 50 42 0 10 0 61 32 7 0 162 169 0 69 2 46 60 37 16 90 118 0 11 94 35 149 65 60 61 69 40 0 14 92 220 13 208 19 0 107 197 19 0 0 343 178 239 26 270 0 111 231 0 156 0 91 0 0 187 40 118 0 54 34 120 0 59 267 67 0 112 81 71 43 115 39 14 85 53 14 54 120 0 31 0 0 299 76 74 112 152 0 0 12 4 23 113 96 0 69 100 166 29 79 55 30 50 205 0 146
117 12 11 66 25 129 41 15 70 62 23 61 19 104 13 152 18 34 4 0 12 92 9 11 76 0 39 52 0 33 141 77 162 94 44 30 71 8 0 26 6 155 14 12 21 80 9 222 97 116 164 101 4 24 25 51 9 30 59 31 27 88 56 9 29 80 249 46 94 148 41 26 38 102 67 0 75 29 41 25 64 97 17 87 100 52 0 16 22 173 54 51 21 81 53 32 60 8 60 46 111 35 25 22 70 63 243 193 69 158 58 0 1 23 24 38 99 54 14 29 130 42 25 75 20 158 93 87 6 14 51 64 83 170 9 58 107 104 45 0 24 40 18 53 1 97 134 63 74 35 91 7 33 54 81 32 61 3 99 39 32 27 55 61 27 62 28 39 0 66 9 67 25 23 74 8 89 47 60 123 99 12 95 85 0 91 77 62 28 37 92 249 80 11 29 24 80 35 90 29 90 38 55 74 37 117 17 34 41 11 37 0 6 17 433 11 29 41 9 54 0 12 48 5 77 23 63 138 16 27 32 48 82 25 35 72 36 117 0 66 4 51 0 32 111 33 3 117 34 0 35 51 48 33 65 92 13 56 30 46 0 54 37 31 189 30 153 29 21 95 60 37 20 66 43 55 23 47 109 134 47 11 364 117 20 56 3 19 65 24 0 23 88 107 84 42 106 40 33 98 0 26 54 130 157 74 53 93 101 21 76 134 30 53 169 20 19 13 37 138 60 9 55 39 39 6 62 122 178 2 13 32 76 42 47 0 57 242 124 0 58 85 71 22 56 144 21 40 0 48 0 12 60 21 63 173 74 117 21 152 25 76 79 42 192 105 51 4 54 12 82 125 89 106 22 83 103 92 19 38 56 109 7 79 7 109 33 54 49 64 94 39 6 92 18 5 66 79 227 68
41 9 29 0 35 134 70 28 0 188 31 121 76 153 0 81 64 74 0 16 17 40 0 18 7 35 43 24 5 98 23 48 116 7 134 36 175 0 77 0 96 254 95 33 0 0 0 101 158 56 9 5 29 0 2 0 51 10 56 90 1 60 44 47 37 51 56 50 124 43 49 70 91 16 229 45 0 0 15 87 9 131 14 99 69 90 323 25 124 89 73 12 114 217 113 22 0 4 83 51 232 0 9 0 347 124 0 21 73 91 18 34 16 5 0 0 32 0 22 48 39 1 0 206 17 86 76 0 71 35 133 52 188 22 132 14 87 144 30 0 109 0 93 20 46 0 20 235 146 0 269 136 44 94 149 105 18 0 1 14 218 0 62 97 6 60 42 12 88 0 10 21 59 287 0 38 44 65 68 16 30 26 39 118 18 6 42 142 110 89 106 44 84 24 76 63 78 64 69 139 31 53 8 59 26 0 6 164 47 107 124 41 66 2 0 234 33 63 0 104 49 63 49 172 64 0 112 86 161 17 111 0 140 145 49 20 19 155 15 24 49 29 1 152 14 0 30 101 58 15 110 134 0 58 55 181 140 125 50 64 4 136 288 0 59 35 40 59 124 156 61 17 0 19 225 243 69 0 7 29 28 98 104 86 0 8 52 6 14 36 313 116 240 45 103 42 150 74 13 53 2 11 30 80 3 128 124 68 163 183 49 5 0 0 68 258 0 0 0 261 85 77 34 230 11 106 0 67 19 167 65 42 24 65 0 37 9 0 55 4 65 29 147 32 97 95 367 50 25 46 20 16 0 79 68 120 0 32 32 64 154 53 83 79 42 0 110 5 0 44 84 31 27 94 22 83 59 49 306 92 213 34 0 26 0 0 41 67 0 28 59 88 51 0 35 9 86 249 0 216
10 71 75 32 30 26 0 91 74 88 12 53 5 57 24 65 19 34 131 21 4 2 0 64 20 0 122 0 49 69 25 98 122 186 9 99 4 65 96 31 47 125 27 18 9 31 24 0 25 24 103 64 1 48 38 31 13 31 50 82 25 153 61 110 26 78 98 18 42 75 256 69 66 110 141 44 17 35 12 18 38 7 7 114 5 19 0 4 7 34 0 137 14 192 13 19 232 16 19 97 111 19 29 91 153 102 48 103 172 25 143 30 30 58 151 38 94 33 8 69 145 2 48 97 24 40 37 45 10 3 18 33 85 52 18 8 114 80 30 0 70 31 11 53 135 131 32 63 62 3 78 2 64 16 124 72 71 5 41 92 10 6 15 51 21 18 194 4 136 8 0 13 94 19 0 39 12 188 9 40 68 0 6 40 6 99 75 118 97 12 16 60 14 24 81 48 24 41 6 114 88 64 6 8 37 108 40 9 42 40 19 49 24 5 0 34 221 27 34 27 59 101 86 39 49 48 31 86 92 30 0 13 156 24 92 68 94 126 34 18 89 0 44 81 121 122 21 0 22 51 17 186 48 150 31 119 19 18 32 53 3 100 15 19 12 31 59 66 18 94 48 38 80 32 120 70 75 0 235 16 33 25 65 30 227 27 24 21 97 13 101 21 190 53 43 55 91 160 23 33 4 24 84 31 16 35 45 36 88 71 23 76 11 24 22 111 71 146 24 17 62 168 48 69 46 29 79 82 75 14 100 66 132 0 76 16 65 84 109 35 83 123 32 18 55 13 18 0 80 73 2 9 0 4 40 69 70 37 66 87 64 70 80 17 70 101 114 0 75 94 12 118 0 85 66 79 193 91 62 128 4 96 0 19 29 84 19 96 146 66 11 41 97 71 123 17 32 77 111 38
0 0 5 0 0 59 0 0 0 0 0 143 0 0 0 0 10 0 0 4 48 9 0 57 0 0 16 0 0 0 0 0 0 160 82 35 1 105 90 0 23 44 0 49 18 74 0 35 0 0 15 0 0 10 0 0 0 0 15 79 0 44 48 22 23 41 30 0 0 52 0 0 0 0 0 30 51 0 29 43 0 203 23 61 0 51 0 0 0 35 34 0 85 0 72 37 88 11 0 64 37 38 43 0 307 0 0 32 0 0 0 0 0 0 0 0 94 0 0 0 49 7 5 50 0 44 0 0 28 9 0 43 59 0 163 0 0 58 17 0 11 0 21 0 64 103 0 0 0 83 24 0 156 15 0 109 0 0 0 43 18 0 26 0 0 0 5 0 11 71 0 42 0 0 0 0 53 170 35 57 0 45 47 0 153 0 75 0 62 0 46 8 0 0 0 89 5 0 0 0 0 0 0 0 0 0 0 0 0 0 0 44 0 54 0 0 0 0 76 0 0 0 0 42 54 0 0 4 0 74 16 0 58 28 0 59 55 0 0 0 21 12 18 13 25 0 0 195 0 36 46 0 0 50 47 0 0 0 0 0 0 0 0 0 93 56 127 111 11 1 37 31 50 0 56 66 50 16 208 32 19 60 0 0 4 0 7 2 78 0 302 0 0 31 15 0 0 0 5 0 0 63 0 0 0 124 84 0 0 0 37 55 42 0 0 83 73 3 0 0 57 0 0 0 0 0 0 16 28 0 101 32 79 0 53 0 0 0 16 0 79 11 9 43 0 20 49 224 0 0 0 0 0 0 0 0 76 0 18 0 62 21 18 109 66 0 0 0 0 55 0 122 0 0 28 0 26 0 0 0 0 6 0 26 0 0 0 0 0 78 0 0 20 57 0 93 0 0 25 0
0 39 0 34 51 60 0 0 99 8 101 63 28 19 71 51 0 0 0 5 0 0 0 0 0 14 41 103 0 9 12 0 83 25 9 32 0 0 0 47 0 0 18 0 0 1 7 0 0 0 70 32 12 20 3 89 8 0 20 52 17 38 0 0 0 20 18 0 11 8 0 9 34 0 77 42 68 0 0 37 0 0 11 88 45 5 0 0 0 21 0 5 9 6 0 43 0 0 0 0 13 0 66 53 0 0 2 50 0 0 0 80 50 4 0 0 224 44 0 0 0 28 0 0 40 8 0 0 0 0 42 28 106 27 0 0 54 0 0 0 25 0 5 35 0 38 0 14 0 0 37 62 0 11 27 0 0 59 97 3 0 2 36 62 1 0 72 16 0 0 0 0 0 4 0 42 0 0 0 18 0 0 0 15 0 40 0 0 20 106 31 0 10 17 0 5 0 38 0 0 63 13 48 0 0 58 20 0 28 0 37 0 0 0 0 19 4 0 56 6 0 0 0 66 79 0 14 0 28 11 0 46 63 43 18 53 6 0 1 7 0 0 7 0 0 8 3 0 1 28 0 46 0 14 0 27 2 59 0 0 12 0 0 0 0 0 25 0 9 0 8 17 0 0 0 28 32 70 0 0 0 0 125 0 196 0 0 0 0 0 0 63 27 0 29 58 68 29 3 0 21 0 0 0 0 0 0 40 0 157 0 113 0 0 0 1 31 0 16 0 2 0 0 0 15 13 0 8 0 0 0 0 0 0 0 238 0 25 0 21 0 0 0 64 0 100 0 50 0 12 0 0 0 0 41 129 64 28 0 0 30 0 12 38 5 0 0 54 19 0 0 82 65 98 0 0 6 0 0 0 0 0 0 44 0 0 0 0 0 39 0 58 14 31 0 0 0 0 0 14
444 583 525 977 855 1321 355 1019 511 1341 579 1166 428 740 111 1027 41 252 1626 211 360 824 437 647 762 477 390 1280 253 209 310 717 586 442 1301 629 336 306 30 98 558 745 179 358 130 716 476 600 600 1381 54 607 330 673 315 523 749 939 627 594 294 1209 458 661 503 476 680 1023 383 1343 1200 231 704 563 605 411 614 926 271 378 702 658 136 803 286 1118 108 896 775 804 509 414 781 897 567 753 890 95 359 757 1002 776 811 589 359 708 565 1037 174 1004 539 1089 215 520 419 561 1241 312 74 833 300 331 197 1186 308 370 970 736 923 279 1249 361 510 404 789 461 371 670 324 0 409 383 415 66 364 532 22 154 1258 1339 781 923 385 736 300 61 310 490 719 414 263 338 609 379 208 347 442 575 528 588 2061 475 449 266 140 1054 805 541 281 959 244 420 1121 1587 598 723 883 565 537 974 1274 625 209 468 439 333 968 385 751 999 1677 460 0 564 638 841 354 913 1058 526 214 294 805 148 0 522 622 499 736 298 521 913 431 370 327 222 1855 344 1627 551 593 539 616 666 290 463 563 149 472 608 611 704 297 290 464 375 106 621 523 765 807 53 867 638 592 831 365 1744 91 1293 84 273 941 701 502 361 567 2336 507 494 387 1077 609 507 791 1448 206 542 728 1025 621 698 313 745 1505 334 132 397 495 398 436 646 865 775 711 66 1288 203 178 411 482 460 1565 196 544 467 1163 835 668 398 393 980 1128 215 1553 494 657 774 178 148 394 787 487 398 546 77 565 373 1001 814 1582 306 553 431 1127 2709 545 927 642 1142 894 341 115 761 502 584 709 496 1400 244 220 69 244 1262 700 430 75 487 254 714 665 833 1133 1013 869 1593 803 445 468 898 652 541 391 734 269 505 1190 1254 935 965 1326 444 450 919 369 882 1042 445 408 739 868 605 1072 1171 285 462 999 1134 893 1162
0 0 0 0 0 19 0 0 0 0 0 0 13 0 0 0 0 0 0 0 19 1 0 0 0 19 0 0 0 0 0 0 0 0 0 0 58 8 0 0 0 0 0 0 0 0 0 0 0 0 0 0 0 0 0 172 4 0 0 0 0 0 0 0 0 0 0 0 0 0 0 28 0 0 0 0 0 0 0 0 0 0 0 34 0 0 0 0 12 0 1 22 0 0 14 0 0 0 30 36 0 9 0 0 0 82 0 39 0 0 0 0 0 0 0 0 0 0 0 0 0 6 0 0 0 0 26 0 24 5 0 0 0 0 0 0 0 0 25 0 0 0 0 0 0 0 46 0 21 0 0 0 0 0 0 0 0 0 0 11 0 0 0 0 3 0 0 0 0 0 0 0 0 0 16 240 0 0 0 1 0 0 0 0 0 0 0 0 0 0 0 56 0 0 0 0 87 10 0 0 0 0 125 53 0 0 0 40 0 0 0 0 0 10 0 0 54 0 0 34 52 0 0 0 0 0 55 0 0 0 27 31 0 27 0 0 0 54 0 0 0 0 0 0 0 0 0 0 0 16 0 0 0 0 0 0 0 0 0 16 0 0 0 0 0 0 0 0 0 0 4 0 0 0 2 0 0 0 0 0 0 0 0 0 0 0 0 0 0 0 0 0 0 13 0 0 0 0 25 0 0 0 0 0 11 0 0 0 0 0 0 0 0 0 0 0 5 0 0 0 0 65 0 0 0 0 0 8 0 0 190 0 0 0 0 0 0 86 65 0 0 0 0 0 0 0 0 0 30 0 0 0 30 0 5 0 0 0 0 0 0 0 0 0 0 0 0 19 0 0 0 0 0 0 0 0 0 0 0 0 13 0 0 0 0 0 0 0 0 0 0 20 56 22 0 0 0 0 0 0
0 31 82 12 129 0 0 126 0 14 0 0 46 198 138 0 0 39 0 0 0 80 228 66 90 15 16 0 248 63 0 214 43 0 0 58 0 127 0 116 0 0 0 0 0 0 0 0 0 103 0 0 0 0 0 0 0 9 0 28 81 0 48 10 23 24 0 48 10 25 0 22 111 88 78 0 199 0 35 0 19 40 25 65 0 0 0 0 39 0 0 0 0 0 0 121 31 5 0 0 186 89 98 181 283 129 0 53 68 108 0 0 7 0 41 151 0 0 9 0 0 15 65 71 0 92 157 12 56 0 22 0 98 23 0 0 112 8 17 0 0 0 0 0 161 136 6 96 175 0 0 0 11 35 0 20 0 16 77 0 0 0 7 0 0 94 0 37 142 0 183 0 26 171 0 0 91 0 0 0 36 29 0 0 34 147 36 42 0 7 21 0 0 0 0 113 93 37 0 78 0 21 154 41 0 241 68 0 0 21 0 52 0 12 0 0 0 0 35 33 139 120 58 0 180 103 23 82 0 65 0 0 139 36 0 56 0 35 308 37 92 48 0 0 45 62 0 111 0 0 0 0 5 129 13 192 0 48 37 67 40 0 0 24 121 0 13 56 31 10 85 70 0 0 151 0 22 67 0 0 0 0 82 51 0 29 10 15 0 0 0 0 0 67 109 36 0 30 91 110 28 0 46 56 127 0 0 80 61 0 30 120 0 374 35 265 0 0 0 0 7 38 0 6 0 0 338 0 115 0 0 0 252 0 11 0 63 0 63 0 252 55 20 95 0 61 0 0 34 22 0 150 129 0 0 0 0 8 60 22 13 0 58 72 93 135 178 23 6 3 0 0 0 19 43 0 96 0 53 134 10 0 130 22 11 0 95 2 93 0 290 227 12 20 95 20 297 0 64 27
9 46 9 17 0 16 14 16 25 51 8 32 11 71 136 0 7 6 95 12 33 0 108 42 0 6 112 0 0 28 8 9 123 3 13 0 36 0 77 0 11 44 10 5 17 18 25 0 26 0 17 13 16 21 4 0 14 0 0 0 0 16 4 18 62 23 28 19 0 52 0 4 0 28 119 0 59 89 8 0 14 32 0 57 0 41 0 32 9 54 44 121 0 66 17 0 36 5 15 40 13 0 13 0 0 4 34 3 61 0 0 0 2 28 66 5 41 69 0 0 33 40 30 48 8 42 0 58 8 0 34 32 0 0 9 0 7 103 16 0 13 6 0 8 5 0 56 0 0 12 17 3 0 9 45 60 0 18 0 9 8 7 0 8 10 20 13 0 0 28 56 49 27 0 21 89 8 21 6 42 16 0 0 58 54 25 26 0 0 9 0 87 0 25 11 53 23 17 0 0 163 61 0 92 14 82 0 20 13 29 0 48 29 18 0 0 5 184 27 39 112 9 0 59 72 13 1 0 55 24 19 0 5 5 11 0 16 58 0 50 12 0 72 13 134 4 3 14 28 30 0 126 0 5 66 41 25 0 0 40 5 8 23 0 27 0 24 18 11 12 50 99 14 24 7 33 39 17 74 56 110 31 0 50 90 18 9 9 0 78 30 0 28 19 60 32 8 93 0 39 64 0 13 3 28 19 19 13 3 6 14 127 5 0 145 55 28 0 15 54 25 59 0 24 23 32 42 36 55 13 156 9 11 26 36 0 78 80 0 0 0 0 6 0 0 18 21 12 13 31 0 32 41 27 0 1 0 33 30 26 0 17 32 9 9 90 51 0 2 45 0 0 18 15 9 0 40 9 2 31 22 17 57 7 12 4 4 14 22 21 9 3 104 8 5 55 87 0 70 11
106 344 263 468 481 48 238 662 447 515 379 980 415 358 328 859 189 525 718 529 376 557 393 368 600 262 639 663 311 306 427 552 1063 382 285 543 418 580 357 179 459 919 554 339 253 448 435 403 459 378 549 526 233 433 188 511 313 280 255 588 336 568 435 450 565 289 592 555 378 548 440 314 431 957 345 406 1031 615 148 271 475 915 157 395 694 478 352 592 477 410 313 817 709 259 612 366 148 49 536 290 1014 363 354 239 1754 837 741 380 642 665 492 204 97 465 293 331 1174 148 429 293 784 186 122 672 222 1048 320 587 852 95 824 404 321 365 512 560 599 800 380 0 416 293 1166 609 328 408 859 556 503 349 969 281 599 346 202 365 282 349 1023 499 239 458 336 1077 51 594 250 247 211 183 666 263 373 407 497 1125 460 527 127 863 199 282 357 846 564 332 506 736 418 669 761 948 541 629 333 587 661 520 406 222 1304 259 371 343 431 487 521 674 416 422 298 387 457 274 187 561 1265 483 396 294 377 213 844 765 432 942 616 572 910 454 445 534 205 458 462 828 483 740 488 738 405 1030 237 606 685 280 91 601 187 477 503 419 755 453 291 999 781 886 253 655 123 266 351 348 402 403 533 435 571 294 316 331 218 600 328 373 330 478 414 509 400 524 718 657 962 462 310 573 164 336 1537 698 636 528 233 531 340 760 651 412 1041 207 731 1135 599 125 483 224 156 230 431 1337 587 590 1035 808 186 967 305 417 290 565 374 607 237 318 604 253 623 403 660 898 409 307 224 709 426 468 621 186 464 503 290 448 378 370 540 151 647 444 311 143 272 565 542 411 84 381 484 720 786 615 612 455 360 1148 796 552 479 712 568 618 973 1141 431 712 597 358 806 887 811 419 557 541 332 990 747 241 601 321 637 413 439 641 1014 334 398 719 466 296
22 26 0 57 0 22 0 0 0 47 14 0 40 0 43 38 11 0 0 26 20 20 0 0 98 55 0 72 0 0 37 32 15 20 127 0 28 5 32 0 37 12 3 46 65 52 0 59 47 0 17 10 4 4 12 0 21 35 0 49 0 0 0 79 7 0 0 154 32 0 43 0 0 13 0 47 60 0 5 45 70 71 21 0 20 16 93 73 35 80 0 0 16 13 25 0 0 2 0 28 0 0 150 37 351 141 0 28 80 34 0 13 22 43 55 12 158 40 0 30 31 66 10 17 45 123 0 0 332 4 28 48 27 0 44 186 78 104 70 0 0 0 46 0 31 45 117 25 43 167 167 54 0 63 4 40 25 27 0 267 24 9 32 93 3 21 7 0 76 83 248 0 71 60 37 30 183 3 16 184 10 0 74 318 0 46 0 0 56 38 212 87 8 0 55 34 0 43 0 45 283 25 0 90 27 125 0 195 0 0 59 3 52 43 0 0 0 0 0 29 32 179 3 46 0 40 55 54 0 8 0 29 94 11 23 0 210 0 0 0 0 187 43 50 14 0 8 121 0 0 74 293 0 0 19 29 97 121 11 176 3 25 24 80 86 0 54 0 0 82 17 0 0 25 0 49 0 127 0 52 140 46 0 0 18 22 0 0 68 91 146 35 0 0 66 68 0 0 0 0 213 0 119 0 160 0 0 75 40 0 16 36 0 164 83 0 17 0 0 0 13 15 11 0 31 141 0 0 59 13 109 67 74 0 0 0 212 155 30 0 59 0 0 163 85 80 128 0 194 0 146 72 37 0 132 173 0 14 93 97 8 8 142 4 0 121 55 0 116 307 0 0 160 0 0 0 132 44 86 162 102 0 0 0 16 0 85 2 85 0 48 20 68 14 64 0 0 0 0 0
0 0 0 0 0 0 0 0 0 0 0 0 0 0 0 0 0 0 0 0 0 0 0 0 0 0 0 9 0 0 0 0 0 0 0 0 0 0 0 0 0 0 0 0 0 0 0 0 0 0 0 0 0 0 0 0 0 0 0 0 0 0 0 0 0 0 0 0 0 0 0 0 0 0 0 0 0 0 0 0 0 0 0 0 0 0 0 0 0 0 0 0 0 0 0 0 0 0 0 0 0 0 0 0 0 0 0 0 0 0 0 0 0 0 0 0 0 0 0 0 0 0 0 0 0 0 0 0 0 0 0 0 0 0 0 0 0 0 0 0 0 19 0 0 0 0 0 0 0 0 0 0 0 0 0 0 0 0 0 0 0 0 0 0 0 0 0 0 0 0 0 0 0 0 0 0 0 0 0 0 0 0 0 0 0 0 0 12 0 0 0 0 0 0 0 0 0 0 0 0 0 0 0 0 0 0 0 0 0 0 0 0 0 0 0 0 0 0 0 0 0 0 0 0 0 0 0 0 0 0 0 0 0 0 0 0 0 0 0 0 0 0 0 0 0 0 0 0 0 0 0 0 0 0 0 0 0 0 0 0 0 0 0 0 0 0 0 0 0 0 0 0 0 0 0 0 0 0 0 0 0 0 0 0 0 0 0 0 17 0 0 0 0 0 0 0 0 0 0 0 0 0 0 0 0 0 0 0 0 0 0 12 0 0 0 0 0 0 0 0 0 0 0 0 0 0 0 0 0 0 0 0 0 0 0 0 0 0 0 0 0 0 0 0 0 0 0 15 0 0 0 0 0 0 0 0 0 0 0 0 0 0 0 0 0 0 0 0 0 0 0 0 0 0 0 0 0 0 0 0 0 0 0 0 0 0 0 0 0 0 0 0 0 0 0 0 0 0 0 0
0 0 0 0 29 0 0 0 8 0 0 9 0 0 0 0 4 0 31 0 19 0 86 30 11 8 0 15 0 0 21 19 0 0 101 0 2 0 32 0 0 6 0 0 0 0 14 39 0 0 0 0 0 0 0 0 0 0 0 0 0 41 0 0 0 0 0 0 0 0 0 0 56 8 0 1 0 0 0 0 3 0 0 0 0 25 0 0 0 0 29 0 0 0 0 0 0 0 16 0 0 0 0 0 32 0 0 0 0 11 0 4 0 0 0 0 0 0 0 0 0 0 8 0 0 0 0 0 0 0 0 0 0 0 0 7 0 0 20 0 0 2 0 0 0 0 11 0 0 15 13 0 0 22 0 0 5 4 0 6 0 0 4 0 0 0 0 0 0 0 0 0 11 0 0 0 0 16 0 0 0 0 13 5 0 0 0 97 0 0 0 0 14 0 0 0 0 0 23 0 0 20 0 10 0 19 0 0 0 0 0 0 10 0 0 0 0 12 0 0 0 0 0 0 0 32 0 0 119 22 0 0 22 0 0 0 0 0 1 0 15 27 0 0 24 1 0 0 0 10 0 0 0 0 18 0 0 32 0 0 0 0 0 0 0 32 18 52 0 15 3 0 0 0 0 0 0 0 0 0 10 0 0 0 0 0 0 44 0 0 0 40 0 0 0 0 0 8 1 0 0 3 16 0 8 0 0 0 0 4 0 0 0 0 0 22 0 0 0 0 0 40 0 30 0 2 0 0 0 0 15 0 0 0 22 0 37 0 31 0 0 0 0 0 0 3 0 0 0 0 0 0 0 0 0 0 0 0 2 0 0 0 0 70 0 0 0 0 0 0 0 0 0 0 8 0 0 0 9 0 0 32 13 4 0 0 0 0 0 7 0 0 0 6 0 0 12 0 0 0
16 40 21 21 5 13 0 0 0 88 10 0 0 0 0 25 11 0 0 0 0 110 0 18 0 0 14 60 0 0 2 64 4 41 0 26 45 24 39 0 17 0 5 0 5 7 51 0 76 0 24 7 33 86 16 12 4 0 40 0 9 7 0 5 13 34 265 5 0 0 0 0 0 0 0 58 0 0 13 18 0 0 12 0 0 113 0 0 0 62 0 0 227 21 74 0 18 6 0 0 6 0 0 0 0 0 14 54 5 19 24 8 7 0 68 57 0 83 0 18 0 11 8 48 8 43 0 107 0 1 21 22 0 4 0 10 0 0 36 0 22 49 0 42 66 10 0 11 0 0 0 8 0 0 0 120 30 0 0 4 14 0 0 38 6 13 0 24 45 4 118 19 0 10 0 0 20 0 7 64 35 79 48 28 32 13 39 0 0 0 119 25 0 58 0 11 50 0 0 0 18 0 33 20 30 33 19 13 16 0 17 56 36 0 318 0 0 72 44 66 0 0 0 58 29 0 70 79 26 17 27 0 54 7 16 59 0 148 17 77 0 134 12 0 46 72 5 3 0 0 0 0 0 0 71 97 25 0 15 16 4 7 3 0 119 0 45 114 0 0 14 2 0 0 2 16 38 26 0 50 0 0 0 22 0 0 57 0 0 71 0 50 0 75 0 29 4 0 0 0 0 11 12 6 44 0 0 56 0 80 0 0 9 0 22 6 13 11 0 45 24 38 2 21 22 22 0 27 96 2 0 116 123 28 11 0 30 23 100 22 24 8 23 2 0 0 15 91 37 37 37 35 43 32 65 80 0 0 11 93 0 0 28 21 0 79 45 0 115 10 30 0 57 0 0 0 0 0 0 0 0 36 0 0 56 28 0 127 0 8 309 0 95 49 33 0 150 0 15 38
126 198 61 414 134 331 145 146 240 442 229 461 248 150 319 189 73 229 278 225 136 10 213 61 249 135 177 244 108 160 137 420 244 162 118 103 46 138 240 0 200 63 0 74 152 627 162 483 144 129 571 83 155 172 79 152 93 279 405 95 80 159 144 230 0 59 400 347 246 0 671 126 156 219 234 0 33 437 174 22 38 595 22 33 563 148 0 429 128 170 0 146 142 23 161 31 376 29 7 424 861 239 212 148 259 656 44 266 96 173 320 94 98 108 82 66 1087 305 0 120 447 100 62 263 58 291 19 235 574 16 377 295 154 163 128 342 186 403 207 0 208 110 106 99 0 371 654 270 162 200 133 149 0 162 135 395 76 146 961 300 246 168 128 30 43 0 84 0 371 196 321 202 495 353 13 30 132 23 72 142 161 898 342 572 107 283 62 142 250 484 116 156 50 22 108 609 147 92 140 862 186 212 281 236 166 59 11 956 146 67 478 321 96 98 671 250 0 0 285 72 109 138 91 636 79 312 93 566 554 48 225 175 81 118 89 118 219 279 49 131 370 290 235 141 354 54 13 64 56 192 198 135 140 10 116 94 20 0 56 144 28 219 32 254 305 373 175 277 283 1071 78 107 112 143 330 294 164 22 61 650 89 357 0 0 610 306 84 188 169 135 405 318 247 94 167 197 158 142 147 134 93 31 0 134 185 208 230 27 443 136 70 387 264 292 392 263 209 243 28 0 325 469 296 153 257 0 305 239 506 310 151 112 340 227 134 236 351 126 636 166 350 72 68 63 214 104 480 109 48 131 338 332 522 124 583 97 85 102 190 676 239 403 434 180 69 431 109 126 0 324 306 224 31 261 11 68 107 54 265 489 181 55 504 279 263 0 14 189 190 257 563 256 112 0 0 69 597 125 198 48
0 0 0 0 0 0 0 0 0 0 0 0 0 0 0 0 0 0 0 0 0 37 0 0 0 0 0 0 0 0 0 0 0 0 19 0 0 0 0 0 0 0 0 0 0 0 0 0 0 0 0 0 0 0 0 0 0 0 0 0 0 0 0 0 9 0 0 0 0 0 0 0 0 0 0 0 0 0 0 0 0 0 0 0 0 0 0 0 0 0 0 0 0 0 0 0 0 0 0 0 0 0 0 0 0 0 0 0 0 0 0 0 0 0 0 0 0 0 0 0 0 0 0 0 0 0 0 0 0 0 0 0 0 0 0 0 0 0 0 0 0 0 0 0 0 0 0 0 0 0 0 0 0 0 0 5 0 0 0 0 0 0 0 0 0 0 0 0 0 0 0 0 0 0 0 0 0 0 0 0 0 0 0 0 0 0 0 0 0 0 0 0 0 0 0 0 8 0 0 0 0 0 0 0 0 0 0 0 0 2 0 0 0 0 0 0 0 0 0 0 0 0 0 0 0 0 0 0 0 0 0 0 0 0 0 0 0 0 0 0 0 0 0 0 0 0 0 0 0 0 0 0 0 0 0 0 0 0 0 0 0 0 0 0 0 0 0 0 0 0 0 0 0 0 0 0 0 0 0 0 0 0 0 0 0 0 0 0 0 0 0 0 0 0 0 0 0 0 0 0 0 0 19 0 0 0 0 0 0 0 0 0 0 0 0 0 0 0 0 0 0 0 0 0 0 0 0 0 0 0 0 0 0 0 0 0 0 0 0 0 0 0 0 0 0 0 0 0 0 0 0 0 0 0 0 0 0 0 0 0 0 0 0 0 0 0 0 0 0 0 0 0 0 0 0 0 0 0 0 0 0 0 0 0 0 0 0 0 0 0 0 0 0 0 0 0 0 0 0 0
64 0 45 235 21 297 0 88 206 187 55 7 104 114 255 188 22 184 186 18 52 26 197 144 70 121 68 245 261 88 76 20 499 106 30 112 9 102 0 0 38 66 0 0 28 30 87 267 8 0 0 50 56 52 0 62 45 42 79 20 45 22 40 64 18 10 0 31 0 10 95 80 117 177 52 23 84 94 20 118 77 209 0 63 319 0 0 0 240 10 95 104 57 139 135 65 0 4 0 27 131 13 12 85 83 148 169 58 0 27 0 190 73 34 34 66 0 70 112 132 0 0 0 77 8 246 177 12 0 3 18 38 108 6 58 66 0 179 109 0 141 54 23 63 100 110 209 102 36 100 415 0 289 68 130 56 0 28 200 79 23 107 41 48 11 156 0 37 0 31 187 79 0 0 109 229 58 148 34 0 44 111 199 170 0 13 49 3 0 40 274 107 71 83 0 45 49 183 95 32 46 34 0 0 58 152 127 26 74 246 0 0 92 3 0 200 0 0 0 51 98 0 55 108 0 150 38 133 45 20 163 213 15 39 137 143 152 253 42 99 42 44 41 31 86 92 40 87 0 0 155 0 11 68 26 0 100 266 60 22 0 7 0 85 162 26 68 94 89 122 114 91 0 170 48 593 0 0 171 27 49 83 0 21 281 45 35 39 22 234 157 178 101 0 20 26 107 0 41 0 74 1 136 36 56 243 78 280 65 59 78 0 12 0 52 0 217 0 45 238 62 32 0 18 106 36 54 98 169 25 160 31 48 18 275 0 119 178 218 0 113 125 90 95 22 15 0 52 160 38 0 0 0 21 210 0 43 50 127 88 74 387 274 54 28 218 185 5 209 87 154 0 0 0 43 183 46 106 134 373 106 84 198 38 20 0 212 17 0 278 0 24 48 0 77 65 72 0 213 92
276 277 421 414 426 647 100 322 477 366 256 197 423 221 101 475 7 165 518 222 67 642 475 45 454 263 218 238 277 338 139 54 204 300 562 10 104 152 1127 98 150 223 133 191 35 235 27 15 536 333 249 651 182 144 414 421 561 85 184 82 223 87 134 484 282 168 620 266 352 100 93 0 75 294 0 175 412 672 44 136 80 374 132 1230 61 260 0 565 0 229 272 218 73 229 713 242 121 21 184 323 387 0 292 174 250 613 173 52 965 481 126 161 105 384 215 0 811 198 229 247 51 115 498 302 204 1206 0 230 139 31 232 275 60 225 195 163 330 379 333 0 554 730 201 231 131 147 579 609 307 356 0 540 220 67 213 137 89 19 861 134 47 81 107 242 25 203 135 45 119 0 279 62 208 96 402 843 279 470 136 555 198 273 395 101 729 287 57 362 142 132 439 90 295 121 164 134 393 21 131 784 477 0 126 95 325 515 265 102 528 170 741 334 271 340 0 88 150 352 364 64 151 377 0 1049 62 159 470 234 462 243 208 229 328 97 186 847 265 1815 314 268 37 411 408 138 266 326 79 454 0 145 155 0 136 0 105 1881 177 135 10 129 4 216 264 199 442 6 706 105 88 144 4 306 346 32 293 111 469 424 80 462 286 145 168 176 0 163 97 263 441 88 463 213 357 481 0 42 257 132 55 291 176 54 1381 75 181 9 257 223 41 339 330 0 107 253 27 167 214 465 14 65 27 517 173 18 82 133 120 183 107 885 869 294 603 443 401 905 217 207 621 548 0 78 53 774 149 187 257 152 216 328 80 1364 44 997 489 110 137 543 298 784 146 66 255 185 86 403 178 115 720 1143 443 44 262 58 127 453 320 118 49 409 224 329 84 387 63 306 54 252 468 221 266 369 465 164 549 688 286 279 94 482
1135 1569 646 1036 1413 422 542 283 503 192 157 790 1211 509 567 1691 367 928 2064 516 1123 1300 330 512 381 988 764 2631 1929 848 662 1294 2001 633 720 2196 1896 1614 1070 586 591 933 590 352 178 563 458 1340 753 233 975 1566 560 759 568 1423 718 1347 394 1552 498 633 600 961 918 783 1565 650 526 1906 2738 789 513 480 1543 361 1407 1086 264 554 649 673 1120 1275 750 1991 265 1223 482 1163 543 1089 1221 713 345 629 904 129 623 1191 1819 401 36 711 374 1650 529 1053 717 307 450 481 719 579 476 1037 2056 485 293 874 1055 813 107 1084 361 1123 1630 447 621 385 216 417 587 882 991 1292 1055 1596 253 15917 903 737 876 826 935 960 802 306 571 413 919 1214 1179 973 1175 946 269 307 1847 924 686 470 950 742 226 173 666 721 1730 406 761 238 417 654 1210 1987 1018 1217 525 874 539 381 1083 636 1095 352 957 616 902 1448 1839 1125 581 809 1031 972 1301 1273 568 1057 1522 484 2399 178 2230 1530 365 815 1053 363 570 683 1476 244 97 530 847 667 373 298 1020 1114 416 602 1107 484 943 1158 2360 1278 1712 643 1272 736 1114 868 686 1098 847 1476 328 484 1399 381 1483 827 376 1164 278 1323 1241 824 636 541 1329 182 422 490 173 670 101 603 736 1833 1073 522 360 1448 1841 1226 331 986 753 619 854 960 1207 1527 2896 759 464 409 1472 932 1819 809 659 1393 476 957 562 1489 578 1083 211 746 1795 423 342 255 1421 596 114 267 995 352 473 1235 426 399 646 472 848 437 1070 1304 431 2012 308 1443 844 1231 593 374 477 493 1564 860 416 1260 243 650 1543 440 809 1428 766 599 1489 86 644 911 1457 105 489 451 702 848 1101 572 72 152 716 703 455 766 522 467 1187 1321 995 1144 1017 576 1003 2007 651 942 1809 635 336 1008 441 2264 568 825 313 432 1754 1291 1577 600 564 1676 193 498 302 258 771 554 791 982 521 1095 923 1271 700 204 1035 679
0 0 0 0 0 0 0 14 0 0 0 0 0 0 0 33 0 0 29 6 0 25 0 0 0 11 0 0 0 0 0 0 14 0 0 4 0 0 0 0 0 0 0 0 42 0 0 0 0 0 0 0 0 0 0 0 0 0 3 0 0 0 0 0 0 0 0 0 0 0 0 0 0 8 0 0 0 0 0 0 0 0 0 0 0 0 0 0 0 0 0 3 0 0 0 0 0 0 0 0 0 0 0 38 0 0 38 0 0 0 0 0 0 22 0 0 0 0 0 0 0 0 0 0 0 0 0 0 0 0 0 7 0 0 0 88 0 0 0 0 0 4 0 0 0 0 0 0 0 0 0 0 12 0 0 0 0 0 8 0 0 0 0 0 0 0 0 0 0 12 0 39 0 76 0 0 0 0 0 0 0 0 0 0 0 0 0 0 0 0 0 0 7 0 0 0 0 0 0 0 0 0 0 0 0 0 0 0 0 0 0 0 0 0 0 0 0 0 0 0 0 0 0 0 0 0 14 35 48 0 0 0 0 11 0 0 0 19 9 0 0 0 0 0 0 0 0 0 0 0 0 0 0 0 0 0 0 0 0 3 0 0 0 0 0 0 0 0 0 0 0 0 11 0 0 68 0 0 0 0 0 0 0 0 0 0 0 0 0 0 0 0 0 0 0 0 0 0 2 0 0 0 0 0 19 0 3 0 5 0 0 0 34 0 30 0 0 0 15 0 0 0 0 0 0 0 0 0 0 0 0 0 98 0 0 0 8 0 0 0 9 0 0 0 0 0 0 33 0 0 0 0 0 0 0 0 0 0 0 0 0 0 0 0 0 0 0 0 0 0 0 0 0 0 0 0 0 0 0 0 0 0 0 0 3 0 0 0 0 0 0 0 0 0 0 30 0 0 20 0
354 227 297 206 202 416 111 519 309 464 133 365 335 213 631 900 104 564 305 201 322 174 248 379 409 291 309 661 453 256 304 466 1374 273 401 420 340 790 283 87 357 416 705 356 100 473 430 182 467 86 128 314 517 456 263 182 300 284 127 356 107 243 206 114 322 196 210 231 244 599 295 160 338 470 385 170 482 181 78 443 604 277 98 717 599 226 213 774 336 268 241 352 505 341 322 263 827 57 73 1110 542 71 385 147 658 16 474 303 572 648 240 103 221 509 289 419 212 109 382 328 580 458 117 199 117 496 192 277 288 196 441 206 344 124 331 207 360 452 304 0 231 207 361 513 325 327 514 378 322 304 216 431 806 244 418 973 155 148 351 194 238 191 258 317 50 185 361 242 522 83 243 566 818 523 431 226 390 695 146 258 68 536 466 306 271 362 247 532 433 453 614 572 300 122 834 414 925 144 159 294 354 313 554 405 228 305 412 235 327 740 495 261 383 160 725 809 117 247 527 144 468 346 734 659 367 165 169 920 526 519 417 438 366 222 770 558 76 732 314 257 9 712 241 143 344 348 113 473 153 535 178 576 277 325 108 617 333 394 144 186 100 150 310 642 203 337 373 126 305 149 241 512 245 335 322 1161 160 280 48 361 375 246 491 259 452 425 204 356 199 434 779 398 388 128 214 387 465 611 279 20 552 197 475 185 357 327 415 557 160 502 273 495 865 214 636 356 278 371 249 475 211 699 391 364 152 247 640 586 263 1179 159 247 196 318 390 1036 389 364 425 148 143 414 134 296 294 386 412 270 692 273 77 236 576 567 453 262 179 375 297 407 117 304 1017 367 189 689 452 209 444 285 305 378 645 754 175 362 333 301 671 716 892 657 312 1317 238 444 272 252 361 731 452 881 277 311 537 350 409 545 66 216
0 0 0 0 0 0 0 0 0 0 0 4 0 0 0 0 0 0 0 0 0 0 0 0 0 0 0 0 0 0 0 0 0 0 0 0 0 0 0 0 0 0 0 0 0 18 0 0 0 0 0 0 0 0 0 0 0 0 0 0 0 0 0 0 0 0 0 0 0 0 0 0 0 0 0 0 0 0 0 0 0 0 0 0 0 0 0 0 0 0 0 0 23 0 0 0 0 0 0 0 0 0 0 0 0 0 0 0 0 0 0 0 0 0 0 0 0 0 0 0 0 0 0 0 2 0 0 0 0 0 0 0 0 0 0 0 0 0 0 0 0 8 0 0 0 0 0 0 0 0 0 0 0 0 0 0 0 8 0 0 0 0 0 0 0 0 0 0 0 0 0 0 0 0 0 0 0 0 0 0 0 0 0 0 0 0 0 0 0 0 0 0 16 0 0 0 0 0 0 0 0 0 0 0 0 0 0 0 0 0 0 0 0 0 0 0 0 0 0 0 0 12 0 0 0 0 0 0 0 0 0 0 0 0 0 0 0 0 12 0 0 0 0 0 0 0 0 0 0 0 0 0 49 0 0 0 0 26 0 0 0 0 0 0 0 0 0 0 0 0 0 0 0 0 0 0 0 0 0 0 0 0 0 0 0 0 0 0 0 0 0 0 0 0 0 0 0 0 0 0 0 0 0 0 0 0 0 0 0 0 0 0 147 0 0 0 0 0 0 0 0 0 0 0 0 0 0 0 0 0 0 0 0 0 0 0 0 0 0 0 0 0 0 0 0 0 53 0 0 0 0 0 0 0 0 0 0 0 0 0 0 0 0 0 0 0 0 0 0 0 0 0 0 0 0 0 0 0 0 0 0 0 0 0 0 0 0 0 0 0 0 0 0 0 0 0 0 0 0 0
0 0 132 14 21 344 251 39 183 0 60 8 0 0 36 19 0 11 0 0 0 0 24 52 92 0 0 114 0 21 50 191 299 35 0 0 0 24 206 139 0 56 42 72 0 58 18 0 68 59 70 104 23 56 43 0 0 133 0 0 51 164 85 54 0 71 0 91 24 332 77 155 156 0 0 0 52 48 11 0 0 555 21 0 0 298 0 170 73 0 0 226 50 0 94 0 229 0 94 15 256 0 56 0 0 16 0 27 67 210 29 303 0 337 16 61 395 0 75 36 17 38 0 60 47 2 0 0 160 6 387 0 28 40 54 0 28 0 20 0 158 190 97 105 80 0 54 46 25 0 0 35 100 113 0 0 17 21 170 30 6 99 37 0 15 7 0 43 124 143 0 26 35 0 25 142 0 67 255 105 9 0 140 0 56 137 79 207 0 61 0 178 0 0 89 123 110 177 53 0 0 62 124 66 23 87 0 0 185 0 40 184 163 0 49 0 262 22 12 22 0 33 0 424 38 37 147 67 208 107 11 151 92 192 148 240 2 168 0 313 520 0 50 145 72 18 85 243 69 66 0 244 134 42 46 77 0 361 0 9 8 67 26 93 11 223 195 0 0 52 25 62 0 20 0 229 136 66 71 254 129 12 0 0 0 218 0 0 0 29 0 176 297 102 61 21 0 31 14 0 153 66 42 36 94 0 281 123 17 0 0 0 99 0 593 388 0 0 0 61 82 27 0 180 71 55 0 0 0 56 91 0 22 84 36 76 103 0 12 0 204 26 0 168 0 0 0 22 0 132 31 283 0 0 288 28 0 43 118 23 158 0 235 243 0 80 0 291 0 0 0 0 0 48 15 0 161 0 104 0 72 0 25 0 69 47 0 86 0 58 58 37 0 0 88 0 12 0 251 167
0 23 14 0 0 0 0 0 118 0 67 44 86 0 77 188 0 81 0 63 0 13 0 0 0 206 36 0 0 30 50 176 0 0 227 0 29 0 0 0 0 11 19 0 42 9 37 9 0 0 142 82 0 157 94 84 305 18 0 44 0 35 0 132 75 11 70 23 0 0 0 112 50 0 0 0 0 0 31 0 67 198 0 0 68 38 0 52 0 51 15 0 89 18 382 15 185 0 35 79 0 20 0 0 0 117 207 57 0 0 91 0 17 0 0 15 131 24 0 0 215 60 25 142 0 247 151 96 0 40 85 0 0 75 0 80 90 313 44 0 60 0 37 69 31 25 0 0 22 73 68 0 23 99 0 199 89 29 0 0 24 0 11 123 13 0 5 85 70 22 0 0 0 0 81 0 48 59 60 40 15 140 24 37 0 5 52 47 0 117 0 45 11 0 110 0 167 34 0 63 0 79 15 0 54 11 0 0 50 168 48 14 0 17 0 0 0 46 0 32 12 49 0 31 55 21 0 108 150 38 0 0 5 0 122 0 0 0 141 71 109 0 40 195 76 47 32 0 16 46 1 22 37 0 0 4 0 0 0 0 9 12 19 124 22 0 128 0 11 110 77 15 39 0 0 144 30 33 0 40 162 0 0 36 0 34 85 22 0 43 0 0 0 45 45 10 31 134 0 0 15 0 0 35 16 0 17 118 0 0 46 29 87 0 29 138 31 0 0 194 40 12 75 69 6 105 114 12 47 115 52 0 383 13 44 108 14 159 98 19 126 0 20 0 67 6 0 0 0 19 0 0 59 65 84 104 18 54 140 97 0 0 0 0 0 0 0 206 42 0 14 85 0 221 89 0 4 40 0 188 46 164 0 0 42 47 0 16 0 66 118 0 0 17 0 46 39 0 308 0
554 330 280 784 314 576 454 200 499 504 322 293 270 1147 678 349 132 304 678 82 225 323 316 223 624 232 640 476 42 620 155 551 891 208 354 383 455 621 469 397 314 796 584 402 102 421 316 585 261 327 336 485 568 531 180 497 577 706 215 161 184 805 174 376 145 414 1324 300 83 334 850 473 872 568 514 240 1243 437 222 605 329 563 239 613 252 372 969 449 432 315 270 218 368 238 349 553 1381 86 527 347 764 422 333 656 1196 211 881 559 424 491 424 360 263 354 731 139 352 222 237 184 311 140 162 567 284 158 516 900 701 241 776 203 237 201 397 407 200 725 267 0 787 182 362 752 288 264 1003 349 756 359 255 441 228 214 175 584 286 418 506 227 623 227 355 844 69 469 692 364 283 724 503 552 305 473 544 740 717 319 159 451 150 495 934 538 933 435 805 387 678 906 900 531 400 383 244 637 595 674 560 150 857 92 136 838 596 372 576 567 481 667 625 603 676 210 425 320 923 285 738 321 610 695 518 682 787 521 598 336 938 450 565 415 661 262 469 796 780 523 482 1056 110 695 567 504 222 400 79 337 205 321 315 870 199 413 644 558 189 214 80 408 77 264 409 321 471 431 504 209 602 465 268 459 514 625 626 777 604 334 437 1151 302 410 433 314 219 686 191 339 429 549 1032 399 436 691 210 152 507 488 171 52 514 401 874 563 422 289 641 1135 364 426 124 562 871 363 567 280 252 299 115 148 296 515 561 332 739 522 532 401 394 662 629 310 191 891 559 1284 285 285 342 882 111 733 320 846 350 373 563 263 633 600 414 122 630 318 829 499 389 194 295 1116 603 564 485 708 667 855 449 524 572 322 273 605 245 476 198 258 918 455 796 836 849 127 147 602 300 586 307 421 473 445 1009 532 713 428 418 737 764 250 89 241
81 0 27 0 0 25 77 47 72 70 85 173 98 24 73 4 48 81 74 69 74 62 333 0 138 0 201 0 0 79 67 0 153 71 40 296 36 109 338 0 117 57 16 72 11 58 162 84 194 112 228 10 81 18 40 0 0 46 40 0 19 266 82 83 12 52 60 7 131 122 329 35 56 68 298 64 519 198 105 48 13 197 8 5 295 162 0 300 236 170 0 142 144 238 68 154 201 5 0 94 66 183 60 0 386 236 0 22 60 0 21 0 0 131 65 18 0 147 0 65 139 49 16 123 48 2 49 8 356 27 0 80 27 54 0 120 108 28 72 0 45 0 329 209 43 127 27 15 0 258 94 165 26 0 19 0 102 0 240 131 0 21 69 79 48 42 0 53 69 74 160 56 92 175 0 85 0 7 43 82 29 0 69 65 75 110 9 63 18 27 242 57 110 18 244 89 101 62 52 215 0 32 77 99 34 0 265 64 13 117 0 139 21 16 0 84 154 83 204 77 0 52 0 436 70 18 169 287 159 536 13 108 0 86 161 78 58 461 66 15 180 0 68 17 0 41 19 20 166 87 21 0 150 155 59 467 0 0 69 0 20 0 13 366 90 71 160 0 13 129 28 40 16 207 42 275 35 121 88 34 87 0 0 37 127 39 58 59 0 18 166 140 83 192 117 31 0 42 48 0 144 0 64 51 115 84 73 0 39 0 81 154 114 0 365 42 30 358 84 10 77 51 36 88 7 0 201 13 0 141 145 0 406 101 92 83 78 151 41 105 41 0 33 64 210 363 55 46 181 137 391 98 30 286 85 180 138 82 75 80 0 48 69 181 118 82 27 324 47 112 60 119 160 349 105 216 78 120 24 0 30 38 0 106 28 243 0 264 129 215 195 0 194 34 302 58 105 7 224 0
0 54 27 85 0 370 75 0 146 43 0 0 103 124 0 68 0 90 115 47 0 91 127 0 116 15 111 22 0 9 44 18 116 0 0 51 171 132 0 0 23 229 18 32 0 64 37 0 0 0 138 38 77 12 19 0 0 106 0 0 16 0 0 31 0 0 333 116 0 52 449 198 0 0 0 0 123 69 28 0 28 0 0 8 0 0 0 0 162 28 175 53 16 49 175 0 0 3 194 45 206 31 0 100 65 0 0 102 0 240 134 28 5 32 71 0 0 0 0 147 312 48 21 0 21 0 0 11 211 19 25 0 50 0 6 0 0 6 54 0 48 0 86 192 39 0 11 44 6 9 106 0 28 39 71 65 0 75 0 80 0 67 0 0 0 100 210 108 0 0 161 0 0 0 87 0 48 43 0 70 27 150 205 86 0 54 144 88 0 0 0 0 95 0 0 107 155 88 0 0 89 0 471 0 0 22 249 47 180 37 0 39 101 66 0 0 68 41 36 54 35 0 0 55 65 49 0 254 0 53 16 141 81 179 153 172 64 506 215 77 0 54 46 27 30 62 0 21 236 37 0 530 0 0 53 226 100 0 69 0 0 27 0 0 0 0 156 0 0 87 27 0 6 29 39 169 25 51 0 108 14 46 0 126 0 9 0 0 10 53 0 64 96 62 41 0 122 49 64 0 178 0 41 67 38 33 51 0 14 148 0 0 210 0 15 77 25 0 0 196 0 57 65 91 84 18 0 140 307 136 138 61 0 32 118 0 97 165 6 0 56 145 100 141 9 41 0 0 0 0 164 0 16 0 0 0 32 0 168 0 86 134 73 5 0 246 112 48 153 0 76 0 0 103 0 0 0 34 112 0 79 0 0 0 66 44 37 0 107 25 70 0 44 0 0 0 43 0 0 106
0 84 9 106 76 136 2 0 213 134 109 80 172 56 101 264 1 160 185 9 145 99 59 59 11 48 27 74 0 48 71 109 194 72 170 29 40 176 93 0 97 277 112 71 0 28 54 94 212 128 35 311 121 69 0 0 7 320 11 45 11 84 210 57 39 60 73 79 32 73 519 87 175 71 139 23 9 132 7 71 57 38 55 155 200 105 0 58 121 202 131 366 122 58 178 0 51 8 63 79 180 15 0 20 117 217 115 165 367 121 50 7 71 0 0 115 131 54 34 46 180 38 0 264 135 120 72 185 445 8 54 104 134 0 29 194 65 10 43 0 66 37 75 47 60 59 91 127 5 93 170 68 124 207 26 27 29 64 128 128 64 0 18 155 16 114 52 31 160 238 171 71 100 42 0 287 177 111 122 94 0 197 147 207 316 178 245 166 15 87 24 48 0 32 76 145 173 66 138 0 111 0 118 0 25 49 262 33 122 0 39 99 141 24 118 37 136 96 170 95 52 20 30 46 59 71 240 100 0 118 25 79 117 28 99 127 3 136 111 211 151 484 0 211 212 21 48 134 54 95 208 238 70 55 49 92 46 114 0 79 24 39 61 83 28 50 101 33 89 104 59 127 26 145 0 80 54 66 251 179 124 34 0 34 262 138 101 17 111 24 0 130 113 114 190 31 222 102 28 181 76 62 81 128 39 0 225 359 34 129 133 425 133 35 86 48 43 70 90 187 44 134 71 194 103 41 134 34 60 32 11 0 213 61 0 134 106 288 171 18 0 11 9 108 21 133 0 7 95 104 63 28 89 185 196 110 131 5 131 129 0 0 108 27 272 0 65 127 53 10 106 95 111 51 32 44 59 137 177 0 82 243 32 36 31 121 153 23 149 10 42 275 64 175 294 202 57 150 109 3
56 53 27 0 34 0 26 0 0 128 0 0 55 56 77 11 6 13 164 0 89 39 0 0 0 0 0 0 0 5 0 0 97 143 21 0 77 35 0 0 0 67 0 10 0 0 0 58 93 0 0 0 0 8 17 54 0 36 40 0 9 8 0 24 13 7 0 0 0 52 142 0 0 0 0 63 0 0 31 0 0 112 0 0 0 0 0 0 0 0 0 0 7 0 0 0 0 0 171 22 0 0 7 0 0 62 0 0 26 0 109 0 0 0 34 0 0 67 52 0 0 0 0 49 0 57 0 110 0 20 34 49 0 0 0 36 25 0 30 0 65 0 81 0 68 53 134 0 18 0 0 13 37 42 0 0 1 24 139 0 171 0 0 0 0 22 51 0 0 0 0 0 36 0 7 105 0 0 32 0 2 0 0 0 0 0 0 0 14 146 0 69 0 27 13 61 0 38 0 0 0 26 0 0 0 0 19 0 16 0 0 26 82 0 0 0 95 0 0 23 0 0 112 0 4 104 21 0 0 0 0 21 0 25 8 0 22 0 0 0 1 53 0 18 0 19 6 0 0 16 79 0 0 0 110 17 0 99 16 80 0 26 69 0 0 0 85 0 0 0 9 15 9 22 99 0 31 0 0 0 15 50 0 6 65 0 39 39 0 0 0 18 0 46 34 0 0 21 0 0 216 0 0 0 93 0 16 14 1 0 12 0 30 0 0 25 0 0 0 0 0 0 16 0 9 45 147 12 22 0 38 0 0 47 27 0 131 85 4 0 0 22 0 64 48 0 0 0 24 0 127 33 0 0 22 29 0 0 30 40 0 13 0 30 0 76 0 0 0 9 0 95 0 7 9 0 0 0 0 0 0 13 0 122 3 0 106 0 167 12 10 0 28 0 0 0 33 0 21 0
0 0 0 0 0 0 0 0 0 41 0 55 0 25 0 0 0 0 0 0 0 0 0 0 0 0 0 0 0 0 0 8 0 0 0 0 36 0 0 0 0 0 0 0 0 0 0 0 0 0 100 0 0 0 0 0 0 0 0 0 0 0 25 0 0 24 0 0 0 0 0 32 0 0 0 0 0 0 0 0 28 0 0 0 0 0 0 0 0 0 0 0 28 0 32 0 0 7 0 0 0 0 0 7 0 101 20 0 0 0 0 62 0 0 20 0 0 0 0 0 0 0 0 0 0 0 0 21 0 9 0 0 0 0 0 0 0 0 0 0 11 36 0 0 19 0 0 0 0 105 0 0 0 0 0 0 8 0 0 0 0 0 0 0 0 0 18 0 0 0 27 0 0 0 0 0 0 0 0 0 21 0 0 0 0 0 0 0 26 0 0 0 0 0 0 0 0 0 62 0 0 0 0 0 0 148 0 0 0 0 0 0 0 0 0 0 0 0 0 0 0 0 12 0 0 0 0 0 0 0 0 0 0 0 0 38 0 0 0 17 0 0 0 1 0 0 0 0 53 0 0 0 0 18 0 0 49 30 0 0 0 0 0 0 0 0 9 0 0 80 0 12 49 0 0 69 0 0 0 0 36 0 0 0 0 0 0 12 0 0 0 0 0 0 0 0 0 0 0 0 55 0 0 0 0 0 24 0 0 0 0 0 50 0 0 0 0 0 0 0 0 15 0 0 48 0 0 0 0 0 0 21 42 0 27 0 0 0 0 0 0 0 0 0 0 0 0 0 0 0 0 0 0 0 0 0 0 0 0 0 0 0 0 0 0 0 0 0 0 0 0 0 0 0 0 0 0 32 0 0 0 0 0 0 0 0 0 0 0 0 0 0 0 0 0 0 27 0 0 0
0 37 0 20 0 0 0 24 27 0 13 3 23 0 0 0 0 4 0 27 14 21 7 0 0 0 14 4 0 0 1 0 9 0 0 0 48 0 0 0 0 0 0 6 0 0 0 46 0 6 0 2 8 0 0 0 0 70 0 0 0 18 0 10 0 1 0 0 0 0 0 0 0 0 0 0 68 0 5 0 28 55 0 0 0 0 0 0 20 10 0 0 0 0 0 0 0 0 0 6 0 0 0 38 0 7 50 26 0 3 0 0 0 0 0 0 0 0 2 22 0 0 0 0 19 29 0 0 21 0 0 46 25 10 0 0 1 33 0 0 0 0 8 0 18 13 137 22 0 0 0 26 0 0 0 0 0 0 0 0 0 0 25 0 11 0 0 0 9 0 133 6 0 0 55 11 0 25 0 0 9 0 0 23 0 52 25 0 11 100 0 53 0 0 0 0 45 0 29 0 0 1 0 0 19 0 0 0 35 0 0 0 0 0 0 0 0 0 0 62 0 0 0 30 0 9 6 7 0 79 46 37 0 0 0 0 0 0 0 0 0 0 0 0 0 0 0 0 0 0 0 0 0 18 23 57 7 40 0 0 0 37 0 45 0 0 26 99 0 13 6 0 0 44 0 20 0 13 0 33 20 0 0 37 0 0 0 0 0 8 0 4 0 0 0 37 48 0 11 0 54 0 24 28 0 0 0 0 42 43 11 46 0 79 0 0 30 0 12 0 17 0 0 0 0 0 0 23 34 17 0 25 4 0 0 77 0 87 42 0 0 0 0 0 0 18 57 0 0 36 94 0 0 0 0 49 0 0 0 52 32 0 26 5 0 187 0 0 102 0 0 25 0 0 18 5 0 13 0 32 0 0 0 0 0 0 0 0 0 0 0 0 0 0 0 0 0 0 0 22
0 0 0 11 0 0 0 0 0 0 0 0 0 0 0 11 0 0 0 0 0 0 0 0 0 0 0 0 0 0 0 0 0 0 0 0 0 40 0 0 12 0 0 0 0 0 0 0 0 0 0 0 0 0 0 0 17 15 11 0 0 0 11 0 11 8 17 0 0 0 69 0 0 0 0 0 9 0 0 0 0 0 0 4 0 0 0 4 0 0 0 0 0 0 11 0 0 0 0 36 0 8 0 0 0 22 0 0 0 0 0 0 0 0 0 0 0 0 0 0 0 7 0 30 0 0 0 9 0 0 0 0 0 0 10 0 0 0 0 0 43 0 16 0 0 0 0 0 0 0 0 0 0 6 0 0 0 0 0 0 0 0 0 0 3 0 0 0 42 0 0 0 0 0 0 0 0 0 5 6 0 0 0 0 0 10 0 0 0 0 0 0 0 0 0 0 0 0 4 0 0 0 0 0 0 0 0 0 18 28 0 0 0 0 0 0 0 0 0 0 14 0 0 0 0 0 0 0 0 0 0 0 3 19 0 0 0 0 0 36 0 0 0 0 0 0 0 0 0 0 0 77 0 0 0 0 0 0 3 0 0 0 0 0 0 0 0 0 0 1 0 0 0 0 0 8 0 0 0 7 0 0 0 0 0 11 6 0 5 0 0 0 0 0 0 0 0 0 0 0 0 0 0 0 24 0 28 22 0 0 0 0 0 0 0 0 0 0 0 0 0 0 0 0 0 0 0 0 0 1 0 0 0 0 0 52 0 0 0 0 0 0 0 0 0 0 0 0 15 0 0 25 0 0 0 0 0 0 0 0 13 7 0 0 0 0 0 0 13 0 0 0 0 3 0 0 0 0 0 0 0 0 0 0 0 0 11 0 0 0 0 9 0 0 0 0 5 0 0 21
0 19 0 0 0 0 13 0 0 0 0 0 0 33 0 0 0 0 0 0 0 0 0 84 0 0 0 0 0 0 0 0 0 10 0 0 18 0 0 0 143 9 0 10 0 98 0 0 0 0 0 58 0 0 0 0 0 22 0 0 0 36 13 0 0 0 0 0 0 0 0 0 0 0 0 6 0 0 0 0 0 81 0 0 0 0 0 0 0 0 0 0 0 0 0 30 0 0 0 0 9 111 0 0 0 0 0 0 0 0 57 0 0 0 0 0 0 41 0 0 0 24 0 0 10 16 0 0 28 0 0 0 27 0 0 0 0 15 48 0 0 0 0 0 0 0 0 0 0 0 0 0 0 0 39 0 0 0 0 29 0 0 3 0 0 95 60 0 0 0 0 0 0 0 0 214 0 0 0 0 0 0 0 81 0 25 0 0 27 0 0 103 20 0 0 0 152 0 0 0 0 0 0 0 0 0 0 0 0 52 0 0 0 0 0 0 0 71 0 0 0 0 0 0 11 0 0 0 0 107 40 178 0 0 0 0 7 0 0 0 0 139 0 0 0 0 0 0 0 0 54 0 0 35 0 0 0 0 0 14 0 43 0 0 0 0 0 0 0 0 33 0 11 38 0 0 0 0 0 0 0 87 0 64 343 0 0 13 0 0 0 0 0 0 0 68 0 16 23 0 0 0 0 0 0 0 0 0 0 0 0 0 0 0 75 0 0 0 0 0 0 0 0 7 0 0 0 0 0 0 30 0 0 0 43 0 0 0 0 0 0 0 0 0 59 0 0 86 0 0 0 0 0 0 0 0 0 0 0 14 0 0 0 0 0 0 0 43 0 0 0 64 0 0 0 108 0 65 0 0 0 0 0 0 0 55 0 0 0 0 0 0 17 0 0 45 0 251 0 0
184 145 94 97 36 24 30 76 165 97 103 142 98 127 123 171 83 227 138 187 146 166 172 106 85 93 31 71 173 75 19 169 231 154 112 190 72 191 86 89 103 140 116 74 34 81 11 263 110 251 156 51 126 49 90 72 185 63 217 155 62 135 69 145 44 94 47 50 140 66 118 98 65 192 120 23 118 240 12 116 126 276 57 98 249 105 0 186 194 90 88 194 146 152 147 31 75 27 151 108 219 87 25 112 197 113 243 92 104 76 56 11 12 76 58 90 73 59 23 62 75 47 41 65 51 248 52 213 114 23 133 55 48 190 102 136 77 143 66 0 127 36 68 192 207 76 229 89 131 31 64 102 96 46 148 109 82 67 58 115 65 69 147 71 23 37 266 267 214 113 52 134 140 155 50 249 83 74 44 28 69 108 109 127 150 179 110 102 174 135 131 163 29 54 54 179 142 61 59 39 97 94 156 73 155 188 117 144 60 47 110 99 193 83 189 74 343 192 0 55 169 77 108 55 43 155 81 238 236 103 81 171 158 142 285 276 186 376 126 110 210 121 139 122 78 100 6 58 44 128 146 173 84 22 151 98 111 98 58 84 60 81 183 57 126 137 127 51 56 52 59 156 142 43 276 129 223 94 57 88 127 64 23 59 86 157 29 72 119 187 208 179 183 171 34 20 101 68 84 147 66 120 167 143 183 73 84 338 47 138 69 158 119 39 306 169 64 160 70 87 157 224 56 184 125 72 72 104 95 228 96 87 86 179 115 208 74 2 24 92 87 303 32 126 139 95 142 33 404 81 88 60 58 112 234 185 24 97 143 190 156 77 137 181 127 484 195 256 123 31 101 56 75 119 57 97 100 85 268 36 91 83 46 156 31 51 120 109 151 143 129 86 204 93 323 71 50 228 190 66
0 233 0 0 7 0 87 0 10 8 176 145 0 0 19 0 48 0 0 0 15 0 27 0 0 57 0 79 0 0 0 72 0 64 191 0 7 0 0 0 149 0 0 0 0 0 3 0 0 2 0 14 0 0 0 0 0 0 0 0 7 58 0 0 0 0 0 0 0 0 0 0 0 50 17 0 0 134 0 0 0 0 0 0 0 5 0 48 0 20 0 0 0 0 0 22 0 0 0 0 0 0 0 34 0 0 0 0 29 0 0 17 0 0 0 0 105 0 55 16 0 0 0 0 0 0 0 0 0 0 0 0 56 0 158 38 0 0 21 0 37 0 20 0 0 0 0 0 0 0 0 7 0 17 0 0 0 0 2 285 0 0 0 11 0 119 170 0 0 0 0 0 42 1 0 0 0 0 0 0 0 0 10 0 0 58 55 0 5 260 0 59 0 0 0 0 108 0 0 0 0 0 0 0 0 29 0 51 0 9 0 0 0 0 0 0 0 0 0 0 0 54 0 42 0 0 0 0 0 18 0 0 0 145 0 157 0 79 0 0 0 0 45 0 0 0 21 0 6 0 90 0 0 0 0 0 0 0 0 0 5 0 53 0 0 0 0 0 0 0 89 0 0 0 0 0 0 0 13 148 0 0 0 0 0 0 0 0 102 0 0 0 0 11 6 0 132 0 0 15 0 0 148 0 0 21 0 0 0 0 34 0 0 0 0 206 0 0 0 0 0 19 0 0 0 0 0 0 0 272 0 180 0 0 0 0 22 0 20 0 0 0 0 0 34 0 0 0 0 45 0 0 2 0 19 0 10 0 152 0 0 7 237 3 0 0 0 0 0 0 0 0 0 49 0 0 188 112 0 0 31 0 0 0 27 13 0 154 0 0 0 0 0 4 11 18 0 0 0 0
11279 20431 15093 26154 15377 20883 13741 20164 27554 26344 16768 26673 19555 16354 19368 25933 7784 24591 10205 14299 16464 19902 10831 21583 18124 17227 15598 31076 16186 13556 12803 29570 41852 23168 20167 13816 16138 27001 19341 15653 17170 21730 12198 13868 8573 20703 15493 24989 23516 23845 10907 17549 17262 17429 11373 19506 19255 25970 14704 14119 7883 27651 15333 25822 12742 10696 18868 20152 8334 22828 29760 7829 21559 23699 29105 13113 32460 23138 6934 11635 19641 25138 13427 22058 27169 17692 17113 23250 27371 27037 15649 33826 23944 20200 27447 17482 24336 3005 11475 24868 25593 12280 16625 21971 41551 25722 24191 17537 29326 24867 17043 12976 8538 18097 10037 15272 34320 19564 22031 19092 27950 12527 9992 25197 9353 24420 32189 25739 35008 5218 26346 19087 21735 21741 23711 19197 27828 19804 15856 79737 23599 16492 15406 18090 23405 26886 32866 24874 24022 31210 30694 23843 26455 16015 20019 24844 13080 14396 31863 18149 16601 10777 9887 24826 1039 13280 22515 14648 23158 19160 21380 11014 30320 19184 21981 30704 29212 24283 14854 19194 9867 18335 31743 29060 18339 23212 22282 30047 9056 28778 32868 35906 16484 14384 16898 21851 29901 15324 23876 21751 40440 15201 23790 17849 23866 25230 24674 31525 24904 23198 17087 16164 24471 8848 26335 21506 29810 14550 14736 21236 23902 20741 20443 26639 16149 19655 30062 32419 35321 13511 28027 22371 21295 22840 25905 25707 19134 33924 22992 26735 30562 12262 21013 19791 17012 18835 6171 24029 15099 23436 26517 30221 23400 18097 23787 25586 16366 23973 7378 15221 4544 21977 19244 28979 21469 20026 24063 29551 20725 19647 17803 22086 10327 17604 23081 25035 19193 20849 24518 21383 19546 16781 28671 26785 40010 21297 13693 11740 14198 19053 31149 27515 30898 20177 14505 20134 25692 31260 17271 22229 27495 17754 24427 20748 25100 15715 29321 19470 17982 20316 18418 30782 25128 20188 38701 34277 13868 26828 10219 26242 15512 26072 15746 15870 14782 13072 25352 20194 27519 29593 22406 19009 22229 16135 28478 41967 28313 25108 28038 22472 25359 30958 13898 21678 17544 17180 17611 12071 24026 14499 11137 17698 22263 23588 25808 36513 12079 16543 18165 19443 16891 24645 32009 21422 19777 35160 15934 23078 26895 20678 16842 18647 24848 28339 12024 21633 23751 18107 38576 27454 31859 23467 17486 36013 8064 26463 8492 24179 20308 24016 29451 20439 12634 22193 29096 19310 30694 19183 31603 17925
134 120 0 0 55 35 97 0 172 183 266 0 0 0 55 121 14 106 80 18 0 59 0 92 15 59 120 196 48 0 0 30 121 11 110 0 56 90 0 0 96 30 40 27 0 315 33 299 280 33 34 48 0 178 80 588 391 51 0 82 0 104 36 80 0 163 108 53 124 173 268 58 0 41 0 20 0 0 48 79 7 0 0 80 18 0 248 133 178 20 191 108 24 0 39 0 0 12 88 212 278 29 0 28 0 134 38 194 0 0 0 5 126 43 66 0 40 83 90 0 198 0 21 63 0 46 0 179 62 0 47 0 169 71 206 213 29 147 53 0 67 101 0 111 90 219 280 88 177 67 252 0 20 28 163 22 15 68 0 8 20 5 0 0 27 74 0 31 170 31 0 0 53 0 51 6 131 177 43 18 89 45 0 412 376 0 18 207 0 56 47 65 27 10 127 0 176 131 0 0 0 97 69 166 152 44 210 316 0 81 0 26 115 31 0 0 124 12 0 31 421 45 0 0 45 0 42 0 132 161 145 0 125 116 0 0 33 0 18 25 180 170 52 136 26 150 74 99 24 0 162 0 117 27 57 298 0 0 0 0 30 0 78 238 0 6 223 0 60 0 110 121 121 0 0 0 11 74 29 0 34 228 58 36 29 43 70 61 0 43 0 0 77 28 0 259 338 147 38 0 59 19 344 121 23 7 31 98 63 70 0 84 178 91 534 58 69 313 0 91 13 82 21 425 0 0 197 0 46 18 0 28 284 11 197 0 132 113 121 0 226 359 0 89 114 54 77 131 162 313 6 141 0 108 15 14 0 36 126 296 24 67 36 9 422 0 22 0 65 23 0 290 0 52 43 0 108 0 506 0 159 53 0 47 0 54 144 30 0 0 326 0 49 177 9 124 118 147 161 39
0 68 27 0 146 0 101 0 62 0 26 156 0 256 35 260 0 49 0 0 76 111 0 146 84 53 30 0 0 0 37 0 50 199 138 0 35 0 0 0 36 0 9 175 113 27 63 147 0 0 35 0 31 11 44 0 30 36 0 0 129 144 150 83 0 29 0 0 0 0 72 45 0 85 0 63 0 92 0 0 28 158 0 11 85 70 0 0 0 32 0 0 357 0 29 0 345 0 34 31 29 55 26 0 0 64 0 41 0 101 46 35 37 0 0 0 933 30 513 60 43 0 51 0 14 0 114 0 0 0 0 6 0 0 0 0 0 29 116 0 38 59 65 13 14 62 0 0 160 0 0 267 0 10 38 0 0 10 19 105 14 0 117 70 39 0 0 0 54 54 0 0 88 0 380 66 0 42 80 54 40 0 0 84 0 0 194 0 59 58 0 221 0 26 77 108 148 148 162 136 0 0 0 32 46 98 11 13 0 0 44 60 92 24 0 0 0 36 0 91 0 95 0 62 0 0 48 42 45 483 19 0 31 234 0 0 0 0 41 0 103 0 57 91 410 49 0 0 158 21 67 0 148 106 20 262 115 0 0 93 0 0 25 0 338 174 221 120 0 33 76 84 53 0 155 72 81 0 11 178 116 23 287 0 140 0 0 81 67 0 0 50 41 30 0 0 110 73 0 118 0 27 39 0 135 0 96 0 25 0 92 207 79 60 119 403 140 75 13 27 0 0 5 22 0 35 65 0 132 0 0 0 0 50 119 42 0 28 14 0 228 0 77 156 28 0 0 0 60 0 0 38 0 0 75 64 0 81 88 5 0 82 212 0 180 18 234 0 0 80 0 0 128 18 57 24 0 23 92 0 45 7 0 58 0 0 0 10 0 38 0 19 91 82 112 0 15 0 39 0
0 0 247 49 268 299 68 183 0 0 2 0 113 185 137 506 65 0 366 98 0 248 213 84 0 0 197 275 0 181 0 233 213 13 0 0 385 758 13 93 203 0 284 0 384 89 0 0 242 193 79 114 552 56 318 0 0 54 148 34 0 186 45 173 0 121 573 263 214 325 0 66 0 72 0 9 836 9 0 136 324 5 148 0 0 0 1357 366 0 625 166 144 153 98 271 0 66 0 16 0 0 79 0 293 0 30 0 165 137 754 94 0 42 43 0 0 0 160 220 0 0 0 79 19 135 587 166 382 597 29 503 400 0 102 0 277 0 25 0 0 833 379 184 592 83 323 429 802 527 919 0 60 430 0 0 175 208 102 561 0 11 0 0 76 0 0 0 0 0 254 247 31 0 0 46 0 0 248 0 0 0 308 29 85 775 0 37 56 0 78 0 317 183 459 31 21 0 0 211 194 105 141 941 32 77 325 404 10 0 106 0 467 80 356 1424 354 68 1273 0 4 395 12 342 650 324 0 0 22 0 0 653 77 288 0 329 1069 0 0 390 292 51 0 0 0 571 33 0 99 0 36 84 142 198 268 292 0 0 289 80 95 0 7 0 19 0 449 139 115 262 57 72 206 0 0 72 655 131 40 719 0 581 229 0 0 465 729 69 90 0 74 0 279 216 0 0 0 7 188 117 0 1236 0 886 738 487 264 351 505 404 0 132 293 157 0 132 224 348 63 0 916 0 353 131 156 12 0 8 500 57 343 46 0 266 99 263 0 52 268 10 345 417 116 412 54 48 213 0 0 0 0 0 599 37 0 41 0 0 445 109 749 284 264 115 0 251 402 80 0 284 267 389 0 0 25 39 0 0 0 84 442 189 693 0 0 241 503 0 20 797 0 140 23 891 320 0 485 61 277 187 196
305 224 250 704 289 220 207 347 358 248 398 353 242 139 160 391 46 277 819 79 106 217 628 319 560 103 157 347 202 179 189 405 712 439 156 112 94 264 137 429 386 268 472 41 45 343 315 119 157 223 99 118 373 202 384 216 363 275 620 157 64 519 192 391 190 159 113 292 194 136 522 392 194 477 182 0 517 613 202 282 360 248 126 359 211 51 34 435 402 647 121 307 1313 125 232 297 95 45 472 454 445 70 197 361 487 545 176 92 497 883 473 467 117 316 676 382 369 660 175 128 223 95 199 169 19 338 161 217 702 55 1019 811 392 181 150 19 784 599 305 0 467 309 363 271 545 487 541 120 233 276 155 139 172 330 290 853 131 380 207 292 162 129 184 838 85 194 231 216 684 524 278 181 583 564 595 286 864 262 210 276 317 166 1100 602 148 613 502 372 380 209 96 243 374 477 191 220 747 173 466 1075 1470 40 118 346 324 306 455 480 397 432 291 367 203 312 0 326 386 277 307 359 94 616 447 610 179 387 709 835 235 1003 291 334 62 322 369 465 218 587 243 219 0 476 40 139 213 649 141 136 370 319 39 1132 319 900 210 662 150 370 66 216 15 161 240 154 396 280 393 66 2 140 67 412 990 401 360 101 271 7 420 387 196 621 383 331 437 233 223 261 81 529 1269 371 488 375 93 169 87 104 663 479 234 448 663 233 514 317 214 438 582 116 139 273 950 396 419 767 55 426 237 248 335 790 163 354 194 382 638 482 346 463 832 96 449 793 638 872 118 270 250 170 409 85 156 642 357 291 402 288 713 392 344 221 560 349 448 498 129 459 113 791 71 157 117 588 64 78 175 304 286 348 1255 210 175 325 168 268 293 142 160 101 207 457 257 325 197 108 114 410 591 226 521 348 184 110 53 149 141 231 71 279
102 113 50 143 53 260 45 95 154 109 106 250 122 147 95 154 68 115 0 118 48 208 88 46 158 53 130 351 201 110 119 66 178 85 162 122 183 108 161 179 71 174 51 88 28 210 167 114 30 116 53 50 61 184 97 22 135 180 11 24 38 94 81 77 84 51 54 129 81 496 14 61 113 112 123 79 280 181 42 2 120 217 41 7 256 51 75 57 178 171 137 145 132 151 205 14 61 17 117 101 227 77 141 205 181 64 113 91 37 117 228 41 27 87 163 101 99 108 0 79 135 80 23 128 54 114 42 400 51 20 92 90 46 33 273 15 304 282 109 0 96 63 52 403 201 350 175 163 272 283 122 83 179 40 168 85 54 55 230 94 199 36 116 25 6 228 93 66 78 29 38 72 252 72 168 92 78 83 237 144 46 19 66 159 239 34 283 132 103 246 142 76 91 163 39 129 230 153 55 104 129 60 229 117 186 59 37 173 53 37 75 71 160 64 0 248 2 162 91 121 149 48 93 26 204 270 116 84 313 44 185 167 176 154 82 266 100 91 153 60 328 102 191 173 291 60 49 384 94 123 294 143 0 105 147 104 88 8 39 228 21 82 154 74 145 118 199 101 115 201 86 95 40 114 160 136 130 17 209 262 319 62 142 89 79 167 123 125 56 19 445 36 120 81 72 116 108 56 105 140 116 133 307 214 222 41 209 95 53 610 151 85 146 233 285 151 88 125 16 133 102 68 143 243 43 23 218 89 223 280 0 0 174 94 132 25 345 73 131 235 25 80 31 223 35 82 170 225 0 197 108 69 94 108 126 277 50 17 145 233 171 56 117 137 319 195 13 114 42 53 56 27 162 82 39 37 117 135 80 189 75 91 69 55 56 223 50 7 309 185 249 172 138 0 115 45 200 31 281 132
493 512 440 377 650 135 631 453 849 976 388 1276 1141 650 1107 2031 284 1064 1011 414 423 555 786 690 846 1117 829 1951 366 588 644 745 1394 801 608 699 577 1094 574 2504 953 831 938 831 516 689 839 1100 825 1598 773 728 644 837 1094 293 1012 523 302 802 126 942 1021 590 613 529 1101 551 1391 619 1092 567 430 893 638 556 581 993 587 248 352 603 489 543 1222 1606 1174 1188 1284 1468 1023 1140 1122 740 1082 617 537 77 471 720 988 556 551 860 2735 613 852 1157 651 287 1615 789 171 835 223 723 954 775 133 449 1142 595 189 364 571 237 1263 571 605 195 1456 792 801 294 335 936 1309 1235 872 0 924 411 967 760 614 862 743 556 1092 929 1182 461 903 966 361 553 492 669 1212 920 720 282 408 705 176 445 655 1278 1066 1143 1221 985 1306 232 1151 631 1842 493 391 679 775 662 750 945 1135 1006 731 571 440 720 394 520 350 908 1068 988 1208 724 636 12 738 640 1465 269 736 1438 667 467 1052 1169 1488 792 542 383 0 1367 1757 342 686 899 1601 1035 788 688 355 764 1290 621 1126 1064 1297 975 719 857 272 2071 544 716 1035 1372 1163 578 371 489 491 696 422 726 458 739 1662 1646 1739 482 823 578 718 665 297 85 160 466 466 1721 1851 1282 556 2402 946 545 844 395 615 481 703 1058 899 747 1096 1363 1124 622 1220 1738 391 1524 436 1356 740 1317 672 799 651 734 964 710 1021 538 436 1131 985 804 1440 849 1372 342 1646 803 543 748 306 365 1251 526 1193 253 750 1376 653 723 689 470 390 1050 997 208 1590 1063 1001 1013 574 325 619 697 687 1359 1664 505 894 1048 637 886 634 1024 680 984 927 185 639 1121 689 603 770 879 761 890 321 932 726 1042 1179 564 711 508 1408 1294 749 262 1001 968 106 1343 934 1065 899 577 1587 103 673 666 758 1252 757 764 386 446 566 1078 70 652 1208 667 700 1299 1275 546 1873 551 758 1491
25 30 0 0 0 0 0 0 0 0 0 0 0 0 42 0 5 0 40 1 16 0 0 40 0 0 0 0 0 0 0 0 0 0 0 0 0 0 0 48 0 0 0 0 0 0 0 0 0 0 0 59 0 0 0 33 7 0 0 0 36 0 0 12 28 0 0 0 42 0 0 10 0 0 12 18 0 0 0 0 0 0 0 0 0 13 0 0 0 0 9 0 0 0 0 14 0 0 0 0 0 0 13 0 0 0 0 0 0 95 0 0 0 0 0 0 0 0 0 0 0 0 0 8 0 0 2 0 0 0 0 0 0 0 0 0 0 0 0 0 0 0 7 0 0 0 14 0 15 0 0 0 0 0 0 0 9 32 0 0 9 0 10 0 0 0 0 0 0 36 0 0 0 0 43 0 0 0 87 0 0 0 182 61 0 0 0 0 0 28 0 45 0 0 0 23 43 0 0 25 88 0 0 40 0 0 0 0 0 0 0 0 0 0 0 0 0 0 0 0 0 0 35 17 0 0 6 0 0 15 0 0 0 0 0 0 0 0 0 0 12 0 28 0 0 0 0 0 0 22 0 0 0 0 0 0 8 0 43 27 0 0 17 0 0 0 47 0 0 0 0 17 0 11 0 0 0 0 0 0 0 28 0 0 0 12 4 0 0 8 0 0 12 4 13 0 19 38 0 0 0 0 0 23 0 0 0 0 0 0 0 0 5 0 25 0 0 0 0 18 0 0 0 0 6 0 7 0 0 0 0 0 43 0 0 0 0 0 0 0 40 0 0 0 139 0 0 0 0 16 0 0 0 79 0 28 0 0 0 0 0 0 0 0 0 0 0 0 0 40 0 0 0 0 0 0 0 9 0 0 9 0 0 0 11 0 0 20 0 20 0 0 0 0 0 4 0 0 0 0
40 29 14 46 0 9 12 0 4 0 113 130 48 66 30 12 18 37 0 0 0 70 107 93 123 72 119 0 25 19 11 0 19 19 43 59 0 295 0 0 3 15 17 20 37 0 42 88 141 44 69 51 0 76 26 0 56 137 8 0 9 28 25 77 53 19 41 21 0 20 0 72 55 0 0 9 20 0 0 0 14 62 62 50 0 24 71 78 80 117 0 3 149 0 89 0 0 0 62 45 60 0 0 29 0 0 316 1 0 41 67 12 8 13 22 0 20 0 141 42 36 5 0 41 57 18 11 15 96 9 46 42 99 29 0 9 62 0 0 0 29 69 38 11 72 80 0 53 90 0 0 53 1 0 35 11 0 10 120 7 5 10 22 196 9 12 15 0 5 19 83 3 52 0 14 0 79 105 4 16 121 0 48 201 29 60 33 0 54 20 0 57 0 8 18 36 84 21 56 75 0 28 0 33 63 66 69 96 44 90 0 0 40 4 0 5 0 47 0 18 29 106 0 29 123 36 39 0 0 105 93 69 22 9 213 57 39 108 0 79 28 79 61 10 14 6 12 0 29 0 6 56 0 13 155 21 0 0 0 30 0 0 19 211 138 71 0 0 0 102 31 19 7 5 12 6 57 57 24 38 45 26 35 41 7 4 4 24 80 0 0 9 27 36 49 0 14 4 12 0 20 37 0 31 54 17 50 0 35 97 20 78 29 0 167 51 5 55 0 0 82 0 23 47 21 7 63 24 81 112 55 4 5 50 29 0 34 34 95 0 34 0 0 0 20 51 0 0 84 0 25 35 45 0 39 0 0 36 34 8 27 67 12 13 28 104 103 12 0 0 144 50 0 15 5 29 148 57 98 250 29 125 35 205 8 0 0 47 95 66 26 0 120 103 11 19 44 0 0 32
416 350 95 193 6 160 20 83 55 184 161 132 206 453 93 18 77 118 258 69 187 278 550 275 0 306 111 63 882 130 9 105 164 5 73 42 37 0 177 118 174 64 282 210 18 404 70 321 821 484 53 171 33 58 44 42 219 219 166 59 133 238 42 435 181 81 104 178 230 100 331 50 400 298 440 278 828 0 0 148 135 338 20 236 449 126 0 118 99 114 300 375 125 35 25 123 0 6 24 195 124 0 91 0 570 19 141 73 431 40 0 427 25 40 410 0 655 56 0 117 334 137 80 0 86 0 51 68 296 87 43 251 41 291 68 143 0 131 60 0 320 71 119 417 0 262 403 163 317 238 169 75 54 116 27 18 188 169 328 159 334 677 224 69 24 165 28 208 165 135 212 135 21 77 33 325 88 465 44 444 107 499 467 392 752 148 151 139 85 108 296 267 291 190 204 329 499 191 553 591 269 270 41 158 268 599 68 57 123 322 318 201 152 48 0 0 250 126 181 246 193 161 67 93 22 129 600 188 215 142 20 5 403 29 205 524 129 346 236 104 165 192 143 527 0 56 23 47 69 127 11 564 103 6 436 85 366 49 79 92 0 135 38 188 194 23 468 94 0 0 94 62 448 145 460 280 0 204 136 127 295 72 565 285 137 506 11 129 256 72 0 157 0 446 153 155 168 0 100 0 15 102 169 59 129 54 95 94 196 194 336 138 539 14 96 348 228 331 0 108 251 116 126 50 187 0 465 395 89 434 111 52 0 87 194 1690 116 231 198 0 134 91 205 568 51 151 262 170 73 86 0 455 61 7 123 340 57 98 0 307 167 103 169 66 200 743 273 95 212 21 21 142 58 472 142 84 632 236 106 479 357 93 394 258 47 663 80 87 353 173 415 247 284 116 354 0 433 150 427 836
0 0 9 0 0 0 0 0 6 0 0 23 0 0 51 0 0 0 0 0 0 0 0 0 0 0 0 0 0 0 0 0 0 0 0 0 8 0 0 0 0 0 15 0 0 11 0 0 0 0 0 0 0 0 0 0 0 0 0 6 6 0 11 12 4 0 0 0 7 0 6 0 0 0 0 0 0 0 0 0 0 15 0 7 69 12 0 0 4 20 0 0 0 22 0 0 114 1 13 0 10 0 0 0 0 0 0 0 0 0 1 0 0 6 11 0 0 0 0 0 0 0 0 0 10 0 0 0 0 0 0 0 0 0 0 16 0 0 0 0 0 2 0 22 0 12 0 0 0 0 0 0 22 0 0 0 0 0 0 0 5 7 20 0 0 0 0 0 0 0 0 0 0 0 0 35 0 0 0 15 0 0 0 0 0 11 0 0 0 6 0 0 0 0 4 19 21 0 0 0 0 11 0 0 0 41 0 43 0 0 0 0 0 0 0 0 26 5 0 0 31 17 0 0 10 0 0 0 0 51 0 0 0 29 0 0 39 0 0 0 29 0 0 0 0 0 0 9 0 25 0 0 0 0 0 0 0 0 0 0 2 0 21 42 0 0 0 0 0 7 7 3 0 0 0 10 0 0 17 0 0 0 21 0 0 0 0 0 0 0 27 0 0 10 0 40 15 21 0 0 0 2 0 0 0 0 9 0 11 0 0 0 23 0 22 0 0 0 0 0 15 0 0 10 0 0 0 0 0 0 0 0 29 0 8 0 0 33 18 0 0 0 0 0 0 0 0 0 0 0 0 10 0 0 0 62 0 41 0 15 0 0 26 0 44 0 0 0 0 12 0 13 0 11 0 0 0 16 0 0 22 0 0 0 0 0 37 0 0 0 0 0 0 0 10 21 0 0 0 0
988 833 753 61 1084 793 331 584 510 319 643 1109 830 541 1002 1241 161 871 848 922 554 1062 1195 499 622 667 370 1445 2082 1044 169 869 1790 592 526 517 675 818 419 325 708 530 1176 496 231 241 687 1083 1401 464 569 584 569 609 175 546 574 618 327 770 133 1272 322 751 115 407 498 1268 756 314 1161 603 534 550 1489 781 919 1017 465 27 841 709 160 1200 502 473 414 271 548 731 268 81 339 298 414 358 0 28 237 928 645 503 400 420 1789 660 921 496 2127 531 437 724 228 299 721 264 994 768 197 776 740 641 224 914 453 819 382 711 1340 244 1303 1136 917 521 1182 199 1299 685 427 0 937 195 726 501 327 853 1235 915 798 920 146 472 1151 227 1062 848 461 272 1054 561 596 394 160 309 77 335 422 651 454 414 400 374 1476 788 415 582 689 1023 713 562 115 440 965 1307 890 412 393 481 430 834 699 788 413 644 727 1170 916 425 1564 745 186 782 345 444 526 428 873 992 394 408 792 895 490 491 1631 379 561 161 2126 541 394 621 307 473 755 63 1315 1163 1591 1313 527 282 686 630 296 881 153 1564 540 740 458 699 740 597 608 365 148 691 260 1074 264 784 1060 489 376 492 728 757 57 376 115 461 751 215 509 825 1117 1256 1036 590 227 618 825 693 1142 831 665 316 978 1022 206 481 1164 416 617 499 511 337 774 298 2034 1248 1281 596 383 388 243 498 466 298 920 327 2227 1440 1552 243 653 531 826 609 836 955 920 635 888 355 537 1988 188 452 493 671 171 639 439 708 657 258 689 910 494 581 430 270 832 1431 697 715 692 591 1038 1467 300 45 487 539 1172 655 800 224 423 208 636 1475 441 2427 151 439 448 1994 406 840 944 364 1182 436 348 1259 362 193 869 336 383 1108 292 779 1290 815 1153 1002 316 528 835 170 426 1044 487 229 651 425 652 430 1055 147 635 462 402 711 908 128
93 0 9 32 0 65 0 62 41 11 0 0 45 14 48 49 21 4 0 29 4 0 0 33 26 28 42 8 0 14 24 0 0 12 0 0 13 0 15 0 79 0 6 0 46 21 4 36 0 0 150 108 17 2 0 0 0 70 30 18 9 39 0 14 0 1 0 10 0 48 20 0 0 36 112 14 0 0 38 0 7 0 0 59 0 0 0 8 7 2 40 43 0 0 37 30 67 6 0 0 0 28 0 1 0 1 128 17 41 0 3 0 2 42 55 46 20 0 0 24 69 35 0 3 0 92 0 28 90 0 57 0 45 20 58 39 88 38 25 0 17 30 2 10 21 87 0 0 23 15 0 49 0 42 1 65 8 54 13 44 5 0 0 0 0 15 0 0 0 26 0 0 64 0 67 0 100 0 0 68 25 0 0 14 22 27 7 44 0 0 0 21 0 0 102 0 6 13 23 0 36 1 0 0 1 55 31 53 34 12 0 21 26 8 0 0 0 0 0 13 0 7 23 108 11 19 55 0 0 0 4 0 6 42 0 94 0 82 0 46 0 0 3 24 0 10 10 2 3 26 20 0 0 10 14 16 0 33 0 0 8 0 6 15 0 12 47 0 7 77 24 57 67 28 52 11 0 0 0 57 13 6 0 8 126 14 0 43 30 50 0 23 120 24 15 22 19 43 6 0 27 6 0 26 25 0 35 53 0 14 0 0 0 48 43 0 14 52 18 0 20 4 61 49 14 23 0 34 18 26 7 0 153 0 74 0 19 0 12 12 9 68 0 0 0 25 0 25 87 0 11 54 0 8 6 13 0 0 0 30 0 5 85 47 8 41 18 0 0 107 5 66 11 22 48 34 14 21 123 99 0 7 159 18 24 36 63 4 0 0 0 0 25 6 93 22 30 0 41 60
0 376 0 34 90 0 39 284 71 78 257 0 0 147 85 169 0 48 461 61 273 97 0 0 120 101 0 0 0 0 122 361 280 53 67 0 122 428 0 0 217 424 88 166 0 232 137 554 0 139 0 86 123 134 0 236 119 87 0 112 112 111 8 157 107 11 216 20 0 151 162 55 0 22 177 122 0 424 15 23 95 250 42 85 52 26 0 190 0 327 94 390 177 274 103 0 0 23 314 97 129 276 19 49 208 204 218 55 227 18 140 0 26 39 131 153 216 62 0 89 80 88 70 24 128 156 60 105 57 13 0 77 89 31 40 23 130 195 0 0 60 59 0 149 354 103 27 14 60 0 0 290 50 29 55 146 4 0 924 0 244 38 0 221 12 32 0 45 67 90 67 100 387 40 156 228 98 205 25 9 17 886 117 131 0 94 8 0 135 55 333 48 0 370 196 21 88 248 0 115 0 240 175 52 0 232 78 126 175 291 134 60 346 0 202 0 0 340 379 380 68 192 180 0 65 0 66 0 64 0 143 82 167 211 47 0 0 0 26 18 94 458 26 47 16 348 89 24 67 12 345 254 0 130 20 101 8 164 77 18 0 20 177 41 297 184 42 0 19 22 176 0 50 27 60 20 146 179 9 0 26 53 0 494 220 0 102 0 81 0 0 356 221 184 0 126 437 236 94 146 26 7 129 179 206 230 39 78 192 234 130 146 13 195 0 170 56 220 0 0 43 102 79 128 290 97 76 194 98 232 45 0 171 39 69 694 272 766 31 0 300 126 0 1 0 45 131 0 0 41 0 0 202 430 17 221 0 24 116 217 33 259 210 94 109 0 68 73 176 0 59 83 20 76 42 132 71 306 272 157 119 161 0 118 0 38 125 12 429 13 144 244 77 149 288 152 172 0 102 328
18 0 151 114 35 40 27 4 372 69 238 47 0 109 0 14 6 14 0 49 62 102 110 14 83 85 54 45 75 154 0 142 135 44 109 97 10 71 167 33 87 229 18 3 20 19 148 183 434 184 0 216 88 118 16 0 36 295 55 118 14 14 47 134 111 17 159 37 46 83 120 117 127 0 221 16 365 20 27 32 1 193 52 77 179 231 122 41 346 213 135 281 161 112 87 22 426 12 153 424 23 16 26 10 0 69 378 75 1 389 42 450 21 42 135 36 93 114 123 89 117 33 0 159 21 121 391 192 13 6 506 78 26 25 78 24 18 45 59 0 16 151 103 80 39 204 160 272 20 247 261 0 80 69 212 16 45 0 13 81 57 0 38 22 0 16 0 145 111 99 202 0 0 36 327 276 30 144 122 121 6 0 257 170 5 45 644 153 67 54 49 125 62 0 39 319 92 30 77 134 67 87 157 36 48 167 20 106 233 19 24 102 99 56 127 47 91 63 68 53 399 167 85 423 32 18 141 80 123 131 64 318 35 79 107 93 78 85 21 344 83 107 187 13 69 73 7 24 19 17 145 427 211 94 76 219 154 118 21 50 31 56 126 82 218 0 8 209 38 132 12 166 194 104 44 201 151 20 148 178 44 75 191 160 79 34 27 87 22 0 79 11 196 14 63 16 0 39 133 54 207 2 14 38 55 140 28 25 99 125 57 301 526 186 39 174 76 134 63 28 34 183 63 171 43 40 107 4 8 23 136 0 4 14 48 361 0 9 19 0 23 269 55 17 40 128 115 3 10 54 69 59 105 7 53 31 0 55 191 208 50 39 175 77 274 418 159 48 56 414 129 3 0 315 36 230 60 39 146 96 148 36 36 80 0 77 19 69 171 28 78 162 75 12 34 31 245 52 102 42
15 15 0 69 0 0 7 27 57 10 0 23 22 0 0 0 0 0 0 7 23 0 0 0 0 16 0 5 0 73 0 0 144 64 0 18 0 46 98 25 0 0 0 0 63 0 19 72 0 0 24 0 17 0 0 0 41 5 0 0 118 215 0 0 0 0 73 0 31 5 0 96 0 37 82 0 260 0 0 8 24 0 0 0 120 0 0 94 26 0 0 0 0 32 0 15 0 0 99 0 148 0 4 0 0 26 0 94 0 0 0 38 69 39 5 0 0 12 0 53 0 0 4 0 0 26 0 0 31 0 0 20 0 0 0 0 0 109 65 0 43 193 0 0 153 0 40 309 0 63 1 11 0 97 0 60 0 0 0 0 21 0 33 0 11 0 57 13 0 93 28 10 35 27 43 0 0 0 4 31 0 215 0 59 0 50 0 0 129 95 24 0 49 0 5 134 0 32 0 34 0 4 79 30 17 102 0 38 0 0 0 164 0 0 0 0 0 0 0 78 0 147 92 141 78 0 169 0 78 0 0 0 67 0 15 0 69 0 15 58 87 56 0 44 0 0 0 192 0 0 366 47 0 33 67 0 58 0 13 0 5 110 38 133 0 68 7 11 0 4 66 0 0 0 59 6 18 0 0 0 0 0 0 21 0 12 0 0 0 44 110 0 0 0 4 57 15 48 0 0 124 12 87 0 19 0 24 62 0 26 2 0 61 0 42 69 0 0 0 18 0 0 0 64 0 0 23 41 0 0 47 91 0 0 5 0 4 0 43 60 0 114 0 0 54 62 57 0 29 164 64 0 62 29 0 0 0 0 70 0 11 0 166 40 89 192 0 0 41 28 45 0 110 0 0 5 0 7 0 0 94 0 0 0 15 0 6 0 52 22 20 0 1 0 0 0 0 0 0 0
0 0 0 0 12 0 30 0 0 0 19 5 0 0 0 0 0 53 17 0 0 5 12 0 0 0 0 0 0 0 0 0 0 0 0 0 0 61 17 0 10 0 0 0 0 0 48 0 0 0 50 0 0 0 5 0 4 0 0 10 0 0 0 78 17 0 0 0 0 0 23 0 0 0 147 0 0 0 0 0 0 124 0 0 0 0 0 0 0 0 10 0 0 0 0 0 0 0 49 0 0 0 1 0 0 15 0 12 0 0 13 35 0 0 0 0 0 0 0 0 0 0 0 0 0 0 0 0 0 0 0 0 0 17 0 15 0 0 0 0 0 0 0 9 4 0 26 0 0 0 0 0 0 0 0 0 0 0 0 2 0 0 9 0 0 0 0 0 0 13 0 0 0 0 0 0 0 24 0 0 0 0 53 25 0 0 0 0 37 0 0 0 0 0 0 0 0 0 0 0 42 0 0 20 0 0 0 0 0 0 25 0 0 5 0 0 0 0 0 0 0 0 0 45 0 0 0 0 0 0 0 61 27 0 0 24 10 0 45 0 28 0 0 0 0 16 0 0 0 0 0 0 0 4 19 0 25 0 0 0 0 12 0 0 10 0 25 0 17 0 19 0 0 0 0 0 0 0 0 0 17 0 0 122 0 0 0 0 0 28 0 0 0 0 0 0 0 0 0 0 0 0 0 0 0 0 0 0 0 0 0 0 0 0 17 14 7 0 21 0 0 0 0 0 0 0 0 0 0 0 6 0 3 61 0 0 0 0 15 0 0 0 0 0 69 24 116 32 0 0 0 0 0 41 0 0 0 32 0 15 0 0 0 0 0 0 0 0 0 0 0 11 0 0 29 0 0 0 0 0 0 22 0 0 10 0 0 26 0 15 0 0 0 0 60 0 0 16 0 0
0 13 7 2 26 64 55 0 0 79 17 0 5 27 0 0 0 33 240 37 42 0 0 0 0 0 18 57 0 32 66 45 0 8 23 99 16 0 53 0 21 0 11 0 0 20 25 54 0 0 40 0 0 0 0 0 36 44 0 93 10 27 15 0 0 2 10 106 0 0 89 0 0 0 0 0 0 0 0 0 0 17 0 0 0 0 65 0 0 56 0 66 0 16 24 0 0 6 0 0 0 0 39 0 0 26 0 6 5 0 0 36 0 0 0 0 89 62 58 4 46 0 0 14 26 99 50 0 0 0 15 17 15 8 0 0 0 27 18 0 9 4 0 27 0 22 88 26 0 0 0 0 26 0 0 0 0 13 0 36 42 0 0 13 7 0 0 0 0 18 14 0 13 27 0 0 23 0 18 35 48 0 0 0 0 8 0 37 9 14 23 0 0 0 0 9 6 0 0 0 0 83 34 15 2 45 13 26 68 77 0 0 34 0 0 0 0 0 26 16 30 0 23 24 21 39 0 0 26 0 0 0 73 0 0 0 23 22 2 0 0 12 48 0 12 31 3 37 18 30 61 0 0 4 0 11 0 33 0 55 2 0 0 58 60 69 13 83 0 3 0 47 12 37 50 48 40 0 58 0 20 0 0 0 0 14 0 45 0 44 0 0 0 0 16 48 8 0 55 0 0 4 52 34 23 0 12 0 0 0 0 94 0 79 41 27 0 13 0 68 0 0 35 0 6 16 0 6 0 0 19 17 64 39 0 0 35 0 62 0 0 0 17 0 0 34 20 18 0 0 0 0 97 13 0 28 30 31 22 45 0 11 0 0 33 89 0 36 22 67 0 8 0 7 35 50 43 9 28 0 0 104 73 0 0 52 24 48 0 7 59 13 18 17 0 0 0 0 25 2
0 48 78 26 81 118 18 67 33 116 156 0 58 0 14 126 22 143 296 0 31 101 117 0 69 64 223 178 0 134 0 64 299 183 61 280 90 251 115 12 11 83 63 106 33 68 51 154 0 104 76 40 70 12 106 54 30 55 76 4 17 22 47 260 277 97 210 206 24 219 27 50 88 0 87 42 66 77 52 52 0 132 12 66 338 215 22 99 0 184 0 95 171 35 13 92 214 2 88 67 155 11 0 224 50 33 131 142 59 93 19 92 9 112 16 46 316 65 27 22 63 109 0 35 23 61 0 194 0 12 100 29 6 129 43 38 82 90 31 0 217 29 175 37 147 140 18 143 51 48 199 189 0 21 90 98 82 20 43 72 25 22 5 139 3 28 0 114 73 0 92 39 47 13 25 158 0 80 0 26 47 159 43 0 178 115 62 7 107 103 0 272 50 44 110 85 237 116 100 26 38 0 148 55 93 66 100 105 26 0 119 69 102 35 0 26 471 201 85 110 140 17 134 37 31 74 97 154 227 22 4 7 89 61 181 0 10 40 78 30 46 281 36 159 40 153 20 221 30 43 132 0 31 31 163 144 11 0 10 6 8 68 110 215 0 14 154 36 324 245 115 14 164 87 69 164 26 0 165 0 123 33 0 76 62 0 58 10 69 53 390 74 102 44 0 87 174 22 68 52 183 29 39 267 178 14 135 25 27 39 184 69 28 0 145 86 100 118 46 71 42 31 0 110 2 11 43 34 0 410 44 194 108 62 91 0 25 56 188 0 95 268 9 180 57 184 87 59 80 103 0 0 0 50 241 94 0 130 116 0 26 9 71 150 87 12 17 84 21 221 139 131 30 175 10 139 34 7 11 88 0 43 68 16 16 12 0 86 0 244 26 66 123 24 238 160 147 120 187 38
259 266 64 383 290 259 117 321 292 92 161 303 79 147 283 359 86 574 235 104 61 129 102 108 27 210 55 560 0 209 54 79 266 190 127 140 77 96 0 46 50 292 87 178 52 90 17 156 163 0 177 82 194 122 58 245 169 98 64 258 101 460 101 267 70 39 0 147 92 229 172 16 191 287 425 170 78 413 27 31 35 74 50 100 217 53 40 264 88 208 177 551 334 157 261 65 294 11 98 63 230 43 396 290 163 246 153 120 497 257 83 1 0 224 123 122 435 144 311 191 56 47 8 40 21 7 283 171 226 23 120 70 145 49 403 133 252 456 193 0 142 444 154 121 303 341 222 132 337 210 55 31 146 197 126 295 124 185 179 186 125 21 146 233 11 68 422 33 391 17 171 336 168 43 63 199 73 6 57 123 99 182 203 210 282 187 422 284 121 157 68 0 0 621 394 534 508 300 136 201 373 169 164 12 243 293 200 125 187 120 62 44 21 32 162 204 222 304 112 10 245 87 73 0 3 322 246 66 139 106 150 441 151 52 25 146 157 119 133 232 400 10 367 104 230 364 3 133 114 277 94 0 212 132 43 121 123 66 4 116 0 349 17 170 212 91 268 119 466 437 106 191 236 210 90 232 187 41 100 477 244 72 87 110 263 128 19 114 193 110 419 116 14 53 56 207 343 48 61 20 266 200 75 314 78 19 133 53 95 68 86 120 24 117 36 180 35 153 14 364 153 121 76 222 172 79 906 57 355 235 211 365 500 361 262 385 0 191 264 197 0 29 139 18 114 50 9 47 718 383 35 84 169 75 328 230 144 78 104 51 190 11 257 68 0 871 80 43 79 141 19 62 254 88 50 33 219 54 184 0 0 112 40 39 112 53 131 306 685 219 124 4 283 190 326 221 270 34 169 123
0 3 0 0 22 13 0 37 0 0 0 9 0 10 0 12 0 0 0 17 3 12 0 26 20 0 6 8 0 0 0 0 0 7 20 0 12 0 0 0 0 22 3 0 6 0 0 0 28 3 0 10 0 5 0 0 0 0 0 0 11 0 0 0 0 5 0 19 0 32 0 44 0 0 0 18 0 87 0 0 0 29 23 38 0 0 0 17 43 13 0 0 0 6 0 35 0 0 15 6 0 0 0 12 5 0 0 0 25 0 0 9 0 0 0 0 70 9 0 43 129 25 7 0 6 19 45 13 0 0 0 0 0 37 0 0 0 45 0 0 14 3 66 19 0 0 26 0 0 0 0 7 0 12 0 45 15 37 15 6 7 0 0 0 0 0 0 0 0 0 0 0 23 41 0 21 0 0 7 17 0 0 8 0 67 0 0 42 0 1 0 0 0 0 0 45 10 47 0 4 0 3 0 0 0 0 22 30 11 2 22 0 0 0 0 12 36 0 0 1 24 0 5 0 0 0 0 0 59 0 27 0 0 0 0 40 0 16 0 0 0 3 0 21 27 0 0 0 68 0 0 0 0 9 0 69 0 0 0 4 1 12 0 15 0 65 20 10 10 0 0 0 7 0 0 8 0 0 0 0 13 0 0 0 8 0 4 0 31 0 0 0 0 0 0 0 0 0 7 0 0 4 0 30 0 0 0 0 10 31 21 15 11 0 0 2 15 0 20 105 0 17 0 7 0 49 0 61 0 0 9 0 36 0 17 26 0 0 39 26 0 0 0 0 0 0 0 0 0 77 30 0 11 10 0 6 0 22 0 0 0 0 0 30 30 0 7 12 48 40 0 0 0 18 9 0 0 0 0 0 0 28 0 0 0 9 15 1 0 8 0 0 9 0 0 0 22 0 33 17
0 87 76 25 153 208 34 32 77 52 102 81 343 686 5 240 24 289 657 6 117 211 402 97 313 91 245 69 574 96 5 181 354 113 12 309 53 210 98 613 177 642 82 39 45 309 42 166 300 98 34 81 64 131 101 121 48 245 102 156 0 185 178 40 189 100 0 1 0 53 403 80 276 273 480 132 37 532 78 108 469 376 72 105 222 264 0 182 83 121 128 268 18 184 73 15 484 25 79 210 80 226 109 26 226 54 278 34 112 122 121 24 36 159 219 137 228 50 118 70 87 165 112 60 95 0 584 293 301 64 72 150 127 48 35 95 186 307 304 0 212 105 203 1 424 130 0 153 263 152 242 46 138 97 240 329 85 212 509 112 240 47 79 314 61 110 203 71 236 79 11 8 0 107 10 186 82 87 52 322 17 198 0 76 0 4 65 11 88 118 51 410 231 163 53 118 131 56 152 321 193 57 281 22 351 168 354 54 229 338 0 145 54 89 165 0 183 0 165 102 256 238 317 108 88 59 0 216 241 78 301 35 117 298 120 68 136 259 152 106 474 273 322 33 123 157 25 12 13 157 171 178 213 137 8 271 55 112 68 0 9 0 71 95 42 173 75 132 166 383 30 83 94 306 38 94 27 184 147 28 60 29 0 73 17 30 174 35 114 478 0 256 134 115 81 79 504 43 64 139 181 151 118 247 143 32 217 74 483 116 255 538 46 55 174 405 110 241 49 102 95 96 58 94 174 74 0 129 212 464 149 20 171 15 45 0 92 476 275 156 154 185 93 220 36 10 0 91 66 212 121 226 271 163 244 116 129 60 149 32 314 0 555 95 272 67 115 445 238 59 10 117 211 186 141 288 155 212 118 166 104 86 91 90 0 141 148 114 334 182 133 84 167 3 146 156 0 0 0 429
297 136 78 242 167 157 116 147 269 326 217 452 216 176 234 234 90 217 1505 93 269 108 232 411 554 53 186 217 168 117 124 164 250 196 189 27 64 148 329 493 157 134 113 197 29 135 132 419 125 345 146 110 216 153 103 296 274 175 268 135 82 441 244 166 213 163 356 194 36 80 303 181 308 345 339 69 264 324 48 11 309 286 101 69 398 121 167 263 550 248 379 158 599 186 143 257 77 26 354 193 356 23 45 371 276 126 99 166 89 290 205 44 122 124 189 71 368 239 161 111 120 177 140 159 132 309 465 251 328 94 328 269 152 149 16 134 498 329 120 0 281 217 325 129 470 223 611 335 377 552 161 216 184 197 362 406 56 113 351 292 315 311 52 172 82 236 263 21 446 60 364 205 236 132 467 342 127 39 115 330 99 297 285 305 272 315 423 254 413 381 261 436 85 222 86 224 533 37 145 30 457 155 156 108 245 94 365 131 310 207 69 166 287 129 109 370 294 162 342 172 297 132 88 139 86 321 420 543 261 164 321 190 108 215 59 22 158 417 294 85 135 307 154 73 102 166 36 325 265 208 72 191 43 323 90 313 217 109 17 141 70 168 58 188 74 231 42 346 234 90 123 205 56 116 151 236 151 98 490 256 203 46 455 209 547 59 46 399 159 208 574 203 535 72 215 0 200 88 161 259 242 143 267 135 414 223 153 248 219 239 223 228 574 126 430 788 157 114 55 91 43 447 145 118 150 124 572 245 442 265 330 131 483 96 326 694 481 255 394 235 172 297 63 192 347 130 149 113 69 90 249 93 254 154 85 95 45 215 283 204 201 188 387 72 425 382 37 214 119 385 647 83 165 294 173 127 97 94 229 251 244 81 122 298 197 204 372 379 687 172 281 117 213 213 120 291 255 159 397 74
0 0 0 0 0 0 0 0 110 0 38 0 0 0 61 0 0 0 0 0 0 0 0 0 0 0 0 0 0 0 0 0 0 0 0 46 0 0 0 0 0 0 0 0 0 0 0 116 0 0 0 0 0 0 0 0 97 0 0 0 0 0 0 67 0 0 0 0 4 0 11 0 0 0 0 0 78 0 0 0 0 0 0 0 43 59 0 0 0 0 0 0 0 0 0 0 0 0 0 0 0 0 0 0 0 0 0 0 0 0 0 0 0 0 0 0 0 32 55 0 0 0 0 0 0 83 0 0 0 0 0 0 0 0 0 31 0 0 0 0 0 0 0 0 14 0 0 0 12 0 18 0 0 0 0 0 0 0 0 37 67 0 0 0 0 0 0 0 0 0 0 0 0 0 0 0 0 0 0 0 0 0 0 0 11 0 0 34 0 0 0 0 0 0 0 0 0 0 0 0 0 17 0 84 41 0 0 0 0 0 0 0 0 0 0 0 0 0 0 11 0 0 0 0 0 0 0 295 0 0 0 0 0 0 0 0 0 0 0 0 0 0 0 0 0 0 0 0 0 0 0 0 0 0 0 0 81 0 21 0 0 0 0 0 0 0 0 0 0 35 0 0 0 49 73 0 0 34 0 0 0 37 0 0 0 15 0 0 0 0 0 0 0 0 0 0 0 0 0 0 0 8 0 52 0 64 0 0 0 0 0 0 0 0 0 0 58 0 0 0 0 0 0 0 0 0 0 126 49 21 0 0 0 0 0 0 0 0 0 0 0 0 0 0 0 0 0 0 0 0 0 0 0 0 0 0 0 0 0 0 0 0 0 0 0 0 0 0 0 0 0 0 0 0 0 0 0 0 0 0 0 0 0 23 28 0 0 0 0 0 84 193 0 0 19 0 0 0 0 0
0 0 0 21 4 8 37 11 0 39 0 0 0 11 8 8 14 0 115 15 24 24 62 0 57 12 0 0 0 0 9 0 0 0 34 45 19 33 61 88 0 4 20 34 0 4 9 28 12 6 107 35 9 0 8 0 0 11 0 3 0 6 0 62 38 31 0 15 31 0 159 3 0 0 46 0 0 0 0 31 0 77 10 0 0 83 0 22 0 31 21 0 18 67 44 10 132 0 0 37 61 0 38 0 0 0 0 15 11 36 22 0 12 6 0 0 0 0 0 7 23 32 0 15 1 90 36 10 48 36 24 0 0 0 11 30 0 64 18 0 4 0 0 29 38 11 0 0 0 4 16 45 0 0 0 23 20 0 2 41 8 12 8 32 0 3 20 41 0 0 0 2 157 0 0 77 20 2 18 23 0 54 11 73 21 5 30 44 18 68 0 80 0 42 0 61 59 46 28 0 0 0 34 0 25 36 32 118 53 18 31 8 12 12 0 43 20 0 116 0 46 0 80 31 0 9 40 26 67 0 10 46 13 0 37 41 0 0 0 58 19 128 9 11 35 38 11 18 0 48 0 8 0 3 0 27 10 0 2 9 13 23 6 22 35 0 8 76 0 24 0 36 10 0 16 34 17 42 27 8 131 47 0 0 0 0 5 13 20 26 0 0 62 7 16 0 45 0 10 0 38 0 0 0 2 12 8 8 42 7 9 0 47 30 0 0 31 0 17 6 14 0 0 53 54 28 20 50 0 0 0 0 57 0 0 117 0 26 6 0 52 32 0 0 0 0 13 0 0 0 0 71 0 6 28 0 0 0 4 0 2 0 7 0 3 0 27 0 45 6 18 98 0 0 2 0 0 70 0 0 21 0 41 36 4 14 35 0 0 11 70 0 3 0 91 20 22 0 0 0
88 154 84 167 123 88 98 146 189 303 29 212 168 124 34 373 23 153 139 55 80 20 371 110 170 48 39 125 256 73 129 270 336 132 69 171 98 76 193 155 149 189 95 169 105 189 78 55 10 82 94 161 99 59 70 118 89 208 240 128 89 97 146 137 49 88 141 105 191 130 261 223 67 278 0 16 273 262 48 69 84 337 48 79 80 181 28 253 201 181 48 330 290 180 116 24 144 33 90 68 138 47 46 156 263 78 183 158 123 169 202 33 51 74 136 36 345 67 133 182 215 95 81 174 83 64 174 218 97 26 100 160 78 129 142 102 99 188 93 0 136 58 186 126 96 98 277 213 305 201 245 63 111 218 217 140 125 53 96 60 82 76 111 106 37 84 184 52 108 157 79 97 285 29 107 221 32 129 34 156 89 79 186 96 54 80 105 131 143 169 43 139 60 44 269 255 130 161 123 57 204 172 26 88 198 248 147 172 129 5 190 101 183 91 49 127 193 186 248 116 108 101 110 187 107 82 140 238 365 150 132 126 143 214 142 132 95 59 82 335 136 76 63 133 221 127 35 90 90 94 165 99 219 75 135 128 71 83 52 57 28 32 135 145 115 49 98 299 247 270 127 151 89 91 117 129 126 75 80 158 185 93 296 136 465 202 100 388 85 57 228 219 70 80 86 196 121 186 120 70 44 131 149 15 107 87 40 147 108 197 52 176 305 25 203 380 96 239 14 59 166 215 137 147 102 84 36 119 122 174 188 170 135 148 148 339 247 50 82 109 76 175 154 540 180 49 100 82 114 117 32 35 221 232 291 175 31 35 152 299 152 112 132 152 194 297 39 15 158 177 77 118 50 156 216 162 176 58 223 157 136 161 34 180 13 216 144 158 267 91 311 66 196 49 192 144 198 6 311 263
767 1250 726 1436 1243 809 820 1273 876 1666 865 1221 1126 1249 1249 1603 496 1595 1021 1288 1077 894 1093 1033 1419 1003 1513 1161 858 974 1089 1202 2071 1545 1137 1187 764 1375 1054 1212 802 1338 1074 842 668 685 858 1596 1531 1419 1194 1104 721 1071 807 954 1449 1279 821 847 397 2387 833 866 631 548 1889 939 540 1045 1416 1230 1111 925 1824 1019 1847 1356 444 773 1070 1721 633 1026 1020 1088 770 1525 1761 1658 741 1566 1821 1174 1258 1213 1472 217 1061 1061 1258 673 728 772 1364 1454 1197 1099 1365 1635 765 638 370 1341 1193 668 2461 1343 1063 880 1872 840 604 1198 650 1559 1803 1320 2189 232 1585 1727 1046 983 1257 649 1553 2031 993 0 1462 844 1113 1016 1407 1458 1182 1163 1674 1936 1725 1203 1277 1023 695 1989 833 609 1854 1427 1006 709 821 1656 287 748 1142 1061 1586 727 1308 1291 1909 1501 1049 1459 1361 1204 793 1609 611 1471 1554 2020 521 756 1379 1442 1010 953 1042 1291 1000 971 778 1637 1805 1086 1588 1751 1945 895 756 969 1534 933 1509 1830 1448 1117 802 1074 1517 593 1426 1180 1709 846 1263 1291 1672 1315 947 841 830 1114 1493 1533 2090 1383 1195 1396 1428 1079 997 1749 891 1684 1354 1681 1896 1534 838 1196 996 1111 379 980 1119 1100 1296 1794 887 963 1546 1302 506 1298 370 915 322 1402 905 1208 1319 1186 1356 2482 1222 1293 986 753 1073 976 956 1265 807 1152 1300 1392 929 999 2106 1176 1821 1585 554 1039 935 1393 1579 1483 2105 1084 615 983 1513 1225 1045 1576 1015 728 1482 1163 1176 706 1694 1292 1201 951 1452 1532 1593 1463 2056 1864 764 2010 492 1111 593 1406 789 1056 1166 668 1173 1266 2113 1119 1549 1056 879 908 1225 2043 2263 1443 1797 1477 1262 1328 798 1156 1180 1110 1347 597 1573 969 770 645 1400 1503 1650 2105 1010 1053 1343 2325 1369 1070 1410 1336 945 1285 751 802 1063 1317 1192 1521 838 1826 689 991 1872 877 1518 1480 1205 835 776 1360 662 1595 574 1461 1561 1497 2234 1584 1161 882 1224 781 1223 1689 1101 797
28 23 144 147 39 73 143 99 47 118 0 62 71 50 77 24 26 105 73 0 52 87 0 0 65 25 88 193 40 46 48 74 146 31 10 59 204 82 21 42 145 87 19 36 0 53 38 183 34 103 115 98 65 38 22 36 134 50 54 19 57 147 21 121 0 117 240 39 8 261 178 24 159 47 369 95 45 0 26 27 78 0 48 72 1 217 165 37 120 108 151 472 87 49 43 9 67 2 25 90 31 49 59 282 336 85 163 79 0 227 43 52 23 154 62 116 295 53 43 118 91 47 22 129 41 113 142 137 122 19 37 55 124 25 448 8 282 215 15 0 19 55 80 31 195 197 102 194 30 230 48 64 72 168 66 132 33 39 7 69 13 139 18 13 14 78 56 38 23 55 21 67 11 30 109 43 358 59 157 32 43 201 118 329 120 258 205 75 53 17 574 113 43 37 60 135 85 7 77 176 39 16 57 81 106 114 123 26 13 139 35 93 38 26 0 0 151 42 20 33 188 35 68 107 111 141 106 54 65 48 127 68 112 160 37 48 190 98 118 65 181 39 109 79 20 71 23 21 87 38 79 49 112 75 131 102 129 30 24 65 35 54 67 246 191 178 70 138 56 212 52 121 2 14 30 7 145 15 92 34 44 11 146 285 196 35 61 104 138 88 263 229 49 169 206 51 65 79 102 110 134 118 79 90 76 23 101 174 31 96 243 65 24 47 450 210 47 125 34 162 65 155 70 72 27 94 314 62 80 248 41 89 84 18 40 52 79 160 61 310 225 99 19 20 4 96 140 18 12 47 44 41 330 38 227 41 43 57 58 209 126 138 194 17 598 0 41 231 27 40 0 79 140 246 135 109 170 102 164 230 141 163 101 119 66 137 96 197 22 9 125 21 108 292 28 133 25 24 230 5
286 393 128 266 144 299 80 119 252 173 723 508 324 53 523 454 167 442 572 109 98 322 156 562 327 176 562 273 36 215 264 149 519 304 189 537 188 126 354 412 363 619 230 262 132 444 225 140 629 271 157 541 473 368 191 552 339 160 409 134 151 399 302 246 301 257 456 91 103 359 318 268 317 340 373 317 294 676 183 250 149 195 206 93 135 206 127 527 326 549 437 726 162 342 488 389 233 57 225 590 1034 576 374 299 534 437 45 346 386 525 240 244 71 142 459 202 556 324 196 321 683 379 53 477 237 291 231 345 575 92 199 461 345 522 291 290 300 331 357 0 285 139 404 532 270 405 543 209 365 598 475 356 205 295 327 629 323 315 549 195 553 314 126 738 88 77 126 212 221 305 133 131 269 452 266 530 309 488 143 160 44 144 421 528 240 209 680 411 356 285 984 873 264 241 120 702 869 318 406 547 722 271 424 240 159 108 291 445 308 299 519 186 406 101 229 262 376 143 351 371 1009 468 174 1001 157 143 439 448 905 362 283 402 386 377 420 333 325 314 488 414 550 129 458 307 244 18 46 178 381 445 496 292 230 302 160 579 300 57 65 312 124 93 346 233 414 492 234 688 411 300 312 373 145 99 320 323 188 129 552 373 250 268 247 186 400 479 146 524 671 414 239 377 133 155 319 686 536 405 196 460 193 236 247 317 419 337 441 236 306 364 214 344 335 250 2035 328 269 475 45 102 200 595 69 737 446 210 261 474 341 499 519 739 402 201 219 548 551 438 746 65 332 800 203 269 131 366 531 0 320 427 512 135 447 350 284 477 73 182 306 632 418 387 379 142 412 632 367 135 257 233 197 582 555 1036 94 157 240 355 455 453 383 0 525 560 205 401 109 545 699 174 478 186 240 309 270 278 290 24 311 490
17 12 50 0 20 0 23 0 107 114 95 0 79 63 85 49 33 171 0 69 0 0 215 56 125 62 170 0 292 0 55 64 176 0 0 12 64 0 34 79 0 139 0 94 9 18 9 0 201 109 45 0 0 12 22 0 81 0 0 50 52 0 11 22 25 0 0 130 164 0 0 23 25 59 108 63 28 47 50 0 0 0 95 110 235 0 0 296 104 0 69 0 0 8 120 150 114 6 0 0 138 14 0 0 143 0 0 0 102 0 16 115 157 36 100 38 139 74 0 121 76 118 56 0 37 241 0 0 65 12 70 0 0 0 0 43 0 96 14 0 48 84 0 65 41 106 28 51 0 22 170 0 18 19 39 73 0 157 64 0 97 0 110 0 0 42 45 94 62 100 75 114 56 58 0 139 96 0 56 0 30 0 143 0 0 56 533 0 225 131 50 265 24 38 361 218 188 34 51 55 55 24 77 40 38 28 53 0 0 0 8 0 0 15 0 0 48 120 302 0 62 0 54 0 15 142 8 0 0 23 147 54 42 0 0 96 38 0 20 0 123 68 0 0 52 0 18 28 0 15 210 0 20 43 118 0 0 0 0 86 0 22 0 0 12 0 81 0 0 111 6 0 0 42 47 99 184 0 59 35 42 0 60 0 389 31 84 92 0 28 0 70 66 0 6 91 25 195 1 0 106 0 0 19 51 0 81 76 74 48 95 122 154 0 162 41 8 0 36 30 57 0 80 0 38 64 98 13 60 138 22 0 79 0 354 122 129 0 8 180 117 91 42 8 42 32 0 0 0 86 104 0 32 0 0 166 0 0 6 0 87 22 12 58 0 0 53 0 179 48 7 91 15 0 0 0 79 0 154 0 0 0 0 183 26 0 51 29 0 6 0 126 81 13 62 41 25 530 97 73
0 0 0 0 0 0 0 0 0 0 50 0 5 0 0 0 0 0 0 35 0 0 0 0 0 0 0 0 0 0 26 0 0 21 0 0 0 0 0 0 0 0 0 5 0 0 0 0 0 0 0 0 0 0 0 0 0 0 0 0 0 0 0 13 5 4 0 0 0 41 0 46 10 0 26 0 19 0 0 29 6 0 0 0 0 0 0 20 0 9 0 0 0 0 0 0 0 0 14 14 25 47 0 0 79 0 0 0 43 0 0 0 0 0 10 0 0 0 0 19 0 0 4 0 3 0 0 0 0 0 0 0 21 0 0 0 0 0 0 0 0 0 0 0 0 8 0 4 0 0 0 0 34 0 0 0 0 0 0 0 4 0 0 0 0 0 0 10 0 0 0 0 0 0 0 0 0 0 0 10 0 0 0 20 0 0 32 0 0 0 0 0 0 0 0 0 0 0 0 0 0 0 0 0 21 0 7 0 2 0 0 0 0 0 0 0 0 0 0 0 10 23 0 0 0 0 0 0 0 0 0 0 0 0 0 0 0 0 0 0 22 0 34 0 0 0 0 0 0 0 0 0 33 0 0 0 9 0 0 0 11 0 10 17 0 0 23 0 0 0 10 1 0 0 0 0 0 0 0 9 0 0 0 0 0 0 0 0 0 0 0 50 0 16 0 0 0 0 0 0 0 0 0 0 0 0 0 0 1 0 0 0 0 0 36 0 0 0 0 0 0 92 10 0 4 0 9 0 0 0 38 0 20 0 14 36 10 0 0 94 0 0 8 0 0 0 0 0 24 0 0 0 0 0 0 0 0 5 0 0 0 0 28 0 0 0 0 98 9 0 0 0 0 0 0 0 0 0 0 0 0 62 0 0 0 0 0 0 0 0 0 0 0 0 0 0 0 0 0 0
0 28 34 0 0 0 34 0 0 20 0 20 0 0 0 0 4 38 0 0 0 0 0 0 0 0 0 0 130 0 26 0 24 0 27 0 0 67 66 0 0 0 0 0 0 16 35 0 58 0 0 0 128 18 17 0 0 0 0 0 0 5 0 0 0 0 0 46 0 0 0 0 23 0 0 0 15 0 0 0 0 0 0 0 0 59 0 0 0 0 0 0 51 0 0 0 0 0 0 0 0 0 20 0 0 0 0 0 0 15 0 0 7 0 0 0 0 0 0 0 12 4 0 0 0 16 0 29 0 8 0 12 0 0 0 0 19 85 0 0 0 40 0 0 0 0 17 0 0 32 0 61 18 0 0 42 0 8 0 0 0 0 0 159 0 0 21 0 10 30 0 0 0 0 0 0 0 0 0 12 0 0 0 41 0 0 0 0 0 38 51 62 0 0 0 0 0 0 0 0 191 0 0 0 0 40 205 0 23 33 0 0 0 0 0 116 8 0 0 26 0 0 0 0 2 0 0 23 0 0 0 50 0 0 0 0 0 0 74 0 0 19 0 0 0 0 5 0 0 3 0 0 0 9 0 0 20 68 0 12 0 0 0 0 0 0 0 190 0 0 0 6 0 0 0 0 0 0 14 39 0 0 0 4 180 28 0 0 46 0 0 26 20 0 0 0 0 21 0 0 0 0 128 0 0 0 11 0 0 0 0 0 50 0 4 37 0 0 0 0 0 0 0 0 52 0 0 21 0 0 0 0 56 0 12 0 0 0 89 0 0 0 0 0 69 17 0 101 0 0 15 0 0 0 0 0 51 0 0 0 0 52 0 19 0 0 0 0 0 0 0 5 0 0 0 0 0 0 7 0 0 0 0 0 0 0 0 0 0 11 0 64 0 0 0 0 0 0 0 0
33 61 44 105 39 24 14 24 44 39 171 105 70 145 130 63 30 15 58 69 15 13 31 114 35 33 45 12 0 70 5 118 3 97 62 135 73 67 32 36 50 88 105 58 39 61 74 95 68 85 120 7 48 48 22 136 167 53 83 122 39 195 86 171 34 14 171 45 40 102 136 87 195 3 119 15 49 41 78 54 35 78 43 60 188 63 59 162 49 85 5 96 156 60 57 6 0 6 194 60 182 34 36 192 136 78 43 140 183 83 32 44 21 28 91 128 198 38 10 66 117 65 14 21 36 81 183 107 27 27 5 50 27 102 179 69 171 103 26 0 17 34 94 91 55 69 60 68 52 102 8 175 122 9 65 35 42 32 108 82 18 34 20 18 37 54 116 78 121 56 83 71 54 47 195 16 34 57 46 19 40 69 79 141 195 35 90 142 26 75 51 134 32 8 91 118 16 28 83 106 0 55 46 95 49 13 100 45 76 33 43 42 103 25 50 198 168 129 13 60 17 45 55 30 41 66 10 80 108 65 60 40 90 42 123 159 51 39 48 46 88 48 35 162 55 49 9 56 54 118 22 60 61 78 31 73 43 76 16 52 20 94 81 102 89 66 122 0 82 38 45 72 106 63 47 196 4 53 0 152 43 51 180 97 60 58 16 35 130 30 15 62 98 67 37 95 42 97 47 73 19 25 101 67 8 138 50 61 89 68 103 66 16 67 121 220 20 39 34 16 36 39 45 84 118 18 121 61 22 34 51 81 29 49 59 120 76 183 64 9 50 66 59 24 96 88 16 71 171 153 93 7 46 44 158 66 51 28 25 178 91 139 79 135 137 9 51 21 79 81 0 72 23 16 63 7 73 40 183 68 252 113 28 48 9 56 21 55 0 97 56 8 127 22 10 53 88 109 142 46
90 0 26 11 176 16 103 200 208 327 30 483 198 52 84 431 97 296 72 229 106 35 210 6 76 35 155 279 0 39 134 260 140 37 112 215 16 54 147 116 0 229 206 92 0 0 147 387 83 179 25 0 71 5 12 308 110 237 144 81 32 591 49 14 169 215 426 205 108 17 103 35 50 110 214 0 0 0 39 0 74 245 21 82 176 10 308 95 242 423 23 60 231 0 44 33 115 6 308 75 106 60 24 0 241 13 120 0 81 256 23 33 0 75 20 82 575 78 9 0 284 12 37 171 0 83 240 20 191 33 281 27 225 80 207 36 220 175 168 0 180 76 37 66 0 188 0 126 216 16 387 0 556 130 32 184 73 44 314 445 12 47 70 52 39 126 117 51 28 41 163 139 168 0 105 19 247 131 62 110 59 107 76 111 121 111 223 186 119 136 212 157 19 23 0 103 162 124 186 381 127 186 85 140 96 50 296 358 0 346 99 202 0 30 0 156 29 178 456 337 176 165 39 65 23 121 170 163 161 100 34 201 207 33 140 230 238 97 95 149 245 550 0 121 194 46 0 189 127 464 303 0 62 130 123 155 129 97 74 92 2 59 180 64 119 75 76 0 0 409 47 20 85 183 128 453 104 205 56 54 0 142 363 0 539 59 145 247 482 0 0 69 46 78 89 197 25 0 51 63 164 42 103 40 0 25 47 192 187 44 153 0 340 0 0 75 145 51 0 62 67 277 44 0 110 72 0 82 313 57 224 0 300 18 260 54 174 60 131 100 79 187 0 0 18 67 330 187 90 0 63 0 108 212 46 135 0 37 351 275 328 219 328 95 170 472 341 116 90 17 161 61 0 0 0 332 152 38 37 0 55 79 148 263 28 279 334 334 0 73 213 305 149 24 125 160 5 0 0 77
4872 6209 4628 8351 247 3687 6357 3696 23967 5931 2323 17966 1213 2157 6241 11495 776 14234 1937 4791 9649 5608 318 808 70 3176 16156 11196 2914 229 5373 24148 15683 13446 5213 419 2480 6295 4567 8479 2894 17748 11046 20700 2010 4189 5026 11249 29696 22075 1226 29578 9033 2421 5808 0 18271 5410 12373 10366 754 263 14103 9267 8780 7653 19251 6692 4234 3054 0 7889 20123 30376 2982 1238 10123 28531 2392 3653 5741 10075 10169 5599 516 33500 6739 4008 13201 7100 14150 17537 1051 8180 13895 8417 1502 1701 2225 16 1148 1671 11798 20694 272 1557 18983 9090 10533 7217 10257 19459 1185 7841 2686 866 6530 12496 7676 15019 9191 8220 1133 21728 16 9717 6822 8995 0 701 2641 10692 32 10102 9586 12863 17995 10016 6970 0 4582 12689 46 1198 396 21629 5906 16445 7338 24045 14990 17655 6774 382 11989 22081 15117 1884 14813 3977 11280 1477 3140 8609 532 372 8390 5529 7646 10023 6706 3078 3228 593 5054 1503 9435 198 3719 846 6925 8062 17711 10099 13052 1851 1277 17181 7934 14318 3009 24506 1337 2065 3743 25785 16999 3744 0 6784 31092 8080 7401 14991 21932 16719 7912 3938 565 4882 18756 10126 8272 2659 7210 3554 7582 5974 4132 6057 27795 6196 13244 24269 17209 87 37445 10176 13412 9914 8894 26438 9586 11502 13346 17992 14369 10251 26574 10629 6925 3292 9062 772 11640 18557 1223 4741 4214 6161 12785 816 848 2075 6154 11250 16099 6053 4166 1406 268 2222 4748 1325 5122 27761 6524 41251 2761 4490 2148 18228 3447 14308 5599 18532 6447 14398 3976 3794 9636 1558 11966 8603 35387 931 10786 11107 3612 7605 5306 4483 6564 296 295 1688 6229 15585 6627 16218 25395 2454 6620 3103 13634 206 22106 4294 6319 7914 14217 43789 23175 8720 23757 15445 8177 3190 2362 22563 1714 163 5612 15107 8533 12336 6820 541 4548 6092 242 20634 7291 5463 1584 6253 19725 1056 1274 23265 7014 15975 5052 15365 3728 11991 18555 9074 803 4744 6033 14229 11453 2373 7499 5804 1564 4459 14546 32064 797 21716 13793 3953 3875 2801 8727 181 12219 10078 5462 4667 12959 5655 0 31638 18288 14425 1443 13248 13581 2650 986 15454 4369 4271 1705 18470 137 5141 2741 7804 2640 282 24327 4579 21998 1764 5964 7940
0 0 0 0 16 0 6 25 0 0 20 0 16 1 12 0 19 0 4 6 28 13 0 0 65 8 10 0 0 0 0 0 152 12 0 0 0 17 0 60 45 0 32 8 25 17 0 41 9 0 8 32 15 33 28 0 0 0 0 20 0 0 0 1 9 0 36 45 5 74 0 9 42 0 0 36 22 0 13 0 19 0 7 20 0 99 0 73 0 9 0 5 39 0 14 0 0 5 0 42 36 0 0 0 0 3 19 115 48 0 50 0 0 0 32 14 97 0 7 0 0 0 0 57 8 0 0 59 15 3 0 0 0 0 0 0 1 7 6 0 29 0 0 61 14 0 29 47 69 39 0 13 41 0 0 0 12 43 38 0 23 8 4 35 5 0 0 4 0 18 22 0 0 0 0 59 46 0 0 0 13 0 0 34 0 47 0 0 6 0 0 0 0 0 15 0 10 12 0 0 0 0 0 0 2 0 0 0 76 0 0 0 0 1 0 10 0 0 0 47 0 26 0 0 15 0 23 0 79 0 5 0 3 0 1 0 0 0 0 49 0 30 0 2 0 0 7 52 7 20 0 78 0 2 0 44 22 0 13 0 2 0 0 24 47 0 67 0 116 0 0 13 30 20 4 0 17 23 0 0 39 0 0 60 0 52 20 45 0 0 0 29 37 0 0 44 38 48 0 0 0 31 0 0 54 1 49 0 77 0 70 26 0 5 107 0 8 0 0 0 21 31 0 35 31 0 18 0 0 14 5 0 0 28 36 0 235 76 0 41 10 0 18 0 0 0 0 0 0 0 0 0 8 16 0 65 0 0 0 30 0 0 127 21 14 21 21 0 19 0 0 40 0 35 5 68 0 0 20 48 6 0 26 11 21 0 0 17 0 5 42 0 22 0 0 109 15 0 34 5
0 0 0 0 44 0 0 0 0 52 77 171 150 136 0 13 0 56 0 0 28 0 0 0 28 12 0 0 0 0 0 0 0 0 0 24 15 0 0 0 0 0 33 82 0 0 0 0 0 0 56 0 7 102 84 0 0 15 0 0 10 0 20 0 23 5 0 0 0 0 0 15 0 0 0 23 0 0 5 0 12 0 0 8 0 21 441 112 0 0 0 0 0 5 0 0 0 0 61 0 9 0 0 0 0 0 0 26 15 0 89 0 14 41 66 42 0 0 0 15 0 0 0 0 0 53 0 0 0 0 0 0 0 0 0 0 51 0 17 0 31 0 0 81 72 314 0 67 0 0 43 0 0 0 45 83 87 0 0 0 0 65 0 0 0 230 0 17 0 0 0 0 0 246 0 182 0 0 0 0 65 0 21 0 0 0 0 0 0 0 45 188 64 0 0 0 0 34 0 99 0 0 0 0 0 0 2 99 157 0 94 119 24 0 0 136 124 0 0 5 0 0 0 0 0 0 90 138 0 0 0 12 0 40 0 0 0 0 0 28 0 20 0 68 0 0 0 0 18 123 0 0 0 0 9 0 0 53 0 0 0 3 28 0 126 41 44 0 0 0 0 0 72 44 0 0 74 20 0 0 0 0 0 21 0 27 35 116 0 18 0 0 0 0 0 0 0 0 0 0 0 0 101 55 0 0 2 0 0 29 0 39 101 45 25 52 29 0 0 66 0 0 0 0 0 0 0 0 0 0 0 0 89 0 63 182 45 0 0 0 0 0 0 0 0 0 0 0 209 25 0 0 0 40 18 0 0 65 0 0 0 0 0 26 0 91 0 0 47 0 185 0 60 15 0 35 0 0 4 0 29 16 0 0 0 0 0 0 0 0 0 0 38 0 11 0 0 0 0 0
349 258 34 76 184 108 107 63 443 348 276 269 89 84 210 365 73 343 636 63 200 411 58 423 270 89 363 358 0 70 60 439 299 307 186 408 124 705 123 89 67 372 231 150 60 519 221 121 35 70 516 172 238 485 113 273 102 523 26 207 159 340 188 92 228 12 93 111 114 273 482 120 219 458 317 105 803 346 95 249 214 5 142 322 369 104 271 538 124 62 52 583 633 415 452 319 145 61 50 102 477 10 197 374 554 134 391 264 350 125 175 143 71 163 408 121 422 122 68 189 305 140 144 112 71 60 904 460 112 48 535 207 501 257 66 142 140 396 86 0 167 52 301 146 240 452 447 236 450 236 600 65 55 79 211 300 84 429 560 409 317 117 127 94 28 92 234 150 467 20 73 258 30 511 78 361 53 230 156 144 159 301 706 445 151 86 330 20 283 326 164 458 88 128 132 285 136 553 427 208 341 192 145 562 227 179 314 274 237 90 223 0 101 155 507 109 337 183 393 215 0 125 316 141 32 21 274 245 529 112 90 290 196 304 55 686 54 424 118 299 580 122 256 28 252 68 36 270 77 37 802 233 41 284 460 170 276 237 40 165 45 346 148 89 177 259 136 118 443 438 115 244 150 122 249 208 613 270 157 352 301 380 353 158 332 312 218 395 237 103 92 463 231 322 157 186 372 65 306 225 141 123 385 168 191 193 197 323 350 111 236 171 376 25 138 353 270 287 127 54 226 147 197 285 217 35 267 123 266 474 187 80 378 229 38 0 668 523 427 313 284 403 218 182 164 248 406 0 448 397 405 330 0 349 453 228 0 368 134 538 401 79 406 341 384 476 274 5 233 198 230 643 351 320 151 326 393 107 401 368 308 457 184 280 202 97 387 198 371 155 135 65 273 411 61 162 201 131 345 286
0 0 0 0 0 0 0 0 0 0 0 0 0 213 0 43 0 0 0 0 0 0 0 0 0 0 0 0 0 0 0 0 0 0 0 0 15 0 0 0 0 0 0 0 0 0 85 0 0 0 0 0 0 21 0 0 0 0 0 0 36 73 0 0 0 0 0 0 0 0 0 0 0 0 0 24 0 0 0 0 0 0 0 0 0 0 0 0 0 0 0 0 0 0 0 0 0 0 0 0 0 0 0 0 0 0 0 0 0 0 46 0 0 0 0 0 0 0 0 0 0 0 0 0 0 0 259 0 0 0 0 0 36 0 0 0 0 0 0 0 0 0 0 0 0 0 0 0 0 0 0 0 0 0 194 0 0 0 0 0 0 0 0 0 0 0 0 0 0 0 0 0 0 0 0 0 0 64 0 0 0 0 0 0 0 0 0 0 0 0 0 0 0 0 0 0 296 0 0 0 0 0 0 0 0 0 0 0 0 0 0 0 0 0 0 0 0 0 0 202 0 0 0 202 0 0 0 0 0 0 0 0 0 0 0 0 0 0 0 0 0 0 0 0 0 0 131 0 0 0 69 0 76 0 0 0 0 0 0 0 0 0 0 0 0 0 0 0 0 0 0 0 0 0 0 0 0 0 0 186 0 0 326 0 0 0 0 0 125 0 0 0 0 0 31 0 363 0 0 0 0 119 0 0 755 0 0 0 0 0 0 128 0 0 0 0 0 0 0 0 0 0 0 0 0 0 0 0 0 0 0 0 0 0 0 0 0 0 0 0 0 0 0 0 0 0 0 109 0 0 0 15 0 0 0 0 0 0 0 0 0 0 0 0 0 0 0 0 0 0 0 0 0 0 0 0 0 0 0 0 0 0 0 0 0 0 0 0 0 0 0 0 0 0 442 0 0 0 0 28
0 0 0 0 0 0 30 0 0 0 13 0 0 18 0 0 0 0 0 0 0 0 0 0 39 0 105 0 0 0 3 0 0 0 0 0 0 0 0 0 0 0 0 0 0 0 0 0 0 0 0 4 0 0 0 0 0 0 0 0 0 0 0 6 0 0 0 25 0 0 0 0 0 0 0 0 0 0 0 0 0 0 0 0 0 0 0 0 0 0 0 0 0 0 93 0 0 0 0 0 0 0 0 0 0 0 0 0 0 0 0 0 0 0 0 0 0 3 0 0 0 0 0 0 0 0 42 0 0 0 0 3 0 0 0 0 19 0 0 0 0 0 0 0 41 0 0 0 0 0 0 0 0 0 0 0 0 0 0 0 0 0 0 0 0 0 0 0 0 0 0 0 0 0 0 0 0 0 0 0 9 0 0 0 0 0 0 0 0 0 0 13 0 0 0 0 0 0 0 0 16 0 0 0 0 0 0 0 0 0 0 0 0 0 0 0 0 0 0 0 0 0 0 0 0 0 0 0 0 0 0 0 28 0 0 32 0 0 0 0 0 0 0 0 0 0 0 0 0 0 0 0 0 0 0 0 0 0 0 0 0 0 80 0 0 0 0 0 0 0 0 0 0 0 0 0 0 21 91 0 0 0 0 0 0 0 0 0 0 0 0 0 0 0 8 0 0 6 0 0 0 0 0 0 0 0 17 0 0 0 0 0 0 0 0 0 0 0 0 0 0 0 0 0 0 0 0 0 0 0 0 0 0 0 0 0 0 0 27 0 0 0 0 0 0 0 0 24 0 0 0 0 0 0 0 0 0 0 0 0 0 0 0 0 0 0 0 0 0 0 10 0 0 0 0 0 0 0 0 0 0 0 0 0 0 0 0 0 12 0 0 0 0 0 0 0 0 0 0 0
0 60 107 0 11 75 21 203 10 137 73 0 57 14 59 0 21 15 0 0 58 23 0 80 0 0 116 48 0 0 0 447 65 19 0 0 20 0 55 0 0 19 0 23 64 0 62 18 50 0 75 81 0 0 0 31 0 89 0 0 0 127 27 0 30 0 0 0 0 0 0 29 130 31 0 77 177 0 3 0 23 0 21 85 0 11 0 0 196 0 117 0 0 20 163 0 100 12 0 8 105 2 5 130 0 0 176 11 122 268 0 0 93 0 23 0 216 0 38 41 0 0 0 30 14 0 0 0 0 0 41 47 0 34 45 25 39 178 0 0 31 0 0 163 16 0 0 0 0 77 0 32 0 33 37 0 0 86 100 68 113 0 21 27 0 0 67 0 114 0 112 20 55 60 34 0 0 439 26 54 0 246 12 226 0 87 0 41 0 305 60 208 0 0 0 76 12 9 0 108 0 114 0 38 0 0 0 79 0 73 39 36 0 0 0 123 0 44 129 44 0 0 84 8 9 26 0 27 0 43 57 33 0 97 0 0 0 32 0 30 78 200 34 76 116 9 0 34 54 0 0 103 0 5 84 86 0 11 37 0 0 44 0 0 0 27 112 223 0 0 0 0 62 0 61 0 0 5 0 0 0 32 0 24 91 50 14 0 0 0 0 17 0 0 36 0 49 41 37 0 41 0 126 161 42 174 0 93 0 196 45 0 155 0 56 0 22 74 3 0 0 110 85 0 81 0 0 21 16 63 0 0 9 162 0 0 0 0 201 0 128 0 26 0 309 0 0 0 75 19 50 142 0 66 70 43 11 0 17 37 0 105 68 0 0 139 6 114 38 0 0 84 0 231 34 10 0 134 101 0 0 118 0 126 26 0 117 15 0 44 130 56 127 22 59 34 95 74 133 38
167 53 64 0 71 22 0 41 33 85 0 100 0 117 0 0 0 68 0 0 0 232 0 0 73 0 0 0 0 108 0 0 120 43 64 0 39 169 283 54 0 0 64 8 0 0 0 17 163 0 0 374 247 67 0 90 209 26 0 31 21 0 95 0 42 105 203 84 0 26 37 152 0 0 0 0 61 123 29 0 272 414 0 1 99 0 109 158 32 52 56 484 115 108 0 0 0 27 28 488 0 157 70 0 601 194 0 65 0 135 95 0 18 0 0 0 431 0 0 104 265 45 5 1 117 0 0 77 0 8 0 0 168 139 0 0 12 85 0 0 55 0 47 19 474 92 436 16 67 7 117 82 30 39 86 43 65 0 211 138 105 97 0 395 37 80 152 0 26 76 0 0 124 0 27 24 104 33 0 0 12 0 0 52 0 162 22 24 0 45 217 103 245 0 5 0 145 0 0 0 0 88 0 51 12 0 24 38 0 0 0 0 63 11 0 36 23 102 97 168 0 24 0 153 16 0 56 13 183 0 376 137 0 88 21 99 21 452 70 47 230 0 62 233 0 64 69 13 103 0 0 1148 117 16 53 0 39 0 0 35 4 56 96 0 83 80 33 0 0 0 36 48 0 0 29 48 124 23 107 9 26 0 812 0 555 0 37 16 0 0 0 17 0 40 10 138 0 225 0 18 104 98 0 33 93 0 291 284 68 0 70 0 124 0 91 0 51 72 37 22 65 8 0 0 71 50 20 0 195 239 0 56 408 0 108 0 885 171 174 168 235 106 0 0 29 0 57 0 0 45 0 0 126 374 151 0 232 0 24 73 0 99 135 0 44 427 39 0 101 0 91 52 163 356 101 103 0 23 59 445 124 168 70 13 61 25 92 36 0 0 93 127 194 86 576 246 170 267 0 75
13 14 0 83 70 52 144 72 58 114 31 50 88 5 0 33 27 27 71 0 38 45 67 6 64 0 0 86 177 92 36 97 17 178 17 0 0 529 0 58 79 64 0 22 0 0 14 67 34 12 136 7 110 42 56 0 109 43 0 0 33 88 161 5 0 52 110 66 0 31 274 63 77 18 219 39 75 0 81 21 46 0 0 27 108 0 0 60 24 0 0 19 374 0 141 2 150 2 2 0 173 64 109 0 110 92 0 15 183 95 31 0 17 0 0 149 307 291 261 63 40 2 0 42 11 263 0 71 17 0 76 56 72 46 0 0 0 179 68 0 24 95 118 101 0 0 49 159 78 0 155 25 64 131 42 0 0 20 16 81 10 63 23 0 26 100 13 61 168 13 15 31 43 94 23 0 352 40 25 169 60 0 183 73 43 191 0 0 106 48 0 57 74 25 60 63 51 0 36 0 82 65 95 10 97 0 227 34 206 54 76 146 0 6 0 167 0 0 0 0 0 0 102 0 0 49 38 142 153 55 87 0 68 0 38 0 48 79 0 59 49 169 54 27 106 26 0 134 0 84 16 0 129 51 72 304 42 58 0 46 8 104 73 0 120 114 65 0 0 29 0 23 138 32 82 58 26 39 155 0 116 20 218 80 158 0 58 22 52 17 42 115 169 0 64 0 232 0 158 0 71 78 163 33 55 15 43 0 34 164 196 111 126 137 50 135 86 141 0 42 39 29 28 99 19 17 27 91 25 139 0 0 85 8 33 86 148 0 0 56 239 0 0 0 0 33 2 16 0 0 47 47 21 14 136 88 173 83 5 23 12 46 21 136 58 0 22 32 108 172 118 4 0 0 28 14 107 31 27 113 111 109 0 95 4 25 130 129 25 62 0 62 139 126 0 11 0 0 48 24
152 0 45 0 82 43 42 0 94 53 50 107 41 25 15 85 12 130 102 0 47 0 0 68 6 46 32 17 73 7 0 141 0 9 7 72 27 204 67 51 13 0 8 34 42 25 0 0 0 38 12 53 11 8 8 0 107 74 0 0 18 263 82 14 18 0 0 25 0 0 0 9 58 0 44 10 92 0 21 0 0 24 18 60 0 44 236 60 182 107 15 0 114 9 4 267 0 9 32 84 4 99 51 16 0 73 0 0 31 32 31 67 26 41 0 29 0 29 0 42 35 14 41 59 28 0 0 64 6 23 24 134 0 42 0 3 88 86 31 0 70 51 22 18 1 37 16 0 96 27 78 0 0 0 17 116 0 0 0 48 20 78 116 114 1 10 62 0 94 20 0 45 0 59 0 63 0 43 66 36 0 0 0 0 8 22 79 31 0 41 0 115 6 13 0 53 35 0 35 0 73 0 38 21 79 15 92 44 10 80 63 75 0 8 0 52 210 50 0 10 0 37 0 69 101 0 8 0 95 98 86 36 119 0 0 17 66 0 0 62 0 0 0 106 38 46 9 0 16 30 42 0 41 72 12 45 0 0 10 42 0 54 150 105 52 13 0 0 147 67 0 47 20 142 44 35 41 75 28 28 0 11 349 0 128 35 55 157 33 53 253 90 100 22 121 15 6 48 32 0 33 7 0 28 22 30 40 34 144 20 9 18 123 56 55 47 28 0 0 0 0 109 0 29 100 6 169 25 90 20 26 0 76 0 56 0 173 76 10 0 0 36 57 32 0 0 76 101 67 64 0 0 19 103 74 338 0 91 71 138 96 121 24 4 116 77 71 46 0 21 0 160 151 134 35 0 0 0 75 105 91 0 33 20 28 74 27 0 0 213 58 54 53 0 24 33 120 0 0 321
0 0 22 0 72 0 22 13 57 9 13 4 16 10 95 0 13 86 0 0 71 107 23 35 0 20 22 204 0 0 12 0 112 20 15 88 12 63 19 56 120 61 11 61 56 27 111 16 45 201 64 101 55 217 10 0 50 63 0 45 0 111 24 95 43 18 70 14 29 59 124 116 50 85 0 0 43 0 16 97 38 23 8 86 212 0 0 72 49 70 0 46 5 284 73 66 23 15 61 51 0 76 111 0 49 38 0 30 7 39 38 0 31 26 28 18 238 22 97 8 30 58 49 39 4 78 0 83 0 19 0 117 64 17 57 31 78 78 22 0 182 0 52 0 45 92 126 200 40 0 64 14 20 100 47 0 33 22 3 94 12 188 94 0 0 30 67 0 32 23 9 34 0 114 131 38 0 254 13 67 71 0 30 78 0 129 109 45 0 97 101 17 0 104 77 165 0 0 172 57 152 84 73 0 52 30 32 0 0 22 32 117 44 46 0 29 77 38 17 53 90 0 16 0 0 37 47 62 228 66 0 146 76 49 0 0 29 55 34 6 141 14 49 27 36 0 0 87 65 55 14 0 66 41 49 147 121 0 7 0 2 58 0 145 29 446 92 0 4 57 0 3 3 165 119 105 54 46 0 36 111 72 0 23 0 0 0 40 37 64 0 41 46 0 14 61 25 34 76 44 0 26 108 44 62 7 38 18 250 7 0 67 5 100 63 29 104 28 22 0 121 81 10 44 12 36 0 86 46 96 0 17 0 117 11 124 0 25 47 49 35 0 150 78 323 47 0 57 62 0 111 198 0 0 105 22 0 21 26 102 69 10 126 0 12 497 157 65 0 0 41 0 60 127 0 76 44 132 11 0 0 69 48 234 2 0 0 95 35 38 22 0 94 100 15 32 136 0 0 40
635 362 12 150 527 784 398 1037 1054 1291 490 395 255 459 499 1560 197 709 582 119 318 191 2079 186 559 123 1115 1704 245 782 246 165 1574 118 566 360 172 783 135 338 460 1426 826 220 131 368 498 354 873 2152 1091 135 121 322 184 128 0 1957 126 93 78 150 247 863 290 653 246 432 103 345 287 142 473 560 1425 307 784 1764 0 419 134 362 73 734 512 405 278 716 174 608 139 1975 38 359 202 544 720 25 410 1236 116 920 654 367 1405 974 630 744 128 1866 94 136 181 400 137 406 186 72 96 118 721 139 24 252 388 479 628 784 501 153 526 523 299 114 846 98 48 297 426 0 943 55 54 496 336 9 970 332 313 313 425 263 1067 99 131 0 482 1065 181 207 135 270 290 329 3 692 805 134 425 161 1357 313 0 454 142 789 236 850 169 102 136 1340 711 125 183 336 566 90 532 471 423 806 613 232 287 148 825 305 563 451 955 255 985 19 462 298 380 524 119 210 461 567 764 278 500 171 459 401 0 88 879 668 474 295 730 993 1210 504 51 276 700 303 885 272 756 616 277 498 232 328 371 1136 2857 274 590 383 447 349 370 227 475 522 352 146 629 1261 810 40 154 134 27 367 489 58 1001 430 414 363 1019 363 547 116 661 398 1566 602 145 813 367 1799 353 641 120 349 602 1336 55 0 434 392 630 127 71 598 344 0 648 516 758 400 383 1910 958 481 166 146 843 354 242 402 257 357 1311 101 593 979 755 374 69 210 130 581 608 777 765 128 835 2279 272 1732 100 478 632 2473 117 1982 628 333 962 638 718 368 714 499 106 84 948 632 543 759 227 520 743 738 284 1282 419 334 12 660 604 1214 1289 218 800 945 307 485 531 403 277 0 492 210 240 396 605 81 341 596 1041 3070 431 717 45 1393 1016 98 1639 949 1278 459 1652 244 492 549 164 895 437 639
43 125 20 21 119 48 18 170 91 57 54 75 0 0 0 149 29 28 0 2 0 31 155 0 1 58 65 42 0 43 44 0 51 66 8 75 37 38 52 83 24 139 88 74 25 5 0 12 22 0 27 175 36 29 44 20 65 150 48 0 0 203 84 49 22 36 40 44 69 182 171 39 27 8 121 30 121 373 26 3 18 5 9 0 28 174 0 61 6 16 0 292 58 32 161 196 0 7 43 149 64 31 25 27 0 119 0 117 28 0 57 48 9 38 81 56 182 17 28 103 156 0 26 0 7 18 0 0 167 5 41 38 8 102 83 0 153 227 1 0 191 36 94 99 19 118 39 14 0 24 72 291 42 15 100 60 0 31 66 92 82 25 150 0 4 29 22 9 56 26 14 140 53 77 0 102 42 0 9 73 21 0 51 71 35 30 52 103 57 350 78 27 142 68 114 116 135 143 28 0 112 0 0 17 44 0 95 58 31 7 5 64 74 88 0 35 97 15 88 34 83 416 9 84 63 166 22 50 44 210 64 35 5 25 0 306 61 83 74 32 401 59 18 97 0 2 24 40 64 109 7 0 68 34 48 0 113 0 38 33 7 162 98 107 93 108 61 334 85 9 26 93 104 34 25 163 90 15 239 0 143 23 164 40 212 108 15 36 48 0 122 12 92 4 23 42 29 14 18 33 41 118 0 91 64 25 79 27 61 64 38 43 9 0 148 171 34 0 11 55 114 0 0 172 11 49 100 125 164 47 0 172 37 16 71 194 174 137 84 18 262 77 0 0 138 62 116 8 45 70 16 96 8 10 34 101 0 0 26 125 67 100 152 43 11 218 134 55 20 130 44 74 55 60 39 13 0 100 43 0 39 43 42 25 62 20 47 131 54 12 122 20 49 7 69 63 0 0 3 126
94 0 0 65 5 5 21 24 15 15 8 0 53 9 54 18 13 43 119 51 83 10 128 0 37 29 0 20 4 40 16 56 8 17 35 0 52 12 15 0 46 70 0 28 0 42 106 32 59 29 71 0 46 4 3 0 0 17 6 109 15 0 7 36 0 3 0 0 14 0 148 0 27 0 31 18 31 13 11 8 0 0 39 22 40 0 0 77 0 49 0 50 0 11 42 52 0 2 0 101 21 7 0 0 406 48 13 13 51 23 0 14 1 32 59 27 16 15 0 17 21 13 0 21 0 6 50 8 74 0 11 12 2 13 4 1 39 16 20 0 26 57 2 0 0 31 0 162 7 29 30 16 0 0 13 23 43 21 86 25 4 40 0 62 3 4 44 39 169 3 18 0 89 138 23 31 0 23 14 0 26 92 84 76 5 47 58 79 24 51 77 60 16 24 59 30 59 19 78 27 45 0 22 0 30 10 29 31 47 14 19 13 28 0 0 24 102 22 102 22 0 22 0 24 12 8 30 0 68 2 124 32 0 65 0 37 21 0 27 0 62 0 32 14 128 12 7 25 22 23 0 48 62 32 41 36 62 0 4 9 7 46 69 93 13 39 10 0 0 18 35 20 38 5 132 51 13 82 23 10 42 19 0 23 57 18 23 7 0 25 198 67 0 0 66 11 39 37 23 96 18 77 62 0 5 0 23 35 0 102 21 67 0 81 43 2 17 0 54 57 10 25 6 12 35 0 128 0 48 46 25 19 39 0 98 49 28 39 15 7 104 78 0 38 69 18 50 128 25 3 0 0 65 0 20 113 0 40 32 86 28 20 64 0 33 133 11 89 11 0 6 0 21 0 4 37 170 12 0 0 0 31 0 107 22 0 35 56 0 0 44 63 1 48 53 17 0 0 55 18
0 19 14 0 0 0 0 0 6 0 65 41 20 64 0 201 0 27 0 38 0 0 48 0 39 0 7 0 0 17 39 0 121 3 32 42 0 41 0 0 0 156 0 22 73 9 27 0 0 56 24 17 0 0 0 0 15 0 28 7 0 0 14 8 0 0 27 84 0 18 29 54 13 55 69 0 18 0 0 19 0 21 0 67 0 0 0 46 0 8 61 34 0 87 0 19 0 4 0 10 0 0 0 156 0 31 103 0 0 0 59 0 24 21 43 0 0 0 30 45 69 0 0 48 10 0 0 6 0 0 19 0 18 0 0 0 44 35 11 0 0 0 28 14 0 47 0 0 21 11 0 11 5 0 0 3 13 13 31 15 21 0 0 0 1 7 3 0 68 0 0 0 100 0 0 0 14 0 26 76 0 0 24 58 0 52 19 0 22 74 236 15 0 0 0 7 0 0 0 0 0 0 80 0 9 0 0 0 0 8 0 17 83 5 0 0 0 97 0 0 0 0 14 0 13 35 0 0 0 0 51 14 0 77 0 0 7 130 0 17 18 25 0 0 53 0 0 0 55 0 0 0 33 0 43 49 36 0 12 27 0 16 0 0 0 0 34 0 78 16 39 20 0 0 0 18 6 0 0 0 0 0 0 0 97 0 14 0 18 0 181 8 0 17 0 0 135 75 29 0 0 19 0 0 26 0 25 18 0 0 0 0 0 21 27 23 38 0 16 39 0 0 0 0 9 30 0 20 0 83 20 7 91 0 31 0 77 10 64 26 0 7 0 0 1 0 0 0 0 24 0 0 0 0 35 31 0 0 7 0 0 0 0 82 42 0 0 0 0 18 64 52 0 107 0 11 0 0 0 27 0 27 0 55 16 32 0 0 0 0 48 0 0 0 20 30 0 0 0 13
85 42 0 51 0 54 46 7 16 149 55 130 26 9 21 55 17 29 273 0 52 0 26 56 0 38 23 36 80 95 2 40 0 80 70 103 67 99 112 22 1 96 0 0 48 10 47 0 0 91 29 0 31 35 0 0 10 33 0 53 1 65 11 40 15 5 556 47 0 228 102 17 0 91 47 26 12 0 48 0 22 0 6 36 59 36 0 0 19 24 113 405 31 75 6 35 94 0 129 45 111 63 19 49 0 0 3 4 0 65 44 28 30 12 25 155 107 0 48 24 0 41 7 1 33 0 53 0 0 7 21 0 39 16 0 20 14 21 109 0 67 61 52 7 5 113 41 0 21 66 0 16 43 18 0 38 0 24 14 14 2 0 0 25 0 44 53 0 174 102 112 49 0 119 0 116 37 0 4 40 22 0 85 108 114 21 25 55 29 104 34 182 0 86 6 3 78 8 25 118 35 71 113 4 15 53 0 68 50 37 0 199 43 40 0 22 143 0 47 4 120 16 34 115 0 221 56 71 37 0 77 12 0 0 12 0 16 50 13 25 60 0 23 15 0 57 2 56 1 8 40 0 0 17 59 13 0 0 9 66 19 19 28 0 152 127 47 170 27 85 0 12 23 14 37 41 58 65 9 40 19 0 121 46 246 0 1 7 8 49 72 79 114 95 110 10 23 66 0 16 13 37 0 18 66 2 9 0 50 78 97 91 0 96 0 19 6 0 7 34 20 63 0 27 24 0 112 23 54 78 14 110 67 24 109 0 43 4 16 17 0 25 0 251 23 27 6 36 146 0 0 27 78 60 57 99 0 24 14 0 149 0 0 73 90 45 24 4 75 0 34 159 0 51 6 0 0 43 22 106 67 10 61 113 2 32 22 12 0 32 1 67 5 26 16 87 0 48 55 0
35 28 0 194 0 90 0 61 0 38 81 45 0 115 84 22 0 86 0 0 0 0 0 0 367 0 0 7 157 0 0 85 0 0 36 0 0 259 0 0 116 162 0 0 29 6 0 47 35 0 6 53 10 9 56 0 18 45 33 0 4 0 63 7 20 14 0 0 0 83 37 0 0 97 22 118 251 80 4 9 0 0 108 125 0 0 0 0 24 51 38 372 187 45 308 0 0 0 0 38 102 63 37 49 0 319 0 112 50 0 0 0 0 0 37 0 0 0 110 41 25 0 63 162 33 0 0 145 31 0 21 20 0 50 133 51 129 104 0 0 0 0 0 12 0 20 0 0 41 32 229 0 0 53 67 0 25 13 268 0 11 0 68 0 31 0 100 0 0 75 0 52 0 140 18 0 0 0 50 123 8 161 40 0 0 151 0 134 0 19 126 330 10 0 26 99 105 44 0 0 465 31 96 101 81 0 127 56 0 0 0 109 0 56 0 0 0 59 117 115 0 0 0 110 67 0 0 0 35 0 0 256 33 27 167 114 12 0 121 142 59 0 0 134 25 16 30 359 58 39 0 148 0 21 39 0 0 118 13 0 0 32 0 45 0 0 0 0 0 77 35 46 16 0 14 76 0 74 0 50 0 3 267 49 384 0 54 67 93 20 0 161 26 148 64 0 88 96 0 0 0 29 138 88 26 0 0 0 0 0 0 0 0 282 0 0 0 41 0 121 14 0 0 28 16 0 18 0 0 0 0 41 0 9 68 72 157 0 138 0 96 156 0 95 7 39 150 0 0 52 0 93 49 0 197 142 0 95 0 0 15 216 132 21 0 0 0 0 0 70 95 0 0 72 0 74 0 44 80 0 12 197 0 75 8 104 0 103 0 11 28 126 66 0 98 0 0 221 119 0
610 752 371 561 557 886 350 251 1134 701 785 490 1130 1022 648 1379 212 1121 1788 694 731 1037 1012 750 500 492 541 836 568 300 442 822 1231 817 1248 682 966 953 535 309 346 630 451 376 389 716 872 567 654 689 471 890 347 718 292 309 328 570 604 430 258 1151 316 620 574 433 823 585 449 873 835 578 623 533 1055 558 464 652 349 352 692 1548 342 783 414 349 560 563 789 1284 557 528 1322 655 1278 401 1157 139 431 755 614 913 501 517 908 958 891 556 836 881 810 407 368 638 926 619 1105 495 612 384 891 283 288 544 347 976 920 693 923 124 393 629 733 382 1174 502 956 1041 454 4624 861 347 666 553 840 1373 927 662 1122 728 921 866 957 405 885 1027 151 379 963 950 438 450 631 884 120 348 616 275 266 403 1147 910 1013 361 794 667 579 850 341 720 518 721 802 1600 656 645 791 920 697 802 632 664 357 527 531 589 1029 731 794 784 847 438 646 626 609 614 488 682 1072 967 708 419 295 243 948 788 820 1141 477 708 486 783 1264 459 489 655 412 1423 1078 785 789 1185 727 1378 940 1023 601 1701 563 908 904 556 372 547 609 329 186 1262 509 631 1356 983 946 436 731 1329 426 454 209 611 93 931 522 1117 734 919 970 1139 402 696 264 535 490 511 1231 784 1040 530 1026 610 685 666 872 679 1682 967 144 555 667 732 1137 754 1147 724 387 305 898 913 464 764 792 409 713 1002 941 965 749 416 543 558 1315 780 990 1122 1479 1786 482 759 347 589 522 1366 301 782 621 363 1218 612 890 594 661 634 908 301 777 681 1232 1727 1109 103 1128 713 328 489 721 617 558 715 876 409 607 521 721 966 710 1092 397 971 506 1344 743 424 1430 750 845 677 407 484 452 688 1111 734 739 1211 631 509 1015 409 1586 1270 992 995 543 983 288 1023 490 470 1184 963 994 938 529 596 689 860 1350 1054 791 631
329 68 25 348 102 431 58 107 266 216 143 64 168 408 173 276 0 328 108 220 110 240 523 94 218 46 287 342 145 107 129 431 770 320 102 192 263 166 763 50 170 340 80 106 51 138 124 104 0 98 110 109 23 81 190 0 268 443 112 168 29 81 44 343 154 155 147 470 145 624 1061 137 238 189 273 151 221 134 94 39 242 72 268 266 185 203 317 387 152 803 512 616 293 15 126 101 357 14 10 416 254 255 0 388 98 95 150 197 256 287 363 232 9 44 103 428 8 43 131 59 67 165 23 154 22 24 764 447 94 34 260 208 136 28 56 117 199 117 422 0 36 623 233 392 295 850 349 183 677 606 58 82 146 215 33 469 234 15 282 152 53 252 28 263 10 194 103 138 424 103 269 151 575 160 187 372 585 964 136 114 172 438 234 293 154 46 199 191 26 301 218 154 245 134 91 16 382 128 47 62 183 84 569 55 445 182 149 266 202 381 240 616 566 133 403 88 779 136 330 665 234 386 52 305 223 211 274 122 794 584 669 219 200 276 345 862 133 232 174 260 219 110 183 144 125 140 66 302 214 284 521 695 444 401 318 69 116 506 24 383 30 293 191 58 116 446 273 725 194 214 269 543 266 466 299 63 654 290 361 117 213 47 160 238 110 178 89 65 34 98 247 120 140 105 17 243 262 733 198 449 198 212 472 638 236 118 433 716 171 43 60 107 377 711 685 348 148 303 85 426 421 473 22 270 149 444 459 167 37 306 732 902 76 6 453 663 251 59 221 243 280 139 93 160 359 186 361 101 228 371 0 70 158 212 109 779 106 83 129 83 22 373 117 194 134 400 330 255 206 86 342 177 383 423 92 142 668 147 242 970 136 353 25 168 71 273 163 63 88 303 211 214 29 107 280 219 240 423 290 173
155 111 93 226 57 313 145 191 128 178 115 329 277 365 259 279 95 97 84 115 217 94 137 188 158 21 161 258 20 193 83 179 177 124 138 206 197 226 238 254 108 420 126 61 93 24 68 142 232 109 224 238 97 184 82 615 137 155 171 121 48 381 109 239 96 114 265 57 141 151 916 136 299 205 390 76 718 169 73 98 48 24 131 49 410 150 119 170 109 196 86 268 93 233 232 50 129 14 221 187 424 16 37 176 903 191 82 205 239 338 92 335 53 71 170 133 231 206 102 208 139 78 70 109 195 381 313 289 136 54 199 176 344 177 115 124 178 331 72 0 323 100 195 74 320 72 92 40 210 89 23 317 303 318 189 90 60 153 115 185 201 55 108 254 110 138 262 61 499 172 221 172 48 202 141 47 151 195 109 176 56 0 98 325 135 198 187 90 204 398 146 216 109 155 43 54 319 124 486 237 101 220 353 263 294 232 261 573 56 151 392 118 159 70 278 16 64 59 201 210 213 148 129 238 65 267 165 383 609 262 127 219 121 194 247 142 115 96 8 193 143 113 316 133 62 253 72 144 89 77 177 250 261 81 199 341 3 98 71 119 16 153 104 339 200 200 86 371 140 148 196 67 104 130 382 453 94 136 134 261 32 91 0 325 284 161 161 337 241 254 122 341 247 78 83 119 283 340 67 126 44 153 426 81 79 99 116 187 52 144 46 303 236 455 335 342 117 131 27 118 122 312 106 64 55 54 108 155 93 380 45 81 141 38 70 131 267 175 54 266 240 85 145 178 216 149 6 99 120 181 191 87 198 166 386 22 95 75 93 190 60 213 226 145 178 46 117 51 340 250 233 250 282 239 217 182 33 110 80 313 212 76 108 348 45 121 55 207 70 150 49 156 200 206 131 275 349 139 61 213
112 103 99 180 36 117 23 40 117 165 74 114 86 86 30 148 86 155 145 86 69 22 149 31 214 107 376 176 167 51 104 182 123 4 15 42 74 181 248 335 61 202 166 79 54 55 15 204 33 149 177 94 111 62 71 81 164 179 41 129 19 38 88 134 55 61 104 147 120 177 156 53 186 203 47 69 78 120 38 2 68 200 73 43 55 20 290 190 206 178 147 236 158 154 74 17 18 8 167 131 300 52 66 168 172 165 58 96 84 59 90 18 45 26 71 29 178 109 113 141 342 50 70 162 23 154 111 227 161 38 131 65 80 166 47 72 88 122 22 0 114 87 51 152 181 149 26 122 115 118 35 65 94 276 62 90 131 68 197 167 174 36 21 141 20 57 152 71 207 85 45 103 257 177 78 94 207 205 113 119 104 59 140 87 104 108 138 87 42 57 179 112 35 59 84 209 59 57 79 54 249 38 46 102 147 170 106 124 70 45 87 111 141 47 0 3 118 109 112 51 21 169 84 186 24 61 96 70 136 239 118 197 133 195 76 47 64 238 133 156 104 177 17 83 34 30 45 85 40 127 33 0 197 105 155 131 61 55 61 56 22 123 132 210 41 108 138 40 150 105 177 113 178 18 64 34 52 45 74 128 115 141 0 125 322 50 62 113 138 55 57 188 137 90 33 46 182 159 91 19 227 30 96 85 103 50 35 77 65 24 131 56 75 214 190 56 92 59 34 100 54 229 46 129 93 37 206 132 47 196 120 159 22 97 101 197 72 7 111 309 121 39 204 34 27 118 5 16 106 75 44 141 111 172 122 143 97 64 88 60 241 87 76 54 149 171 104 12 102 120 33 235 193 234 57 55 109 7 159 275 42 96 66 104 58 118 216 124 229 44 67 48 131 87 104 70 93 0 128 180
0 0 0 55 0 38 0 0 0 47 20 0 35 40 9 0 0 0 64 0 0 0 354 9 0 36 0 132 50 27 0 0 12 0 26 0 0 0 23 0 0 0 0 46 2 9 37 16 17 27 12 16 0 64 0 0 29 0 0 129 0 7 4 19 10 2 1 15 17 0 0 50 0 19 0 51 9 64 36 57 20 72 6 0 0 54 0 0 0 90 19 88 0 14 51 0 0 0 0 12 98 33 0 75 0 0 45 23 13 22 24 0 0 49 0 3 46 9 10 17 11 0 7 17 6 48 55 0 0 0 216 36 0 0 46 80 30 0 24 0 34 14 0 92 26 68 11 38 0 0 0 0 73 22 0 0 0 6 0 0 132 5 0 0 0 1 11 0 0 11 71 0 22 0 0 0 9 162 0 40 0 50 69 0 0 27 0 9 0 24 21 0 0 32 0 35 0 0 0 0 0 0 76 0 64 117 11 0 0 0 126 54 7 29 0 0 5 44 0 0 21 0 64 15 9 39 0 0 61 0 0 12 79 70 94 29 7 12 0 59 8 16 0 15 89 9 0 6 32 21 0 0 0 0 23 67 0 19 0 0 2 0 0 28 144 0 0 60 0 112 34 1 10 8 0 0 0 24 89 53 0 0 23 34 0 11 0 19 0 0 84 28 0 0 0 0 0 81 57 0 103 0 6 50 0 0 8 0 0 21 0 37 0 0 40 68 32 0 0 12 35 0 17 101 53 0 50 2 51 0 26 5 0 0 0 67 75 0 47 0 65 50 0 16 18 0 122 0 11 23 25 0 82 0 140 0 0 20 96 0 21 16 22 29 0 109 0 0 0 0 0 62 0 0 17 0 0 0 7 48 0 12 0 0 18 34 0 32 0 5 4 33 0 25 0 24 22 75 0 16
6 0 0 0 0 101 0 0 0 0 0 0 0 0 0 0 0 73 0 0 0 0 0 105 0 0 0 0 0 0 8 58 0 10 0 0 0 0 85 0 0 0 0 0 0 0 23 0 0 0 0 0 0 0 3 103 0 0 0 0 0 0 0 0 11 0 0 0 0 26 135 0 0 0 0 0 0 0 0 0 0 0 0 0 0 22 0 0 0 0 0 0 0 0 0 0 0 0 0 0 0 0 0 0 0 19 0 14 0 0 0 0 0 0 0 0 0 0 0 0 0 0 0 0 0 0 0 0 0 0 0 0 56 0 0 0 0 31 38 0 67 0 0 0 0 0 16 0 0 0 0 0 0 0 59 0 0 0 0 0 0 0 0 0 26 0 0 0 0 0 0 0 0 0 0 0 0 0 0 0 0 20 0 0 0 0 0 0 0 0 0 0 0 0 14 0 0 0 0 0 0 0 0 0 0 16 0 0 19 0 93 0 0 0 0 0 0 0 42 0 0 0 0 0 0 34 0 35 0 0 0 0 0 0 0 0 0 0 13 0 51 0 39 0 0 0 0 4 0 7 0 0 0 0 18 0 37 80 0 0 0 0 0 0 0 0 0 0 0 0 0 0 0 0 0 36 0 0 0 0 0 0 0 0 76 0 0 0 0 14 0 0 0 0 0 0 20 47 0 0 0 0 0 0 0 0 47 0 0 0 0 0 0 0 0 0 0 0 0 0 0 0 0 0 0 0 20 0 0 0 0 0 12 0 0 0 0 69 0 54 0 0 0 0 0 0 0 20 0 0 0 0 0 0 0 0 14 0 0 0 0 0 55 0 0 39 31 11 0 0 0 0 0 0 0 0 0 0 0 0 0 0 0 0 0 0 0 0 0 0 0 0 0 0 0 0 0 0 0 0
85 41 6 256 68 147 140 359 49 165 111 235 210 206 225 0 10 234 156 51 78 0 28 161 0 147 59 204 281 84 14 74 11 154 175 29 61 0 0 190 47 245 11 0 0 24 138 47 13 217 10 98 92 236 85 11 309 183 98 187 11 0 27 208 187 38 64 252 0 0 232 44 136 157 0 36 0 55 92 19 135 315 126 133 87 67 0 22 115 15 49 198 168 46 272 0 0 32 211 53 425 203 37 128 0 93 57 124 0 78 58 13 0 0 18 14 0 28 110 172 71 133 0 46 122 0 1239 340 42 0 46 42 68 307 3 0 145 186 220 0 0 66 89 15 462 0 311 87 94 350 121 86 78 58 186 44 76 78 141 247 7 0 114 18 46 52 61 34 371 7 450 42 51 7 145 205 0 15 148 40 13 104 565 176 0 159 82 0 95 211 116 16 114 213 33 86 139 216 0 94 339 0 20 0 31 0 182 71 138 136 70 66 137 120 61 30 448 280 0 69 0 0 198 169 80 140 40 67 510 116 261 59 68 0 84 469 31 168 131 109 0 0 19 64 6 28 16 235 43 65 373 117 100 0 0 45 22 130 9 247 17 120 0 0 26 29 69 0 379 98 0 72 33 56 99 110 302 23 103 0 410 140 58 266 79 15 145 131 197 110 147 167 0 29 91 25 196 125 112 231 0 140 154 72 12 0 153 40 63 42 23 115 0 108 119 178 34 86 97 0 12 53 139 33 81 217 34 135 289 61 58 0 76 84 0 473 459 43 222 40 78 263 124 295 225 271 0 0 43 71 35 105 159 0 302 46 60 84 16 31 26 60 0 112 49 122 78 0 27 55 251 26 95 120 112 157 0 252 777 83 125 0 56 50 35 46 0 288 66 85 0 109 0 100 119 53 55 206 0 69
0 0 22 0 0 13 0 0 92 0 39 27 9 0 0 0 0 4 64 66 0 84 0 0 0 0 0 0 72 0 3 22 39 2 0 0 0 20 23 336 4 225 2 29 0 0 0 52 0 0 25 0 11 9 16 22 0 0 0 0 0 7 0 0 0 13 0 20 0 0 0 0 0 0 0 13 0 0 0 0 10 87 0 0 89 0 0 35 0 0 63 0 0 0 37 23 0 8 0 80 0 11 41 0 35 0 1 0 0 36 0 34 1 0 19 25 0 0 0 0 0 20 0 0 0 0 0 0 64 1 0 0 0 0 0 0 23 136 26 0 0 0 5 5 0 0 48 0 0 27 0 0 0 0 0 0 3 0 0 0 12 0 0 0 1 19 0 0 71 3 0 0 0 28 0 0 0 0 0 0 0 0 21 0 23 36 0 0 26 12 30 81 0 0 2 0 0 3 0 0 58 0 0 0 12 65 3 0 0 0 0 0 0 0 0 9 0 0 0 30 0 17 27 21 49 0 0 0 0 0 0 6 21 0 0 0 0 0 0 0 0 0 19 0 0 25 0 0 1 0 0 0 21 0 9 0 0 0 0 0 0 31 0 0 101 107 0 0 0 0 39 0 0 0 0 1 0 0 53 0 0 0 0 0 0 30 0 0 4 0 0 20 1 0 0 0 0 22 0 0 0 47 9 43 8 0 0 0 0 0 48 107 0 0 10 0 0 0 0 0 0 39 0 0 0 5 0 0 0 83 30 56 0 9 23 0 0 0 0 0 56 0 0 3 0 4 0 0 0 0 19 0 0 0 142 0 0 0 60 61 0 0 0 6 0 0 0 0 0 22 9 34 12 35 0 0 0 23 16 0 25 0 0 69 25 0 0 2 0 22 0 0 25 0 29 0 0 0 6 0
0 110 18 0 28 45 0 0 0 0 52 48 0 0 0 0 7 71 0 0 0 15 0 89 33 0 0 78 0 11 0 47 99 0 23 0 8 0 58 0 0 35 0 0 0 0 0 0 0 51 0 0 53 2 64 0 33 0 0 0 0 24 0 0 40 20 0 0 39 0 169 16 0 0 0 0 15 0 12 0 22 34 12 0 185 52 23 0 36 5 0 0 0 26 0 0 0 0 289 31 138 0 18 0 0 0 21 15 0 0 30 0 21 0 4 48 0 0 0 31 77 14 0 48 0 0 76 0 57 1 52 31 10 0 0 74 0 9 82 0 0 0 115 87 155 0 0 8 3 0 0 0 0 0 0 100 0 31 0 0 32 0 0 0 0 0 6 0 23 198 0 31 0 0 0 0 0 52 15 82 3 0 172 0 0 0 104 9 65 146 27 13 0 0 15 39 0 0 0 196 0 0 114 30 0 50 141 84 0 0 0 36 41 32 0 0 0 104 41 13 0 0 0 0 0 28 0 114 0 26 0 0 0 51 0 0 82 0 0 0 43 67 12 0 120 31 8 48 37 0 0 70 67 0 48 0 0 0 0 12 0 0 0 41 41 0 0 0 0 12 0 8 0 0 0 126 34 14 55 42 0 5 0 20 10 32 0 26 0 57 34 36 0 0 0 0 144 0 44 175 125 18 0 0 157 23 0 41 26 89 65 19 17 43 92 0 0 0 0 25 0 0 0 34 28 65 0 125 62 6 35 0 0 0 82 0 32 0 0 0 0 142 0 0 44 0 0 62 0 36 0 0 47 57 0 0 0 79 0 0 7 0 0 0 7 35 0 0 29 0 31 0 0 32 15 0 20 0 0 0 137 0 0 52 22 165 0 0 0 30 60 11 0 0 65 56 0 0 0 0
398 56 244 51 0 99 0 0 95 139 202 0 56 94 39 150 12 208 235 0 82 0 0 245 50 93 0 87 0 261 0 0 39 0 29 0 0 95 468 436 30 180 37 122 0 136 74 0 0 380 21 130 109 0 106 0 0 0 86 0 36 140 7 106 92 0 224 0 59 5 0 0 0 0 938 0 297 859 123 0 0 176 0 156 0 234 162 148 0 0 543 48 0 157 82 30 0 0 103 304 163 109 0 59 0 0 0 0 17 9 19 0 19 101 50 0 338 0 107 0 0 37 11 353 31 101 66 218 246 9 0 75 0 63 0 0 0 123 0 0 24 71 0 0 160 283 204 49 115 0 120 0 102 0 205 633 0 274 129 0 143 69 22 0 0 0 0 84 55 0 0 29 0 175 0 45 337 0 0 369 49 394 0 0 0 0 170 90 11 0 106 0 85 10 56 14 0 0 0 116 161 0 0 154 7 0 89 0 0 81 0 164 150 0 0 0 75 81 0 0 0 74 0 0 152 21 0 0 295 0 0 0 0 435 0 0 60 462 86 0 103 414 0 0 60 0 0 85 122 29 441 0 0 0 61 0 0 111 29 14 27 0 89 62 38 208 81 0 42 67 20 64 10 88 0 33 0 128 133 268 8 0 0 156 318 197 0 65 147 116 190 18 0 34 75 56 197 168 0 0 0 57 247 97 320 16 24 16 209 0 59 65 423 0 162 108 24 244 0 21 0 239 0 0 0 0 0 123 0 0 230 0 24 75 102 25 234 228 24 0 0 93 252 0 283 21 145 0 121 42 26 16 0 357 105 135 193 56 0 0 0 45 0 65 296 0 72 0 109 39 0 128 0 418 0 65 0 125 146 0 174 40 661 0 38 88 83 188 0 131 0 119 185 55 134 0 226 155 0 213
679 665 691 1370 450 686 502 674 1332 790 447 885 694 1260 394 1919 372 912 1428 528 393 309 547 616 763 358 507 1385 592 191 254 641 1069 1274 502 594 559 1035 545 682 978 677 431 414 304 738 571 606 484 694 474 446 784 523 495 1394 377 971 413 697 299 709 326 1433 782 495 1089 926 546 962 874 287 973 924 1237 276 992 991 250 622 787 677 354 1613 408 920 368 1683 962 976 511 761 1194 434 1327 962 1957 122 651 1370 937 366 456 810 2877 710 1073 380 1060 965 462 325 134 425 432 836 791 570 705 547 1079 228 158 637 479 740 1538 1122 1052 198 813 1241 512 629 1742 911 782 603 494 0 307 258 1085 639 1007 785 1362 714 761 822 730 841 767 230 566 645 331 441 1008 597 252 313 670 837 137 708 810 452 684 291 755 859 1141 262 568 1679 550 1529 368 318 413 1380 511 1347 761 700 725 807 1075 822 789 1242 471 526 664 504 1037 383 1664 1134 2098 299 1092 788 725 645 886 955 771 1164 508 619 781 265 496 723 1253 416 760 638 1578 986 1172 1190 667 841 1052 1118 1715 657 1006 248 1022 390 1722 813 628 865 588 1163 525 531 602 660 520 314 394 873 629 689 1801 717 469 620 627 1851 908 826 246 881 197 827 1186 1541 650 1008 1262 1964 274 736 214 1558 499 569 1078 619 730 264 818 910 560 894 86 1173 1173 599 278 849 321 428 1953 396 774 439 264 294 725 966 1001 310 1719 434 776 658 690 512 750 1863 462 1075 444 378 827 522 1160 806 405 408 609 977 639 933 730 846 753 635 385 276 797 1928 1562 603 1007 592 928 1909 531 643 985 617 2166 534 505 1087 1392 694 1173 397 553 410 84 1761 1333 438 865 1007 299 1115 457 1161 496 750 900 1825 1137 1283 716 888 478 169 737 475 671 1134 497 829 746 525 1234 1894 775 769 419 1428 505 661 859 313 564 595 1674 1119 639 650 1717 400 777 1250 841 506
0 80 23 0 0 0 4 0 9 0 33 16 9 0 0 0 22 0 41 15 0 0 0 0 15 0 15 0 0 0 0 0 0 0 58 0 0 120 0 0 2 0 0 3 0 0 0 0 0 0 42 1 0 9 0 43 0 0 0 0 0 0 0 0 3 0 0 16 0 0 0 0 0 47 0 0 0 109 0 0 0 13 1 0 0 0 74 4 0 0 0 38 19 0 27 8 0 0 6 0 0 0 14 0 0 0 0 0 16 0 32 0 0 0 0 0 0 0 0 32 16 24 8 0 7 0 0 15 17 0 0 36 0 0 0 0 1 11 0 0 20 0 11 0 0 0 0 40 0 38 11 10 20 0 0 16 27 0 31 0 24 0 0 1 0 0 0 0 0 0 0 0 103 18 0 10 10 8 6 30 15 23 65 12 0 0 0 0 10 0 0 74 0 0 2 28 0 47 37 0 0 21 0 0 18 0 17 32 0 0 8 0 21 0 0 0 75 13 0 2 0 0 31 29 3 0 0 4 5 0 16 0 0 5 12 0 0 0 14 0 18 0 0 0 0 27 2 0 0 0 0 15 8 0 36 24 5 0 0 0 2 8 0 28 36 52 0 0 0 0 0 0 0 0 0 0 16 4 40 0 0 0 0 27 0 0 31 38 42 4 0 0 25 13 0 0 19 81 13 0 0 2 0 0 1 0 0 13 0 0 10 0 0 0 0 0 0 32 0 0 15 0 0 15 5 0 44 0 0 60 8 0 5 12 14 27 98 0 26 0 15 7 0 71 0 14 0 0 0 0 31 0 0 59 40 10 0 20 0 0 0 36 0 6 0 0 12 0 34 93 0 0 0 0 29 0 0 11 44 0 16 0 0 0 9 0 17 52 0 8 0 0 0 0 11 0 0 0 11 0
105 0 74 247 49 50 21 0 36 24 13 78 141 210 40 239 8 52 106 45 122 66 20 16 0 54 236 0 0 23 15 46 250 36 0 0 53 48 0 177 0 52 30 0 57 15 0 77 60 74 92 12 175 25 52 34 0 0 0 0 8 59 24 42 0 0 19 6 5 25 55 55 74 30 0 9 78 92 40 41 0 0 9 0 187 10 392 6 0 49 117 51 53 25 99 15 89 2 18 29 80 16 16 8 158 24 23 28 0 42 4 0 49 7 61 10 0 0 37 51 98 85 32 33 0 44 103 0 229 26 73 102 13 88 0 0 21 0 41 0 242 8 150 0 18 51 186 51 112 66 20 53 16 14 13 174 11 19 0 93 69 44 19 79 7 7 37 42 30 66 0 21 231 53 0 14 86 34 0 135 13 0 72 123 0 1 65 134 0 0 313 65 84 0 12 40 10 22 270 0 197 54 190 47 29 50 86 0 0 75 91 0 24 0 0 185 228 42 29 98 29 129 0 0 6 16 6 0 0 0 156 13 50 205 44 65 29 243 23 16 151 26 0 49 30 72 2 194 42 36 0 119 0 100 21 115 157 16 0 58 11 75 20 19 71 131 0 0 0 0 48 137 64 0 0 46 11 148 0 191 8 27 0 0 213 162 21 0 0 55 26 0 101 20 6 68 0 0 6 10 60 70 0 9 43 5 52 24 136 0 24 67 82 126 0 419 37 61 28 12 32 0 47 19 9 79 20 17 131 82 73 0 292 53 113 206 54 24 40 40 0 16 0 61 40 38 6 8 41 43 50 171 0 0 50 41 0 74 0 37 23 53 0 31 39 183 0 0 65 119 34 0 0 4 25 26 25 45 58 28 92 19 19 40 33 170 0 96 0 71 108 0 11 51 59 98 98 178 0 58
0 5 0 5 30 0 0 0 0 0 0 0 14 0 0 0 0 0 0 0 0 5 0 20 0 5 4 0 0 15 3 0 0 0 1 0 0 0 0 0 33 0 14 0 11 0 0 0 0 0 0 0 14 7 0 0 0 88 0 0 0 0 20 20 0 0 65 7 8 0 0 18 29 0 0 19 11 0 18 0 0 32 0 0 0 0 0 0 28 0 0 0 0 26 0 0 21 0 0 0 0 0 0 0 0 8 0 0 0 47 0 0 11 0 35 0 0 0 0 22 0 7 0 0 15 11 0 31 0 2 0 0 0 0 0 0 0 36 0 0 0 4 12 0 0 0 0 0 0 0 16 0 16 45 0 0 0 0 21 0 0 0 0 0 2 0 80 15 0 40 0 19 0 0 0 0 0 0 0 22 0 0 0 0 0 0 0 0 3 0 0 0 0 0 0 0 0 4 0 14 0 5 0 2 0 0 0 4 4 55 0 9 0 0 0 0 26 0 0 0 0 0 0 0 0 0 11 31 0 38 0 0 2 0 0 0 0 0 0 5 2 0 0 2 0 4 0 0 0 0 0 246 0 32 0 0 0 0 0 0 9 0 0 6 0 10 0 0 7 0 0 19 0 0 12 0 0 0 0 54 0 0 0 0 15 0 24 0 0 0 0 13 0 15 0 0 0 23 0 0 0 3 0 13 15 8 13 58 0 0 0 0 8 0 15 15 0 26 0 0 0 0 55 0 13 30 0 18 0 136 0 0 0 0 0 0 0 127 25 0 0 88 0 0 0 0 0 0 0 0 20 0 0 0 0 0 0 0 7 24 0 3 37 0 0 8 0 0 0 14 9 0 17 0 0 0 0 10 0 0 0 0 0 0 0 0 0 10 0 0 0 63 1 25 9 0 0 0 0 0
142 295 26 178 207 343 143 58 94 499 138 628 391 258 186 205 32 122 106 200 305 234 12 77 87 59 79 84 0 250 95 201 299 75 272 468 214 229 113 179 40 169 216 80 187 446 194 340 148 91 115 123 141 222 40 0 105 448 3 292 38 126 79 137 112 127 832 193 56 21 571 273 254 497 84 173 137 87 95 109 269 400 105 437 172 185 343 674 333 261 176 269 160 181 216 107 590 32 203 233 169 140 565 306 238 273 90 94 267 612 117 154 75 332 253 156 421 72 161 165 107 75 22 429 141 474 353 140 540 58 486 142 359 52 466 72 125 282 239 0 278 85 306 213 131 113 831 93 321 555 268 204 319 383 105 118 64 184 335 217 143 112 205 112 19 130 170 23 360 289 190 66 289 72 133 36 202 387 23 369 126 38 308 315 236 301 560 621 311 278 22 235 61 79 143 466 295 161 238 403 301 96 680 120 410 279 201 342 408 132 174 258 77 138 146 384 234 379 444 55 56 109 493 11 97 233 126 324 141 263 521 250 142 130 89 613 129 449 125 223 176 223 224 295 313 58 71 160 138 183 244 124 11 207 311 202 183 2 43 14 5 322 169 96 330 109 147 421 336 279 109 222 225 138 189 416 26 335 102 292 351 219 107 205 299 220 114 123 331 110 268 430 230 106 138 329 579 341 132 291 155 148 506 376 495 259 303 212 230 203 197 237 289 51 154 427 214 613 186 103 84 358 70 79 268 201 132 422 201 334 141 445 176 49 280 532 401 23 466 66 85 500 341 663 206 173 45 144 226 105 173 278 86 116 238 605 148 153 282 255 111 260 50 175 381 153 98 104 443 329 212 222 155 75 86 198 202 123 462 221 219 155 261 426 44 223 302 354 99 51 500 234 140 90 384 113 590 27 160 102
23 12 39 52 66 0 19 23 16 41 48 0 44 0 147 135 0 56 200 149 27 52 206 86 19 57 78 32 0 26 10 10 41 0 96 140 0 72 9 0 28 107 53 78 0 69 52 36 76 0 26 84 13 64 69 0 88 0 9 0 0 34 6 105 1 49 0 29 19 148 162 9 40 81 124 61 20 0 2 0 45 50 0 17 15 69 0 95 109 20 0 0 71 20 12 0 0 18 43 12 140 12 0 101 36 26 0 93 33 186 45 0 24 21 99 14 0 0 25 0 72 34 6 0 24 0 8 9 0 2 93 31 36 72 0 128 0 217 30 0 17 99 19 104 68 179 17 73 0 37 42 90 0 16 26 25 114 48 254 77 0 32 59 0 14 35 10 0 0 102 31 26 68 50 82 0 117 0 27 24 48 40 3 69 47 69 0 29 94 47 253 24 31 0 95 169 79 12 57 56 40 91 0 0 0 118 8 175 19 38 52 27 29 56 15 0 46 115 58 15 62 0 137 47 11 53 34 25 0 0 0 0 92 0 0 64 102 77 76 228 0 99 21 0 10 0 6 72 121 0 0 0 6 0 13 78 0 0 0 31 1 76 38 135 108 0 58 0 7 191 65 0 23 32 0 11 25 102 46 56 27 31 0 26 21 5 14 84 0 0 0 99 131 134 40 0 52 0 29 33 0 106 97 0 50 0 48 50 0 39 66 0 82 0 0 7 21 40 17 0 43 0 28 55 44 0 0 63 33 38 109 122 0 85 26 0 93 24 18 45 79 180 27 149 24 39 8 53 48 27 0 188 0 109 103 88 11 32 48 171 20 26 0 25 0 200 0 22 0 21 39 0 91 0 7 15 144 52 35 107 45 17 10 0 0 97 0 25 307 0 24 0 97 32 0 0 105 0 0 15
95 146 69 242 69 272 76 670 235 325 219 181 595 241 346 470 199 0 130 121 185 103 386 248 52 561 343 335 784 175 298 556 100 424 321 267 289 526 143 0 295 375 225 99 141 89 48 207 123 1216 164 462 255 127 344 0 603 34 0 274 73 292 587 227 298 378 548 474 89 811 489 402 473 0 62 52 199 248 175 0 76 179 9 52 600 601 5 387 0 163 269 0 50 456 145 388 260 94 214 33 728 229 337 599 956 304 128 716 263 159 300 0 93 66 499 468 278 674 205 220 1425 308 304 527 63 93 371 88 140 114 214 47 49 513 26 160 165 102 73 0 485 206 502 292 623 127 428 283 417 628 111 413 302 266 221 19 271 223 504 66 695 93 251 707 85 327 128 284 141 76 170 360 442 148 48 802 43 432 214 178 111 1493 484 167 692 216 174 185 284 424 1275 237 230 281 95 611 791 533 1558 0 452 97 1133 84 516 527 158 306 219 444 678 408 366 175 32 34 602 1010 116 309 279 524 792 549 382 107 50 55 431 290 116 444 34 290 86 186 28 379 432 311 224 116 244 226 186 151 67 0 151 356 262 0 140 126 442 815 122 109 56 94 43 172 380 115 1834 125 58 162 182 0 559 153 455 115 288 117 295 192 846 594 196 9 501 157 1134 585 239 753 376 623 370 995 250 558 137 40 415 675 117 385 225 173 261 797 413 479 436 0 165 165 151 303 225 87 1500 164 226 351 55 731 251 584 0 204 550 126 605 238 432 445 642 374 191 378 573 147 793 498 589 790 818 41 239 189 53 156 517 82 150 829 458 572 329 554 45 637 171 305 111 221 146 300 245 175 989 0 336 244 921 171 381 190 550 951 328 321 348 358 924 0 1021 162 24 442 91 575 199 431 350 0 32 50 466 332 176 156 421 652 6 781
0 0 8 0 0 42 0 0 0 0 0 0 0 0 0 0 11 0 0 0 0 36 0 15 0 0 13 7 0 0 0 0 0 0 7 0 0 0 0 0 0 8 0 44 4 0 0 0 0 0 0 14 0 18 8 0 0 0 0 0 0 0 0 1 9 3 0 0 0 55 0 0 0 15 0 0 12 39 0 0 0 0 0 0 0 7 0 0 0 3 0 0 41 0 19 14 0 0 0 13 0 0 0 27 0 0 10 0 0 36 30 0 0 0 7 0 116 24 0 6 0 7 0 0 0 0 0 0 0 0 0 0 0 0 0 0 0 0 0 0 0 0 0 0 0 0 0 0 0 0 0 0 0 0 0 0 0 0 0 0 10 19 30 0 0 5 0 0 0 0 0 0 0 0 0 31 0 78 0 0 0 0 0 0 0 0 0 0 0 0 0 0 0 0 0 0 0 11 0 0 0 0 0 0 0 12 0 0 0 0 19 0 0 0 0 0 0 21 0 0 0 26 0 0 0 0 0 0 0 0 0 0 0 0 0 18 15 0 0 0 0 0 0 0 0 0 0 0 0 0 0 0 0 0 0 0 4 0 0 9 6 0 9 0 0 0 0 0 0 0 0 0 0 0 0 0 0 0 0 0 44 0 0 0 0 0 0 10 0 13 0 0 0 0 0 0 80 0 0 0 0 12 0 0 0 0 0 0 0 0 0 0 0 0 0 0 44 10 0 0 0 0 66 4 33 0 33 0 0 17 0 0 0 0 0 0 0 0 0 0 0 39 0 0 9 0 0 0 0 0 0 2 0 0 0 134 0 0 0 51 27 0 0 0 0 0 0 0 0 0 0 0 0 0 0 0 0 0 0 0 0 0 0 0 0 0 0 0 0 0 0 68 0 0 0 0 0 0 0 0
0 0 0 0 0 0 0 0 0 0 0 0 0 0 0 0 0 0 0 0 0 0 0 13 0 0 0 0 0 0 0 0 0 0 0 0 0 0 0 0 0 0 0 26 0 9 0 0 0 0 0 0 0 0 0 0 0 0 0 0 0 0 0 0 0 0 0 0 0 0 0 0 0 0 0 0 0 0 0 0 0 0 0 0 0 0 0 0 0 0 0 0 0 0 0 0 65 0 0 0 0 0 73 0 0 0 0 21 0 0 0 0 0 0 0 0 0 0 0 0 0 0 0 0 0 0 0 0 0 0 0 0 0 0 0 0 0 0 0 0 0 0 0 0 0 0 25 0 0 0 0 0 0 0 0 0 0 0 0 0 0 0 0 0 0 0 0 0 0 0 0 0 0 0 0 0 0 0 0 0 0 0 0 0 0 0 0 0 0 0 0 0 0 0 0 0 64 0 0 0 0 0 0 0 0 0 0 0 0 0 0 0 0 0 0 0 0 0 0 0 0 0 0 0 0 0 0 0 0 0 0 0 0 188 0 0 0 0 0 0 0 0 0 0 0 24 0 0 37 0 0 0 0 0 0 0 0 0 0 0 0 0 0 0 0 0 35 0 0 0 0 0 0 0 0 0 0 0 0 0 0 12 0 0 0 0 0 0 0 0 0 0 0 0 0 0 8 0 0 0 0 0 0 0 0 0 0 0 0 0 0 0 0 0 0 0 0 0 0 0 0 0 0 0 0 0 0 0 29 0 0 0 0 0 0 0 0 0 0 0 0 0 0 0 0 0 0 0 0 0 0 0 0 0 0 0 0 0 0 0 0 0 0 0 0 0 0 0 26 0 0 0 0 0 0 0 0 0 0 0 0 51 0 0 0 0 0 0 0 0 0 0 0 0 0 0 0 0 0 17
711 508 942 667 778 1277 461 631 797 182 1220 1487 980 523 970 715 61 1111 1569 419 974 749 2011 868 324 860 1288 910 1242 548 656 864 1506 619 820 873 322 938 1116 1162 645 1281 238 535 726 510 354 539 363 426 1152 961 923 604 255 549 744 1238 62 604 55 1239 705 610 285 360 990 546 243 1306 933 640 681 250 998 211 1041 1181 214 463 525 331 726 667 429 1501 823 790 954 885 1190 1278 481 708 661 333 209 63 349 873 277 836 553 236 1636 1030 278 1186 547 1463 252 500 539 323 479 714 251 643 384 717 963 693 134 376 619 834 619 613 390 49 845 223 655 216 223 643 653 524 698 0 468 336 390 207 616 884 1208 634 1585 342 1028 603 430 497 1185 503 389 253 1546 757 572 832 765 1081 140 352 653 584 289 788 307 715 192 111 570 1642 472 2043 673 590 260 750 1092 1089 177 237 645 1248 609 1401 1666 656 1019 777 442 870 936 689 1238 1438 738 531 1863 358 1196 616 691 583 753 544 483 1317 1203 397 223 1273 892 841 1413 729 975 225 212 404 1210 333 671 1115 1624 264 1133 117 1043 1134 719 867 824 881 982 936 1587 1175 745 769 861 175 226 557 554 883 829 494 572 1059 1205 545 666 281 391 253 119 705 675 1275 982 869 247 570 889 535 442 217 557 896 1119 923 713 792 627 1154 535 300 818 679 544 661 358 441 864 330 1187 940 628 771 359 515 327 695 423 703 1135 263 1001 840 875 480 1051 617 240 694 813 1175 661 7 543 475 751 933 446 307 332 453 907 912 450 552 877 241 253 370 73 1069 702 480 184 1591 579 898 525 344 859 722 821 1473 0 306 381 1013 1213 1123 325 177 826 787 850 1163 300 308 264 370 719 389 677 898 1128 781 1041 475 227 11 265 211 719 2122 346 843 326 698 1310 745 756 263 184 970 358 565 254 683 622 331 414 1031 1020 807 544 1262 430 980 1695 369
131 98 33 397 40 107 71 163 203 232 155 145 118 0 109 386 134 363 209 16 73 16 0 55 44 390 218 451 120 63 331 157 185 21 99 399 191 375 32 187 422 444 97 18 135 107 142 154 386 460 32 4 102 256 43 109 199 46 85 161 0 42 729 528 48 93 0 55 0 449 39 16 68 321 864 120 42 0 263 69 179 107 61 54 286 665 0 63 102 107 99 408 85 364 119 157 0 11 218 471 614 59 211 0 1037 180 33 258 364 211 470 186 19 0 90 382 483 139 199 100 212 101 10 232 138 131 78 463 588 53 422 46 184 19 107 389 107 257 107 0 207 107 309 49 531 236 66 0 142 46 274 109 0 188 419 199 0 187 38 258 86 101 256 872 91 131 115 136 5 210 7 217 134 513 53 393 143 262 99 41 159 63 436 184 0 88 374 36 170 335 0 148 273 72 197 0 48 546 266 230 159 46 58 82 223 141 88 121 62 342 87 18 91 88 0 410 267 111 174 191 214 136 76 214 65 69 233 264 183 0 81 184 111 276 495 452 68 98 357 82 82 252 0 61 217 162 82 367 86 125 303 125 0 160 32 178 269 62 0 215 62 80 25 43 284 380 66 0 123 106 357 66 136 173 116 42 208 56 68 70 430 149 119 160 482 148 55 361 122 217 72 135 0 74 181 133 199 425 28 239 538 4 29 181 200 82 238 101 382 0 130 452 451 0 106 245 17 136 83 33 23 357 36 185 150 123 422 32 139 259 327 83 85 153 41 253 201 58 75 165 361 125 150 501 81 112 25 421 956 0 12 374 97 51 588 108 0 103 28 174 205 148 32 156 335 246 47 0 111 57 30 153 352 185 181 13 0 335 286 491 166 151 130 372 159 193 346 99 1023 57 319 198 105 310 31 373 111 110 283 92
0 0 0 0 123 0 91 109 149 0 0 0 0 0 0 121 0 0 0 0 0 0 244 0 0 273 0 0 0 56 40 0 58 61 371 0 397 0 0 159 9 150 0 0 0 67 418 0 230 304 0 43 0 222 0 0 0 0 0 0 0 85 127 80 0 246 85 0 230 0 71 186 0 0 0 0 0 0 0 0 396 0 0 0 0 55 0 0 0 0 0 0 0 95 614 0 0 0 64 187 0 56 0 426 53 0 113 0 0 0 7 0 0 0 0 0 0 0 0 0 0 86 15 0 11 45 0 545 0 11 0 29 0 0 0 0 0 0 0 0 51 0 478 0 332 0 1128 0 0 48 0 0 0 0 0 156 0 13 0 355 251 0 135 0 66 0 222 0 0 0 81 37 0 0 0 0 0 266 27 0 170 333 0 0 0 74 0 0 0 0 0 229 0 0 0 47 48 0 0 0 355 0 180 47 0 35 220 0 0 0 0 46 0 225 0 0 0 316 0 0 48 0 0 39 0 0 77 0 0 591 50 0 0 76 127 0 0 0 226 57 0 40 0 160 0 123 0 0 0 0 0 0 0 0 0 0 0 0 0 82 0 0 0 131 78 0 0 0 0 0 156 253 37 162 0 0 0 153 0 0 0 0 0 0 0 0 36 0 0 0 0 0 0 0 0 0 208 86 0 285 0 0 0 0 0 202 0 0 7 189 0 0 19 382 0 0 164 369 0 290 444 868 0 53 0 0 0 303 615 0 353 0 0 0 492 0 861 0 363 0 412 0 26 0 0 0 0 0 277 437 0 757 209 0 0 0 0 0 0 0 0 0 0 106 0 147 0 0 0 390 168 0 101 35 0 688 0 218 198 0 0 0 56 701 180 0 0 0 0 0 152 0 0 0 85 226 46 0 0 0
420 67 132 0 65 335 95 641 371 160 113 132 498 368 191 35 90 340 2052 558 323 208 995 459 70 77 807 653 358 369 127 589 296 247 0 134 104 455 125 0 102 147 371 115 0 417 134 1203 66 141 523 226 87 294 195 1174 422 405 476 104 7 20 164 199 190 217 183 404 207 598 2420 229 540 11 0 86 757 899 62 318 76 535 251 383 0 161 0 333 186 342 365 154 715 307 260 401 984 12 177 449 1202 137 292 514 413 165 0 200 454 21 135 453 95 344 312 336 179 62 377 133 332 240 33 645 101 75 779 0 211 166 290 301 135 158 218 68 833 918 28 0 46 142 153 634 502 198 105 286 50 268 1026 678 662 155 165 46 339 6 1106 88 524 11 321 57 71 65 643 310 0 84 49 108 552 66 176 401 329 49 215 286 291 552 620 978 174 178 123 46 145 445 0 881 129 236 268 476 176 641 255 855 148 24 121 24 372 44 0 161 0 749 161 1123 365 85 224 49 604 0 89 249 1018 373 341 421 34 96 212 175 751 125 260 29 115 511 0 274 120 126 497 93 399 753 943 157 526 0 0 721 368 57 296 1399 88 389 408 126 19 277 51 236 47 350 125 543 371 264 55 458 282 68 180 131 257 459 272 720 12 326 168 195 512 324 0 0 469 307 67 0 237 74 981 143 228 187 351 102 204 169 34 519 525 50 309 396 628 280 209 435 318 150 0 181 1343 238 319 226 345 529 316 94 170 324 234 160 551 0 214 738 915 465 270 12 419 128 417 0 520 552 258 361 313 238 327 630 556 452 0 67 56 187 214 115 0 508 783 0 103 15 218 745 103 119 436 251 626 735 293 0 37 468 110 596 0 727 5 411 489 327 213 1751 395 164 236 606 112 372 120 361 744 475 0 141 449 394 206 175 698 328 1206 505
0 0 0 0 0 21 0 0 0 0 0 0 0 0 0 0 0 0 0 0 0 0 0 0 0 0 16 0 0 0 6 0 0 0 0 0 0 0 0 0 0 0 11 0 0 9 0 0 0 0 0 3 0 2 0 0 0 0 8 0 0 0 0 0 0 0 0 11 0 0 0 0 0 0 0 0 2 0 0 0 0 0 0 0 0 0 0 0 0 0 0 26 0 0 0 0 0 0 0 0 0 0 0 0 0 0 0 0 11 0 0 0 0 0 0 0 103 2 0 0 0 0 0 0 0 6 0 0 0 0 0 0 0 31 0 0 0 26 0 0 0 7 0 0 13 0 0 0 0 0 0 0 0 0 0 0 0 0 0 0 8 0 0 0 5 0 0 0 0 0 0 1 6 17 0 0 0 1 0 39 0 0 39 0 0 0 0 0 1 0 0 0 0 18 0 0 10 1 0 0 0 0 0 0 0 0 0 0 0 0 0 10 7 0 0 0 0 0 0 0 0 0 12 0 0 0 0 0 0 0 0 0 0 0 0 0 0 38 2 0 0 0 0 0 43 0 3 0 0 0 0 0 0 16 0 0 0 7 0 0 0 0 0 0 0 0 38 0 0 0 0 0 0 0 0 0 0 0 0 0 0 0 26 0 0 0 0 0 0 0 0 0 49 0 15 0 0 0 0 0 0 2 33 0 0 0 0 0 0 0 0 0 0 0 0 0 0 0 0 0 0 0 0 0 0 0 0 0 0 0 0 0 0 0 0 0 27 0 0 0 0 5 0 0 0 0 0 0 0 0 0 0 0 9 39 0 0 0 0 0 1 0 0 0 15 47 0 0 0 0 0 0 0 8 0 0 0 0 0 0 0 0 0 0 0 0 0 6 0 0 0 0 0 0 0 0 0 0 0 0
15 48 23 0 103 33 25 31 0 0 45 71 76 0 186 49 0 32 177 63 0 0 66 17 0 30 28 25 0 30 33 33 307 25 0 40 41 0 101 92 26 81 84 0 0 0 43 25 30 43 19 77 0 5 57 40 12 59 0 76 0 27 29 11 5 15 77 47 22 9 45 69 50 55 49 83 73 24 39 42 0 16 10 26 0 0 126 64 2 45 0 0 65 105 55 0 0 3 0 45 166 24 61 23 191 349 0 0 0 68 35 28 77 26 90 62 0 0 43 0 90 13 12 0 41 46 58 0 16 0 90 0 7 16 0 22 40 16 156 0 11 85 46 45 116 157 0 0 69 0 55 45 44 54 9 36 0 116 32 44 0 0 31 145 0 0 64 61 120 131 106 0 0 53 92 41 29 13 58 25 26 174 47 76 24 48 32 42 26 26 0 82 17 26 42 232 211 175 0 0 33 0 92 50 34 27 49 89 8 224 118 54 45 52 0 0 199 30 0 37 33 30 19 68 79 104 76 46 155 142 2 115 19 28 0 37 37 0 17 57 14 62 0 13 0 15 0 0 98 0 3 0 108 42 399 174 94 118 20 0 0 36 0 0 0 40 52 86 0 10 53 112 29 0 57 0 15 118 0 24 172 29 95 46 159 90 43 124 0 73 13 47 19 89 0 9 12 30 19 92 2 0 83 23 82 109 8 7 37 80 41 0 32 0 169 263 32 0 0 0 36 138 38 91 21 17 55 106 0 0 0 119 0 51 28 65 63 0 45 67 140 132 142 24 0 93 48 31 19 76 0 0 198 28 254 56 109 36 54 88 71 16 0 57 139 0 254 14 0 0 76 82 0 234 33 73 0 18 228 52 92 100 0 188 16 90 92 18 66 8 0 0 20 45 130 100 98 0 0 51
0 0 0 0 0 0 0 0 35 0 12 0 0 0 0 0 0 0 0 0 0 14 0 0 0 0 0 0 0 0 0 0 0 0 0 0 0 0 0 0 10 0 13 0 0 5 0 0 0 6 26 0 0 0 15 0 0 0 6 2 0 0 0 0 0 21 34 0 0 0 0 37 12 0 0 14 0 0 0 0 0 0 0 2 37 31 0 0 57 2 0 0 0 12 0 0 30 0 0 13 0 0 3 0 0 0 0 17 0 4 0 0 0 0 0 0 0 29 0 32 5 0 8 0 0 0 52 0 4 0 0 0 0 0 0 0 0 5 15 0 0 0 0 0 88 21 0 0 19 0 10 0 0 0 0 10 42 0 0 0 0 3 0 0 2 0 2 0 0 0 28 0 0 27 34 0 0 0 0 0 17 0 0 14 34 0 11 45 0 26 0 80 6 8 0 0 0 21 0 0 12 19 0 16 0 22 13 51 17 0 22 21 0 0 0 0 0 0 39 1 0 0 0 3 0 0 0 0 0 14 35 0 15 0 12 0 5 0 0 0 20 0 0 1 24 0 0 0 7 0 0 0 22 25 0 79 0 0 0 11 0 13 27 0 3 0 8 0 0 0 0 6 0 0 0 0 0 0 31 0 0 28 0 3 0 0 0 0 16 21 0 39 0 78 5 0 8 0 0 0 0 0 0 0 22 0 0 0 26 6 0 0 0 0 0 20 8 0 0 11 0 14 0 7 0 58 12 0 0 0 0 0 26 0 25 0 22 0 6 78 0 11 0 0 27 7 0 24 0 20 0 0 0 0 11 0 0 0 8 1 0 0 0 0 0 13 0 0 0 0 0 8 0 0 0 0 0 3 42 0 0 33 31 0 6 2 0 0 0 0 14 0 4 0 0 28 0 0 0 0
86 13 0 45 0 0 16 12 4 0 20 0 23 16 4 0 0 44 0 0 24 28 21 17 3 17 27 27 0 15 35 6 0 47 8 22 8 69 0 0 6 0 5 0 0 9 10 0 0 0 69 0 9 9 0 0 19 38 0 0 25 50 1 0 0 0 9 4 14 0 0 38 0 13 14 5 32 60 7 0 17 0 3 4 0 0 0 38 0 0 5 34 72 0 10 0 0 1 18 2 0 0 10 5 23 0 5 0 0 17 0 20 0 14 30 0 132 0 9 2 75 0 0 23 5 0 0 20 0 0 31 23 15 0 0 21 41 26 0 0 0 6 2 53 12 13 0 0 0 12 0 10 0 7 0 20 1 4 9 6 0 15 39 0 10 0 0 0 23 5 12 18 3 16 0 0 0 0 0 0 0 0 19 82 0 2 10 13 0 37 0 0 31 0 17 7 6 2 7 0 0 14 28 18 10 0 40 44 0 36 0 10 0 2 0 0 37 0 16 23 0 0 28 9 0 0 39 16 79 8 16 0 9 9 46 23 30 16 1 21 96 0 11 8 13 9 4 0 0 0 0 32 0 14 66 0 4 32 0 8 1 14 0 1 35 0 7 0 0 0 22 12 3 15 0 5 7 81 0 11 8 3 0 14 0 34 0 8 0 0 50 54 40 15 0 25 0 0 18 0 0 7 0 7 68 10 7 16 13 0 44 6 11 0 0 22 2 95 17 9 6 3 0 2 7 12 0 13 27 0 0 23 0 0 51 0 10 9 58 0 0 16 20 0 0 11 6 0 0 2 0 24 0 0 47 11 0 38 62 22 0 0 0 33 41 41 24 10 16 0 13 28 0 5 54 1 23 1 0 0 7 14 16 29 3 5 32 25 0 9 10 40 11 4 0 6 0 0 23 28
0 21 0 352 61 40 13 0 87 5 23 42 114 0 0 67 12 133 68 0 0 35 94 74 8 25 11 0 0 24 13 0 29 74 8 0 0 0 0 0 81 82 0 35 0 49 0 41 0 73 21 95 49 125 0 0 122 60 0 74 21 6 85 0 0 53 55 22 0 43 0 0 135 34 0 25 48 108 10 0 0 90 19 30 46 11 0 166 0 52 0 50 16 130 0 0 0 0 11 41 120 0 35 0 687 52 0 117 195 0 12 30 0 0 5 0 171 0 0 45 127 99 0 74 19 0 0 0 0 14 77 103 12 81 0 0 29 45 0 0 124 0 0 0 0 34 40 62 32 80 0 0 101 0 0 60 0 0 0 66 10 7 0 87 10 0 0 0 0 13 169 0 0 0 0 16 196 73 76 0 25 0 91 48 0 82 0 21 0 79 0 0 0 0 27 51 0 11 0 27 29 0 0 51 0 42 18 0 101 6 0 0 186 0 0 31 0 0 55 0 0 6 0 74 32 0 7 0 6 0 0 0 0 17 0 0 20 0 37 0 0 0 62 59 130 0 14 41 0 9 0 128 76 52 151 119 0 0 0 0 0 0 0 19 0 134 33 284 121 139 0 56 0 29 10 116 22 59 175 0 18 4 119 12 14 119 0 92 0 32 0 102 0 0 32 0 198 107 33 20 79 57 69 63 59 0 45 0 0 112 42 0 101 0 48 77 16 32 0 13 24 0 121 76 23 0 62 57 14 39 48 88 37 0 0 0 49 102 0 0 73 0 14 123 0 0 90 0 0 74 28 76 0 11 83 0 0 34 0 106 0 47 62 66 190 0 42 0 0 0 27 0 175 144 70 73 0 31 0 0 143 0 0 0 7 0 0 100 0 134 14 0 54 0 0 72 100 0 0 49
0 322 281 582 266 458 210 421 480 338 581 623 199 156 403 452 127 355 561 414 184 415 658 240 518 166 406 738 62 449 86 327 1164 289 278 715 647 498 465 580 291 543 533 358 147 548 72 333 425 342 509 191 325 809 390 1270 505 212 194 183 125 655 419 577 189 144 519 411 258 815 651 611 207 616 587 148 595 954 140 202 290 786 204 354 541 137 862 349 156 474 894 919 700 756 334 325 419 90 319 525 629 370 293 790 1166 495 189 158 305 290 565 179 161 622 414 85 590 226 283 378 1085 203 184 144 74 553 1004 686 395 76 878 305 174 153 790 224 144 838 432 0 295 215 503 355 163 637 1163 226 475 406 466 234 661 131 800 762 0 152 828 171 689 542 223 475 102 248 273 256 608 598 645 371 228 423 136 476 529 374 308 401 209 375 299 566 104 327 652 466 176 684 122 244 118 314 245 65 960 395 645 502 300 284 644 389 219 1238 992 602 120 326 639 189 459 215 406 494 301 413 386 379 659 864 293 362 209 298 1010 538 563 344 898 350 946 319 516 953 295 841 102 466 371 418 330 402 617 522 87 193 271 493 462 492 510 329 308 658 345 562 190 286 59 342 234 357 804 63 288 947 535 163 305 320 458 255 779 261 363 468 203 389 619 360 952 159 631 360 390 375 364 240 877 432 263 587 360 193 581 696 240 980 340 342 1389 305 418 330 453 439 302 228 447 793 725 18 32 309 314 599 166 243 363 614 239 356 424 41 518 495 346 829 768 322 325 405 521 1705 670 467 507 664 753 1094 295 283 100 305 874 423 129 893 546 556 321 536 596 332 168 304 475 291 898 106 388 381 479 574 229 143 232 599 469 292 235 382 190 276 575 287 662 699 427 312 105 429 281 313 441 239 638 111 541 660 569 644 646 61 786 124 788 412
0 0 0 0 0 0 0 0 0 0 0 68 0 0 0 0 0 0 0 0 0 0 0 0 0 0 23 19 0 0 0 0 0 0 0 0 0 0 0 0 0 0 0 12 0 199 0 0 0 0 0 0 0 0 0 0 0 0 0 0 0 0 42 0 0 0 0 0 0 0 0 0 0 0 0 40 0 0 0 0 0 0 2 0 0 0 0 0 20 0 0 0 0 0 0 0 0 0 0 0 0 0 0 0 0 69 0 0 0 0 18 25 0 0 0 0 0 0 1 0 0 0 0 0 0 0 0 0 0 0 0 0 0 0 0 0 0 0 0 0 0 0 0 16 0 0 0 0 0 0 25 4 0 0 0 0 0 44 0 0 0 0 0 0 0 0 0 10 0 53 19 0 0 0 0 0 0 0 0 5 0 0 0 0 0 0 0 0 0 0 0 0 0 0 0 0 0 0 0 0 0 0 0 0 0 0 0 0 0 0 28 0 0 0 0 0 0 0 0 0 0 0 0 0 0 0 0 0 0 0 0 0 7 0 0 0 0 0 0 0 0 0 0 0 0 0 0 0 0 0 0 48 0 0 0 0 0 0 0 0 0 0 0 0 0 0 0 0 0 38 0 0 0 0 0 0 0 0 12 0 0 0 0 0 0 0 0 0 0 0 0 0 0 0 0 0 0 0 16 0 0 0 0 0 0 0 0 0 0 0 0 0 0 0 0 0 0 0 0 0 0 0 0 0 0 0 37 0 0 0 0 3 1 0 0 0 0 0 0 0 0 21 0 0 0 0 0 4 0 0 0 0 0 0 0 0 0 0 0 0 0 0 0 0 0 0 0 0 0 33 7 0 0 0 0 13 0 0 0 0 0 0 0 0 0 0 0 0 0 32 0 0 0 0 0 0 0 0 0 0
2995 3010 2439 3588 2088 2668 1654 2147 4646 4489 2551 3564 2567 2727 4527 5497 1132 2862 3316 2567 3519 2382 3338 3409 2830 1753 4213 3205 4414 1949 1805 3626 7640 2255 3003 2541 2824 3172 4020 2750 2728 3795 2259 2707 1200 2749 2014 4604 8422 8877 2857 3414 2526 2384 1447 2555 3646 3526 1700 1807 896 3573 3261 4310 1846 2007 3744 2606 2766 3958 4664 1507 4252 3723 7414 3644 7488 4382 859 1564 2513 3326 1989 3614 4276 1872 2487 3781 2340 4450 4402 5791 3343 3191 4569 1484 2668 362 3639 3464 5028 1615 2424 2094 6288 3629 4175 3181 3270 4598 1964 1648 670 2159 2388 1376 4677 2009 2628 2463 4019 1124 1001 3118 1401 3043 4574 4579 6096 497 2603 4545 5420 3763 3659 1793 4982 2935 2869 0 4281 1696 2451 3118 3802 3715 3970 3892 3416 6874 3090 3313 3566 1960 2325 2654 2630 1896 3920 3687 2883 1315 2256 3358 680 3073 2394 1892 2161 2301 2811 3458 2945 1753 2449 3457 2616 3172 1688 3910 1992 4454 3972 5682 5426 2780 4476 2630 2713 4488 4076 4760 1785 2902 1498 4563 5136 2966 3038 2585 5999 3672 3483 2382 3050 2743 3287 4610 2964 3209 1955 2193 3316 1365 5661 2367 4700 1997 3917 3139 3451 3034 3367 4466 1867 2716 3345 5829 6769 3034 4397 2488 2742 2615 5697 4504 3949 6392 3761 5463 4954 3293 3080 2384 2451 2102 1443 3279 1571 4396 3994 2342 4055 1698 2752 4506 3712 1921 1085 2170 689 3819 3543 5373 3442 6298 6306 7249 3661 3582 2367 2777 1989 1815 3057 3623 3912 1765 3726 6053 1988 3387 4028 4408 5288 3866 2159 2868 2971 2451 3440 3506 3065 2623 1990 1787 4311 2634 2431 1529 4544 1980 3381 5654 3485 2761 6015 4074 2875 3388 2736 6449 5741 2241 5108 4752 1981 3101 1433 4359 2173 3140 2150 3566 2857 1603 3521 2859 4931 4708 2214 2191 2455 1779 3279 5849 3549 5218 4373 2895 3577 3031 1333 3244 2746 3093 3394 2562 2441 3090 2591 3661 3127 3187 3046 5375 1858 3253 2994 6768 2487 3361 5618 3289 4901 7360 3090 2416 2846 2920 1935 3405 2977 4433 2187 2646 5110 3368 4599 5321 4512 3498 3165 2708 1236 4638 2858 3444 3599 2734 6229 1975 3024 2212 4309 2896 8215 4125 3457 2309
43 52 207 0 21 112 178 0 168 60 0 0 60 133 199 81 80 0 0 50 0 27 300 48 0 0 0 211 0 0 0 153 39 0 142 0 0 0 0 0 26 44 0 0 0 26 16 0 0 0 140 0 257 0 0 0 46 97 0 0 0 0 5 182 32 0 72 127 57 0 0 30 0 216 0 36 248 0 31 189 86 0 0 58 0 0 98 0 0 0 3 0 67 0 96 81 83 0 59 0 0 109 9 144 0 164 312 58 0 0 51 0 0 42 59 62 0 0 0 90 0 71 0 8 52 221 28 0 0 17 0 42 0 5 0 46 0 80 211 0 27 40 0 149 41 290 0 52 44 0 63 0 161 0 0 238 16 0 0 37 38 46 0 0 0 70 63 38 0 170 0 266 295 29 0 69 0 78 25 0 67 0 69 97 0 0 146 58 39 62 1003 0 295 34 96 0 0 27 138 0 113 41 0 0 326 0 0 0 0 171 51 0 0 16 0 28 0 0 0 107 0 102 154 0 24 32 37 0 181 31 0 32 73 0 125 207 1 25 0 26 0 57 22 45 85 30 63 188 85 52 0 0 0 17 60 26 0 0 48 7 12 34 30 0 17 0 38 0 0 0 23 82 0 136 156 85 0 0 58 0 0 50 0 0 0 48 47 0 0 0 19 91 0 188 41 80 73 0 9 0 0 34 0 171 34 10 106 0 45 181 11 0 110 0 277 15 14 0 0 0 10 96 0 30 0 0 65 86 42 0 224 0 0 0 0 161 13 0 224 0 0 105 0 25 0 42 41 43 213 0 0 3 0 0 20 0 0 29 0 92 0 106 0 47 0 73 20 0 63 0 0 0 117 43 3 30 48 0 72 0 66 110 0 0 0 0 23 13 0 22 60 0 0 0 0 47 0 0 0 89
0 13 0 0 0 0 0 0 0 0 0 0 0 3 0 0 0 0 0 0 0 0 0 0 0 1 0 0 0 6 0 62 0 4 0 0 0 0 0 0 21 0 0 0 0 0 19 0 0 0 0 0 0 0 0 0 0 0 0 0 0 0 0 0 0 0 26 0 0 0 0 0 8 0 0 0 0 0 0 0 12 0 0 0 23 0 0 0 0 0 0 0 29 0 0 0 0 0 0 0 0 0 0 0 114 0 0 0 0 0 0 0 0 0 0 0 0 0 0 25 0 0 0 10 5 21 0 0 0 0 0 0 2 0 37 0 0 0 23 0 0 0 31 0 0 0 0 0 0 0 0 0 0 0 0 0 0 9 0 0 0 29 0 8 0 0 0 0 0 0 73 0 0 0 0 0 0 0 0 0 0 0 0 0 0 0 0 0 0 0 0 0 0 0 0 0 0 0 0 21 0 11 116 0 0 0 0 0 0 0 0 0 20 0 0 0 0 0 0 0 0 18 0 0 66 0 0 51 0 0 0 0 11 0 8 0 25 0 0 0 0 0 0 0 0 0 0 0 28 0 0 0 0 0 0 122 0 0 0 20 0 0 26 0 0 0 0 0 0 0 0 0 1 0 0 0 0 0 0 15 0 0 0 0 0 0 0 0 0 0 0 0 10 0 0 0 0 0 0 0 0 0 0 0 0 0 0 0 0 0 0 0 0 0 0 0 0 0 4 0 0 0 0 0 0 0 0 0 0 0 0 0 0 0 0 0 0 0 26 0 0 0 0 0 0 0 0 0 0 0 0 0 0 2 0 0 0 0 0 0 0 0 0 0 0 0 0 0 0 0 0 0 0 0 0 0 61 0 0 0 0 0 0 0 0 0 0 0 0 0 0 0 0 0 0 0 0 0 0 0
200 34 0 21 0 0 0 48 0 8 0 0 0 0 0 17 52 14 0 63 0 0 0 0 0 0 44 0 0 0 1 83 0 10 27 0 0 0 0 0 0 0 11 0 0 21 28 0 0 2 0 0 0 0 0 0 0 30 0 7 1 0 27 0 0 0 0 0 0 28 0 44 8 16 0 0 0 60 3 0 0 0 6 0 19 30 0 0 16 0 0 0 0 69 15 0 0 0 5 15 0 0 14 0 0 21 0 46 11 0 0 0 0 0 0 0 0 0 0 0 0 0 0 0 0 0 0 0 0 0 0 0 0 0 49 0 0 0 38 0 38 0 13 0 0 0 0 0 4 25 0 0 65 0 0 0 0 0 0 0 0 0 13 30 7 0 21 0 0 22 52 0 34 0 0 0 0 33 0 0 20 0 13 0 0 0 0 0 0 0 22 0 0 0 0 13 0 1 0 0 0 0 0 0 0 0 0 25 51 0 71 0 21 0 0 0 0 8 0 7 25 0 0 26 0 16 0 0 0 0 98 0 39 0 14 0 40 0 0 0 0 32 17 67 0 0 0 0 0 24 0 0 0 0 25 0 0 0 0 0 0 20 0 0 0 0 0 0 0 136 0 4 0 0 21 0 7 0 17 162 0 0 198 0 94 0 0 0 0 0 0 0 0 29 0 0 24 0 0 0 0 0 0 0 0 1 26 28 33 49 0 55 47 0 20 39 0 14 0 0 0 0 0 0 0 0 0 0 0 0 0 0 0 0 20 0 0 10 0 0 0 0 0 0 0 0 0 0 0 0 0 0 0 0 0 0 0 13 0 134 0 25 0 18 0 0 0 0 0 0 0 0 0 0 14 0 0 0 0 0 14 5 0 0 0 0 0 3 0 0 0 0 14 0 0 0 0 0 0 7
0 0 0 60 0 0 0 0 0 0 20 0 0 0 0 0 0 0 0 0 0 5 0 17 0 0 0 31 0 0 0 0 8 0 25 0 0 0 0 0 0 85 24 0 0 0 0 0 0 0 0 0 0 3 4 0 0 0 0 0 0 0 15 0 0 0 0 0 0 0 0 0 0 0 0 0 0 6 0 0 0 0 0 0 0 0 0 25 0 0 0 0 0 0 24 0 0 0 0 0 0 25 0 0 0 0 0 14 19 0 0 0 0 0 0 0 6 11 0 0 0 0 0 0 1 0 0 0 0 0 0 0 0 0 0 0 0 0 0 0 0 0 0 0 0 0 0 0 58 0 0 0 0 0 0 1 0 3 33 0 0 0 0 0 0 0 0 0 0 0 0 0 0 0 0 0 0 0 4 2 0 0 0 20 0 6 0 0 0 0 81 0 16 0 0 0 26 0 0 0 0 17 0 0 0 0 0 21 36 0 0 0 7 0 0 58 0 0 0 0 0 0 0 0 0 0 0 4 0 0 0 0 0 0 0 0 0 16 0 0 0 0 0 0 0 0 0 11 0 10 0 0 0 0 29 0 0 0 12 0 0 0 0 0 0 104 0 0 0 0 11 0 0 0 0 0 0 5 0 0 0 0 0 0 0 0 0 0 0 0 0 0 0 0 0 15 0 0 0 0 0 0 0 0 0 0 0 0 0 21 0 77 0 0 0 0 0 0 0 0 0 0 18 0 0 0 0 0 22 0 0 0 0 0 0 0 0 0 0 0 0 0 0 0 0 0 0 0 0 0 64 0 0 0 0 0 0 0 0 0 0 0 0 0 0 0 7 0 7 0 0 0 0 40 0 0 0 6 0 0 0 6 0 16 0 0 0 0 0 0 0 3 0 0 0 0 0 0 0 0
0 0 0 0 0 0 7 0 0 0 0 83 0 0 0 0 0 22 0 0 0 41 0 0 51 0 94 18 0 23 0 0 0 0 0 0 0 0 116 0 75 0 0 0 0 20 0 0 0 0 6 0 0 0 0 0 0 0 0 0 0 0 37 12 19 3 0 0 6 0 0 0 72 7 0 0 29 0 27 0 12 0 0 0 0 21 0 0 0 0 0 14 0 0 0 0 0 0 0 0 0 55 0 0 0 0 0 7 0 9 98 0 0 7 0 0 0 0 12 45 4 0 0 28 0 0 0 10 0 0 0 0 0 26 0 0 27 0 29 0 0 0 15 9 0 0 0 35 0 0 4 0 0 24 0 0 0 0 0 0 55 4 0 0 0 6 0 0 164 9 0 0 0 0 0 0 0 0 7 0 0 0 143 194 7 0 0 0 0 0 0 0 0 9 0 0 0 0 75 0 0 0 0 28 0 0 118 32 15 0 0 0 0 4 0 0 0 0 0 0 24 0 70 43 0 0 0 0 52 0 0 0 0 0 0 0 35 96 0 7 125 42 0 0 23 28 0 36 22 0 21 0 0 0 0 16 8 0 0 0 0 0 0 0 60 76 0 0 0 0 0 0 0 0 0 0 0 0 45 63 0 0 41 13 81 0 7 39 30 0 0 0 0 0 43 0 78 0 0 0 0 0 0 0 0 0 0 0 4 0 31 0 0 0 0 0 41 274 0 47 0 0 0 0 0 0 0 25 0 170 22 0 0 0 12 0 0 0 84 0 0 17 0 0 0 5 0 0 131 0 0 189 0 52 36 107 0 49 16 86 8 113 86 0 58 0 7 0 0 0 0 0 0 0 0 0 0 0 0 185 0 0 0 147 0 108 17 0 0 42 70 0 0 0 3 49 0 0 11 15
246 236 56 67 50 133 29 38 241 225 82 31 108 72 205 52 39 97 157 7 55 71 120 99 42 78 92 76 61 13 19 62 208 9 46 160 58 57 70 237 30 18 109 103 26 78 80 165 50 111 232 143 72 100 29 184 48 47 95 73 11 79 52 130 93 41 54 181 66 105 216 69 149 63 168 159 140 126 12 97 25 66 45 97 164 191 131 59 39 138 34 70 306 130 52 74 79 10 99 0 44 49 115 45 18 174 94 114 38 181 0 27 32 55 226 143 28 22 77 1 175 67 98 22 3 1 95 32 127 30 29 170 30 12 67 68 45 118 59 0 126 38 142 203 81 70 126 46 22 179 116 60 66 54 39 9 14 63 185 78 61 50 14 209 23 0 214 43 175 90 149 89 76 0 261 24 22 36 101 3 43 40 93 54 143 43 230 161 71 37 24 219 19 64 68 229 147 66 101 138 32 21 26 0 24 103 73 242 171 33 0 75 95 55 0 58 68 82 137 132 28 48 100 66 85 103 171 97 212 215 10 98 107 43 0 155 100 0 88 98 98 103 169 111 12 64 65 18 50 91 128 61 229 33 102 0 7 44 19 21 45 4 68 33 2 0 101 111 78 135 111 55 63 77 50 164 0 169 3 146 120 23 0 77 28 36 81 181 213 83 163 3 0 0 56 13 28 141 113 32 221 33 20 72 63 68 55 215 22 0 77 110 78 108 187 148 94 74 23 56 73 20 74 2 99 41 73 41 158 100 33 132 186 99 105 167 123 90 212 52 163 180 130 77 18 92 81 56 164 72 18 62 184 69 67 186 46 137 13 220 16 30 272 113 21 3 100 73 128 18 58 0 110 124 16 36 0 37 168 28 34 44 95 151 53 119 69 82 83 104 101 38 60 25 92 2 50 34 126 82
44 16 46 10 69 32 7 0 38 16 2 17 9 85 187 27 17 0 53 0 0 38 194 44 53 35 69 20 0 30 19 41 48 0 0 62 13 42 28 0 0 40 30 10 19 42 19 7 2 0 17 85 28 7 14 0 16 24 12 13 0 85 0 17 9 0 66 42 0 78 20 37 0 20 75 2 34 20 0 4 5 0 12 28 59 17 0 102 60 88 3 66 38 78 42 0 189 0 0 42 52 0 23 84 0 21 6 24 87 0 81 7 21 1 8 49 0 0 0 0 57 32 15 0 3 0 86 42 23 9 43 0 24 41 0 0 15 31 3 0 10 7 0 0 20 62 15 9 95 56 22 0 0 15 0 118 91 26 20 0 31 0 50 133 0 76 7 28 4 0 12 14 0 16 11 0 4 0 32 35 23 72 71 16 8 8 90 0 14 0 0 42 32 19 46 0 10 22 98 21 0 34 24 107 95 33 17 70 0 84 21 4 12 6 0 23 0 33 0 0 141 45 79 28 20 83 14 126 20 40 9 47 39 0 22 9 51 56 42 2 39 20 6 28 32 64 5 7 26 8 46 0 0 0 11 97 0 0 28 74 0 7 41 95 32 0 20 0 14 34 71 54 35 16 46 82 12 15 202 16 3 52 0 42 0 47 1 0 15 9 0 14 6 30 19 120 11 1 45 0 39 6 9 41 16 36 69 36 22 0 17 71 0 0 33 37 5 11 0 0 27 7 0 42 82 59 131 33 28 95 13 0 44 33 23 69 77 37 12 26 21 43 4 98 68 0 29 0 0 15 14 59 0 0 56 16 54 13 4 99 90 25 30 38 5 98 80 70 0 22 27 15 0 0 20 27 0 81 49 10 10 0 0 3 7 0 8 0 36 35 9 11 123 43 0 0 49 0 32 92
3330 3010 2142 3352 2527 3350 1469 2925 3980 2930 3083 4643 2516 2942 4117 4643 1271 3914 4715 1783 3059 3059 4160 2655 2377 1934 3177 5394 2404 2773 1373 3513 5747 2690 3607 3231 1801 2838 3711 3492 2541 2914 2358 2428 1427 2570 2877 2889 3594 4256 2664 2104 2569 2268 1535 3685 4039 4521 1534 1729 1814 4371 2778 3085 2021 1947 5444 2425 1486 4332 4480 1928 2820 2327 5310 2040 4618 4345 1073 2716 2420 6511 2071 2958 3579 4111 2679 3922 3345 4390 1992 4499 2762 3127 4091 2550 3947 339 2554 2897 3805 2740 2796 2999 7842 3101 3630 2504 2579 4023 3018 2170 760 2172 2702 1466 3513 3065 2619 2938 4143 1459 1365 2467 1787 3725 4749 2728 5569 823 4487 3717 2731 1811 3451 2620 2498 4577 1781 0 4031 1926 3054 2705 3237 3379 6489 2033 4571 3193 3635 2721 3003 2029 4245 3564 1616 1702 4423 2206 3164 1748 2199 2240 849 2516 4323 2028 3518 3497 4309 2600 6103 2298 2881 4590 3175 3240 2039 3114 1250 3235 5298 3984 5572 2828 3997 4704 2842 4113 2907 4410 2198 1780 2443 4007 4456 3360 3015 3271 5872 2456 3768 2579 2790 3063 3123 4881 3428 2133 2166 3498 4078 1840 5605 2991 7098 2829 3557 3643 3503 4101 3291 4234 3286 4064 4953 3673 4208 3486 3371 2819 3139 4157 3821 4442 3273 4050 3017 4379 4871 3991 3082 2685 5470 2164 978 3347 3276 3309 4086 4468 4084 1795 3337 5850 2530 2778 1281 3367 747 3384 3140 4019 5706 3342 3227 4314 3593 3145 1883 2984 3236 2564 4196 2807 3564 5621 3102 4326 2604 1972 4185 3068 3999 4652 1679 3836 1960 2442 5203 3810 2848 3822 1991 2931 3415 3446 1969 3072 4300 2774 5650 3187 2933 1474 4199 4050 2813 2596 3530 4782 5390 1823 3563 4369 3946 3134 1767 3811 2780 3363 2658 3191 2730 1474 4149 3166 5851 3583 3427 3251 4246 2612 2853 5451 3534 3084 3709 2464 3506 2782 1687 3273 2539 2008 3435 2662 5076 2891 2682 4110 3317 3320 3969 5336 2603 3247 3381 5048 1820 3062 6040 3972 3601 5553 3137 3190 3897 3543 2394 3400 2630 4719 2097 3476 3377 2627 4652 3188 4289 3599 2002 3113 2087 3418 2748 3492 3346 2620 5780 2545 4693 2938 2933 2323 4408 2716 4804 2785
82 120 11 87 28 195 0 0 72 198 23 22 0 153 53 0 18 12 0 22 13 38 0 0 62 127 117 24 78 81 9 24 0 148 6 83 61 74 0 0 35 1 56 22 49 104 0 307 0 28 0 26 28 77 26 220 120 19 0 51 6 104 56 73 0 54 8 99 60 31 0 0 83 31 0 51 0 0 0 13 119 0 20 158 31 34 0 4 63 46 16 116 23 0 112 70 78 25 33 76 250 35 122 80 39 82 92 56 233 27 66 59 0 19 42 0 0 25 55 21 0 0 30 98 37 42 0 98 0 37 43 78 49 78 102 29 0 6 81 0 144 46 96 11 9 212 17 0 200 12 30 29 158 71 78 29 7 34 131 113 37 37 70 152 22 32 13 178 0 35 0 138 75 24 119 12 29 16 86 29 48 86 18 1 141 91 0 158 13 40 109 0 63 44 26 27 43 68 57 52 112 69 24 32 111 204 57 69 94 40 337 0 45 5 0 0 54 50 0 0 110 208 203 127 50 21 0 37 161 113 43 110 69 0 34 8 0 0 18 41 77 66 36 23 0 29 31 81 0 40 81 138 8 42 31 25 4 2 38 28 45 164 36 0 7 89 126 120 0 0 38 24 36 30 94 7 34 6 52 33 85 25 0 70 528 89 10 64 30 111 0 0 212 0 12 0 41 34 62 52 102 49 52 0 105 24 125 8 34 143 43 52 30 181 190 32 146 121 18 19 65 0 116 69 22 13 33 0 69 119 228 0 97 36 55 0 67 0 34 0 45 46 11 50 0 59 55 93 33 82 30 51 62 148 116 96 19 62 18 136 0 50 136 160 73 116 0 0 34 140 89 10 0 117 46 0 120 49 0 48 93 98 14 63 79 22 0 42 0 23 50 80 30 31 25 63 68 0 192 32
482 1058 1782 190 1994 59 0 131 1370 1188 1133 0 81 148 58 2513 10 0 0 739 346 769 68 0 0 0 0 873 0 333 1663 56 0 274 0 0 1189 0 0 0 249 1624 493 15 132 151 0 0 1418 0 103 1017 443 488 18 0 2941 149 0 0 423 1624 212 0 138 74 0 0 0 2252 0 76 0 611 1356 0 405 0 0 0 1646 41 0 287 2546 100 1419 42 47 1878 0 1781 3445 126 237 0 1015 65 0 0 0 35 4087 112 37 0 531 0 1198 904 603 0 105 0 2666 3366 2126 0 0 0 2214 133 0 32 214 105 101 0 0 831 122 811 0 0 0 1382 665 3851 0 0 58 46 114 0 54 3362 58 0 0 222 74 0 22 0 0 1618 0 2286 1188 363 170 559 1040 157 81 70 0 851 0 254 521 1221 83 2057 0 299 71 0 29 302 143 265 0 124 13 860 199 0 555 1254 6069 0 810 0 48 181 370 37 784 168 1816 987 1358 27 60 0 0 134 3750 607 749 0 0 19 0 11 0 381 391 0 0 80 194 26 1803 1165 347 281 2696 62 2914 8 525 0 1953 0 51 0 0 97 0 57 113 34 0 390 0 965 265 45 2143 0 170 81 379 56 49 100 0 0 0 304 3290 0 0 1476 101 861 0 367 7 1405 0 0 41 405 403 1673 0 68 1208 1290 0 1049 0 89 0 0 0 2491 2172 0 58 3 0 0 227 0 6 2063 726 172 0 1223 2399 0 221 50 0 349 974 0 0 1000 554 153 0 746 1713 0 0 1114 232 415 0 419 132 711 1418 137 133 0 0 160 1171 156 0 0 721 0 2304 0 0 0 140 555 930 193 5795 1271 357 494 2019 0 0 1570 0 519 654 0 708 0 0 42 2788 126 0 0 45 0 33 101 27 0 609 684 293 0 261 871 574 63 224 2023 962 96 1960 11 0 341 425 0 46 2725 0 531 5919 0 19 0
0 212 2 257 28 93 33 52 59 118 0 474 60 65 0 189 0 195 263 192 73 106 56 22 187 0 174 145 0 34 34 192 82 48 253 0 21 0 0 0 48 336 0 0 86 0 3 241 549 0 86 63 0 118 52 0 10 174 57 0 22 192 105 64 106 7 86 29 72 0 0 0 0 134 0 0 359 0 7 46 84 118 1 162 0 13 0 24 0 326 64 73 7 22 95 54 255 0 10 108 177 0 0 11 55 60 161 10 77 104 104 0 0 157 193 0 96 24 0 45 0 112 41 0 18 11 162 0 94 18 23 177 80 138 6 52 153 60 23 0 97 125 95 143 80 32 90 66 43 84 0 0 154 17 67 86 0 30 200 37 183 54 84 0 13 55 43 0 0 0 0 90 95 316 0 0 202 0 0 16 78 0 478 259 0 0 83 40 47 0 0 0 0 33 42 51 115 0 139 0 98 119 34 0 41 0 11 78 15 0 195 98 223 3 0 92 91 93 47 105 70 0 58 139 86 14 25 12 427 63 125 49 34 8 25 0 63 56 27 59 31 35 60 0 134 34 8 265 0 0 265 87 0 33 197 261 0 0 9 37 5 66 0 56 40 438 0 0 0 32 63 0 6 53 25 88 0 2 0 142 22 100 0 313 0 38 96 0 0 98 96 10 25 69 51 34 227 59 6 0 0 108 47 74 13 18 50 40 16 0 237 0 0 0 153 149 58 134 0 0 11 0 0 0 8 102 28 24 0 166 77 0 378 230 106 105 9 0 36 36 40 71 56 60 0 119 0 0 14 74 0 175 103 0 24 0 94 131 160 147 21 0 61 70 6 252 16 107 17 42 0 116 77 190 0 57 326 5 19 56 0 78 57 100 142 0 27 29 186 74 114 41 49 8 407 51 129 0 199 59
37 33 34 59 47 8 0 0 129 91 6 69 150 100 6 33 27 119 94 0 57 51 47 146 23 34 48 14 57 23 17 29 100 37 11 62 104 20 0 43 14 83 0 32 2 80 50 0 175 22 60 61 58 105 4 54 39 70 20 71 20 11 30 68 43 29 83 49 18 112 59 25 0 43 256 194 71 53 23 8 73 92 10 39 40 33 0 135 69 65 21 71 59 79 107 17 226 4 8 35 96 50 21 48 8 153 13 12 31 28 83 32 74 10 33 38 54 18 0 52 16 26 11 157 24 35 70 44 18 33 125 102 55 7 101 38 14 73 18 0 9 11 31 73 57 102 73 51 44 28 70 153 72 70 11 62 52 60 0 48 119 33 51 49 40 59 25 27 10 10 15 71 0 104 64 34 10 43 66 25 0 100 32 229 24 94 19 46 56 121 89 105 0 42 20 44 4 33 37 160 92 28 107 83 18 163 90 88 91 16 0 23 60 6 0 41 128 88 0 72 167 49 0 39 44 153 48 177 53 19 103 51 123 112 39 31 3 21 52 213 70 85 51 27 72 6 7 117 70 121 407 0 0 72 0 126 20 0 14 31 21 103 54 84 35 31 33 115 153 49 51 48 41 44 197 98 159 32 35 64 0 171 63 56 0 105 65 20 150 17 50 27 67 55 34 0 30 23 0 41 120 0 135 52 66 88 56 112 49 43 54 75 10 40 167 193 55 106 7 31 65 76 21 6 73 4 19 0 22 34 60 0 144 36 65 153 100 37 62 12 119 47 25 0 50 7 76 99 138 98 86 12 48 148 58 36 191 62 86 18 91 42 43 138 56 165 57 2 4 34 104 0 103 16 30 15 0 146 15 51 98 82 7 17 11 80 118 0 65 35 88 91 33 8 0 8 53 132 108 91
2542 678 2240 2238 474 1755 3609 1674 4519 2774 901 4909 2002 2002 1046 1822 879 2038 3159 1813 1840 1390 1375 1459 1043 1930 2514 1370 4439 1671 1187 2988 5182 1260 1505 2799 2936 5472 3464 1929 2023 3124 1753 638 347 1436 1045 3462 2972 4108 1374 4419 698 2156 1165 1787 1717 1856 1144 491 861 2123 2006 2345 662 1344 2396 899 3233 4011 6611 1184 2276 1793 872 1989 3398 4280 750 654 1733 3737 1848 5642 3371 1634 625 2490 1245 2000 1869 778 2641 1251 965 964 2593 183 2199 2170 2822 2620 964 1883 5641 1831 2153 2960 2406 2750 730 1026 523 2231 820 3358 3855 839 415 1310 2054 1283 994 1334 413 2898 4507 793 2127 595 744 1558 1892 1654 3114 3278 7390 1384 1186 0 1504 2078 2398 2450 2896 1316 3302 4932 1040 5481 1534 3735 3798 1043 787 1214 1009 867 4905 2604 1079 2456 1814 2497 342 845 1741 1828 3238 1833 1973 957 2847 1533 2494 2793 3737 4602 985 1646 945 3889 3061 1926 1561 1117 2231 1919 1395 1278 4536 2694 1741 948 2356 1009 2504 944 2913 2018 1650 2944 2478 959 5190 1190 2900 5262 1728 3003 1391 1301 2397 1269 4777 1831 3099 1214 3098 2425 1832 955 1306 1631 1056 1423 3251 2901 4117 2630 2913 3660 2528 1723 4946 2276 2057 2793 2085 3701 2663 4466 2988 2178 1547 351 724 2526 483 1877 2561 2931 2904 1436 1745 2519 2890 2783 446 500 472 2304 2315 2246 798 3224 6765 1103 1586 3991 1753 1834 1544 1357 923 1596 1236 2230 4819 2146 1808 885 1338 3261 2877 1522 1553 767 1116 1064 1348 2507 2405 1592 739 1923 1287 2279 2177 2834 2221 871 3901 5522 1118 1277 4217 2751 1378 2168 1677 4034 5006 1682 2848 1021 648 2328 1440 1369 2166 3047 1221 1069 1513 275 1923 736 1350 6072 433 1410 1307 764 1866 4796 2568 4490 1520 1400 2150 3862 719 1066 1066 4107 5866 964 1578 1405 1391 931 1242 2359 1335 5099 1334 1593 1188 3380 1889 3150 2183 2858 4027 11481 1275 4427 3450 1881 1358 1003 1102 2970 1706 3408 11437 2527 153 2360 4294 2924 1814 2540 462 1943 1120 1684 1705 1084 6000 1749 1219 1729 3983 4978 1187 3639 1942 578
145 236 154 146 121 187 115 189 208 133 126 66 142 123 137 147 24 142 148 147 32 183 90 180 62 104 262 162 93 70 156 95 186 251 228 276 135 172 288 174 208 236 118 68 58 248 117 101 147 252 296 117 176 91 89 135 190 106 98 225 53 231 131 195 38 85 584 47 56 262 82 175 91 195 390 140 226 33 95 41 149 310 49 91 140 118 252 293 204 284 43 268 233 122 151 72 58 14 106 133 55 66 118 162 291 181 191 99 234 144 169 77 10 111 179 58 502 65 35 135 186 82 30 136 107 345 117 94 161 68 184 174 182 211 271 139 425 323 70 0 267 16 106 225 128 127 270 77 240 117 303 94 226 47 62 162 138 136 120 135 54 112 92 212 27 95 159 34 225 174 190 168 153 134 109 239 191 127 27 201 52 98 319 93 67 164 253 309 180 90 222 297 122 81 287 112 224 180 152 261 120 44 62 79 273 93 92 189 42 124 261 100 121 65 146 25 361 198 363 90 98 114 121 286 210 102 181 223 299 157 102 173 120 105 137 148 110 107 21 317 229 151 105 112 222 81 44 80 131 187 95 188 89 97 85 102 44 126 71 91 41 125 89 107 169 173 86 140 159 228 76 65 72 157 111 198 214 160 221 177 126 127 168 107 254 122 119 165 159 40 153 128 102 241 158 109 167 272 82 128 200 111 292 269 195 31 215 162 32 85 99 228 179 165 249 251 148 401 84 46 29 215 195 208 93 126 230 190 247 120 180 61 147 96 111 114 131 109 207 146 667 572 68 167 75 89 50 11 305 52 67 89 210 108 152 448 57 193 142 294 182 205 6 179 19 455 127 51 183 151 238 70 103 322 46 150 83 49 174 113 146 143 43 322 132 140 102 109 59 192 209 100 130 61 227 49 185 189 218 79
119 0 12 0 0 0 0 0 23 0 0 2 0 0 0 0 0 0 0 0 0 44 32 0 0 4 0 0 0 20 15 17 0 0 9 0 0 36 0 0 0 8 9 0 0 0 37 0 0 13 0 15 0 0 0 0 31 0 0 0 0 0 0 14 12 0 0 0 0 0 0 91 74 0 0 20 15 0 1 0 0 0 0 0 0 0 0 0 11 0 0 0 0 0 0 48 0 2 25 0 0 0 0 0 0 0 0 10 0 0 0 0 0 0 23 0 0 0 0 0 0 12 0 0 0 25 0 59 0 2 0 0 0 0 93 0 0 0 0 0 5 0 0 29 0 0 0 0 0 0 0 0 22 0 0 9 0 0 0 11 0 0 16 0 0 6 24 0 14 0 0 11 0 0 0 0 0 5 0 0 22 0 0 0 0 0 3 0 0 0 26 8 23 0 28 0 0 7 0 0 0 0 0 0 0 0 0 0 0 0 0 0 0 0 121 0 0 0 0 0 0 0 0 11 0 0 3 0 0 0 37 7 0 0 0 0 0 67 0 6 0 25 0 31 7 11 0 0 0 5 13 0 0 4 0 29 0 46 0 0 0 19 0 0 0 0 5 0 12 0 0 0 2 0 0 0 0 0 17 0 21 14 25 0 27 0 0 12 84 0 0 0 53 0 3 0 0 0 0 0 0 0 0 0 0 13 7 0 0 0 4 0 99 0 18 156 13 0 24 0 2 0 0 0 13 0 0 16 0 0 0 0 0 0 0 0 0 0 0 0 0 0 0 0 0 22 0 0 0 0 24 0 0 0 0 0 0 14 1 0 10 0 9 0 29 23 10 0 0 0 0 0 0 0 0 0 0 0 0 0 0 0 0 27 0 0 0 0 0 0 57 23 3 20 0 0 0 0 0 0
8 564 516 232 192 283 168 93 547 42 739 573 441 243 176 938 52 664 342 165 305 253 568 281 319 467 445 320 0 435 274 397 875 885 193 200 221 43 290 938 177 433 162 63 122 108 90 64 299 29 228 818 154 243 205 118 148 135 426 174 285 546 204 656 189 287 102 115 122 418 612 195 540 531 538 32 645 151 39 116 204 596 476 417 450 377 0 260 424 670 472 586 781 399 857 307 246 28 209 381 369 248 260 75 1462 137 95 357 1282 280 40 217 153 572 317 12 659 713 371 183 354 172 131 448 153 391 332 372 475 102 391 231 207 257 575 301 251 1482 516 0 255 152 628 113 560 519 679 748 469 677 797 162 380 271 322 966 162 61 925 298 135 8 366 240 99 287 861 507 720 407 335 65 534 174 302 348 566 442 670 870 285 154 792 702 56 544 370 694 106 444 765 316 112 434 130 193 519 116 886 573 1498 413 1362 80 274 534 792 397 1135 830 265 190 322 122 888 874 869 303 583 59 536 292 473 323 256 645 490 1321 292 98 924 334 334 142 202 361 271 757 210 542 609 297 334 332 140 143 11 363 93 93 215 581 51 165 294 876 210 1085 143 407 47 97 349 224 161 286 245 181 577 457 99 262 126 362 192 577 141 366 305 406 356 317 69 474 90 415 216 251 363 237 1006 287 513 473 220 221 478 361 255 778 451 304 423 575 443 156 657 350 55 425 223 335 232 492 951 922 464 348 221 485 479 412 555 428 412 83 371 196 417 246 716 721 438 283 508 222 473 505 706 298 284 800 353 798 170 449 288 284 228 496 160 512 604 465 763 651 0 341 406 782 210 51 422 238 135 896 94 211 282 399 318 864 419 680 185 363 560 135 423 329 368 302 417 349 195 359 79 246 396 792 458 303 326 355 557 405 240 394 374 656
0 8 0 0 0 0 0 0 0 0 0 0 0 0 81 0 43 0 0 0 17 0 0 0 0 0 0 0 0 0 6 0 0 0 0 0 0 0 0 0 7 0 0 52 0 0 0 7 0 37 0 0 0 25 0 0 0 57 0 0 0 2 0 0 18 0 0 0 0 1 0 0 15 102 0 0 139 176 0 0 0 89 11 0 49 0 0 0 0 20 0 7 0 0 26 0 0 0 0 0 89 0 0 11 0 0 0 0 0 0 0 0 0 0 0 0 0 0 0 79 0 0 0 0 24 0 0 0 0 0 0 0 0 0 0 41 0 8 0 0 0 0 14 0 0 81 0 0 81 0 0 0 0 0 0 2 0 0 0 0 93 2 0 0 0 0 0 0 0 92 0 36 0 0 0 0 0 0 0 0 8 38 132 61 0 0 27 0 67 0 71 0 0 26 0 10 0 0 0 0 0 29 0 0 0 0 0 0 0 0 0 8 0 42 0 0 18 29 0 0 0 0 0 29 0 0 0 131 0 0 0 0 0 0 0 0 0 0 0 0 0 0 0 0 0 0 0 44 0 0 0 0 0 18 0 0 0 0 0 0 0 1 28 0 0 0 0 0 0 0 0 0 4 0 0 0 13 13 0 0 0 0 0 0 0 166 0 0 0 0 90 31 0 0 0 0 0 83 0 0 0 0 0 0 0 0 0 0 0 0 0 0 0 0 61 7 0 0 29 0 0 0 0 0 0 0 0 26 0 99 0 0 0 0 32 0 0 19 0 0 0 60 21 0 0 0 0 0 0 70 0 0 0 82 65 0 0 0 0 0 8 0 0 0 24 0 0 0 0 0 0 0 0 0 0 0 0 4 11 0 0 38 0 0 0 0 0 0 0 98 0 0 0 0 0 12 0 61 0 21
0 34 38 0 128 0 0 0 66 80 59 127 0 0 66 35 9 0 297 0 31 0 23 13 0 20 138 1 21 26 44 44 44 19 95 32 0 81 303 11 0 159 62 0 9 33 0 24 126 66 11 14 99 91 1 0 0 56 11 43 0 97 46 51 39 11 75 28 15 98 185 35 0 72 86 84 66 67 19 197 48 0 74 12 0 92 0 0 66 17 0 57 170 95 99 57 129 14 37 0 59 0 0 25 134 55 0 12 174 0 0 0 5 15 55 17 0 54 79 172 25 12 81 10 51 0 0 141 39 7 0 9 0 55 56 101 65 44 23 0 67 5 31 54 91 208 66 79 86 92 202 103 0 0 0 0 0 9 46 38 64 0 60 97 0 57 66 51 232 66 0 17 0 15 52 0 0 113 19 138 0 7 53 0 28 0 0 9 29 117 430 39 50 0 0 12 0 47 98 0 88 150 0 217 167 0 109 59 0 19 27 47 274 77 0 41 83 0 0 0 0 37 66 94 0 15 82 0 0 74 3 60 17 12 0 0 20 0 70 80 114 75 88 51 10 13 17 161 28 0 198 162 134 91 53 56 30 0 0 29 4 29 11 0 0 60 3 0 16 0 11 109 9 12 13 51 0 19 186 94 0 46 32 57 117 29 6 107 35 0 0 0 57 10 21 19 23 26 90 0 0 0 0 51 6 0 131 0 75 80 0 26 63 0 57 15 83 4 20 48 75 79 59 56 60 8 66 157 0 110 0 48 65 0 0 0 178 25 41 0 48 0 12 0 116 28 23 125 564 66 11 26 51 39 106 0 10 17 11 15 87 22 33 151 0 304 125 75 67 0 11 39 0 15 48 63 0 62 0 0 72 0 196 49 82 45 0 0 18 107 183 10 0 114 30 140 75 0 0 26
119 60 43 117 201 204 0 0 161 521 122 91 53 179 109 102 53 44 186 103 48 143 200 82 182 228 25 231 97 45 119 164 405 140 114 0 37 0 143 0 34 320 107 82 31 108 84 68 22 200 45 100 122 43 76 60 79 0 112 4 39 0 51 126 61 39 123 149 0 237 214 207 70 49 220 34 387 216 26 58 0 0 53 62 58 204 26 411 92 144 0 331 132 60 187 81 33 3 161 54 388 276 61 261 598 59 429 92 147 183 152 27 0 150 242 163 0 18 70 178 36 155 1 248 181 13 636 0 153 19 116 160 193 0 140 199 53 105 13 0 117 49 56 154 44 228 254 222 0 51 24 80 124 79 560 102 103 159 153 113 17 12 292 57 46 11 13 74 261 273 31 254 214 0 44 165 101 89 113 227 89 28 295 174 267 159 264 0 42 130 103 52 92 23 49 189 262 87 113 146 0 340 121 47 272 70 163 0 35 0 138 81 40 39 0 89 30 74 247 69 218 94 0 139 52 70 59 300 348 199 147 128 133 264 54 44 129 230 75 26 81 24 88 10 40 158 27 119 192 9 79 0 181 95 96 122 62 0 0 50 13 73 148 400 59 19 176 330 58 101 71 166 190 56 236 43 61 414 159 100 93 74 241 89 60 19 20 267 98 66 523 83 581 67 19 646 29 160 2 97 120 73 85 297 130 42 157 193 80 54 276 333 471 57 161 386 44 3 116 23 0 90 193 200 61 0 243 168 292 124 60 0 273 49 372 200 167 0 162 482 0 5 13 25 77 169 27 147 0 53 195 0 65 0 140 345 0 0 49 321 33 118 0 196 46 311 5 73 90 381 6 24 0 82 71 70 181 55 144 0 0 60 5 102 7 107 100 136 24 253 500 73 128 51 144 156 220 0 0 68
0 0 0 0 0 0 0 112 0 0 18 0 0 0 0 0 0 0 0 0 0 0 0 0 0 0 13 25 0 0 24 0 36 78 22 0 37 0 0 160 0 11 67 0 0 62 13 0 0 0 22 19 0 0 32 68 81 49 0 0 29 0 0 13 19 0 0 70 37 0 30 0 0 21 119 0 0 0 7 64 23 0 0 0 52 0 0 0 0 0 0 0 35 0 0 59 0 5 0 72 63 0 0 0 0 0 0 0 0 0 0 58 53 0 0 32 0 44 0 0 0 0 21 0 0 0 0 41 0 0 0 0 0 68 0 0 78 0 0 0 0 0 29 0 61 0 0 0 0 0 31 9 0 6 0 29 0 0 70 3 49 0 37 0 0 57 0 0 81 0 0 0 0 30 27 39 39 0 5 0 0 0 0 8 0 19 0 0 0 0 0 0 0 93 0 0 0 15 0 0 0 56 0 0 29 0 17 39 0 119 2 0 170 0 0 0 72 10 97 0 0 54 0 0 9 0 44 64 0 0 71 0 12 0 0 0 0 0 0 0 0 0 50 42 34 11 0 0 19 0 38 0 0 9 0 103 0 0 0 0 0 42 35 0 25 0 0 97 0 33 0 0 0 31 59 0 0 0 0 22 11 0 0 0 0 0 0 0 82 21 53 54 0 0 0 56 197 0 0 0 0 31 0 0 0 36 41 0 16 0 0 0 24 61 0 5 0 0 0 0 0 0 0 12 0 0 46 0 96 0 0 90 47 0 0 0 0 0 24 0 0 0 0 0 0 61 0 0 155 0 0 13 0 53 1 26 0 42 43 0 39 25 3 0 0 46 35 0 0 0 70 14 0 30 37 0 0 0 98 0 45 52 0 0 0 79 0 0 0 0 136 0 39 63 0 135 14 0 35 33
107 92 3 24 45 146 24 20 103 70 51 106 31 70 98 229 15 60 39 51 91 39 59 65 28 72 0 58 0 98 15 27 70 169 114 0 62 99 101 0 67 84 21 44 54 59 43 11 0 16 13 72 51 30 20 38 50 70 11 60 15 60 24 169 50 34 93 15 17 253 173 98 121 145 67 47 62 135 16 22 48 69 7 97 77 48 0 52 44 30 54 112 96 71 46 45 0 6 79 119 51 67 44 112 0 201 66 103 315 78 43 27 21 51 109 37 87 63 112 48 80 6 26 151 82 82 49 76 43 10 41 36 73 34 58 40 3 182 47 0 266 17 104 147 58 81 75 32 38 108 8 106 38 66 65 114 83 59 176 71 90 37 72 32 16 38 58 193 18 63 80 37 71 27 68 85 130 50 11 55 74 239 102 19 46 95 116 115 55 79 109 210 57 38 67 143 158 33 88 23 132 69 118 94 116 124 26 81 117 29 119 20 193 32 0 30 134 91 154 133 190 43 142 169 82 59 98 143 69 27 7 61 53 54 156 104 48 97 131 131 150 92 69 67 112 64 7 200 17 17 75 0 78 56 39 115 77 14 80 82 24 150 46 82 119 160 85 0 110 101 27 136 36 9 88 70 106 35 195 106 31 40 64 46 120 13 42 83 22 9 156 38 132 150 66 44 123 78 98 0 37 96 97 18 116 165 73 79 0 58 27 109 59 0 95 130 60 37 77 63 89 41 120 118 67 48 110 21 264 101 142 51 134 37 92 91 290 73 119 24 17 29 17 0 77 61 262 43 26 73 59 101 22 28 96 38 0 130 39 63 26 58 225 76 80 198 57 81 63 17 32 90 0 46 50 62 78 51 166 72 83 85 44 89 18 113 34 44 205 66 73 38 18 66 251 25 120 156 88 122
146 0 0 0 0 96 0 0 17 16 79 0 0 0 0 155 0 53 0 0 0 18 0 0 0 31 211 0 0 0 0 0 0 0 0 0 0 0 0 268 0 0 35 0 0 130 0 125 0 103 0 0 0 0 22 0 0 0 0 25 0 0 91 0 0 0 0 0 0 14 0 26 79 44 0 34 68 0 0 83 0 0 0 0 0 0 0 0 104 0 0 102 0 0 0 0 0 0 92 53 0 0 28 0 0 731 0 0 0 0 0 99 8 13 0 0 0 0 210 0 123 14 0 0 29 0 0 92 0 0 0 0 0 16 781 0 0 231 0 0 16 0 39 6 19 22 0 313 6 398 53 48 0 0 46 0 0 0 0 0 46 0 0 0 31 0 0 0 0 15 0 82 0 34 0 0 197 0 0 0 0 68 0 0 0 19 162 0 0 0 302 0 0 0 0 0 0 60 19 0 33 11 0 0 58 0 19 58 24 0 32 0 0 0 214 0 0 0 0 0 100 0 0 33 0 101 0 0 429 0 197 0 0 0 0 0 0 0 0 5 109 6 201 136 0 0 0 0 0 98 71 0 207 9 0 64 0 0 4 51 0 11 0 0 0 0 0 0 0 0 0 0 13 0 0 218 0 0 0 0 0 0 79 0 0 27 0 0 0 0 0 20 0 19 0 0 15 0 44 0 11 31 0 0 0 0 0 0 0 23 0 0 0 0 0 0 0 0 0 0 7 0 71 8 0 0 0 55 43 44 0 0 294 0 129 0 76 0 25 0 21 32 0 0 46 27 0 0 0 0 0 0 0 0 22 0 0 0 0 0 11 0 33 0 244 0 0 0 0 18 0 0 64 155 0 0 0 0 0 0 0 0 0 0 10 0 0 0 0 18 64 43 0 0 0 0 0 64 0 5
0 0 94 173 0 32 14 4 55 204 85 204 45 0 0 108 0 141 100 0 63 337 68 66 0 29 0 308 49 0 11 0 0 91 116 182 57 0 0 191 0 86 10 138 0 0 0 20 0 21 83 20 0 30 100 0 52 0 0 0 163 146 8 40 0 39 0 37 57 261 0 78 0 17 0 0 0 173 0 0 24 266 29 167 0 0 0 0 75 0 0 277 250 0 0 25 53 6 158 44 0 34 16 35 95 224 529 0 152 11 0 91 0 52 240 14 0 0 0 12 37 24 0 88 13 22 132 0 0 3 47 180 17 56 0 24 0 0 8 0 0 86 149 87 0 59 36 0 37 12 33 0 0 62 0 241 0 104 140 45 37 190 40 0 0 0 25 22 0 60 116 112 0 0 77 0 1 0 45 0 0 0 225 88 0 42 14 31 0 0 228 24 0 312 128 5 0 0 100 0 26 0 0 20 127 0 56 0 0 0 70 76 0 11 0 0 35 17 0 0 77 0 0 34 70 33 61 205 119 43 134 188 0 93 0 0 0 0 8 0 0 17 0 13 176 48 0 59 49 417 0 0 75 0 0 101 57 190 0 0 0 127 0 0 0 0 288 0 0 50 0 0 0 0 11 24 98 7 304 24 32 56 0 22 0 0 31 14 69 0 0 0 0 118 136 0 48 0 0 0 0 77 349 0 0 121 108 0 0 0 55 0 142 46 0 0 122 0 0 0 0 0 0 35 31 5 137 119 0 138 161 3 0 0 140 47 79 0 56 0 17 0 0 242 0 0 37 0 0 0 0 29 81 0 356 29 0 59 88 0 37 17 126 42 0 0 0 193 19 252 89 189 152 0 0 261 44 123 26 0 16 0 0 167 4 137 111 0 0 0 0 0 78 11 0 0 0 0 0 0
12 0 0 206 157 79 23 0 201 73 20 0 0 0 0 19 67 0 221 41 0 0 125 108 13 33 62 118 0 0 0 6 122 0 19 92 0 51 0 79 0 34 0 0 0 77 79 186 0 12 16 0 0 0 30 279 63 185 63 20 0 0 35 90 0 57 0 14 97 30 76 0 64 96 0 0 0 40 0 0 77 42 0 26 0 112 0 17 50 199 75 0 59 0 0 28 0 0 0 90 145 0 26 36 0 0 113 10 85 22 99 0 0 4 0 73 0 111 0 0 89 20 0 0 0 2 0 10 83 0 0 22 19 0 0 0 0 21 46 0 0 18 0 139 0 0 82 35 29 0 20 86 124 37 193 0 62 12 29 0 39 76 0 0 10 33 0 46 118 217 59 0 0 22 69 59 0 181 35 24 0 0 146 173 0 42 98 0 0 84 713 51 0 86 49 0 265 26 0 419 78 0 80 0 37 125 0 66 298 190 24 65 0 0 0 0 71 0 0 0 27 96 0 0 210 16 182 0 8 0 177 0 18 54 117 162 59 20 59 204 0 102 0 73 10 74 35 31 4 0 0 0 0 0 119 0 0 42 0 0 0 179 270 94 57 0 0 326 0 0 0 77 0 61 214 52 0 0 14 0 0 0 0 45 39 33 21 34 178 0 0 238 125 0 0 0 41 56 0 0 14 51 0 0 0 0 50 118 31 98 0 91 15 59 50 0 21 0 0 375 121 0 0 18 0 0 125 74 0 78 201 74 147 82 102 62 0 120 0 40 14 0 92 0 63 52 224 0 205 0 36 6 0 0 0 0 61 0 7 185 287 0 0 8 0 0 97 0 55 68 0 0 0 13 81 0 0 0 53 72 52 42 0 0 34 0 33 0 91 0 0 0 10 24 0 0 0 0 214 73
0 14 0 0 0 0 37 10 11 44 27 20 10 29 58 6 0 33 48 0 7 2 28 5 0 7 45 97 280 24 0 14 82 13 24 0 9 0 0 26 31 30 0 0 16 17 16 0 0 2 0 4 23 6 15 0 25 59 0 0 11 14 13 68 0 10 0 17 21 10 58 3 0 2 64 0 45 30 25 9 17 0 19 0 5 75 0 51 16 43 13 47 8 12 0 18 0 9 3 17 17 0 0 30 0 0 16 0 63 15 0 0 0 25 0 7 0 10 12 7 56 0 9 11 3 0 14 1 0 0 0 28 12 52 26 53 10 42 1 0 10 0 30 11 17 14 4 0 36 12 36 8 0 0 15 17 14 19 6 1 4 20 19 0 0 7 28 0 23 0 0 0 15 0 7 0 5 0 2 20 4 56 0 42 0 12 14 0 0 0 0 29 15 11 54 18 34 28 60 0 0 0 72 54 0 17 18 10 18 39 0 28 31 0 0 0 0 20 0 9 32 22 14 16 0 0 31 55 18 0 16 8 14 14 22 0 9 0 8 31 38 19 10 11 0 7 3 0 0 2 0 21 0 8 21 20 0 19 10 36 0 29 48 61 6 9 0 0 52 6 0 0 29 20 0 7 3 3 0 0 49 7 0 16 36 26 2 6 59 29 94 0 46 0 1 11 12 11 22 3 10 9 30 6 15 57 33 0 0 0 9 57 3 0 11 8 2 1 12 45 25 36 0 4 22 0 0 58 24 33 9 12 18 0 67 0 17 0 15 6 0 32 0 0 0 21 0 0 60 0 0 39 11 31 27 11 45 28 25 95 3 17 0 0 86 0 0 23 15 26 12 0 0 0 0 43 6 43 0 0 26 0 28 57 4 5 4 28 10 24 0 48 22 22 12 25 27 0 0 0
0 0 0 133 16 47 0 14 7 54 15 33 0 0 18 56 17 0 0 0 13 15 66 0 11 21 48 70 0 0 0 140 39 0 0 0 38 0 0 0 0 58 31 10 0 45 26 0 58 0 23 9 20 0 6 0 17 42 0 50 0 0 0 14 20 38 124 0 0 45 0 24 28 0 0 14 0 0 4 92 0 0 0 0 0 11 0 41 34 0 0 0 0 0 104 0 0 20 0 0 85 0 0 0 48 30 0 0 82 45 95 0 0 0 30 0 0 0 0 30 0 0 1 0 0 0 0 0 0 5 0 0 0 52 11 58 74 25 0 0 22 0 16 0 0 38 13 0 11 173 0 59 0 0 0 5 0 0 0 4 0 4 0 0 0 18 37 0 0 67 0 0 0 0 0 0 28 0 73 59 0 0 60 0 8 16 0 0 0 38 0 20 28 0 1 19 7 25 0 69 0 0 0 35 127 0 0 10 0 0 0 0 67 0 0 0 0 40 170 26 74 64 0 18 0 0 0 0 0 0 3 10 80 18 44 34 23 64 0 11 0 37 0 17 9 0 0 0 0 0 0 0 0 28 25 25 0 0 0 37 0 12 0 9 0 3 91 0 22 57 7 84 0 18 0 0 21 7 0 0 0 0 0 0 0 0 0 13 0 31 0 0 0 0 0 18 24 0 17 0 0 17 0 0 23 33 18 33 17 35 19 0 0 0 0 0 17 43 0 30 0 0 54 0 27 0 63 17 25 0 24 0 26 0 28 0 0 0 0 12 0 0 10 61 211 28 0 0 0 0 0 34 0 0 0 37 0 13 57 112 68 30 100 0 0 34 15 0 14 26 0 0 0 10 0 0 66 14 15 0 33 0 0 33 20 89 0 60 11 0 0 30 0 24 0 64 55 0 0 38
46 0 20 11 26 40 30 44 102 134 23 107 36 50 104 33 21 50 18 73 59 73 323 0 34 55 83 6 0 23 106 53 139 54 33 0 97 47 68 31 31 57 20 29 14 44 34 9 14 32 27 63 23 92 53 10 151 121 88 0 12 23 8 129 23 37 38 13 38 47 136 104 114 0 0 4 133 32 22 16 6 108 47 23 37 70 277 73 116 128 26 128 5 85 69 75 0 11 77 6 35 73 20 0 148 64 23 33 42 10 35 0 0 32 45 86 87 45 143 21 122 4 38 146 34 70 96 5 197 11 62 140 60 55 146 66 203 97 8 0 55 31 35 65 0 56 56 55 107 71 25 17 175 3 20 47 44 89 135 49 74 40 56 52 4 24 44 13 58 36 140 79 43 65 21 0 63 87 51 79 13 0 24 104 86 36 63 86 74 92 0 74 94 14 30 25 30 75 34 45 87 10 227 35 109 113 28 117 102 25 11 1 76 26 612 15 197 79 152 19 134 36 24 146 15 116 22 14 63 30 125 126 84 33 68 154 62 39 52 47 71 144 24 4 9 29 9 19 18 78 0 0 0 49 51 37 36 49 17 27 21 22 19 206 22 87 59 0 30 129 76 31 19 27 123 76 21 66 235 30 59 40 158 69 31 10 9 11 24 66 109 74 27 2 51 13 104 115 71 36 22 29 141 101 138 86 53 6 27 76 122 84 133 53 29 116 32 73 35 43 59 126 18 58 21 2 97 55 123 73 3 5 0 57 55 156 102 0 37 41 44 0 29 148 9 8 86 0 0 19 2 81 35 0 77 52 0 46 71 146 68 0 3 39 46 165 28 7 9 8 0 90 18 10 57 34 0 36 27 51 109 31 111 100 15 120 26 14 360 128 36 63 68 18 148 174 69 49 70 24
175 229 0 158 132 235 0 167 37 39 39 222 41 18 8 367 56 112 114 507 43 8 85 0 56 19 261 75 106 56 67 160 234 179 68 57 22 218 0 0 51 9 173 51 6 115 41 127 0 53 0 139 0 0 110 0 0 31 154 171 0 164 62 187 46 8 122 276 17 34 17 147 156 152 56 11 311 184 32 55 70 0 0 58 35 196 227 244 74 153 38 64 61 66 402 263 0 3 104 48 159 55 18 8 153 175 84 94 139 302 0 134 11 33 230 91 0 407 0 201 26 132 100 120 22 287 57 45 69 106 449 131 31 41 72 38 409 85 0 0 6 15 174 125 75 225 16 0 289 250 70 286 181 143 0 0 133 62 58 41 17 26 22 228 0 7 101 70 0 27 78 64 0 103 0 112 29 0 143 184 58 0 63 1065 35 71 235 236 20 124 0 0 0 0 10 167 259 93 77 203 82 41 0 134 0 23 65 98 85 151 144 94 0 91 0 17 155 52 0 116 191 83 345 0 128 123 96 126 24 361 177 30 194 17 269 5 155 14 165 0 62 77 160 184 216 85 0 105 209 79 58 0 289 303 0 330 138 93 54 32 16 259 10 0 136 257 115 0 41 278 30 207 147 139 26 0 0 20 18 0 217 53 0 275 164 112 18 0 173 164 61 242 71 82 26 13 36 253 125 97 46 79 0 14 51 0 95 342 0 0 542 54 118 0 70 384 80 0 22 308 114 105 57 12 41 42 196 27 25 257 21 0 95 63 157 49 37 100 34 172 269 218 114 219 24 97 0 18 255 28 0 160 58 45 128 442 38 87 19 0 72 24 211 208 2 343 31 19 292 50 0 231 55 103 30 23 28 27 384 26 97 92 0 298 50 279 99 0 126 117 47 46 96 0 41 0 168 156 0 38
0 46 0 0 0 0 0 0 0 0 287 0 0 0 0 0 0 0 0 0 0 0 0 0 0 0 0 0 0 0 0 0 6 0 0 39 0 0 0 0 0 0 0 0 0 0 0 0 0 0 0 0 92 0 0 0 0 0 0 0 0 0 0 0 0 0 0 0 0 525 0 0 0 0 0 0 1283 0 0 0 0 0 0 0 0 0 0 208 0 0 0 0 0 0 0 0 30 0 0 0 0 0 0 0 0 0 0 0 0 0 0 0 0 0 0 0 0 0 0 0 0 0 0 0 0 64 120 0 0 0 0 24 0 0 0 0 0 0 0 0 0 0 0 0 0 0 0 0 0 155 60 0 0 0 0 0 0 0 0 41 0 0 0 0 0 0 0 0 0 0 0 0 49 0 0 0 0 0 0 0 502 0 0 0 0 0 0 0 0 84 0 0 0 0 0 0 0 0 0 0 0 64 0 0 0 0 0 0 0 0 0 0 0 0 0 0 0 0 0 0 0 0 0 0 0 0 0 0 0 0 0 0 0 0 134 0 0 0 0 0 0 0 0 0 0 377 0 0 0 0 0 0 0 0 0 0 0 0 0 0 1 0 0 180 0 0 0 0 0 0 0 0 66 0 0 411 0 84 0 0 59 0 0 24 0 0 0 0 0 0 0 0 0 0 0 0 28 0 0 0 0 0 0 0 0 0 302 0 0 0 0 0 0 0 0 0 0 0 0 0 0 0 0 0 0 51 0 0 0 0 0 0 0 0 0 250 0 0 0 637 0 0 0 0 0 0 0 0 0 0 0 0 0 0 0 0 0 0 0 0 0 0 0 0 0 0 0 0 0 0 0 0 0 0 0 0 0 149 0 0 0 0 0 0 0 0 0 0 0 0 0 0 0 0 0 0 0 0 0 83
715 575 563 458 286 817 353 318 772 376 576 463 702 464 633 810 180 499 953 429 361 452 275 605 256 406 595 953 767 595 566 273 860 310 724 1039 787 1142 205 417 338 837 458 408 209 304 214 751 435 498 303 464 510 237 437 558 266 553 220 931 395 717 212 799 273 277 851 670 145 412 206 328 456 405 680 648 502 711 151 255 166 1106 178 691 563 759 736 1169 652 690 269 1350 619 1127 456 196 586 67 377 666 641 140 394 443 809 749 573 547 494 256 259 116 121 600 372 312 1640 251 377 401 442 391 238 723 241 959 652 654 444 108 517 831 317 531 616 354 633 1093 571 0 452 249 730 1000 287 779 1178 403 1096 562 539 407 416 478 566 410 216 308 765 559 370 252 458 486 97 226 540 542 712 476 736 159 786 489 602 1151 160 426 357 355 371 389 1228 314 380 885 817 1257 503 600 485 662 804 504 441 890 984 430 501 1323 1161 593 164 273 359 888 371 1061 436 414 387 371 262 423 245 392 1543 773 641 538 774 776 280 461 697 348 359 508 531 770 762 230 462 315 676 1003 423 709 915 351 914 646 549 407 425 428 255 420 431 574 1444 584 855 356 363 1157 193 299 425 278 141 587 746 834 258 522 441 340 487 308 146 525 820 346 854 770 261 281 590 445 389 575 825 520 1025 607 280 690 286 444 1218 344 690 621 464 251 666 488 467 338 531 390 421 173 622 530 824 741 543 376 696 1010 240 1088 1524 1020 576 573 447 495 326 940 471 329 268 197 474 249 1100 439 727 807 772 388 429 432 713 502 789 589 473 436 112 417 330 471 295 609 433 372 660 810 522 481 634 413 170 390 613 915 401 554 286 635 231 1344 488 303 783 274 644 705 590 1339 267 623 323 339 638 1514 316 524 487 148 195 91 427 631 916 569 675 258 386 881 340 724 990 1104 678 386
67 0 21 0 13 0 0 14 0 0 6 0 67 0 0 63 1 32 0 0 22 97 0 0 0 6 0 179 154 50 1 93 0 16 106 87 0 83 68 0 76 44 72 25 0 28 12 0 49 0 26 0 81 57 0 0 189 0 0 8 10 59 76 49 33 0 76 109 0 0 0 23 56 89 0 22 0 0 0 0 0 0 64 0 28 20 0 99 7 24 0 185 46 86 31 14 0 4 60 74 0 92 78 113 151 0 56 34 25 63 0 0 23 0 22 0 0 18 39 24 0 15 0 27 34 67 187 0 22 39 0 0 0 21 0 35 0 78 29 0 56 24 188 0 106 145 179 0 17 15 10 0 118 0 0 0 0 86 193 136 10 94 8 0 58 12 6 0 0 28 233 37 0 0 0 0 0 0 0 61 0 0 127 0 0 0 25 0 88 0 225 0 173 0 39 0 0 76 0 0 265 0 0 0 89 0 0 0 0 0 0 9 31 0 0 7 0 72 87 20 67 93 155 35 104 217 9 0 165 0 55 0 0 0 266 51 4 0 21 0 0 166 43 212 31 43 32 0 12 68 0 0 0 0 24 0 22 0 6 30 38 0 92 73 117 207 0 0 0 26 0 83 29 0 33 52 155 21 86 20 0 4 0 29 0 0 0 39 20 0 0 0 0 113 0 0 44 37 25 0 0 128 0 0 5 12 39 24 0 134 17 0 0 0 4 0 28 0 0 66 85 0 0 57 34 0 80 23 9 0 0 0 37 111 48 0 0 37 186 0 0 106 11 0 82 4 0 0 261 0 53 0 0 59 19 49 54 0 194 33 274 0 0 58 57 0 127 0 5 62 14 28 0 0 0 0 0 12 0 0 13 12 0 220 5 47 38 0 0 65 16 0 42 0 38 7 96 37 36 63
0 134 7 0 0 0 16 0 56 45 0 34 192 34 79 0 101 0 120 57 134 37 0 0 253 53 0 238 0 0 0 0 43 32 116 0 0 87 0 0 197 0 40 26 0 35 0 0 33 258 0 49 0 45 0 0 12 113 28 0 92 65 0 14 50 28 80 0 20 83 0 0 0 111 0 0 0 56 24 24 0 0 3 0 0 0 0 28 29 0 0 112 0 0 366 0 0 0 52 23 0 183 0 39 0 0 80 0 121 0 120 0 7 8 0 0 54 24 0 3 351 0 0 0 21 2 304 118 0 0 0 16 26 0 0 0 16 40 0 0 77 229 30 0 70 0 0 69 0 0 47 30 120 0 16 0 0 0 0 45 32 212 147 0 3 53 0 0 0 57 0 0 0 0 153 0 0 26 28 32 36 0 73 196 0 44 82 0 53 0 0 101 84 0 78 0 38 43 0 0 127 46 0 0 54 0 0 79 0 0 0 23 0 32 0 0 137 0 152 47 12 0 14 136 0 40 0 0 230 0 44 177 0 0 0 0 86 70 0 23 0 22 0 46 113 20 0 166 0 89 100 0 0 0 58 361 0 0 35 16 24 59 0 38 73 79 18 0 175 0 7 19 48 9 179 47 31 0 76 120 97 8 0 0 319 0 14 106 0 38 43 0 0 0 0 180 0 0 0 0 243 19 12 0 0 24 9 0 0 0 14 58 59 0 33 353 0 0 0 0 17 0 130 24 0 0 0 0 76 24 0 0 0 34 29 0 174 218 0 0 0 0 16 0 0 0 0 24 0 29 0 0 0 111 29 0 0 320 23 0 32 0 0 10 0 43 17 0 0 136 30 72 0 335 0 147 34 50 75 0 7 75 0 133 43 150 55 22 155 58 0 0 8 84 58 0 145 112 11 51
195 35 38 13 0 257 0 0 0 120 45 0 14 136 0 189 75 19 198 0 0 50 19 125 9 81 118 116 0 123 45 18 19 201 60 0 0 0 0 0 110 22 35 41 0 32 174 135 101 74 69 123 166 0 24 0 12 123 17 163 2 0 58 0 0 0 0 75 0 0 0 0 80 0 34 0 349 0 36 43 246 160 0 0 88 76 116 194 218 9 102 311 76 0 61 42 225 6 140 0 159 19 70 0 0 0 0 0 0 16 0 128 16 148 115 0 0 152 31 11 69 32 0 6 0 213 154 0 143 18 0 212 19 8 219 0 108 0 152 0 8 127 326 114 0 0 0 15 103 0 0 6 55 13 0 0 182 23 62 21 28 83 0 0 17 0 34 0 50 110 97 102 0 0 0 208 62 0 20 233 48 96 98 103 27 30 47 309 34 124 0 0 0 235 21 0 0 110 0 180 224 87 244 89 172 0 1 0 11 238 84 52 82 74 120 0 275 47 0 15 74 10 345 191 65 147 120 27 133 0 76 0 124 23 285 16 45 22 63 220 115 0 22 234 135 140 8 69 133 0 218 0 0 24 14 363 0 84 38 0 13 225 0 0 11 0 134 293 0 298 37 65 106 143 0 0 0 0 0 291 106 0 219 0 52 292 89 236 161 225 271 185 215 60 150 0 0 164 126 0 111 33 0 99 0 25 92 0 0 26 196 240 56 79 0 106 89 97 0 0 0 0 0 286 4 93 0 175 25 0 22 165 82 129 0 38 53 0 0 0 245 0 6 363 88 38 0 0 168 0 0 0 187 0 154 143 154 104 31 211 49 0 99 201 0 0 35 0 51 0 43 187 0 0 16 43 6 82 0 316 67 29 0 184 0 132 0 42 199 190 159 142 10 0 125 190 28 46 302 0
46 3 0 63 27 14 0 0 0 30 0 0 24 0 0 0 11 0 87 59 6 52 0 0 0 6 15 0 0 0 0 58 10 8 18 37 0 0 169 0 16 133 50 21 0 62 0 76 108 7 85 13 26 35 0 0 24 0 0 31 5 143 0 46 0 22 0 15 0 65 0 56 0 0 40 0 0 0 0 66 0 65 0 22 0 0 0 201 0 33 13 202 0 68 70 0 0 0 0 0 0 13 29 13 256 43 228 78 51 39 13 0 0 21 144 0 0 25 0 12 0 0 47 0 0 15 0 108 21 15 41 0 0 0 78 0 0 0 13 0 16 13 0 0 53 0 0 39 87 24 54 20 0 0 0 0 28 20 0 17 48 0 5 43 13 17 5 0 20 9 0 79 134 0 46 0 0 30 0 0 40 0 111 137 63 0 0 37 0 0 5 58 0 97 0 0 137 15 0 88 24 0 109 67 20 71 0 18 0 0 0 5 0 31 143 0 84 36 70 62 27 88 127 32 38 97 56 126 0 106 0 0 15 0 0 8 0 34 16 0 90 0 9 90 38 48 0 0 24 0 0 183 0 42 0 350 34 62 0 47 7 0 0 105 0 0 6 0 66 0 1 58 44 14 53 0 17 22 89 20 122 22 0 13 0 66 5 0 0 0 0 91 121 47 0 0 42 0 13 0 7 0 0 0 21 0 0 38 0 0 34 0 0 0 9 38 4 32 0 16 0 37 0 1 35 4 0 59 98 182 0 0 0 45 97 0 81 0 0 0 0 3 0 0 186 0 0 0 42 8 58 8 211 0 28 0 0 52 30 0 73 0 117 45 0 146 15 0 0 0 0 56 30 0 44 16 0 4 0 0 15 15 19 11 0 66 1 0 54 58 0 0 15 91 0 50 34 0 0 0
3 68 40 169 105 22 54 38 112 220 46 49 80 40 70 100 16 51 26 79 200 0 115 6 31 8 16 167 0 44 37 188 241 17 25 50 56 118 24 94 4 201 102 32 40 22 79 78 17 13 69 69 120 61 42 0 30 179 26 5 5 264 67 46 14 42 175 157 36 119 102 120 34 7 262 69 32 162 32 52 100 96 74 2 81 0 126 213 66 0 0 118 66 207 107 23 114 29 85 73 135 60 69 19 87 133 70 91 56 127 38 35 5 21 21 56 224 30 8 50 92 5 43 139 0 54 76 3 388 19 187 24 12 101 25 0 100 180 3 0 90 47 144 34 150 111 50 55 78 346 105 122 25 79 52 100 83 15 157 37 31 16 16 194 5 14 166 75 22 11 28 18 118 36 126 328 29 248 62 128 37 199 42 193 57 87 78 108 29 1 0 29 77 30 14 124 241 31 23 26 106 62 41 69 24 94 188 299 56 0 0 66 116 13 279 42 106 36 23 68 94 65 81 78 48 65 58 220 116 285 0 128 8 109 107 22 132 25 32 51 93 106 137 40 44 24 8 71 28 83 87 18 159 80 114 2 45 155 31 21 8 41 72 131 34 112 154 132 121 240 97 109 0 99 71 79 146 0 62 0 11 44 120 85 258 1 48 36 64 35 68 151 140 71 103 131 21 186 11 320 13 103 28 84 175 116 134 150 71 80 18 95 167 0 55 135 45 98 54 92 63 61 191 35 36 40 163 129 108 112 23 0 37 34 183 101 58 117 61 119 160 104 70 188 64 101 111 53 17 148 35 66 172 78 20 46 87 46 92 30 0 59 103 45 148 279 144 28 95 23 124 38 285 56 32 179 56 95 20 36 160 14 159 66 43 6 22 112 111 10 42 10 64 74 286 23 0 66 188 44
30 171 53 41 28 37 14 24 31 127 69 23 28 0 0 44 3 7 160 88 13 56 0 30 29 69 80 13 0 38 36 12 14 0 34 50 9 83 15 107 37 4 0 42 8 29 15 80 13 22 83 59 121 3 25 88 55 34 9 39 12 151 30 54 0 38 67 22 7 0 13 69 5 20 38 16 187 97 29 16 13 164 12 139 0 0 0 11 24 51 76 71 29 1 114 119 65 11 34 9 69 13 39 118 151 14 0 84 69 13 13 0 8 2 55 63 113 35 45 9 31 21 59 8 13 53 72 23 86 12 57 12 91 73 100 57 99 92 34 0 39 46 68 83 139 82 124 9 0 97 14 24 133 35 0 41 22 30 100 22 50 21 12 51 13 14 45 25 74 35 51 3 92 39 39 0 35 11 2 151 17 39 71 0 6 14 10 51 9 66 77 205 56 10 0 60 9 0 64 19 37 37 14 31 86 0 67 90 125 81 13 31 26 14 116 95 24 79 31 4 45 45 133 59 11 87 64 199 32 49 70 46 86 150 0 54 25 0 69 0 3 47 77 17 13 38 12 25 29 18 98 77 121 2 69 76 28 0 6 16 12 37 22 98 114 92 28 111 21 39 13 42 72 6 75 66 8 21 44 64 42 11 0 67 78 115 17 21 29 40 3 11 43 61 58 0 0 79 105 38 24 70 80 45 32 31 0 79 23 0 48 0 152 5 106 72 0 145 0 66 55 62 0 74 17 24 79 113 30 67 36 46 93 91 111 42 121 136 18 25 34 31 20 3 31 48 13 20 13 0 51 5 0 0 16 95 60 13 0 112 136 5 9 26 71 83 33 20 89 54 77 68 44 22 7 90 197 114 54 67 14 7 64 24 6 30 26 84 121 28 81 76 26 16 31 92 27 0 24 17
0 0 0 0 0 0 0 32 0 0 0 139 0 0 0 0 0 17 0 0 0 71 36 0 0 0 13 0 0 0 66 0 0 0 17 0 10 0 0 0 0 63 40 0 0 39 0 0 13 0 0 100 0 0 0 0 0 0 0 0 0 0 37 0 41 0 38 0 0 0 0 0 0 0 0 0 0 0 0 0 42 0 74 0 0 0 0 0 0 0 0 0 0 0 0 0 0 10 23 49 0 0 0 2 0 0 0 19 0 67 0 0 0 0 0 0 0 0 0 0 0 3 0 0 0 0 0 0 0 0 0 139 0 0 0 0 0 0 0 0 69 0 0 0 0 0 0 0 0 60 105 0 0 0 0 16 0 0 0 0 18 0 0 156 1 0 0 0 0 29 93 0 0 0 0 0 76 0 0 0 0 0 45 36 79 51 0 61 34 0 0 0 0 0 0 0 0 24 0 0 0 0 0 0 0 0 0 0 0 0 0 15 0 0 0 40 0 0 0 0 0 57 84 0 122 0 0 0 0 64 0 0 0 0 0 0 79 104 0 70 0 0 0 0 189 0 0 71 0 0 49 0 186 97 36 0 0 0 0 0 0 0 0 0 0 38 0 0 0 0 0 0 32 0 0 0 10 0 0 0 8 0 0 0 8 0 0 0 0 0 0 81 0 0 0 0 0 0 6 0 0 1 65 154 0 0 0 0 0 0 13 0 0 0 0 0 0 0 0 0 0 0 0 60 0 0 0 5 0 0 0 0 0 0 0 0 59 0 0 96 0 275 0 0 0 0 45 13 0 0 0 0 0 87 0 0 0 0 0 0 0 12 0 0 0 0 0 0 0 0 0 0 0 0 0 0 40 40 0 0 0 65 0 0 46 0 0 0 0 0 0 0 0 0 31 0 29 0 0 0
244 110 58 131 116 194 25 35 96 61 50 76 196 63 6 245 47 93 234 72 132 84 172 71 26 153 187 87 0 75 36 76 262 198 122 76 181 40 139 0 39 145 23 73 34 158 113 162 146 118 14 132 4 201 76 81 170 157 65 128 31 78 65 223 34 23 181 66 49 97 98 195 232 82 32 91 159 47 34 73 74 71 23 78 105 89 206 157 60 153 67 513 93 67 36 72 52 4 82 77 25 9 72 113 460 178 111 156 86 180 59 51 21 150 114 122 151 58 23 42 49 72 8 181 37 35 82 71 122 11 86 155 192 135 136 42 30 104 81 0 132 55 91 19 113 282 351 142 86 254 207 65 119 24 101 300 24 37 79 102 111 35 75 182 22 16 81 117 188 140 84 109 295 62 155 152 138 206 36 88 37 93 127 43 57 134 108 132 91 166 102 45 85 46 66 46 229 69 0 130 220 125 61 98 191 167 223 172 94 180 106 74 308 32 112 105 112 70 99 150 83 22 25 277 124 72 154 249 269 188 141 125 75 93 139 98 42 111 27 207 230 234 69 72 102 131 29 92 104 76 140 136 240 63 81 185 120 106 61 33 16 96 155 31 29 169 0 117 81 210 32 0 57 32 91 97 88 204 48 138 121 82 171 98 58 245 6 113 70 101 160 44 72 216 98 87 76 36 99 0 33 64 148 135 53 136 80 192 80 65 39 58 205 104 206 152 100 231 39 106 140 144 273 108 141 22 119 292 82 166 73 225 28 69 285 179 162 33 189 173 128 227 104 21 0 12 103 81 118 27 33 66 66 162 138 181 189 127 77 236 78 79 152 131 57 349 77 347 62 124 173 49 69 357 77 198 87 78 232 140 11 65 30 64 21 18 139 42 276 66 393 176 79 228 169 99 31 183 107 56
160 253 57 364 190 108 73 274 243 192 143 450 94 252 231 184 110 223 74 55 130 151 236 266 125 136 233 295 0 214 137 164 191 246 228 454 96 193 136 34 113 280 269 57 99 152 96 385 307 205 116 132 187 192 97 283 179 221 83 131 78 252 190 177 129 122 169 199 133 150 242 142 35 283 246 91 137 228 29 19 173 387 62 159 350 68 112 112 217 255 55 218 444 452 194 234 0 30 282 289 364 167 102 254 316 107 261 174 228 226 76 112 0 187 122 88 427 65 48 129 177 199 20 349 48 266 460 168 291 37 314 260 91 126 81 245 10 406 176 0 171 113 327 105 50 226 344 243 336 179 72 205 136 156 145 446 168 69 124 310 77 163 123 190 28 67 161 108 169 225 176 175 88 45 294 140 120 256 131 163 75 52 462 224 123 167 200 113 166 211 225 415 64 75 154 205 412 211 189 113 175 176 260 101 271 140 173 43 209 89 62 62 98 114 175 144 528 80 304 79 147 208 214 113 86 209 182 100 675 28 283 270 171 200 108 140 191 258 169 329 143 143 72 210 199 158 42 240 69 188 353 525 207 129 160 235 117 193 51 174 35 212 333 270 151 207 197 255 242 79 125 150 181 60 126 265 423 127 244 326 147 245 368 236 509 177 70 101 116 115 211 179 240 224 61 72 130 33 140 71 128 235 397 265 264 107 331 163 226 160 191 237 281 118 428 120 125 181 49 108 140 430 154 201 139 75 188 232 194 242 301 139 141 145 140 0 238 350 407 375 76 190 97 138 69 111 262 67 144 178 70 65 246 223 215 39 172 148 213 610 162 226 308 123 318 670 155 267 169 230 155 347 14 159 128 226 147 174 241 268 128 137 159 248 168 177 206 105 67 127 419 129 213 257 179 316 396 198 261 144
0 0 0 0 0 18 0 0 0 0 0 0 0 0 0 273 0 0 0 46 0 0 0 0 0 0 0 0 108 0 0 0 0 0 0 0 0 0 0 0 0 0 10 0 0 0 0 0 0 0 0 0 0 0 0 0 0 0 0 0 0 0 0 0 0 0 0 0 0 0 0 29 16 0 0 0 0 0 0 0 0 0 0 0 0 0 0 0 0 279 0 0 0 0 0 0 0 0 0 26 0 0 0 0 0 0 0 0 0 0 0 0 0 0 0 0 0 0 0 0 0 0 0 0 0 0 0 0 0 0 0 0 0 0 0 0 0 0 0 0 0 0 0 0 0 0 0 0 0 13 0 0 0 0 0 0 0 0 0 0 0 0 0 0 0 0 0 0 0 125 0 0 0 0 0 0 0 0 0 0 0 0 0 0 0 13 0 0 0 0 0 167 0 0 0 0 0 0 0 0 0 0 0 0 0 0 0 0 0 0 0 0 0 12 0 0 0 0 0 0 0 205 0 0 0 0 0 0 0 0 0 0 0 0 0 0 0 0 0 0 0 0 15 0 0 0 0 0 15 0 0 0 0 0 0 0 0 0 0 0 0 0 0 0 0 0 0 0 123 0 46 0 0 0 0 0 0 0 0 0 0 0 0 20 0 0 0 0 0 0 0 0 0 0 0 0 0 0 0 0 0 0 0 0 0 0 0 0 0 0 0 0 0 0 0 0 0 0 0 0 0 0 0 0 0 0 0 0 0 0 0 0 0 0 0 0 0 0 0 0 0 0 0 0 0 0 0 0 0 0 0 0 0 0 0 0 0 34 0 0 0 0 0 0 0 0 0 249 0 0 0 0 0 0 0 0 0 0 0 0 0 0 0 0 0 0 0 0 0 0 0 0 0 0 0 0 0 0 0 0
48 0 0 0 0 0 0 0 12 0 0 10 0 0 0 68 0 0 0 0 0 0 0 0 0 0 0 14 0 1 0 0 0 0 0 262 0 0 0 0 0 0 72 0 0 0 0 0 0 0 0 0 0 84 0 45 0 0 0 5 0 0 0 39 0 52 0 0 32 0 44 40 0 36 0 0 0 17 0 0 0 0 0 0 0 0 0 0 0 0 0 0 0 0 0 0 0 1 30 157 0 0 0 0 0 0 0 0 0 12 0 0 0 0 0 0 0 10 59 0 0 73 0 0 46 0 0 0 0 0 33 0 0 0 0 26 0 0 0 0 0 1 0 21 0 178 0 0 0 0 0 0 0 0 0 0 0 0 0 18 0 0 0 0 0 0 0 0 0 0 0 0 0 0 0 0 0 0 40 242 0 0 0 0 0 45 0 0 0 0 0 0 0 0 21 0 18 0 0 0 13 20 0 0 0 0 0 92 0 0 0 0 0 0 0 0 0 0 19 390 0 0 0 0 69 0 0 0 0 0 178 0 0 0 0 0 0 0 0 0 0 0 0 0 0 0 0 0 0 0 0 0 0 0 0 0 0 174 5 0 0 0 0 44 0 0 10 172 0 0 0 26 0 13 0 0 0 0 0 115 0 0 172 28 0 0 0 281 0 0 0 0 0 0 0 0 0 90 0 0 0 0 0 0 0 54 43 0 0 0 19 0 0 0 261 35 0 0 0 0 0 0 0 0 0 0 0 0 79 0 0 0 0 32 0 0 0 0 0 0 0 0 41 0 0 0 21 0 0 0 0 0 0 0 303 58 0 0 0 0 0 84 0 0 0 52 0 0 0 57 0 0 0 21 0 0 0 0 0 0 296 0 0 0 0 0 0 0 0 0 0 0 0 275 0 0 23 99 0 0
84 106 132 95 39 0 42 133 234 229 268 0 12 109 96 132 0 22 23 6 11 148 100 27 36 19 61 154 35 225 58 136 138 73 146 12 114 394 85 27 154 26 9 32 3 51 202 87 119 17 10 93 47 30 54 117 182 214 16 40 26 94 71 20 37 20 204 19 36 117 388 7 40 95 443 141 64 0 2 44 47 80 10 19 91 60 227 52 127 159 42 289 120 222 195 195 0 27 300 142 108 150 28 206 249 78 132 43 11 74 52 62 27 34 79 167 69 109 86 44 197 90 38 94 56 139 290 136 30 18 201 182 78 136 216 38 9 337 35 0 144 68 87 20 71 210 68 78 125 74 113 103 174 57 9 55 149 98 279 99 98 27 0 126 51 70 15 83 21 50 184 160 162 0 7 0 47 118 93 78 27 48 109 212 0 44 139 223 238 0 118 119 113 72 31 291 144 234 87 107 245 104 185 79 110 120 135 144 99 166 22 13 12 8 0 20 74 172 88 15 48 27 194 118 67 58 102 77 249 275 75 103 4 33 128 21 39 56 8 270 81 82 87 31 50 48 32 139 200 147 221 199 210 61 87 270 35 0 0 50 56 47 155 66 107 17 18 164 72 129 7 92 101 38 82 84 33 47 53 0 194 43 0 113 119 128 15 53 115 98 45 151 13 95 82 65 138 0 51 0 33 183 109 2 66 110 100 194 25 81 62 282 113 0 179 291 89 0 43 86 54 52 61 62 15 145 178 38 39 306 62 27 158 77 142 280 43 14 83 285 215 75 0 179 22 109 167 29 0 80 53 80 9 113 250 39 12 1 12 212 35 87 73 104 47 175 34 219 24 182 26 196 0 45 128 55 160 19 42 87 14 0 109 15 30 91 164 65 111 67 90 39 104 218 348 164 28 63 0 0
0 4 0 0 0 0 0 0 0 0 0 30 36 0 0 0 0 6 0 0 10 29 45 9 47 7 53 0 0 0 0 13 0 0 0 0 0 0 0 0 0 15 34 0 20 42 0 0 0 6 0 0 0 0 0 0 0 0 19 0 0 0 0 17 0 13 31 12 0 0 0 3 0 0 0 0 49 0 0 0 0 0 0 0 0 20 0 0 0 19 0 0 0 0 0 66 115 0 0 0 0 0 0 0 0 0 88 0 111 0 0 0 2 0 0 29 109 0 0 12 0 10 5 0 1 0 0 0 0 0 1 0 57 0 0 0 14 0 0 0 0 22 31 0 27 61 39 0 0 0 0 0 0 0 0 0 0 0 0 0 0 3 0 0 0 0 28 0 0 0 0 0 0 0 0 110 68 13 0 0 0 0 0 0 8 0 0 84 14 0 0 0 0 0 0 6 47 12 0 0 0 0 0 0 0 0 0 0 0 43 0 0 0 0 0 11 0 0 0 0 7 0 0 0 60 0 0 0 0 0 0 19 0 0 0 8 0 0 49 0 0 0 24 27 0 9 0 53 0 32 18 0 0 0 0 29 16 0 8 0 0 0 0 15 0 43 27 0 0 15 0 17 8 61 22 9 53 0 0 0 23 19 127 0 0 20 36 37 0 0 58 0 0 0 0 0 0 0 10 0 0 6 0 15 0 2 0 0 59 59 21 0 9 0 14 10 17 0 0 0 3 17 0 65 15 0 0 0 15 75 13 0 15 0 16 0 88 0 34 0 0 17 0 0 56 31 0 0 62 0 0 0 11 40 14 53 0 75 0 26 44 0 37 0 0 119 0 0 0 0 0 79 0 16 0 0 68 29 4 0 0 0 0 12 0 0 0 0 152 0 0 0 1 44 0 0 36 53 0 84
259 97 0 25 42 7 7 0 74 0 0 0 56 0 0 0 0 77 0 0 67 21 0 19 10 0 28 61 0 9 22 89 0 0 0 0 0 3 0 123 136 54 11 8 0 68 4 0 0 0 95 14 0 49 15 33 46 74 0 0 0 47 16 0 0 16 0 0 2 0 0 24 0 22 0 0 0 104 3 71 82 0 19 28 0 55 0 0 24 0 0 56 81 0 0 0 42 15 97 0 52 0 0 0 636 100 0 43 64 169 0 0 21 0 13 0 160 32 163 24 36 31 42 0 40 0 0 45 26 21 0 16 35 83 70 0 68 40 0 0 0 0 0 0 0 0 25 0 124 0 0 93 0 0 0 0 0 0 0 0 0 0 7 0 11 0 107 0 56 57 0 42 0 48 139 0 25 0 7 0 0 0 20 24 0 27 56 33 54 0 39 68 0 53 0 110 92 21 0 0 0 68 0 66 0 174 0 74 95 41 0 0 93 0 0 0 0 34 281 46 43 6 0 0 25 165 51 97 48 146 199 0 18 0 162 74 18 0 11 39 115 0 126 10 28 95 12 44 5 66 0 358 26 9 84 0 0 85 0 0 0 4 118 0 19 0 0 0 83 0 0 0 42 0 0 161 0 36 0 62 47 3 0 97 51 111 0 46 76 27 0 0 70 0 0 15 0 0 35 0 0 4 10 88 20 15 28 5 56 33 48 147 130 6 129 46 7 0 20 0 28 0 0 83 0 0 35 110 0 44 475 161 159 0 0 38 6 0 0 0 0 0 0 0 15 0 0 0 0 0 113 0 0 0 12 4 0 56 0 0 0 19 0 0 14 0 18 0 190 116 0 97 0 42 20 11 16 38 59 0 76 0 0 71 13 0 0 0 0 37 43 0 37 0 0 18 65 0 40 120
0 18 0 83 0 0 0 0 94 2 57 0 0 66 0 150 39 94 0 0 0 24 53 78 0 0 292 185 138 21 15 46 51 28 0 0 3 0 117 0 0 85 0 0 89 72 0 213 228 209 0 57 19 38 93 0 185 0 40 5 0 26 0 160 16 30 259 76 0 0 229 58 0 0 309 9 276 0 4 123 79 0 22 54 49 31 0 48 9 0 56 178 16 98 32 0 0 0 9 0 44 0 31 0 0 233 33 35 205 19 229 31 24 96 0 30 0 78 21 6 22 18 78 73 18 0 144 6 88 29 0 2 0 34 0 13 63 0 55 0 94 1 20 96 110 157 0 120 136 63 11 0 81 39 34 14 53 107 0 146 0 15 0 0 21 16 120 82 32 150 0 188 87 56 0 0 77 166 22 51 58 117 13 208 0 23 0 0 40 0 80 211 0 130 45 286 72 165 15 0 173 0 0 0 48 96 80 0 9 48 54 0 0 0 0 0 189 0 38 79 10 67 52 214 128 181 174 0 21 24 50 120 20 63 28 0 59 0 0 61 54 147 59 89 176 12 20 0 32 0 0 29 30 74 0 0 19 65 0 24 21 71 0 0 26 0 24 0 61 0 13 6 0 33 0 191 0 0 0 0 0 4 179 0 219 22 0 162 57 89 0 36 42 0 23 6 0 0 0 0 183 27 10 114 42 28 206 96 199 38 11 27 21 0 0 18 44 231 0 40 24 61 0 107 38 67 38 116 15 0 14 0 0 272 38 0 0 0 91 45 31 64 0 0 0 34 86 0 0 56 84 0 0 133 0 0 0 65 0 59 0 65 0 64 87 0 26 0 0 38 0 137 11 24 19 243 0 0 0 121 120 114 0 84 18 208 16 62 98 173 17 0 63 21 33 95 135 0 0 40
99 104 109 92 184 97 16 100 331 23 108 48 10 155 157 343 23 23 59 191 240 203 306 421 296 194 209 126 0 201 208 179 508 0 108 36 51 360 167 144 108 84 162 119 34 70 71 32 223 166 551 148 177 177 117 313 316 0 54 40 44 120 121 401 101 105 173 119 137 80 31 231 276 344 280 60 424 157 69 77 110 426 43 61 81 96 132 405 236 54 47 164 341 1 524 34 70 34 307 256 579 0 239 201 222 53 249 152 494 23 0 90 110 198 220 79 277 53 172 172 148 52 38 94 29 178 96 98 156 80 424 0 14 59 139 33 272 10 162 0 170 24 122 160 28 112 251 71 214 0 272 57 207 184 433 534 86 163 206 194 278 224 122 150 23 62 71 129 257 484 31 45 197 101 105 502 178 95 28 437 61 290 172 58 149 125 235 152 265 293 226 278 139 104 34 171 0 163 268 261 224 124 77 127 242 33 156 320 527 85 191 153 112 103 10 406 240 221 237 183 210 332 0 289 156 141 331 202 379 92 275 15 196 225 158 175 28 0 174 134 159 100 182 146 370 73 21 196 145 278 204 313 0 58 207 272 89 91 22 45 46 147 44 188 131 426 197 233 101 111 27 118 120 16 79 298 274 122 129 196 190 279 20 36 638 92 40 176 41 227 120 308 300 33 118 106 356 386 134 0 282 48 96 56 48 22 79 104 182 47 168 322 229 0 431 420 102 156 84 196 141 87 185 279 26 119 90 268 356 283 201 111 230 66 299 253 138 0 189 38 0 171 23 36 168 63 141 99 77 182 91 441 80 0 286 193 24 173 142 56 206 306 72 200 64 351 306 121 68 113 99 73 0 174 58 97 236 78 151 549 148 114 78 44 14 257 197 106 0 211 349 52 183 103 108 161 254 90 204 56
93 70 246 104 25 299 16 79 169 69 41 150 333 36 281 38 6 121 366 25 65 34 117 113 103 22 67 134 0 47 38 84 141 91 101 31 176 66 189 236 148 99 129 97 59 100 68 34 50 76 40 158 92 181 45 86 84 1 0 70 1 169 48 100 46 47 102 256 80 238 278 198 78 86 103 104 239 147 56 39 20 20 75 9 90 59 190 135 67 170 428 176 123 62 247 225 181 19 77 95 166 57 99 88 245 173 7 42 12 268 135 7 1 63 259 97 212 114 42 51 26 32 0 79 51 103 188 125 166 42 139 119 67 202 98 22 31 9 90 0 1 68 186 141 226 149 50 58 178 133 0 69 353 36 102 0 15 68 353 95 16 63 59 133 47 83 77 163 36 41 212 49 184 78 81 126 126 96 1 53 97 59 95 225 38 135 73 124 80 76 182 77 118 72 58 115 115 28 172 0 47 97 282 100 64 181 39 188 44 97 81 106 83 54 71 94 435 287 226 197 118 98 147 100 60 37 84 129 101 124 131 54 69 111 62 238 55 0 67 35 47 4 92 61 130 76 32 187 139 79 286 43 0 91 100 167 19 67 18 79 28 43 152 199 226 305 62 18 74 147 65 28 64 140 133 231 52 229 221 169 117 158 103 114 68 196 63 0 149 56 151 248 124 49 87 0 436 81 101 154 241 62 512 235 154 145 247 236 161 0 165 244 0 285 175 163 110 96 120 260 14 9 76 37 193 84 93 193 52 162 156 125 41 58 271 121 123 277 24 330 118 2 68 101 145 71 29 107 268 129 133 465 148 97 246 171 62 46 75 250 24 0 177 123 130 114 59 79 98 76 43 31 72 101 21 103 223 86 281 185 21 253 19 230 59 122 83 49 86 32 147 9 88 199 34 118 188 218 135 26
0 0 0 0 7 0 0 0 0 0 0 20 0 0 0 0 0 0 0 0 0 8 0 0 0 0 0 0 0 0 0 0 0 0 14 0 0 0 0 0 0 11 0 0 0 0 0 0 12 0 0 0 0 4 0 0 0 0 0 41 0 0 0 0 0 0 0 0 0 0 0 0 0 0 0 0 0 0 0 0 0 0 0 0 0 0 0 0 0 0 0 0 0 24 0 0 0 0 0 0 0 0 0 0 0 0 0 0 0 0 0 0 2 0 0 0 0 0 0 0 0 2 0 0 0 0 0 0 0 3 2 0 0 0 0 0 0 17 25 0 7 0 0 0 0 0 0 0 0 0 0 0 0 0 17 0 0 0 0 0 0 0 0 0 0 0 0 0 0 7 0 0 0 0 15 0 0 0 0 0 0 0 0 0 0 0 0 0 0 0 0 0 0 15 0 0 0 0 0 0 0 0 0 0 0 0 0 0 0 12 0 0 0 0 0 0 0 0 0 0 0 0 0 0 0 0 0 4 0 0 14 0 0 6 0 0 0 0 0 0 0 0 0 0 0 0 5 0 0 0 0 24 0 0 0 0 0 0 0 0 0 0 0 23 0 0 0 0 0 0 0 0 0 4 0 0 0 0 0 0 0 0 0 0 0 29 0 0 0 0 0 0 0 0 0 0 8 0 0 0 23 1 0 0 0 0 0 0 0 0 0 0 0 0 24 0 0 0 0 0 0 0 0 0 0 0 0 0 0 9 0 0 0 0 39 0 0 0 0 0 0 0 0 0 0 0 0 0 4 0 0 0 0 29 0 0 0 0 15 0 0 0 0 0 0 0 22 0 0 0 0 0 33 0 0 0 0 0 0 0 0 0 0 0 0 0 0 0 0 0 0 0 0 0 0 18 93 0 0 0
66 48 41 347 66 342 24 190 63 149 234 0 211 364 41 463 108 386 389 27 186 25 100 0 153 179 463 304 0 56 149 59 339 254 83 51 324 27 154 50 60 483 83 0 52 19 198 140 442 31 216 129 59 79 84 330 170 0 143 134 49 10 124 192 107 99 0 27 0 223 531 104 215 55 0 19 68 0 260 290 19 88 109 123 20 59 50 79 203 0 93 22 73 245 84 54 316 15 43 282 362 114 29 213 376 141 227 254 56 314 215 200 14 93 255 120 550 285 71 176 66 128 100 273 145 40 70 184 322 27 46 52 41 203 296 414 42 44 195 0 124 101 165 37 0 192 126 144 27 191 0 153 263 31 285 179 23 18 95 571 175 37 183 94 5 297 64 165 433 24 78 332 67 503 94 179 240 346 25 98 0 167 159 404 168 141 206 403 368 172 705 155 22 47 105 164 478 346 215 73 155 23 116 73 360 51 284 40 258 129 227 126 132 46 0 428 34 222 191 377 1045 260 124 380 300 0 227 434 106 509 229 81 233 269 17 204 237 109 224 99 460 203 79 172 310 244 53 283 200 93 431 0 94 117 217 105 108 359 68 238 24 200 75 200 201 173 63 0 30 0 56 252 220 108 429 319 177 236 91 59 40 22 584 118 211 87 125 69 220 81 0 275 425 193 160 94 76 261 200 44 132 273 94 81 51 114 138 537 462 181 410 138 152 29 318 240 167 38 26 72 24 157 413 326 64 0 124 182 95 235 498 178 217 69 220 691 353 123 314 33 179 88 132 23 117 105 192 98 48 282 205 258 115 310 215 197 219 178 332 755 45 382 147 159 405 222 140 175 236 34 35 274 55 50 67 245 221 211 478 99 162 328 0 475 32 298 212 134 0 167 79 554 626 89 252 86 269 113 106 198
0 0 0 23 0 0 0 0 0 0 0 0 0 0 0 0 0 0 0 0 0 0 0 0 0 0 0 0 0 0 0 0 0 0 0 0 0 0 0 0 0 0 0 0 0 0 0 0 0 0 0 0 0 0 0 0 0 0 0 0 0 0 0 0 0 0 0 0 0 0 0 0 0 0 0 0 0 0 0 0 0 0 0 0 0 10 0 0 0 0 0 0 0 0 0 0 0 0 0 0 0 0 0 0 0 81 0 0 0 0 0 0 0 0 0 0 0 0 0 0 0 0 0 0 0 0 0 0 0 0 0 0 0 0 0 0 0 0 0 0 0 0 0 0 0 0 0 0 0 0 0 0 0 0 0 0 0 0 0 0 0 0 0 0 0 0 0 0 0 0 0 0 0 0 0 0 0 0 0 0 0 0 0 0 0 0 0 0 14 0 0 0 0 0 0 0 30 0 0 0 30 0 0 0 0 0 0 0 11 0 0 0 40 0 0 0 0 0 0 0 0 0 0 0 0 0 0 0 0 0 0 0 0 0 0 0 0 0 0 0 0 0 9 0 0 0 3 0 0 0 0 0 0 0 0 0 0 0 0 0 0 0 0 0 0 0 0 0 0 0 0 0 0 0 0 0 0 0 0 0 0 0 0 0 0 0 0 0 0 0 0 0 0 0 0 0 0 0 0 0 0 0 0 0 0 0 0 0 0 0 0 0 0 0 0 0 45 0 0 0 0 0 0 0 0 0 0 0 0 0 0 0 0 0 0 0 0 0 0 0 0 0 0 0 0 0 0 0 0 0 0 0 0 0 0 0 0 0 0 0 0 0 0 0 0 0 0 0 0 0 0 0 0 0 0 0 0 10 0 0 0 0 0 0 0 0 0 0 0 0 0 0 0 0 0 0 0 0 51 0
0 54 2 0 0 0 0 0 0 0 0 21 122 17 0 58 19 21 0 0 0 45 0 0 24 0 0 0 0 22 56 0 156 81 0 0 10 0 0 0 0 23 0 0 0 19 0 0 0 0 0 0 75 33 0 34 28 0 0 0 23 0 0 0 122 0 9 33 0 0 86 36 0 322 0 38 30 0 0 22 0 0 28 0 106 22 0 0 0 0 0 21 19 79 0 0 0 8 0 0 35 0 0 0 28 66 11 0 0 0 8 33 11 50 0 23 0 0 0 7 0 0 0 149 4 20 83 84 59 0 0 0 95 0 0 0 130 10 0 0 29 0 0 23 0 0 0 0 27 21 0 0 20 3 0 9 51 15 32 0 0 0 0 0 1 8 0 0 9 0 6 0 0 0 0 0 21 0 11 0 0 19 0 1 28 0 57 0 86 2 0 0 33 0 0 5 4 19 0 0 0 0 5 50 0 0 35 158 0 34 0 0 16 0 152 103 8 21 0 0 91 0 1 0 2 35 6 0 0 0 168 26 0 0 0 0 16 0 0 0 0 0 56 32 20 10 2 0 0 29 0 0 0 30 0 17 0 0 0 0 0 6 0 121 35 0 0 0 0 0 0 5 0 0 0 37 118 0 0 1 0 0 0 0 0 27 0 0 0 19 0 55 0 0 5 0 0 0 0 0 0 0 0 0 0 39 0 25 0 0 27 0 0 33 0 136 0 0 0 0 0 21 0 3 0 0 0 0 71 0 0 0 0 0 0 0 0 29 0 31 0 0 54 58 0 0 10 0 0 0 0 0 28 0 22 86 0 6 0 0 0 0 14 0 58 0 0 0 19 5 0 14 0 276 0 74 62 0 19 0 0 0 0 0 10 121 0 0 68 45 0 0 16 0 0 0 0 75 0 49
0 52 47 39 0 0 0 96 29 41 0 0 2 0 40 81 39 90 116 55 35 33 0 0 43 21 49 39 0 18 23 0 42 11 40 82 17 0 89 0 52 59 12 7 0 40 0 117 33 15 10 21 12 0 0 0 22 0 23 0 8 64 11 0 0 4 44 4 0 26 16 21 0 0 0 0 49 0 2 28 0 46 6 0 77 43 0 105 0 14 2 28 13 35 31 0 289 7 20 58 48 4 23 16 0 6 8 0 1 0 20 10 0 37 27 32 81 0 0 27 0 99 3 9 13 32 36 19 40 3 0 36 18 0 46 4 33 40 19 0 0 1 36 9 15 41 40 63 71 22 7 82 0 35 8 28 0 0 0 16 15 0 91 0 9 5 62 13 13 0 65 27 199 34 48 67 77 55 16 31 5 0 102 16 26 43 17 13 7 137 0 53 29 0 60 25 4 14 63 0 34 0 34 32 13 23 51 0 18 0 90 58 9 9 0 0 14 12 81 4 63 117 25 137 18 0 49 14 46 38 33 24 52 2 63 43 0 59 6 8 51 11 39 10 21 9 0 21 40 43 64 63 13 3 30 2 17 62 8 8 0 39 68 54 12 46 7 0 11 45 7 0 28 39 94 24 24 18 34 0 34 27 0 9 39 0 5 8 6 23 0 24 0 72 42 0 0 0 43 142 0 93 75 36 30 34 8 39 41 21 45 28 3 0 31 40 12 65 20 45 36 18 12 27 7 2 17 10 0 64 12 58 0 29 33 174 35 87 34 36 39 0 0 5 0 24 4 19 37 12 20 32 34 0 18 48 48 0 0 87 0 21 54 19 17 0 28 0 27 30 1 71 114 26 13 32 0 22 60 36 65 29 0 42 21 14 15 6 44 15 45 24 0 42 0 25 17 226 23 70
0 32 0 0 76 29 24 43 0 116 143 145 149 63 0 64 0 99 0 37 12 76 0 0 49 0 205 0 0 120 88 0 72 64 138 4 15 0 0 0 0 60 0 37 0 0 0 26 321 0 0 13 0 52 23 0 0 104 15 0 14 0 58 105 14 0 48 0 0 0 213 0 13 0 0 32 71 54 0 0 0 0 0 0 0 0 0 0 0 0 0 96 39 0 47 0 0 0 70 122 0 0 15 28 0 70 6 0 44 31 0 22 0 20 26 0 433 0 0 170 0 17 0 0 0 0 0 30 0 10 0 0 47 176 0 3 0 21 0 0 48 0 17 6 69 14 117 0 182 0 0 159 195 31 28 96 103 56 13 65 0 8 39 0 12 0 36 0 46 0 54 0 0 0 47 0 0 0 21 16 15 217 50 0 0 26 126 51 93 387 186 0 0 42 38 0 61 65 48 38 0 76 161 12 75 0 0 0 127 0 139 0 40 10 0 67 57 112 0 37 41 0 26 62 51 152 124 68 0 113 53 45 39 61 0 14 46 0 38 9 117 26 0 22 0 84 43 0 26 0 0 32 0 120 0 218 65 83 0 0 0 0 45 96 13 0 0 0 14 150 72 0 24 0 0 39 23 23 132 113 10 18 0 80 0 0 74 45 42 14 0 0 0 0 0 118 72 20 56 88 53 33 33 0 0 59 121 14 46 57 9 41 160 0 0 86 39 0 0 0 38 0 0 0 9 19 0 30 0 0 0 0 0 23 91 0 35 155 59 0 0 91 0 659 0 0 0 27 0 0 0 0 0 0 25 0 0 7 0 0 29 74 0 1 0 0 0 0 0 0 111 3 169 98 15 58 0 44 0 224 0 47 113 91 123 147 0 0 59 0 76 18 0 63 0 4 137 0 146 36
0 43 23 142 86 42 116 0 541 284 184 109 222 433 72 93 28 109 652 0 149 166 209 45 316 264 559 346 404 83 60 117 327 278 485 183 420 101 254 0 205 401 553 646 11 49 38 0 347 119 227 14 174 349 197 0 0 220 0 279 57 97 277 299 30 141 424 388 339 156 1110 103 490 451 58 62 28 132 107 260 256 184 150 276 232 343 186 163 75 520 321 450 75 718 382 130 418 44 209 323 280 63 9 167 0 156 129 607 182 476 234 111 8 238 164 188 0 189 77 340 18 106 280 250 21 451 145 62 79 0 140 20 145 528 351 79 215 84 81 0 268 172 93 166 172 142 862 325 395 102 156 431 588 109 115 8 87 373 98 261 25 327 262 105 79 477 0 43 242 141 70 734 148 12 87 179 711 721 77 276 258 355 378 58 40 160 191 167 53 169 285 232 0 79 139 103 46 410 230 84 96 220 111 255 180 172 205 78 247 0 487 488 322 80 526 0 585 5 923 129 185 23 99 295 244 178 0 490 213 781 400 27 99 270 403 0 70 254 244 173 100 284 150 132 168 190 124 41 130 309 121 147 77 67 24 120 133 235 14 22 44 105 197 237 527 191 18 92 45 283 398 192 246 104 176 100 93 106 30 314 399 349 1180 752 215 806 106 159 324 163 406 152 0 692 94 5 173 947 358 66 145 165 116 395 13 60 109 479 465 0 27 88 65 0 288 180 89 89 173 346 73 144 476 234 16 54 215 300 0 706 48 0 339 72 230 1431 998 0 47 597 478 513 502 64 81 121 156 130 83 68 216 172 233 264 989 346 0 116 0 367 586 492 282 116 101 295 278 153 323 141 0 400 498 1001 202 84 1014 125 103 112 134 558 166 590 62 566 383 377 46 243 160 192 156 57 297 133 70 173 117 98
167 143 13 108 43 248 99 72 135 73 206 150 19 0 51 133 13 0 292 7 53 1 61 0 142 37 83 113 0 186 69 121 58 40 132 47 50 26 0 139 18 135 153 0 77 117 76 0 15 132 88 44 15 140 42 27 142 0 34 69 0 30 0 166 2 48 136 13 159 0 190 22 47 96 33 72 74 240 28 0 66 81 27 207 27 118 194 70 29 80 181 82 25 42 66 12 0 0 46 45 181 119 26 0 23 0 58 95 20 85 67 15 45 94 84 110 99 39 0 43 213 70 3 5 37 4 0 26 122 67 141 146 187 40 0 66 7 74 72 0 296 29 114 110 105 71 66 0 113 129 221 54 548 30 290 49 70 19 132 187 194 35 11 80 40 0 5 0 22 7 139 224 122 43 0 0 7 0 111 180 56 0 162 31 24 137 267 0 8 42 110 55 5 12 70 17 80 5 53 103 37 75 49 30 30 36 20 57 33 0 76 19 153 14 393 41 132 179 79 42 42 145 190 142 105 0 284 136 72 0 78 20 76 189 325 83 153 26 11 384 63 120 167 27 188 29 16 137 7 77 77 38 21 23 7 346 39 43 13 42 21 100 11 136 246 40 172 53 81 202 17 109 98 78 55 254 31 44 58 29 204 18 0 211 92 53 20 43 0 23 50 229 35 49 44 41 85 59 77 24 0 0 0 18 141 87 54 0 0 86 125 4 130 146 38 271 42 26 46 91 68 97 16 45 0 24 175 85 13 251 24 44 50 20 241 29 80 197 0 51 102 143 0 5 279 30 43 44 77 73 100 184 126 85 76 272 24 74 120 0 40 86 79 176 85 271 90 0 17 80 6 24 0 89 4 119 337 68 123 55 212 49 0 27 53 45 42 122 525 167 1 0 157 62 0 55 97 337 121 38
0 17 0 0 37 0 5 31 14 0 0 27 0 26 5 41 0 21 69 7 0 18 47 31 20 0 16 17 0 4 3 18 63 0 0 8 18 0 15 42 39 16 28 9 10 0 12 11 0 25 0 3 0 93 8 0 13 78 0 0 0 17 10 66 0 17 9 0 0 52 0 0 0 49 0 8 10 0 0 19 17 0 14 6 77 13 0 41 0 0 0 82 26 0 63 0 79 0 16 14 0 0 0 37 0 30 30 38 36 0 17 0 12 0 35 0 0 24 8 6 93 0 6 8 15 31 0 5 22 3 0 47 0 0 0 15 31 0 0 0 50 9 67 15 15 23 0 54 41 0 18 0 0 0 38 0 0 11 0 67 7 0 3 0 8 31 17 25 9 0 0 33 38 20 0 0 0 0 17 0 27 0 51 37 0 35 0 11 11 31 55 8 0 0 8 15 0 14 25 18 0 11 15 0 17 0 24 0 0 0 18 37 54 5 0 24 24 0 0 67 58 20 0 88 40 0 0 0 91 0 6 7 61 29 0 45 0 45 33 49 8 0 8 18 18 0 0 0 0 9 0 0 18 0 22 0 10 55 6 0 0 5 0 11 0 0 15 0 0 0 22 0 23 0 13 42 29 11 3 0 19 0 74 0 0 0 10 13 89 9 0 26 0 31 12 0 20 2 0 0 0 0 0 0 15 0 9 0 6 19 17 0 4 0 18 0 23 0 0 0 11 63 0 0 5 0 0 7 9 18 11 42 38 0 26 0 62 22 0 0 30 22 0 15 65 38 0 0 16 0 49 0 38 52 37 36 0 0 0 136 17 0 7 33 0 0 8 57 4 0 15 22 32 27 0 26 0 29 0 0 7 31 0 2 28 33 6 0 39 37 0 15 10 37 0 9 21 0 0 26
0 22 59 403 89 139 239 140 36 662 44 0 21 113 54 9 33 71 255 142 261 0 207 146 0 2 0 504 0 146 59 153 443 154 139 351 14 123 267 103 31 41 0 187 0 327 48 157 265 241 310 88 34 215 107 67 367 280 191 0 52 274 89 159 0 153 1215 383 89 138 145 205 283 332 502 143 0 214 66 193 72 69 165 180 264 49 0 683 288 0 142 0 57 84 159 0 116 2 263 249 242 7 118 18 151 413 655 299 8 357 139 352 13 16 260 95 288 80 128 233 368 180 50 334 298 38 439 233 299 6 265 189 30 91 32 127 0 411 139 0 49 95 399 343 138 182 336 234 301 276 0 222 211 147 220 223 161 67 80 412 148 363 113 253 52 170 0 47 314 287 6 115 82 422 181 305 329 0 85 207 0 306 34 152 145 239 164 289 325 294 221 53 165 0 174 290 328 251 416 272 412 14 0 117 217 40 157 238 196 211 255 168 57 117 0 151 381 245 467 155 58 70 153 214 128 326 101 143 217 28 10 171 8 342 397 0 189 20 271 291 25 439 147 529 549 273 58 231 183 237 245 0 168 280 39 200 217 87 54 151 4 117 165 0 331 234 162 70 0 33 141 53 89 57 152 186 87 0 346 357 99 68 0 234 310 37 60 341 152 1 350 58 157 0 1 343 226 191 162 2 65 202 521 370 108 15 91 91 101 210 132 260 637 334 0 38 31 161 0 242 214 275 384 95 219 192 375 207 153 23 252 332 137 49 331 1691 0 487 33 345 241 183 0 472 434 453 164 134 0 168 348 340 0 373 230 79 115 0 0 515 11 27 441 119 314 159 255 0 210 27 329 104 156 254 36 419 239 72 0 570 41 178 180 397 162 350 335 171 0 197 208 244 306 71 175 790 34 149 382 91
0 8 0 100 7 14 2 41 26 4 0 0 7 5 14 0 20 38 0 28 130 6 0 0 8 45 132 0 197 44 5 59 143 26 0 26 32 71 0 0 28 0 41 69 20 54 0 0 45 12 45 23 0 58 0 145 19 107 32 0 13 0 0 103 102 11 0 80 0 0 0 0 0 0 0 0 18 0 3 22 29 30 0 3 57 11 0 27 0 0 73 0 16 90 0 46 0 0 85 0 32 0 0 40 96 0 40 91 0 20 17 0 19 14 40 0 91 34 85 0 7 14 0 0 11 0 64 25 72 16 0 116 5 14 0 0 48 68 22 0 66 0 24 0 0 0 232 0 16 79 68 13 0 24 0 0 0 28 143 90 48 0 6 46 24 0 11 4 2 39 18 50 0 0 25 9 0 0 0 102 0 0 0 52 0 0 58 0 0 14 0 21 3 0 35 66 82 54 11 0 0 16 37 4 0 0 27 0 110 40 17 49 43 2 0 27 0 0 0 2 125 44 31 0 0 58 125 0 0 26 29 11 0 12 25 12 16 11 19 12 0 14 21 93 0 0 0 0 0 10 1 49 0 25 0 0 6 0 0 0 0 38 9 3 88 0 0 0 0 0 0 0 77 7 0 12 21 0 0 92 64 0 0 30 0 7 0 0 26 83 55 51 0 14 0 113 63 31 0 0 0 10 59 94 35 0 83 0 28 0 14 0 9 0 155 21 11 120 0 7 0 0 0 0 10 39 91 56 73 5 0 18 2 0 4 152 8 68 82 29 10 36 0 0 6 21 0 0 0 3 0 115 0 0 27 42 0 9 0 74 20 26 0 72 0 49 3 0 0 0 53 0 32 59 37 2 68 17 186 0 11 5 22 148 0 39 10 1 0 33 83 0 132 0 89 139 0 105 22 0
0 0 0 124 0 0 0 0 0 0 0 0 0 0 0 0 0 63 0 0 0 18 0 0 0 0 0 0 0 70 145 0 0 67 0 0 13 0 26 0 0 0 0 105 0 0 0 0 0 0 0 29 0 0 0 0 0 35 0 0 49 0 0 122 0 0 74 0 0 276 143 0 0 0 0 0 20 0 43 0 21 0 0 0 0 0 0 0 0 0 0 60 0 0 0 0 0 6 0 0 0 0 0 0 0 0 0 64 0 0 0 0 22 19 0 0 0 0 0 40 0 0 0 0 0 0 0 270 0 0 0 0 0 0 0 0 0 0 0 0 75 0 0 0 0 78 0 0 32 0 0 0 0 0 0 0 0 0 221 0 0 0 0 0 0 0 103 0 0 0 0 0 0 0 0 0 0 0 0 0 0 0 0 0 0 0 0 0 0 0 0 0 0 0 0 0 40 0 0 0 0 0 0 0 0 31 0 0 0 0 0 0 51 0 0 0 0 0 0 0 0 0 0 0 152 0 0 0 0 0 0 9 159 10 0 0 0 0 0 0 0 0 0 0 0 0 0 0 0 0 0 0 0 0 0 0 0 0 0 0 0 0 0 0 15 47 0 0 0 0 53 0 0 0 0 0 0 0 0 0 0 0 0 0 0 0 0 0 0 0 0 0 0 0 0 0 0 0 0 0 0 0 0 0 88 0 0 0 0 0 13 0 0 0 0 0 123 0 0 0 0 0 0 0 0 0 0 27 0 0 0 0 0 0 0 0 0 0 0 391 0 0 0 0 0 0 0 61 0 0 0 0 0 0 0 0 0 0 0 0 0 24 0 0 0 0 0 0 0 0 0 68 0 0 0 0 0 0 0 0 0 0 0 0 0 0 0 0 0 0 0 0 0 0 0 0 0 0 0 0
39 0 22 38 42 46 15 0 24 59 0 48 37 40 71 138 46 64 26 19 0 0 54 58 14 60 0 0 0 27 0 77 5 12 10 9 12 42 0 77 0 19 16 20 1 29 44 0 45 120 118 31 1 4 25 0 0 43 0 0 32 10 4 62 11 0 2 11 51 29 65 10 0 3 0 5 14 37 9 30 0 0 21 17 38 14 20 0 0 0 59 39 59 21 72 0 5 7 57 28 15 0 11 0 38 23 21 66 76 10 16 3 45 11 0 17 0 59 15 0 17 8 0 74 36 42 122 0 41 4 116 9 6 0 22 22 47 0 0 0 68 6 1 16 16 74 71 9 55 0 0 10 8 22 92 34 10 2 75 0 0 6 13 7 16 0 0 41 109 94 167 23 0 36 2 0 0 0 8 0 8 0 36 0 30 23 9 0 86 25 0 9 21 0 13 56 10 22 0 45 9 0 34 46 24 0 0 64 0 44 28 26 3 17 0 0 93 0 101 5 0 116 0 206 0 22 63 0 0 38 32 38 5 61 0 31 36 171 30 0 0 4 71 39 16 37 7 9 47 61 0 101 29 5 26 33 53 35 0 68 17 13 17 41 26 26 0 169 56 32 0 32 30 90 83 19 10 37 0 0 32 5 0 130 138 62 22 37 39 10 0 13 43 49 20 80 7 0 11 179 80 7 22 33 31 40 33 37 6 0 0 90 90 0 175 0 30 0 4 174 0 66 18 12 2 20 80 9 20 31 0 0 33 43 0 147 108 0 46 0 16 56 22 0 6 3 35 7 17 31 119 16 48 112 40 98 3 25 26 20 8 41 57 19 32 32 9 16 34 0 8 0 133 120 0 9 0 4 29 141 42 5 0 0 56 130 78 0 89 37 48 0 28 31 58 109 34 0 67 12
0 0 58 0 61 0 12 0 14 85 20 28 2 0 0 0 0 0 80 0 12 50 161 0 0 0 0 58 95 0 123 26 38 23 79 145 10 154 0 0 0 0 149 0 0 34 31 14 0 0 74 10 67 0 0 0 49 0 0 0 8 38 44 0 0 14 21 38 31 0 0 115 0 43 0 91 75 0 26 0 51 0 144 0 59 0 0 273 0 213 87 0 0 0 68 204 47 26 211 66 0 0 221 12 0 161 146 134 33 107 0 103 0 24 14 47 0 28 35 0 0 15 17 55 10 69 42 14 43 0 17 0 0 0 0 45 22 0 35 0 67 0 29 88 26 54 0 0 116 0 112 101 75 0 0 89 0 12 143 147 0 200 15 0 8 0 65 0 0 97 0 23 0 0 210 9 0 0 142 0 0 129 127 21 0 13 0 55 100 44 0 0 21 0 0 0 5 108 0 31 0 52 0 14 34 0 36 0 26 0 18 23 0 68 0 45 24 0 155 49 29 0 0 47 74 0 0 0 0 0 0 0 17 57 0 0 0 0 30 43 0 0 0 54 0 16 0 0 79 32 156 0 0 0 31 200 0 0 8 0 4 58 0 32 27 0 65 116 0 0 118 0 0 12 0 99 17 0 0 0 69 2 0 0 162 31 0 0 16 72 0 3 0 62 46 0 36 0 40 0 14 28 0 99 62 0 69 52 66 20 13 235 74 0 0 32 44 178 0 0 0 0 76 33 121 94 56 99 0 13 16 33 105 68 0 0 100 0 0 0 0 54 50 0 50 4 0 55 0 116 0 0 0 30 24 0 0 0 11 0 0 0 0 0 0 151 0 0 0 83 38 17 14 0 0 41 0 122 24 0 0 265 0 0 25 0 0 0 21 0 36 0 0 69 191 0 0 0 23 59
156 145 282 409 144 286 110 196 225 307 525 357 261 191 144 924 100 423 158 150 120 323 141 93 245 159 372 300 117 127 150 191 657 194 325 96 168 404 58 229 281 347 245 107 53 340 64 295 362 230 160 299 161 209 169 221 251 265 238 110 113 370 165 332 99 155 140 332 79 485 287 271 450 399 196 78 308 367 137 137 342 208 84 329 326 212 150 275 500 279 403 263 167 319 259 297 492 35 123 340 220 195 140 276 445 339 233 272 541 285 144 129 103 315 196 271 272 179 240 381 314 151 116 399 124 335 211 455 281 66 540 129 206 197 349 140 406 222 157 0 362 170 312 369 198 482 446 311 255 277 325 309 379 105 132 249 314 115 469 255 85 107 65 597 37 133 227 116 276 227 170 155 280 233 187 420 162 235 185 166 219 449 278 153 222 230 210 524 168 358 331 376 209 248 175 296 315 218 302 120 571 223 291 185 183 377 178 256 224 626 142 157 252 117 372 192 498 301 133 190 173 245 319 577 236 125 244 452 394 404 274 248 317 183 404 378 211 502 264 409 441 211 204 204 235 123 68 424 127 259 113 92 357 261 443 647 179 329 146 158 48 178 193 523 260 343 351 269 324 220 220 263 39 175 235 407 381 206 69 88 273 373 89 227 292 249 93 255 222 305 689 255 128 219 180 100 254 350 168 121 91 212 265 207 311 183 323 322 446 195 217 289 158 508 612 736 144 179 43 284 184 332 212 382 185 100 387 170 84 490 286 307 323 231 481 766 236 291 329 17 183 314 166 307 251 305 222 99 249 353 42 288 271 307 256 258 112 301 120 170 235 74 360 323 214 543 299 219 381 311 226 147 521 480 98 259 196 278 544 444 208 432 130 310 155 397 176 288 384 612 236 293 183 378 180 209 208 264 204 151
0 0 0 0 0 0 0 0 0 0 0 0 0 0 0 0 0 0 0 0 0 0 0 0 0 0 0 0 0 0 0 0 0 0 0 0 0 0 0 0 0 0 0 0 0 0 0 0 0 0 0 0 0 0 0 0 0 0 0 0 0 0 0 0 0 0 0 0 0 0 0 0 0 0 0 7 0 0 0 0 0 0 0 0 0 0 0 0 0 6 0 0 0 0 0 0 0 0 0 9 0 0 0 0 0 0 0 0 0 0 0 0 0 0 0 0 0 0 0 0 0 0 0 0 0 0 0 0 110 0 0 0 0 0 0 0 0 0 0 0 0 0 0 0 0 0 0 0 0 0 0 0 0 0 0 0 0 0 0 33 42 0 0 0 0 0 0 0 0 0 0 0 0 0 0 0 0 0 0 0 0 0 0 0 0 0 0 0 0 0 0 0 0 0 0 0 0 0 0 0 0 0 0 0 0 0 0 0 0 0 0 0 0 0 0 159 0 0 0 0 0 0 0 0 0 0 0 0 0 0 0 0 0 0 0 0 0 0 0 0 0 0 0 68 0 0 0 0 0 0 0 0 0 0 0 0 0 0 0 0 0 0 0 0 0 0 0 0 0 0 0 0 0 0 0 0 0 0 0 0 0 0 0 0 0 0 0 0 0 0 0 0 0 0 0 0 0 0 0 0 0 0 0 0 0 0 0 0 0 89 24 0 0 0 0 0 0 0 0 0 0 0 0 0 0 38 0 0 0 0 0 0 0 0 0 0 0 0 0 0 0 0 0 0 0 0 0 0 0 0 0 0 0 0 0 0 0 0 0 0 0 0 37 0 0 0 0 0 0 0 0 0 0 0 0 0 0 0 0 0 0 0 0 0 0 0 0 0 0 0 0 0 0 0 0 0 0 0 0 0
30 131 0 178 138 53 0 0 97 50 26 113 31 187 229 194 20 22 0 205 32 203 0 102 0 44 0 0 0 106 5 196 262 20 0 0 0 142 0 391 0 0 0 112 70 363 0 27 0 28 105 26 0 74 20 92 26 0 127 59 134 0 0 91 0 7 27 0 154 95 42 33 0 0 92 0 150 83 18 0 18 0 0 71 50 90 0 55 0 218 19 5 0 84 120 4 80 5 82 36 0 0 108 0 0 0 0 0 0 24 32 0 17 10 63 3 237 39 0 22 0 19 149 21 0 92 0 67 0 6 71 209 0 61 0 54 13 0 90 0 22 155 0 130 113 188 17 0 164 148 168 0 414 27 12 34 25 58 34 10 15 24 52 0 15 41 101 29 5 138 0 42 111 38 84 0 92 0 103 42 83 0 46 0 0 36 41 0 51 18 46 45 0 51 29 51 116 48 0 0 43 0 0 0 30 0 54 203 45 0 38 0 88 8 0 19 0 80 193 42 31 20 0 32 301 46 213 26 158 84 21 0 8 15 306 241 0 486 0 0 14 129 67 30 138 43 13 0 0 0 69 380 0 44 0 100 26 0 13 75 41 0 78 78 194 224 40 112 0 98 80 52 45 0 145 0 149 227 41 431 220 17 166 0 0 144 64 67 0 0 0 142 4 57 14 45 42 113 23 62 115 0 0 128 0 10 210 109 0 0 0 95 127 0 108 95 31 261 0 420 79 0 2 0 11 17 11 0 0 64 0 39 0 0 0 71 139 0 0 0 116 38 0 0 0 17 0 23 180 9 54 58 177 28 0 81 0 102 114 0 0 15 13 21 337 0 0 34 107 111 0 9 637 57 43 0 106 12 0 421 0 117 45 0 19 0 0 10 0 27 67 0 108 33 0 0 86 0 30 19
103 54 28 157 45 122 78 20 0 89 24 75 29 167 98 27 0 29 162 0 211 44 33 0 149 16 37 33 0 12 151 14 111 73 102 0 37 58 0 0 66 89 20 78 0 86 0 37 22 0 44 69 16 63 7 144 60 152 44 74 6 186 100 103 10 0 54 79 22 107 81 67 0 0 16 19 125 0 73 0 57 0 42 66 0 174 36 70 0 130 0 10 25 38 45 0 0 10 0 25 105 11 98 0 84 168 5 138 177 186 10 34 0 31 98 5 184 116 123 36 42 31 0 65 32 0 92 30 11 0 0 0 49 38 0 0 2 135 158 0 8 0 30 26 0 46 110 0 213 184 70 58 138 75 48 135 6 44 146 16 10 0 42 102 7 20 6 6 172 19 0 38 134 114 64 88 0 127 28 10 0 0 105 102 102 0 49 61 13 0 0 58 4 68 53 0 193 0 61 302 143 57 0 0 75 0 32 47 38 119 101 55 117 31 323 35 20 166 0 4 0 29 81 0 8 128 18 167 7 58 48 122 93 52 8 0 109 383 128 73 388 236 0 81 127 7 4 156 19 113 8 0 48 97 0 0 41 77 0 62 12 40 37 129 21 16 80 22 18 39 12 141 14 18 0 20 81 29 0 139 14 72 0 0 121 16 0 49 58 13 93 71 402 75 43 20 8 38 44 0 276 11 0 25 248 38 19 91 23 71 0 131 69 17 62 467 102 170 62 0 35 46 48 38 36 0 0 68 0 218 103 0 55 9 107 196 49 0 219 21 24 89 82 44 139 4 13 30 0 25 36 231 0 18 13 186 65 15 6 50 82 69 43 32 91 118 35 97 8 19 23 48 93 12 0 78 36 39 324 17 312 204 154 110 70 69 76 60 58 0 89 0 37 32 0 15 0 212 28 12
82 46 51 217 8 101 18 0 35 65 74 24 72 0 82 0 0 79 5 122 16 45 0 89 33 30 110 0 0 34 13 0 51 51 6 255 21 25 150 0 41 82 14 43 0 70 69 0 0 243 69 14 0 0 32 0 0 121 0 58 20 0 24 17 67 60 0 45 106 0 258 29 0 117 48 8 83 158 23 0 148 0 39 91 145 37 0 165 0 149 0 0 113 14 87 118 0 14 17 37 13 42 63 0 140 0 91 37 90 30 10 0 36 160 55 195 246 3 0 166 49 52 30 240 29 110 127 0 0 6 59 40 90 59 0 118 117 90 0 0 155 55 55 30 12 171 0 124 0 25 78 24 25 12 74 108 12 25 0 77 12 6 0 47 2 82 0 0 152 22 125 0 55 59 341 13 43 136 5 32 16 0 0 50 0 8 95 27 42 128 130 211 28 0 5 76 182 98 0 0 99 0 301 8 43 153 31 56 24 90 115 17 15 17 0 46 60 0 149 23 11 0 157 119 4 0 90 277 9 0 71 0 32 96 124 126 31 341 6 29 263 0 38 103 16 45 41 0 86 28 26 0 0 43 0 156 54 0 0 67 11 45 0 0 158 69 70 0 76 56 5 38 25 61 139 297 11 270 281 41 50 0 0 29 293 7 23 7 178 22 0 39 164 34 12 73 116 28 31 0 82 120 113 84 0 0 134 27 64 4 30 190 0 0 169 58 24 36 17 0 3 0 66 30 17 89 17 58 0 103 99 58 161 18 47 118 102 691 26 20 12 0 23 19 0 0 0 41 0 61 37 293 130 141 55 0 0 12 45 79 146 90 117 73 35 292 63 178 50 26 87 24 66 15 137 7 151 31 0 0 36 291 0 39 11 58 31 0 109 47 55 59 121 29 92 59 0 0 86 12
1292 903 1089 1380 1022 1208 617 907 1642 1360 958 1839 991 875 1259 1865 430 1244 1777 972 1125 960 1542 1148 1201 746 1318 1341 965 736 680 1155 1572 1061 908 898 939 1106 1151 1225 836 1060 1055 967 494 1314 775 1579 1449 1114 1217 1188 838 910 784 1329 1761 1125 852 546 276 2066 855 1385 761 774 1766 921 587 1807 1716 657 1155 1230 2579 664 1824 1806 501 729 849 2307 367 1061 1307 1231 1061 1337 1310 1264 1398 1981 1272 1061 1394 1090 1414 213 997 1155 1776 566 631 998 2347 1429 1038 1038 1810 1407 937 656 388 771 1336 791 1609 885 921 1076 1484 540 370 1256 570 1396 1586 1327 1700 259 1607 1175 1205 749 1525 891 1451 1462 880 0 1566 666 1169 1066 924 1307 2041 1369 1789 1748 1337 1572 1538 851 816 1540 763 782 1432 1338 1003 994 683 1671 301 1015 906 751 1372 897 1624 1019 1412 1265 1007 1715 1209 1223 530 1477 647 1541 1782 1579 1699 1213 1327 1405 1259 1664 1887 1745 551 594 734 1284 1818 953 1462 1318 1942 1445 1051 1130 1183 1785 1096 1115 1406 1540 1148 794 1335 574 464 995 1588 1461 1494 1413 1296 1026 814 1516 681 1391 1545 1553 1161 1179 1365 1103 1695 1215 1309 1522 970 1656 1190 1442 1421 1710 1087 918 836 1026 282 1663 1002 1077 1255 1344 1297 693 935 1335 931 1367 312 864 295 1009 980 1257 1502 1421 1165 1403 1530 1199 801 1348 1198 799 1177 1340 1013 1199 1586 1388 1290 981 2090 1593 1584 1348 504 749 993 1051 2128 1337 2043 1020 799 917 1632 1182 809 836 1460 890 1455 1136 1404 771 1446 1032 1248 965 1115 2433 1672 712 1745 1385 1042 1427 470 1181 665 1244 899 1039 1003 487 1594 881 927 1601 1303 896 1639 1068 1526 2467 2167 1545 1714 1221 1072 1181 900 1458 1085 625 1096 817 1622 1638 816 1599 1753 1536 1565 1751 906 833 866 1752 1202 1197 1845 1248 1545 2126 1166 1229 1280 891 927 1343 1169 1745 456 796 1381 971 2049 1718 2024 1636 349 1474 498 1286 1277 1281 1242 1308 1612 925 1144 1105 1490 955 1380 1321 1281 1223
268 158 74 205 175 243 30 212 360 87 190 490 175 15 36 274 61 626 83 383 415 227 115 1277 228 341 223 73 357 12 55 531 348 91 274 242 162 157 170 89 196 334 200 60 16 314 234 520 297 547 56 78 188 217 195 732 37 79 481 41 100 164 160 343 80 70 343 91 464 127 121 120 132 217 302 313 211 1211 32 131 50 187 44 240 0 467 100 385 291 488 0 493 232 256 469 17 27 80 187 172 216 8 219 88 142 278 208 125 226 223 135 42 119 38 109 333 147 157 326 117 223 68 0 575 44 441 25 426 458 4 270 312 397 104 264 159 723 574 320 0 70 407 217 155 130 484 271 142 431 330 0 40 267 125 485 116 43 221 282 78 211 53 55 148 78 160 55 77 194 237 185 271 232 120 8 226 28 588 67 155 259 376 138 179 282 243 122 32 155 101 347 847 61 130 37 252 350 332 172 201 911 419 0 152 321 527 151 106 294 212 0 102 188 60 0 192 582 467 175 169 0 164 367 0 152 69 42 509 63 150 197 22 101 248 30 447 100 264 70 89 123 239 161 267 261 218 75 512 216 136 532 84 96 131 399 294 56 70 55 41 157 294 70 0 355 458 262 0 64 241 67 119 506 106 429 429 160 220 444 239 301 434 130 488 145 8 125 167 718 59 345 193 486 239 297 146 216 229 29 0 108 63 17 523 169 0 153 575 272 60 75 145 342 114 589 178 145 288 229 550 32 100 169 193 34 70 101 215 539 51 115 392 203 106 419 402 306 251 564 314 379 607 0 390 250 19 0 67 931 511 107 173 265 177 223 775 253 33 348 19 185 26 80 68 359 80 226 137 417 554 93 337 110 284 225 239 0 194 177 138 257 151 115 886 117 411 25 350 69 37 0 323 185 40 167 245 639 622 487 70
0 0 0 0 0 0 0 0 0 0 0 0 0 0 0 0 0 0 0 0 0 0 0 0 0 0 0 0 0 0 0 0 0 0 0 0 0 0 0 0 17 0 0 0 0 0 0 0 0 0 0 0 0 0 0 0 0 0 0 0 0 0 21 0 0 0 42 0 0 0 0 0 0 0 0 0 0 0 0 0 0 0 0 0 0 0 0 0 0 0 0 0 0 0 0 0 0 0 0 0 0 0 0 0 0 0 0 0 0 0 0 0 0 8 0 0 27 0 0 0 0 0 0 0 0 0 0 0 0 0 0 0 0 0 0 0 0 0 0 0 0 0 0 0 0 0 0 0 0 0 0 0 0 0 0 0 0 0 0 0 0 0 0 0 0 0 0 0 0 0 0 0 0 0 0 0 0 0 0 0 0 0 0 0 6 0 0 0 0 0 0 0 0 0 0 0 0 0 0 0 0 0 0 0 0 0 0 0 0 0 0 0 0 0 0 0 0 0 0 0 0 0 0 0 0 0 0 0 0 0 0 0 0 0 0 0 0 0 0 0 0 0 0 0 0 0 0 0 0 0 0 0 0 0 0 0 0 0 0 0 0 0 0 0 0 0 0 0 0 0 0 0 0 0 0 0 0 0 0 0 0 0 0 0 0 0 0 0 0 0 0 0 0 0 0 0 0 0 0 0 0 0 0 0 0 0 0 0 0 0 0 0 0 0 0 0 0 0 0 0 0 0 0 0 0 0 0 0 0 0 0 0 0 0 0 0 0 0 0 0 0 4 0 0 0 0 0 0 0 0 0 0 0 0 0 0 0 0 0 0 0 0 0 0 0 0 0 0 0 0 0 0 0 0 0 0 0 0 0 0 0 0 0 0 12 0 0 0 0 0 0 0 0 0 0 0 0 0 0 0
0 0 0 98 0 0 0 0 25 41 0 14 32 9 0 116 0 0 0 19 16 0 57 0 0 0 40 0 0 0 21 0 127 0 0 0 14 0 0 0 9 0 0 8 16 41 0 0 51 0 0 18 15 0 12 0 56 0 0 6 0 15 54 0 20 0 11 0 30 27 31 4 0 0 0 0 0 48 0 0 0 49 0 16 0 0 0 0 0 0 9 0 16 0 57 26 70 0 25 0 0 0 0 0 16 0 0 0 59 0 0 51 11 42 15 0 0 31 0 0 26 6 0 0 0 19 0 0 0 2 0 1 22 17 16 0 0 0 0 0 0 0 19 0 0 0 0 35 65 20 81 0 40 0 48 0 4 0 0 0 0 0 23 123 3 1 73 11 25 21 0 142 62 0 9 2 0 0 0 35 0 0 82 0 0 14 0 0 57 0 0 0 0 23 7 190 13 0 0 0 0 0 45 0 0 5 43 39 17 39 0 19 91 29 0 0 0 0 0 0 0 16 0 0 0 11 53 48 20 0 0 0 40 115 0 49 0 0 13 19 189 0 0 0 0 0 0 0 20 0 0 0 0 0 11 62 13 0 0 5 1 0 3 30 14 17 12 149 0 29 25 33 0 0 10 0 0 45 76 40 30 1 103 0 0 10 0 43 52 0 0 0 6 0 0 0 5 0 0 0 0 11 61 0 25 0 15 34 0 0 0 0 71 73 131 2 0 0 0 0 0 0 0 0 8 1 0 0 0 14 0 13 66 0 0 63 0 0 74 0 43 0 0 58 0 0 0 29 0 0 74 0 0 0 0 0 0 0 14 0 86 6 0 1 0 35 28 0 0 43 19 0 15 0 17 27 0 13 0 0 0 0 0 0 31 13 134 0 0 0 7 26 17 81 0 0 17 64 0 0
0 0 0 0 0 0 0 0 0 0 0 0 0 0 0 0 0 0 0 0 0 0 0 0 0 0 0 0 0 0 0 0 0 0 0 0 0 0 0 0 0 14 0 0 0 0 0 0 0 0 0 0 0 0 0 0 0 0 0 0 0 0 0 0 0 0 0 0 0 0 0 0 0 0 0 0 0 0 0 0 0 0 0 0 0 0 0 0 0 0 0 0 0 0 0 0 0 0 0 0 0 0 0 0 0 0 0 0 0 0 0 0 0 0 0 0 0 0 0 0 0 0 0 0 0 7 0 0 0 0 0 0 0 0 0 0 0 0 0 0 0 0 0 0 0 0 0 0 0 0 0 0 0 0 0 0 0 0 0 0 0 0 0 0 0 0 0 0 0 0 0 0 0 6 0 0 0 0 0 0 0 0 0 0 0 0 0 0 0 0 0 0 0 0 0 0 0 0 0 0 0 0 0 0 0 0 0 0 0 0 0 0 0 0 0 0 0 0 0 0 0 0 0 0 0 0 0 0 0 0 0 0 0 0 0 0 0 0 0 0 0 0 0 0 0 0 0 0 0 0 0 0 0 0 0 0 0 0 0 6 0 0 0 0 0 0 0 0 0 0 0 0 0 0 0 0 0 0 0 0 0 0 0 0 0 21 0 0 0 0 0 0 0 0 0 0 0 0 0 0 0 0 0 0 0 0 0 0 0 0 0 0 0 0 0 0 0 0 0 0 0 0 0 0 0 0 0 0 0 0 0 0 0 0 0 0 0 0 0 0 0 0 0 0 0 0 0 0 0 0 0 0 0 0 0 0 0 0 0 0 0 0 0 0 0 0 0 0 0 0 0 0 0 0 0 0 0 0 0 0 0 0 0 0 0 0 0 0 0 0 0 0 0 0 0 0 0 0 0 0
211 403 448 473 437 875 417 129 722 338 557 437 390 629 240 887 89 303 493 224 681 314 66 659 411 128 612 992 103 305 212 450 784 516 398 238 274 929 917 374 463 772 362 233 571 306 240 920 547 634 667 553 672 607 427 122 387 515 135 476 118 969 323 559 254 613 826 457 766 584 383 321 418 608 553 302 537 1531 215 531 451 532 318 400 428 543 476 351 481 288 489 605 301 84 757 372 263 63 761 800 284 368 733 658 1956 947 556 447 349 543 398 83 180 429 560 409 536 146 178 287 509 414 159 340 162 352 1083 479 671 251 513 386 617 292 539 346 306 874 433 0 740 262 273 571 410 218 466 248 730 434 280 152 370 625 504 466 332 287 872 559 325 183 440 183 146 459 455 637 466 506 443 573 668 585 288 857 328 321 183 421 274 816 620 617 454 216 801 653 702 431 329 1016 192 247 422 573 524 530 252 857 895 248 248 303 438 382 296 492 279 537 313 352 616 164 0 87 637 427 876 515 721 603 435 332 413 441 778 526 858 509 791 143 563 413 418 511 271 443 366 636 335 665 276 516 668 388 121 374 208 757 537 264 39 122 540 632 408 384 318 683 111 495 497 1325 882 758 778 1015 777 523 289 632 211 69 1207 395 214 322 1359 782 511 223 421 1214 425 685 121 718 69 18 288 631 339 723 188 308 554 294 266 139 240 275 42 381 289 402 224 548 281 371 203 1015 410 132 247 74 228 262 202 402 421 688 663 488 505 144 804 414 170 993 242 426 333 120 553 534 571 535 503 400 558 481 161 154 248 154 222 350 713 123 390 359 555 377 675 636 211 516 242 165 453 308 584 276 1131 789 406 85 214 464 293 212 163 661 332 270 460 557 1067 139 355 706 298 502 122 688 579 277 364 408 662 450 374 231 192 227 225 593 563 410
42 0 14 20 36 73 55 50 38 7 49 85 59 153 41 49 10 16 81 36 37 42 0 45 28 0 25 0 53 107 57 91 55 60 38 18 25 1 6 0 22 47 31 1 36 59 42 0 16 25 37 48 61 50 10 69 62 77 59 11 7 163 64 35 6 31 71 17 7 120 202 0 20 0 0 2 58 93 10 71 46 62 19 60 38 7 0 119 12 68 0 128 9 66 29 60 0 12 0 49 48 168 13 21 309 0 130 46 11 67 31 0 16 25 52 48 183 27 139 51 85 29 13 54 31 63 72 194 161 3 138 17 50 105 60 4 50 41 19 0 41 71 41 40 120 67 101 91 36 4 5 12 77 27 31 55 0 36 125 33 114 42 36 85 0 21 29 42 21 56 229 67 80 0 15 0 22 41 33 117 0 166 3 25 3 0 33 19 63 67 0 41 12 59 10 84 24 59 191 72 80 18 70 82 63 26 6 217 20 0 29 43 95 15 0 84 95 111 0 63 131 21 73 0 17 108 55 239 203 61 60 4 8 107 82 0 30 133 107 41 0 7 5 67 71 39 0 6 35 66 0 197 0 22 109 105 53 8 0 42 2 65 110 32 74 14 76 145 35 49 43 60 0 56 30 7 13 23 70 73 39 28 0 47 43 40 22 43 94 93 28 32 52 121 3 70 21 40 36 10 90 53 70 14 26 15 48 0 0 64 40 82 37 0 38 32 63 28 0 38 68 12 67 51 16 45 101 54 14 64 78 59 35 62 35 0 20 88 21 43 33 72 24 0 45 15 0 47 46 126 39 88 47 11 62 0 39 7 56 9 7 63 46 47 0 63 12 72 49 0 20 39 0 41 12 20 9 44 24 0 99 32 122 72 12 0 53 71 77 30 82 81 22 68 0 48 34 82 24 0
0 0 86 0 3 0 13 0 0 0 0 0 0 0 200 89 0 13 0 0 0 0 0 0 0 10 6 0 0 135 0 0 0 0 147 0 0 0 0 0 0 23 0 0 0 0 21 0 0 0 0 0 0 0 0 180 0 0 0 0 0 67 69 0 0 0 0 0 0 0 0 0 0 0 56 0 106 0 0 0 0 0 7 0 0 33 0 0 0 0 0 0 0 0 0 0 0 0 0 0 0 0 0 0 0 0 0 0 0 0 0 0 16 0 0 0 0 0 0 0 0 0 0 0 0 51 0 0 0 0 0 0 0 0 0 0 0 0 0 0 0 5 8 0 0 0 0 14 0 3 0 0 54 16 0 0 0 0 0 0 5 0 0 0 4 0 0 0 21 0 14 0 0 0 41 0 128 0 0 0 6 0 0 112 0 0 3 17 0 0 0 56 13 0 0 0 0 0 14 0 0 0 314 14 15 12 0 0 0 0 0 0 0 0 0 0 49 0 0 0 0 0 0 0 0 0 0 0 0 0 6 0 0 0 42 0 0 0 23 0 0 0 30 0 0 0 0 0 0 0 0 0 0 0 0 0 0 0 0 0 0 0 0 0 0 64 0 0 0 0 0 0 10 21 0 83 0 0 0 0 0 0 0 0 0 24 0 0 0 0 0 0 0 0 0 0 0 0 0 0 0 0 42 0 0 0 0 0 0 0 0 0 0 0 0 0 0 0 0 0 0 0 0 0 0 0 9 0 0 0 0 0 0 0 0 0 0 0 22 0 7 0 40 96 0 0 0 0 0 0 0 0 0 0 39 0 0 0 0 0 0 1 0 0 0 0 72 0 0 0 0 0 0 0 0 0 318 0 20 0 0 0 0 0 0 0 0 16 0 19 0 0 0 0 0 0 0 153 0 0
0 0 17 0 22 0 0 0 9 0 0 0 4 0 0 0 0 0 0 0 0 0 0 0 0 0 0 18 0 0 1 50 0 0 4 0 0 0 0 0 17 0 0 0 0 4 0 0 0 0 0 0 0 9 0 0 8 0 0 0 0 0 1 21 0 4 0 0 0 0 0 0 0 0 0 0 10 5 0 0 39 5 0 2 0 19 0 0 0 25 0 0 0 35 0 0 0 0 0 0 0 0 0 0 0 0 0 7 0 0 0 0 0 0 0 0 0 0 0 0 0 0 0 0 0 0 0 0 11 0 0 0 0 0 0 0 0 0 13 0 0 0 0 0 0 0 0 0 0 0 0 0 0 0 0 0 0 6 0 0 0 0 3 0 0 0 0 0 0 0 19 0 0 21 106 0 0 0 0 0 0 0 0 0 0 0 8 0 0 0 0 0 0 0 0 0 0 36 33 9 0 0 0 0 0 0 0 0 19 0 0 0 0 0 0 0 0 0 0 0 0 0 0 0 0 0 20 0 0 0 0 30 0 0 0 0 8 28 0 0 0 0 0 0 0 0 0 0 0 0 0 0 0 0 15 9 0 0 0 0 0 0 0 0 42 0 0 0 0 0 0 0 0 0 0 0 0 0 0 0 0 0 0 0 0 0 0 0 40 27 0 5 0 0 0 0 13 0 0 0 0 8 0 0 0 0 0 190 0 0 0 80 10 0 0 11 0 0 0 0 0 0 0 40 0 0 0 0 0 6 0 0 0 0 0 0 0 0 0 0 0 0 0 0 0 0 0 0 28 0 0 0 0 0 0 0 24 50 0 0 27 0 0 0 0 0 0 0 0 0 0 0 0 0 0 4 0 0 53 0 0 0 0 0 0 0 0 0 0 58 0 0 0 0 0 0 0 0 0 0
230 0 0 0 0 32 0 0 24 0 0 0 0 0 46 0 0 0 0 0 0 0 0 0 0 0 0 0 0 0 0 0 272 5 0 15 0 61 0 0 0 0 101 0 0 0 0 0 114 59 0 28 17 9 10 0 0 0 0 0 0 0 0 67 0 0 0 0 0 0 0 15 0 0 0 0 99 0 0 0 0 0 0 8 0 0 259 135 0 0 42 0 0 14 0 0 0 4 0 7 42 0 0 0 0 0 0 0 0 0 69 0 0 38 0 0 0 74 0 0 0 12 0 0 8 34 184 0 0 21 0 0 0 0 0 23 0 0 19 0 0 0 0 0 69 22 0 14 0 18 0 0 0 0 0 12 0 20 0 46 0 21 0 0 0 0 0 0 0 31 0 0 0 0 0 0 0 0 51 0 0 0 0 34 0 0 0 0 40 106 0 0 52 13 0 105 31 0 44 0 0 0 0 0 32 261 34 0 108 0 0 29 0 0 0 0 0 237 0 15 0 0 0 0 0 134 16 0 0 0 0 18 21 0 0 0 19 0 0 0 36 0 15 40 0 25 15 0 117 0 0 52 13 0 9 0 0 0 0 0 12 0 12 0 52 0 36 0 0 116 0 11 0 0 21 112 9 0 0 0 0 70 0 0 0 0 0 0 32 0 0 13 0 3 0 0 0 0 12 0 0 0 0 8 0 0 0 0 30 0 0 37 79 0 0 0 0 52 0 0 0 0 0 0 10 0 0 18 0 0 72 0 0 0 26 110 0 0 122 0 0 0 0 0 12 24 0 34 33 55 100 0 0 0 0 48 0 0 16 159 0 34 52 9 0 0 8 38 14 0 6 17 0 26 0 0 0 25 0 158 31 0 0 0 0 405 0 0 0 0 69 0 43 0 0 0 0 0 0 0
0 0 0 0 0 0 6 16 0 16 0 19 0 0 0 0 0 0 0 0 6 0 0 0 0 0 0 45 0 0 0 0 0 0 0 0 0 0 0 0 0 0 6 0 0 16 38 0 0 0 0 5 0 0 12 0 0 0 0 0 0 0 0 0 0 0 0 0 0 28 0 0 0 0 0 0 0 0 0 0 7 0 0 0 0 0 0 0 0 0 0 0 46 0 0 0 0 0 0 0 0 0 0 0 193 0 0 0 0 0 0 0 0 6 0 0 0 0 0 0 0 0 0 60 0 0 0 22 0 0 33 0 0 0 0 0 0 0 0 0 0 0 0 0 0 0 0 0 26 0 0 0 0 0 0 12 98 0 0 47 0 0 0 157 0 0 0 0 44 0 0 0 0 19 0 0 0 0 0 0 20 0 0 0 0 0 19 0 0 0 0 0 0 0 0 0 0 0 0 0 0 7 0 47 0 0 0 0 0 0 0 0 0 0 0 0 0 0 0 0 0 29 0 69 0 0 0 0 0 40 0 0 0 1 0 0 0 0 0 0 31 0 0 0 19 0 0 0 0 0 0 0 0 27 6 0 0 0 0 0 0 0 0 0 0 0 0 0 0 0 0 0 0 0 0 0 0 0 0 0 0 0 0 20 0 0 62 0 0 0 0 52 0 0 0 0 0 11 0 0 142 0 0 0 0 0 0 0 0 0 0 48 0 0 0 15 0 0 0 0 0 0 0 8 18 0 0 0 0 85 0 0 0 0 0 0 0 0 0 0 0 0 8 0 51 0 0 0 0 0 0 0 0 0 0 0 0 0 0 0 0 0 0 0 0 0 0 69 0 0 0 0 0 0 0 0 0 26 0 0 0 22 0 0 0 0 0 91 0 0 0 54 0 0 0 36 0 0 11 4
353 107 92 102 116 88 78 316 97 108 112 97 89 142 152 270 71 357 187 14 143 159 169 54 103 121 309 233 313 54 98 74 463 137 532 447 115 70 161 88 316 282 126 115 50 205 36 135 240 114 402 229 74 119 125 358 135 202 229 24 64 101 102 303 90 111 138 152 195 76 761 235 307 195 302 104 185 160 97 111 95 104 69 78 184 195 88 205 101 209 245 320 225 98 349 269 136 11 152 136 85 90 58 198 243 186 83 132 583 113 91 149 30 16 231 78 733 227 288 144 163 58 37 137 131 303 265 164 269 18 153 261 143 80 209 53 239 264 277 0 206 100 180 156 18 143 194 266 161 317 109 192 90 186 62 223 124 128 763 247 128 98 176 78 42 38 460 125 250 129 159 102 152 81 205 372 164 78 77 151 22 213 162 244 140 37 413 161 218 315 286 367 22 107 152 372 110 220 498 291 115 100 268 113 380 54 192 224 327 155 87 66 153 49 396 229 271 348 346 191 212 266 366 209 146 162 181 267 532 167 150 176 215 287 168 364 273 459 75 349 315 79 160 92 142 148 47 316 203 204 254 182 38 118 123 264 105 58 67 146 30 156 141 171 280 261 165 127 311 100 32 89 157 10 559 383 242 115 220 113 291 115 534 93 301 138 88 279 88 145 290 30 95 16 53 141 255 218 169 329 332 141 215 102 158 187 450 91 106 160 104 195 154 122 348 238 151 356 74 140 44 287 154 173 183 83 143 226 33 206 329 2 489 43 265 188 354 171 245 222 322 215 47 228 61 156 33 120 208 136 108 159 312 133 267 133 104 280 137 240 91 351 105 134 216 625 132 124 99 128 21 81 73 466 109 173 338 90 385 225 283 288 16 169 46 81 203 424 94 324 278 66 176 138 270 211 185 426 247 299
0 10 20 15 0 0 0 21 59 15 33 24 12 22 0 4 0 39 0 0 0 73 0 0 6 29 21 6 0 9 12 23 46 40 0 0 0 16 141 21 30 5 13 4 0 0 14 0 47 22 32 14 20 16 8 19 45 2 0 12 0 20 28 32 41 11 21 0 0 8 21 3 0 0 67 0 37 0 11 0 12 39 0 34 0 28 0 19 0 0 0 0 50 25 49 0 0 0 0 45 0 3 13 110 21 76 4 16 12 0 11 37 0 0 26 0 0 0 43 21 41 10 11 12 3 0 150 5 34 19 22 33 13 5 37 0 9 99 23 0 10 7 0 5 3 19 0 4 58 18 31 0 14 17 10 29 8 5 5 48 58 0 0 0 8 20 0 37 16 0 25 13 67 52 28 35 0 4 23 54 4 16 38 0 0 13 42 0 0 2 0 73 15 0 33 36 10 75 46 0 52 39 25 30 5 62 48 0 0 14 0 15 12 23 0 0 16 7 27 28 0 17 0 25 0 17 15 67 17 41 17 13 11 0 0 15 8 43 13 7 18 0 0 0 42 15 0 60 19 9 0 0 55 6 8 21 0 0 18 22 4 26 6 35 37 0 22 0 15 25 15 0 19 4 134 37 6 10 50 41 63 2 0 0 47 13 7 0 17 2 90 61 34 20 0 0 49 0 4 118 34 35 17 0 28 1 9 52 1 64 0 11 105 17 0 0 19 0 21 74 8 0 16 42 0 0 17 10 64 22 24 47 87 6 0 34 0 0 0 6 0 50 41 0 24 10 0 0 0 30 68 0 0 3 24 47 0 10 39 62 5 6 0 0 32 22 0 0 0 24 26 0 12 5 0 16 34 23 48 0 15 75 0 11 6 0 50 17 11 42 0 0 19 40 10 0 141 0 43 0
114 4 15 0 25 10 72 0 0 116 0 24 3 0 18 67 0 12 59 0 24 0 0 98 7 0 0 0 0 0 0 22 0 0 0 9 0 0 0 0 0 15 0 39 0 8 0 8 0 0 0 0 48 41 7 0 11 42 39 23 0 0 12 0 0 5 24 0 0 175 0 62 0 0 0 0 31 0 18 0 12 93 12 0 0 0 0 37 59 26 27 14 0 31 0 0 0 0 0 23 56 36 0 70 61 0 72 0 27 3 6 6 10 6 3 0 0 0 0 0 16 0 2 16 0 56 0 56 0 0 29 36 35 41 0 0 59 0 0 0 0 0 38 0 0 1 35 0 0 70 0 87 0 0 72 88 0 32 254 16 37 0 36 0 0 0 0 41 0 0 0 57 0 42 0 0 4 0 5 0 5 0 64 53 0 65 102 0 0 27 91 84 31 41 14 31 0 24 0 0 38 9 0 27 0 14 9 26 0 9 0 0 2 0 0 0 30 0 3 7 0 0 0 51 23 0 0 0 0 0 0 0 22 0 20 89 0 0 0 35 41 0 20 28 23 30 0 0 8 7 147 0 1 7 51 0 0 63 2 33 0 0 4 30 0 0 0 55 0 0 0 81 9 47 0 0 0 33 0 27 40 12 0 60 10 25 11 47 30 0 31 77 45 14 0 0 0 55 18 13 0 47 0 12 37 5 7 31 0 68 0 0 65 64 38 0 40 14 0 0 12 0 27 0 0 2 65 0 19 6 0 0 0 8 81 30 28 0 0 13 0 17 30 0 0 48 0 0 0 9 0 0 0 0 0 0 3 0 0 19 26 101 24 0 0 0 0 0 0 0 0 69 55 0 15 0 0 0 0 0 25 93 0 120 6 62 42 0 0 142 16 0 0 18 11 3 68 0 0 40
51 67 81 133 193 80 75 78 42 79 346 43 26 67 73 178 39 159 0 34 276 24 160 154 17 83 250 24 31 33 73 79 84 63 123 339 145 366 0 0 58 274 27 15 112 155 19 4 61 0 18 182 167 49 71 17 68 26 0 50 19 113 224 219 178 96 48 235 63 48 0 75 18 141 149 33 160 0 39 0 34 477 71 102 102 109 0 32 42 136 158 168 133 255 278 22 86 0 138 286 117 40 29 78 253 56 78 42 49 23 89 173 17 7 99 14 0 88 12 132 3 59 49 78 55 175 142 287 15 17 100 341 197 100 201 254 226 66 0 0 143 6 257 54 39 98 110 134 406 43 34 214 56 75 9 38 0 35 152 86 60 23 212 120 3 131 157 29 151 0 0 2 74 0 153 228 42 99 41 54 154 129 178 193 100 172 139 157 87 279 45 89 89 81 79 234 184 76 76 137 0 206 84 27 68 47 160 0 171 25 168 44 34 63 0 368 154 284 257 173 99 30 0 241 87 30 32 82 685 138 98 27 143 217 134 188 63 497 98 96 137 0 113 64 25 149 13 125 31 81 189 0 27 26 79 373 2 128 2 6 1 28 158 31 266 154 106 0 326 0 70 167 87 128 262 160 175 54 139 273 152 106 232 29 195 136 123 26 246 0 130 0 23 76 60 104 126 167 12 168 84 5 242 95 125 105 167 70 216 25 48 212 112 0 212 64 19 51 51 28 30 315 83 88 81 3 91 0 86 156 86 0 91 15 84 247 166 222 101 0 0 166 0 150 0 62 8 18 76 167 180 438 37 132 76 56 90 16 55 80 29 0 11 55 46 44 52 12 120 119 89 30 16 253 142 18 0 64 186 0 107 66 33 82 28 81 53 152 97 15 126 87 222 237 57 81 0 305 207 16
0 56 0 191 53 105 53 70 94 0 158 18 191 152 0 169 3 77 0 63 22 109 0 39 119 0 133 118 98 0 119 225 63 68 0 0 59 66 0 114 0 160 0 19 61 28 0 97 276 112 202 118 96 11 0 0 108 68 54 43 0 128 31 0 37 80 0 0 10 77 27 95 117 0 107 0 0 112 4 17 72 105 42 190 0 0 0 56 39 74 0 37 83 0 0 95 459 0 31 117 71 79 4 353 0 52 228 34 129 13 0 0 31 79 0 86 0 244 108 40 119 34 66 10 0 65 255 116 105 4 94 54 59 6 0 64 57 112 20 0 33 2 73 84 90 92 176 95 57 18 130 125 17 0 40 0 96 81 0 0 0 12 124 87 28 36 201 45 0 50 0 84 50 136 34 0 35 22 0 7 0 432 94 20 3 149 34 67 145 170 0 7 0 36 6 171 79 46 12 355 211 32 91 42 28 0 59 105 210 138 0 272 0 2 0 0 209 28 381 118 71 9 52 102 71 54 0 108 176 0 0 48 35 0 31 29 12 86 77 14 0 126 91 79 0 10 5 114 120 244 57 0 316 51 0 89 0 42 48 10 0 112 87 0 231 0 9 114 82 22 39 71 47 42 7 79 0 62 16 0 206 0 185 154 0 5 0 31 24 0 0 18 49 42 91 0 162 205 174 0 99 24 0 111 124 63 23 0 17 119 33 408 55 95 90 65 40 15 36 41 77 171 35 17 45 0 38 47 107 0 130 217 175 44 0 0 22 48 196 0 86 54 35 0 23 0 197 0 0 0 8 0 21 54 0 209 0 82 0 0 52 120 20 31 39 139 22 0 69 0 0 204 71 217 71 5 191 67 0 153 137 51 68 91 9 222 85 51 0 127 198 176 26 72 0 142 270 78 0 0
78 8 0 0 77 0 0 0 0 0 8 27 0 0 0 93 0 0 0 0 19 0 0 0 0 32 0 0 0 0 0 0 0 0 0 175 40 0 0 0 0 35 112 128 0 0 0 205 0 14 0 222 0 0 3 0 150 175 0 0 23 0 138 0 106 137 0 0 99 0 0 170 0 0 0 0 0 0 0 67 4 39 0 0 0 291 0 0 0 56 41 134 225 0 0 16 0 0 0 82 51 194 0 65 0 0 0 0 0 81 27 325 0 29 24 0 0 132 0 0 455 42 0 238 224 42 0 0 0 23 71 0 29 0 89 0 191 0 185 0 0 0 0 0 0 0 0 80 110 76 0 371 0 0 14 115 39 23 358 0 116 32 0 0 0 0 66 0 0 0 343 0 0 10 0 0 143 0 84 443 0 0 0 179 0 0 0 0 0 0 0 0 126 0 0 49 75 0 0 0 159 18 0 0 44 17 0 229 0 0 0 0 0 13 0 0 119 133 107 0 278 43 476 20 0 34 0 0 324 79 0 0 0 60 0 0 0 0 26 118 197 279 3 0 0 0 84 80 18 50 0 97 0 53 0 0 0 0 0 42 0 0 93 0 0 151 221 0 0 40 30 101 46 0 0 0 0 121 0 0 0 0 0 126 708 0 0 198 0 188 25 171 0 0 66 0 63 193 0 328 106 362 0 29 0 0 0 0 33 0 49 0 354 0 145 0 0 0 181 0 111 0 0 0 130 0 0 60 0 0 0 491 0 0 0 0 147 0 739 37 0 0 0 0 37 207 72 31 0 0 94 121 0 0 0 150 429 0 0 0 0 91 0 0 118 0 0 0 0 0 0 0 141 15 0 0 0 0 0 0 0 0 51 44 0 110 44 363 0 0 342 91 0 0 0 0 61 0 0 33
0 0 0 0 3 38 0 0 0 0 0 0 0 0 0 0 0 3 0 0 0 7 0 0 0 0 0 0 0 0 12 0 0 4 0 0 1 0 0 0 4 0 1 0 0 0 0 0 0 0 0 0 0 7 0 0 0 0 0 0 0 0 14 0 0 0 0 0 0 0 16 0 0 0 0 0 0 0 0 0 0 0 0 0 0 91 0 0 5 0 0 32 0 0 0 0 0 0 35 0 0 0 0 0 0 0 53 0 0 0 0 0 0 0 40 0 18 7 26 6 0 0 0 0 0 0 0 0 0 0 0 13 0 0 0 0 0 18 11 0 0 0 0 0 0 0 0 0 0 0 0 0 0 5 0 0 0 28 43 0 12 0 0 0 0 0 0 5 0 0 0 0 0 0 0 0 0 0 0 0 10 0 35 0 15 0 0 0 0 0 0 0 0 0 12 7 2 0 0 19 0 0 0 0 0 0 0 14 0 10 0 0 0 1 0 0 22 11 0 0 0 11 0 0 89 0 76 0 0 0 0 0 0 0 0 0 0 0 0 0 0 91 0 6 0 0 0 0 0 0 0 0 0 0 0 0 0 12 21 0 0 0 0 0 0 0 0 0 0 0 0 0 0 0 0 0 0 0 0 0 0 0 0 6 0 0 2 0 44 0 0 0 0 0 0 0 0 0 0 0 0 0 0 48 0 10 0 0 0 0 0 0 0 0 0 26 0 0 0 0 0 0 0 0 0 0 0 0 0 0 76 0 0 0 0 0 0 0 10 0 14 0 0 0 0 0 0 3 0 0 0 16 0 0 0 39 0 26 0 0 0 0 0 0 0 0 0 0 0 0 0 0 0 0 0 0 0 0 0 0 7 0 79 0 0 0 17 7 14 0 0 0 0 0 0 0 0 0 0 0
0 0 0 32 0 0 0 0 0 0 0 27 28 0 0 10 0 0 0 0 0 0 0 0 0 0 0 4 0 15 0 0 0 13 0 0 0 0 32 27 0 3 0 3 0 0 45 0 0 0 0 0 0 0 0 0 0 5 0 0 0 0 7 4 0 15 0 13 0 0 0 11 0 0 0 0 0 0 0 0 31 4 0 27 0 0 0 1 0 0 0 0 11 0 5 9 0 0 0 2 0 0 0 0 0 0 0 0 0 0 0 0 0 0 0 3 0 9 0 0 0 0 0 0 0 14 0 0 0 0 0 0 0 0 0 0 0 0 0 0 0 0 0 7 0 0 0 0 0 12 0 9 0 0 0 7 0 34 0 0 31 11 19 0 4 0 0 0 40 0 0 0 0 0 0 0 0 0 1 0 0 0 0 0 9 6 0 0 0 0 0 0 0 0 0 1 0 0 0 0 0 0 0 8 0 0 0 42 0 4 0 0 24 0 0 0 0 0 0 0 0 27 0 0 3 0 0 0 0 0 0 0 0 0 0 0 0 0 0 0 0 5 0 0 12 0 0 0 0 20 0 0 0 0 0 0 0 11 0 0 0 0 0 0 0 0 21 0 0 0 0 0 0 0 0 0 2 0 0 0 0 0 0 0 0 0 12 0 0 0 0 0 0 0 0 0 0 45 0 0 0 0 0 0 12 0 0 13 28 0 15 0 61 0 0 0 0 13 0 0 1 0 0 0 0 0 0 10 0 18 0 0 0 0 30 0 0 0 10 0 0 7 14 0 0 0 42 0 0 0 0 24 0 0 13 0 0 0 13 0 0 0 20 0 59 15 0 0 0 10 0 0 0 0 21 0 36 0 0 0 10 0 0 25 4 0 0 0 0 0 74 0 1 0 0 0 25 16 0 0
244 1375 921 1021 637 1139 477 1542 1944 648 315 572 345 428 438 1339 170 1337 884 418 288 966 888 457 893 514 1834 1472 407 975 322 1620 1127 1542 536 1119 903 1060 1361 1907 546 657 532 625 222 752 421 1030 557 1011 905 717 1014 247 1122 832 1177 1308 1432 327 196 1884 318 1056 777 274 3328 767 655 1480 887 757 1889 999 1070 292 1540 1636 184 325 821 603 243 1235 956 1195 378 962 1045 2791 934 1247 1091 500 1146 413 830 116 545 670 609 504 583 663 1414 1589 802 923 1073 1731 1133 298 135 981 974 772 890 717 839 1065 1424 634 436 1322 294 556 1281 1144 1510 265 899 885 333 630 1655 270 943 2204 760 0 809 969 2223 507 520 2104 1263 1087 792 2101 1146 781 1714 999 528 836 981 556 1494 730 856 591 327 979 150 270 1893 780 1478 773 1676 988 1256 772 1101 802 1933 1303 678 1823 285 884 2107 1195 403 731 710 2454 318 819 1087 726 612 380 553 899 1093 338 748 859 1638 1115 798 507 3774 550 1192 1695 1060 1032 627 513 1245 255 1979 549 1315 1165 1155 452 879 691 816 949 679 1390 2099 971 1258 1131 900 1399 1020 485 1379 795 956 419 556 1497 1181 437 685 1864 770 950 198 539 816 684 828 2161 519 1847 1382 906 620 1371 426 538 111 836 1756 652 792 1184 816 784 511 1684 377 817 812 1088 529 1418 955 976 674 1938 935 369 1269 434 1442 1071 573 580 331 633 1284 1217 1495 806 402 594 1363 755 1351 850 1783 2526 398 1704 746 221 1358 851 664 1145 848 1270 1265 567 1906 782 565 1442 329 1115 925 617 898 777 506 1643 1637 1230 782 1553 1035 1241 988 947 1132 2016 818 1341 1299 2149 617 2221 710 879 604 776 1487 271 726 1063 250 390 1638 628 2109 1919 820 917 499 1901 593 1157 1207 538 825 1269 324 1182 699 412 911 486 1303 1296 526 1971 2338 454 1092 1247 693 756 382 1737 472 869 437 965 749 1041 2719 1139 671 421 1673 1444 901 985 1005 631
182 13 0 43 148 95 9 0 50 125 22 109 0 37 0 0 0 92 271 8 10 0 249 79 10 37 0 118 137 8 0 83 92 0 0 161 130 0 64 0 37 0 104 13 7 0 0 22 30 0 0 32 0 66 14 101 0 65 0 0 9 0 48 29 0 2 87 47 0 59 35 63 0 0 252 39 27 75 10 0 8 78 0 72 192 88 48 22 49 0 1 0 9 0 0 0 0 0 111 0 102 0 51 83 0 0 0 0 0 83 0 0 3 0 133 44 114 23 0 25 27 27 22 0 0 29 14 58 0 0 49 84 41 57 89 0 61 19 0 0 18 27 4 25 0 73 0 16 0 0 156 76 8 6 0 0 0 30 4 4 2 0 17 6 16 88 0 21 0 6 63 134 95 0 75 0 36 0 0 0 0 86 0 38 95 64 9 0 19 0 84 26 22 0 0 60 90 8 82 42 113 80 88 33 96 0 8 5 57 34 60 0 121 0 0 55 0 8 43 48 28 26 33 35 0 21 0 0 0 150 0 18 44 35 1 20 19 0 123 7 0 99 11 22 135 0 0 65 10 61 29 143 203 22 67 134 0 0 7 196 24 10 215 14 28 59 4 96 21 74 24 0 0 2 43 25 115 82 58 128 0 60 19 50 35 0 25 0 19 30 0 0 0 51 0 24 0 39 84 0 0 30 70 43 0 0 27 140 0 7 68 138 0 31 0 0 50 0 86 79 0 0 4 0 0 27 58 26 89 19 49 79 0 0 16 16 110 38 68 30 62 0 0 0 16 40 52 0 189 12 0 0 0 0 0 121 0 21 23 126 28 0 8 0 20 107 22 139 4 0 0 0 15 56 0 118 60 36 0 86 20 259 2 0 19 0 21 25 53 40 19 0 0 46 0 34 11 0 13 62
109 31 123 155 179 133 63 236 91 244 119 162 126 0 299 22 44 243 97 6 202 120 0 146 116 14 153 80 0 209 16 217 525 81 166 52 164 9 563 54 56 50 155 70 116 142 101 408 224 114 65 138 121 136 105 244 145 135 0 171 35 129 115 155 129 85 454 63 13 565 86 84 268 137 61 86 287 332 43 105 142 64 70 188 121 76 0 169 140 91 124 346 94 169 175 76 53 51 146 142 57 64 39 164 96 163 42 167 259 179 161 44 104 157 25 16 397 59 0 69 278 100 61 410 60 4 108 119 136 50 154 0 83 66 269 178 102 322 51 0 241 142 0 16 345 304 203 205 333 94 219 292 231 67 103 142 28 92 175 227 259 86 148 71 14 190 13 157 35 123 52 128 33 252 300 124 187 162 77 154 137 0 267 107 54 43 119 85 70 150 307 173 141 26 155 238 228 101 290 0 239 21 231 231 108 134 77 121 317 191 189 47 123 44 0 190 107 433 0 51 38 0 211 365 51 206 224 222 324 266 390 122 41 180 66 107 116 0 290 259 611 183 91 187 188 114 10 322 90 391 250 330 135 118 139 67 157 167 34 168 76 151 199 0 249 192 227 414 30 213 111 42 44 125 135 213 45 130 147 375 225 58 47 268 116 55 77 15 172 248 377 329 30 121 93 53 179 142 39 77 44 61 155 144 49 16 267 17 210 340 235 257 385 74 325 64 92 97 15 336 82 66 156 283 118 0 72 275 105 45 73 152 92 0 261 42 237 81 177 0 141 190 0 40 60 138 43 0 136 134 129 52 188 101 260 204 42 55 35 182 35 182 213 182 231 199 84 129 184 143 101 275 243 380 35 130 85 387 194 232 263 126 187 75 11 184 156 124 269 26 295 169 150 98 45 214 104 46 309 243
63 23 14 0 0 0 0 0 0 0 0 210 0 0 53 25 44 88 0 0 33 0 0 68 0 0 0 72 0 0 72 0 0 0 0 0 0 0 0 102 43 23 0 0 0 83 0 62 0 0 0 0 62 56 0 0 28 0 0 0 0 49 0 82 0 13 0 0 0 0 259 0 0 32 0 12 195 0 5 56 0 0 0 22 0 6 0 125 0 148 0 203 752 30 0 0 0 4 129 0 146 0 0 0 0 373 24 9 0 69 19 29 0 0 93 51 0 167 60 0 177 0 0 0 82 0 92 26 20 21 0 0 37 0 32 48 0 3 99 0 93 0 0 100 0 7 0 50 0 0 0 0 0 26 0 6 0 0 0 0 0 0 0 0 0 0 160 0 67 39 87 0 0 139 0 0 0 0 0 165 56 0 518 0 79 93 0 0 81 0 26 0 5 2 12 0 0 0 25 0 135 0 0 0 0 0 122 0 0 0 0 0 0 11 0 0 124 0 205 0 44 25 0 0 24 0 55 0 0 0 0 0 0 21 0 0 15 24 135 0 272 0 103 0 0 0 11 0 20 0 158 0 0 40 37 0 35 0 0 0 12 170 129 238 0 0 0 0 0 44 37 312 0 23 138 0 120 0 182 479 130 0 0 0 87 35 39 0 19 0 0 0 0 0 9 0 52 84 0 0 0 0 57 14 0 0 115 0 48 45 0 75 126 0 565 0 34 80 0 28 0 372 0 0 0 37 179 0 109 0 0 0 0 20 8 270 0 88 0 0 0 57 0 0 0 22 0 0 0 0 0 0 0 0 126 289 0 0 0 81 0 0 0 0 37 0 0 196 89 0 110 0 0 47 231 0 0 468 46 0 0 0 15 97 33 0 0 76 0 0 284 0 200 100 0 0 0 0 60 0
0 0 8 0 11 19 16 0 27 86 10 79 0 0 0 57 12 12 193 33 36 0 56 0 11 15 0 38 0 0 30 84 94 0 67 0 0 45 0 0 15 64 23 8 0 14 29 5 15 12 0 0 36 29 0 0 0 14 24 67 28 50 13 0 0 27 0 12 263 64 0 61 0 0 0 0 9 40 6 17 5 128 1 0 84 95 0 0 0 42 3 0 87 35 44 12 188 11 49 0 57 0 60 0 0 23 0 0 0 3 0 0 0 0 0 0 0 0 57 6 0 15 0 46 0 78 0 19 14 1 6 0 0 10 45 53 0 67 15 0 32 5 38 0 17 35 25 0 40 11 26 29 28 3 15 0 0 33 28 9 4 2 15 0 7 62 0 35 0 114 82 0 28 57 23 64 45 138 19 35 37 0 56 73 10 0 80 0 14 11 0 0 68 0 10 0 49 0 0 35 31 19 0 0 26 108 16 16 7 0 6 2 0 33 0 0 32 0 62 108 67 24 63 19 0 106 19 47 0 16 0 22 12 7 160 0 69 70 0 11 28 15 37 39 0 0 15 12 24 19 30 0 105 24 0 81 10 18 0 35 6 10 17 18 32 196 49 0 35 102 3 23 16 0 35 0 28 78 0 46 0 0 0 0 38 0 7 8 1 23 0 22 0 15 31 30 0 0 16 0 0 21 0 233 44 0 39 12 29 0 33 0 8 0 0 0 0 0 0 54 0 18 8 19 26 0 38 0 16 23 0 0 23 0 0 43 26 9 22 81 0 80 0 19 0 23 0 8 24 80 0 58 0 0 6 32 17 8 6 114 0 14 42 37 41 34 18 28 0 0 0 0 0 14 1 106 0 0 11 0 43 4 0 17 0 32 33 0 0 0 75 12 81 0 9 7 115 0 83 119
265 257 99 256 88 156 171 414 383 331 145 607 303 179 505 294 57 332 121 282 220 192 395 122 127 96 245 350 442 143 130 393 457 226 163 173 263 97 419 738 114 206 235 54 32 237 194 402 393 503 109 283 196 131 111 602 267 270 171 196 35 269 183 366 175 42 454 286 131 563 81 185 392 639 728 183 513 453 80 16 308 513 309 258 565 368 600 350 542 472 71 417 420 235 348 164 249 47 275 263 342 324 237 797 1005 491 564 218 467 202 147 103 26 149 324 180 233 233 62 192 281 262 125 339 139 320 154 352 414 34 270 237 149 188 392 173 231 388 147 0 338 213 373 353 178 306 606 353 439 348 85 271 482 233 103 263 135 206 299 380 277 278 274 366 53 157 232 241 554 227 318 104 559 371 47 1180 270 270 220 371 131 299 600 410 331 392 318 498 285 339 229 458 162 78 130 293 863 218 361 408 761 461 417 207 205 336 305 525 299 200 83 276 446 121 0 279 360 206 506 378 428 491 137 238 353 154 351 276 656 134 293 309 316 531 154 217 194 467 346 375 803 406 226 354 215 208 63 579 330 388 654 472 160 177 109 167 220 109 77 75 29 477 239 264 247 603 144 183 472 135 197 337 186 231 308 414 321 329 238 434 228 301 218 315 543 141 147 193 174 166 343 226 339 308 189 330 355 404 205 48 355 313 312 347 292 136 356 294 132 125 229 165 117 323 1162 600 189 268 231 316 104 266 124 142 189 120 306 322 30 346 138 423 434 56 238 435 524 546 564 378 190 531 100 104 629 195 194 242 129 334 113 188 395 234 490 479 0 221 145 120 271 398 470 355 544 190 180 224 356 161 213 420 155 312 141 267 419 153 624 451 770 500 418 364 136 473 253 280 520 357 465 171 175 378 232 351 501 238 553 210
0 20 0 0 36 0 0 0 0 0 0 34 0 0 0 0 0 0 0 0 0 0 0 0 18 0 0 0 0 0 0 0 0 56 0 0 0 0 0 0 0 0 0 0 0 0 0 0 0 0 0 0 0 0 0 0 0 0 0 0 0 0 0 0 0 0 0 0 0 0 0 0 0 0 0 0 0 0 0 0 0 8 0 0 0 0 0 0 14 0 0 0 0 0 0 0 0 0 0 0 0 0 0 0 60 0 0 0 0 0 0 0 13 0 0 0 0 0 0 0 0 0 0 0 0 0 0 0 0 0 0 0 0 0 0 0 0 0 0 0 7 10 0 0 0 14 0 0 0 0 0 0 0 0 0 0 0 0 0 0 0 0 0 0 0 0 0 0 0 0 0 0 0 11 0 77 0 0 0 0 0 0 0 0 0 0 0 0 0 0 0 0 0 0 0 0 0 0 0 0 0 0 0 0 0 0 0 0 0 0 0 0 0 16 0 0 0 0 0 0 0 87 0 0 0 0 0 0 0 0 0 0 0 0 0 0 0 0 0 0 0 0 0 0 0 0 0 0 0 0 0 0 0 0 0 0 17 0 0 0 0 0 0 0 0 0 0 0 0 0 0 0 0 0 0 0 0 0 0 0 0 0 0 0 0 0 0 0 0 0 0 0 0 0 0 0 16 0 0 0 0 0 0 0 0 0 0 0 0 0 0 0 0 0 0 0 0 113 0 0 0 0 0 0 0 0 0 0 0 0 0 0 0 0 0 0 0 0 0 0 0 139 0 0 0 0 0 0 0 0 0 0 0 0 0 0 0 0 0 0 0 0 0 0 0 0 0 0 0 27 0 0 0 0 0 24 0 0 0 0 0 0 0 0 0 0 0 0 0 0 0 0 0 0 0 0 0 0 0 0
304 486 276 686 7 708 247 210 338 0 834 379 47 121 0 522 149 114 483 0 709 425 0 289 349 15 471 31 495 304 128 386 342 384 22 206 305 420 128 682 117 94 280 0 111 137 197 459 0 401 47 296 275 635 409 0 415 87 133 0 32 682 193 49 165 361 646 17 18 471 373 259 118 174 198 94 356 225 168 32 274 292 196 248 0 168 0 184 404 97 123 0 299 349 419 843 0 34 237 440 259 207 514 0 1485 383 489 57 302 415 422 42 119 434 425 141 0 0 571 72 758 173 227 450 282 1006 224 756 416 82 269 108 110 257 284 315 110 415 246 0 403 145 313 319 201 0 272 413 230 0 145 43 173 337 138 39 86 451 141 222 321 18 174 0 52 288 358 293 372 68 991 145 426 366 181 292 327 0 32 271 92 202 184 603 0 153 531 569 302 331 40 0 480 139 404 253 621 601 0 0 351 305 159 148 340 56 830 94 460 617 0 80 222 41 0 278 0 175 125 141 829 78 75 149 181 315 275 368 566 276 635 136 337 92 159 503 349 495 468 612 894 210 379 259 185 68 50 433 79 268 269 352 90 343 339 136 153 230 122 378 75 296 436 587 168 656 22 104 85 446 441 431 130 402 181 411 479 10 0 446 301 353 245 541 324 391 309 104 201 54 162 461 101 292 192 0 178 151 497 0 468 219 815 282 0 245 588 535 358 459 574 776 184 304 552 528 310 0 0 584 592 164 24 138 226 56 139 722 385 224 329 297 241 153 635 639 304 35 171 498 517 653 383 237 0 65 290 283 970 80 135 610 805 140 0 247 84 83 220 159 44 289 379 143 558 311 217 625 272 281 214 355 337 494 114 190 0 285 411 347 32 419 133 955 131 171 298 19 335 625 187 53 143 127 448 169 333 117 306 0
1134 590 806 864 801 511 404 1065 1440 667 1106 1573 410 871 984 1676 252 717 289 418 883 957 834 605 351 601 899 1370 530 894 336 736 1761 492 869 1454 603 411 730 283 460 879 972 548 322 447 430 640 1140 1185 556 795 645 640 618 969 1099 943 730 535 220 1098 454 1190 489 586 856 697 409 1054 1382 682 619 1304 1028 927 1167 2407 211 472 826 916 545 641 628 894 201 867 466 946 785 1323 1110 1098 577 404 865 124 1026 735 918 902 578 619 1551 1026 901 812 1445 806 565 478 269 530 448 458 921 349 491 449 1406 823 270 1046 396 934 2062 723 1415 212 1236 734 736 994 367 655 805 918 825 0 1052 480 676 1220 856 846 1239 904 1131 1057 409 586 701 379 1049 682 537 614 787 946 503 795 663 726 177 726 677 539 827 506 752 333 1211 523 635 1310 554 358 482 648 166 798 1252 811 1492 814 937 552 901 1015 614 1867 833 518 349 1666 1576 814 681 633 1563 688 967 513 915 2471 628 1370 1292 629 755 466 787 566 37 456 1085 845 767 698 891 965 1233 752 805 759 1054 1220 1034 447 783 752 1355 530 889 1030 715 465 660 629 1082 822 915 829 649 576 229 694 659 819 1716 569 441 176 531 940 1093 677 253 566 129 1123 819 1061 691 617 1213 1172 1295 1001 473 603 1146 765 955 977 956 828 895 804 798 556 1949 1173 524 974 415 384 580 627 1138 1094 669 556 399 255 895 643 542 551 947 500 1779 1525 1076 403 1146 1086 639 694 590 1192 857 341 710 1080 707 1436 342 1458 563 955 638 780 598 365 626 986 872 933 701 621 484 594 1367 862 1135 1191 1259 1372 794 1018 319 1263 548 600 779 389 902 1218 396 540 475 747 1397 1024 366 558 1261 1109 678 1227 924 860 1009 832 937 1293 326 1138 708 1191 277 1289 359 570 1338 648 949 1212 1434 1061 443 581 316 524 740 504 1403 442 453 566 1253 773 1038 725 1034 980 522 315
94 51 36 0 2 0 3 42 15 83 117 134 38 11 13 124 16 29 20 14 3 0 20 0 20 20 33 0 0 38 0 24 149 27 17 24 10 10 1 18 26 30 0 18 35 9 23 33 10 36 0 34 16 107 60 0 0 12 0 28 18 48 3 13 39 6 28 149 0 43 0 74 0 47 0 11 8 28 0 28 6 34 0 14 0 17 277 51 43 107 29 83 0 76 15 13 0 1 22 80 0 0 3 3 0 57 18 54 17 0 33 14 13 23 43 37 130 54 27 0 41 15 19 43 0 61 0 109 0 1 0 8 0 1 90 15 23 47 48 0 6 36 81 32 0 23 60 0 27 26 0 9 40 37 5 10 67 36 30 14 14 7 26 194 10 21 54 27 5 70 37 30 0 0 0 17 31 46 5 12 5 0 34 53 0 19 81 51 146 1 37 3 0 7 0 1 121 50 26 0 13 11 71 23 38 147 130 11 0 45 35 9 41 18 190 0 4 1 118 28 0 28 0 12 8 18 17 80 0 0 9 13 19 28 35 44 1 0 5 34 23 16 26 16 38 23 7 0 0 1 8 0 36 6 57 58 0 0 8 0 0 0 59 18 14 23 51 0 50 63 7 19 10 0 59 44 72 20 16 16 13 28 36 114 0 27 31 0 0 28 49 6 68 15 0 45 51 127 15 0 6 0 68 19 54 15 11 51 47 27 10 47 70 0 5 94 31 56 55 0 31 7 26 61 15 10 171 0 52 15 0 48 66 28 14 0 57 0 93 32 73 133 39 10 0 28 21 24 49 43 0 0 14 0 10 10 0 0 0 15 17 3 6 97 87 22 13 0 30 0 7 22 0 75 15 0 12 0 45 77 38 0 12 44 0 0 33 29 0 4 1 8 56 4 18 0 18 107 41 30
0 0 12 31 2 0 0 0 0 0 7 0 0 60 0 0 0 0 0 28 0 0 0 0 0 0 0 0 0 0 0 0 0 0 50 15 0 0 0 0 0 0 86 0 0 0 0 293 125 0 222 0 0 0 0 0 0 0 0 0 0 0 0 0 0 0 0 0 0 0 0 0 0 6 75 0 0 0 0 0 0 453 0 0 0 0 0 0 54 121 0 0 30 0 0 0 0 1 0 41 0 13 0 77 0 0 422 23 0 0 0 0 15 12 0 224 0 0 0 15 0 0 0 0 0 0 0 177 0 0 0 0 29 0 301 0 0 0 0 0 0 14 0 0 0 0 0 0 0 0 0 0 391 68 32 12 0 0 40 0 0 33 159 32 69 0 271 0 0 0 0 0 35 0 0 0 18 7 0 0 19 0 0 0 0 0 199 0 11 0 0 68 0 0 6 0 0 0 0 0 0 0 0 0 0 90 0 0 410 0 0 0 0 7 0 0 0 0 0 0 88 0 0 0 47 0 0 62 0 0 29 0 103 0 0 24 0 162 0 70 32 0 0 0 0 44 0 0 0 0 0 0 49 0 6 0 0 0 0 5 8 0 0 0 0 0 13 0 19 0 0 0 0 66 0 0 37 0 46 0 0 0 0 0 0 0 11 0 0 0 0 34 13 0 0 0 0 0 96 0 30 35 0 0 0 0 0 0 46 0 0 0 0 0 0 0 0 0 0 0 27 0 0 0 0 0 0 119 0 0 0 64 49 0 75 0 555 3 0 0 0 66 0 0 0 10 0 0 0 0 51 0 0 10 31 0 0 0 0 0 0 8 14 0 190 0 0 0 0 0 56 0 46 72 0 0 0 16 0 0 0 0 196 0 0 0 114 0 0 0 27 63 0 0 0 0 224 0 0 0
123 325 137 336 192 164 47 209 223 138 90 129 171 222 233 101 77 160 247 16 130 164 354 138 39 48 124 101 195 15 86 259 315 169 106 176 24 293 105 180 103 208 116 139 75 93 222 85 0 383 101 233 91 186 16 135 25 31 210 59 147 230 52 146 83 101 199 39 6 250 0 208 105 60 530 90 370 230 42 13 105 485 121 95 360 209 241 15 132 225 22 76 184 130 158 124 0 8 76 227 334 72 173 81 248 15 323 212 202 35 95 20 34 78 211 0 39 219 456 155 121 14 13 116 11 235 139 25 254 51 509 45 208 0 21 218 217 113 33 0 143 79 297 206 55 82 177 279 263 212 195 164 44 37 119 106 46 121 439 106 0 14 186 134 20 20 170 43 120 126 146 115 112 0 192 119 94 92 22 22 81 220 162 313 0 146 29 133 147 467 0 104 52 16 157 0 293 113 169 169 380 67 430 287 102 125 63 568 140 60 61 14 155 101 0 169 13 190 189 311 63 70 166 251 184 113 27 116 45 55 292 41 46 54 105 0 118 20 90 149 61 156 85 64 280 138 61 35 20 172 11 0 97 61 30 252 99 71 17 193 75 29 112 0 81 33 333 705 118 0 132 107 296 221 79 26 99 277 10 194 62 83 208 202 312 38 0 260 125 6 74 178 87 85 45 77 257 494 61 0 94 15 431 223 68 160 102 146 312 211 225 466 222 39 174 0 112 28 73 211 24 26 0 73 72 24 56 98 324 282 119 63 317 325 525 25 0 28 75 23 116 206 85 0 34 0 292 115 333 92 33 64 131 0 111 40 140 197 109 256 8 43 360 56 342 354 397 233 96 17 98 102 85 287 180 58 161 11 401 242 54 246 52 258 107 103 73 220 534 129 222 157 46 96 238 31 142 56 98 155
397 76 172 226 46 478 239 241 314 131 80 26 284 282 351 45 120 262 238 72 181 219 0 398 189 42 125 149 51 150 26 168 653 233 268 139 160 453 227 277 164 166 224 277 28 298 188 496 255 469 145 333 183 157 149 336 213 415 130 218 86 135 217 575 29 185 333 138 153 268 408 62 168 296 293 154 275 422 73 210 162 240 212 166 0 340 261 151 524 301 340 782 554 374 180 194 0 31 218 596 238 118 55 353 378 218 812 364 501 66 249 229 116 90 106 241 326 272 92 124 139 84 58 121 281 73 721 581 66 8 376 181 132 338 50 68 94 248 197 0 88 105 220 58 225 202 360 249 225 234 101 244 137 79 301 218 188 142 501 265 57 197 480 220 62 167 211 174 119 513 183 296 237 0 193 506 226 22 129 402 56 61 257 361 100 228 271 422 429 320 542 246 376 54 26 671 247 192 393 230 591 130 353 112 434 247 238 336 443 88 99 72 564 95 0 226 925 637 957 172 181 107 98 412 181 283 335 16 301 279 545 33 263 205 127 212 223 174 179 142 229 426 56 323 240 98 5 138 324 166 150 573 228 244 246 320 4 177 101 240 99 227 346 448 221 260 265 42 177 74 73 223 613 316 225 131 57 60 99 762 307 182 420 702 388 140 127 361 176 91 310 49 769 413 208 15 206 324 52 128 318 207 700 292 444 80 320 36 135 241 199 422 322 165 327 428 179 387 128 137 111 252 360 230 163 144 343 287 194 101 85 249 433 155 246 206 243 0 400 182 234 251 12 613 172 196 554 153 430 316 197 777 558 358 529 136 3 121 197 236 253 342 24 363 385 922 488 392 361 437 80 215 214 348 149 121 264 294 394 25 0 342 225 1022 159 356 289 263 236 111 188 162 307 49 144 103 32 407 589 244
0 0 0 0 0 0 0 0 0 88 0 0 0 0 0 0 0 0 0 0 30 0 0 0 0 0 0 0 0 0 0 0 0 0 0 0 0 0 0 0 0 0 0 0 0 0 0 0 0 0 0 0 0 0 0 0 0 0 0 0 0 0 0 0 0 13 0 0 0 0 0 0 0 0 0 0 0 0 0 0 0 0 0 0 0 0 0 0 0 0 0 0 0 191 0 0 0 0 0 0 0 0 0 0 0 0 0 0 0 0 0 0 0 0 20 0 0 0 0 0 0 0 0 0 0 0 0 0 0 0 0 0 0 0 0 0 0 13 0 0 0 0 0 0 0 0 0 31 0 0 0 0 35 0 0 54 0 0 0 0 0 0 0 0 0 0 0 0 0 0 0 0 217 0 0 0 0 0 0 0 0 0 0 121 22 0 0 0 0 0 0 0 0 0 0 0 0 0 0 0 0 0 0 0 0 0 94 0 0 0 0 0 0 0 0 0 0 0 0 0 0 0 0 0 0 0 0 0 0 0 0 0 0 0 0 0 0 0 0 0 0 0 0 0 0 0 0 195 0 28 0 0 0 0 0 0 0 0 0 0 0 0 0 0 0 0 0 0 0 0 22 0 0 0 0 0 0 0 0 0 0 0 0 0 0 0 0 0 0 0 0 0 0 0 0 0 0 0 0 0 0 66 0 0 0 76 0 0 0 0 0 0 0 0 0 0 0 0 0 0 0 0 0 0 0 0 0 0 0 0 0 0 0 0 0 0 0 0 0 0 0 0 0 0 0 0 0 0 0 0 0 0 0 0 0 0 0 0 0 0 17 0 0 0 40 0 0 0 0 0 0 0 0 0 0 0 0 0 0 0 0 0 0 0 0 0 0 0 0 0 0 0 0 0 0 0 0 0 0 0
158 0 37 58 41 59 36 0 13 0 0 78 31 0 0 94 23 51 0 65 0 32 0 15 46 58 0 2 42 38 47 0 67 2 5 0 16 0 0 0 13 33 41 4 1 10 34 55 41 9 0 17 21 0 12 0 73 15 0 12 0 28 0 128 2 13 136 6 0 57 0 17 0 135 0 0 0 0 8 7 0 15 0 12 136 59 0 36 209 57 49 77 70 35 0 11 0 0 73 40 25 0 10 13 0 0 0 37 0 77 0 0 0 9 114 32 0 0 134 0 41 10 8 22 0 32 140 22 183 0 0 66 13 0 0 20 0 0 11 0 0 77 23 0 36 148 0 36 13 22 142 0 71 0 187 45 0 26 0 118 23 0 2 0 11 74 0 32 24 0 0 15 0 102 0 124 0 60 71 23 13 0 96 26 0 60 23 10 33 0 0 27 58 12 4 0 3 42 0 0 35 0 116 3 20 29 18 164 22 0 26 33 0 0 0 25 0 17 0 25 20 12 37 0 0 68 35 78 0 45 132 0 0 0 209 0 0 50 126 54 34 12 14 11 0 86 2 39 26 5 8 0 0 41 66 79 6 0 0 20 0 26 32 50 158 0 58 274 40 0 14 9 33 58 0 0 15 0 0 57 7 0 0 14 0 80 60 36 24 53 49 13 43 0 46 123 16 44 35 12 0 0 0 40 141 0 0 67 6 0 9 151 30 0 18 49 0 0 0 0 6 0 14 0 23 10 94 77 1 0 19 56 69 0 0 184 10 0 0 0 0 68 0 0 83 0 0 48 35 5 0 0 0 29 5 20 0 0 17 84 0 9 107 9 108 0 6 0 5 0 0 103 0 10 0 0 63 0 20 0 0 45 0 23 0 0 37 1 0 152 0 75 0 64 0 0 0 0 32 4
0 79 51 13 18 0 0 98 0 0 12 71 37 16 0 165 14 53 0 0 2 0 0 27 0 0 0 0 180 41 34 0 132 0 0 0 0 0 0 0 38 0 68 16 0 10 0 100 21 0 12 0 0 0 3 0 20 0 38 45 0 0 0 44 0 30 58 29 0 0 0 58 0 0 0 36 46 0 26 38 0 25 5 0 9 82 0 0 0 31 14 68 0 72 35 0 0 0 0 83 0 0 0 113 0 0 0 36 39 0 0 75 21 62 52 0 0 43 0 0 0 0 0 0 0 37 0 0 0 0 0 100 24 0 0 24 0 0 0 0 0 0 24 5 47 130 0 121 181 0 0 13 0 0 24 34 0 47 0 134 13 0 24 0 2 8 84 0 0 0 0 0 0 0 32 0 21 16 0 76 30 0 81 38 50 0 9 47 0 252 0 36 0 0 58 0 0 7 0 102 0 25 109 221 0 0 0 0 63 0 24 0 42 0 257 0 0 0 17 0 0 0 138 20 0 0 0 0 0 0 13 0 20 0 0 10 71 0 0 0 0 0 0 16 0 0 1 0 0 0 0 0 0 0 0 6 0 12 4 50 0 8 101 141 11 11 0 0 0 68 13 0 125 0 242 10 0 0 0 0 29 72 0 41 0 0 13 0 0 0 0 0 725 107 0 108 0 0 0 0 41 6 0 66 122 26 0 0 0 32 32 0 0 0 129 75 51 0 90 0 42 19 0 48 5 22 31 127 45 47 5 0 0 0 22 0 32 75 11 7 0 0 0 0 0 88 0 0 0 9 0 27 0 0 51 0 45 0 93 0 0 86 0 0 20 0 0 4 0 9 0 88 0 0 0 15 63 0 59 0 133 13 0 26 10 123 0 0 142 0 0 0 77 28 0 0 64 0 0 0
0 0 9 0 0 0 0 19 0 0 23 18 0 24 0 79 18 0 52 0 32 4 0 0 0 0 0 30 0 29 0 26 0 0 0 62 45 0 0 25 0 13 0 10 0 48 31 0 0 76 167 0 0 0 18 0 24 0 12 0 0 0 16 4 61 0 0 12 103 27 0 0 0 78 0 35 0 82 0 8 0 15 3 0 96 0 0 11 43 0 10 0 0 0 0 0 0 0 288 0 20 0 0 0 31 11 11 0 0 122 5 0 1 0 0 0 147 0 25 0 19 6 0 0 0 0 75 42 0 3 0 0 0 17 19 0 0 30 0 0 69 0 5 0 0 0 18 0 3 26 14 0 21 24 0 16 0 0 0 0 0 0 0 0 0 0 0 0 0 0 26 0 41 0 0 0 56 0 0 0 0 0 83 0 0 30 50 19 0 58 0 0 0 0 0 0 0 0 191 0 0 104 0 0 0 0 4 35 35 0 12 0 0 0 0 0 0 0 10 25 0 0 0 0 8 0 82 54 67 0 0 0 44 52 0 9 27 0 0 103 0 52 33 0 0 60 0 0 20 0 44 0 0 11 183 53 0 0 0 0 0 26 38 0 64 37 0 0 0 0 17 0 0 0 12 0 0 0 0 0 20 0 49 0 0 0 0 21 30 0 0 0 15 43 35 0 0 0 0 79 0 11 9 21 0 0 0 0 41 0 89 28 38 0 0 8 0 0 9 0 96 0 6 0 0 0 0 0 12 0 0 0 0 14 0 0 33 0 0 0 0 0 26 0 18 69 0 2 0 0 0 0 0 0 13 158 38 8 0 0 0 0 0 0 0 83 23 0 46 0 0 13 0 5 0 11 0 12 0 0 0 0 0 0 0 0 0 0 0 0 0 0 35 0 0 0 71 0 66 26
1012 210 451 620 181 197 503 167 651 197 230 490 819 326 324 1239 177 337 372 151 205 631 509 605 23 272 371 733 208 553 0 496 426 579 125 183 117 116 487 212 186 452 317 259 173 238 251 189 319 310 644 425 572 191 339 219 267 308 397 97 323 691 217 176 366 392 280 416 248 219 579 263 257 556 91 97 105 834 83 183 312 276 161 479 390 359 268 366 474 315 262 781 797 300 842 246 499 32 194 230 609 251 114 389 292 612 607 276 251 403 379 161 132 238 336 124 601 365 206 248 336 314 84 234 428 243 344 229 364 116 538 362 427 220 87 370 864 529 537 0 783 308 492 544 163 566 406 479 422 368 202 288 575 283 454 370 687 213 662 268 448 168 427 204 110 304 419 457 595 391 202 422 412 245 290 779 329 358 120 389 82 84 257 1085 663 476 214 447 28 320 621 295 215 172 161 663 238 281 918 480 429 327 965 72 391 433 297 966 77 770 177 131 386 141 525 430 375 941 320 181 425 612 120 504 310 281 540 278 287 363 257 566 424 185 592 357 160 943 484 306 388 401 414 349 356 207 60 654 375 336 468 359 425 188 503 775 87 319 265 432 115 252 241 182 426 223 314 586 419 577 47 176 375 219 267 206 330 343 629 328 269 111 488 424 624 546 184 433 39 366 1578 656 900 585 104 468 433 245 415 329 769 635 191 295 813 193 466 464 382 466 276 409 324 601 480 1014 180 798 183 356 242 430 151 421 409 352 643 186 717 780 178 673 599 113 146 1136 863 596 555 484 567 440 177 1062 367 382 463 287 642 324 272 385 451 314 735 471 0 161 201 498 221 311 1117 403 344 386 144 451 829 334 768 405 264 428 308 544 442 195 570 286 402 0 410 582 204 365 437 833 79 266 391 74 439 453 573 428 574 313 217 115
149 27 54 63 41 255 120 75 205 81 62 78 99 98 40 141 51 116 67 30 93 207 82 42 34 158 41 122 227 45 30 150 68 127 120 48 65 135 135 61 103 133 55 96 91 117 85 147 252 286 181 54 125 127 96 45 81 46 98 108 43 317 60 159 66 38 381 158 52 328 327 121 38 45 159 79 321 326 20 125 38 251 37 73 125 56 98 261 81 335 193 21 26 52 60 67 81 21 35 56 65 2 228 162 216 135 184 172 89 333 151 17 1 136 22 2 314 85 150 180 65 94 20 123 28 379 371 56 208 16 64 93 121 108 106 25 123 150 81 0 97 68 106 88 91 115 188 44 58 324 132 55 63 121 118 78 165 118 243 326 93 0 19 24 22 61 202 45 186 70 45 78 305 12 65 10 283 140 16 143 13 0 311 209 17 73 91 180 168 250 110 88 23 85 111 249 33 118 264 123 79 119 270 179 197 68 121 251 61 37 58 36 86 62 66 73 238 142 79 103 200 60 100 238 70 58 109 72 55 177 263 190 140 88 300 167 80 176 129 147 165 137 112 238 53 47 16 322 30 64 174 56 206 34 73 282 79 58 22 100 21 162 77 281 121 62 216 165 16 65 50 136 72 62 51 148 170 128 159 112 54 117 382 224 208 72 21 124 69 199 152 354 193 166 91 105 220 77 126 186 140 72 59 158 72 51 182 123 70 124 113 215 253 209 128 21 38 193 28 294 80 99 140 124 68 98 47 146 142 125 0 27 159 59 152 57 147 114 192 45 120 40 55 250 48 91 72 14 64 68 192 0 97 136 232 148 0 181 161 267 4 17 120 156 198 246 169 169 106 53 58 118 137 189 27 163 206 82 76 241 112 67 0 140 61 57 77 32 15 165 247 71 115 107 280 151 153 483 142 102
55 0 67 29 45 36 5 41 14 80 27 166 0 0 51 123 21 71 50 0 0 44 84 19 53 0 0 0 72 17 37 71 19 24 78 171 49 0 0 103 0 93 19 0 0 69 0 0 10 23 81 12 86 89 49 20 147 10 122 13 0 94 16 87 0 5 24 0 0 0 109 15 31 42 77 18 0 0 15 0 40 162 5 0 76 23 0 96 9 92 0 0 8 47 20 0 0 0 26 29 0 7 3 78 0 57 32 126 8 45 0 95 53 23 24 78 35 49 53 59 124 0 0 144 46 57 0 10 49 15 22 15 45 24 69 0 33 72 64 0 162 4 104 69 37 37 42 39 89 17 23 44 0 27 54 66 0 85 106 13 49 19 6 56 14 39 2 18 60 0 0 32 119 0 0 67 141 5 0 12 0 105 49 9 0 26 11 127 27 9 111 0 49 57 37 0 58 34 12 39 28 19 21 40 69 0 22 17 125 27 0 11 130 7 0 89 11 0 0 0 54 19 73 0 0 42 0 12 0 64 138 0 70 74 35 41 11 91 19 15 69 0 32 29 123 78 8 0 25 30 46 12 182 29 32 97 0 0 19 22 7 57 14 26 0 0 0 66 0 0 49 66 10 26 83 84 13 39 108 94 16 159 51 134 55 42 0 51 51 8 15 0 0 140 19 0 59 0 29 48 0 43 72 0 0 0 0 280 11 0 94 0 24 0 169 14 21 39 0 32 32 3 20 40 21 0 59 40 69 0 20 33 77 0 31 21 55 0 90 79 0 32 20 106 65 45 92 0 0 93 0 13 0 0 33 13 93 64 51 181 34 0 48 0 10 37 55 13 111 7 0 109 0 66 152 0 40 18 39 0 117 0 0 177 46 33 96 16 82 30 112 37 108 10 0 75 28 83 0 61
23 0 0 0 0 0 0 0 0 0 0 0 0 0 0 0 0 0 0 0 0 0 0 0 0 0 0 0 0 0 0 0 10 0 0 0 0 0 0 0 0 0 0 0 0 3 33 0 71 0 0 0 0 0 0 0 0 17 45 0 0 0 10 10 11 0 0 0 0 0 0 0 0 0 0 0 0 0 0 5 0 0 0 0 0 0 0 0 0 0 0 0 0 0 0 0 0 0 0 0 0 0 0 0 0 0 0 0 0 0 0 0 12 20 0 0 0 0 0 42 0 0 0 0 0 0 0 0 15 0 0 0 25 0 0 0 0 0 0 0 31 0 0 0 0 0 0 0 0 0 0 46 0 0 0 0 0 0 0 0 0 0 0 0 0 4 0 0 0 0 5 0 0 0 0 0 0 0 0 0 0 0 0 0 0 0 0 0 5 0 0 24 0 0 4 0 0 0 0 0 0 0 0 0 0 0 0 0 0 0 0 0 0 2 0 0 0 52 0 0 0 0 0 39 0 0 11 0 42 0 0 0 78 0 0 19 0 30 0 0 0 0 0 0 0 0 5 0 0 0 0 0 0 0 0 0 0 0 0 22 0 14 0 0 0 0 4 0 0 0 0 0 0 0 0 35 0 0 0 0 0 0 0 0 0 0 0 0 0 0 0 0 0 0 0 15 0 0 0 0 0 1 0 26 0 0 22 152 0 0 6 0 0 0 0 0 0 0 0 0 7 0 0 0 2 0 0 0 0 0 0 0 25 4 0 0 42 0 6 0 0 111 0 0 0 0 0 0 0 0 0 0 0 0 29 0 28 0 0 0 3 0 0 0 0 0 0 0 0 0 52 5 0 0 0 0 0 0 0 0 0 3 0 0 0 0 0 0 0 0 62 0 0 0 0 0 0 0 0 0
0 9 1 0 0 0 0 0 0 0 0 0 0 0 0 12 10 18 0 0 0 0 0 0 0 0 0 0 0 27 31 0 0 56 0 0 5 0 12 0 4 30 4 0 0 0 0 0 120 0 0 0 0 0 0 0 0 0 0 0 0 0 0 0 0 17 0 0 0 0 0 0 0 0 0 0 0 0 0 22 0 28 19 0 46 34 0 0 11 0 0 0 20 0 0 0 349 0 0 39 16 58 0 0 0 0 0 0 0 0 0 0 0 26 0 85 19 0 0 2 59 0 0 0 0 21 0 0 6 0 11 0 13 0 0 43 0 0 0 0 0 0 9 43 14 25 44 126 35 18 0 0 0 24 0 0 0 0 0 0 0 0 0 0 0 0 0 0 0 0 0 0 43 0 0 0 0 4 0 66 17 0 0 54 0 0 0 0 0 3 0 37 0 11 0 8 59 4 0 0 0 0 24 0 0 0 0 0 3 0 0 0 0 9 0 0 0 0 0 8 0 0 0 16 23 0 0 0 0 0 0 44 0 0 59 0 0 37 0 26 16 0 0 20 0 0 7 0 50 0 0 0 0 0 0 0 0 0 0 46 3 0 11 0 7 0 0 0 0 65 0 0 0 0 42 0 0 0 0 0 13 0 21 0 0 0 14 0 0 58 4 4 0 35 0 0 0 0 35 0 0 59 0 0 0 0 0 0 29 0 0 0 12 0 0 0 0 37 0 81 10 32 84 21 0 0 0 4 0 0 0 0 0 19 16 0 17 0 7 0 0 59 0 0 19 0 0 5 0 0 0 0 28 0 23 0 13 0 0 0 22 0 0 0 13 0 0 30 42 0 0 64 0 0 8 0 0 0 0 0 0 0 0 54 0 113 40 0 68 0 42 0 14 0 57 0 0 83 27 0
149 12 0 36 48 135 0 55 165 0 89 0 173 49 46 0 0 0 0 29 74 19 0 0 0 0 0 0 0 17 37 0 65 0 0 120 0 0 0 0 0 0 0 0 0 51 0 0 0 33 0 41 0 51 5 0 0 13 41 0 7 0 77 45 60 35 46 28 0 0 0 358 6 0 0 0 0 0 47 0 136 0 0 52 0 0 140 0 65 0 50 0 27 7 0 0 0 10 0 0 27 24 146 99 0 0 4 62 83 0 0 0 0 90 0 40 384 82 0 0 11 0 0 0 0 146 0 0 0 9 0 34 0 37 0 18 0 35 0 0 38 0 0 161 34 0 87 37 220 0 0 0 26 9 28 161 17 0 0 0 0 0 0 0 3 39 22 17 0 36 0 0 0 265 0 0 0 0 33 117 0 68 0 18 98 0 25 0 0 82 0 166 83 47 22 82 0 90 0 0 43 35 0 0 0 507 0 115 0 0 65 0 0 6 0 141 97 2 115 102 4 46 0 0 37 0 164 63 0 183 47 0 141 9 0 88 0 0 0 9 33 55 15 107 0 14 0 0 37 0 0 0 0 16 0 45 71 38 0 21 6 0 0 90 0 0 39 0 204 0 0 33 50 0 55 111 79 30 0 54 0 86 23 0 0 0 19 0 9 0 257 0 72 152 10 0 160 56 15 0 0 19 43 0 215 0 0 130 51 79 26 100 0 0 0 454 0 15 102 0 58 20 0 63 19 0 0 0 0 0 0 0 0 31 0 0 124 97 0 0 0 370 0 0 53 275 0 0 91 24 21 0 0 58 64 0 6 0 0 38 82 0 42 0 0 428 48 0 31 67 0 78 0 47 63 0 0 75 339 0 9 57 58 0 0 0 160 20 0 0 129 0 0 0 0 0 73 0 0 43
0 5 22 38 58 0 0 15 18 13 0 0 58 35 7 86 25 37 27 0 0 77 159 0 118 0 109 128 0 2 0 27 14 8 0 0 18 0 8 0 19 279 31 24 0 26 9 24 29 24 0 0 13 57 17 0 0 97 0 16 0 35 12 57 33 22 0 55 0 32 0 20 10 43 0 0 0 0 2 8 20 0 0 0 29 0 0 72 39 32 11 41 61 54 0 0 0 0 135 0 67 57 0 0 0 0 37 0 22 0 0 13 11 26 49 22 227 66 50 0 35 7 0 10 34 29 0 80 67 5 83 41 27 0 186 0 0 16 0 0 104 8 0 12 0 23 46 3 31 0 22 0 24 22 106 32 16 20 45 56 18 77 13 0 0 0 0 3 12 11 9 0 125 0 0 26 0 9 0 5 8 0 44 6 0 12 20 145 66 62 137 62 0 16 0 13 2 48 159 45 74 0 16 21 0 0 42 0 15 0 0 0 0 0 0 0 0 0 0 28 0 11 32 0 0 62 0 57 0 54 48 0 9 0 268 0 0 0 41 0 0 11 23 0 0 48 33 0 2 67 0 53 0 7 0 47 21 31 11 55 3 3 44 0 36 11 5 0 0 31 0 1 5 9 97 49 90 17 61 48 19 54 159 33 0 0 8 30 0 38 173 72 3 16 7 38 44 38 32 0 125 0 0 2 12 0 0 81 0 69 5 0 0 0 87 160 6 0 44 17 35 0 31 17 46 54 52 54 48 10 0 26 0 0 104 0 111 38 45 60 13 12 3 0 0 26 0 1 8 26 0 44 24 6 0 53 0 3 0 0 33 35 0 43 13 36 10 0 0 0 8 10 14 0 131 15 0 79 38 0 75 0 0 15 11 11 0 14 0 0 0 0 43 38 0 57 27 0 13 0
0 0 48 0 7 0 48 0 89 126 126 0 20 0 60 87 25 88 30 0 53 144 0 106 0 0 0 53 343 225 0 0 66 40 103 0 22 0 75 0 0 0 125 47 51 20 75 108 19 0 65 116 0 73 0 0 0 172 0 0 0 309 0 91 73 11 0 54 0 256 0 77 117 55 60 66 310 68 61 0 0 0 29 196 139 17 0 202 130 46 33 133 76 0 150 28 239 10 3 50 34 234 122 51 0 83 0 0 0 0 95 73 0 0 74 41 150 34 0 32 165 0 58 76 0 42 212 0 170 15 50 32 337 0 0 0 0 0 0 0 185 44 61 102 57 244 98 13 200 136 0 0 397 74 191 127 46 55 86 0 41 63 0 192 4 52 0 0 294 76 59 102 0 0 134 49 0 20 13 0 0 0 0 0 67 192 173 0 34 104 21 152 0 0 0 221 239 150 0 109 56 250 0 0 162 96 151 0 213 233 63 43 117 7 0 53 224 0 408 71 0 0 215 65 77 214 210 69 15 132 246 263 45 0 263 0 14 32 108 235 32 0 32 69 10 55 0 0 94 159 0 551 0 117 7 79 0 222 0 40 0 356 50 10 207 0 125 0 390 0 0 0 0 19 0 98 68 28 120 348 0 0 108 296 412 134 204 180 0 41 0 87 210 50 63 0 30 182 153 56 0 58 359 0 119 111 20 0 146 191 36 0 124 0 412 22 63 172 0 42 224 0 74 53 34 57 82 20 182 0 113 0 0 24 97 34 481 0 221 0 135 149 14 104 151 0 117 28 0 116 0 52 106 207 176 30 0 70 56 348 52 25 10 22 135 76 50 0 81 89 19 150 36 48 0 10 0 45 189 93 28 168 68 83 69 221 69 140 132 105 201 190 16 15 33 118 48 506 143 0
60 91 47 55 36 399 22 152 163 63 84 175 122 284 26 248 16 71 216 13 62 129 75 124 34 45 20 62 0 8 78 140 93 99 43 417 101 364 95 0 53 264 267 114 74 203 89 22 38 242 23 161 114 182 5 0 50 51 60 100 46 263 93 156 18 34 133 40 62 180 295 43 103 107 0 45 218 320 43 58 34 16 61 131 101 208 151 115 147 82 121 0 174 14 77 6 0 29 13 114 108 32 106 227 0 83 102 383 43 65 41 47 38 75 186 66 25 131 87 38 485 49 40 164 141 195 105 122 107 22 91 324 110 42 63 21 131 315 24 0 88 229 59 51 0 41 50 84 217 108 151 0 126 32 186 80 23 101 236 78 147 142 201 205 18 38 200 121 50 0 180 154 245 45 94 0 137 20 57 43 3 60 333 203 27 31 231 73 135 198 53 119 41 26 128 173 136 139 17 117 640 8 303 98 21 331 50 51 167 172 63 1 222 24 325 293 142 153 0 88 148 126 145 43 347 183 29 244 61 64 218 29 155 166 206 62 1 108 56 68 0 220 43 251 303 72 69 98 127 381 61 96 0 162 271 24 124 299 0 109 31 17 137 85 215 64 159 497 141 72 22 105 222 76 270 48 110 122 13 7 213 5 0 352 335 59 35 116 151 122 602 20 94 120 27 168 195 57 44 191 111 75 16 231 119 30 30 45 126 239 136 136 42 153 414 241 44 0 41 40 18 115 83 139 66 64 54 160 261 35 134 40 192 28 78 350 304 125 133 149 69 216 127 12 356 131 0 69 554 92 65 86 57 116 192 13 0 103 137 228 163 85 155 135 0 99 62 22 82 132 131 244 46 194 63 133 151 54 416 0 244 61 121 501 155 264 80 33 34 73 508 44 127 140 81 26 9 218 198 22
280 1209 1068 711 1236 1078 745 1085 500 910 632 1323 680 936 886 620 271 1507 546 1122 819 908 1392 1261 997 342 462 1112 663 567 436 2123 3934 747 630 572 791 870 954 1284 914 1245 547 522 157 384 740 1077 1537 697 734 307 996 850 355 87 569 578 406 584 295 386 455 1156 682 294 777 931 207 983 123 377 313 964 2135 730 997 2159 159 481 814 549 752 1345 596 578 833 1247 1132 939 750 710 1112 403 933 481 1360 130 1018 416 375 395 501 359 1116 1207 594 910 1414 769 782 343 604 772 216 726 103 429 332 386 834 476 402 727 271 991 697 955 1145 309 467 963 376 938 167 829 1653 2003 414 0 2106 444 599 1065 930 276 464 1128 832 420 1382 1548 641 283 686 553 437 679 1684 708 534 663 314 629 258 700 1709 500 1280 1959 714 1179 1125 642 879 284 500 1149 665 312 658 685 1571 1616 707 965 1206 691 374 465 579 1408 460 671 92 1188 320 662 1384 1091 1731 271 1426 779 1308 1039 771 1477 355 954 1663 1022 1387 194 1462 1248 466 704 970 736 935 119 389 795 483 584 841 1509 2811 1081 1396 1025 706 1434 374 787 606 1079 722 705 985 1532 1534 848 850 915 258 435 890 656 796 1287 469 765 676 962 326 1887 174 875 257 1508 426 1037 955 708 979 446 1059 82 1363 930 719 1312 498 737 199 595 796 400 1205 1315 769 989 1097 785 506 313 437 884 748 1337 1838 276 358 374 721 2682 597 420 1308 653 787 396 1855 447 753 1176 591 713 662 1477 1059 1179 964 352 194 873 83 583 1005 887 612 520 594 1041 1153 660 1484 205 279 495 989 684 560 1533 1597 376 499 999 1267 1768 588 867 38 974 659 228 384 263 460 606 966 1864 932 2810 91 827 796 994 1594 1609 1712 179 1022 1533 728 411 771 1404 1062 914 407 1720 900 334 563 462 1999 361 895 1101 475 696 356 350 170 543 1547 511 1085 852 565 567 782 347 754 924 822 1472
0 52 0 0 69 71 0 80 0 0 47 80 38 12 56 79 7 99 159 25 41 53 83 8 13 0 114 12 0 42 143 23 93 68 88 0 21 21 9 34 36 25 4 94 86 28 68 103 37 16 45 54 77 70 55 38 52 25 21 0 16 21 98 7 0 8 104 29 15 30 120 47 24 32 104 42 35 0 34 0 9 30 0 8 0 0 0 87 14 52 77 146 60 36 54 30 0 0 0 47 64 86 16 26 0 56 3 67 26 0 9 79 1 24 20 17 64 59 50 55 28 34 13 68 4 33 43 55 7 2 0 0 67 0 7 46 18 0 0 0 0 21 47 1 58 24 0 68 12 61 136 47 41 117 28 27 92 29 70 37 49 16 15 61 5 18 56 24 0 32 17 36 193 32 29 28 3 36 43 52 54 34 102 51 42 0 72 120 132 0 0 125 11 43 49 72 59 64 5 0 19 24 52 7 16 83 22 98 0 0 0 91 9 6 0 41 20 17 0 51 57 29 53 0 14 12 75 113 0 10 0 63 98 7 25 151 0 12 52 57 59 125 29 31 29 0 14 46 8 165 33 0 9 67 77 49 0 10 4 47 3 51 37 39 84 0 102 0 122 25 0 9 32 30 153 10 36 28 54 36 173 82 0 62 64 21 27 107 52 7 0 41 60 31 28 20 37 132 41 144 25 16 16 170 35 47 37 32 99 7 95 71 79 0 98 80 19 7 15 0 7 16 0 24 54 34 41 31 114 18 3 28 17 14 5 0 159 0 25 0 41 0 0 8 43 0 0 137 113 14 170 27 0 21 133 85 0 23 50 11 75 26 137 15 50 0 32 0 0 0 17 26 0 101 30 145 21 8 100 0 21 103 0 26 22 39 35 89 91 100 78 54 42 23 0 126 47 38 90 36
50 26 179 0 20 0 0 0 15 39 0 88 0 0 83 0 8 22 0 0 237 0 76 0 80 28 134 60 50 20 0 0 52 31 0 15 0 0 0 0 0 0 67 0 0 0 174 0 91 206 310 0 0 35 5 58 251 152 0 56 1 23 0 0 0 0 0 44 102 57 43 83 0 0 16 0 0 67 23 0 66 47 8 0 0 300 0 124 13 84 0 92 33 34 52 0 0 34 219 30 128 0 0 203 0 144 0 0 97 0 0 0 33 0 88 0 342 0 12 43 0 73 15 16 39 107 0 0 79 18 0 0 0 113 29 0 19 65 0 0 22 71 183 0 106 38 0 0 105 16 54 176 0 0 0 13 0 18 168 111 249 0 62 0 7 40 29 98 44 0 0 29 60 0 53 0 0 0 30 0 33 0 3 0 0 0 44 73 68 0 10 93 0 0 13 53 0 267 0 0 727 19 86 41 0 0 0 36 0 0 135 28 113 0 0 47 225 16 30 6 66 0 0 0 9 0 123 429 8 192 20 127 38 14 209 109 0 0 13 0 79 110 94 10 255 27 12 0 19 0 0 0 0 0 41 62 119 0 0 25 27 2 0 0 83 0 141 0 249 0 61 136 91 0 4 47 244 0 665 163 37 0 158 51 0 31 0 104 28 0 99 34 0 103 4 0 0 101 9 47 99 34 61 0 0 0 0 38 45 24 14 46 22 0 100 0 26 66 0 0 0 27 57 0 0 244 130 257 0 135 0 76 0 25 3 126 37 0 0 0 296 41 61 0 25 0 0 0 270 0 0 69 0 89 120 0 0 35 0 101 0 16 31 73 119 0 105 143 28 0 0 0 80 167 48 52 147 0 0 45 40 0 0 0 61 182 0 0 141 31 0 11 92 0 0 0 0 0 0 0
0 15 0 0 0 0 0 0 0 21 0 0 0 0 0 16 0 18 0 0 0 0 0 0 0 0 0 0 0 7 0 0 0 0 0 0 0 0 0 0 0 11 0 0 28 0 0 0 0 0 0 0 0 0 0 0 4 9 0 0 0 0 0 0 0 3 0 0 0 0 0 0 7 0 0 0 0 16 0 13 0 0 0 2 0 0 0 0 0 0 0 0 24 18 0 0 0 0 0 0 24 0 17 0 0 0 0 0 0 0 0 0 0 0 0 0 0 0 0 0 0 0 0 0 0 0 0 0 11 3 0 0 0 0 0 0 0 0 0 0 0 0 0 0 13 0 0 0 0 0 0 0 5 0 0 0 13 0 6 0 0 0 0 0 0 0 0 17 0 0 0 0 0 0 0 0 0 0 0 0 0 0 0 0 0 0 0 0 0 0 0 22 0 0 0 0 0 0 0 0 0 0 0 0 0 0 0 0 0 0 2 0 0 0 0 0 0 40 0 0 32 0 50 55 0 5 0 0 0 0 3 0 0 0 0 0 0 0 0 0 0 12 0 0 0 0 0 0 0 0 0 0 0 0 0 0 0 0 0 0 0 0 0 0 0 0 0 0 0 0 0 0 0 0 0 0 0 0 0 0 0 0 0 0 0 0 0 0 0 0 0 0 0 0 0 0 0 0 0 65 0 0 0 0 26 0 0 0 0 0 0 0 0 0 0 0 0 0 0 0 0 0 0 0 0 0 0 0 0 0 0 0 0 0 0 0 0 0 0 26 0 0 0 0 0 0 9 0 0 0 0 0 0 0 0 0 0 0 0 0 0 0 0 0 0 0 0 0 0 0 0 0 0 0 0 0 0 0 0 106 0 0 0 0 0 0 0 0 0 0 0 11 0 0 0 0 0 0 0 0
586 184 9 191 91 256 28 241 447 98 249 221 89 265 133 20 0 275 306 18 40 1 329 187 146 62 242 57 252 160 181 446 257 156 253 0 108 232 26 142 96 40 78 139 44 285 261 245 98 84 259 217 119 314 18 0 66 7 170 284 77 134 46 141 137 194 66 0 66 217 290 70 0 24 238 38 0 238 90 124 127 466 43 137 211 545 252 0 209 80 183 260 193 117 38 209 0 26 319 164 80 242 91 659 835 400 241 84 167 0 267 0 163 77 276 141 935 111 209 38 149 32 20 131 81 148 0 0 307 56 24 0 64 44 356 98 82 201 256 0 316 104 39 38 367 49 305 411 240 199 244 0 71 207 124 53 0 109 0 367 69 0 75 55 50 20 57 0 56 123 80 354 33 91 627 279 153 70 150 301 39 0 151 193 0 220 50 353 216 86 128 0 66 0 162 174 73 218 72 0 187 85 33 1 107 198 144 138 0 116 13 325 132 65 0 35 122 156 85 13 128 64 90 253 128 197 212 25 177 87 422 229 57 213 291 453 112 282 78 80 179 84 234 109 194 149 91 75 81 100 125 655 195 180 2 122 0 304 45 7 0 130 129 106 335 368 118 47 0 331 99 10 253 89 106 196 93 191 202 0 146 171 288 202 286 19 151 315 98 45 505 244 222 13 156 0 463 24 123 0 13 307 146 56 69 82 101 73 59 50 37 515 154 274 125 28 159 121 97 169 0 148 0 194 151 26 51 156 255 197 126 135 125 91 473 319 612 321 225 296 478 70 47 0 243 0 8 93 75 154 217 194 42 62 133 189 0 111 76 146 108 12 154 59 545 45 232 318 199 166 0 112 340 0 214 135 147 171 292 39 236 103 0 95 108 0 0 125 21 153 99 62 82 124 108 94 133 201 206 349
80 14 81 62 85 49 17 148 59 0 82 128 0 45 0 146 53 38 107 130 143 203 47 23 249 76 302 161 182 76 42 52 262 107 69 62 160 20 0 98 80 179 70 43 48 37 26 6 162 149 141 89 14 63 70 6 65 30 48 85 38 103 82 206 32 46 132 39 118 76 129 63 76 173 149 113 33 203 24 18 47 50 109 96 78 125 219 113 140 147 80 128 40 40 167 28 80 13 164 142 0 64 206 47 149 86 88 164 0 37 117 35 83 0 124 146 242 115 135 34 57 52 72 109 42 163 232 85 0 4 247 255 19 171 32 58 252 170 17 0 78 129 54 143 141 62 127 50 295 75 93 80 104 67 0 91 121 61 71 44 23 32 40 199 9 36 106 84 198 0 110 208 152 52 59 98 28 191 120 75 65 258 320 130 132 48 66 156 69 210 0 83 1 120 61 101 124 89 38 137 218 0 66 60 89 218 172 112 170 19 137 84 26 15 231 163 168 156 115 17 48 119 90 240 93 89 13 30 276 0 113 172 156 28 96 177 12 145 62 121 326 231 170 40 80 0 60 236 102 79 273 40 63 82 55 172 12 28 15 75 56 27 135 189 268 215 169 104 191 0 83 132 158 102 192 94 195 120 110 61 221 138 249 98 401 85 7 32 117 25 360 182 104 6 0 0 135 57 40 0 94 56 34 165 53 13 141 120 37 63 59 25 74 0 107 212 243 100 10 162 79 176 40 44 31 0 3 141 60 104 137 57 40 45 0 36 124 247 97 0 153 82 90 51 268 39 208 36 325 39 107 60 118 57 87 192 0 122 56 108 69 110 141 125 74 102 129 32 249 87 28 85 63 13 18 48 37 33 200 124 70 26 1 96 40 78 121 54 125 120 155 31 127 141 60 157 59 0 56 30
683 152 310 0 0 418 0 0 1347 0 0 652 0 0 0 1092 0 0 158 0 0 435 0 0 614 121 0 119 0 0 189 114 19 260 337 117 804 160 0 0 196 140 193 0 203 113 312 336 0 0 283 0 53 0 16 0 60 0 0 197 0 157 7 0 582 31 0 63 0 555 0 97 95 0 375 0 0 33 0 0 23 509 36 0 595 0 0 0 0 350 0 961 230 22 817 0 220 6 371 334 351 444 0 0 0 223 108 426 0 0 23 32 0 0 0 0 206 150 0 10 0 0 26 0 0 12 242 242 0 27 0 0 0 144 0 12 0 961 23 0 0 25 0 100 0 0 0 155 833 30 490 0 61 0 0 127 0 562 0 0 210 0 0 290 27 0 0 54 0 0 0 89 184 645 374 0 213 0 0 64 0 0 379 141 0 262 325 0 0 0 0 1227 0 25 0 0 0 0 0 0 668 20 645 0 0 424 58 110 0 0 88 0 280 223 0 0 0 43 0 78 0 191 651 1153 59 67 0 0 236 0 19 115 402 7 0 190 74 0 27 0 221 0 0 0 177 0 0 0 133 533 774 0 0 241 211 246 118 361 0 0 88 35 164 0 1165 51 0 0 0 325 516 0 5 0 0 82 9 265 357 294 134 0 0 747 0 0 149 0 0 0 0 416 760 0 156 0 64 396 0 290 696 0 112 0 0 0 0 510 0 0 110 182 0 328 1056 0 112 0 0 422 381 0 0 0 76 0 115 0 264 109 0 0 0 0 127 119 615 626 0 0 85 0 330 0 114 52 0 0 41 13 196 519 0 0 0 0 0 412 184 802 103 0 153 0 0 289 0 0 274 0 57 0 200 470 0 152 0 0 1101 0 401 276 0 0 0 131 0 401 0 92 0 0 0 0 1217 0 427 397 0 0
49 76 74 6 7 13 28 73 65 1 8 49 62 73 46 4 4 31 51 29 50 128 41 21 0 54 17 72 0 22 31 25 82 67 29 0 76 0 12 88 0 14 16 19 11 25 14 1 16 125 15 36 45 100 32 13 18 76 19 26 10 0 13 24 25 20 50 0 15 74 0 69 13 18 69 26 0 0 8 0 63 124 38 87 0 16 0 0 90 108 10 55 5 53 6 0 84 15 129 41 35 32 30 23 73 48 158 47 0 32 62 55 11 0 70 12 157 13 0 45 25 4 0 63 3 14 0 62 79 5 81 46 43 20 0 5 151 56 0 0 33 40 99 31 12 22 74 18 0 16 119 44 0 54 0 11 24 4 42 83 10 0 0 24 2 19 15 22 21 85 34 2 76 30 8 82 8 92 14 38 45 92 131 126 35 37 15 76 34 87 44 115 19 55 14 12 60 102 28 152 80 25 53 47 4 61 0 30 55 94 15 25 9 18 0 25 36 0 33 8 0 22 21 58 9 38 142 49 4 25 49 23 58 56 119 21 0 60 102 33 3 0 13 20 47 35 6 26 59 61 138 46 61 3 48 108 12 22 9 8 12 34 48 47 69 0 8 0 17 94 17 47 83 55 18 58 63 50 29 56 21 22 65 32 127 30 28 39 25 60 0 59 22 27 25 132 40 62 15 37 13 10 99 83 103 18 18 0 8 13 94 39 67 0 32 55 4 21 0 55 1 31 0 89 28 23 51 55 8 12 56 152 28 51 62 11 78 0 28 0 26 8 0 61 51 24 23 102 0 45 50 132 35 80 115 32 0 22 17 0 61 66 10 21 47 32 10 81 60 72 35 10 0 11 19 52 0 10 65 42 65 54 0 13 4 0 82 93 24 9 12 9 8 69 66 0 0 0 87 42
0 19 8 37 0 0 0 67 28 0 0 0 0 56 0 0 3 51 0 0 0 0 0 0 0 0 65 9 0 0 36 0 10 0 14 0 0 0 0 26 0 0 0 0 0 0 0 0 0 0 0 0 0 0 4 0 0 0 0 0 8 0 0 0 0 0 0 53 0 32 0 0 0 0 0 0 0 0 0 0 59 0 0 0 0 0 0 0 72 7 0 0 79 0 0 12 0 0 8 4 0 0 0 0 0 47 0 0 0 0 0 0 0 44 0 0 0 0 5 0 0 0 15 0 14 0 0 1 60 0 25 0 26 0 0 10 0 0 0 0 1 0 0 0 0 48 12 0 58 44 0 0 20 20 0 71 33 0 0 0 0 17 0 0 0 0 0 8 0 95 0 0 0 0 7 0 8 24 0 0 18 0 0 23 0 0 0 30 0 0 0 0 0 0 109 0 28 0 0 0 0 0 0 91 0 0 0 0 0 0 28 28 0 0 0 0 0 0 0 0 38 0 0 0 0 0 0 55 0 0 0 14 0 0 35 35 0 0 0 8 23 0 9 0 0 0 10 0 0 0 0 0 0 27 90 0 0 0 9 0 0 0 0 15 40 182 0 0 0 0 0 44 0 18 0 0 0 0 0 0 0 0 0 28 40 0 8 21 0 0 0 0 0 0 0 0 0 13 0 0 4 0 0 0 0 0 21 0 7 0 34 0 0 0 0 128 0 0 30 0 57 0 0 0 0 0 0 0 0 167 0 0 70 2 14 73 0 0 0 26 0 13 0 0 122 0 44 35 86 9 0 17 61 0 0 0 0 0 27 0 16 17 0 6 0 0 0 0 0 0 57 0 0 0 46 53 0 11 0 0 62 0 0 0 2 0 0 5 0 0 0 0 0 34 55 12 33 0 0 0
0 53 23 4 0 0 0 0 0 72 106 186 63 0 19 122 0 35 0 0 0 47 0 0 0 0 0 0 0 83 21 0 48 51 120 0 26 0 0 0 0 115 0 0 0 34 62 0 0 171 0 0 0 0 32 0 0 0 56 0 87 0 9 52 112 0 0 0 0 0 146 0 0 0 0 0 14 0 35 58 35 0 16 34 243 27 0 66 133 0 0 49 0 277 0 0 64 10 8 0 0 0 0 0 0 213 74 0 0 20 0 0 25 201 68 49 0 9 0 27 178 7 0 23 0 0 137 167 0 12 232 0 0 0 145 32 140 130 0 0 32 0 0 126 0 0 0 0 0 0 0 0 30 44 0 0 0 9 11 46 1 257 0 51 9 28 14 0 0 0 0 166 22 0 0 68 0 0 28 0 0 0 169 0 0 0 0 82 63 0 45 12 0 0 98 0 0 27 295 33 0 82 0 0 0 0 53 0 0 129 0 60 21 11 0 0 123 0 0 68 0 0 0 0 28 0 0 0 206 0 0 0 0 0 0 35 0 0 12 14 0 0 124 0 33 20 0 0 16 55 221 0 0 0 230 0 0 110 0 36 12 0 0 117 31 0 86 0 0 21 0 0 9 17 146 20 26 0 0 40 0 84 0 10 0 0 0 3 204 29 0 0 0 0 0 0 139 231 0 0 0 49 49 0 0 0 0 0 0 0 0 181 0 0 0 0 6 0 60 0 117 110 117 94 0 0 195 0 33 79 140 0 0 137 0 0 244 0 35 0 0 47 0 91 0 54 0 0 51 0 0 0 0 0 0 0 20 27 0 0 81 18 0 104 0 0 32 0 0 0 0 0 0 72 0 103 0 0 0 0 0 12 0 0 0 0 0 0 158 27 0 0 0 0 0 144 118 135 0 12
0 89 183 188 400 322 10 239 86 67 81 108 107 102 25 101 47 52 281 107 83 106 123 296 6 70 203 0 0 36 136 311 122 228 89 184 0 206 194 218 238 473 79 71 0 102 44 332 226 0 131 99 156 212 49 183 0 75 0 220 63 215 166 134 14 26 14 395 89 0 0 39 38 195 190 25 0 293 0 11 65 506 109 40 0 63 237 49 30 281 110 73 141 158 321 92 32 10 223 76 0 0 139 267 0 123 0 33 0 262 0 56 63 227 174 37 162 52 60 0 174 68 0 29 55 117 356 88 159 5 68 67 19 205 145 68 0 85 52 0 218 46 185 142 147 0 536 37 113 41 278 70 39 10 48 144 42 37 333 254 13 154 188 258 27 0 151 82 0 45 0 224 224 85 41 430 338 215 59 15 144 73 82 270 0 65 195 193 70 111 197 49 0 37 36 119 0 94 73 393 56 77 106 157 52 516 54 43 0 159 0 209 109 48 0 349 0 83 0 230 0 109 37 120 0 25 189 183 295 49 152 87 79 378 412 113 85 0 70 30 388 113 0 52 410 0 135 97 166 82 219 0 0 55 0 219 86 64 14 0 43 423 0 0 239 175 118 93 0 26 39 55 92 98 156 21 159 135 332 12 351 51 81 138 66 40 121 54 30 336 0 150 265 93 21 143 228 78 88 234 54 57 252 89 27 28 129 12 25 408 327 0 230 205 150 218 182 202 0 64 105 57 105 6 69 133 42 145 0 37 205 208 0 99 239 153 94 87 93 27 126 0 0 25 133 34 207 130 304 0 249 698 30 0 320 55 0 210 147 194 123 91 22 191 123 393 23 6 56 78 68 0 222 21 0 220 195 30 285 257 57 23 55 0 17 270 123 207 684 132 0 16 133 113 171 0 167 6 367 125
0 34 0 0 0 0 67 0 0 0 0 0 0 0 0 0 0 0 0 0 0 179 0 0 0 0 0 0 0 0 0 0 0 0 0 0 0 0 0 0 0 0 0 0 0 0 0 0 0 0 0 68 0 0 53 0 24 0 0 0 0 0 0 0 0 0 0 0 0 0 0 0 141 0 0 0 0 0 0 0 0 0 0 0 0 0 0 0 0 6 0 0 134 0 0 0 0 0 0 0 0 0 0 0 0 0 0 0 0 0 0 0 0 0 0 0 97 0 0 0 0 0 0 0 0 0 0 0 0 0 0 0 0 0 0 0 0 0 0 0 0 0 0 14 0 201 116 0 0 0 0 0 0 0 0 0 0 0 28 0 0 0 0 0 52 0 0 0 0 0 0 0 0 0 0 0 44 0 23 0 0 0 0 0 0 0 77 0 0 0 0 42 0 211 0 0 0 0 0 0 0 0 0 150 83 0 0 0 0 0 0 0 0 0 0 0 0 0 0 36 0 0 0 0 0 0 0 0 0 0 0 0 0 63 0 0 0 0 80 0 0 0 28 53 0 0 0 0 0 0 0 0 0 0 21 0 0 17 0 0 0 0 0 0 0 0 0 0 0 0 0 0 0 0 48 0 0 21 0 0 0 0 0 0 0 0 0 0 0 0 160 0 0 0 0 0 0 0 0 0 0 0 0 0 0 0 0 0 0 0 107 0 0 0 0 0 0 0 0 0 0 0 0 0 0 0 0 0 0 0 0 0 0 0 112 0 0 0 0 0 0 0 27 0 0 0 0 0 0 0 0 0 0 0 0 226 0 0 21 0 0 0 72 0 0 0 0 0 0 0 0 0 0 0 0 0 0 66 0 0 0 0 0 0 0 0 0 0 0 15 0 0 0 0 0 0 0 0 0 230
0 27 0 0 353 0 0 0 0 0 0 0 0 0 0 29 0 0 112 0 0 70 0 0 0 157 38 0 0 0 173 0 0 0 0 0 0 0 0 0 0 269 0 0 0 0 0 0 0 0 71 36 46 0 0 0 2 8 109 0 0 94 0 0 22 4 167 0 32 0 0 0 0 0 0 12 162 0 7 0 126 0 0 0 0 0 0 60 12 0 0 0 0 0 0 0 0 0 55 0 0 21 51 0 246 0 0 26 63 0 0 23 0 0 65 0 0 0 0 0 0 0 0 0 22 0 0 0 0 0 0 17 46 0 0 0 0 0 0 0 0 0 0 0 0 48 216 32 0 0 0 0 0 0 6 88 53 30 0 131 0 0 27 0 17 0 0 0 45 0 0 0 0 112 0 0 39 62 0 0 17 0 95 65 0 0 0 0 0 0 0 149 251 0 0 0 0 12 0 0 30 0 0 0 0 0 0 0 0 10 25 0 0 0 0 0 90 0 0 0 62 91 60 0 90 0 0 0 0 0 0 0 59 238 157 27 0 0 35 0 41 0 0 25 20 97 31 0 0 0 351 0 0 0 0 0 0 0 6 23 0 0 0 0 11 48 114 0 0 0 138 64 10 43 0 0 0 0 143 0 29 0 0 0 0 111 130 0 0 0 0 0 0 0 0 14 0 0 0 0 26 54 0 92 105 22 0 0 0 0 0 9 0 0 0 23 0 7 37 0 14 0 0 13 0 0 0 0 13 0 0 19 0 0 0 0 0 95 0 0 0 0 10 0 0 117 0 0 0 0 0 0 79 0 0 0 0 0 32 0 0 0 0 0 21 132 0 0 82 45 30 0 0 208 0 0 0 0 0 185 0 26 72 0 0 0 0 0 0 0 0 0 84 0 0 0 145 0 412 38
2680 3771 3864 5162 3762 5742 2926 4659 4480 3692 5547 7225 4108 4538 3087 4879 1149 5557 7213 2639 2705 4493 4619 6087 2385 2726 4812 6113 2721 2902 2707 3399 4742 4063 3531 4707 3398 3684 2482 3481 2488 3862 2532 2120 2746 4497 3692 5128 4965 3210 5072 4262 3861 3079 2933 4255 3774 3361 2875 1765 1993 8398 2185 3997 3926 1856 10563 3639 2159 4843 5976 4085 3887 3533 5622 2957 5733 6125 1245 2992 4090 5069 2122 3729 5076 4136 4656 8391 5128 6111 2385 7946 7798 3674 3969 2482 3780 586 3372 3680 5428 2546 2086 7067 8404 5309 5451 3135 4876 5685 3297 2219 1062 4430 4084 3663 5487 3541 3522 4808 3442 2634 1724 4441 1521 4213 4840 4714 6058 1532 4799 3014 4305 3516 5492 2847 4677 5848 2545 26938 3335 3884 6570 4444 4537 5657 6797 4910 6863 6322 7026 5019 4307 3060 3565 3698 2554 2902 6339 6765 3350 2360 3121 1698 834 2737 4973 2467 7630 2666 4447 5089 3706 2762 3951 7567 2869 5657 1706 3636 1539 3351 7444 3806 3889 4827 5389 5961 2992 5098 5609 5541 2250 2694 2755 3811 5577 2889 5148 5588 4443 3073 5734 3276 4391 4189 4048 5772 5171 3783 2174 3669 4871 2200 6482 3900 4746 6232 5331 2818 4171 3732 4596 6011 2600 6616 5462 4823 7437 3065 5461 4749 3767 4058 2651 7188 4642 4830 2855 6568 4272 4633 2730 4081 4206 4248 823 4999 2920 3627 3895 6426 4179 2922 5753 5927 3136 3811 1667 3000 827 6879 3097 4629 5589 2482 5403 7231 3036 5282 2049 3030 2115 3721 4795 4640 2962 4849 5030 6417 4604 3631 7509 4953 5436 4900 2422 4644 3483 3275 4986 5901 3425 2915 2104 3910 5281 3610 3555 4503 4240 2772 4816 5855 3829 2880 4193 4645 4316 4410 3810 5595 6329 2795 6104 4168 3516 6049 2437 4913 3230 5420 3673 4545 4845 2110 4746 3802 4654 6218 5538 4494 5177 1809 5193 6483 6441 3585 5632 5318 3001 5282 2517 6280 4959 3494 6066 3034 3573 5403 4559 3045 4620 4040 6475 4083 1927 4451 4731 4468 3687 2835 5616 5208 4755 6039 2831 2023 2155 3563 4498 4048 6431 6116 1553 4746 3079 2275 8499 4943 3714 5374 3787 5485 3114 3410 3050 5227 2863 5704 7942 3962 3391 3273 5055 4574 3968 4557 4431 3665
188 157 151 56 110 296 100 117 113 48 109 257 188 121 130 262 81 103 264 223 97 54 254 213 73 62 89 82 222 73 71 362 486 235 113 95 144 28 290 282 43 205 99 245 4 211 96 151 240 281 308 4 124 200 181 133 186 57 150 206 87 245 121 310 4 95 180 37 133 139 163 25 52 46 258 130 117 224 36 148 61 196 137 129 251 139 0 64 269 83 79 290 188 104 129 75 125 11 135 163 205 162 149 151 225 152 105 139 140 162 148 256 7 184 82 201 115 94 60 66 180 94 75 82 130 254 228 136 398 29 209 196 115 94 61 92 211 213 201 0 46 102 174 194 231 244 186 24 228 155 25 44 145 112 100 144 90 104 104 123 124 139 55 323 35 130 350 113 292 190 292 100 160 216 130 45 291 125 78 125 76 186 193 137 196 143 234 59 146 50 63 101 146 18 40 149 144 276 180 143 262 225 233 258 159 262 135 214 85 255 143 90 162 15 16 221 246 256 247 228 230 64 305 108 140 279 415 183 218 287 140 156 80 129 164 119 128 199 173 214 299 142 330 39 227 112 21 78 127 304 236 245 194 73 161 284 66 308 24 96 41 118 41 214 114 392 194 426 42 267 221 52 80 71 139 40 128 205 37 133 117 198 0 150 206 21 118 74 137 152 177 207 138 169 148 29 155 210 130 98 202 76 136 200 127 181 203 221 68 76 95 161 142 155 329 243 136 53 113 99 97 124 77 109 121 103 146 170 266 269 17 230 324 162 71 109 18 95 192 292 227 146 25 180 76 156 187 41 498 45 9 157 352 334 221 240 52 238 151 196 219 108 283 122 223 172 31 104 166 132 21 270 192 208 40 98 144 165 99 339 133 193 55 154 41 181 246 84 82 59 253 123 145 211 140 155 198 126 204 96
958 1027 845 1270 618 560 377 938 896 688 905 1182 434 795 895 664 297 1054 1379 687 402 574 702 625 571 678 1289 1359 1080 744 512 447 1306 669 770 780 677 887 1183 482 995 988 682 614 415 771 323 1025 545 1142 703 862 1088 777 489 1208 934 469 442 288 345 1437 621 992 673 215 1770 883 778 760 863 724 542 862 1445 546 1095 1223 429 1122 395 910 358 1232 1204 730 1552 1436 960 803 608 2307 668 204 968 641 1340 110 1480 1209 1833 320 620 354 2936 793 816 1250 968 703 292 579 309 292 696 812 1256 1160 519 918 1276 608 246 604 579 887 1747 917 1209 285 530 1111 805 465 717 580 313 975 572 0 1249 777 868 913 985 633 1808 1359 875 920 914 1787 792 291 500 970 306 638 1476 1093 495 333 876 1012 211 1039 1040 581 773 619 683 1098 1100 636 982 1102 842 767 394 696 347 1919 1628 1072 1356 805 1190 689 1639 1624 1310 1760 480 510 740 606 1364 1089 1742 998 1367 768 696 796 944 725 809 560 815 755 1016 914 985 253 928 667 1067 1033 1374 632 746 588 1324 1930 298 850 488 1379 2419 599 1169 723 1266 1337 683 958 765 1080 707 1082 987 1417 782 898 686 447 535 958 964 1118 532 563 559 851 783 1505 720 1150 233 742 269 1168 636 1342 761 907 824 1273 403 345 561 1092 771 760 1209 516 578 496 1559 1715 498 664 75 1259 1284 844 479 1327 715 515 1653 567 1456 762 395 587 1227 455 729 427 1101 410 930 807 1098 797 976 1847 975 976 545 1012 1714 468 904 1247 905 841 494 314 484 424 567 742 820 290 741 994 956 1309 986 1255 923 704 1736 1577 740 344 1324 337 672 596 350 593 977 1914 1378 646 730 1053 251 1176 1277 830 1444 358 153 885 592 1384 627 1033 1984 1045 699 2034 827 625 522 848 1299 180 713 957 666 1578 1020 665 1213 1865 1306 1136 468 1492 507 1348 1384 488 1062 1133 886 702 1123 697 1377 1177 1071 845 1004 135
0 107 26 85 71 61 26 10 43 63 68 45 34 54 35 92 3 93 33 90 79 73 86 102 42 45 55 117 64 101 17 67 20 18 23 235 72 115 0 44 68 45 47 32 0 102 25 73 96 5 47 11 49 62 52 66 45 90 9 11 20 122 130 70 37 18 67 84 51 96 119 51 49 104 83 32 97 8 46 99 0 143 5 59 75 55 0 96 28 83 79 40 82 10 90 9 0 15 19 172 92 8 177 0 39 69 69 32 11 26 77 7 5 44 66 4 23 122 176 121 36 52 95 88 22 6 173 77 93 16 19 0 97 116 0 72 193 93 6 0 210 51 67 20 120 41 208 58 64 87 39 74 5 21 30 29 34 59 74 66 0 113 28 15 0 73 87 143 174 49 0 49 249 117 70 88 137 114 0 61 6 157 134 81 75 53 30 87 0 86 172 230 0 61 82 105 33 49 46 89 39 43 30 127 52 84 0 121 41 95 130 127 38 60 202 0 9 76 87 81 225 134 48 106 26 68 54 62 88 47 42 99 80 144 41 144 25 135 44 95 66 130 49 134 195 67 6 17 10 106 108 142 0 57 81 74 83 24 46 30 0 48 59 216 28 165 165 186 189 7 29 43 75 92 58 26 31 25 41 173 32 136 83 56 114 110 30 57 120 10 61 32 50 135 65 2 155 85 81 0 26 28 93 94 138 8 77 26 53 207 79 0 50 64 102 129 114 21 14 0 98 33 0 74 51 110 56 46 184 156 144 34 74 30 123 84 111 86 55 31 45 117 86 53 110 22 12 100 79 132 98 53 30 0 51 57 123 32 71 167 13 82 162 72 103 102 87 157 85 41 68 0 61 68 111 37 57 38 56 26 88 95 117 124 0 125 52 107 192 58 6 8 177 114 56 23 57 0 201 58
0 0 0 0 26 34 0 0 155 0 0 85 0 0 0 0 0 0 147 0 0 0 0 0 0 0 0 62 0 0 0 0 0 0 0 0 0 0 0 0 0 0 0 0 0 0 0 0 0 0 0 0 0 0 0 0 0 0 0 0 0 0 0 0 0 0 0 0 0 0 0 14 7 0 0 0 0 12 0 0 0 0 0 0 20 0 0 0 0 0 0 77 37 0 15 0 0 4 0 0 0 0 0 0 0 0 0 20 0 0 0 0 0 0 0 12 0 0 0 0 0 20 0 19 0 32 0 26 0 0 0 0 0 0 0 0 0 0 0 0 0 0 0 0 0 0 0 0 0 0 0 28 0 0 0 24 0 0 0 0 0 129 0 0 0 0 0 0 0 0 0 0 0 0 0 0 0 0 0 0 0 0 40 0 0 0 0 0 0 0 0 0 0 0 0 0 0 7 0 0 0 0 0 0 0 0 0 0 0 0 0 0 0 0 0 0 0 0 0 0 0 0 0 0 0 0 0 0 0 0 0 0 0 0 0 66 0 0 0 0 0 0 0 8 0 0 0 0 0 0 0 0 0 0 0 0 0 0 0 0 0 0 0 0 0 0 0 0 0 0 0 0 1 0 0 76 0 0 0 0 0 0 0 0 0 10 0 0 0 0 0 0 47 28 0 0 0 24 0 0 0 0 0 0 0 0 0 0 0 0 0 0 0 169 0 0 0 0 21 39 40 0 0 0 0 0 0 0 0 0 0 0 0 0 0 0 0 0 0 0 0 0 0 0 0 0 0 0 0 0 0 0 0 0 0 0 0 31 0 0 0 28 0 0 0 174 0 0 0 0 0 23 0 0 0 0 0 28 0 0 0 0 0 0 0 0 0 0 0 0 0 108 67 0 0 25 0 0 0 0
0 190 12 132 0 221 42 0 127 95 122 194 34 17 186 99 61 0 89 44 197 291 404 0 9 69 17 117 138 49 66 192 148 288 0 281 20 236 142 5 83 43 9 130 45 464 21 141 49 124 225 78 14 56 114 0 23 192 173 114 28 46 23 164 131 95 115 49 116 18 20 13 11 9 382 60 270 127 28 24 9 82 60 75 133 0 21 404 30 37 0 312 365 181 277 15 0 8 52 49 324 55 0 0 0 385 166 32 96 31 84 0 48 229 224 13 0 107 156 9 133 125 34 50 103 289 160 228 19 0 77 19 0 98 181 168 288 170 168 0 17 54 127 143 51 41 214 74 205 106 35 169 121 291 82 34 7 327 133 101 78 44 54 200 51 105 271 47 85 89 293 79 320 276 0 58 59 62 2 59 6 65 197 49 116 0 32 68 78 142 78 53 0 78 71 212 456 228 47 74 163 220 0 61 10 105 224 154 223 19 15 119 183 103 287 0 279 235 51 21 125 44 341 0 79 229 202 51 304 53 137 229 265 138 312 101 16 48 128 166 146 116 94 149 203 187 0 199 10 36 147 94 0 21 236 83 62 333 14 31 55 226 161 132 34 360 101 176 191 143 118 95 220 120 38 271 173 371 113 52 142 47 384 0 198 75 28 94 0 275 0 120 92 156 36 204 0 0 113 26 202 266 62 166 298 153 69 85 219 140 91 142 20 0 97 315 0 109 96 0 0 8 109 57 191 46 347 269 22 160 129 56 153 118 236 0 375 0 401 212 123 268 12 10 138 19 191 84 117 81 49 31 70 24 376 236 0 52 29 218 29 112 89 325 204 260 231 22 268 208 130 42 76 68 75 99 123 94 100 169 165 570 143 94 25 155 0 134 133 137 246 112 40 95 285 95 246 263 192 56
245 0 59 149 37 72 149 0 15 85 89 52 92 0 35 83 0 140 33 68 132 61 60 25 109 15 173 532 0 157 82 161 278 115 47 24 120 354 83 0 191 52 59 14 28 84 12 113 41 208 102 0 52 0 30 28 18 380 0 24 81 101 241 200 68 0 87 172 198 0 59 71 210 90 77 26 134 58 51 88 11 0 18 42 116 131 0 135 36 176 0 185 50 137 73 0 0 0 94 75 27 35 26 83 4 186 85 28 46 4 38 45 63 82 57 63 79 37 92 118 99 11 25 160 81 163 159 179 140 44 47 89 39 90 84 88 0 62 14 0 0 52 68 154 31 72 238 22 104 105 149 85 126 30 14 9 37 84 53 195 34 20 0 194 27 141 48 82 15 6 158 140 146 105 0 0 0 158 114 53 42 68 52 0 0 78 36 0 10 75 0 146 48 59 42 6 43 128 94 162 120 49 98 60 125 128 41 81 78 110 36 25 71 50 0 270 0 93 33 40 135 0 83 110 25 23 230 163 457 74 0 85 78 50 306 81 43 57 22 284 102 180 0 98 169 79 18 0 304 220 0 116 175 33 166 0 94 350 60 53 13 4 0 133 121 11 191 126 83 39 52 108 0 4 152 0 6 83 179 172 30 120 0 0 54 14 22 17 132 59 87 0 185 5 70 140 31 94 142 24 95 0 19 21 78 0 68 0 0 65 253 123 87 25 65 71 3 0 0 354 19 179 57 32 79 0 0 161 144 440 5 0 70 92 88 0 50 157 49 199 0 33 20 72 116 74 76 99 0 82 34 115 135 122 90 67 139 67 91 112 68 34 0 74 0 28 98 36 45 10 58 22 215 88 0 52 32 131 0 0 238 292 242 218 88 28 57 91 106 115 172 21 143 70 0 0 69 52 40 82
149 61 51 0 65 58 157 0 249 347 0 222 12 295 101 74 96 186 232 103 0 0 0 196 39 141 39 689 0 93 75 27 191 47 280 178 112 0 48 58 48 0 0 46 0 65 13 106 129 0 40 7 75 44 13 175 145 51 221 35 0 0 60 101 189 19 0 0 117 346 343 123 117 157 268 10 0 44 12 0 20 78 0 143 0 106 0 236 332 359 0 0 584 68 48 0 0 43 0 43 129 0 84 0 0 18 57 83 32 118 66 0 7 0 0 31 470 10 3 33 101 0 25 0 17 25 0 71 167 0 78 0 206 83 0 0 0 0 54 0 465 66 81 0 0 94 0 31 276 0 0 540 98 178 236 152 199 46 0 63 0 0 194 0 0 114 55 186 207 0 24 0 214 263 102 65 309 247 0 219 91 39 0 137 0 53 122 40 0 31 985 229 0 18 21 0 89 0 98 0 32 0 0 225 230 19 161 119 150 298 0 53 18 114 593 140 0 16 340 140 564 68 117 0 57 152 35 0 73 0 95 313 141 36 188 200 151 0 0 34 640 183 81 99 632 43 0 39 25 238 0 0 53 235 59 240 138 42 83 88 6 84 187 152 216 0 366 40 0 142 122 37 148 127 111 205 111 248 147 192 0 70 0 167 550 168 0 134 0 57 0 163 22 81 75 0 69 185 9 0 296 217 65 122 0 139 0 0 30 111 0 85 0 44 444 269 20 65 0 258 82 300 0 0 0 0 43 0 82 15 0 0 82 56 149 119 165 0 35 0 0 183 55 113 0 107 718 0 143 0 27 27 46 196 132 262 199 21 44 0 76 337 472 289 182 0 81 0 11 0 76 0 17 136 0 57 0 68 315 83 106 2 0 0 24 132 0 41 363 79 207 580 91 113 43 178 162 685 0 0
0 0 13 37 27 0 0 0 0 14 6 25 0 0 0 37 0 0 0 22 0 38 0 50 39 50 7 73 0 3 0 17 105 19 0 11 7 0 0 0 9 0 0 0 0 0 0 87 3 49 48 3 22 6 4 0 12 5 0 22 42 0 11 20 0 15 0 9 0 0 0 0 3 0 0 0 0 0 0 0 40 15 0 55 33 7 0 0 0 0 0 140 28 0 0 0 0 0 9 21 0 15 4 0 24 4 96 0 0 0 41 10 0 0 0 0 0 11 0 12 21 0 9 0 0 37 0 0 0 10 0 12 0 4 0 7 0 150 54 0 15 18 18 32 0 48 0 50 0 0 0 0 0 0 0 0 0 0 15 25 0 12 14 0 13 0 0 33 17 19 132 19 1 4 124 0 19 0 40 4 0 119 0 0 61 0 0 45 0 38 77 41 0 0 0 8 0 37 0 0 0 6 0 0 6 0 33 33 60 91 0 0 20 0 0 0 0 83 9 0 0 0 19 0 27 0 11 33 30 0 42 0 0 16 0 0 0 0 0 1 0 0 30 9 0 0 0 102 9 0 0 0 0 0 0 0 44 0 34 28 0 7 1 10 0 0 19 0 16 0 54 33 29 0 12 1 0 4 12 0 20 0 0 0 50 0 0 38 13 16 15 0 0 39 21 16 0 0 0 0 0 0 0 5 0 0 10 16 0 61 65 0 0 0 0 31 0 0 0 0 9 0 0 0 55 0 13 0 65 59 0 0 53 64 0 25 0 67 0 0 0 0 0 0 46 47 0 0 0 0 0 0 0 0 0 0 0 5 29 42 12 35 0 0 24 12 17 0 21 0 0 0 0 59 0 11 0 2 0 0 0 49 0 190 5 9 12 30 0 91 0 0 0 0 65 0 52 0 0 10
0 1 22 13 0 32 0 0 0 43 0 0 0 0 0 0 0 13 0 0 17 0 0 0 9 0 0 0 0 5 0 0 0 13 34 34 27 31 0 0 24 26 0 0 9 0 27 0 0 0 16 6 0 5 0 0 0 5 0 0 15 0 0 14 0 0 0 0 0 0 72 0 0 31 0 0 0 0 4 0 22 11 0 47 0 0 0 0 0 15 0 0 0 0 41 0 0 0 0 3 43 0 0 0 0 0 0 0 26 0 0 0 20 0 0 0 0 44 0 0 196 10 0 0 22 64 0 3 0 3 0 0 0 0 0 0 0 0 2 0 59 0 0 0 8 66 0 0 0 0 23 32 0 4 0 5 0 23 154 19 0 0 16 49 16 0 0 0 0 0 0 0 41 0 0 0 0 0 0 0 0 0 0 4 0 0 0 0 5 24 0 0 0 0 0 45 101 0 22 96 32 0 0 0 30 0 19 0 0 0 0 0 0 0 0 0 0 42 0 0 0 0 0 0 0 0 9 0 0 0 30 0 0 0 0 0 0 0 0 0 20 22 62 0 0 0 0 30 0 42 0 0 0 9 0 29 0 0 0 14 0 5 0 8 0 0 4 0 0 0 0 24 0 0 0 0 17 0 1 35 0 0 0 10 39 27 0 1 0 29 55 0 0 26 0 0 0 33 94 0 0 5 0 19 11 17 0 23 0 0 17 89 0 0 0 0 0 0 106 0 24 7 0 49 29 17 38 0 46 0 0 0 40 0 0 0 0 0 0 0 0 35 11 1 0 0 0 0 0 0 0 0 0 24 34 0 0 43 0 0 0 0 66 0 89 0 0 0 38 18 0 0 21 0 0 3 0 0 5 0 0 0 0 0 0 0 0 0 0 0 0 22 0 0 0 0 0 0 0 0
178 357 40 444 271 463 86 164 372 237 391 252 50 179 111 133 33 74 204 11 421 133 207 62 103 146 266 340 0 237 117 336 383 108 107 561 205 300 191 75 59 316 74 162 196 34 131 190 80 560 191 116 146 286 73 81 212 72 269 42 162 19 342 198 107 220 76 149 162 417 118 278 121 102 98 210 717 324 8 99 238 162 108 201 36 77 0 350 27 392 347 677 152 100 155 164 160 52 651 508 366 174 272 30 151 251 131 273 353 236 139 83 0 259 241 381 316 154 44 132 392 131 114 75 20 293 301 23 592 151 158 582 67 245 93 37 529 561 0 0 220 143 246 73 331 185 210 146 113 505 3 139 220 76 32 202 69 136 0 273 242 173 166 601 53 85 111 90 207 93 331 246 206 436 189 493 137 31 86 294 11 258 232 305 225 120 363 59 169 297 485 70 360 114 150 434 320 100 605 94 17 244 97 170 139 301 420 175 334 116 200 196 240 93 0 318 317 69 355 459 173 346 88 555 298 263 130 529 520 317 100 389 190 77 255 478 199 183 36 88 48 300 216 212 96 46 121 624 72 134 188 203 41 51 294 85 157 0 16 193 10 215 105 471 184 329 362 284 502 611 205 87 52 346 304 326 161 96 491 82 51 69 101 45 590 465 11 240 15 79 366 228 97 131 197 182 295 501 3 185 97 110 168 192 354 181 275 76 169 155 183 316 57 346 394 245 342 220 82 526 151 77 191 14 248 67 495 390 432 184 389 5 219 86 269 0 350 330 358 151 95 397 119 20 148 66 39 179 148 282 111 277 189 0 409 346 155 217 75 356 285 84 620 277 512 504 106 121 122 291 31 772 567 338 78 135 219 176 172 69 558 61 28 115 83 170 64 0 62 22 265 214 442 16 301 284 327 555 75 72
0 26 0 0 0 0 0 35 23 36 23 0 0 25 20 30 0 0 0 0 18 0 0 25 0 0 0 7 0 12 35 0 0 19 0 0 15 0 0 0 0 0 15 31 0 0 49 0 0 0 0 0 0 0 0 0 95 25 0 0 0 0 18 0 0 11 0 29 0 0 0 0 12 0 0 29 0 0 4 0 10 0 0 0 108 0 0 0 0 0 0 0 0 0 75 0 109 0 0 0 20 0 0 0 0 86 0 20 22 13 0 0 0 0 0 1 0 25 20 2 70 0 0 16 0 0 66 0 0 0 18 0 104 0 0 0 133 156 0 0 0 75 0 0 0 7 14 0 0 0 0 0 0 0 0 0 0 0 0 0 0 0 0 0 1 0 0 0 44 30 0 24 0 4 8 14 17 0 17 0 0 187 0 0 0 0 0 0 11 0 21 0 0 0 0 20 89 61 0 10 0 0 0 0 0 0 0 23 31 0 0 0 0 0 0 0 0 0 0 111 0 0 10 0 49 0 0 0 68 47 28 0 46 3 0 0 18 11 18 0 0 48 0 0 98 5 0 0 0 6 0 109 0 30 3 26 0 13 0 0 4 57 48 6 6 0 0 0 20 54 0 0 0 0 0 25 0 0 79 0 0 0 0 0 32 0 0 0 0 23 0 0 0 0 81 35 11 0 50 0 0 55 0 0 0 0 0 42 3 58 0 41 0 21 0 0 28 0 0 0 0 0 0 0 23 0 15 53 33 28 0 0 33 8 26 0 134 0 67 0 0 4 0 30 0 0 20 0 0 0 24 0 0 28 0 0 74 0 0 0 0 0 0 0 21 0 0 0 0 28 6 1 0 56 0 13 0 0 0 0 0 0 0 0 0 115 0 0 104 1 0 0 0 19 0 0 0 0 0 0
0 0 0 0 0 0 0 0 0 0 0 0 0 0 0 0 0 0 0 0 0 0 0 0 0 0 0 0 137 0 0 0 0 0 0 0 0 0 0 0 0 0 5 0 0 0 15 0 33 0 17 0 0 0 0 0 0 0 0 10 0 0 2 0 25 0 0 0 0 0 186 12 81 0 0 0 0 0 0 0 0 0 0 3 0 0 0 0 0 228 0 0 0 0 0 24 0 0 0 173 78 0 0 0 0 0 83 0 0 0 0 0 13 0 0 0 0 0 0 0 0 0 9 0 0 0 0 0 0 0 0 28 0 0 0 22 0 0 0 0 0 0 0 0 0 20 0 19 0 0 0 0 52 3 0 0 0 0 40 0 0 0 0 0 0 0 0 0 0 0 0 84 0 0 0 0 0 0 0 0 0 0 0 0 0 0 0 0 0 6 0 0 0 0 83 0 70 180 18 0 52 0 0 7 0 0 0 0 15 0 58 0 21 0 0 0 0 0 0 20 111 0 0 57 0 0 0 0 0 136 55 0 0 5 0 61 0 0 90 0 0 0 0 0 0 0 0 0 0 0 0 0 0 0 0 0 0 0 0 0 0 0 0 0 27 0 0 0 30 0 0 0 0 0 0 0 14 30 0 62 15 18 0 0 0 0 0 49 17 0 0 0 0 0 0 0 0 0 0 0 0 0 0 0 0 0 0 0 7 0 0 0 0 0 0 0 0 41 0 0 0 0 31 0 0 0 0 0 0 0 0 0 0 0 0 0 14 0 6 0 0 0 6 0 0 0 0 0 0 0 0 0 0 0 0 0 0 67 0 0 0 0 0 0 0 0 0 12 0 0 0 55 0 210 28 0 0 0 0 0 26 7 0 0 0 0 0 0 0 0 0 0 0 0 0 0 94 46 131 0
0 39 58 0 18 75 3 19 14 37 0 1 110 20 11 23 6 93 124 16 27 0 113 46 93 51 55 105 146 49 0 71 103 16 48 0 22 154 53 0 10 31 113 52 0 9 22 114 16 13 0 126 9 0 36 0 0 49 0 64 19 209 63 0 26 49 127 0 60 34 130 146 17 57 45 82 18 0 18 66 45 80 4 9 0 34 279 49 244 118 60 0 39 0 11 18 83 3 50 0 0 16 0 71 0 0 67 0 0 4 0 0 0 20 0 0 0 15 0 0 84 3 11 0 50 60 0 73 0 0 16 10 146 93 0 29 70 0 26 0 12 47 0 0 52 217 17 0 89 32 143 52 60 13 58 23 58 9 130 20 0 74 23 28 26 38 78 0 26 62 26 13 233 59 85 0 31 40 0 70 11 309 58 370 131 67 60 0 0 50 29 15 0 0 0 72 9 95 15 0 0 54 0 0 57 312 0 0 0 0 86 0 0 22 0 105 0 99 50 69 109 83 91 0 0 0 0 0 237 13 51 37 56 6 21 86 13 0 60 0 94 32 140 31 0 23 31 81 0 0 257 129 0 53 27 4 3 20 0 22 12 21 13 0 0 0 20 0 0 0 53 0 58 86 45 58 106 4 77 165 35 51 0 0 13 16 2 34 193 228 330 123 31 57 54 40 127 0 0 0 0 0 54 0 13 4 0 0 67 42 36 144 0 52 107 26 92 0 57 33 42 59 16 0 55 7 32 3 46 0 95 0 41 0 19 51 43 115 55 43 69 231 0 42 36 38 33 0 0 0 21 0 0 33 14 0 0 0 45 181 13 0 127 54 9 0 91 3 24 0 44 43 0 0 0 172 0 43 172 128 0 0 23 73 0 0 15 0 0 56 0 0 21 0 37 0 8 0 77 90
56 164 78 89 59 92 60 58 151 45 106 268 74 79 80 243 14 176 191 155 121 189 148 114 130 115 147 80 72 147 80 247 373 12 186 136 8 104 34 64 113 89 94 145 30 140 98 182 136 122 113 183 85 180 27 46 96 216 186 212 51 114 63 68 36 72 166 126 125 128 152 63 68 161 53 118 285 245 20 27 68 226 128 127 200 113 216 61 107 113 78 378 166 120 188 59 523 27 136 123 251 88 85 87 33 65 233 83 187 179 62 73 24 129 180 72 424 87 47 55 108 126 45 160 61 96 46 112 240 39 117 148 128 40 194 142 181 365 136 0 76 81 66 150 77 239 177 111 294 157 171 200 144 149 100 101 45 137 111 140 82 82 70 150 11 78 84 102 171 30 112 133 139 335 148 67 53 14 53 114 102 31 380 230 153 105 171 281 144 194 464 67 46 62 54 148 192 102 171 118 171 40 167 98 102 53 78 183 385 107 36 146 112 76 97 92 104 111 162 131 92 162 215 35 62 126 100 252 129 86 149 186 163 197 36 240 169 251 251 171 181 63 45 145 45 141 55 234 17 30 281 10 87 48 120 203 76 153 7 126 17 171 157 154 87 47 183 214 74 276 104 97 70 35 162 105 86 82 182 142 208 83 234 109 126 65 68 123 147 87 110 50 205 239 63 22 106 117 140 133 156 137 164 149 211 99 188 66 111 155 126 184 147 247 247 323 150 123 37 108 121 226 83 188 36 177 112 114 123 187 47 91 165 187 167 49 246 171 175 179 176 216 99 227 42 63 94 9 149 81 79 253 189 77 108 178 13 143 115 211 46 93 203 84 323 389 79 179 171 96 86 107 97 180 59 82 205 112 98 260 148 125 132 107 51 188 110 84 267 44 310 93 111 107 74 18 316 310 277 29
0 0 0 0 0 0 0 0 0 14 0 0 0 0 0 0 0 0 0 0 0 0 0 0 0 0 0 0 0 0 0 0 0 0 0 0 0 0 0 0 0 0 0 0 0 0 0 0 0 0 0 0 0 0 0 0 0 0 0 0 0 0 0 0 0 0 0 0 0 0 0 0 0 0 0 0 0 0 0 0 0 13 0 0 0 0 0 0 0 0 0 0 0 0 0 0 0 0 0 0 0 0 0 0 0 0 0 0 0 0 0 0 0 0 0 0 0 0 0 0 0 0 0 0 0 0 0 0 0 0 0 0 0 0 0 0 0 0 0 0 0 0 0 0 0 0 0 0 0 0 0 0 3 0 0 0 0 0 0 0 0 0 0 0 0 0 0 0 0 0 0 0 0 0 0 0 0 0 0 0 0 0 0 0 0 0 0 0 0 0 0 0 0 0 0 4 0 0 0 0 0 0 0 0 0 0 0 0 0 0 0 0 0 0 0 0 0 0 0 0 0 0 0 0 0 0 0 0 0 0 0 0 0 0 0 0 24 0 0 0 0 0 0 0 0 0 0 0 0 0 0 0 0 0 0 0 0 0 0 0 0 0 0 0 0 0 0 0 0 0 0 0 0 0 0 17 0 18 0 0 0 0 0 0 0 0 0 0 0 0 0 0 0 0 0 0 0 0 0 0 0 0 0 0 0 0 0 0 0 0 0 0 0 0 0 0 0 0 0 0 0 0 0 0 0 0 0 28 0 0 0 0 0 0 0 0 0 0 0 0 0 0 0 0 0 0 0 0 0 0 0 0 0 0 0 0 0 0 0 0 0 0 0 0 0 0 0 0 0 0 0 0 0 0 0 0 0 0 0 0 0 0 0 0 0 0 0 0 0 0 0 0 0 0 0 0 0 0 0 0
0 0 0 0 32 0 0 0 0 0 0 0 0 0 0 0 0 38 162 0 130 17 0 0 0 0 0 0 0 0 0 0 0 0 0 0 0 0 0 0 0 0 0 0 0 0 0 0 0 0 0 15 0 0 70 0 0 0 0 0 0 0 0 0 0 0 0 0 70 0 0 0 0 0 0 0 171 0 0 0 0 0 0 0 0 0 0 0 0 82 0 0 0 0 41 0 0 0 0 0 0 0 0 0 0 0 0 0 0 28 0 0 0 0 0 0 0 0 0 0 0 37 25 0 26 55 0 0 0 0 0 0 0 0 0 0 0 0 0 0 0 0 0 0 0 0 0 0 0 50 0 0 0 0 0 0 0 0 0 0 0 0 0 0 38 0 0 0 0 0 0 0 0 0 0 0 0 0 0 0 0 0 0 0 0 78 0 0 0 0 0 0 0 0 0 0 0 117 0 144 0 56 0 34 0 0 0 45 0 0 0 63 0 0 0 0 0 0 0 0 42 0 0 0 0 0 0 0 0 0 0 0 0 0 0 0 24 0 0 0 0 0 0 0 0 11 0 0 0 0 0 0 0 0 0 0 0 90 0 0 0 0 0 0 0 0 87 0 0 0 0 20 0 100 0 0 0 0 0 0 0 0 0 0 0 66 0 58 0 0 0 0 0 0 0 0 52 0 0 0 0 0 0 464 0 0 0 0 0 0 72 0 0 0 0 0 0 0 0 0 0 0 0 38 0 0 0 0 0 0 0 0 0 0 0 0 0 0 0 0 0 0 0 0 0 0 0 81 0 0 22 0 0 0 0 0 0 0 109 0 0 0 122 0 0 0 0 52 0 109 0 0 0 0 0 0 0 0 0 0 0 23 0 0 0 0 107 0 0 0 0 0 0 0 0 0 0 0 0 0
161 362 529 576 329 661 309 717 509 781 747 554 484 421 765 1436 117 714 1234 323 725 439 443 747 459 192 550 615 632 492 264 711 987 400 232 407 504 664 869 480 625 578 405 359 258 879 519 646 582 498 548 449 669 952 417 291 382 480 198 144 167 862 292 679 819 218 1005 490 285 878 740 399 671 565 787 220 1019 410 186 490 525 1187 198 600 191 405 669 442 914 425 475 575 358 640 518 499 488 49 672 637 508 485 439 819 857 936 265 572 1417 570 582 542 253 829 339 525 597 422 154 333 378 120 254 707 167 1269 1253 695 1144 219 908 992 791 150 416 429 440 1491 99 0 861 363 723 654 365 645 250 928 1008 617 582 86 1181 285 954 770 79 665 86 9 471 121 265 318 123 109 394 534 567 151 475 620 414 259 541 549 490 1332 433 309 326 357 1023 804 1051 807 683 1062 233 898 735 1127 208 443 21 595 534 46 168 1055 666 433 443 368 656 481 484 273 1073 1198 232 468 621 22 302 369 863 873 715 682 775 471 563 967 534 255 667 493 914 144 1112 329 801 686 584 1164 220 829 493 415 501 994 518 624 310 318 52 691 403 725 321 1453 694 416 119 893 61 748 110 574 105 677 615 692 676 588 502 776 436 683 361 697 512 446 857 561 610 624 723 908 518 477 0 251 1024 439 289 917 396 396 1756 604 896 335 261 471 736 431 347 377 565 613 889 238 1151 469 765 753 314 593 666 702 837 363 867 327 391 366 232 540 417 434 259 321 664 273 939 902 765 359 1057 830 981 343 547 1153 810 527 707 291 684 735 146 321 169 336 216 498 295 236 399 434 584 708 776 655 180 715 13 772 688 904 632 446 840 1082 513 600 546 505 872 508 328 1126 135 477 516 292 1770 359 1268 649 452 1124 185 185 323 695 347 665 794 291 656 245 595 831 955 288 796 1054
0 8 25 35 22 37 0 0 73 16 0 39 54 0 15 21 0 0 0 22 21 0 0 0 7 31 0 0 0 0 14 32 0 40 0 0 2 0 0 0 0 35 22 4 0 0 0 8 0 4 39 0 0 24 0 0 9 28 0 0 0 0 0 21 16 13 34 2 19 55 63 0 0 0 0 0 0 0 4 0 20 0 0 0 0 36 30 0 0 0 40 8 105 23 89 0 0 2 0 74 0 25 21 18 0 0 0 0 0 0 20 0 5 25 0 11 0 39 0 22 0 0 0 50 0 0 0 24 0 0 0 0 0 0 18 0 31 43 8 0 26 18 0 0 0 26 15 0 0 0 0 8 42 10 0 9 0 0 103 0 18 0 18 38 0 19 28 24 70 0 0 0 128 84 0 22 0 0 0 42 0 0 23 9 0 12 0 0 18 32 0 0 0 24 0 0 109 48 20 10 0 0 0 0 0 0 0 0 31 38 59 45 48 0 0 0 37 43 0 0 60 103 12 0 7 0 0 18 89 0 12 0 3 4 0 0 2 0 24 0 0 0 0 31 0 0 6 14 0 57 0 0 0 17 0 0 0 0 29 10 3 0 47 0 42 0 20 0 53 26 0 0 0 29 91 0 33 0 0 40 0 24 9 0 63 0 0 0 0 0 0 36 0 8 0 17 0 0 0 0 128 84 0 0 0 13 0 0 0 0 5 0 0 0 0 36 0 0 0 91 36 30 0 8 0 0 0 0 0 0 9 0 0 0 10 40 0 0 18 0 6 22 0 73 0 0 32 0 0 73 48 0 63 0 0 0 45 0 0 0 0 0 25 0 36 0 0 0 12 0 63 0 0 33 10 21 0 16 29 61 0 29 83 3 24 0 47 0 0 9 0 74 0 0 0 0 54 0 0 0
58 24 24 32 50 51 24 18 26 114 104 74 9 32 13 0 12 25 23 101 83 13 18 64 79 21 55 21 60 64 26 67 98 2 12 50 29 311 0 8 19 81 70 12 8 216 68 226 43 37 51 35 28 41 78 182 91 20 35 0 35 4 33 19 50 10 30 48 0 73 116 0 237 84 0 37 23 0 59 29 54 221 28 13 36 65 0 41 73 37 68 25 71 48 77 6 0 2 130 26 58 0 37 52 43 164 172 19 13 74 84 30 67 105 11 40 0 53 19 45 25 50 0 98 41 77 0 22 0 20 53 28 75 159 130 15 23 123 23 0 184 7 22 21 0 4 90 106 62 115 82 154 19 15 0 43 67 3 16 29 45 43 97 113 8 0 116 56 0 36 203 21 56 0 23 187 105 122 55 16 49 77 46 104 77 11 95 31 52 10 45 7 24 1 49 63 24 24 4 50 149 71 233 69 72 174 27 44 34 113 7 0 148 4 113 57 17 0 153 22 78 15 72 119 17 69 157 105 14 5 54 30 95 35 24 31 19 55 19 8 235 53 81 19 34 55 2 110 50 110 113 9 0 6 26 129 39 32 9 56 0 21 83 46 0 0 26 0 18 1 12 75 6 68 49 16 6 49 19 35 122 31 85 0 23 34 7 93 66 14 35 0 34 48 66 0 115 50 52 20 12 32 35 6 82 11 42 23 36 0 40 0 56 0 29 66 12 50 0 88 59 64 38 75 19 25 205 86 48 231 23 42 130 16 3 13 21 235 58 0 38 0 36 118 118 63 0 40 3 175 70 88 39 17 113 15 39 64 5 229 0 82 60 0 211 2 39 0 124 88 31 58 20 359 41 139 214 21 153 206 40 76 44 138 0 13 35 159 0 115 168 40 0 189 44 24 58 43 13 55
0 0 0 0 0 0 0 0 0 0 0 0 0 0 0 0 0 0 0 0 0 0 0 0 0 0 0 0 0 42 0 0 0 0 0 0 0 113 0 0 0 0 0 0 0 0 0 0 0 0 0 0 0 0 0 0 0 0 0 0 0 0 0 0 0 0 0 0 0 0 0 0 0 0 0 0 0 0 0 0 0 6 0 0 0 0 0 0 0 0 0 0 0 0 0 0 0 0 0 0 0 0 0 0 0 0 0 0 0 0 0 0 0 14 0 0 0 0 0 11 0 0 0 0 0 0 0 0 0 27 0 0 0 0 0 0 0 0 0 0 0 42 0 0 0 0 0 0 0 0 0 0 0 0 0 0 0 0 17 0 0 16 0 0 0 0 0 0 0 0 0 0 0 0 0 0 0 0 0 0 0 0 0 0 0 0 0 0 0 0 189 0 0 0 0 0 48 0 0 0 0 0 0 0 0 0 0 0 0 0 0 0 0 0 0 0 0 0 0 0 73 0 0 0 0 0 0 0 0 47 0 0 0 40 0 0 0 0 0 0 0 0 0 0 0 0 0 0 0 0 0 0 0 0 0 0 0 0 0 0 0 0 0 0 0 229 0 0 0 0 0 29 0 0 0 0 0 0 0 0 0 0 0 0 0 4 0 0 0 0 0 0 0 0 0 0 0 0 0 0 0 0 0 0 0 0 0 0 0 0 0 0 0 0 0 0 0 0 0 0 0 0 0 0 0 0 0 0 0 0 0 0 0 0 0 0 0 99 0 0 0 0 0 0 0 0 0 0 0 0 0 0 0 0 0 0 0 0 0 0 0 0 0 0 0 0 0 10 0 0 0 0 0 0 0 0 0 0 0 0 0 0 0 0 0 0 0 0 0 0 0 0 0 0 0 0 0 0 0 96
0 0 0 0 0 0 0 0 0 0 0 0 0 0 0 0 0 32 95 0 0 80 0 14 40 0 0 0 0 0 0 0 0 0 20 0 0 0 99 0 18 0 32 0 0 0 0 0 0 53 0 0 0 0 0 0 0 43 18 0 0 0 0 0 0 5 0 0 0 0 0 6 23 0 0 0 93 0 0 0 0 0 24 0 0 0 0 0 0 0 0 0 0 53 0 0 0 0 0 30 0 0 0 0 0 0 161 0 38 0 0 49 0 0 0 0 0 0 0 0 0 0 0 0 0 0 0 0 26 0 0 0 18 0 0 0 0 0 17 0 31 0 0 0 0 0 0 0 0 0 0 0 23 0 0 0 0 0 0 34 0 22 21 50 0 0 0 0 0 0 0 0 0 0 0 0 0 10 0 0 0 0 0 20 0 0 0 0 0 0 0 0 0 0 14 0 37 0 0 172 0 0 0 54 0 0 33 0 0 0 13 0 0 0 0 0 0 44 52 0 0 0 0 42 0 0 0 0 0 0 14 0 0 0 0 0 0 0 0 0 6 0 0 0 0 0 0 0 0 0 0 0 0 0 40 0 0 0 0 0 0 0 0 0 0 0 0 0 0 0 0 0 0 10 0 28 0 30 0 0 0 0 109 0 207 0 0 19 0 0 0 0 0 24 0 0 15 0 0 0 15 0 0 102 24 30 0 26 25 0 0 25 0 0 0 0 0 0 0 0 0 0 0 24 0 0 0 52 0 0 0 0 0 64 0 0 0 0 0 0 0 0 0 0 0 0 0 0 0 0 0 0 0 0 0 0 0 0 0 262 83 0 0 39 0 0 13 9 0 0 0 0 0 0 0 0 0 0 0 0 77 0 0 51 20 87 0 38 0 0 0 0 21 0 54 0 49 0 90 0
900 264 432 203 458 522 244 443 505 626 260 1019 235 504 730 625 212 778 651 181 310 323 935 244 531 337 482 386 103 438 219 178 721 420 484 500 528 449 307 393 512 428 418 319 116 455 260 435 594 398 674 409 416 468 209 625 491 413 216 549 165 426 233 453 213 190 478 467 411 548 845 337 555 363 232 241 424 1255 179 306 363 339 185 655 445 390 183 753 586 294 387 1018 656 565 365 206 412 60 362 606 593 142 235 369 536 606 526 399 511 472 379 256 249 371 441 465 679 436 326 346 436 159 244 273 160 387 679 457 305 96 657 145 526 192 231 363 943 1217 407 0 450 294 556 316 279 582 553 374 511 446 623 390 678 438 642 497 185 222 852 353 476 303 237 387 61 288 494 220 574 181 420 449 406 507 331 327 452 391 342 617 295 365 473 211 700 318 509 250 395 714 829 442 409 185 466 398 611 411 500 302 224 325 375 429 706 393 566 674 361 402 276 273 438 186 787 478 486 644 548 364 587 472 562 485 321 786 393 742 890 370 446 986 336 414 510 723 524 576 407 570 465 449 420 316 403 408 87 621 294 439 531 487 416 268 426 500 294 295 95 354 64 585 546 501 412 406 332 626 205 576 185 567 314 316 486 590 513 567 490 355 250 131 433 584 367 462 172 309 346 593 1104 652 574 258 57 136 503 370 255 681 1058 482 677 426 272 377 473 572 516 433 396 692 771 967 814 824 255 409 228 406 297 536 380 637 791 119 610 750 362 539 417 439 403 213 542 1250 676 879 540 440 159 451 187 179 226 242 475 419 688 411 124 227 679 322 658 781 212 275 352 827 421 663 606 393 622 835 160 254 620 218 477 479 582 740 244 365 253 321 401 401 1231 554 573 633 281 584 373 404 480 340 1104 295 477 339 642 546 384 1128 486 438
18 21 0 8 0 19 5 0 13 10 0 18 5 26 27 8 2 1 0 7 0 36 23 18 0 0 0 0 0 0 11 0 14 13 7 0 19 17 41 72 0 11 0 10 0 0 4 14 36 0 0 16 0 4 0 0 16 22 0 1 0 89 9 20 5 1 3 46 0 0 14 0 24 0 0 5 32 24 7 40 31 5 0 31 15 44 0 16 29 23 10 70 14 0 49 32 67 3 39 13 46 43 0 22 0 10 17 3 5 48 0 0 0 13 0 0 90 6 0 5 7 37 3 24 8 36 119 0 1 0 26 20 21 0 53 14 54 29 39 0 23 15 0 33 8 11 7 0 22 0 25 15 7 0 39 0 44 40 44 0 12 0 16 0 8 18 77 5 63 11 21 6 12 9 27 0 0 0 0 21 0 0 17 71 5 0 0 0 22 6 0 45 42 6 14 0 11 16 0 0 105 0 0 33 13 18 28 0 0 74 0 0 46 2 0 11 8 72 0 13 41 37 32 0 3 0 22 7 69 32 22 36 6 0 1 0 11 8 0 0 0 10 3 26 52 1 6 25 32 13 13 0 22 4 28 2 0 91 2 1 3 0 0 0 32 6 3 0 0 69 16 7 0 0 0 13 10 12 93 0 6 26 0 15 5 3 0 5 0 6 56 13 6 18 7 8 0 56 5 38 0 13 0 16 0 0 55 19 0 14 0 8 65 31 18 22 7 0 0 0 63 13 27 0 5 0 22 72 0 0 26 0 67 32 13 58 20 9 13 0 0 20 2 18 83 29 13 0 21 0 0 11 37 0 19 8 10 3 20 12 18 48 16 32 0 26 11 10 0 24 0 36 0 14 11 17 27 16 106 10 7 20 16 3 9 71 0 24 0 8 25 0 35 0 8 0 30 0 0 0
62 60 24 0 50 3 16 8 146 32 0 28 112 127 0 17 20 0 0 21 50 0 74 20 0 69 9 0 0 8 25 225 22 39 126 47 9 135 246 0 32 85 79 0 0 95 0 0 101 67 0 6 20 120 87 0 85 70 80 15 27 14 62 0 0 22 402 0 0 0 0 17 0 0 47 0 0 0 0 14 26 66 36 106 0 0 162 67 76 0 0 21 241 0 25 0 44 7 13 22 0 0 163 53 0 42 121 44 84 5 10 0 26 2 0 75 153 0 0 0 107 0 49 0 0 12 0 281 105 19 0 93 3 29 204 149 108 54 0 0 178 56 0 31 0 250 84 107 0 0 44 16 0 0 12 66 71 79 614 0 52 35 17 117 0 0 101 56 69 25 169 0 0 115 7 0 35 0 0 22 1 10 126 191 20 0 89 0 59 0 48 124 0 0 137 0 21 0 26 121 0 9 149 5 85 32 53 7 133 99 0 0 0 0 0 60 48 59 186 2 9 114 43 179 38 6 107 221 35 81 96 0 0 7 55 210 120 302 34 4 14 60 9 0 86 86 0 62 42 15 12 0 85 64 0 29 0 0 11 228 27 0 0 11 69 0 21 83 0 0 29 111 25 0 11 0 16 96 19 0 85 0 0 49 131 0 0 32 14 56 116 0 0 1 27 39 35 0 27 59 0 5 82 0 24 19 82 0 26 0 11 301 163 27 0 165 49 3 74 42 38 386 0 0 55 0 66 7 186 30 117 0 50 0 115 281 19 19 20 0 139 0 0 151 57 9 20 0 0 84 0 34 432 18 146 0 0 53 0 50 0 115 16 82 90 12 0 36 0 0 137 28 0 0 0 54 114 0 0 0 41 0 36 0 11 0 89 47 259 0 0 121 0 7 21 0 44 0 23 0
0 72 222 119 0 4 17 36 0 101 94 107 45 78 42 205 0 130 27 22 0 4 151 0 0 175 0 229 212 60 0 82 250 0 0 0 28 40 177 0 0 0 84 59 0 65 0 132 0 109 0 11 23 37 0 0 93 46 0 21 26 17 156 329 71 7 249 52 123 0 436 0 77 46 158 18 0 116 56 0 115 0 66 62 0 48 0 104 105 0 71 75 35 0 182 198 0 6 6 31 21 0 0 329 129 78 149 0 196 0 83 39 23 0 26 91 178 79 0 54 123 49 72 49 21 68 0 31 32 3 23 0 16 0 92 86 129 146 21 0 74 59 64 0 52 45 0 14 46 0 0 68 0 29 56 0 62 0 163 96 7 64 82 0 6 0 0 0 8 0 0 328 0 0 26 63 75 0 0 96 0 187 0 0 100 34 122 395 66 0 0 18 164 110 0 0 27 47 0 219 226 0 0 0 17 209 49 8 14 0 0 12 0 39 0 0 68 0 103 0 0 126 102 364 0 0 17 189 153 0 0 40 375 159 51 68 0 0 186 88 0 141 18 24 0 159 0 44 173 85 0 844 0 0 97 234 56 112 58 91 48 157 36 22 0 0 32 0 115 45 88 78 0 56 0 79 29 12 36 24 0 132 219 0 222 171 17 103 24 0 0 35 44 57 40 0 70 116 61 121 0 6 95 106 0 96 0 0 84 0 141 29 0 0 276 57 57 404 0 116 49 0 0 100 37 245 0 145 403 123 189 0 0 0 72 0 167 28 156 60 0 0 0 0 0 0 0 40 90 24 171 0 0 0 189 418 0 255 0 97 124 12 41 119 89 38 0 0 46 337 23 111 0 22 27 0 0 74 420 249 0 0 0 83 0 0 0 155 0 263 0 0 121 0 165 0 170 87 0 133
0 12 218 37 0 39 32 0 55 104 71 147 228 303 0 114 84 9 62 125 77 221 153 0 31 39 0 233 0 0 95 206 453 70 0 0 217 307 0 135 180 141 22 95 0 166 71 49 63 120 0 198 133 0 66 22 215 95 0 27 51 62 122 234 0 12 14 191 29 70 0 65 0 231 0 211 60 99 97 0 56 0 17 224 175 75 0 397 91 27 49 19 111 26 129 36 0 11 0 144 374 160 12 233 49 402 0 10 154 565 34 0 67 85 84 0 13 139 185 51 132 52 40 163 4 327 0 20 261 0 31 0 36 233 0 0 234 201 126 0 341 0 23 133 131 79 128 20 133 180 133 18 0 338 285 424 139 275 162 104 81 43 71 34 45 46 137 11 556 50 0 247 0 133 0 282 11 0 0 120 115 338 142 0 406 125 99 51 224 228 0 215 0 0 138 0 92 99 0 409 416 85 72 283 174 55 171 303 58 280 74 40 0 20 0 0 95 209 249 112 177 45 199 15 223 101 167 0 222 50 8 0 72 82 122 164 70 24 15 0 32 57 99 154 142 135 0 41 16 0 382 0 229 0 45 113 240 80 56 51 8 189 60 251 79 42 185 134 496 0 13 0 61 0 0 120 73 201 215 97 19 50 0 132 0 476 123 79 16 102 195 0 6 23 157 109 63 26 24 93 77 74 0 4 142 14 0 0 65 395 235 105 553 0 133 168 12 209 106 174 103 50 26 365 64 155 241 0 20 213 155 0 7 32 183 0 168 0 97 88 147 417 0 289 254 185 214 233 654 0 85 226 0 15 261 204 420 0 78 0 0 88 0 114 90 51 28 0 216 72 78 200 0 203 11 92 63 91 214 170 188 0 765 59 22 367 69 129 0 34 0 213 0 150 0 0 270 0 0 185
0 0 0 0 0 0 0 0 0 0 0 0 0 0 0 9 0 0 0 0 0 0 0 0 0 0 0 0 0 0 0 0 0 0 0 0 0 0 0 0 0 0 0 0 0 0 0 0 0 0 0 0 0 0 0 0 0 0 0 0 0 0 8 0 0 12 0 0 0 0 0 0 0 0 0 0 0 0 0 0 0 0 0 0 0 0 0 0 0 0 0 0 0 0 0 0 0 0 0 0 0 0 0 0 0 0 0 0 0 0 0 0 0 0 0 0 0 0 0 0 0 0 0 0 0 0 0 0 0 0 0 0 0 0 0 0 0 0 0 0 0 0 0 0 0 0 0 0 0 10 0 0 0 0 0 0 0 0 0 0 0 0 0 0 0 0 0 0 0 0 0 0 0 0 0 0 0 0 0 0 0 0 0 0 0 0 0 0 8 0 0 0 0 0 0 0 0 0 0 0 0 0 0 0 0 0 0 0 0 0 0 0 0 0 0 0 0 0 0 0 0 0 0 0 0 0 0 0 0 0 0 0 0 0 0 0 0 0 0 0 0 0 0 0 0 0 0 0 0 0 0 0 0 0 0 0 0 0 0 0 0 0 0 42 0 0 0 0 0 0 0 0 0 14 0 0 0 0 0 0 0 0 0 0 0 0 0 0 0 0 0 0 0 0 0 0 0 0 0 0 0 0 0 0 0 0 0 0 0 0 0 0 0 0 0 0 0 0 0 0 0 0 0 0 0 0 0 0 0 0 0 0 0 0 16 0 0 0 0 0 0 0 0 0 0 0 0 0 0 0 0 0 0 0 0 0 0 0 0 22 0 0 0 0 0 0 0 0 0 0 0 0 0 0 0 0 0 0 0 0 0 0 0 0 0 0 0 0 0 0 0 0 0 0 0 0 87 0 0 0
156 67 83 95 38 90 52 0 117 113 123 175 84 138 152 106 17 24 120 40 80 23 23 77 178 78 48 83 109 45 82 78 247 116 50 206 132 219 150 56 188 196 113 101 73 68 107 144 149 140 63 59 29 80 53 4 138 168 127 54 68 32 52 50 7 52 260 134 78 114 136 91 88 81 247 41 288 129 58 120 37 112 89 88 57 206 86 149 93 67 70 381 118 51 105 46 180 9 82 114 156 90 3 134 116 146 150 63 202 174 95 68 39 52 34 105 154 150 33 66 120 30 47 124 51 188 85 105 116 33 92 113 69 60 103 125 138 182 96 0 131 145 55 79 83 241 153 187 252 106 81 115 216 70 131 116 55 179 173 31 172 121 84 160 14 64 190 72 135 42 73 45 52 104 114 213 83 6 84 159 81 98 171 59 127 127 97 173 88 84 115 84 118 83 99 87 117 94 76 116 111 113 63 20 155 62 20 164 133 84 102 135 84 60 0 98 144 191 127 99 150 114 76 77 27 104 100 5 159 2 180 99 103 64 65 194 104 132 91 136 126 135 120 57 167 117 23 145 54 101 82 26 223 49 83 97 92 91 42 93 19 156 74 261 194 116 184 204 98 65 55 125 100 42 46 148 148 117 111 187 122 81 113 149 115 94 80 143 74 49 285 93 212 111 5 49 294 71 101 119 72 94 116 23 110 41 131 137 121 195 63 202 188 97 122 399 81 66 45 164 133 207 22 95 85 64 92 97 69 156 102 143 238 82 0 449 56 151 120 144 26 104 77 103 110 73 87 71 104 40 61 68 66 126 183 92 22 105 88 191 78 94 210 71 108 108 179 89 65 30 28 79 144 218 24 108 19 54 281 420 296 77 189 61 34 73 171 182 209 73 228 109 100 217 43 31 24 98 117 209
0 0 0 158 0 0 35 0 0 0 0 0 0 0 0 0 0 0 67 0 0 0 0 0 0 0 0 68 0 0 10 215 23 0 0 0 0 0 0 0 0 0 79 0 0 29 0 0 0 0 28 0 0 0 0 0 0 0 88 0 0 0 0 0 18 136 15 0 0 0 0 0 0 0 0 0 253 0 0 0 0 0 2 0 117 0 0 0 0 0 0 0 0 0 0 0 0 0 16 0 0 0 0 0 0 0 0 33 0 0 0 0 0 0 0 0 0 0 0 35 0 0 0 0 0 0 0 172 0 25 0 109 18 0 0 42 0 0 0 0 0 0 0 33 0 0 0 0 0 0 0 0 0 0 0 0 0 0 0 0 0 0 0 0 0 0 0 0 53 0 0 0 0 0 0 0 0 0 0 30 0 0 81 157 0 0 27 0 0 0 0 0 0 0 90 0 19 0 0 0 0 0 0 0 0 0 0 0 0 0 0 0 0 0 0 0 0 0 0 42 0 0 0 0 21 0 0 0 0 0 0 0 0 0 19 0 0 0 0 0 0 0 0 0 2 0 9 27 0 0 0 0 0 0 0 0 0 0 0 0 0 0 0 0 44 0 0 0 0 0 0 0 118 0 0 20 0 0 0 0 88 0 0 0 0 0 0 0 0 0 32 0 0 0 0 0 0 0 0 0 0 0 0 0 0 0 0 0 0 0 0 0 0 0 0 0 0 0 0 0 0 0 0 0 0 19 0 0 0 0 182 38 4 54 0 224 0 0 18 0 0 0 0 37 17 0 0 0 0 0 0 0 0 0 0 0 0 202 0 57 0 20 0 0 0 0 143 0 45 0 64 0 0 0 0 0 0 0 0 0 0 0 0 0 0 0 0 0 0 0 0 0 0 0 0 0 0 0 0 0
0 0 18 109 49 174 67 187 38 252 0 63 0 503 0 59 69 105 272 120 54 129 657 183 0 124 156 0 5 57 64 0 320 74 111 498 120 0 114 0 271 275 30 58 77 196 124 34 60 47 39 198 74 171 158 420 184 137 140 216 0 565 72 34 387 0 0 62 0 27 459 87 53 125 0 77 170 0 48 0 21 321 95 378 0 0 0 267 99 76 168 21 30 20 477 22 0 16 220 0 0 53 141 0 0 193 93 203 32 119 54 0 0 39 0 118 146 247 15 0 90 39 73 7 17 105 0 91 253 14 167 27 0 0 188 58 32 97 39 0 59 210 28 158 0 53 194 37 283 53 353 276 209 197 200 579 0 181 0 111 438 31 82 457 0 0 32 106 11 36 0 51 67 199 0 293 31 29 0 124 42 303 390 0 205 110 204 288 201 139 0 73 0 54 0 331 161 90 72 68 689 369 24 46 119 256 251 476 134 305 115 163 208 118 0 159 276 46 80 37 71 0 0 86 220 138 56 361 94 186 193 379 347 264 125 0 317 393 71 32 116 321 100 175 35 22 0 361 236 277 70 480 74 132 103 465 0 182 0 0 0 33 0 472 287 41 138 0 0 35 18 92 182 56 181 144 19 219 0 149 46 198 590 230 335 111 50 29 218 138 31 67 109 4 0 154 92 397 64 0 50 44 46 0 129 58 0 76 0 85 79 475 230 0 17 238 47 132 82 95 0 72 0 0 36 82 211 209 472 125 51 0 804 156 403 222 218 0 32 234 213 30 132 0 0 213 76 152 0 0 64 155 211 44 0 70 0 253 172 360 0 70 325 75 201 560 103 0 416 0 77 40 47 506 0 371 147 57 213 0 193 374 0 240 35 41 42 521 0 0 642 211 0 0 0 4 133 0 0 0
84 82 9 26 101 7 0 20 74 88 56 106 47 48 106 157 95 71 186 77 0 150 163 0 78 86 4 125 39 119 38 88 64 53 0 0 76 240 12 128 171 153 89 107 19 80 0 87 45 99 32 61 111 50 0 36 153 0 66 5 3 12 0 28 60 0 6 53 64 0 0 118 78 82 71 144 154 188 33 46 18 17 15 137 35 75 119 220 66 167 33 64 61 46 210 36 248 31 94 60 128 0 60 57 344 61 0 165 67 0 80 25 0 25 167 40 34 114 67 51 114 91 8 58 48 312 0 33 181 51 114 199 46 43 43 38 95 70 123 0 41 23 164 107 270 52 113 38 19 7 29 15 14 0 29 260 32 44 0 228 68 31 38 12 8 141 137 77 160 16 225 168 57 108 230 184 33 0 40 100 0 223 133 126 170 36 0 225 25 99 236 50 122 8 10 113 93 17 7 306 23 47 120 118 6 10 108 219 54 0 192 43 0 14 55 67 278 0 55 42 35 182 151 316 6 50 90 0 409 34 125 87 99 42 278 107 51 107 66 90 164 58 37 32 23 45 23 4 34 11 221 167 65 44 201 209 20 17 5 25 16 103 16 137 82 68 7 237 27 4 6 67 70 0 58 48 117 29 134 7 13 86 267 50 193 211 78 101 81 99 275 19 96 56 46 99 0 0 27 2 161 89 72 0 27 55 143 87 62 60 50 57 256 28 34 24 46 94 0 0 48 227 101 58 125 91 127 274 52 179 112 129 10 69 10 90 23 278 255 53 41 34 55 105 220 37 55 36 95 46 66 309 129 214 94 189 0 108 61 83 16 135 48 79 202 46 29 37 63 175 29 79 20 0 70 35 245 64 54 29 212 4 107 127 34 76 91 61 79 162 92 93 71 102 85 57 184 0 43 26
724 205 252 747 386 777 110 623 175 720 277 332 471 273 214 647 204 415 1345 181 369 506 131 367 674 162 683 139 103 71 220 541 1215 46 318 18 320 452 626 558 333 421 104 261 326 509 580 339 343 531 707 271 228 347 416 135 411 548 113 376 120 390 236 455 332 225 338 460 284 282 631 158 286 350 511 158 991 673 232 229 136 395 230 419 578 296 635 362 574 532 194 268 391 271 299 375 81 42 444 303 512 132 446 412 1449 213 149 472 380 522 349 213 131 167 364 169 702 305 400 278 681 251 190 354 151 171 405 482 425 68 323 480 96 93 264 325 443 496 199 0 88 125 247 246 486 564 246 477 789 285 643 252 329 188 99 393 369 99 549 635 436 146 239 291 77 516 575 155 437 547 384 460 483 371 254 484 208 897 370 298 318 612 323 450 257 305 466 640 464 445 269 260 241 186 554 479 838 251 558 559 376 154 351 484 499 415 190 113 347 157 470 667 548 163 286 307 467 527 370 264 419 220 720 332 325 781 256 460 636 510 347 158 270 550 492 239 411 643 291 332 1174 694 169 413 502 258 153 277 186 437 116 669 563 570 798 391 278 418 58 117 124 430 375 803 1055 254 395 877 308 172 345 352 159 238 674 229 259 449 509 276 618 323 616 435 662 635 278 656 47 587 252 397 438 194 104 413 389 555 212 321 550 213 530 538 495 353 327 618 70 362 439 548 963 532 688 806 210 177 141 527 347 449 183 417 260 93 454 273 496 233 269 384 577 275 440 978 415 385 787 92 386 372 198 211 597 462 477 370 691 135 405 495 369 537 498 543 404 392 396 309 443 466 492 289 593 1027 251 65 288 69 430 280 172 732 262 497 355 250 1044 252 442 928 178 1144 160 198 573 441 301 349 763 324 469 461 581 251 465 308 265 769
0 0 0 0 0 0 0 0 0 0 0 0 0 0 0 0 0 0 0 0 0 0 0 0 0 0 0 0 0 0 0 0 0 0 0 0 0 0 0 0 0 0 0 0 0 7 0 0 0 10 0 0 0 0 0 0 0 0 0 0 0 0 0 0 0 0 0 0 0 0 0 6 0 0 0 0 0 0 0 0 0 0 0 0 0 0 0 0 0 0 0 0 0 0 0 0 0 0 0 0 0 0 0 0 0 0 0 4 0 0 0 0 0 0 0 0 0 0 0 0 0 0 0 0 0 0 0 0 0 0 0 0 0 0 0 0 0 0 0 0 0 0 0 0 0 0 0 0 0 0 0 28 0 0 0 0 0 0 0 0 0 0 0 0 0 0 0 0 0 0 0 0 0 0 0 0 0 0 0 0 0 0 0 0 0 0 0 0 0 0 0 0 0 0 0 0 0 0 0 0 0 0 0 0 0 0 0 0 0 0 0 0 0 0 0 0 0 0 0 0 0 0 0 0 0 0 0 0 0 0 0 0 0 0 23 0 0 0 0 24 0 0 0 0 0 0 0 0 0 0 0 0 0 0 0 0 0 0 17 0 0 0 0 0 0 110 0 0 0 0 0 0 0 0 0 0 0 0 0 0 0 0 0 0 0 0 0 0 0 0 0 0 0 0 0 0 0 0 0 0 0 0 0 0 0 0 0 0 0 0 0 0 0 0 0 0 0 0 0 0 0 0 0 0 0 0 0 0 0 0 0 0 0 0 0 0 0 0 0 0 0 0 0 46 0 0 0 0 0 0 0 33 0 0 0 0 0 0 0 0 0 0 0 0 0 0 0 0 0 0 0 0 0 24 0 0 0 0 0 0 0 0 0 0 0 0 0 0 0 0 0 0 0 0 0 0 0 0 0 0
161 50 25 46 177 158 43 67 111 161 133 256 306 136 76 111 23 90 111 47 95 185 77 116 114 47 63 242 20 160 6 91 284 147 165 176 89 0 0 75 50 305 82 0 0 8 159 163 26 33 54 12 113 67 46 97 43 83 65 24 36 129 133 23 152 49 465 87 24 14 409 42 6 21 356 67 46 93 38 88 139 49 29 215 0 422 356 136 42 2 62 78 10 200 72 21 409 23 77 15 59 24 13 59 156 10 105 111 97 58 156 0 45 256 71 170 213 48 29 9 333 11 72 83 77 49 52 0 166 19 161 175 51 85 27 201 134 295 256 0 441 75 41 205 0 129 58 52 46 17 321 138 121 104 0 11 17 54 44 70 82 127 0 186 7 86 309 214 47 118 0 196 517 358 136 156 78 59 95 117 202 72 746 41 0 55 37 56 75 111 11 181 77 66 67 38 118 12 161 62 194 69 423 180 83 61 20 103 150 46 172 77 194 43 158 139 149 58 0 57 0 231 22 111 128 79 75 288 31 15 71 62 116 94 130 50 83 0 66 288 0 136 203 165 82 73 41 137 38 208 0 0 193 120 43 65 34 123 1 208 10 75 157 27 73 93 61 0 137 215 44 122 59 88 14 50 29 135 61 96 42 158 47 6 172 43 16 59 0 124 45 131 362 116 14 197 137 93 61 78 205 57 7 33 353 30 59 196 79 0 66 43 56 0 222 205 62 84 0 147 126 165 89 74 62 62 208 168 184 147 205 179 83 76 78 12 135 217 67 0 114 0 247 72 86 24 41 52 101 53 0 224 101 39 171 259 44 18 89 40 81 189 87 138 17 102 72 119 257 31 74 44 522 37 24 268 72 44 281 221 31 27 216 295 9 452 279 0 32 39 56 176 5 62 0 139 49 130 0 24
39 96 70 343 125 343 215 99 427 705 23 38 117 161 119 796 25 355 248 142 73 71 0 33 96 134 75 244 181 196 145 271 123 98 203 6 47 151 149 284 86 117 179 62 212 169 0 340 173 328 149 383 163 192 127 82 15 222 47 303 28 187 152 129 49 177 320 43 171 87 660 364 478 441 338 106 360 883 118 89 45 33 176 174 112 52 0 136 81 239 0 103 118 41 89 15 0 59 306 307 116 23 207 293 267 274 226 255 151 443 180 119 51 187 296 419 261 471 167 187 519 143 91 185 62 116 93 189 133 54 583 429 168 415 72 79 413 549 112 8192 110 177 48 258 208 270 209 35 168 221 228 150 489 323 158 123 174 197 472 41 37 159 202 232 58 76 53 125 232 242 21 0 435 28 504 0 396 169 141 208 141 106 383 163 179 439 186 347 293 295 108 817 41 33 339 561 93 147 808 310 333 147 10 113 310 398 219 519 107 232 226 47 117 50 36 292 200 236 302 286 301 56 190 75 125 552 255 171 546 428 670 263 91 300 453 254 111 305 149 151 855 200 142 292 494 54 80 289 163 500 0 0 141 92 297 780 88 378 92 262 11 220 133 0 409 144 150 175 272 121 156 206 94 142 75 225 264 0 308 137 153 310 747 183 465 289 53 79 100 338 643 392 71 261 152 74 423 717 161 392 665 26 53 0 151 34 0 314 45 28 68 177 335 0 374 309 126 253 0 180 66 129 135 205 46 73 369 53 609 367 12 236 126 437 314 302 196 344 288 0 376 336 78 325 224 242 66 245 85 190 0 204 59 520 477 264 50 260 275 324 379 169 637 399 320 0 264 232 72 248 275 328 65 606 0 303 0 150 0 428 94 439 129 218 197 361 162 297 54 358 608 128 253 361 207 91 281 243 147 285
0 0 0 234 0 0 0 0 0 0 10 11 0 0 18 111 0 172 0 0 11 0 66 0 0 44 67 26 151 5 0 45 35 154 110 83 0 0 48 94 31 0 64 36 0 70 0 0 0 77 53 77 30 9 15 0 22 0 8 22 10 0 6 0 10 14 0 6 0 35 0 19 295 0 59 21 57 0 0 32 33 21 16 0 0 0 0 59 19 20 0 19 18 0 0 39 0 13 15 57 39 0 0 0 0 34 0 9 65 0 51 0 48 41 25 34 128 10 0 26 35 0 0 17 27 0 0 15 52 8 127 30 1 137 15 0 22 172 21 0 29 6 66 37 85 56 0 0 104 82 183 0 0 0 7 0 0 0 24 78 0 5 21 72 7 0 40 0 23 19 9 0 171 18 0 0 131 122 40 0 28 121 0 65 37 28 36 61 54 0 0 0 45 59 5 0 48 0 40 0 39 17 70 0 0 16 35 171 0 0 0 76 0 7 0 39 0 17 132 41 0 25 188 0 0 74 90 67 115 0 123 52 0 0 0 0 27 101 0 92 0 0 0 45 0 19 0 5 14 0 0 60 0 0 9 56 15 0 28 45 0 22 0 0 7 78 10 209 0 0 37 18 62 19 39 42 3 41 241 0 32 0 0 88 80 26 15 57 0 0 0 14 183 1 12 65 0 0 15 25 24 76 103 0 102 27 18 156 0 140 0 0 14 0 60 6 70 56 0 0 7 74 66 64 18 0 72 129 29 73 74 0 0 38 0 19 18 0 0 101 0 97 15 0 14 14 0 0 0 0 0 47 0 0 20 78 198 0 37 206 62 23 221 49 0 111 0 0 111 0 0 44 0 37 59 54 25 0 0 0 127 0 10 32 4 11 48 28 104 60 56 0 60 100 0 52 0 0 0 0
141 63 62 17 43 136 0 13 22 134 34 26 188 31 24 194 2 83 32 34 46 5 93 73 84 14 92 71 0 10 59 73 74 56 53 33 27 102 13 87 55 55 20 62 66 100 35 26 68 14 8 57 109 65 18 138 11 105 6 28 56 129 52 22 78 22 87 74 144 6 149 37 57 175 55 33 24 54 36 48 40 33 13 50 35 74 12 124 48 34 25 11 2 71 93 36 0 15 99 62 71 63 75 119 0 139 175 95 108 81 27 36 19 27 67 41 36 62 45 19 94 38 13 103 38 183 57 59 101 14 68 71 141 55 10 23 149 48 43 0 42 63 36 35 29 70 50 169 125 17 49 94 157 44 39 12 44 29 86 87 128 33 32 15 14 11 25 84 97 58 127 145 89 47 124 101 9 11 62 65 29 30 172 34 28 49 20 83 37 67 0 74 20 66 146 100 135 19 11 107 10 82 15 39 33 45 142 181 173 73 7 20 80 25 65 54 7 82 114 38 0 107 89 125 32 89 57 68 50 122 20 94 140 1 109 91 41 68 101 48 102 99 23 43 105 8 22 50 61 62 80 135 27 48 103 14 50 15 2 31 14 46 11 132 44 78 40 34 24 24 15 61 21 42 16 65 112 102 34 84 32 49 103 84 167 57 34 212 18 20 209 104 0 44 45 20 135 85 35 0 68 12 6 11 134 61 145 100 33 0 17 94 49 41 102 57 49 81 73 0 0 92 55 34 68 54 107 131 0 131 36 18 123 15 70 66 145 37 130 100 14 6 31 246 58 30 233 38 86 60 74 61 85 130 35 158 31 22 139 16 125 48 94 162 62 59 126 0 90 34 55 60 130 18 32 65 97 76 61 34 103 58 0 123 34 63 39 94 227 26 199 45 42 51 133 15 137 7 93 197
0 0 0 50 0 0 42 76 28 2 8 0 27 0 0 0 0 51 0 0 0 56 0 0 48 0 74 0 47 30 0 8 133 12 0 0 0 127 0 13 0 0 9 0 29 15 0 0 76 0 0 26 0 0 0 0 0 0 51 0 0 0 0 14 23 0 53 0 22 66 0 0 0 0 0 0 89 75 4 0 0 27 0 0 53 115 0 0 0 0 0 72 31 0 0 18 0 0 0 6 19 21 0 0 0 25 0 34 0 0 0 20 1 2 17 0 0 3 0 0 0 0 0 11 25 0 75 12 23 11 9 26 29 0 0 0 62 0 0 0 30 45 23 0 27 26 0 0 58 0 0 0 0 39 0 99 73 0 0 41 0 74 64 72 2 42 79 145 0 18 0 0 19 0 0 32 43 0 3 8 0 51 19 0 0 0 0 19 16 0 0 0 0 0 0 84 103 77 0 195 30 0 32 65 0 0 48 0 0 6 0 0 21 0 0 188 0 0 0 0 0 79 54 69 0 0 0 0 0 0 0 81 14 65 102 0 0 44 0 22 0 0 54 110 39 1 4 0 17 89 0 140 0 0 170 0 0 61 0 0 0 50 23 0 0 0 0 0 0 0 8 0 6 24 0 42 0 0 0 0 48 195 104 49 23 9 0 0 0 25 0 43 40 0 0 0 0 33 23 0 0 0 0 0 37 0 19 0 0 0 0 0 0 0 0 0 18 22 0 0 0 0 0 55 0 1 0 68 0 29 69 0 0 14 86 139 0 0 0 73 0 0 17 41 16 0 0 0 18 50 0 0 0 45 33 168 0 0 47 81 44 51 172 0 46 0 0 0 17 0 157 0 0 41 0 7 0 0 107 0 32 98 109 15 0 0 0 11 0 49 35 36 5 0 107 0 0 0 0 0
64 0 0 0 1 51 13 40 0 38 38 12 6 0 0 12 21 0 18 0 43 51 25 0 39 16 7 27 0 0 0 36 0 45 8 0 0 156 31 0 11 0 32 0 0 16 0 52 0 0 0 14 31 6 0 0 15 17 0 0 0 0 9 19 13 12 0 0 59 47 111 0 34 0 0 9 5 17 9 4 0 0 10 0 0 20 0 9 0 0 11 0 0 0 32 9 0 1 0 0 0 0 0 27 23 0 16 8 0 8 15 0 0 0 29 0 0 28 0 30 0 5 0 28 0 0 70 33 0 9 0 0 41 0 0 0 0 67 46 0 26 8 29 58 0 23 0 0 8 17 48 7 0 6 0 0 0 0 16 24 19 10 0 0 0 21 23 0 0 26 9 0 0 16 4 51 0 0 0 13 7 0 0 0 0 0 0 0 0 15 0 66 0 0 8 37 45 14 34 45 5 0 118 0 0 0 0 0 51 0 0 28 3 0 0 34 12 0 0 7 7 14 17 38 60 43 3 0 0 28 45 95 4 0 32 49 0 0 0 0 28 53 7 0 27 58 5 32 0 11 53 31 0 13 35 0 0 2 18 0 0 0 0 0 30 33 10 57 50 0 23 0 37 10 0 12 0 7 9 30 14 7 0 31 0 18 0 16 0 0 0 5 19 17 0 0 0 0 16 0 0 0 32 0 27 41 25 78 0 0 0 0 42 0 0 10 0 8 1 12 0 0 0 0 9 7 0 0 0 14 49 0 0 0 24 0 18 0 8 25 0 0 0 16 0 23 45 0 37 19 0 0 0 26 0 0 0 7 40 5 0 0 17 0 0 0 0 0 6 0 0 0 0 39 0 0 8 13 0 0 4 28 0 0 0 73 20 22 19 47 3 0 14 0 41 0 0 0 31 0
66 0 41 16 95 0 109 23 76 26 0 12 0 97 63 15 11 53 0 10 62 68 0 80 0 0 0 72 0 46 94 16 153 27 32 0 0 0 0 252 83 14 5 0 22 49 44 0 64 2 191 46 108 11 3 128 43 77 0 4 0 0 10 36 0 30 250 56 28 0 0 67 128 0 85 21 9 0 23 18 9 138 0 31 120 29 0 138 0 12 32 58 0 0 31 35 89 0 0 40 73 0 17 12 465 102 150 29 59 0 0 8 127 14 8 89 61 14 0 0 46 19 0 14 0 114 265 10 3 0 110 12 51 35 34 102 0 65 0 0 55 20 0 13 0 67 16 98 0 11 144 207 90 54 0 55 0 0 16 92 4 13 77 0 5 107 0 0 25 78 88 60 36 0 10 0 189 0 72 40 100 247 145 118 11 49 107 215 127 267 0 104 4 0 17 92 60 59 30 75 3 155 34 27 4 0 39 42 22 0 0 6 46 0 0 81 147 0 234 0 78 0 52 0 16 15 0 0 0 0 0 0 80 26 0 119 29 527 115 27 27 0 0 55 21 106 0 22 13 0 133 0 49 40 61 65 9 0 20 35 24 27 0 0 121 0 42 27 140 53 64 59 0 27 78 33 109 24 37 67 57 0 240 34 143 18 44 74 68 29 289 73 0 41 0 0 82 72 16 0 22 36 18 204 15 0 74 18 26 25 39 92 115 0 141 117 0 63 0 11 11 0 0 145 59 33 0 92 0 86 70 32 0 17 39 0 0 143 0 63 69 80 16 0 73 12 0 14 0 0 31 0 19 102 0 7 13 0 34 39 81 19 10 5 25 64 9 0 106 20 65 44 47 107 38 18 120 15 78 137 101 0 0 14 0 0 311 65 0 19 0 51 132 0 0 27 11 51 0 121
47 78 38 20 82 75 64 5 38 61 0 9 44 59 41 34 51 113 177 72 68 102 0 115 48 26 255 16 0 164 28 63 111 158 32 145 16 164 308 0 20 150 112 27 0 330 4 0 101 61 176 87 119 74 85 125 14 209 43 0 83 126 31 120 0 24 193 122 1 246 0 53 24 95 0 131 12 0 19 0 136 521 82 85 98 51 0 305 310 101 119 76 131 64 6 0 178 18 125 106 0 59 5 121 710 41 0 168 129 135 48 106 22 122 207 174 41 122 162 65 13 12 0 109 103 98 0 15 244 20 0 29 47 64 0 161 8 253 165 0 121 7 93 67 0 22 68 2 51 6 54 18 35 69 0 61 184 22 12 20 16 65 44 9 1 0 0 124 178 65 32 51 96 18 71 173 106 55 17 54 31 0 440 81 13 21 3 158 0 30 243 202 48 7 23 55 36 115 0 0 97 6 0 43 37 192 46 344 76 37 62 76 188 21 239 271 133 0 282 147 136 12 231 98 49 22 153 0 23 258 186 111 23 47 0 72 85 96 25 29 9 193 104 53 121 75 1 50 10 45 0 80 0 66 11 97 0 115 87 0 6 137 52 318 135 19 0 44 69 118 21 24 26 75 0 28 230 116 143 15 186 51 0 156 594 30 36 36 11 61 0 142 0 77 34 129 139 0 66 45 202 30 0 105 60 0 58 132 82 14 43 197 129 0 174 359 43 196 5 111 96 168 57 76 31 38 92 53 0 30 21 25 78 177 87 180 224 0 5 176 0 183 0 16 111 6 117 0 0 43 0 47 260 58 123 55 0 0 114 164 0 187 58 99 26 151 112 65 167 70 122 41 278 352 80 26 240 32 111 102 18 20 0 76 22 146 0 223 117 185 237 117 98 128 83 29 84 73 173 167
13 71 0 0 19 0 0 0 10 13 1 15 5 0 0 44 5 0 0 15 0 0 38 0 18 10 0 28 0 0 0 16 0 8 0 90 0 31 0 0 5 13 20 9 0 23 0 0 0 0 0 0 30 17 3 0 0 0 15 0 10 0 0 8 0 0 0 0 15 38 9 3 0 0 28 0 0 0 0 7 43 0 15 0 0 0 0 0 0 27 0 0 19 0 0 14 0 3 0 24 0 9 18 0 0 0 56 21 0 18 0 0 3 12 0 39 0 17 0 22 31 0 0 0 0 7 0 0 2 0 22 0 0 0 0 0 0 2 1 0 0 0 14 0 0 0 0 9 0 0 0 15 0 14 44 54 0 0 0 0 0 10 34 30 0 45 2 69 0 0 0 0 20 20 0 0 0 13 0 0 4 0 23 48 0 44 55 16 38 6 0 67 0 0 9 0 0 38 0 0 14 14 0 0 0 0 14 0 0 0 0 0 0 0 39 20 26 38 0 0 0 18 30 0 0 0 0 9 0 70 0 0 0 0 0 0 0 93 0 0 0 0 0 0 0 0 1 30 26 0 15 16 24 0 0 0 14 75 0 0 0 0 79 0 19 139 14 0 0 0 13 18 3 0 6 0 0 9 49 101 0 4 0 33 87 0 0 0 37 0 34 23 14 0 25 0 40 0 0 0 0 0 32 0 0 11 9 0 8 23 40 0 0 0 10 72 0 0 0 0 12 0 0 14 1 21 0 0 0 0 0 0 51 0 1 0 0 74 0 0 0 0 0 0 0 0 0 0 19 0 14 0 0 0 0 0 0 0 0 0 0 4 0 22 0 0 3 0 6 44 30 8 95 16 0 0 0 7 22 72 7 6 0 0 7 17 0 0 0 97 18 27 0 15 0 0 14 0 0 44
0 61 0 104 197 33 13 0 198 66 36 0 10 0 442 135 6 0 425 32 74 13 0 0 53 36 155 0 104 115 44 88 107 69 39 48 126 94 171 269 70 28 0 23 0 38 85 95 0 0 276 8 76 71 33 79 108 10 18 216 0 91 34 8 81 5 0 162 57 47 197 168 177 240 20 34 313 151 0 20 151 112 43 23 106 26 294 147 151 206 23 107 78 225 68 0 24 0 101 92 41 0 41 0 86 134 31 86 0 0 46 0 0 0 106 75 43 70 78 219 62 79 23 12 49 0 0 25 433 57 244 0 0 69 23 25 9 0 35 0 163 95 58 0 37 148 0 80 394 24 16 84 0 12 229 0 0 110 167 33 60 0 40 0 18 0 119 15 32 90 152 194 0 34 93 163 90 157 20 106 34 386 140 14 0 232 0 271 43 0 85 41 0 22 0 0 44 129 154 92 439 70 8 76 9 105 39 88 45 257 25 0 15 0 0 188 19 0 179 52 0 6 9 7 22 74 117 0 0 27 32 222 33 0 0 100 51 54 165 160 172 108 39 0 0 0 0 31 37 32 17 163 0 29 28 57 0 0 12 101 23 68 14 65 0 0 45 0 75 47 42 18 59 0 0 131 29 54 210 248 51 0 132 46 344 260 52 28 54 0 0 48 0 68 42 82 90 103 16 266 0 68 161 89 239 26 110 0 176 88 8 215 180 56 49 0 43 78 59 0 0 51 19 102 87 96 61 44 42 121 65 215 56 41 83 0 0 121 241 0 223 119 0 106 46 6 145 28 0 261 0 143 0 74 153 82 0 0 142 0 0 73 67 197 200 30 27 23 0 0 240 0 55 49 22 54 480 45 69 0 0 278 0 231 17 18 17 117 0 159 161 58 32 172 18 26 40 0 133 46
0 0 0 0 126 0 0 0 0 0 0 0 0 0 0 0 0 0 0 0 0 0 0 0 0 0 0 0 0 0 0 36 0 0 0 0 0 0 0 0 0 0 11 0 0 0 0 0 0 0 0 0 0 0 0 0 0 0 0 73 0 0 0 0 0 0 23 0 0 0 0 0 0 0 0 0 0 0 0 0 0 0 0 0 0 0 0 0 0 0 0 0 0 0 0 0 0 0 0 0 0 105 0 0 0 0 0 0 0 0 0 0 0 0 0 0 0 0 0 0 0 0 8 0 0 0 0 12 0 0 0 0 0 0 0 0 0 0 0 0 0 0 0 0 0 0 0 0 0 0 0 0 0 0 133 0 0 0 54 0 0 0 0 0 0 0 41 42 0 0 0 0 0 0 0 0 0 0 0 12 0 0 0 0 0 0 0 0 0 0 0 0 0 0 0 0 77 0 0 0 0 0 0 0 8 0 0 0 0 0 0 0 0 0 0 0 0 0 0 0 0 0 0 0 69 0 0 0 0 0 0 0 0 0 0 0 0 0 0 0 0 0 0 0 0 0 0 0 0 0 0 0 0 0 0 149 0 0 0 0 0 0 0 0 0 0 0 302 0 0 0 0 0 0 0 0 0 0 0 0 0 0 0 0 0 0 2 0 0 4 0 0 0 0 0 0 0 0 0 0 0 27 0 0 0 0 0 0 0 0 0 0 55 0 0 0 0 39 0 0 0 0 0 0 0 0 0 0 0 0 0 0 0 0 0 0 71 0 0 0 0 42 0 0 0 0 0 0 0 27 0 0 0 0 0 0 0 0 0 0 0 0 0 0 0 0 9 23 0 0 0 0 0 0 0 0 0 0 0 0 43 0 0 68 0 0 0 0 0 0 0 0 0 0 0 0 0 0 0 0
265 266 131 7 25 88 78 58 20 188 96 130 128 25 120 109 99 71 63 96 147 58 159 17 130 80 79 41 42 160 147 102 243 81 191 113 71 258 122 244 26 43 73 97 83 337 121 146 129 93 91 58 110 51 109 51 179 121 86 61 19 166 22 10 71 62 124 199 42 202 12 120 207 34 203 192 222 11 77 59 0 27 81 132 78 135 102 38 128 509 80 275 172 205 262 80 214 0 125 60 261 39 162 27 0 112 222 155 367 53 261 100 83 318 79 42 115 126 142 56 62 157 0 10 42 265 108 42 0 48 216 105 104 0 153 171 124 350 172 0 268 39 166 93 55 444 138 227 280 119 139 91 240 76 99 21 16 94 53 245 170 128 55 118 28 44 96 29 130 99 161 107 124 112 179 17 204 80 38 0 94 111 156 277 144 79 252 165 424 99 264 212 0 28 70 21 132 22 129 115 556 134 43 155 217 320 294 136 374 77 72 140 67 61 326 127 161 191 49 63 73 47 318 225 29 0 141 265 107 70 169 81 139 93 39 250 14 95 106 72 39 169 283 112 195 45 51 40 110 216 0 488 79 62 318 127 26 51 46 160 18 58 26 121 149 156 144 188 126 262 160 47 74 102 118 385 88 187 123 79 242 103 0 144 140 167 45 84 58 154 302 161 0 146 25 117 91 71 65 98 147 62 55 86 143 166 67 61 53 84 214 151 108 50 154 152 25 119 0 140 51 64 198 243 33 44 345 53 71 101 301 66 239 88 237 507 237 93 186 215 92 111 18 304 204 47 198 294 138 64 90 202 271 250 222 48 178 75 39 433 155 108 188 114 38 91 65 43 88 102 17 54 116 85 142 164 50 25 185 31 59 167 213 172 11 56 6 149 151 79 116 116 120 12 208 95 242 31 52 105
108 312 110 330 284 502 64 102 476 72 346 391 233 79 259 291 95 595 300 223 474 330 380 245 182 99 465 459 247 203 118 353 334 230 293 92 54 139 263 101 200 407 293 256 107 299 191 162 485 829 123 215 114 173 172 255 102 162 50 277 44 418 294 264 122 310 321 86 210 301 375 310 358 313 267 220 206 343 109 125 339 400 169 303 320 62 0 254 243 345 191 532 383 138 412 130 423 37 155 427 797 167 209 498 221 242 37 241 316 231 295 215 71 136 363 206 818 142 191 133 327 204 153 322 85 430 232 712 249 52 237 217 331 183 418 99 372 438 141 0 429 157 296 214 393 583 567 244 613 275 260 161 276 229 351 180 25 156 313 410 181 182 376 192 20 230 275 214 284 330 133 110 1024 108 337 275 316 627 225 278 161 96 548 164 439 214 224 355 219 558 697 104 143 148 180 350 291 284 149 374 671 161 251 216 197 208 128 248 224 86 207 245 192 220 355 128 250 239 294 305 387 553 280 436 280 209 242 309 320 269 755 202 201 442 263 344 249 663 200 193 748 102 430 361 448 154 143 319 242 285 717 190 340 400 179 454 325 311 74 388 19 423 259 221 472 224 602 301 316 425 158 161 46 127 140 75 603 148 390 415 535 375 331 379 369 196 156 196 453 261 110 300 394 199 116 110 522 37 229 54 726 221 572 507 394 177 670 359 327 411 419 497 863 55 665 448 322 180 52 253 237 236 124 336 228 68 202 32 249 318 401 186 151 214 187 528 527 140 202 51 428 282 252 275 53 390 137 175 245 138 186 319 218 263 158 591 101 233 250 534 224 147 709 197 645 903 239 609 532 260 317 206 265 392 246 179 895 383 392 146 500 476 339 250 193 382 630 498 178 119 626 169 187 563 433 44 500 652 671 242
735 409 372 383 428 741 183 110 600 254 665 422 301 541 655 910 83 805 938 440 432 794 380 742 473 368 966 771 672 430 312 466 629 571 662 713 382 965 596 449 373 985 460 227 361 804 557 656 706 582 654 563 386 552 192 545 284 555 175 303 276 824 502 418 288 197 497 299 287 483 971 431 522 643 741 334 811 570 209 337 470 372 272 438 720 366 340 672 715 908 439 1027 918 283 624 438 369 73 665 564 439 319 413 289 755 572 544 311 929 587 316 293 228 314 534 448 786 415 380 497 815 241 184 481 238 480 1076 854 827 192 820 514 811 357 851 303 660 806 382 0 708 339 750 708 937 809 1123 501 863 788 845 921 490 241 524 523 273 473 489 724 439 229 394 753 116 315 326 490 449 169 397 375 800 751 730 982 601 1019 382 377 271 371 1182 518 551 510 392 487 583 727 636 703 296 290 262 714 379 724 450 607 845 466 506 342 723 603 671 913 488 648 304 491 774 201 524 516 704 614 989 402 235 279 374 884 524 690 737 440 782 435 479 686 663 288 575 789 383 996 575 722 770 422 372 443 432 347 196 377 349 338 494 849 414 334 483 882 293 677 157 567 103 458 701 788 346 301 660 786 779 610 285 342 387 319 315 694 603 390 297 483 677 544 1393 536 1253 761 249 670 571 364 781 313 241 265 198 238 1296 621 522 336 845 351 688 857 527 373 762 375 408 592 353 344 563 377 691 951 552 782 219 225 327 723 447 529 540 427 621 739 747 590 473 563 558 433 514 508 857 459 605 213 710 1140 449 903 715 603 418 340 756 652 212 764 387 542 906 1000 319 374 313 1250 502 315 836 770 787 438 446 206 732 378 713 423 451 918 373 339 536 351 732 1250 651 655 525 535 189 442 431 426 1161 580 578 422 644 684 881 402 571 524 484 712
0 0 0 0 0 0 9 0 0 0 0 0 18 233 0 25 0 7 0 0 30 0 0 62 0 0 0 0 0 0 0 80 0 0 0 60 22 0 119 0 0 0 0 0 0 0 0 0 0 0 80 0 8 6 6 0 0 10 0 0 0 0 0 0 0 0 0 0 77 0 0 0 53 0 98 26 21 0 0 0 9 0 9 40 23 0 0 0 0 0 0 0 53 0 22 0 0 0 0 0 0 0 0 260 0 0 0 0 88 0 9 0 0 20 0 0 0 0 0 0 0 0 0 0 39 28 0 22 70 0 31 0 0 0 0 46 44 0 5 0 88 11 11 70 85 0 0 0 0 15 41 0 0 0 21 0 0 0 36 0 77 64 0 0 0 0 18 0 0 0 19 17 0 0 0 0 0 173 21 0 0 57 114 6 0 26 7 0 0 0 18 0 0 0 0 62 5 26 0 0 36 0 0 39 0 0 14 0 9 80 0 0 0 0 0 0 0 0 6 56 0 0 0 5 23 0 0 0 24 22 54 0 0 35 10 0 25 44 33 70 0 73 0 17 0 6 0 0 0 0 90 0 0 0 0 0 68 41 0 0 0 0 11 70 0 0 0 0 28 0 0 4 19 0 18 0 0 0 0 66 29 0 0 145 0 0 0 0 0 0 0 0 0 0 0 0 0 36 0 0 0 24 0 0 0 0 0 0 19 47 0 0 29 0 27 0 11 38 0 0 28 0 0 28 38 0 0 0 63 7 36 0 0 30 0 0 0 0 4 0 0 0 12 0 16 49 0 0 0 30 0 101 46 0 51 26 0 0 0 11 0 56 0 0 0 0 0 109 43 0 90 53 0 73 18 0 0 29 22 0 0 66 88 0 0 6 0 15 0 39 0 0 0 100 2 0 0 0 0 123
[truncated: 11,113,406 more chars]
