# Supplementary material for: Simulating multiple faceted variability in single cell RNA sequencing
Source: Nat Commun. 2019 Jun 13;10:2611. doi: 10.1038/s41467-019-10500-w (PMC6565723; doi:10.1038/s41467-019-10500-w)
Supplement: Supplementary file 4 — Source Data [file 41467_2019_10500_MOESM4_ESM.zip › Source_Data_forFigures/Figure4d/UMIcortex_observed_counts_experimental.txt]

cell_1 cell_2 cell_3 cell_4 cell_5 cell_6 cell_7 cell_8 cell_9 cell_10 cell_11 cell_12 cell_13 cell_14 cell_15 cell_16 cell_17 cell_18 cell_19 cell_20 cell_21 cell_22 cell_23 cell_24 cell_25 cell_26 cell_27 cell_28 cell_29 cell_30 cell_31 cell_32 cell_33 cell_34 cell_35 cell_36 cell_37 cell_38 cell_39 cell_40 cell_41 cell_42 cell_43 cell_44 cell_45 cell_46 cell_47 cell_48 cell_49 cell_50 cell_51 cell_52 cell_53 cell_54 cell_55 cell_56 cell_57 cell_58 cell_59 cell_60 cell_61 cell_62 cell_63 cell_64 cell_65 cell_66 cell_67 cell_68 cell_69 cell_70 cell_71 cell_72 cell_73 cell_74 cell_75 cell_76 cell_77 cell_78 cell_79 cell_80 cell_81 cell_82 cell_83 cell_84 cell_85 cell_86 cell_87 cell_88 cell_89 cell_90 cell_91 cell_92 cell_93 cell_94 cell_95 cell_96 cell_97 cell_98 cell_99 cell_100 cell_101 cell_102 cell_103 cell_104 cell_105 cell_106 cell_107 cell_108 cell_109 cell_110 cell_111 cell_112 cell_113 cell_114 cell_115 cell_116 cell_117 cell_118 cell_119 cell_120 cell_121 cell_122 cell_123 cell_124 cell_125 cell_126 cell_127 cell_128 cell_129 cell_130 cell_131 cell_132 cell_133 cell_134 cell_135 cell_136 cell_137 cell_138 cell_139 cell_140 cell_141 cell_142 cell_143 cell_144 cell_145 cell_146 cell_147 cell_148 cell_149 cell_150 cell_151 cell_152 cell_153 cell_154 cell_155 cell_156 cell_157 cell_158 cell_159 cell_160 cell_161 cell_162 cell_163 cell_164 cell_165 cell_166 cell_167 cell_168 cell_169 cell_170 cell_171 cell_172 cell_173 cell_174 cell_175 cell_176 cell_177 cell_178 cell_179 cell_180 cell_181 cell_182 cell_183 cell_184 cell_185 cell_186 cell_187 cell_188 cell_189 cell_190 cell_191 cell_192 cell_193 cell_194 cell_195 cell_196 cell_197 cell_198 cell_199 cell_200 cell_201 cell_202 cell_203 cell_204 cell_205 cell_206 cell_207 cell_208 cell_209 cell_210 cell_211 cell_212 cell_213 cell_214 cell_215 cell_216 cell_217 cell_218 cell_219 cell_220 cell_221 cell_222 cell_223 cell_224 cell_225 cell_226 cell_227 cell_228 cell_229 cell_230 cell_231 cell_232 cell_233 cell_234 cell_235 cell_236 cell_237 cell_238 cell_239 cell_240 cell_241 cell_242 cell_243 cell_244 cell_245 cell_246 cell_247 cell_248 cell_249 cell_250 cell_251 cell_252 cell_253 cell_254 cell_255 cell_256 cell_257 cell_258 cell_259 cell_260 cell_261 cell_262 cell_263 cell_264 cell_265 cell_266 cell_267 cell_268 cell_269 cell_270 cell_271 cell_272 cell_273 cell_274 cell_275 cell_276 cell_277 cell_278 cell_279 cell_280 cell_281 cell_282 cell_283 cell_284 cell_285 cell_286 cell_287 cell_288 cell_289 cell_290 cell_291 cell_292 cell_293 cell_294 cell_295 cell_296 cell_297 cell_298 cell_299 cell_300 cell_301 cell_302 cell_303 cell_304 cell_305 cell_306 cell_307 cell_308 cell_309 cell_310 cell_311 cell_312 cell_313 cell_314 cell_315 cell_316 cell_317 cell_318 cell_319 cell_320 cell_321 cell_322 cell_323 cell_324 cell_325 cell_326 cell_327 cell_328 cell_329 cell_330 cell_331 cell_332 cell_333 cell_334 cell_335 cell_336 cell_337 cell_338 cell_339 cell_340 cell_341 cell_342 cell_343 cell_344 cell_345 cell_346 cell_347 cell_348 cell_349 cell_350 cell_351 cell_352 cell_353 cell_354 cell_355 cell_356 cell_357 cell_358 cell_359 cell_360 cell_361 cell_362 cell_363 cell_364 cell_365 cell_366 cell_367 cell_368 cell_369 cell_370 cell_371 cell_372 cell_373 cell_374 cell_375 cell_376 cell_377 cell_378 cell_379 cell_380 cell_381 cell_382 cell_383 cell_384 cell_385 cell_386 cell_387 cell_388 cell_389 cell_390 cell_391 cell_392 cell_393 cell_394 cell_395 cell_396 cell_397 cell_398 cell_399 cell_400 cell_401 cell_402 cell_403 cell_404 cell_405 cell_406 cell_407 cell_408 cell_409 cell_410 cell_411 cell_412 cell_413 cell_414 cell_415 cell_416 cell_417 cell_418 cell_419 cell_420 cell_421 cell_422 cell_423 cell_424 cell_425 cell_426 cell_427 cell_428 cell_429 cell_430 cell_431 cell_432 cell_433 cell_434 cell_435 cell_436 cell_437 cell_438 cell_439 cell_440 cell_441 cell_442 cell_443 cell_444 cell_445 cell_446 cell_447 cell_448 cell_449 cell_450 cell_451 cell_452 cell_453 cell_454 cell_455 cell_456 cell_457 cell_458 cell_459 cell_460 cell_461 cell_462 cell_463 cell_464 cell_465 cell_466 cell_467 cell_468 cell_469 cell_470 cell_471 cell_472 cell_473 cell_474 cell_475 cell_476 cell_477 cell_478 cell_479 cell_480 cell_481 cell_482 cell_483 cell_484 cell_485 cell_486 cell_487 cell_488 cell_489 cell_490 cell_491 cell_492 cell_493 cell_494 cell_495 cell_496 cell_497 cell_498 cell_499 cell_500 cell_501 cell_502 cell_503 cell_504 cell_505 cell_506 cell_507 cell_508 cell_509 cell_510 cell_511 cell_512 cell_513 cell_514 cell_515 cell_516 cell_517 cell_518 cell_519 cell_520 cell_521 cell_522 cell_523 cell_524 cell_525 cell_526 cell_527 cell_528 cell_529 cell_530 cell_531 cell_532 cell_533 cell_534 cell_535 cell_536 cell_537 cell_538 cell_539 cell_540 cell_541 cell_542 cell_543 cell_544 cell_545 cell_546 cell_547 cell_548 cell_549 cell_550 cell_551 cell_552 cell_553 cell_554 cell_555 cell_556 cell_557 cell_558 cell_559 cell_560 cell_561 cell_562 cell_563 cell_564 cell_565 cell_566 cell_567 cell_568 cell_569 cell_570 cell_571 cell_572 cell_573 cell_574 cell_575 cell_576 cell_577 cell_578 cell_579 cell_580 cell_581 cell_582 cell_583 cell_584 cell_585 cell_586 cell_587 cell_588 cell_589 cell_590 cell_591 cell_592 cell_593 cell_594 cell_595 cell_596 cell_597 cell_598 cell_599 cell_600 cell_601 cell_602 cell_603 cell_604 cell_605 cell_606 cell_607 cell_608 cell_609 cell_610 cell_611 cell_612 cell_613 cell_614 cell_615 cell_616 cell_617 cell_618 cell_619 cell_620 cell_621 cell_622 cell_623 cell_624 cell_625 cell_626 cell_627 cell_628 cell_629 cell_630 cell_631 cell_632 cell_633 cell_634 cell_635 cell_636 cell_637 cell_638 cell_639 cell_640 cell_641 cell_642 cell_643 cell_644 cell_645 cell_646 cell_647 cell_648 cell_649 cell_650 cell_651 cell_652 cell_653 cell_654 cell_655 cell_656 cell_657 cell_658 cell_659 cell_660 cell_661 cell_662 cell_663 cell_664 cell_665 cell_666 cell_667 cell_668 cell_669 cell_670 cell_671 cell_672 cell_673 cell_674 cell_675 cell_676 cell_677 cell_678 cell_679 cell_680 cell_681 cell_682 cell_683 cell_684 cell_685 cell_686 cell_687 cell_688 cell_689 cell_690 cell_691 cell_692 cell_693 cell_694 cell_695 cell_696 cell_697 cell_698 cell_699 cell_700 cell_701 cell_702 cell_703 cell_704 cell_705 cell_706 cell_707 cell_708 cell_709 cell_710 cell_711 cell_712 cell_713 cell_714 cell_715 cell_716 cell_717 cell_718 cell_719 cell_720 cell_721 cell_722 cell_723 cell_724 cell_725 cell_726 cell_727 cell_728 cell_729 cell_730 cell_731 cell_732 cell_733 cell_734 cell_735 cell_736 cell_737 cell_738 cell_739 cell_740 cell_741 cell_742 cell_743 cell_744 cell_745 cell_746 cell_747 cell_748 cell_749 cell_750 cell_751 cell_752 cell_753 cell_754 cell_755 cell_756 cell_757 cell_758 cell_759 cell_760 cell_761 cell_762 cell_763 cell_764 cell_765 cell_766 cell_767 cell_768 cell_769 cell_770 cell_771 cell_772 cell_773 cell_774 cell_775 cell_776 cell_777 cell_778 cell_779 cell_780 cell_781 cell_782 cell_783 cell_784 cell_785 cell_786 cell_787 cell_788 cell_789 cell_790 cell_791 cell_792 cell_793 cell_794 cell_795 cell_796 cell_797 cell_798 cell_799 cell_800 cell_801 cell_802 cell_803 cell_804 cell_805 cell_806 cell_807 cell_808 cell_809 cell_810 cell_811 cell_812 cell_813 cell_814 cell_815 cell_816 cell_817 cell_818 cell_819 cell_820 cell_821 cell_822 cell_823 cell_824 cell_825 cell_826 cell_827 cell_828 cell_829 cell_830 cell_831 cell_832 cell_833 cell_834 cell_835 cell_836 cell_837 cell_838 cell_839 cell_840 cell_841 cell_842 cell_843 cell_844 cell_845 cell_846 cell_847 cell_848 cell_849 cell_850 cell_851 cell_852 cell_853 cell_854 cell_855 cell_856 cell_857 cell_858 cell_859 cell_860 cell_861 cell_862 cell_863 cell_864 cell_865 cell_866 cell_867 cell_868 cell_869 cell_870 cell_871 cell_872 cell_873 cell_874 cell_875 cell_876 cell_877 cell_878 cell_879 cell_880 cell_881 cell_882 cell_883 cell_884 cell_885 cell_886 cell_887 cell_888 cell_889 cell_890 cell_891 cell_892 cell_893 cell_894 cell_895 cell_896 cell_897 cell_898 cell_899 cell_900 cell_901 cell_902 cell_903 cell_904 cell_905 cell_906 cell_907 cell_908 cell_909 cell_910 cell_911 cell_912 cell_913 cell_914 cell_915 cell_916 cell_917 cell_918 cell_919 cell_920 cell_921 cell_922 cell_923 cell_924 cell_925 cell_926 cell_927 cell_928 cell_929 cell_930 cell_931 cell_932 cell_933 cell_934 cell_935 cell_936 cell_937 cell_938 cell_939 cell_940 cell_941 cell_942 cell_943 cell_944 cell_945 cell_946 cell_947 cell_948
0 0 0 0 0 0 0 0 0 0 0 0 0 0 0 0 0 0 0 0 0 0 0 0 1 2 0 0 1 0 0 0 0 0 0 0 0 0 0 0 0 4 0 0 0 0 0 0 1 0 0 0 0 0 0 0 0 0 0 0 0 0 0 0 1 0 0 0 0 0 0 0 0 0 0 0 0 0 0 0 0 0 0 0 0 0 1 0 0 0 0 0 0 2 0 0 0 0 0 0 0 0 0 0 0 0 0 0 1 0 0 1 0 0 1 0 0 1 0 1 2 0 0 1 0 0 1 0 0 0 0 0 1 0 0 0 0 0 0 0 1 2 0 0 2 0 0 0 0 0 0 0 0 0 0 0 0 0 0 0 0 1 1 0 0 0 0 0 0 0 0 0 1 0 0 0 0 0 0 0 0 0 0 0 0 0 0 1 0 0 0 0 0 0 0 1 1 1 0 0 0 0 0 0 0 1 1 0 1 0 0 0 3 0 0 0 1 0 0 0 0 0 0 0 0 3 0 0 0 0 0 0 1 0 0 1 0 0 2 0 0 0 0 0 1 0 0 0 0 0 0 0 0 6 0 0 0 0 1 0 0 2 0 1 0 1 0 0 0 1 0 2 1 3 0 0 0 1 0 2 0 0 1 0 0 0 0 0 0 0 1 0 0 0 1 0 0 2 1 0 0 1 1 0 0 2 0 1 0 0 0 4 0 0 0 0 0 0 0 2 0 0 0 0 0 0 1 0 0 0 0 0 0 0 0 0 2 0 0 0 0 0 0 0 0 0 0 0 0 0 2 0 0 0 2 0 1 0 0 0 0 0 0 0 1 1 0 0 5 0 0 0 0 0 0 1 0 0 0 1 1 0 0 0 0 0 0 0 1 1 0 0 0 2 0 0 1 0 0 0 0 0 0 0 0 0 0 0 0 0 2 0 0 0 0 1 0 0 0 0 0 0 0 0 0 0 0 1 3 0 2 0 1 0 0 0 0 0 0 0 0 0 0 0 0 0 0 0 0 1 1 1 0 0 0 0 1 0 1 0 1 0 2 3 0 0 0 1 0 0 0 0 0 0 0 0 0 0 0 0 1 0 0 1 1 0 0 1 0 1 0 0 0 0 0 0 0 0 0 0 0 0 0 0 0 0 0 3 0 0 1 0 1 0 0 0 0 0 0 1 0 0 0 0 0 0 0 0 0 0 0 0 1 0 1 0 0 3 0 2 1 0 4 0 0 0 0 0 0 0 1 1 0 0 2 1 2 0 0 0 0 0 0 1 0 1 1 0 0 0 0 0 0 0 0 0 5 0 0 0 0 0 0 0 0 0 0 0 0 0 0 0 0 0 1 3 0 0 0 0 1 1 2 0 1 0 0 0 0 1 0 3 0 0 1 0 1 0 0 0 0 0 0 0 1 0 0 0 1 0 0 0 0 0 0 0 0 0 1 0 0 0 0 0 0 2 0 0 0 1 0 1 0 1 0 0 1 0 0 0 0 0 1 1 0 0 0 0 0 3 0 0 0 8 0 0 0 0 0 0 0 0 0 2 0 0 0 0 0 0 0 0 0 0 0 0 0 0 2 3 0 1 0 0 0 0 0 0 0 0 0 0 0 0 0 0 0 1 0 0 0 0 0 0 0 0 0 0 0 2 0 0 0 0 0 0 0 0 0 1 0 0 0 0 0 0 0 0 0 0 0 0 0 0 0 0 1 0 0 0 0 0 1 0 0 0 0 0 1 0 0 0 0 0 0 1 0 0 0 2 0 0 0 0 0 1 2 0 0 0 0 0 0 1 0 0 0 0 1 0 0 0 0 0 2 1 0 2 0 0 0 0 1 0 0 0 0 0 0 0 0 0 0 1 2 0 0 2 0 0 0 0 0 1 0 0 0 0 0 0 0 0 0 0 0 0 0 1 0 0 0 0 1 0 0 0 0 0 0 0 0 0 2 0 0 0 0 0 0 0 0 1 0 0 0 0 0 0 0 0 0 0 0 0 0 0 0 0 0 0 0 1 0 1 0 0 1 1 0 0 2 0 0 0 0 0 0 0 0 0 0 0 0 0 1 0 0 0 3 0 0 0 1 0 0 0 0 0 0 0 0 0 0 0 0 0 0 0 1 0 0 0 3 0 0 1 0 0
0 0 0 0 0 0 0 0 0 0 0 0 0 0 0 0 0 0 0 1 0 0 0 0 0 0 0 0 0 0 0 0 0 0 0 0 0 0 0 0 0 0 0 0 0 3 0 0 2 1 0 0 1 7 3 0 2 0 2 0 3 1 0 0 1 5 0 0 0 0 0 0 1 0 0 0 0 0 0 1 0 0 0 0 0 0 0 0 0 0 0 0 0 0 0 0 1 0 0 0 0 0 0 0 1 4 0 0 0 0 0 0 0 0 0 0 0 0 0 1 0 0 0 0 0 0 0 0 0 0 0 0 0 0 0 0 0 0 0 0 0 0 0 1 1 0 0 0 0 0 0 0 0 0 0 0 0 1 0 0 0 1 1 0 1 0 2 0 0 0 0 0 0 0 0 0 0 0 1 0 0 0 0 0 0 0 0 0 0 0 0 0 0 0 0 0 0 0 0 0 0 0 0 0 0 0 0 0 0 0 0 0 2 0 0 0 0 0 0 0 0 0 0 0 0 0 0 0 0 0 0 0 0 0 0 0 1 1 0 0 0 1 0 0 0 0 0 0 0 0 0 0 0 0 0 0 0 0 0 0 0 0 0 0 0 0 0 1 0 0 0 0 0 0 0 0 0 0 0 1 0 0 0 0 0 0 0 0 0 0 0 0 0 0 0 0 0 0 0 0 0 0 0 0 0 0 0 0 0 0 0 0 0 0 0 0 0 0 0 0 0 0 0 0 0 0 0 0 0 0 0 1 0 0 0 0 0 0 0 0 0 0 1 0 0 0 0 0 1 0 0 0 0 0 0 0 0 0 0 0 0 0 1 0 0 0 0 0 0 0 0 0 0 0 0 0 0 0 0 0 0 0 0 0 0 0 0 0 0 0 0 0 1 0 0 0 0 0 0 0 0 0 0 0 0 0 0 0 0 0 0 0 0 0 1 0 0 0 0 0 0 0 0 0 0 0 0 0 0 0 0 0 0 0 0 0 0 0 0 0 3 0 0 0 0 2 0 0 0 0 1 0 0 0 0 1 0 1 0 0 0 0 0 0 0 0 0 0 0 0 1 0 1 0 0 0 0 0 0 0 0 0 0 0 0 0 0 0 0 0 0 0 1 0 0 0 0 0 0 0 0 0 0 0 0 0 0 0 0 0 0 0 0 0 0 0 0 0 0 0 0 0 0 0 0 0 0 0 1 0 0 0 2 0 0 0 0 0 0 0 0 0 0 0 0 0 0 0 0 0 0 0 0 0 0 0 0 0 0 0 0 0 0 0 0 0 0 0 0 0 0 0 0 1 0 0 0 0 0 0 0 0 0 0 0 0 0 0 0 0 0 0 0 0 0 0 0 0 0 0 0 0 0 0 0 0 0 0 0 0 0 0 0 0 0 0 0 0 0 0 0 0 0 0 0 0 0 0 0 0 0 0 0 0 0 0 0 0 0 0 0 0 0 0 0 0 0 1 0 0 0 0 0 0 0 0 0 0 0 0 0 0 0 0 0 0 0 0 0 0 0 0 0 0 0 0 0 0 0 6 0 0 0 0 0 0 0 0 0 0 1 0 0 0 0 0 0 0 0 0 0 0 0 0 0 0 0 0 0 0 0 0 0 0 0 0 0 0 0 0 0 0 0 0 0 0 0 0 0 0 0 0 0 0 0 0 0 0 0 0 0 0 0 0 0 0 0 0 0 0 0 0 0 0 0 0 0 0 0 0 0 0 1 0 0 0 0 0 0 0 0 0 0 0 0 0 0 0 0 0 0 0 0 0 0 0 0 0 0 0 0 0 0 0 0 0 0 0 0 0 0 0 0 0 1 0 0 0 0 0 0 0 0 0 0 0 0 0 0 0 0 0 0 0 0 0 0 0 0 0 0 0 0 0 0 0 0 0 0 0 0 0 0 0 0 0 0 0 0 0 1 0 0 0 0 0 0 0 0 0 0 0 0 0 0 0 0 0 0 0 0 0 0 0 0 0 0 0 0 0 0 0 0 0 0 2 0 0 0 0 0 0 0 0 0 0 0 0 0 0 0 0 1 0 0 0 0 0 0 0 0 0 0 0 0 0 0 0 0 0 0 0 0 0 0 0 0 1 0 0 0 0 0 0 0 0 0 0 0 0 0 0 0 0 0 0 0 2
0 0 0 0 0 1 1 2 0 2 1 0 2 4 1 3 0 0 2 0 2 3 0 0 1 0 0 0 0 2 3 1 7 6 2 0 2 3 2 0 1 0 1 3 1 6 0 0 5 12 9 5 7 3 7 0 1 2 0 0 1 0 2 2 3 12 1 2 0 1 2 2 1 0 0 1 0 2 1 3 0 0 0 1 1 0 2 4 3 0 4 0 13 0 2 0 0 0 0 1 4 1 1 1 1 1 0 1 2 0 0 0 2 0 0 0 9 3 0 0 1 0 0 2 0 1 2 0 1 2 1 0 1 0 1 0 0 0 0 2 0 1 0 1 0 0 0 0 1 2 0 0 2 2 2 0 1 3 2 1 0 1 1 1 3 0 1 0 0 0 0 1 1 0 2 3 2 0 0 0 1 2 3 0 0 0 1 1 0 3 0 0 1 0 1 0 0 1 1 2 1 2 2 2 0 1 0 0 1 4 1 0 0 1 0 3 3 0 2 0 0 2 0 0 2 1 0 0 5 3 0 2 5 1 0 0 5 2 0 6 1 3 0 1 0 0 3 1 0 0 0 0 0 3 3 0 1 0 2 3 1 0 0 0 0 0 2 0 0 0 3 1 2 2 3 0 3 1 0 1 1 2 0 0 0 1 1 0 5 1 3 1 2 1 0 1 1 0 1 0 0 1 1 0 1 1 0 1 0 4 2 0 1 0 3 1 1 1 0 0 3 4 0 0 0 0 2 0 6 5 1 1 2 1 2 0 1 0 2 2 2 5 1 2 5 0 7 2 1 0 1 9 1 2 0 0 2 2 2 3 1 1 1 1 2 2 2 3 2 3 3 5 4 1 0 0 1 2 0 4 2 1 2 5 2 0 0 2 1 0 2 1 1 3 4 2 3 0 4 0 3 0 0 0 3 0 0 3 2 0 0 0 0 1 1 1 0 0 0 2 2 0 1 2 0 1 0 0 0 0 0 0 0 0 0 1 4 1 1 0 0 1 2 0 4 5 0 0 1 0 1 0 1 0 1 0 0 2 1 2 0 0 1 0 0 0 1 0 0 0 0 0 2 1 1 4 0 0 0 0 1 1 0 0 1 0 0 0 0 1 1 1 0 1 1 0 1 0 2 1 0 0 0 0 0 0 0 0 2 2 1 0 0 1 1 0 3 3 0 0 0 0 1 0 1 0 1 1 6 0 1 5 5 2 1 4 0 3 2 0 1 1 0 1 0 2 1 0 6 2 0 0 0 3 1 2 2 0 0 0 0 0 0 0 0 0 0 0 0 0 2 1 1 0 3 0 2 2 1 0 3 1 0 0 0 1 1 0 0 0 0 0 2 0 1 0 2 2 0 0 0 1 2 0 2 1 0 0 0 1 0 6 0 2 0 0 1 0 1 0 4 1 0 1 2 0 0 4 2 0 0 0 2 1 1 0 0 1 0 0 3 1 3 0 1 0 1 0 0 0 1 1 0 0 0 0 1 0 0 0 0 1 0 2 1 0 0 3 0 0 1 0 3 0 0 0 3 0 2 2 0 0 0 0 0 0 1 0 0 0 0 2 0 0 0 0 0 0 0 0 4 0 0 0 5 0 0 0 0 0 2 0 0 0 0 0 1 0 0 3 0 0 0 0 0 0 3 0 0 0 0 2 0 0 0 2 0 0 0 0 2 1 0 0 0 0 0 0 0 0 1 3 0 1 0 0 0 0 0 0 0 0 1 0 0 0 2 0 0 4 1 2 0 4 0 0 0 0 1 0 0 1 0 0 0 0 0 0 1 0 0 3 3 1 0 2 0 1 0 1 0 0 0 0 0 0 0 0 0 0 1 0 1 1 0 0 0 0 0 1 2 2 0 1 0 1 1 0 0 1 0 0 1 0 0 0 0 0 0 1 0 0 0 0 1 0 0 2 0 2 1 0 0 0 0 0 0 0 0 1 0 3 0 0 1 0 0 0 0 2 0 0 1 0 1 0 2 0 0 3 0 0 0 8 1 0 0 0 0 0 0 0 0 1 0 0 1 0 1 0 0 1 0 0 0 0 0 2 0 1 0 0 1 0 0 1 0 2 0 0 0 0 1 1 0 2 0 0 0 1 0 0 0 1 0 0 3 1 0 1 1 1 0 0 0 0 0 1
0 0 0 0 0 0 1 1 1 3 0 0 1 0 1 0 1 0 0 0 1 1 0 0 0 0 0 0 0 1 0 1 0 1 0 0 1 1 0 0 0 0 2 1 0 2 0 0 1 0 0 5 2 3 0 0 2 1 0 0 2 0 1 0 1 1 1 0 1 0 0 0 0 0 0 0 0 1 0 1 1 0 0 0 0 2 0 0 0 0 0 0 0 0 0 0 1 1 2 1 0 1 0 0 0 2 0 0 0 0 0 0 0 1 0 0 0 1 0 0 0 0 0 0 4 0 1 0 0 0 0 0 0 0 0 2 0 0 1 0 0 0 0 0 0 0 0 0 2 0 0 1 0 1 0 0 1 1 0 1 1 0 0 1 0 0 0 0 0 1 3 0 0 0 0 0 1 1 5 0 0 0 0 1 1 2 0 1 0 0 0 1 0 1 0 0 0 0 1 0 1 1 0 0 0 0 0 0 0 0 2 0 0 2 0 0 0 0 1 0 0 0 3 0 0 0 0 0 0 2 0 0 1 0 0 0 1 2 0 1 2 0 0 0 3 4 0 0 0 3 0 0 0 0 0 1 0 0 0 2 0 0 0 0 1 1 0 0 0 1 1 1 0 1 2 1 1 0 1 0 0 0 0 1 1 0 0 0 0 1 1 1 0 1 1 0 1 3 0 0 2 1 1 1 1 1 0 0 1 2 0 1 0 6 1 0 0 0 1 0 0 2 0 0 0 1 0 0 2 0 1 1 0 1 0 1 0 4 0 0 0 0 0 0 0 1 0 0 0 0 0 0 0 0 4 0 0 0 0 0 1 0 1 0 1 0 0 2 0 1 2 3 1 0 0 1 1 1 0 1 0 0 3 1 0 2 1 0 4 3 3 2 1 0 0 0 2 0 1 1 1 0 0 0 0 0 0 0 0 0 0 1 1 3 0 0 1 2 0 1 0 0 0 0 1 0 0 0 5 0 1 0 0 1 0 0 0 1 1 0 0 0 1 1 0 6 0 0 0 0 1 0 3 0 0 0 2 1 0 0 0 0 0 0 0 0 0 0 2 0 0 0 0 0 1 0 0 3 0 0 1 3 0 0 0 0 0 0 0 1 0 0 2 0 0 0 1 1 0 0 0 0 0 0 0 0 1 0 1 0 0 1 0 3 0 0 0 0 2 1 2 2 0 2 0 0 0 0 0 1 0 1 1 0 2 1 0 0 0 0 0 0 0 1 0 0 2 1 0 1 2 2 0 2 0 0 1 0 4 2 3 0 0 0 2 0 0 0 0 2 1 1 0 1 0 0 0 1 1 2 0 0 0 0 0 1 0 0 0 0 0 0 0 0 2 0 0 0 0 0 0 0 0 0 0 4 1 1 0 0 0 0 0 0 1 0 0 0 0 0 0 0 2 0 1 0 1 0 0 0 0 1 2 3 0 1 0 3 1 0 0 1 0 0 0 0 0 0 0 0 2 1 0 0 1 0 1 2 2 0 0 0 0 0 2 0 0 0 0 0 0 0 0 0 0 0 0 0 0 0 0 0 0 0 0 0 0 0 0 0 0 0 0 0 0 0 0 0 0 0 0 0 0 0 1 0 0 0 0 0 1 0 0 0 0 0 0 0 0 2 0 0 0 0 0 0 0 0 0 0 0 0 1 1 0 0 0 0 0 0 1 0 0 0 0 0 0 0 0 0 0 0 1 0 0 0 0 0 0 0 0 0 3 0 0 0 0 0 0 0 0 0 0 0 0 0 0 0 1 2 1 0 0 0 0 0 0 1 2 0 0 0 0 0 0 0 0 0 0 0 1 0 0 1 1 1 1 0 0 0 0 0 0 0 0 0 0 0 0 0 4 0 1 0 0 0 0 0 0 0 0 1 5 0 0 1 0 0 0 0 0 1 0 0 1 0 0 0 0 0 0 2 0 1 1 0 1 0 0 0 0 0 0 2 0 0 0 0 1 1 0 0 0 1 0 1 0 0 0 0 0 0 0 1 0 1 0 2 1 0 0 0 1 1 0 2 1 0 0 0 0 0 0 0 0 2 0 0 0 0 0 0 0 0 0 0 1 0 0 0 0 0 0 1 0 0 0 0 1 1 0 0 0 0 0 0 0 1 0 0 0 0 0 0 0 0 0 2
0 0 1 0 0 0 0 0 0 0 0 0 0 0 0 0 0 0 0 0 0 0 0 0 0 0 0 0 0 0 0 0 0 0 0 0 0 0 0 0 0 0 0 0 0 0 0 0 0 0 0 0 0 0 0 0 0 0 0 0 0 0 0 0 0 0 0 0 0 0 0 0 0 0 0 0 0 0 0 0 0 0 0 0 0 0 0 1 0 0 0 0 0 0 0 0 0 0 0 0 0 0 0 0 0 0 0 0 0 0 0 0 0 0 0 0 0 0 0 0 0 0 0 0 0 0 0 0 0 0 0 0 0 0 0 0 0 0 0 0 0 0 0 0 0 0 0 0 0 0 0 0 0 0 0 0 0 0 0 0 0 0 0 0 0 0 0 1 0 0 0 0 0 0 0 0 0 0 0 0 1 0 0 0 0 0 0 0 0 0 0 0 0 1 0 0 0 0 0 0 0 0 0 0 0 0 0 0 0 0 0 0 0 0 0 0 0 0 0 0 0 0 0 0 0 0 0 0 0 0 0 0 0 0 0 0 0 0 0 0 0 0 0 0 0 0 0 0 0 0 0 0 0 0 0 0 0 0 0 0 0 0 0 0 1 0 0 0 0 0 3 0 1 2 0 0 0 0 0 0 1 2 0 0 1 0 0 2 0 0 0 0 1 0 1 0 0 0 0 0 0 0 0 0 0 0 0 0 0 0 0 0 0 0 0 0 0 0 0 0 0 0 0 0 0 0 0 0 1 0 0 0 0 0 0 0 0 0 0 0 0 1 0 0 0 0 0 0 0 0 0 0 0 0 0 0 0 0 0 0 0 0 0 0 0 0 0 0 0 0 0 0 0 0 0 0 0 0 0 0 0 0 0 0 0 0 0 0 0 0 0 0 0 0 0 0 0 0 0 0 0 0 0 0 0 0 0 0 0 0 0 0 0 0 0 0 0 0 0 0 0 0 0 0 0 0 0 0 0 0 0 0 0 0 0 0 0 0 0 0 0 0 0 0 0 0 0 0 0 0 0 0 0 0 0 0 0 0 0 0 0 0 0 0 0 0 0 0 0 0 0 0 0 0 0 0 0 0 0 0 0 0 0 0 0 0 0 0 0 0 0 0 0 0 0 0 0 0 0 0 0 0 0 0 0 0 0 0 0 0 0 0 0 0 0 0 0 0 0 0 0 0 1 0 0 0 0 0 0 0 0 0 0 0 0 0 0 0 0 0 0 0 0 0 0 0 0 0 1 1 0 0 0 0 0 0 0 0 0 0 0 0 0 0 0 1 0 0 0 0 0 0 0 0 1 0 0 1 0 0 0 0 0 0 0 0 0 0 0 0 0 0 0 0 0 0 0 0 0 0 0 0 0 0 0 0 0 0 1 0 0 0 0 0 0 0 0 0 0 0 0 0 0 0 0 0 0 0 0 0 0 0 0 0 0 0 0 0 0 0 0 0 0 1 0 0 0 0 1 0 0 1 0 0 0 3 0 0 2 0 1 0 0 0 0 0 0 0 0 0 0 0 0 0 0 0 0 0 0 3 0 0 0 0 0 0 0 0 0 0 0 0 0 0 0 0 0 0 0 0 0 0 0 0 0 0 0 0 0 0 0 0 0 0 0 0 0 0 0 0 0 0 0 0 0 0 0 0 0 0 0 0 0 0 0 0 0 0 0 0 0 0 0 0 0 0 0 0 0 0 0 0 0 0 0 0 0 0 0 0 0 0 0 0 0 0 0 0 0 0 0 0 0 0 0 0 2 0 0 0 0 0 0 0 0 0 0 0 0 0 0 0 0 0 0 0 0 0 0 1 0 0 0 0 0 0 0 0 0 0 0 0 0 0 0 0 0 0 0 0 0 0 0 0 0 0 1 0 0 0 0 0 0 0 0 0 0 0 0 0 0 0 0 0 0 0 0 0 0 0 0 0 0 0 0 0 0 0 0 0 0 0 0 0 0 0 0 0 0 1 0 0 0 0 0 0 0 0 0 0 0 0 0 0 0 0 0 0 0 0 0 0 0 0 0 0 0 0 0 0 0 0 0 0 0 0 0 0 0 1 0 0 0 0 1 0 0 0 0 0 0 0 0 0 0 0 0 0 0 0 0 0 0 0 0 0 0 0 0 0 0 0 0 0 0 0 0 0
0 0 0 0 0 0 0 0 0 0 0 0 0 0 0 0 0 0 0 0 0 1 0 0 0 0 0 0 0 0 0 0 0 0 0 0 0 0 0 0 0 0 0 0 0 0 0 0 0 0 0 0 0 0 0 0 0 0 0 0 0 0 0 0 0 0 0 0 0 0 0 0 0 0 0 0 0 0 0 0 0 0 0 1 0 0 0 0 0 0 0 0 0 0 0 0 0 0 0 0 0 0 0 0 0 0 1 0 0 0 0 0 0 0 0 0 0 0 0 0 0 0 0 0 0 0 0 0 7 0 0 1 0 0 0 0 0 0 0 0 0 0 0 0 0 0 0 0 0 0 0 0 0 0 0 0 0 0 0 0 0 0 0 0 0 0 0 0 0 0 1 0 0 0 0 0 0 0 0 0 0 0 0 0 0 0 0 0 0 1 0 0 0 0 0 0 0 2 0 6 2 6 1 4 0 0 0 0 0 0 0 0 0 0 0 0 0 0 0 0 0 0 0 0 0 0 0 0 0 0 0 0 3 0 0 0 0 0 0 0 0 0 0 0 0 2 0 0 0 0 0 0 0 0 0 0 0 0 0 0 0 0 0 0 0 0 0 0 0 0 0 0 0 0 0 0 0 0 0 0 0 0 0 0 1 0 0 0 0 1 0 0 0 0 0 0 1 0 0 1 0 1 0 0 0 0 0 5 0 0 0 0 0 0 0 0 0 0 0 0 0 0 0 0 0 0 0 0 0 0 0 0 0 0 0 0 0 0 0 0 0 0 0 0 0 0 0 0 0 0 0 0 0 0 0 0 0 0 0 0 0 0 0 0 0 0 0 2 0 0 0 0 0 0 0 0 0 0 0 0 0 0 0 0 0 0 0 0 0 0 0 0 0 1 0 0 0 0 0 0 0 0 0 0 0 0 0 0 0 0 0 0 0 0 0 0 0 0 0 0 0 0 0 0 0 0 0 0 0 0 0 0 0 0 0 0 0 0 0 0 0 0 0 0 0 0 0 0 0 0 0 0 0 0 0 0 0 0 0 0 0 0 0 0 0 0 0 0 0 0 0 0 0 0 0 0 0 0 0 0 0 0 0 0 0 0 0 0 0 0 0 0 0 0 0 0 0 0 0 0 0 0 0 0 0 0 0 0 0 0 0 0 0 0 0 0 0 0 0 0 0 0 0 0 0 0 0 0 0 0 0 0 0 0 0 0 0 0 0 0 0 0 0 0 0 0 0 2 0 0 0 0 0 0 0 3 0 0 0 0 0 0 0 0 0 0 0 0 0 0 0 0 0 0 0 0 0 0 0 0 0 0 0 0 0 0 0 0 0 0 0 0 0 0 0 0 0 0 0 0 0 0 0 0 0 0 0 0 0 0 0 0 0 0 0 0 0 0 0 0 0 0 0 0 0 1 0 0 0 0 0 0 0 0 0 0 5 0 0 0 0 0 0 1 0 0 0 0 0 0 1 0 0 0 0 0 0 0 0 0 0 0 0 0 2 0 0 0 0 0 0 0 0 0 0 0 0 0 0 0 0 0 0 0 0 0 0 0 0 0 0 0 0 0 0 0 0 0 0 0 0 0 0 0 0 0 0 0 0 0 0 0 0 0 0 0 0 0 0 0 0 0 0 0 0 0 0 0 0 0 0 0 0 0 0 0 0 0 0 0 0 0 0 0 0 0 0 0 0 0 0 0 0 0 0 0 0 0 0 0 0 0 0 0 0 0 0 0 0 0 0 0 0 0 0 0 0 0 0 0 0 0 0 0 0 0 0 0 0 0 0 0 0 0 0 0 0 0 0 0 0 0 0 0 0 0 0 0 0 0 0 0 0 0 0 0 0 0 0 0 0 0 0 0 0 0 0 0 0 0 2 0 0 0 0 0 0 0 0 0 0 0 0 0 0 0 0 0 0 0 0 0 0 0 0 0 0 0 0 0 0 0 0 0 0 0 0 0 0 0 0 0 0 0 0 0 0 0 0 0 0 0 0 0 0 0 0 0 0 0 0 0 0 0 0 0 0 0 0 0 0 0 0 0 1 2 0 0 0 0 0 0 0 0 0 0 0 0 0 0 0 0 0 0 0 0 0 0 0 0 0 0 0 0 0 0 0 0 0 0 0 0 0 0 0 0 0 0
0 1 0 0 0 0 0 0 0 0 0 0 2 0 0 0 0 0 6 1 0 1 0 0 0 0 0 0 0 0 0 0 0 0 0 0 1 1 0 0 1 0 0 0 0 0 0 0 0 0 0 1 0 0 1 0 0 0 0 0 0 1 0 0 2 0 0 0 0 0 0 0 0 0 0 0 1 0 0 0 0 1 1 0 0 0 4 0 0 0 0 0 0 0 0 0 0 0 0 0 0 0 0 0 0 2 0 0 0 0 0 0 0 0 0 0 0 0 0 0 0 1 0 0 3 0 0 0 0 0 0 0 0 0 0 0 0 0 0 0 3 0 2 0 1 0 0 0 0 0 0 0 1 0 0 0 0 0 0 0 0 0 0 1 0 0 0 0 0 0 0 0 0 0 0 0 0 0 4 0 0 0 0 0 0 0 0 0 1 0 0 0 0 0 0 0 0 0 0 0 1 0 0 1 0 0 0 0 0 0 0 0 0 0 0 0 0 0 0 0 0 0 0 0 0 0 0 0 0 0 0 0 0 0 0 0 0 0 0 1 0 0 0 0 0 0 0 0 0 0 0 0 0 0 1 0 0 0 0 0 0 0 0 0 0 0 0 0 0 0 0 0 0 0 0 0 0 0 0 0 0 0 0 0 0 1 0 0 1 0 0 0 0 0 0 0 0 0 1 0 0 0 2 0 0 0 0 0 0 0 0 0 0 0 0 0 0 0 0 0 0 0 0 0 0 0 1 0 0 1 1 1 0 0 0 0 1 0 0 0 2 1 0 0 1 0 3 0 0 0 1 0 2 0 0 0 0 1 0 1 3 0 0 0 0 0 0 0 0 2 0 0 0 0 0 4 1 1 0 0 1 0 0 0 3 0 0 0 0 0 0 0 0 0 2 0 0 0 2 0 0 0 0 0 0 1 0 0 0 0 0 0 0 0 0 0 0 1 0 0 1 0 0 0 0 0 0 3 0 0 0 0 0 0 0 0 0 0 0 0 0 0 0 0 0 0 0 0 0 0 0 0 0 0 0 0 0 0 0 0 0 1 0 0 0 0 0 0 0 0 4 4 1 3 0 0 0 0 0 0 1 0 0 0 1 1 0 1 0 0 0 0 0 0 0 0 1 0 0 0 0 0 0 0 0 0 0 0 0 0 0 0 0 0 0 0 0 0 0 0 0 0 1 1 0 0 1 1 0 0 0 0 0 0 0 1 0 0 0 0 0 0 0 0 0 0 0 0 0 0 0 0 0 0 0 1 0 0 0 0 7 0 0 0 0 0 0 0 0 0 0 0 0 2 1 2 0 0 0 0 0 0 0 0 0 0 0 0 0 0 0 0 0 0 0 0 0 0 0 0 0 0 0 0 0 1 1 0 0 0 0 0 0 0 0 0 0 0 0 0 1 0 0 0 2 0 0 0 1 0 0 0 0 0 0 0 0 0 0 0 0 0 0 0 0 0 0 0 0 0 0 0 0 0 0 0 0 0 0 1 0 0 0 0 0 0 0 0 0 0 0 0 0 0 0 0 0 0 0 1 0 0 0 0 0 0 0 0 0 0 0 0 0 0 0 0 0 0 0 0 0 0 0 0 0 0 0 0 0 0 0 0 0 0 0 0 0 0 0 0 0 0 0 0 0 0 0 0 0 0 0 0 0 0 0 0 0 0 0 0 1 0 0 0 0 0 0 0 0 0 3 0 0 0 0 0 0 0 0 0 0 0 0 0 0 1 0 0 0 0 0 0 0 0 0 0 0 0 0 0 0 0 0 0 0 0 1 0 0 0 0 0 0 0 0 0 0 0 0 0 0 0 0 0 0 0 0 0 0 0 1 0 0 0 0 0 0 0 0 0 0 0 0 0 0 0 0 0 0 0 0 0 0 0 0 0 0 0 0 0 0 0 0 0 0 0 0 0 0 0 0 0 0 0 0 0 0 0 1 0 0 0 0 0 0 0 0 1 0 0 0 0 1 0 0 0 0 0 0 0 0 0 0 0 0 0 0 5 0 0 0 0 0 0 0 0 0 0 0 0 0 0 0 0 0 0 0 0 0 0 0 0 0 0 0 0 0 0 0 0 0 0 0 0 0 0 0 0 0 0 0 0 0 0 0 0 1 0 0 0 0 0 0 0 0 0 0 0
0 0 0 0 0 0 0 0 1 0 0 0 0 0 0 0 0 0 1 0 0 2 0 0 0 0 0 0 0 0 0 0 1 0 0 0 0 0 0 0 0 0 0 0 0 0 0 0 0 1 2 0 0 0 0 0 0 0 0 0 1 0 0 0 0 0 0 0 2 0 0 0 0 0 0 0 0 0 0 0 1 0 0 0 0 0 0 0 0 0 0 0 0 0 0 0 0 0 0 0 0 0 0 0 0 0 0 0 0 0 0 0 0 0 0 0 0 0 0 0 0 0 2 0 1 0 0 1 0 0 0 0 1 0 0 0 0 0 0 0 0 0 0 0 0 0 0 0 0 0 0 0 1 0 0 0 0 0 0 0 0 2 0 0 0 0 0 0 0 0 0 0 0 0 0 0 0 0 0 0 0 0 0 0 0 0 0 0 0 3 0 0 0 0 0 0 0 0 0 0 0 0 0 1 0 0 0 0 0 0 0 0 0 0 0 0 0 0 0 0 0 0 0 0 0 0 0 0 0 0 0 0 0 0 0 0 0 0 0 0 0 0 0 0 0 0 0 0 0 0 0 0 0 0 0 0 0 0 0 0 0 0 0 0 0 0 0 0 0 0 0 3 0 0 0 0 0 0 0 0 0 0 0 0 0 0 0 0 0 0 0 0 0 0 0 0 0 0 0 0 0 0 0 0 0 0 0 0 0 0 0 0 0 0 0 0 0 0 0 0 0 0 0 0 0 0 0 0 0 0 1 0 0 0 0 0 0 3 0 1 0 0 0 0 0 0 0 0 0 0 0 0 0 0 0 0 0 0 0 0 0 0 0 0 0 0 0 0 0 0 0 0 0 0 0 0 0 0 0 1 0 0 0 0 0 0 0 0 0 0 0 0 0 0 0 0 0 0 0 0 0 0 0 0 0 0 0 0 0 0 1 0 0 0 0 0 0 0 1 0 0 0 0 0 0 0 0 0 0 1 0 0 0 0 0 0 0 0 0 0 0 0 0 1 0 0 0 0 0 0 0 0 0 0 0 0 0 1 0 0 0 0 0 5 0 0 0 0 0 0 0 0 1 0 0 0 0 0 0 0 0 0 0 2 0 0 0 0 0 0 0 0 0 0 0 0 0 0 0 0 0 0 0 0 0 0 0 0 0 0 0 0 0 0 0 0 0 0 0 0 0 0 0 0 0 0 0 0 0 0 0 0 0 0 0 0 0 0 0 0 0 0 0 0 0 0 0 0 0 0 0 0 0 0 0 0 1 0 0 0 0 0 0 0 0 0 0 0 0 0 0 0 0 1 0 0 0 0 0 0 0 0 1 0 0 0 0 0 0 0 2 0 0 0 0 0 1 0 0 0 0 0 0 0 0 0 0 0 0 0 0 0 0 0 0 0 0 0 0 0 0 0 0 0 0 0 0 0 0 0 0 0 1 0 0 0 0 0 0 0 0 0 0 0 0 1 0 0 0 0 0 0 0 0 0 0 0 0 0 0 0 0 0 0 0 0 0 0 0 0 0 0 0 0 0 0 0 0 0 0 0 0 0 0 0 0 0 0 0 0 3 0 1 0 0 0 0 0 0 0 0 0 0 0 0 0 0 0 0 0 0 0 0 0 0 0 0 0 0 0 0 0 0 0 0 0 0 0 0 0 0 0 1 0 0 0 0 0 0 0 0 0 0 0 1 0 0 0 0 0 0 0 0 0 0 0 0 0 0 0 0 0 0 0 0 0 0 0 0 0 0 0 0 0 0 0 0 0 0 0 0 0 0 0 0 0 0 0 2 0 0 0 0 0 0 0 0 1 0 0 0 0 0 0 0 0 0 0 0 0 0 0 0 0 0 0 0 0 0 0 0 0 0 0 0 0 0 0 1 0 0 0 0 0 0 0 0 0 0 0 0 0 0 0 0 0 0 0 0 0 2 0 0 0 0 0 0 0 0 0 0 0 0 0 2 0 0 0 0 0 0 0 0 0 0 0 0 0 0 0 0 0 0 0 0 0 1 0 0 0 0 0 0 0 0 0 0 1 0 0 0 0 0 0 0 0 0 0 0 0 0 0 0 0 0 0 0 0 0 1 0 0 0 0 0 0 0 0 0 0 0 0 0 0 0 0 0 0 0 0 0 0 1 0 0 0 0 0
0 0 0 0 0 0 0 0 0 0 0 0 0 0 0 0 0 0 0 0 0 0 0 0 0 0 0 0 0 0 0 0 0 0 0 0 0 0 0 0 0 0 0 0 0 0 0 0 0 0 0 0 1 0 0 0 0 0 0 0 0 0 0 0 0 0 0 0 0 0 0 0 0 0 0 0 1 0 0 0 0 0 0 0 0 0 0 0 0 0 0 0 0 0 0 0 0 0 0 0 0 0 0 0 0 0 1 0 0 0 0 0 1 0 0 0 0 0 0 0 0 0 0 0 0 0 0 0 0 0 0 0 0 0 0 0 0 0 0 0 0 0 0 0 0 0 0 1 0 0 0 0 0 0 0 0 0 0 0 0 0 0 0 0 0 0 0 0 0 0 0 0 0 0 0 0 0 0 0 0 0 0 0 0 0 0 0 0 0 0 0 0 0 0 0 0 0 0 0 0 0 0 0 0 0 0 0 0 0 0 0 0 0 0 0 0 0 0 0 0 0 0 0 0 0 0 0 0 0 0 0 0 0 0 0 0 0 0 0 0 0 0 0 0 0 0 0 0 0 0 0 0 0 0 0 0 0 0 0 0 0 0 0 0 0 0 0 0 0 0 0 0 0 0 0 0 0 0 0 0 0 0 0 0 0 0 0 0 0 0 0 0 0 0 0 0 0 0 0 0 0 0 0 0 0 0 0 0 0 0 0 0 0 0 0 0 0 0 0 0 0 0 0 0 0 0 0 0 1 0 0 0 0 0 0 0 0 0 0 0 0 0 0 0 0 0 0 0 0 0 0 0 0 0 0 0 0 0 0 0 0 0 0 0 0 0 0 0 0 0 0 0 0 0 0 0 1 0 0 0 0 0 0 0 0 0 0 0 0 0 0 0 0 0 0 0 0 0 0 0 1 0 0 0 0 0 0 0 0 0 0 0 0 0 0 0 0 0 0 0 0 0 0 0 0 0 0 0 0 0 0 0 0 0 0 0 0 0 0 0 0 0 0 0 0 0 0 0 0 0 0 0 0 0 0 0 0 0 0 0 0 0 0 0 1 0 0 0 0 0 0 0 0 0 0 0 0 0 0 0 0 1 0 1 0 0 0 0 0 0 0 0 0 0 0 0 0 0 0 0 0 0 0 0 0 0 0 0 0 0 0 0 0 0 0 0 0 0 0 0 0 0 0 0 0 0 0 0 0 0 0 0 0 0 0 0 0 0 0 0 0 0 0 0 0 0 0 0 0 0 0 0 0 0 0 0 0 0 0 0 0 0 0 0 0 0 0 0 0 0 0 0 0 0 0 0 0 0 0 0 0 0 0 0 0 0 0 0 0 0 0 0 0 0 0 0 0 0 0 1 0 0 0 0 0 0 0 0 0 1 0 0 0 0 0 0 0 0 0 0 0 0 0 0 0 0 0 0 0 0 0 0 0 0 0 0 0 0 0 0 0 0 0 0 0 0 0 0 0 0 0 0 0 0 0 0 0 0 0 0 0 0 0 0 0 0 0 0 0 0 0 0 0 0 0 0 0 0 0 0 0 0 0 0 0 0 0 0 0 0 0 0 0 0 0 0 0 0 0 2 0 0 0 0 0 0 0 0 0 0 0 0 0 0 0 0 0 0 0 0 0 0 0 0 0 0 0 0 0 0 0 0 0 0 0 0 0 0 0 0 0 0 0 0 0 0 0 0 0 0 0 0 0 0 0 0 0 0 0 0 0 0 0 0 0 0 0 0 0 0 0 0 0 1 0 0 0 0 0 0 0 0 0 0 0 0 0 0 0 0 0 0 0 0 0 0 0 0 0 0 0 0 0 0 0 0 0 0 0 0 0 0 0 0 0 0 0 0 0 0 0 0 0 0 0 0 0 0 0 0 0 0 0 0 0 0 0 0 0 0 0 0 0 0 0 0 0 0 0 0 0 0 0 0 0 0 0 0 0 0 0 0 0 0 0 0 0 0 0 0 0 0 0 0 0 0 0 0 0 0 0 0 0 0 0 0 0 0 0 0 0 0 0 0 0 0 0 0 0 0 1 0 0 0 0 0 0 0 0 0 0 0 0 0 0 0 0 0 0 0 0 0 0 0 0 0 0 0 0 0 0 0 0 0 0 0 0 0 0 0 0 0 0 0 0 0 0 0
0 0 0 0 0 0 0 0 0 0 0 0 0 0 0 0 0 0 0 0 0 0 0 1 0 0 0 0 0 0 0 0 0 0 0 0 0 0 0 0 0 0 0 0 0 0 0 0 0 0 0 0 0 0 0 0 0 0 0 0 0 0 0 0 0 0 0 0 0 0 0 0 0 0 0 0 0 0 0 0 0 0 0 0 0 0 0 0 0 0 0 0 0 0 0 0 0 1 0 0 0 0 0 0 0 0 0 0 0 0 0 0 0 0 0 0 0 0 0 1 0 0 0 0 0 0 0 0 0 0 0 0 1 0 0 0 0 0 0 0 0 0 0 0 0 0 0 0 0 0 0 0 0 0 0 0 0 0 0 0 0 4 0 0 0 0 0 0 0 0 0 0 0 0 0 0 0 0 0 0 0 0 0 0 0 0 0 0 0 0 0 0 0 0 0 0 0 0 0 1 1 0 0 0 0 0 0 0 0 0 0 0 0 0 0 0 0 0 0 0 0 0 0 0 0 0 0 0 0 0 0 0 0 0 0 0 0 0 0 0 0 0 0 0 1 0 0 0 0 0 0 0 0 0 0 0 0 0 0 0 0 0 0 1 0 0 0 0 0 0 0 0 0 1 0 0 0 0 0 0 0 2 0 0 0 0 0 0 0 0 0 0 0 0 0 0 0 0 0 0 0 0 0 0 0 0 0 0 0 0 0 0 0 1 0 0 0 0 0 0 0 0 0 0 0 0 0 0 0 0 0 0 0 0 0 0 0 0 0 0 0 0 0 0 0 0 0 0 0 0 0 0 0 0 0 0 0 0 0 0 0 0 0 0 0 0 0 0 0 0 0 0 0 0 0 0 0 0 0 0 0 0 0 0 0 0 0 0 0 0 0 0 0 0 0 0 0 0 0 0 0 0 0 0 0 0 0 0 0 0 0 0 0 0 1 0 0 0 0 0 0 0 0 0 0 0 2 0 0 0 0 0 0 0 0 0 0 0 0 0 0 0 0 0 0 0 0 0 0 0 0 0 0 0 0 0 0 0 0 0 0 0 0 0 0 0 0 0 0 0 0 0 0 0 0 0 0 0 0 0 0 0 0 0 0 0 0 0 0 0 0 0 0 0 0 0 0 0 0 0 0 0 0 0 0 0 0 0 0 0 0 0 0 0 0 0 0 0 0 0 0 0 0 0 0 0 0 0 0 0 0 0 0 0 0 0 0 0 0 0 0 0 0 0 0 0 0 0 0 0 0 0 0 0 0 0 0 0 0 0 2 0 0 0 0 1 0 0 0 0 0 0 0 0 0 0 0 0 0 0 0 0 0 0 0 0 0 0 0 0 0 0 0 0 0 0 0 0 0 0 0 0 0 0 0 0 0 0 0 0 0 0 0 0 0 0 0 0 0 0 0 0 0 0 0 0 0 0 0 0 0 0 0 0 0 0 0 0 0 0 0 0 0 0 0 0 0 0 0 0 0 0 0 0 0 0 0 0 0 0 0 0 0 0 0 0 0 0 0 0 0 0 0 0 0 0 0 0 0 0 0 0 0 0 0 0 0 0 0 0 0 0 0 0 0 0 0 0 0 0 0 0 0 0 0 0 0 0 0 0 0 0 0 0 0 0 0 0 0 0 0 0 0 0 0 0 0 0 0 0 0 0 0 0 0 0 0 0 0 0 0 0 0 0 0 0 0 0 0 0 0 0 0 0 0 0 0 0 0 0 0 0 0 0 0 0 0 0 0 0 0 0 0 0 0 0 0 0 0 0 0 0 0 0 0 0 0 0 0 0 0 0 0 0 0 0 0 0 0 0 0 0 1 0 0 0 0 0 0 0 0 0 0 0 1 0 0 0 0 0 0 0 0 0 0 0 0 0 0 0 0 0 0 0 0 0 0 0 0 0 0 0 0 0 0 0 0 0 0 0 0 0 0 0 0 0 0 0 0 0 0 0 0 0 0 0 0 0 0 0 0 0 0 0 0 0 0 0 0 0 0 0 0 0 0 0 0 0 0 0 0 0 0 0 0 0 0 0 0 0 0 0 0 0 0 0 0 0 0 0 0 0 0 0 0 0 0 0 0 0 0 0 0 0 0 0 0 0 0 0 0 0 0 0 2 0 0 0 0 0 0 0 0 0 0 0 0 0
0 0 0 0 0 0 0 0 0 0 0 0 0 0 0 1 1 0 0 0 3 1 0 0 0 0 0 0 0 0 0 0 2 0 0 0 0 0 0 0 2 0 0 1 0 0 0 0 0 1 0 4 0 0 0 1 0 2 0 0 0 0 0 0 0 1 0 0 0 0 0 0 0 0 0 0 0 0 0 0 1 0 2 0 0 0 0 0 0 0 0 1 0 1 1 0 0 0 1 0 1 0 0 0 0 1 0 0 0 0 0 0 3 0 0 0 0 0 2 0 0 0 0 0 0 0 0 0 1 0 0 0 0 3 0 0 0 0 0 0 0 0 0 0 0 0 0 0 0 0 0 0 1 0 0 0 1 0 0 0 0 0 0 0 1 0 0 0 1 0 0 0 2 0 0 0 7 0 1 0 1 0 2 0 0 0 0 0 0 2 0 0 0 0 1 0 0 0 0 0 2 1 0 2 0 4 0 0 0 2 0 0 1 0 0 1 0 0 0 1 3 1 0 0 0 0 1 1 1 1 7 0 3 0 3 0 0 1 0 0 1 1 4 0 0 0 1 0 0 0 0 0 0 1 3 1 1 2 2 2 0 0 1 1 2 0 0 1 2 3 3 1 0 1 1 1 1 0 4 0 0 1 0 3 0 2 1 0 0 1 0 0 1 0 0 1 0 0 0 0 2 1 0 0 1 0 0 0 1 0 1 0 0 0 4 0 1 0 0 0 0 0 1 3 0 2 0 1 2 0 0 0 1 0 0 2 0 0 1 3 0 0 0 1 0 0 1 1 1 0 0 5 1 2 0 0 1 0 1 0 1 0 0 0 0 0 0 1 1 0 0 0 0 0 0 0 0 0 1 0 1 0 0 0 2 0 0 1 0 0 0 0 0 0 0 0 0 0 0 0 0 0 0 0 0 0 0 0 0 0 0 0 0 0 0 0 0 0 0 0 0 0 0 0 0 0 0 0 0 0 0 0 0 0 0 1 0 0 0 0 0 0 0 0 2 0 0 0 0 0 0 0 1 2 1 0 0 0 0 0 0 0 0 0 0 2 0 0 0 0 2 1 0 0 0 0 0 0 0 0 0 0 1 0 0 0 0 0 0 0 0 0 0 0 0 0 0 0 0 0 1 0 0 0 1 0 0 0 0 0 0 0 1 0 0 0 0 0 0 0 0 0 0 0 1 3 0 0 0 1 0 0 0 1 0 0 2 0 0 0 0 1 0 0 0 2 1 0 0 0 0 0 0 0 0 1 0 0 0 0 1 0 0 0 1 0 1 0 0 0 0 0 0 0 0 0 0 0 1 0 1 0 0 0 0 1 2 0 0 0 0 0 1 2 0 0 0 0 0 0 0 0 0 0 3 1 0 0 0 1 0 0 1 1 0 1 0 0 0 0 1 1 0 2 0 1 0 1 0 0 0 4 0 0 0 0 0 1 1 2 0 1 0 1 0 0 0 0 0 0 1 0 2 2 0 1 1 3 1 1 2 0 0 2 0 0 0 0 0 0 0 0 3 0 0 0 0 0 0 0 0 0 2 0 0 1 0 0 0 0 0 0 0 1 0 0 0 1 0 0 0 0 0 0 0 0 0 0 0 0 0 0 0 0 0 0 0 0 0 0 0 0 1 0 0 0 0 0 0 1 0 0 0 0 0 0 0 0 0 0 0 0 0 0 0 0 0 0 0 0 0 1 2 0 0 0 0 0 0 0 0 0 0 0 0 0 0 0 0 0 0 2 0 0 0 0 0 0 0 0 1 0 0 1 1 0 0 0 0 0 0 0 0 0 0 0 0 0 0 0 1 1 1 0 1 0 0 0 0 1 0 0 0 0 0 0 0 0 0 0 0 0 0 0 0 0 1 0 0 0 0 0 0 0 0 0 0 0 0 0 0 0 1 0 0 0 1 0 0 0 3 0 0 0 0 0 0 0 0 0 0 0 0 0 0 0 1 0 0 0 0 0 0 0 1 0 0 0 0 0 0 0 0 0 1 0 0 1 0 0 1 0 0 0 0 0 1 0 1 0 0 0 0 0 0 3 0 0 0 0 0 0 0 0 0 0 0 0 0 2 0 0 0 1 0 0 4 0 2 0 0 1 3 3 0 0 0 0 0 0 0 3 0 0 0 1 0 0
0 0 0 0 0 0 0 0 0 0 0 0 0 0 0 0 0 0 0 0 0 0 0 0 0 0 0 0 0 0 0 2 0 1 0 2 0 0 0 0 0 0 0 0 0 0 0 0 0 0 0 0 0 0 0 0 0 0 0 0 0 0 0 0 0 0 0 0 0 0 0 1 0 0 0 0 0 0 0 0 0 0 0 0 0 0 0 0 0 0 0 0 0 2 0 0 0 0 0 0 0 0 0 1 0 0 0 0 0 0 0 0 0 0 0 0 0 0 0 0 0 0 0 0 0 0 0 0 4 0 0 0 0 0 0 0 0 0 0 0 0 0 0 0 0 0 0 0 0 0 0 1 0 0 0 0 0 0 0 0 0 0 0 0 0 0 0 0 1 0 0 0 0 0 0 0 0 0 0 0 0 0 0 1 0 0 0 0 1 0 0 0 0 0 0 1 3 0 0 1 0 0 0 0 0 0 1 0 0 1 0 0 0 0 0 0 0 0 0 1 0 0 0 0 0 0 0 0 0 0 0 0 0 0 0 0 0 0 0 0 0 0 0 0 0 0 0 0 0 0 0 0 0 0 0 0 0 0 0 0 0 0 0 0 0 0 0 0 0 0 0 0 0 0 0 0 0 0 0 0 0 0 0 0 0 0 0 1 0 0 0 0 0 0 0 0 0 0 0 0 0 0 0 0 1 0 0 0 0 0 0 0 0 0 0 0 0 0 0 0 0 0 0 0 0 0 0 0 0 0 0 0 0 0 0 0 0 0 0 0 1 0 1 0 0 0 0 0 0 0 0 0 0 0 0 0 0 0 0 0 0 0 0 0 0 0 0 0 2 0 0 0 0 0 0 1 0 0 0 0 0 0 0 0 0 0 0 0 0 1 0 0 0 0 0 0 0 0 0 0 0 1 0 0 0 0 0 0 0 0 0 0 0 0 0 0 0 0 0 0 0 0 0 0 0 0 0 0 0 0 0 0 0 0 0 0 0 0 0 0 0 0 0 0 0 0 0 1 0 0 0 0 0 0 0 0 0 1 0 0 0 0 0 0 0 0 0 0 0 0 0 0 0 0 0 0 0 0 0 0 0 0 0 0 0 0 0 0 0 0 0 0 0 0 0 0 0 1 0 0 0 0 0 0 0 0 0 0 0 0 0 0 0 0 0 0 0 0 0 0 0 0 0 0 0 0 0 0 0 0 0 0 0 0 0 0 0 0 0 0 0 0 0 0 0 0 0 0 3 0 0 0 0 0 0 0 0 0 0 0 0 0 0 0 0 0 0 0 0 0 0 0 0 0 0 0 0 0 0 0 0 0 0 0 0 0 0 0 0 0 0 0 0 1 0 0 0 0 0 0 0 0 0 0 0 0 0 0 1 0 0 0 0 0 0 0 0 0 0 0 0 0 0 0 0 0 0 0 0 0 0 0 0 0 0 0 0 0 0 0 0 0 0 0 0 0 0 0 0 1 0 0 0 0 0 0 0 0 0 0 0 0 0 0 0 0 1 0 0 0 0 0 0 0 0 0 0 0 0 0 0 0 0 0 0 0 0 0 0 0 0 0 0 0 0 0 0 0 0 0 0 0 0 0 0 0 0 0 0 0 0 0 0 0 0 0 0 0 0 0 0 0 0 0 0 0 0 0 0 0 0 0 0 0 0 0 0 0 0 0 0 0 0 0 0 0 1 0 0 0 0 0 0 0 0 0 0 0 0 0 0 0 0 0 0 0 0 0 0 0 0 0 0 1 0 0 0 0 0 0 0 0 0 0 0 0 0 0 0 0 0 0 0 0 0 0 0 0 0 0 0 0 0 0 0 0 0 0 0 0 0 0 0 0 0 0 0 0 0 0 0 0 0 0 0 0 0 0 0 0 0 0 0 0 0 0 0 0 0 0 0 0 0 0 0 0 0 0 0 0 0 0 0 0 0 0 0 0 0 0 0 0 0 0 0 0 0 0 0 0 0 0 0 0 0 0 0 0 0 0 0 0 0 1 0 0 0 1 0 0 0 0 0 0 0 0 0 0 0 0 0 0 0 0 1 0 0 0 0 0 0 0 0 0 0 0 0 0 0 0 0 0 0 0 0 0 0 0 0 0 0 0 0 0 0 0 0 0 0 0 0 0 0 0 0 0 0 0
0 0 0 0 0 0 0 0 0 0 0 0 0 0 0 1 1 0 0 0 0 0 0 0 0 0 0 0 0 0 1 0 0 0 0 0 0 0 2 0 0 0 0 0 0 0 0 0 0 0 0 0 0 0 0 0 0 0 0 0 0 0 0 0 0 0 0 0 0 0 0 0 0 0 0 0 0 0 0 0 0 0 3 0 0 0 0 0 0 0 0 0 0 0 3 1 0 0 1 0 0 0 1 0 0 0 0 0 0 0 0 0 0 0 0 0 0 0 0 0 0 0 0 0 0 0 1 0 0 0 0 0 0 0 0 0 0 0 0 0 0 0 0 0 0 1 0 0 0 0 0 2 0 2 2 1 0 0 0 0 1 0 0 1 0 1 0 0 0 2 0 0 0 0 0 0 0 0 0 0 1 1 0 0 0 0 0 0 1 0 0 0 0 0 0 0 0 0 0 0 0 1 0 5 0 0 0 0 0 0 0 0 3 3 0 0 0 0 0 0 1 0 0 0 0 0 0 0 0 1 3 0 0 0 0 0 0 1 0 0 0 0 0 0 0 0 0 0 0 0 0 3 0 0 0 0 0 0 0 0 0 0 1 0 0 0 0 0 0 0 0 2 0 0 0 0 0 0 0 0 0 0 0 2 0 0 2 1 1 0 1 0 0 0 0 0 1 0 0 1 0 0 0 0 1 1 0 0 3 0 0 2 0 0 0 0 0 0 0 0 0 0 0 1 0 0 1 0 0 4 0 0 0 0 0 0 0 0 0 0 0 1 0 2 0 0 0 0 0 0 1 0 0 0 0 1 1 0 1 0 1 0 0 0 0 0 0 0 2 0 0 0 1 0 0 0 0 0 0 1 0 0 0 0 0 0 0 0 0 0 0 0 0 0 0 1 0 0 0 1 0 0 0 0 0 1 0 0 0 0 0 0 0 0 0 0 0 0 0 0 0 0 0 0 0 0 0 0 0 0 0 0 0 0 0 0 0 0 0 0 0 0 0 0 0 0 0 0 0 0 0 0 0 0 0 0 0 0 0 0 0 0 0 0 1 0 0 0 0 0 0 0 0 0 0 0 0 0 0 0 0 0 0 0 0 0 0 0 0 0 0 0 0 0 0 0 0 0 0 1 0 0 0 0 0 0 0 0 0 0 1 2 0 1 0 0 0 0 0 0 0 0 0 0 0 0 0 0 0 0 0 0 0 0 0 0 0 0 0 0 0 0 0 0 0 0 0 0 0 0 0 0 0 0 0 0 0 0 0 0 0 0 0 0 0 0 0 2 0 1 0 0 0 1 1 2 0 0 0 0 0 0 0 0 0 0 0 2 0 0 0 0 0 0 0 0 0 0 0 0 0 0 0 0 0 1 0 0 0 1 0 0 1 0 0 1 0 0 0 0 0 0 2 1 0 0 0 0 0 0 0 0 0 1 0 0 0 2 0 0 1 0 0 0 1 0 0 0 1 0 0 1 0 0 0 1 0 0 0 1 0 0 0 1 0 0 0 0 0 0 0 0 0 0 0 0 0 0 0 0 0 0 0 0 0 0 0 0 0 0 0 0 0 0 0 0 0 0 0 0 0 0 0 0 1 0 0 0 0 0 2 0 0 0 0 0 0 0 0 0 0 0 0 0 0 0 0 0 0 0 0 0 0 0 0 1 0 0 1 0 0 0 0 0 0 0 1 0 0 0 0 0 0 0 0 0 0 0 0 0 0 0 0 0 0 0 3 0 0 0 0 0 0 0 0 0 0 0 0 0 0 1 0 0 0 0 0 1 0 0 0 0 0 0 1 0 0 2 0 0 0 0 0 0 0 0 0 0 0 0 1 0 0 0 0 0 0 0 0 0 0 0 0 0 0 0 0 0 0 0 0 0 0 0 0 0 0 0 0 0 0 0 0 0 0 0 0 0 0 0 0 0 1 0 1 0 0 0 0 0 0 0 0 0 0 0 0 0 0 0 0 0 0 0 0 0 0 0 0 1 0 0 0 0 0 2 0 0 0 0 0 0 0 0 0 0 0 0 0 0 2 0 0 0 1 0 0 0 0 0 0 0 0 0 0 0 0 0 1 0 0 0 0 0 0 0 0 1 0 0 0 0 0 0 0 0 0 0 0 0 0 1 0 0 0 0 0 0
1 1 0 3 1 0 0 0 0 1 2 0 1 4 0 3 4 0 0 0 1 2 0 0 1 0 0 0 0 0 0 0 0 1 0 0 0 0 0 0 0 0 0 0 0 0 2 0 0 0 0 0 0 0 1 0 0 0 0 0 0 0 0 1 0 0 1 0 0 1 2 1 0 1 0 1 1 0 0 0 0 0 0 0 6 0 0 0 1 0 1 0 1 0 0 0 0 0 0 0 0 1 0 0 0 0 2 1 0 0 1 0 1 0 1 0 0 0 0 2 0 0 1 0 0 0 3 1 0 0 2 0 0 0 0 8 0 0 0 1 0 1 0 0 0 2 0 3 0 1 0 0 1 0 0 0 0 1 0 1 0 0 1 2 0 1 0 0 0 1 1 0 1 0 0 0 1 0 1 0 0 1 0 0 0 0 0 0 1 0 0 1 0 2 1 0 0 0 5 0 2 0 0 0 0 0 0 0 0 0 0 0 0 9 0 0 0 0 0 0 0 0 0 0 0 0 0 0 2 0 0 0 1 0 0 0 0 0 0 2 0 0 0 0 0 7 0 0 0 0 0 6 1 0 3 1 0 0 0 0 5 1 0 3 1 1 1 0 1 2 0 0 0 1 1 0 1 1 0 1 0 0 0 0 0 4 0 2 0 0 1 1 1 0 2 0 6 0 0 0 5 2 4 0 0 7 0 0 0 3 2 2 0 0 0 1 0 0 0 0 0 3 1 0 3 0 0 0 1 4 0 0 0 3 0 0 1 0 0 0 0 0 1 0 3 2 3 0 0 2 1 2 1 2 0 1 3 2 1 1 1 1 6 5 1 3 3 1 0 2 1 6 7 2 1 2 2 2 0 2 2 0 4 0 3 1 0 1 2 1 2 0 0 1 0 0 0 2 1 4 4 3 4 0 6 3 5 1 1 2 1 0 3 6 0 4 0 0 0 0 2 1 1 4 1 2 2 0 1 0 3 2 2 4 0 2 0 6 0 4 0 0 1 1 0 2 0 0 2 0 1 0 2 0 1 0 2 1 2 2 1 0 0 6 1 0 0 0 0 0 0 0 2 2 1 3 2 1 1 0 3 0 2 0 3 0 2 2 0 0 0 3 0 0 1 2 1 1 0 0 0 1 0 2 2 0 2 2 1 5 1 0 1 0 0 0 0 0 1 1 0 4 0 0 0 4 4 1 1 1 1 1 0 0 0 0 0 2 0 2 0 2 2 0 0 1 0 2 1 0 0 0 3 1 0 1 1 0 1 1 5 1 0 1 0 4 0 1 3 1 1 3 1 0 0 0 1 0 0 0 3 0 1 0 0 0 0 0 0 0 0 1 1 0 0 2 2 0 0 0 2 0 0 0 0 0 0 0 0 0 0 0 0 0 0 4 0 0 0 0 1 0 0 0 2 0 0 0 1 1 2 0 0 0 0 0 0 0 1 0 0 1 0 1 0 0 0 0 0 0 0 0 0 0 0 1 0 0 0 0 0 0 0 0 0 0 0 0 3 2 0 2 0 0 0 6 0 0 0 0 0 0 0 2 0 0 0 0 0 0 1 0 0 0 0 0 0 0 0 0 0 0 0 0 0 1 0 0 0 0 0 1 0 0 3 0 0 0 0 0 0 0 0 0 0 0 1 0 0 1 0 0 3 1 0 0 0 0 0 1 1 2 0 0 0 5 1 0 0 1 0 0 0 0 0 0 1 0 0 0 1 1 2 1 1 0 0 0 0 0 0 0 0 0 0 0 0 0 0 0 0 0 0 0 1 1 0 1 0 2 0 0 0 1 1 1 2 1 0 0 0 0 0 0 0 1 0 0 3 0 1 0 0 1 0 0 0 2 0 0 0 0 3 0 0 0 0 0 0 0 0 1 0 1 0 0 0 1 1 0 0 0 1 0 0 0 0 0 0 0 2 0 0 0 0 0 0 0 0 2 0 0 1 0 0 0 0 0 0 1 0 1 0 0 0 0 0 0 0 0 0 0 0 0 0 0 0 0 0 0 0 0 0 0 0 0 3 0 2 0 1 1 0 0 0 0 0 2 0 0 0 2 0 0 0 0 0 0 0 0 0 0 0 0 1 1 3 0 0 0 0 1 0 0 1 0 0 0 0 0 1 0 0 0 0 0 1 0
7 1 1 0 0 0 0 2 0 0 0 0 1 0 0 1 0 0 0 1 0 16 1 1 0 0 0 1 0 0 0 0 0 0 0 1 0 0 0 0 0 0 0 0 0 0 3 0 0 0 0 0 0 0 0 0 0 1 0 0 0 0 0 0 0 0 1 0 1 0 0 0 1 0 0 0 0 1 0 0 1 1 0 0 0 0 1 0 0 1 1 0 0 0 0 0 0 1 1 0 0 0 2 0 0 0 0 0 0 0 1 0 1 2 0 2 4 1 0 0 0 2 0 1 0 0 0 0 0 0 0 0 0 0 1 0 0 0 1 1 0 0 0 1 0 1 2 0 0 0 0 1 0 2 0 0 0 0 0 1 0 1 0 1 0 0 1 3 0 0 1 0 0 0 1 2 2 0 0 0 0 0 1 0 1 0 1 1 0 1 0 0 0 0 0 0 0 0 0 0 1 0 3 1 0 0 1 0 0 0 1 0 0 0 0 0 0 0 0 0 0 5 2 0 3 3 0 0 6 0 0 0 0 0 0 0 0 1 5 0 1 0 3 0 0 0 0 0 0 0 0 0 0 0 0 0 1 0 2 0 1 1 0 1 1 0 0 1 1 0 2 0 1 0 2 0 1 0 4 1 0 0 0 1 0 2 0 4 0 0 2 0 0 1 0 1 4 4 0 0 2 0 3 0 0 1 1 1 1 0 0 1 3 0 2 0 1 3 3 0 3 0 0 0 3 1 1 0 0 1 0 0 1 1 2 1 1 1 1 1 1 0 0 2 0 0 2 0 2 0 4 0 2 0 0 2 0 1 0 0 1 1 3 1 2 2 0 0 0 0 0 0 1 0 0 0 0 0 1 1 0 2 2 1 0 1 0 1 0 2 0 1 0 0 0 2 0 0 0 0 1 0 1 0 0 1 0 0 1 0 0 0 0 0 2 0 0 0 2 1 1 0 0 0 0 0 0 0 0 0 1 0 0 0 0 0 0 0 1 0 1 0 0 0 0 0 0 0 1 0 0 0 0 0 0 1 0 0 0 0 1 0 1 1 0 0 0 0 0 0 0 0 0 0 0 1 0 1 0 0 0 1 1 0 3 0 0 0 0 0 0 0 0 0 0 1 0 0 0 0 0 0 2 0 0 0 0 0 2 0 0 0 0 0 3 0 1 0 0 0 0 0 1 0 0 1 0 2 1 0 0 0 0 0 1 0 0 1 0 0 1 1 0 0 0 1 0 1 3 1 0 0 0 0 1 0 0 1 2 3 1 1 0 0 0 1 1 1 1 0 1 2 0 0 0 1 2 1 0 0 1 0 0 0 0 0 0 0 0 1 0 0 0 1 1 1 0 0 0 0 0 0 0 0 2 6 0 0 0 2 0 0 0 1 1 0 0 0 0 0 0 1 2 0 0 0 0 0 2 1 1 0 0 0 0 0 1 0 0 1 0 0 0 0 0 1 0 1 1 1 0 0 0 1 0 0 0 1 1 2 0 0 0 0 0 0 0 0 0 0 0 0 0 0 0 3 1 0 0 0 0 0 0 0 0 0 0 0 0 0 0 0 0 0 3 0 0 0 0 0 2 0 0 0 0 0 0 0 0 0 0 0 0 0 0 0 0 0 0 0 0 0 0 0 0 0 1 4 0 0 0 2 0 1 0 0 0 0 0 0 0 0 0 1 0 0 0 0 0 0 0 0 0 0 0 0 0 0 0 0 0 0 2 1 0 2 0 0 0 0 1 0 0 1 0 0 0 0 0 0 0 0 0 1 0 0 1 0 0 0 0 0 0 1 0 0 1 0 1 1 0 0 3 0 0 0 0 1 0 0 1 1 0 0 0 0 0 1 0 0 0 0 3 0 0 0 1 0 0 0 0 1 0 0 0 0 0 0 0 0 0 0 0 0 0 0 0 0 0 0 2 0 0 0 1 0 0 0 0 0 0 1 0 0 0 0 1 0 0 1 0 0 0 0 0 0 0 0 0 0 1 2 0 0 2 0 1 0 1 0 0 0 0 0 0 0 0 0 0 0 2 0 1 0 0 0 0 0 0 0 0 1 0 0 2 0 2 0 1 0 0 0 1 0 0 0 0 0 0 0 0 1 0 1 0 0 0 0 0 0 0 0 0 0 0 5 0 0
0 0 0 0 0 0 0 0 0 0 0 0 0 0 0 3 0 0 0 0 0 0 0 0 0 0 0 0 0 0 0 0 1 0 0 0 0 0 0 0 0 0 0 0 0 0 0 0 0 0 0 0 1 0 0 0 2 0 0 0 0 0 0 0 0 0 0 0 0 0 0 0 0 0 0 0 0 0 0 0 0 0 0 0 0 0 0 0 0 0 0 0 0 0 0 0 0 0 0 0 0 0 0 0 0 0 0 0 0 0 0 0 0 0 0 0 0 0 0 0 0 0 0 0 0 0 0 0 0 0 0 0 0 0 0 0 0 0 0 0 0 0 0 0 0 0 0 0 0 0 0 0 0 0 0 0 0 2 0 0 0 0 1 0 0 0 0 0 0 0 0 1 0 0 0 0 0 0 0 0 0 0 0 0 0 0 0 0 0 0 0 0 0 0 0 0 0 0 0 1 0 0 0 0 0 0 0 0 0 0 0 0 0 0 0 0 0 0 0 0 0 0 0 0 0 0 0 0 0 0 0 0 0 0 0 0 0 0 0 0 0 0 0 0 0 0 0 0 0 0 0 0 0 0 0 0 0 0 0 0 0 0 0 0 0 0 0 0 0 0 0 0 0 0 1 4 0 0 0 1 0 0 0 0 0 0 0 0 0 0 1 0 0 0 0 0 0 0 0 0 0 0 0 0 0 0 0 0 0 0 0 0 0 0 0 0 0 0 0 0 0 0 0 0 0 0 0 0 0 1 0 0 0 0 0 0 0 0 0 0 0 0 0 0 0 0 0 0 0 2 0 0 0 0 0 0 0 0 0 0 0 0 0 0 0 2 0 0 0 0 0 0 0 0 2 0 0 0 0 0 0 0 0 0 2 0 0 0 0 0 0 0 0 0 0 0 0 0 0 0 0 0 0 0 0 0 0 0 0 0 0 0 0 0 0 0 0 0 0 0 0 0 0 0 0 0 0 0 0 0 0 0 0 0 0 0 0 0 0 0 0 0 0 0 0 0 0 0 0 0 0 0 0 0 0 0 0 0 0 0 0 0 0 0 0 0 0 0 0 0 0 0 0 0 0 0 0 0 0 0 0 0 0 0 0 0 0 0 0 0 0 0 0 0 0 0 0 0 0 0 0 0 0 0 0 0 0 0 0 0 0 0 0 0 0 0 0 0 0 0 0 0 0 0 0 0 0 0 0 0 0 0 0 0 0 0 0 0 0 0 0 0 0 0 0 0 0 0 0 0 0 0 0 0 0 0 0 0 0 0 0 0 0 0 0 0 0 0 0 0 0 0 1 0 0 0 0 0 0 2 0 0 0 0 0 0 0 0 0 0 0 0 0 0 0 0 0 0 0 0 0 0 0 0 0 0 0 0 0 0 0 0 0 0 0 0 0 0 0 0 0 0 0 0 0 0 0 0 0 0 0 0 0 0 0 0 0 0 0 0 0 0 0 0 0 1 0 0 0 0 0 0 0 0 0 0 0 0 0 0 0 0 0 0 0 0 0 0 0 0 0 0 0 0 0 0 0 0 0 0 0 0 0 0 0 0 0 0 0 0 0 0 0 0 0 0 0 0 0 0 0 0 0 0 0 0 0 0 0 0 0 0 0 0 0 0 0 0 0 0 0 0 0 0 0 0 0 0 0 0 0 0 0 0 0 0 0 0 0 0 0 0 0 0 0 0 0 0 0 0 0 0 0 0 0 0 0 0 0 0 0 0 0 0 0 0 0 0 0 1 0 0 0 0 0 0 0 0 0 0 0 0 0 0 0 0 0 0 0 0 0 0 0 0 0 0 0 0 0 0 0 0 0 0 0 0 0 0 0 0 0 0 0 0 0 0 0 0 0 0 0 0 0 0 0 0 0 0 0 0 0 0 0 0 0 0 0 0 0 0 0 0 0 0 0 0 0 0 0 0 0 0 0 0 0 0 0 0 0 0 0 0 0 0 0 0 0 0 0 0 0 0 0 0 0 0 0 0 0 0 0 0 0 1 0 0 0 0 1 0 0 0 0 0 0 0 0 0 0 0 0 0 0 0 0 0 0 0 0 0 0 0 0 0 0 0 0 0 0 0 0 0 0 0 0 0 0 0 0 0 0 0 0 0 0 0 0 0 0 0 0 0 0 0 0 0 0 0
3 0 0 1 3 0 0 0 3 1 2 0 3 0 2 0 0 0 1 2 1 0 4 0 0 0 2 3 0 1 1 0 3 0 0 1 0 2 1 0 2 0 0 2 2 0 0 0 11 5 3 1 2 4 1 0 3 0 0 0 0 3 6 0 0 9 0 0 1 0 0 0 0 0 0 0 1 1 3 0 1 0 0 0 2 0 0 1 0 2 4 0 4 2 1 0 0 0 0 1 3 1 1 1 1 5 1 0 0 0 0 4 2 0 0 8 3 1 0 1 1 2 6 2 8 0 1 10 0 0 0 1 2 0 1 1 2 3 0 1 2 1 2 1 0 2 0 1 0 1 5 1 5 3 2 2 1 4 0 2 2 2 1 5 4 1 3 0 3 1 4 2 7 0 0 2 0 2 2 0 1 3 0 0 0 3 1 1 0 6 0 1 2 2 6 0 2 0 0 0 0 0 1 0 0 0 0 0 0 0 9 0 0 1 1 0 0 0 0 7 0 2 6 0 1 0 0 0 0 0 8 3 4 1 1 0 2 0 0 0 0 1 0 4 4 3 1 0 1 1 3 0 0 4 2 4 2 0 0 2 1 3 0 4 0 0 1 0 1 0 1 10 1 8 2 1 1 1 4 3 0 2 1 4 2 3 0 0 1 0 6 2 1 4 3 2 1 0 1 0 1 0 1 0 0 0 1 0 2 3 7 5 3 4 2 0 2 0 3 0 0 5 2 4 2 2 6 2 6 6 5 4 0 2 6 4 3 11 0 2 0 4 7 3 6 1 6 3 6 1 1 3 1 3 0 2 7 0 1 4 5 0 2 4 0 2 5 2 5 2 7 3 0 3 1 2 8 0 2 4 1 0 4 1 9 0 0 3 4 0 6 3 6 4 6 2 0 4 4 3 1 0 8 0 4 0 2 7 3 6 3 1 1 1 24 3 5 3 0 1 2 7 0 4 0 3 0 2 0 12 2 0 2 0 1 0 0 0 1 1 2 0 0 0 0 2 0 0 2 1 0 0 0 4 1 0 1 1 0 1 2 2 0 18 0 0 3 0 1 0 0 2 1 0 1 3 0 0 3 0 2 0 3 2 0 3 1 0 0 1 2 2 1 0 3 1 2 0 1 2 0 0 1 0 0 2 1 0 3 2 1 2 2 0 1 0 1 2 2 2 2 0 3 0 1 0 1 3 1 0 0 1 4 0 0 3 0 4 0 2 0 3 1 1 2 1 3 1 1 2 2 3 3 0 2 0 2 1 1 1 0 0 0 0 0 9 1 0 0 0 4 0 0 0 1 3 0 0 1 9 0 0 3 1 0 1 0 0 1 1 7 0 2 5 1 1 2 1 1 0 2 3 1 3 0 1 1 2 0 0 0 0 0 0 0 0 2 0 4 0 1 1 0 1 0 3 2 0 1 2 0 0 0 2 3 0 0 5 0 0 1 0 0 2 0 7 0 2 0 3 0 4 0 0 1 0 0 0 0 1 0 1 2 0 2 0 0 0 14 5 0 0 1 2 4 2 0 4 0 0 0 1 0 0 1 1 0 0 1 0 0 0 0 4 0 1 2 1 0 0 2 2 10 3 0 0 4 0 2 0 0 0 0 0 0 1 0 0 2 0 1 1 4 3 1 1 0 0 0 6 0 0 1 0 0 0 1 0 0 0 3 1 0 2 12 2 0 0 0 0 2 0 0 1 0 0 0 0 0 0 0 1 1 1 1 0 1 0 2 1 0 1 2 0 0 0 1 0 1 0 1 0 1 0 0 0 2 0 1 2 3 1 1 3 0 0 0 0 0 0 0 0 2 0 5 5 0 2 2 0 2 0 1 2 1 1 1 0 0 0 0 1 1 0 1 1 1 0 1 0 0 0 0 1 0 0 0 1 0 2 1 1 0 0 1 0 0 1 1 0 7 0 2 0 0 0 0 0 1 0 1 1 1 1 1 0 0 2 1 1 2 0 0 0 0 2 1 0 0 0 0 0 2 0 0 0 0 0 0 0 0 3 1 0 1 1 0 6 0 1 0 3 1 0 0 1 1 0 0 0 0 0 2 0 0 0 2 0 0 4 0 1 0 0 0 0 1 0 1 1 5 0 0 0 1 0 1 0 0 0 0 0 9 1 1 1 0 2
0 0 0 0 0 0 0 0 0 0 0 0 0 0 0 0 0 0 0 0 0 4 0 0 0 0 0 0 0 0 0 0 0 0 0 0 0 0 0 0 0 0 0 0 0 0 0 0 0 0 1 0 0 0 0 0 0 0 0 0 0 0 0 0 0 0 0 0 0 0 0 0 0 0 0 0 0 0 0 0 0 0 0 1 0 0 0 0 0 0 0 0 0 0 0 0 0 0 0 0 0 0 0 1 0 0 0 0 0 0 0 0 1 0 0 0 0 0 0 0 0 0 0 0 0 0 0 0 0 0 0 0 0 1 0 0 0 0 0 0 0 0 0 0 0 0 0 0 0 0 0 0 0 0 0 0 0 0 0 0 0 0 0 0 0 0 0 0 0 0 0 1 0 0 0 0 0 1 1 0 1 0 0 0 0 0 0 0 1 0 0 0 0 0 0 0 0 0 0 0 0 0 0 0 0 0 0 0 0 0 0 0 0 0 0 0 0 0 0 0 0 0 0 0 0 0 0 0 0 0 0 1 0 0 0 0 0 0 0 0 0 0 0 1 1 0 0 0 0 0 0 0 0 0 1 1 0 0 0 0 0 0 0 0 0 0 0 0 0 0 1 0 0 0 0 0 0 0 0 0 0 2 0 0 0 0 3 0 0 0 1 0 0 2 0 0 0 1 0 0 0 0 0 0 0 0 0 0 1 0 0 0 0 0 0 0 0 2 0 0 0 0 0 0 0 0 0 0 0 0 0 0 0 0 0 0 0 0 0 0 0 0 0 0 0 0 0 0 0 0 0 0 0 0 0 0 0 0 0 0 0 0 0 0 0 0 0 0 0 0 0 0 0 0 0 0 0 0 0 0 0 0 0 0 0 0 1 0 0 0 0 0 0 0 0 0 0 0 0 0 0 1 0 0 0 0 0 0 0 0 0 0 0 2 0 0 0 0 0 0 0 0 0 0 0 0 0 0 0 0 0 0 0 1 0 0 0 0 0 0 0 0 0 0 0 0 0 0 0 0 0 0 0 0 0 0 0 0 0 0 0 0 0 0 0 0 0 0 0 0 0 0 0 0 0 0 0 0 0 0 0 0 0 0 0 0 0 0 0 0 0 0 0 0 0 0 0 0 0 0 0 0 0 0 0 0 0 0 0 0 0 0 0 0 1 0 0 0 0 0 0 0 0 0 0 0 0 0 0 0 0 0 0 1 0 0 0 0 0 0 0 0 0 0 0 0 0 0 0 1 0 0 0 0 0 0 0 0 0 0 0 0 0 0 0 0 0 0 0 0 0 0 0 0 0 0 0 0 0 1 0 0 0 0 0 0 0 0 0 0 0 0 0 0 0 0 0 0 0 0 0 2 0 0 0 0 0 0 0 0 0 0 0 0 0 0 0 0 0 0 0 0 0 0 0 0 0 0 0 1 0 0 0 1 0 0 0 0 0 0 0 0 0 0 0 0 0 0 0 0 0 0 0 0 0 0 0 1 0 1 0 2 0 0 0 0 0 0 0 0 0 0 0 0 0 0 0 0 0 0 0 0 0 0 0 0 0 0 0 0 0 0 0 0 0 0 0 0 0 0 0 0 0 0 0 0 0 0 0 0 0 0 0 0 0 0 0 0 0 0 0 0 0 0 0 0 0 0 0 0 0 0 0 0 0 0 0 0 0 0 0 0 0 0 0 0 0 0 0 0 0 1 0 0 0 0 0 0 0 0 0 0 0 0 0 0 0 0 0 0 0 0 0 0 0 0 0 0 0 0 0 0 0 0 0 0 0 0 0 0 0 0 0 0 0 0 0 0 0 0 0 0 0 0 0 0 0 0 0 0 0 0 0 0 0 0 0 0 0 0 0 0 0 0 0 0 0 0 0 0 0 0 0 0 0 0 0 0 0 0 0 0 0 0 0 0 0 0 0 0 0 0 0 0 0 0 0 0 1 0 0 0 0 0 0 0 0 0 0 0 0 0 0 0 0 0 0 0 0 0 0 0 0 0 0 0 0 0 0 0 0 0 0 0 0 0 0 0 0 1 0 0 0 0 0 0 0 0 0 0 0 0 0 0 0 0 0 0 0 0 0 0 0 0 0 0 0 0 0 0 0 0 0 0 0 0 0 0 0 0 0 0 0 0 0 1 0 0
0 0 0 0 0 0 1 0 0 1 0 1 0 0 0 1 1 0 0 0 2 1 0 0 0 0 0 0 0 2 0 4 0 2 2 0 1 0 0 0 5 2 0 0 3 0 3 0 1 3 2 4 3 0 3 1 1 2 0 3 2 5 2 1 1 2 0 0 0 1 0 0 0 0 0 0 0 0 0 2 0 0 4 3 0 1 0 3 1 0 2 0 0 0 0 2 1 0 1 0 0 1 1 1 0 2 1 2 0 0 0 0 0 0 0 0 0 0 0 1 0 2 2 0 1 0 0 0 1 0 0 0 2 0 0 0 0 0 0 0 0 1 0 1 0 0 0 1 0 0 0 0 0 0 0 0 0 0 0 0 0 0 0 2 0 0 1 0 0 1 0 0 0 0 0 2 0 0 0 0 2 0 1 0 1 1 0 0 3 0 0 0 0 2 0 1 0 1 1 2 1 1 3 2 0 0 3 1 0 5 3 0 0 3 2 2 0 5 0 3 0 2 4 5 0 6 0 2 0 5 1 3 2 0 1 1 1 0 0 1 0 0 0 1 0 0 0 1 4 0 0 3 0 4 3 1 0 4 1 0 3 2 1 2 2 2 0 0 4 3 9 0 0 3 4 0 2 5 1 2 5 9 2 4 4 0 3 0 1 3 1 2 4 3 4 1 2 4 3 2 0 3 1 1 1 0 3 4 4 8 0 1 2 1 0 1 1 1 0 3 0 0 0 0 1 2 0 0 0 0 0 3 0 1 4 0 1 0 0 0 3 1 3 0 0 0 2 0 0 1 2 0 0 1 0 0 1 1 1 0 1 0 0 1 0 0 3 0 1 3 1 0 0 1 0 0 0 0 0 0 0 0 0 0 0 0 0 0 0 0 0 0 0 0 0 0 0 0 0 0 4 0 0 0 0 0 2 0 0 0 0 0 0 0 0 1 0 0 0 0 0 0 0 0 0 0 0 0 0 0 0 0 0 0 0 3 0 0 0 0 0 2 0 0 1 2 0 0 0 0 0 1 0 0 0 1 0 0 0 0 0 0 0 0 0 0 1 0 0 0 3 0 0 1 0 0 0 0 0 0 0 0 0 0 0 0 0 0 0 0 0 0 0 0 0 0 0 1 0 1 1 0 0 0 0 0 0 0 0 0 1 1 3 0 1 0 0 0 0 1 0 0 0 0 0 0 0 0 0 1 0 0 1 0 1 0 0 1 1 0 0 0 4 2 0 0 2 3 1 2 1 6 0 1 0 2 0 0 0 2 2 1 1 0 0 1 1 0 0 5 0 2 1 0 0 0 1 0 0 1 0 0 0 1 0 0 0 0 0 0 0 0 0 0 0 0 2 0 1 0 0 0 0 0 0 0 1 0 2 3 0 0 1 1 0 0 1 1 0 0 2 3 0 0 3 1 0 0 1 0 1 1 5 2 1 0 0 1 0 0 2 1 2 0 0 0 0 0 0 1 1 1 1 0 0 1 0 1 1 0 0 0 0 0 0 0 0 0 0 0 0 0 0 0 1 0 0 0 0 0 0 0 4 0 0 1 0 0 2 0 0 0 0 0 0 0 0 1 0 3 0 0 0 0 0 0 1 5 0 0 4 0 0 0 1 0 0 0 0 0 0 0 0 0 0 0 6 0 0 1 0 0 1 0 1 0 0 0 0 0 0 0 0 0 0 0 0 0 0 1 3 0 0 0 0 0 0 0 0 1 0 0 1 0 0 0 0 2 0 0 1 1 0 1 0 0 1 0 0 0 0 0 0 0 0 0 0 0 0 0 0 1 0 1 0 0 1 0 1 0 1 1 3 2 2 0 0 0 1 0 0 0 2 0 0 0 0 0 0 0 0 0 0 0 0 1 0 1 1 1 1 0 0 0 0 0 0 1 0 0 0 0 0 0 0 0 0 1 0 0 0 0 0 0 0 0 1 0 0 0 0 0 0 0 0 0 0 0 0 0 1 0 1 0 0 0 0 0 0 0 0 1 0 1 0 0 0 0 2 0 0 0 0 1 0 0 0 0 0 0 1 0 0 0 0 0 1 0 0 0 0 0 0 0 0 0 0 1 0 0 0 0 0 0 0 0 0 0 0 0 0 0 0 0 0 0 0 0 0 0 0 0 0 2 0 0 1 0
0 0 0 0 0 0 0 0 0 0 0 1 0 1 1 0 1 0 3 0 3 5 1 0 1 0 6 1 0 0 2 0 3 1 0 0 0 0 5 0 4 0 5 4 0 1 0 2 2 5 1 6 1 1 7 0 3 1 0 4 0 1 5 0 0 0 0 1 0 1 0 1 0 0 0 0 0 1 0 0 0 0 2 0 0 0 0 0 3 0 0 0 0 4 0 0 0 0 0 1 0 1 2 0 2 0 0 0 0 0 0 0 4 0 1 0 1 0 0 0 0 0 0 0 0 0 0 0 0 0 0 0 0 0 0 0 0 0 0 0 2 7 0 0 0 2 0 0 0 0 0 0 0 0 0 0 0 1 0 0 0 0 2 0 2 0 0 0 15 0 0 2 1 0 0 0 0 4 15 0 0 8 0 0 1 1 0 0 1 0 1 0 0 1 2 8 1 0 0 0 0 0 0 0 6 0 0 7 4 5 10 2 5 0 1 8 2 8 6 4 1 10 0 14 5 1 2 3 0 10 6 10 14 0 0 0 0 14 4 10 5 2 0 5 3 0 1 4 1 0 0 3 5 1 0 2 0 3 11 6 0 0 2 1 4 0 0 3 15 6 5 15 2 2 4 3 4 1 3 0 3 7 4 4 4 1 0 10 5 6 0 1 2 0 0 3 0 3 0 0 7 0 3 2 1 1 0 0 1 2 1 1 0 0 1 0 4 0 0 0 1 7 1 0 0 1 3 1 0 1 1 3 0 0 0 0 4 1 0 3 0 0 1 0 9 2 0 0 0 3 0 8 4 8 0 0 0 0 1 0 1 1 0 4 0 0 0 5 0 0 0 1 1 4 5 0 0 0 0 0 0 0 0 0 0 0 0 0 0 1 0 0 0 1 0 0 0 1 0 0 0 0 7 0 0 0 0 0 1 2 0 0 1 1 0 0 0 4 0 0 0 0 0 0 0 0 0 0 0 0 1 0 0 0 0 6 0 0 0 0 0 0 3 0 1 6 0 2 0 0 0 0 0 0 0 0 0 0 0 0 0 0 0 0 0 0 0 0 0 0 3 0 0 0 0 1 0 0 0 0 0 1 0 0 0 0 0 0 0 0 0 0 0 0 0 0 0 0 0 3 1 0 0 0 2 4 2 0 1 0 0 1 0 0 1 4 0 0 0 2 1 0 0 0 3 4 1 1 1 1 1 0 0 4 2 1 0 2 0 0 0 1 0 0 0 3 2 0 0 2 0 0 0 2 0 0 0 0 0 0 24 0 0 0 0 0 1 0 7 4 6 5 3 0 3 1 3 4 4 4 3 7 1 2 1 2 4 4 7 0 1 0 1 1 0 3 2 0 2 0 3 5 3 0 6 12 0 2 4 7 0 0 2 4 2 1 7 4 0 0 4 1 2 3 1 0 1 0 3 0 2 1 10 0 0 2 0 1 4 1 4 0 7 5 2 0 3 0 8 4 5 0 1 4 0 1 0 8 1 2 1 5 5 15 1 0 0 0 0 1 0 0 0 0 0 0 0 0 0 0 0 0 0 3 0 1 0 0 0 0 1 0 0 0 0 4 0 0 0 0 5 0 0 0 0 0 0 6 0 0 0 0 1 4 2 0 0 0 0 8 0 0 0 0 0 0 0 0 0 0 0 0 0 0 0 5 0 0 0 0 0 1 0 0 0 2 5 0 0 2 0 0 1 0 0 0 0 1 0 0 2 1 0 0 1 0 1 0 0 0 0 1 6 0 0 0 0 0 0 0 0 0 1 0 0 0 0 0 0 1 0 0 0 0 0 0 3 1 1 0 1 2 0 4 3 0 0 0 0 0 0 0 0 0 0 1 1 0 1 0 1 0 0 0 0 1 0 0 1 0 0 0 2 0 0 0 0 3 0 0 0 0 1 0 0 0 0 1 0 1 0 0 0 2 0 0 0 0 0 0 0 0 3 0 0 4 1 1 0 0 0 0 0 0 1 0 0 0 1 0 0 2 0 0 7 3 0 4 0 0 0 0 0 1 0 1 0 0 0 0 5 0 0 0 0 3 0 0 0 0 0 1 0 1 9 3 3 3 2 8 2 1 0 2 0 0 0 2 4 1 1 1 6 5 0 0 0 0 0 0 4 1 3 4 2 0 3 3
0 0 0 0 0 4 0 0 0 0 0 3 2 0 4 0 4 11 0 0 1 9 4 0 1 8 25 1 0 0 0 0 1 0 0 1 1 0 3 0 0 3 0 11 0 0 0 0 0 0 1 0 0 0 0 1 0 0 0 1 0 0 0 0 0 0 0 0 0 0 2 0 2 0 1 2 0 0 0 1 0 3 5 1 1 5 0 2 0 1 0 7 2 5 2 1 1 0 0 1 0 0 2 1 0 4 2 2 1 0 0 2 2 3 0 2 0 0 0 0 0 1 0 0 1 0 1 0 0 0 0 2 2 0 1 0 0 2 1 1 0 0 0 0 2 0 0 2 0 1 1 0 3 0 0 1 1 2 0 0 0 1 2 1 0 2 0 0 0 1 2 2 0 0 0 0 0 0 1 0 2 0 2 0 0 0 1 3 1 0 0 2 1 2 0 2 0 9 2 2 3 2 8 2 1 2 2 1 6 0 11 0 7 0 0 0 1 0 14 0 0 2 0 0 1 6 1 2 0 1 1 1 2 0 1 2 0 19 2 3 2 4 11 1 3 10 0 1 0 0 7 0 0 2 0 5 1 1 0 5 6 2 0 5 2 4 1 4 4 7 6 9 5 3 3 1 2 2 6 6 1 14 0 5 4 6 9 2 0 10 4 0 3 14 1 3 0 2 0 0 0 1 2 1 0 6 2 0 6 0 1 1 0 5 2 2 0 0 6 0 0 3 0 1 0 3 4 1 4 4 3 0 5 3 7 2 1 4 3 2 2 2 5 5 2 2 5 1 0 1 0 6 0 0 2 0 2 0 0 0 0 0 0 0 0 2 1 1 0 0 1 0 0 1 0 0 0 0 0 0 0 0 0 2 0 0 0 0 0 2 0 0 0 1 0 0 3 0 0 0 0 0 1 0 0 1 0 0 0 1 0 0 2 0 0 0 0 0 0 0 0 0 0 0 0 0 0 0 0 0 0 0 0 0 2 0 0 0 0 0 0 1 0 1 0 0 0 0 2 0 0 0 0 0 0 0 0 0 0 0 1 0 0 0 0 0 0 1 0 0 0 0 0 0 0 0 0 0 0 0 0 1 0 0 0 0 0 0 0 1 0 0 2 0 0 1 0 0 0 0 0 0 0 0 0 0 0 0 0 0 0 0 2 0 4 0 0 0 1 0 0 1 2 1 3 0 0 0 0 0 0 0 0 0 0 0 1 0 0 0 0 1 0 3 0 0 2 0 0 3 0 0 3 0 4 1 1 1 2 2 0 3 1 6 2 1 4 0 0 0 0 1 0 0 2 1 0 0 0 0 1 0 0 2 1 1 1 0 1 0 1 1 0 4 1 0 2 1 0 0 0 0 1 2 1 4 0 0 1 3 1 0 1 2 0 0 0 1 2 1 0 0 0 2 0 1 0 0 0 1 1 0 0 0 4 0 1 0 0 1 3 1 0 0 3 0 1 1 0 1 1 4 3 3 1 2 1 1 0 4 4 4 5 1 2 0 0 0 0 0 0 9 2 1 0 1 1 0 1 2 0 0 1 0 1 1 0 0 1 0 0 0 0 1 0 0 7 0 0 0 0 0 0 0 0 2 0 0 0 0 0 2 1 4 3 0 1 0 0 0 1 5 4 7 0 0 0 0 0 0 0 0 0 0 0 0 0 0 0 0 0 0 0 1 0 7 2 3 2 3 1 1 0 0 0 0 0 0 0 0 0 1 0 0 0 0 0 1 0 0 1 0 1 0 0 3 2 0 0 0 0 0 1 0 0 0 0 0 0 0 0 0 0 1 0 0 0 0 0 0 1 0 0 2 2 0 0 0 0 0 0 0 0 0 0 0 1 1 4 0 0 0 0 0 0 0 0 2 1 0 1 2 0 0 0 0 0 1 2 0 0 0 0 0 0 0 0 0 0 0 1 0 0 1 0 0 0 2 0 0 0 0 0 0 0 0 1 1 1 0 0 0 1 0 0 1 0 0 0 0 0 0 0 0 0 0 2 5 0 0 0 0 0 2 1 1 0 2 1 0 0 0 0 0 0 2 1 0 0 0 1 0 0 2 0 0 0 0 0 1 0 0 0 0 0 0 0 0 2 0 0 0 0 1 0 0 0 1 0 0 0 1 3 0 1 1 0 0
0 0 0 1 0 0 0 0 0 0 0 0 0 0 0 0 0 0 0 0 0 1 0 0 0 0 0 0 0 0 0 0 0 0 0 0 0 0 0 0 0 0 1 0 0 0 0 0 0 0 0 1 1 0 1 0 0 0 0 0 0 0 0 0 0 0 0 0 0 0 0 0 0 0 0 0 0 0 0 0 0 0 0 0 0 0 0 0 0 0 0 0 0 0 0 0 0 0 0 0 2 0 0 2 0 0 0 0 0 2 0 0 0 1 0 0 0 0 0 0 0 0 0 0 0 1 0 0 0 0 0 0 0 0 0 0 0 0 0 0 0 1 0 0 0 1 0 0 2 0 0 0 0 1 0 0 0 1 0 0 0 2 1 0 0 0 0 0 0 0 0 0 0 0 0 0 0 0 0 0 0 0 1 0 0 0 0 1 0 0 0 0 0 0 0 0 1 0 1 0 0 4 0 2 0 1 0 0 0 0 0 0 1 3 0 0 0 0 0 0 0 0 0 0 1 0 0 0 0 0 0 0 0 0 0 0 0 1 0 0 0 1 0 0 0 0 1 0 0 0 0 0 0 0 0 0 0 0 1 0 0 1 1 3 0 1 0 1 0 0 0 0 0 1 0 1 0 0 0 0 1 1 0 0 3 3 0 0 0 0 0 1 2 0 0 0 0 0 0 0 0 0 0 1 4 0 0 1 0 0 0 1 0 1 1 0 0 0 0 0 0 0 0 0 0 2 0 0 0 0 0 0 0 0 0 0 0 0 0 0 0 0 1 0 0 0 0 0 0 1 0 0 1 0 1 1 1 0 0 0 0 0 0 2 0 0 0 0 1 0 0 0 0 0 0 0 0 1 0 0 0 0 1 0 2 0 0 0 1 1 1 0 3 0 0 0 0 0 0 2 0 0 0 0 0 0 0 0 0 0 1 0 0 0 0 0 0 0 0 0 0 0 0 1 0 0 1 1 0 0 0 0 0 0 0 0 0 0 0 0 0 0 0 0 0 1 1 0 0 0 1 0 0 0 0 0 0 0 0 0 0 0 0 0 1 0 0 0 0 0 0 0 0 0 0 0 0 0 0 0 0 1 0 0 0 0 0 0 0 0 1 0 0 0 0 0 0 0 0 0 0 0 0 0 0 0 0 0 0 0 1 0 0 0 0 0 0 0 0 0 0 0 0 0 0 0 0 0 0 0 0 0 0 0 0 0 0 0 0 1 0 0 0 0 0 0 0 0 1 0 0 0 0 0 0 1 0 0 2 0 2 0 0 1 0 0 0 0 0 0 0 0 0 0 0 0 2 1 0 0 0 2 1 0 0 0 0 0 0 0 0 0 0 0 0 0 0 0 0 0 0 0 0 1 0 1 0 0 0 0 0 0 0 0 0 0 0 0 0 0 0 0 0 0 0 0 0 0 0 0 0 0 0 0 0 1 0 0 0 0 0 0 0 0 0 0 0 0 0 0 1 0 0 0 0 0 0 0 0 0 1 0 0 0 1 0 0 0 0 0 0 0 0 0 0 0 0 0 0 0 0 0 0 0 0 0 0 0 0 1 0 0 1 0 0 0 0 0 1 0 0 0 0 0 0 0 0 0 0 0 0 0 0 0 0 0 0 0 0 0 0 0 0 0 0 0 0 0 1 1 0 0 0 0 0 0 0 0 0 0 0 0 0 0 0 0 0 0 0 0 0 0 1 0 0 0 0 0 0 0 0 0 0 0 0 0 0 0 0 0 0 0 0 1 0 0 0 0 0 0 1 0 0 0 0 0 0 0 0 0 0 0 0 0 0 0 0 0 0 1 0 0 1 0 0 0 0 1 0 0 0 0 0 1 0 0 0 0 0 0 0 0 0 0 0 0 0 0 0 0 0 0 0 0 0 0 0 0 0 0 0 0 0 0 0 0 0 0 0 0 0 0 0 0 0 0 0 0 0 0 0 0 0 0 0 0 0 0 0 1 0 0 0 0 0 0 0 0 0 0 0 0 0 0 0 0 0 1 1 0 0 0 0 0 0 0 0 0 0 0 0 1 1 0 1 0 0 0 0 0 0 0 0 0 0 0 0 0 0 0 0 0 0 0 0 0 0 0 0 0 0 0 0 0 0 0 0 0 1 0 0 0 0 0 0 0 0 0
0 0 0 0 0 0 0 0 1 0 0 0 0 0 0 1 1 3 3 0 0 3 1 1 1 0 1 0 3 1 1 0 4 0 1 0 0 0 0 0 0 0 0 4 0 2 0 1 2 1 5 0 0 0 0 0 2 0 0 0 1 0 3 0 1 0 1 0 0 1 0 1 0 0 2 0 1 0 0 0 0 2 2 0 1 1 0 3 0 0 0 0 0 0 0 0 0 1 1 0 0 0 1 3 0 1 0 0 0 0 0 0 0 1 0 1 0 0 1 0 0 0 3 0 0 1 1 1 0 0 0 1 0 0 0 0 0 2 0 0 1 1 0 0 0 0 1 1 1 0 0 0 0 0 0 0 0 0 3 0 0 0 0 0 0 0 2 0 0 0 0 2 0 2 1 0 0 1 8 0 0 2 0 0 0 1 0 0 1 1 0 0 0 1 0 1 2 1 1 0 1 2 4 3 1 3 11 0 2 4 2 1 0 4 0 0 0 1 1 3 2 1 0 0 0 2 3 0 0 0 0 1 3 0 0 1 1 0 0 1 0 1 0 0 0 1 4 1 1 0 0 2 0 1 0 0 0 2 1 2 0 0 1 2 0 1 0 2 2 2 2 1 3 2 0 0 3 0 5 0 1 2 0 2 1 2 1 0 1 1 0 1 3 0 0 4 2 3 0 0 5 4 4 0 0 1 0 0 0 5 1 1 1 0 1 1 1 0 0 0 2 1 2 0 0 1 1 1 1 1 0 0 0 0 0 0 3 3 1 0 0 0 2 1 0 2 1 0 1 1 0 1 2 2 0 0 1 0 1 0 1 0 0 0 0 1 0 0 0 0 1 0 0 0 2 0 0 0 0 0 0 0 0 0 0 1 0 0 0 0 1 0 0 0 0 0 0 0 0 0 2 0 0 0 0 0 0 0 0 1 1 0 0 0 2 0 0 0 0 0 0 0 0 0 0 1 0 1 0 2 0 0 0 0 0 0 1 0 0 0 0 0 0 0 0 2 0 0 0 0 0 0 1 0 0 0 0 0 0 0 0 0 0 0 0 0 0 0 1 0 2 0 0 0 0 0 0 0 0 0 0 0 0 0 0 0 0 0 0 0 1 0 0 0 0 0 0 0 0 0 2 0 0 0 0 0 0 0 0 0 0 0 0 0 0 2 0 0 0 0 0 0 0 0 0 0 0 0 0 0 0 0 0 0 0 1 0 0 0 0 0 0 1 0 0 2 0 0 1 0 1 0 0 0 0 0 0 0 1 0 3 0 0 0 1 2 2 0 1 0 1 0 2 0 0 0 1 0 0 1 0 1 0 0 2 0 0 0 2 0 1 0 0 0 3 1 0 0 0 0 1 0 0 0 1 1 0 0 4 0 1 2 3 2 1 0 0 1 1 0 0 1 0 0 0 0 0 0 0 0 0 0 1 0 1 0 0 1 0 1 0 3 1 0 2 0 1 1 1 0 0 0 1 3 0 1 0 0 0 0 0 0 3 0 1 0 0 0 0 0 0 1 0 0 1 0 0 0 0 1 0 0 0 0 0 0 0 0 0 0 0 0 2 1 1 1 3 0 0 0 1 0 0 0 0 0 1 0 0 1 0 0 0 0 0 0 0 0 0 1 0 1 0 0 0 0 0 0 0 0 0 0 0 0 0 0 0 0 0 0 0 1 0 0 0 0 1 0 0 0 0 0 1 0 0 0 0 0 0 0 0 0 0 0 0 0 0 0 0 0 0 0 0 0 1 0 0 0 0 0 0 0 0 0 0 0 1 0 0 0 0 0 0 0 0 0 0 0 0 1 2 0 0 2 0 0 0 0 0 0 0 0 1 0 0 0 1 0 0 0 0 0 0 2 0 0 1 0 0 2 0 1 0 0 0 0 0 0 0 0 0 0 0 0 0 0 0 1 0 0 2 0 0 0 0 1 0 0 1 0 0 0 2 1 0 2 2 0 0 1 0 2 0 0 1 0 0 0 0 0 0 0 0 0 0 0 0 3 0 0 0 0 0 0 0 2 0 0 2 0 0 0 0 0 2 0 0 0 0 0 0 0 1 0 0 0 2 0 0 0 0 0 1 0 0 0 0 0 0 1 1 0 1 0 0 0 0 0 0 0 0 0 1 0 1 0 0 0
19 8 17 34 15 29 9 10 8 16 14 8 9 33 17 39 31 14 9 11 24 4 28 7 11 35 32 24 24 6 16 13 14 10 28 8 9 17 22 24 19 15 14 7 40 10 20 13 26 12 27 13 16 24 20 19 13 32 6 47 8 8 16 11 4 19 14 5 2 41 11 11 8 28 6 2 12 20 16 6 7 6 4 5 10 4 9 9 6 26 9 18 14 35 11 5 10 14 27 16 12 17 10 10 10 4 14 13 9 25 9 25 28 19 10 33 20 23 49 14 4 6 17 10 14 33 12 7 26 12 17 26 3 17 11 17 12 14 14 10 14 13 7 12 14 15 24 11 19 20 16 14 13 16 19 14 6 10 7 9 8 12 8 10 13 6 10 12 46 12 18 8 10 25 43 12 11 45 5 23 6 13 13 32 4 15 4 16 17 3 12 13 5 17 6 66 79 55 60 38 45 100 83 99 33 57 47 44 32 72 56 108 31 97 49 19 60 27 46 84 41 63 28 37 44 90 38 35 61 35 85 48 62 48 43 27 44 33 74 49 41 51 33 41 38 79 26 63 43 30 35 46 54 47 30 44 42 38 55 51 67 70 26 58 52 29 62 34 80 125 54 79 82 54 45 94 38 59 99 55 63 54 102 60 57 66 60 115 60 59 22 67 106 49 77 49 60 43 88 63 119 126 67 71 37 43 49 105 60 43 39 73 56 42 47 29 48 37 32 40 47 43 61 39 34 22 31 20 35 34 15 50 13 52 33 31 25 20 15 53 24 17 28 20 38 24 24 17 24 24 61 80 49 53 53 30 32 23 33 21 34 14 27 68 16 20 19 56 14 18 49 30 52 18 33 32 19 25 22 10 40 54 43 38 27 35 15 29 93 29 36 19 42 41 29 11 27 11 46 51 56 45 55 44 32 51 51 31 35 49 60 45 21 33 28 52 35 25 27 23 21 46 37 34 19 38 35 23 45 34 62 52 46 32 13 33 22 45 19 28 25 48 58 16 21 47 51 16 19 24 16 21 40 26 15 28 42 25 27 38 25 39 26 45 11 36 23 25 47 44 48 35 37 31 30 30 30 44 30 48 56 38 19 26 30 33 37 28 28 39 16 26 30 58 36 47 30 45 53 19 30 27 31 22 37 45 22 32 50 36 20 48 28 26 22 54 43 23 14 35 64 42 42 30 32 48 76 44 51 32 37 48 50 30 42 62 49 45 52 75 36 113 74 83 43 56 102 135 71 63 74 46 87 56 103 53 33 48 71 40 91 53 24 60 87 53 49 37 39 73 49 41 20 25 50 74 69 105 34 100 46 35 40 37 50 41 38 49 26 57 48 68 41 46 47 29 34 28 44 29 52 32 54 27 70 37 24 31 55 36 39 62 49 49 39 67 38 47 54 27 38 36 43 33 49 118 63 32 58 14 35 54 29 113 32 53 82 68 44 53 76 46 38 42 64 49 29 42 48 45 76 58 61 61 37 56 44 51 82 59 46 66 47 65 68 46 16 24 42 28 18 26 27 21 49 61 28 14 21 30 28 23 32 26 24 25 13 6 19 6 17 10 16 17 37 17 49 35 29 34 40 22 44 28 47 24 32 17 27 28 15 14 15 10 27 20 23 17 11 20 29 22 50 36 38 22 29 47 20 21 44 16 26 6 12 26 19 23 17 9 14 12 31 12 22 38 28 52 45 15 22 36 31 24 7 12 8 29 7 30 22 27 37 19 29 12 20 31 31 38 39 28 73 29 37 34 14 26 32 11 21 22 30 21 18 11 22 34 10 10 40 17 18 29 18 22 30 24 42 14 30 49 70 27 22 15 15 21 18 29 12 9 20 29 24 28 15 15 33 14 30 42 23 29 25 36 33 28 22 33 22 27 41 17 17 13 28 26 16 16 26 23 29 17 42 27 33 20 45 36 30 50 35 13 13 23 13 35 17 40 20 22 16 10 22 44 31 35 21 27 12 24 15 30 29 28 32 25 32 10 28 19 28 31 26 42 57 62 29 16 18 22 15 30 42 16 40 21 17 30 39 39 20 39 26 40 40 16 31 29 34 25 28 23 16 20 22 27 36 58 14 32 40 41 15 46 29 23 52 39 32 25 38 37 29 36 26 24 23 38 31 21 64 39 37 38 23 40
0 0 0 0 0 0 0 0 0 0 0 0 0 0 0 0 0 0 0 0 0 0 0 0 0 0 0 0 1 0 0 0 0 0 0 0 0 0 0 0 0 0 0 0 0 0 0 0 1 0 0 0 0 0 0 0 0 0 0 0 0 0 0 1 0 1 0 0 0 0 0 0 0 0 0 0 0 0 0 0 0 0 0 0 0 0 0 0 0 0 0 0 0 0 0 0 0 0 0 0 0 0 0 0 0 0 0 0 0 0 1 0 2 0 0 0 0 0 0 0 0 1 0 0 0 1 0 0 0 0 0 0 0 1 0 0 0 0 0 0 0 0 0 0 0 0 0 0 0 0 0 0 0 0 0 0 0 0 0 0 0 0 0 0 0 0 0 0 0 0 0 0 0 0 0 0 0 0 0 0 1 0 0 0 0 0 0 0 1 0 0 0 0 0 0 0 0 0 0 0 1 3 2 0 0 0 0 0 0 0 0 0 0 1 0 0 0 0 0 0 0 0 0 0 0 0 0 0 0 0 0 0 0 0 0 0 0 0 0 0 0 0 0 0 0 0 0 0 1 0 0 1 0 0 0 0 0 0 0 0 0 1 0 0 0 0 0 1 0 0 0 0 0 1 0 0 0 0 0 0 2 1 0 1 1 1 1 0 0 0 1 0 1 0 0 0 0 0 0 0 0 1 1 0 0 0 0 0 0 0 0 0 0 0 0 0 0 0 0 0 0 0 1 0 0 0 0 0 0 0 0 0 0 0 0 0 0 0 1 0 0 0 0 0 0 0 0 0 0 0 0 0 0 0 0 0 0 0 0 0 0 0 0 0 0 1 0 0 0 0 0 0 0 0 0 0 0 0 0 0 0 0 0 0 0 0 0 0 0 0 0 0 0 0 0 0 0 0 0 0 0 0 0 0 0 0 0 0 0 0 0 0 0 0 0 0 0 0 0 0 0 0 0 0 0 0 0 0 1 0 0 0 0 0 0 0 0 0 0 0 0 0 0 0 0 0 0 0 1 0 0 0 0 0 0 0 0 0 0 0 0 0 0 0 0 0 0 0 0 0 0 0 0 0 0 0 0 0 0 0 0 1 0 0 0 0 0 0 0 0 0 0 0 0 0 0 0 0 0 0 0 0 0 0 0 0 0 0 0 0 0 0 0 0 1 0 0 0 0 0 0 0 0 0 0 0 0 0 0 0 0 0 0 0 0 0 0 0 0 1 0 0 0 0 0 0 0 0 0 0 0 1 0 0 0 0 0 0 0 0 0 0 0 0 0 0 1 0 0 0 0 0 0 0 0 0 0 0 0 0 0 0 0 0 0 0 0 0 0 0 0 0 0 0 0 0 0 0 0 0 0 0 0 0 0 0 0 0 0 0 0 0 1 0 0 0 0 0 0 0 0 0 0 0 0 0 0 0 0 0 0 0 0 0 0 0 0 0 0 0 0 0 0 0 0 0 0 0 0 0 0 0 0 0 0 1 0 0 0 0 0 1 1 0 0 0 0 0 0 0 0 0 0 0 0 0 0 0 0 0 0 0 0 0 0 0 0 0 0 0 0 0 0 0 1 0 0 0 0 0 0 0 0 0 0 0 0 0 0 0 2 0 0 0 0 0 0 0 0 0 0 0 0 0 0 0 0 0 0 0 0 0 0 0 0 0 0 0 0 0 0 0 0 0 0 0 0 0 0 0 0 0 0 0 0 0 0 0 0 0 0 0 0 0 0 0 0 0 0 0 0 0 0 0 0 0 0 0 0 0 0 0 0 0 0 0 0 0 0 0 0 0 0 0 0 1 0 0 0 0 0 1 0 0 0 0 0 0 0 0 0 0 0 0 0 0 0 0 0 0 0 0 0 0 0 0 0 0 0 0 0 1 0 0 0 0 0 0 0 0 0 0 0 0 0 0 0 0 0 0 0 0 0 0 0 0 0 0 0 0 0 0 0 0 0 0 0 1 0 0 0 0 0 0 0 0 0 0 0 0 0 0 1 0 0 0 0 0 0 0 0 0 0 0 0 0 0 0 0 0 0 0 0 0 0 1 0 0 0 0 0 0 0 0 0 0 0 0 0 0 0 0 0 0 0 0 0 0 0 0 0 0 0 0 0 0 0 0 0 0 0 0 0 0 0 0 0 0
0 0 0 0 0 0 0 0 0 0 0 0 0 0 0 0 0 0 0 0 0 0 0 0 0 0 0 0 0 0 0 0 0 0 0 0 0 0 0 0 0 0 0 1 0 0 0 0 0 0 0 0 0 0 0 0 0 0 0 0 0 0 0 0 0 0 0 0 0 0 0 0 1 0 0 0 0 0 0 0 0 0 0 0 0 0 0 0 0 0 0 0 0 3 0 0 0 0 0 0 0 0 0 0 0 0 0 0 0 0 0 0 0 0 0 0 0 0 0 0 0 0 0 0 0 0 0 0 0 0 0 0 0 0 0 0 0 0 0 0 0 0 0 0 0 0 0 0 0 1 0 0 0 0 0 0 0 0 0 0 0 0 0 0 0 0 0 0 0 0 0 0 0 0 0 0 0 0 0 0 0 0 0 0 0 0 0 0 0 0 0 0 0 0 0 0 0 0 0 0 0 0 0 0 0 0 0 0 0 0 0 0 0 0 0 0 0 0 0 0 0 0 0 0 0 0 0 0 0 0 0 0 0 0 0 0 0 0 0 0 0 0 0 0 0 0 0 0 0 0 0 0 0 0 0 2 0 0 0 0 0 0 0 0 0 0 0 0 0 0 0 0 0 0 0 0 0 0 0 0 0 0 0 0 0 0 0 0 0 0 0 0 0 0 0 0 0 0 0 0 0 0 0 0 0 0 0 0 0 0 0 0 0 0 0 0 0 0 0 1 0 0 0 0 0 0 0 0 0 0 1 0 0 0 0 0 0 0 0 0 0 0 0 0 0 1 0 0 0 0 0 0 0 0 0 0 0 0 0 0 0 0 0 0 0 0 0 0 0 0 0 0 0 0 0 0 0 1 0 0 0 0 0 0 0 0 0 0 0 0 0 0 0 0 0 0 0 0 0 0 0 0 0 0 0 0 0 0 0 0 0 0 0 0 0 0 0 0 0 0 0 0 0 0 0 0 0 0 0 0 0 0 0 0 0 0 0 0 0 0 0 0 0 0 0 0 0 0 0 0 0 0 0 0 0 0 0 0 0 0 0 0 0 0 0 0 0 0 0 0 0 0 0 0 0 0 0 0 0 0 0 1 0 0 0 0 0 0 0 0 0 0 0 0 0 0 0 0 0 0 0 0 0 0 0 0 0 0 0 0 0 0 0 0 0 0 0 0 0 0 0 0 0 0 0 0 0 0 0 0 0 0 0 0 0 0 0 1 0 0 0 0 0 0 0 0 0 1 0 0 0 0 0 0 0 0 0 0 0 0 0 0 0 0 0 0 0 0 0 0 0 0 0 0 0 0 0 0 0 0 0 0 0 0 0 0 0 0 0 0 0 0 0 0 0 0 0 0 0 1 0 0 0 0 0 0 0 0 0 0 0 0 0 0 0 0 0 0 0 0 0 0 0 0 0 0 0 0 0 0 0 0 0 0 0 0 0 0 0 0 0 0 0 0 0 0 0 0 1 0 0 0 0 0 0 0 0 0 0 0 0 0 0 0 0 0 0 0 0 0 0 0 0 0 0 0 0 0 0 0 0 0 0 0 0 0 0 0 0 0 0 0 0 0 0 0 0 0 0 0 0 0 0 0 0 0 0 0 0 0 0 0 0 0 0 0 0 0 0 0 0 0 0 0 0 0 0 0 0 0 0 0 0 0 0 0 0 0 0 0 0 0 0 0 0 0 0 0 0 0 0 0 0 0 0 0 0 0 0 0 1 0 0 0 0 0 0 0 0 0 0 0 0 0 0 0 0 0 0 0 0 0 0 0 0 0 0 0 0 0 0 0 0 0 0 0 0 0 0 0 0 0 0 0 1 0 0 0 0 0 0 0 0 0 0 0 0 0 0 0 0 0 0 0 0 0 0 0 0 0 0 0 0 0 0 0 0 0 0 0 0 0 0 0 0 0 0 0 0 0 1 0 0 0 0 0 0 0 0 0 0 0 0 0 0 0 0 0 0 0 0 0 0 0 0 0 0 0 0 0 0 0 0 0 0 0 0 0 0 0 0 0 0 0 0 0 0 0 0 0 0 0 0 0 0 0 0 1 0 0 0 0 0 0 0 0 0 0 0 0 0 0 0 0 0 0 0 0 0 0 0 0 0 0 0 0 0 0 0 0 0 0 0 0 0 0 0 0
0 0 0 0 0 0 0 0 0 0 0 0 1 0 0 0 0 0 1 1 0 2 0 0 0 0 1 0 1 0 0 0 0 2 0 0 0 1 0 0 0 1 0 0 1 0 0 2 0 0 0 0 0 0 0 0 0 0 0 0 0 0 0 0 0 0 1 0 1 0 1 1 1 0 0 1 2 0 1 0 0 0 0 0 0 1 0 1 0 0 0 0 0 1 0 0 1 0 2 1 0 0 0 2 0 2 3 1 0 1 2 1 0 0 0 0 1 0 0 0 0 0 0 0 0 0 0 0 0 1 0 0 0 0 0 1 0 0 0 0 0 0 1 0 2 0 0 0 0 0 0 0 0 0 0 0 0 0 0 0 0 0 0 0 0 0 0 0 0 0 0 0 1 0 0 1 0 1 2 2 0 1 2 0 0 0 1 0 2 1 1 0 0 2 1 0 2 0 0 0 0 0 5 3 0 0 3 0 2 0 1 0 0 0 0 0 1 0 0 2 1 0 0 0 1 0 0 1 0 0 0 0 0 0 0 0 0 1 0 0 0 0 1 1 1 1 0 0 0 0 1 1 0 2 0 0 0 1 2 0 1 1 0 1 2 0 0 0 0 0 0 0 0 3 0 0 2 0 1 0 0 3 2 0 0 3 0 0 0 1 1 0 1 0 1 0 0 0 0 2 0 1 2 0 0 0 0 0 0 0 2 0 2 0 1 0 0 2 0 0 0 1 0 0 0 0 0 0 0 0 0 0 1 0 0 0 2 0 1 1 0 1 2 0 1 3 2 0 0 0 0 1 0 0 0 1 0 0 0 1 0 0 1 0 2 1 0 0 0 1 0 0 0 1 0 0 0 0 0 0 1 0 0 0 0 0 1 0 0 1 0 0 2 0 0 1 0 0 0 0 0 1 0 0 0 2 0 0 1 1 0 0 0 0 0 0 0 0 0 0 0 0 0 0 0 0 0 0 2 0 0 0 0 0 1 0 0 0 0 0 0 1 0 0 0 0 0 2 0 0 0 0 0 0 0 0 0 0 0 0 0 0 1 0 0 1 0 0 0 0 0 0 0 1 0 0 0 0 0 0 0 1 0 1 0 0 0 0 0 0 0 0 0 0 0 0 0 0 0 0 0 0 0 1 0 0 0 0 1 1 0 0 0 0 0 0 1 0 0 0 0 0 0 0 1 0 0 0 1 0 0 0 0 1 0 0 0 0 0 1 0 0 0 0 1 0 0 0 1 0 0 1 1 0 0 4 0 1 0 1 0 1 0 0 2 1 1 0 1 0 2 1 1 0 0 0 1 1 0 0 0 0 0 0 0 0 0 0 0 1 0 0 0 0 0 0 0 0 0 0 0 0 0 1 0 0 0 0 0 0 0 0 0 1 0 0 0 0 0 0 1 0 0 0 0 1 0 0 0 1 0 0 0 0 0 0 2 0 0 1 0 1 0 1 0 0 1 0 2 0 0 0 0 0 0 1 1 0 2 1 0 0 0 0 1 0 0 1 0 0 0 0 1 0 0 0 0 0 0 1 0 0 0 0 1 1 0 1 0 0 0 0 0 0 1 0 0 0 0 0 0 0 0 0 0 1 0 0 0 0 0 0 0 0 0 0 0 0 1 0 0 0 0 0 0 0 0 0 0 0 0 0 0 0 0 2 1 0 0 0 0 0 0 0 1 0 0 0 0 0 0 0 0 0 0 0 1 0 0 0 0 0 0 0 1 1 0 0 0 0 0 1 0 0 1 0 0 0 0 0 0 2 0 1 0 0 0 0 0 0 0 0 0 0 0 0 0 0 0 0 0 0 0 0 0 0 0 0 0 0 0 1 1 0 0 0 0 0 0 0 0 0 0 1 1 0 0 0 0 1 2 1 0 0 0 0 0 0 0 0 0 0 0 0 0 0 0 0 0 0 0 0 1 0 0 0 1 0 0 0 0 0 1 0 0 0 0 2 0 0 0 0 0 0 1 0 0 0 0 0 0 0 0 0 0 0 0 0 0 0 0 0 0 0 0 0 0 0 0 0 0 0 0 0 0 0 0 0 0 0 0 0 0 0 0 0 0 1 2 0 0 0 1 0 0 0 0 0 0 0 0 1 0 0 1 0 0 0 0 0 0 0 0 0 0 0 0 0
0 0 0 0 0 0 0 0 0 0 0 0 0 0 0 0 0 0 4 0 0 12 1 0 0 0 0 0 0 0 0 0 0 0 0 0 0 0 0 0 0 0 0 0 1 0 0 0 0 1 0 0 0 0 0 0 0 1 0 0 0 0 0 0 0 0 1 0 0 0 0 0 0 0 0 0 0 0 0 0 0 0 0 0 0 0 0 0 0 0 0 0 0 0 0 0 0 0 0 0 1 0 0 0 0 0 0 0 0 0 0 0 6 0 0 0 0 0 0 1 0 0 1 0 2 0 0 2 0 0 0 0 4 0 0 0 0 0 0 0 0 0 0 0 0 0 0 0 0 0 1 0 1 1 0 0 0 1 0 0 0 0 0 0 0 0 0 0 0 0 0 1 0 0 0 0 0 0 0 0 0 0 0 0 0 0 0 1 0 3 0 0 0 0 0 0 0 0 0 0 0 0 0 0 0 0 0 0 0 0 4 0 0 0 0 0 0 0 0 0 0 0 0 0 0 0 0 0 0 0 0 0 0 0 0 0 0 0 0 0 0 0 0 0 0 0 0 0 0 0 0 0 0 1 0 0 0 0 0 0 0 0 0 2 0 0 0 0 0 0 0 0 0 1 0 0 0 0 0 0 0 0 0 0 0 0 0 0 0 0 0 0 0 0 0 0 0 0 0 0 0 0 0 0 0 0 0 0 0 0 0 0 0 0 0 0 0 0 0 0 0 0 0 0 0 0 0 0 1 0 0 0 0 0 0 0 1 1 0 0 0 0 0 0 0 0 0 0 0 0 0 0 0 0 0 0 0 0 0 0 0 0 0 0 0 0 0 0 0 0 0 0 0 0 0 0 0 0 0 0 0 0 0 0 0 0 0 0 0 0 0 0 0 0 0 0 2 0 0 0 0 0 0 0 0 0 0 0 0 0 0 0 0 0 7 0 0 0 0 0 0 0 0 0 0 0 0 0 0 2 0 0 0 0 0 0 0 0 0 0 0 0 0 0 0 5 0 0 0 0 0 0 0 0 0 0 0 0 0 0 0 0 0 0 0 0 0 0 0 0 0 0 0 0 0 0 0 0 0 0 0 0 0 0 0 0 0 0 0 0 0 0 0 0 0 0 0 0 0 0 0 0 0 0 0 0 0 0 0 0 0 1 0 0 0 0 0 0 0 0 0 0 0 0 0 0 0 0 0 0 0 0 3 0 0 0 0 0 0 0 0 0 0 0 0 0 0 0 0 0 0 0 0 0 0 0 0 0 0 0 16 0 0 0 0 1 0 0 0 0 0 0 0 0 0 1 0 0 0 0 0 0 1 0 0 0 0 0 0 0 1 0 0 0 0 1 0 0 0 0 0 0 0 0 0 0 0 0 0 0 0 0 0 0 0 0 0 0 0 0 0 0 0 0 0 0 0 0 0 0 0 0 0 0 0 0 0 0 0 0 0 0 0 0 0 1 0 0 0 0 0 0 0 0 0 0 0 0 0 0 0 0 0 0 0 0 0 0 0 0 0 0 0 0 1 0 0 0 0 0 0 0 0 0 0 0 0 0 0 0 0 0 0 0 0 0 0 0 0 0 0 0 0 0 0 0 0 0 0 0 0 0 0 0 0 0 0 0 0 0 0 0 0 0 0 0 0 0 0 0 0 0 0 0 0 0 0 0 0 0 0 0 0 0 0 0 0 0 0 0 0 0 0 0 0 0 0 0 0 0 0 0 0 0 0 0 0 0 0 0 0 0 0 0 0 0 0 0 0 0 0 0 0 0 0 0 0 0 1 0 0 0 0 0 0 0 0 0 0 0 0 0 0 0 1 0 0 0 0 0 0 0 0 0 0 0 0 0 0 0 0 0 0 0 0 0 0 0 0 0 0 0 0 0 0 0 0 0 0 0 0 0 0 0 0 0 0 0 0 0 0 0 0 0 0 0 0 0 0 0 0 0 0 0 0 0 0 0 0 0 0 0 0 0 0 0 0 0 0 0 0 0 0 1 0 0 0 0 0 0 0 0 0 0 0 0 0 0 0 0 0 0 0 0 0 0 0 2 0 0 0 0 0 0 0 0 0 0 0 0 0 0 0 0 0 0 0 0 0 0 0 0 0 1 0 0 0 0 0 0 0 0 0 0 0 0 0 0
0 3 1 3 1 2 0 2 0 1 1 0 0 0 0 5 8 5 0 1 0 2 2 4 1 1 0 1 6 3 6 3 2 3 3 1 4 4 0 0 1 2 0 2 1 5 3 2 14 6 17 14 13 6 4 2 4 1 11 0 6 6 4 2 1 10 2 2 2 0 0 1 0 3 1 0 0 3 0 0 3 1 0 0 1 1 3 0 1 0 1 2 0 0 1 5 2 3 1 3 0 3 8 5 1 0 0 1 1 1 1 3 6 3 0 3 0 1 3 1 0 0 0 0 2 2 4 5 1 1 0 2 3 0 0 0 3 1 1 0 0 0 2 0 0 0 0 2 1 0 0 1 2 2 0 0 1 2 0 0 2 4 3 1 12 2 4 9 0 0 0 5 0 2 1 1 1 2 2 3 3 0 0 1 0 6 2 7 2 3 1 2 4 1 0 0 2 0 1 0 0 0 2 3 2 1 9 5 1 1 3 0 6 1 2 1 1 1 2 2 0 4 0 4 0 14 0 0 0 6 0 1 2 6 0 4 1 3 1 3 2 1 6 0 3 14 4 1 3 2 7 0 0 5 3 0 2 3 1 1 8 7 2 9 2 0 6 1 2 1 2 8 2 3 8 2 7 1 5 6 8 10 3 4 6 1 6 0 2 5 6 3 3 9 0 3 2 17 5 5 3 4 3 2 5 1 3 5 4 0 2 7 1 7 5 8 5 4 4 2 2 3 1 5 7 2 12 11 1 7 5 2 0 6 1 5 1 6 1 8 4 4 13 2 2 2 3 1 3 6 2 0 0 0 0 2 2 2 1 2 3 2 1 2 1 3 0 0 1 1 3 0 4 3 7 0 2 3 0 1 1 0 3 3 0 2 3 0 2 4 0 0 0 1 4 0 0 1 2 0 0 0 0 2 2 1 5 0 0 2 0 0 0 0 0 1 2 1 1 0 0 0 1 0 1 1 4 0 5 7 0 0 2 0 2 2 0 0 1 0 1 5 0 1 3 1 0 2 0 4 1 0 0 0 4 0 0 0 0 0 0 0 0 4 0 1 1 1 0 0 1 0 1 0 0 0 0 1 0 2 0 2 0 0 2 3 0 0 0 0 2 0 1 0 0 0 0 0 1 0 0 1 0 0 0 0 1 0 0 0 2 0 1 0 1 0 1 1 0 0 2 0 0 0 2 0 2 1 0 0 2 0 2 0 5 0 0 0 0 2 1 1 3 3 5 1 1 1 13 3 2 2 6 0 5 4 1 4 2 3 8 0 3 4 3 1 4 4 0 1 4 1 1 3 2 2 7 6 0 2 3 0 2 0 0 1 0 0 0 2 2 1 0 1 3 1 0 1 1 0 2 5 0 2 1 2 1 0 2 1 2 12 1 1 2 1 4 0 8 7 3 3 2 1 2 2 1 5 3 3 0 3 2 1 0 3 1 6 0 2 7 3 1 0 1 0 1 1 1 4 0 3 3 2 0 2 3 1 2 7 3 1 1 0 5 0 0 5 0 0 0 0 0 3 2 0 0 0 0 0 0 0 1 0 0 0 0 0 0 0 0 1 1 2 2 1 4 0 0 2 0 0 2 0 0 0 0 0 0 0 0 0 1 0 0 0 0 1 0 0 0 2 1 0 0 0 3 0 0 1 0 0 1 1 1 1 0 0 1 0 0 0 0 0 2 3 3 1 0 1 1 6 7 2 0 0 1 0 0 5 3 0 0 0 0 2 0 0 0 0 0 4 1 1 1 3 2 0 1 0 0 1 1 0 0 1 0 2 2 0 0 2 0 2 0 0 2 1 2 1 2 1 2 1 3 0 0 0 0 0 0 0 0 1 0 0 1 0 2 1 1 3 7 2 0 3 1 0 3 0 3 1 1 0 1 1 0 0 0 0 0 0 0 0 0 1 0 0 1 1 3 0 2 0 1 0 0 5 0 2 0 0 0 2 0 4 7 3 0 1 1 0 0 0 2 2 0 1 0 0 2 2 2 3 3 4 1 0 3 0 0 4 0 0 3 1 0 0 0 0 2 0 1 1 2 0 3 0 2 0 0 1 3 1 1 0 0 2 0 1 1 0 0 0 0 0 4 0 2 0 0 3 1 1 1 7 1 0 0 0 0 0 6 2 0 5 1 0
0 0 0 0 0 0 0 0 0 0 0 0 1 0 0 1 0 0 0 0 0 1 0 0 1 3 0 2 0 2 1 0 6 4 0 0 0 0 1 0 4 0 0 0 2 0 1 0 0 0 1 0 0 1 0 0 0 1 0 1 0 0 2 0 0 1 0 0 1 0 0 0 0 0 0 1 0 0 0 2 0 0 0 0 1 0 0 6 0 0 0 1 0 0 0 2 0 0 0 3 0 0 0 2 0 1 1 0 0 0 0 2 0 0 0 0 0 0 4 3 0 0 0 0 2 0 1 1 0 0 0 0 0 0 0 0 0 1 1 0 0 3 0 0 0 0 0 0 1 1 1 0 0 0 0 1 2 0 0 0 0 2 0 0 0 0 1 0 0 1 0 2 0 0 0 0 0 0 2 0 1 0 0 0 1 3 0 1 0 0 0 0 0 2 0 6 0 0 0 1 0 0 2 4 1 1 6 0 1 0 3 0 0 4 4 0 0 0 1 0 2 4 0 0 1 2 0 1 0 0 0 1 3 0 3 0 2 2 1 1 0 0 0 0 0 0 2 2 0 3 0 0 0 0 4 1 4 1 0 4 3 2 0 0 1 2 0 1 2 5 2 1 3 0 2 0 4 1 4 4 2 1 7 1 2 1 1 2 0 2 0 1 2 3 0 2 1 3 1 1 1 0 0 0 1 4 1 3 0 1 1 0 0 0 1 0 2 0 1 3 0 1 0 1 3 0 3 0 0 1 1 1 0 0 1 1 1 0 0 0 0 0 2 1 3 0 0 0 0 3 0 0 1 2 1 0 1 2 1 3 0 0 0 1 1 2 0 0 1 1 0 0 1 0 0 0 0 0 0 0 0 0 0 1 0 0 3 0 0 0 0 0 0 1 0 0 0 0 2 0 2 0 3 0 0 0 0 0 0 2 2 0 0 0 2 0 0 3 0 0 0 0 0 0 0 0 0 2 0 1 0 0 0 0 0 0 0 2 0 0 5 0 2 0 0 0 0 0 0 0 0 0 0 0 3 1 1 1 0 0 0 0 1 1 2 0 0 0 0 0 3 0 0 1 2 1 3 0 0 0 0 1 0 0 0 0 0 0 0 0 0 0 0 0 0 0 0 1 0 0 0 0 1 0 0 1 0 2 0 0 1 1 0 0 2 0 0 0 1 0 1 0 0 0 2 0 1 0 1 0 0 0 0 2 1 0 0 2 1 0 0 0 3 0 1 0 0 1 2 1 2 6 0 0 0 0 1 2 3 2 3 0 0 1 3 1 1 1 2 1 0 0 0 0 0 0 1 0 2 3 3 0 0 1 0 1 1 0 0 0 0 0 0 1 0 0 3 2 1 0 0 0 0 1 1 2 1 0 0 0 2 2 2 2 0 0 0 0 0 0 0 2 0 1 1 2 0 2 0 0 0 0 4 2 1 3 1 3 1 0 1 0 1 2 1 1 2 0 4 0 1 2 0 0 1 0 2 1 2 4 0 3 0 1 4 0 3 0 0 0 0 0 0 0 0 0 0 0 3 0 0 0 5 3 0 1 1 0 0 0 1 1 2 0 0 0 0 4 2 0 4 0 0 0 0 11 0 0 0 4 0 1 0 0 0 0 0 0 0 0 0 1 0 0 0 0 0 0 0 0 0 4 0 0 0 1 0 0 0 0 0 0 0 0 0 1 0 0 0 1 1 0 0 0 0 1 0 0 0 0 2 0 0 0 0 0 0 0 0 0 1 0 0 0 4 3 1 0 2 0 0 1 0 0 1 0 0 0 1 0 0 0 0 0 0 1 0 0 0 0 1 2 3 0 0 0 1 0 0 0 0 0 0 2 0 0 1 1 0 0 0 0 2 1 2 0 1 0 0 0 1 0 0 0 0 0 0 0 0 1 3 0 0 2 0 1 2 3 0 1 1 0 1 1 0 0 0 1 0 2 0 0 0 1 0 0 0 0 2 0 0 0 0 1 2 0 0 0 0 0 0 0 1 1 0 0 0 0 0 2 0 0 0 0 2 0 0 0 0 0 2 0 0 1 2 0 2 0 0 0 0 1 0 0 3 0 1 2 0 3 0 0 0 2 0 0 0 3 1 1 9 0 0 1 1 4 0 0 1 0 1 0 1 1 0 2 3 1
0 0 0 0 0 0 0 0 0 0 0 0 1 0 0 0 0 0 2 0 0 2 0 0 0 0 0 1 0 0 0 2 0 1 0 1 0 0 0 0 1 0 0 3 0 0 3 0 2 0 5 0 1 0 1 0 0 1 0 0 0 0 1 0 0 0 0 0 0 0 0 0 0 0 0 0 0 0 0 0 0 0 0 0 0 0 0 0 1 0 0 0 0 0 0 0 0 0 0 1 0 0 0 0 0 1 0 0 0 0 0 0 0 0 0 0 0 0 0 0 0 0 0 0 0 0 0 0 0 0 0 0 0 0 0 0 0 0 0 0 0 0 0 0 1 0 0 0 0 0 0 0 0 0 0 2 0 0 0 0 0 0 0 0 1 0 0 0 0 1 0 0 0 0 0 0 0 0 2 0 0 0 0 0 0 0 0 1 0 0 0 0 0 0 1 0 0 0 1 0 0 0 0 0 0 0 0 0 0 0 1 0 0 0 0 0 0 0 0 0 0 0 0 0 0 1 0 0 0 0 0 0 0 0 0 0 1 0 0 0 0 0 0 0 0 0 0 0 0 0 0 0 0 2 0 0 0 0 0 0 0 0 0 4 0 0 0 0 0 0 0 0 0 1 0 0 0 0 0 0 0 0 0 0 0 0 0 0 1 0 1 0 0 0 0 0 0 0 0 0 0 0 0 0 1 0 0 0 1 0 0 0 0 0 0 0 0 0 0 0 0 0 0 3 0 0 0 0 0 0 0 0 0 1 1 0 0 0 0 0 0 1 0 0 0 1 1 0 1 0 0 0 0 0 0 0 0 0 0 0 0 0 0 0 0 0 0 0 2 0 0 0 0 0 0 0 0 0 0 0 0 0 0 0 0 0 0 0 0 1 0 0 0 0 0 0 0 0 1 0 0 0 0 0 0 0 0 0 0 0 0 0 0 0 1 0 0 0 0 0 0 0 0 0 0 0 0 0 0 0 0 0 0 0 0 0 0 0 0 0 0 0 0 0 0 1 0 0 0 0 0 0 0 0 0 0 0 0 1 0 0 0 0 2 0 0 0 0 0 0 0 0 0 0 0 0 0 0 0 0 0 0 0 0 0 0 1 0 1 0 0 0 0 0 0 0 0 0 0 0 0 0 0 0 0 0 0 0 0 0 0 1 0 0 1 0 0 0 0 0 0 0 0 0 0 0 0 0 0 0 0 0 1 0 0 0 0 0 0 0 0 0 0 0 0 0 1 0 0 0 0 0 0 0 0 0 0 0 0 0 0 0 0 0 0 1 0 1 0 0 0 0 0 0 0 0 0 0 0 1 0 0 1 0 0 0 0 0 0 0 0 0 0 0 0 1 0 0 0 0 0 0 0 0 0 0 0 0 0 0 0 0 0 0 0 0 0 1 0 0 1 0 0 0 0 1 0 0 0 0 0 0 0 0 0 0 0 0 0 0 0 0 0 0 0 0 0 0 0 1 0 0 0 0 0 0 1 0 0 0 0 0 0 0 1 0 0 0 0 0 0 0 0 0 1 0 0 0 0 0 1 0 0 0 0 0 0 0 0 0 1 0 0 1 0 0 0 0 0 1 0 0 0 0 0 0 0 0 0 0 0 0 0 0 2 0 0 0 0 0 0 0 0 0 0 1 0 0 0 0 0 0 0 0 0 0 1 0 0 0 0 0 0 0 0 0 0 0 1 0 0 1 0 0 0 0 0 0 0 0 0 0 0 0 0 0 0 0 0 0 0 0 0 0 0 0 0 0 0 0 0 0 0 0 0 0 0 0 1 0 0 0 0 0 0 0 0 0 0 0 0 0 0 0 0 0 0 0 0 0 0 0 0 0 0 0 0 0 0 0 0 1 0 0 0 0 0 0 1 0 0 0 0 0 0 0 0 0 0 0 0 0 0 0 0 0 0 1 0 0 2 0 0 0 0 0 0 0 0 0 0 0 0 0 2 0 0 0 0 0 0 0 0 0 0 0 0 0 0 0 0 0 0 1 0 0 0 0 0 0 0 0 0 0 0 0 0 0 0 0 0 0 0 0 0 0 0 0 0 0 0 0 2 0 0 0 0 0 0 0 0 0 0 0 0 0 0 0 0 1 0 0 1 0 0 0 0 0 0 0 0 0 1 0 0 0 1 0
3 3 1 1 0 1 1 0 0 1 0 1 1 1 0 2 0 0 7 1 0 8 1 3 3 2 2 1 0 0 0 1 3 3 2 0 0 1 1 4 0 0 2 3 0 1 1 0 0 2 1 0 1 0 0 0 0 0 0 2 4 0 1 0 0 1 2 1 1 1 0 2 0 1 0 0 2 2 2 0 0 3 0 3 0 1 3 4 0 0 1 2 0 0 2 0 7 0 1 4 7 0 1 2 1 1 2 3 0 4 0 0 3 1 1 0 2 0 0 1 2 1 1 5 1 2 2 0 4 0 3 3 0 0 0 2 0 1 0 2 7 1 3 4 3 0 1 1 3 1 2 7 3 1 1 1 1 0 2 2 1 2 3 3 1 0 0 0 1 1 0 2 0 4 4 4 2 4 1 4 0 1 3 1 0 0 2 4 4 0 2 2 0 3 2 3 0 2 0 2 0 11 3 3 6 4 9 0 6 4 1 3 2 1 1 1 3 1 3 1 3 1 2 2 2 2 2 2 0 2 1 5 1 1 1 0 2 0 2 0 3 4 0 2 0 3 4 0 4 1 1 1 2 0 2 1 4 1 0 2 3 1 4 2 3 2 2 8 3 7 1 1 2 0 3 6 3 2 2 0 0 2 1 0 2 3 2 9 6 7 1 6 7 5 2 7 3 16 2 1 16 3 9 3 2 5 0 0 2 9 4 3 2 3 0 2 5 5 2 2 4 4 4 1 0 0 3 2 3 3 6 4 1 7 4 4 4 7 4 8 1 6 3 3 5 6 4 1 5 5 1 2 7 10 1 4 3 6 7 2 3 1 0 9 4 7 6 1 3 1 7 4 14 2 0 5 5 4 2 3 6 2 1 10 5 1 4 4 1 7 4 1 6 4 2 1 4 7 5 0 2 6 8 1 3 5 1 0 2 5 2 0 3 4 4 0 2 2 1 4 2 2 2 2 1 2 1 4 2 1 7 4 4 1 3 2 1 0 1 1 3 0 3 1 1 5 1 2 1 1 5 1 2 0 1 2 5 2 1 0 0 5 1 0 0 1 1 2 1 3 0 1 3 2 2 1 2 0 1 0 3 3 2 1 1 3 1 0 1 1 1 0 3 0 0 1 1 1 0 2 2 4 2 5 2 3 0 1 0 4 2 2 3 3 2 1 4 3 2 2 0 8 4 1 6 0 2 4 1 1 3 1 5 3 1 4 2 0 5 1 4 4 3 4 1 1 0 1 0 3 1 1 0 0 1 1 1 1 0 2 11 0 2 1 2 0 4 2 5 0 4 3 1 2 1 6 5 2 2 2 1 4 1 1 0 4 3 2 3 1 1 3 1 0 2 1 0 2 4 0 5 4 2 0 3 0 3 2 1 0 0 1 3 5 2 2 1 1 2 0 3 2 0 1 1 1 0 2 4 1 1 1 1 2 1 3 2 0 1 3 3 1 1 2 1 1 0 0 4 0 0 2 1 0 4 3 1 0 2 0 3 4 2 1 3 0 1 0 1 0 1 1 1 1 1 0 0 0 0 1 1 1 0 0 0 0 0 1 0 0 0 0 3 1 1 2 0 0 0 1 0 0 0 0 0 0 0 0 0 1 0 0 1 1 0 0 0 1 0 1 0 0 4 0 1 2 0 2 0 3 0 0 1 3 2 0 1 2 0 1 4 2 2 2 1 0 0 1 1 1 1 1 0 0 0 0 0 1 0 0 3 1 0 0 4 0 0 0 0 0 3 2 0 2 3 2 4 0 0 0 1 0 2 0 1 0 0 2 0 1 0 2 1 2 0 1 1 0 1 2 0 0 0 1 1 2 0 1 2 1 1 2 1 4 2 4 0 0 0 1 0 1 0 1 0 1 2 0 3 0 0 0 3 0 2 0 1 1 0 3 0 4 0 0 2 0 2 0 1 0 1 1 2 5 1 1 0 0 1 1 1 0 2 0 1 0 1 2 2 0 3 0 0 2 0 1 0 2 0 0 1 4 1 0 1 1 1 0 1 1 1 0 0 0 0 1 2 2 3 2 6 3 0 1 2 0 1 1 2 0 1 0 0 0 1 1 0 2 2 3 0 0 0 1 1 0 2 0 0 0 1 0 3 0 0 2 1 0 1 0 1 0 0 2 1 3 1 1
0 3 0 5 1 0 0 6 2 1 0 0 1 0 2 7 3 0 0 0 2 2 0 2 1 6 4 3 9 1 4 0 1 1 4 3 2 0 0 0 3 0 2 0 0 0 1 1 3 0 0 2 5 2 2 0 2 0 0 0 0 0 5 4 0 0 0 1 0 4 0 0 0 1 3 0 3 2 1 0 1 0 0 0 1 0 0 1 4 0 1 1 0 2 0 0 2 1 4 0 0 2 0 1 1 1 0 0 0 2 1 1 3 1 0 7 0 1 0 2 2 1 0 1 1 2 0 1 3 2 0 0 0 1 2 0 0 0 0 1 0 2 0 0 0 1 5 0 1 1 0 0 0 1 0 1 0 1 0 0 1 1 0 1 0 1 4 0 0 0 0 0 0 2 0 1 1 0 0 9 2 0 2 1 1 0 0 2 1 1 1 1 0 0 0 5 8 10 8 4 3 6 10 9 1 3 8 2 2 16 5 7 2 5 5 0 2 11 3 12 3 4 1 0 3 4 0 3 0 1 1 5 1 0 0 10 4 8 0 6 2 0 3 2 0 2 0 9 3 0 0 0 5 2 4 0 2 5 7 6 9 12 2 1 7 4 9 2 9 9 4 4 9 2 5 8 5 5 5 8 4 4 2 6 1 5 5 5 6 2 3 2 9 9 5 1 6 3 5 10 3 5 6 4 19 3 1 1 3 3 5 3 3 3 3 0 4 2 1 0 3 4 2 3 2 2 1 0 0 0 2 1 5 2 0 1 0 0 4 1 1 1 2 2 2 2 0 1 0 0 1 1 1 0 1 5 1 3 2 0 3 0 1 1 0 0 1 4 2 0 0 1 3 0 0 2 0 2 2 1 2 0 2 3 1 1 1 0 6 2 0 1 0 3 1 0 2 0 1 6 4 6 3 2 5 0 0 0 2 3 4 1 0 0 1 0 3 1 1 0 0 5 0 4 0 1 2 1 0 2 0 1 0 0 1 0 0 2 3 2 1 1 1 1 1 4 1 2 1 1 2 1 0 0 2 3 1 1 2 0 3 4 1 2 2 6 3 1 1 1 3 4 1 1 0 4 0 1 0 2 2 1 1 1 2 0 1 3 1 2 1 1 2 3 0 2 3 1 5 2 1 1 1 0 1 4 0 0 1 0 2 0 0 2 2 5 1 3 1 1 0 2 3 4 2 0 2 2 4 2 4 6 2 5 1 6 4 2 8 2 4 2 3 1 2 6 5 11 10 5 6 2 15 3 16 12 4 6 1 5 2 2 2 10 11 5 3 4 6 14 9 3 2 6 1 1 3 5 4 3 4 3 3 5 1 8 5 3 2 4 5 2 0 3 4 3 2 3 2 3 0 0 4 7 4 8 3 5 4 2 1 4 4 6 3 2 1 4 5 3 5 6 9 2 2 9 8 2 1 2 1 3 2 10 2 5 19 3 3 7 4 5 6 7 8 4 2 7 5 1 9 5 15 2 2 8 4 5 10 6 7 6 1 1 4 4 3 0 0 3 0 1 10 0 2 3 0 0 0 1 9 5 1 2 1 0 2 0 2 0 0 1 1 2 1 1 5 6 0 3 0 0 3 7 0 1 0 0 0 0 0 1 0 1 1 0 2 0 0 1 2 1 0 0 0 1 1 0 3 1 1 0 0 1 0 1 1 3 0 1 2 1 0 1 2 1 5 0 3 3 5 3 1 0 0 1 1 0 1 0 1 2 3 0 1 1 2 3 0 0 7 2 1 5 3 0 4 0 3 1 2 1 0 0 1 0 2 1 1 1 0 0 1 1 2 2 2 2 3 0 2 4 14 0 2 1 0 2 1 1 2 0 3 3 0 1 0 0 2 0 2 0 0 4 2 2 0 4 2 8 1 3 1 2 0 1 0 2 2 2 0 3 0 0 5 2 0 5 6 5 4 1 9 0 2 1 0 1 1 1 1 1 1 0 1 1 0 2 0 2 3 1 0 2 2 5 0 0 1 2 1 2 1 11 4 5 4 4 8 0 2 1 4 5 2 1 0 0 1 0 4 1 3 3 5 3 1 2 1 0 1 6 1 2 5 3 3 4 1 9 2 4 3 1 2 3 1 0 4 3 1 5 3 1 2 0 1 1 0 1 3 4 5 0 3 9 3 6
4 4 3 13 2 0 4 2 3 5 7 3 2 2 0 11 1 1 7 6 16 1 2 8 2 16 2 11 9 3 24 0 0 0 9 9 7 6 1 14 0 1 1 3 27 14 2 3 0 0 0 7 6 29 1 4 0 10 1 3 3 0 1 1 8 2 13 1 13 23 1 5 12 4 1 12 7 4 8 1 17 13 4 4 6 2 6 3 201 8 5 1 8 1 6 7 4 9 6 10 13 7 5 3 4 7 3 2 0 7 3 4 5 46 4 6 15 12 19 2 7 9 7 8 3 2 2 5 8 0 35 0 7 19 2 4 8 9 5 1 1 0 7 17 2 6 40 3 6 1 6 6 5 8 1 6 4 8 4 9 3 13 4 8 1 1 2 6 5 2 1 5 7 1 6 2 4 2 11 0 4 4 3 2 3 6 4 1 5 1 7 5 1 6 7 0 2 22 3 4 0 0 0 5 1 0 0 31 2 0 1 8 20 6 7 0 1 13 0 29 0 0 30 3 4 11 1 0 12 3 0 3 1 7 7 2 1 32 0 2 0 5 2 1 1 9 4 9 9 3 0 1 2 3 4 4 11 4 4 4 40 2 4 6 2 2 7 14 2 2 2 5 0 4 20 3 8 3 4 20 5 3 6 14 1 6 0 26 3 4 13 5 13 58 21 15 5 191 17 21 28 12 15 14 21 14 4 31 60 45 9 14 7 18 7 63 3 97 69 51 19 20 8 12 26 6 9 9 21 21 12 1 74 23 23 5 22 5 12 32 7 12 20 5 5 11 4 30 7 8 12 8 19 27 19 11 5 12 12 7 23 15 17 11 31 19 5 13 11 4 10 12 8 3 27 11 6 14 4 11 0 4 17 5 8 22 4 7 51 2 5 6 5 6 10 2 19 11 16 9 2 6 12 1 12 7 9 15 5 4 7 1 6 2 11 4 3 3 6 5 6 27 19 2 9 4 7 8 10 22 1 8 25 7 8 4 1 9 16 13 6 46 2 5 1 6 3 13 2 27 18 14 7 21 50 17 8 7 12 4 20 13 4 20 16 6 17 14 5 11 14 3 21 2 2 6 3 12 1 12 0 9 29 6 4 3 8 4 6 8 6 4 11 5 2 5 8 8 21 10 5 5 9 9 4 2 30 8 0 0 7 3 3 2 8 5 7 8 11 12 10 40 5 7 5 8 5 17 11 18 7 11 6 11 1 8 11 2 10 13 20 22 46 3 3 8 3 10 11 8 3 1 25 25 20 15 13 10 43 25 12 2 28 7 6 18 28 25 25 3 9 2 5 3 6 3 12 9 3 5 1 5 4 2 0 2 6 5 4 10 0 3 6 5 12 2 2 8 2 20 13 8 6 9 8 22 5 3 0 3 4 18 5 4 4 5 1 2 12 3 5 17 6 0 2 6 42 3 8 12 0 5 7 16 6 2 0 16 9 2 6 5 1 7 3 7 2 5 0 3 1 6 10 5 3 3 2 1 6 6 3 0 6 1 4 17 4 2 15 20 6 17 1 33 7 5 1 6 5 6 1 5 2 5 3 5 2 5 1 4 0 2 2 1 7 0 0 17 10 5 1 5 10 9 4 0 1 0 3 0 0 2 0 1 7 4 40 2 3 8 26 2 4 3 9 15 40 1 10 4 5 0 4 2 6 2 15 12 2 4 3 2 2 5 0 15 2 8 12 4 7 1 1 3 2 11 2 1 6 2 12 1 1 5 2 10 5 6 7 2 4 4 0 2 28 5 0 3 10 12 8 15 4 8 5 7 3 1 2 3 7 2 6 3 6 2 3 1 5 0 1 7 5 2 0 9 4 3 4 12 2 3 5 1 1 3 7 1 7 0 1 5 27 12 11 1 1 0 1 3 12 4 10 4 3 1 3 1 6 5 8 3 1 8 7 9 10 7 3 1 11 4 2 4 5 12 3 2 4 4 6 4 4 21 2 2 6 4 0 8 4 1 3 8 1 3 7 1 4 3 24 2 7 8 0 6 2 1 6 6 10 11 2 1 7 6 6 5 3 4 10 3 2 2 2 1 6 8 2 4 7 12 3 1 0 1 0 0 1 3 0 2 14 6 2 8 11 2 4 5 3 30 0 1 12 32 4 7 8 6 4 0 1 2 9 39 6 3
0 0 0 0 0 0 0 0 0 0 0 0 0 0 0 0 0 0 0 0 0 0 0 0 0 0 0 0 0 0 0 0 0 0 0 0 0 0 0 0 0 0 0 1 0 0 0 0 0 0 0 0 0 0 0 0 0 0 0 0 0 0 0 0 0 0 0 0 0 0 0 0 0 0 0 0 0 0 0 0 0 0 0 0 0 0 0 0 0 0 0 0 0 0 0 0 0 0 0 0 0 0 0 0 0 0 0 0 0 0 0 0 0 0 0 0 0 0 0 0 0 0 0 0 0 0 0 0 1 0 0 0 0 0 0 0 0 0 0 0 0 0 0 0 0 0 0 0 0 0 0 0 0 0 0 0 0 0 0 0 0 0 0 0 0 0 0 0 0 0 0 0 2 0 0 0 0 0 1 0 0 0 0 0 0 0 0 1 0 0 0 0 0 0 0 0 0 0 0 0 0 0 0 0 0 0 0 0 0 0 2 0 0 0 0 0 0 0 0 0 0 0 0 0 0 0 0 0 0 0 0 0 0 0 0 0 0 0 0 0 0 0 1 0 0 0 0 0 0 0 0 0 0 0 0 0 0 0 0 0 0 0 0 0 0 0 0 0 0 0 0 1 0 0 0 0 0 0 0 0 0 0 0 0 0 0 0 0 0 0 0 0 0 0 0 0 0 0 0 0 0 0 0 0 0 0 0 0 0 0 0 0 0 0 0 0 0 0 0 0 0 0 0 0 0 0 0 0 0 0 0 0 0 0 0 0 0 0 1 0 0 0 0 0 0 0 0 0 0 0 0 0 0 0 0 0 0 0 0 0 0 0 0 0 0 0 0 0 0 0 0 0 0 0 0 0 0 0 0 0 0 0 0 0 0 0 0 0 0 0 0 0 0 0 0 0 0 0 0 0 0 0 0 0 0 0 0 0 0 0 0 0 0 0 2 0 0 0 0 0 0 0 0 0 0 0 0 0 0 0 0 0 0 0 0 0 0 0 0 0 0 0 0 0 0 0 0 0 0 0 0 0 0 0 0 0 0 0 0 0 0 0 0 0 0 0 0 0 0 0 0 0 0 0 0 0 0 0 0 0 0 0 0 0 0 0 0 0 0 0 0 0 0 0 0 0 0 0 0 0 0 0 0 0 0 0 0 0 0 0 0 0 0 0 0 0 0 0 0 0 0 0 0 0 0 0 0 0 0 0 0 0 0 0 0 0 0 0 0 0 0 0 0 0 0 0 0 0 0 0 0 0 0 0 0 0 0 0 0 0 0 0 0 0 0 0 0 0 0 0 0 0 0 0 0 0 0 0 0 2 0 0 0 0 0 0 0 0 0 0 0 0 0 0 0 0 0 0 0 0 0 0 0 0 0 0 0 0 0 0 0 0 0 0 0 0 0 0 0 0 0 0 0 0 0 0 0 0 0 0 0 0 0 0 0 0 0 0 0 0 0 0 0 0 0 0 0 0 0 0 0 0 0 0 0 0 0 0 0 0 0 0 0 0 0 0 0 0 0 0 0 0 0 0 0 0 0 0 0 0 0 0 0 0 0 0 0 0 0 0 0 0 0 0 0 0 0 0 0 0 0 0 0 0 0 0 0 0 0 0 0 0 0 0 0 0 0 0 0 0 0 0 0 0 0 0 0 0 0 0 0 0 0 0 0 0 0 0 0 0 0 0 0 0 0 0 0 0 0 0 0 0 0 0 0 0 0 0 0 0 0 0 0 0 0 0 0 0 0 0 0 0 0 0 0 0 0 0 0 0 0 0 0 0 0 0 0 0 0 0 0 0 0 0 0 0 0 0 0 0 0 0 0 0 0 0 0 0 0 0 0 0 0 0 0 0 0 0 0 0 0 0 0 0 0 0 0 0 0 0 0 0 0 0 0 0 0 0 0 0 0 0 0 0 0 0 0 0 0 0 0 0 0 0 0 0 0 0 0 0 0 0 0 0 0 0 0 0 0 0 0 0 0 0 0 0 0 0 0 0 0 0 0 0 0 0 0 0 0 0 0 7 0 0 0 0 0 0 0 0 0 0 0 0 0 0 0 0 0 0 0 0 1 0 0 0 0 0 0 0 0 0 0 0 0 0 0 0 0 0 0 0 0 0 0 0 0 0 0 0 0 0 0 0 0 0 0 0
0 0 0 0 0 0 0 0 0 0 0 0 0 0 0 0 0 0 0 0 0 0 0 0 0 0 1 0 0 0 0 0 0 0 0 0 0 0 0 0 0 0 0 0 0 1 0 0 0 0 0 1 0 0 0 0 0 1 0 1 0 0 0 1 0 0 0 0 0 0 0 0 0 0 0 0 0 0 0 0 0 0 0 0 0 0 0 1 0 0 0 0 0 0 0 0 0 0 0 0 0 0 0 0 0 0 0 0 0 0 0 0 0 0 0 0 0 0 0 0 0 0 0 0 0 0 0 0 0 0 0 0 0 0 0 0 0 0 0 0 0 0 0 0 0 0 0 0 0 0 0 0 0 0 0 0 0 0 0 0 0 0 0 0 0 0 0 0 0 0 0 0 0 0 0 0 1 0 0 0 0 0 0 0 0 0 0 0 0 0 0 0 1 0 0 0 0 0 0 0 0 0 0 0 0 0 2 0 0 0 0 0 0 0 0 0 4 0 3 0 0 0 0 0 0 0 0 0 0 1 0 0 0 0 0 0 0 0 0 0 1 0 0 0 0 0 0 0 0 0 0 0 0 0 0 0 0 0 0 0 0 0 0 0 0 0 0 0 1 0 0 0 0 0 0 0 0 0 0 0 1 0 0 0 0 0 0 1 0 1 0 0 0 0 0 1 0 0 1 0 0 0 0 0 0 0 0 0 0 0 0 0 0 0 0 0 0 0 0 0 1 0 0 0 0 1 0 0 0 0 0 0 1 1 0 0 1 0 0 0 0 0 0 0 0 0 0 0 0 0 0 0 0 0 0 0 0 0 0 0 0 0 0 0 0 0 0 0 0 0 0 0 0 0 0 0 0 0 0 0 0 0 0 0 0 0 0 0 0 0 0 0 0 0 0 0 0 0 0 1 0 0 0 0 0 0 0 0 0 0 0 0 0 0 0 0 0 0 0 0 0 0 0 0 0 0 0 0 0 0 0 0 0 0 0 0 0 0 1 0 0 0 0 0 0 0 0 0 0 0 0 0 0 0 0 0 0 0 0 0 0 0 0 0 0 0 0 0 0 0 0 0 0 0 0 0 0 0 0 0 0 0 0 0 0 0 0 0 0 0 0 0 0 0 0 0 0 0 0 0 0 0 0 0 0 0 0 0 0 0 0 0 0 0 0 0 0 0 0 0 0 0 0 0 1 0 0 0 0 0 0 0 0 0 0 0 0 0 0 0 0 0 0 0 0 0 0 0 0 0 0 0 0 0 0 0 0 0 0 0 1 0 0 0 0 0 0 0 0 1 1 0 0 0 0 0 0 0 0 0 0 0 0 0 0 0 0 0 0 0 0 0 0 0 0 0 0 0 1 0 0 0 0 0 2 0 0 0 0 0 0 0 0 0 0 0 0 0 0 0 0 0 1 0 0 0 1 0 0 1 0 0 0 1 0 0 0 0 0 0 0 0 0 0 0 0 0 0 0 0 0 0 0 1 0 1 0 0 0 0 0 0 0 0 0 1 0 0 0 0 0 0 0 0 0 0 0 0 0 0 0 0 0 0 0 0 0 0 0 0 0 0 0 0 0 1 0 0 0 0 0 0 0 0 0 0 0 0 0 0 0 0 0 0 0 0 0 0 0 0 0 0 0 0 0 0 0 0 1 0 0 0 0 0 0 0 0 0 0 0 0 0 0 0 0 0 1 0 0 0 0 0 0 0 0 0 0 0 0 0 0 0 0 0 0 0 0 0 0 0 0 0 0 0 0 0 0 0 0 0 0 0 0 0 0 0 0 0 0 0 0 0 0 0 0 0 0 0 0 0 0 0 0 0 0 0 0 0 0 0 0 0 0 0 0 0 0 0 0 0 0 0 0 0 0 0 0 0 0 0 0 0 0 0 0 0 0 0 0 0 0 0 0 0 0 0 0 0 0 1 0 0 0 0 0 0 0 1 0 0 0 0 0 0 0 0 0 0 0 0 0 0 0 0 0 0 0 0 0 0 1 0 0 0 0 0 0 0 0 0 0 0 0 0 0 0 0 0 0 0 0 0 0 0 0 0 0 0 0 0 0 0 0 0 0 0 0 0 0 0 0 0 0 0 0 0 0 0 0 0 0 0 0 0 0 0 0 0 0 0 0 1 0 0 0 0 0 2
0 1 0 2 0 0 1 0 1 0 2 0 1 0 3 2 1 0 0 3 0 3 0 2 0 1 0 3 5 0 2 3 7 1 0 1 0 0 1 0 0 0 0 3 0 0 0 0 4 6 6 2 3 1 5 0 1 3 8 1 1 0 0 1 0 1 1 0 1 1 0 1 1 1 2 0 3 2 0 0 0 0 0 3 0 2 0 0 1 1 0 0 4 0 3 2 1 4 3 1 2 1 0 2 0 0 1 2 0 1 0 0 5 0 0 0 0 0 0 1 2 1 2 1 0 1 4 0 0 0 0 1 2 0 0 0 9 0 1 0 0 1 2 2 2 0 0 1 0 0 2 0 0 1 0 1 1 0 1 1 0 0 0 1 0 1 1 1 0 1 0 1 0 1 0 0 1 1 0 0 2 1 3 2 0 1 0 2 0 0 0 0 0 0 1 0 0 0 6 5 3 6 1 2 2 1 5 1 0 20 1 6 2 1 4 2 0 1 4 0 0 0 6 0 6 3 0 1 7 2 1 3 3 0 1 1 0 1 2 3 0 8 11 2 3 2 2 4 4 0 0 1 2 4 1 3 3 3 1 6 4 4 4 1 4 2 5 0 5 5 3 5 5 1 3 2 4 9 4 4 7 7 3 4 10 4 3 0 2 1 3 1 7 3 1 3 3 6 4 4 6 4 1 2 4 4 4 1 3 4 5 2 5 5 4 3 3 3 8 1 2 1 0 2 1 2 1 4 1 1 1 2 3 1 5 1 4 1 2 0 1 0 3 1 7 1 3 2 1 1 1 9 3 3 0 3 1 0 1 1 0 1 0 5 1 2 2 3 2 1 3 0 5 2 4 0 5 1 0 1 0 0 1 5 4 3 3 1 10 0 1 1 0 2 0 0 0 0 0 0 1 4 2 0 0 1 0 0 2 0 4 1 3 2 0 5 2 0 1 1 0 0 0 2 0 0 0 0 1 2 0 2 0 0 0 2 1 3 0 0 2 1 0 1 1 0 1 1 1 2 0 0 1 2 1 8 1 3 3 0 0 0 1 0 0 1 0 2 0 0 3 2 1 1 0 2 0 1 1 5 0 0 0 2 0 1 0 4 0 2 3 3 0 3 0 2 1 2 1 1 4 1 1 1 2 4 2 2 0 2 3 3 0 1 2 2 1 2 0 0 4 6 1 2 3 3 4 0 0 2 2 0 3 2 2 1 8 2 9 2 3 3 2 6 1 7 2 4 5 3 8 3 7 1 7 4 4 2 2 3 11 5 2 4 2 3 6 3 4 5 7 0 2 2 2 2 3 7 0 3 3 1 1 3 4 3 2 3 1 5 3 1 4 1 0 1 1 2 3 2 2 1 5 2 3 0 4 3 1 2 4 5 1 1 2 5 1 1 0 2 1 0 5 3 2 6 2 3 1 3 1 6 1 3 1 8 4 3 3 1 6 0 0 2 4 2 2 4 3 2 3 1 4 5 1 2 1 1 4 4 4 1 3 6 3 4 0 0 3 1 0 0 0 1 0 3 0 0 3 0 1 0 2 1 0 0 2 0 1 0 3 0 2 0 4 1 2 0 3 0 8 0 9 7 1 0 0 0 0 0 0 0 1 2 1 1 3 1 1 2 0 1 0 0 0 0 0 1 5 0 4 0 1 1 0 4 0 0 0 1 1 0 2 2 0 0 3 5 1 2 0 5 0 0 2 0 0 0 1 0 2 0 3 1 0 1 1 3 1 1 0 1 3 2 2 6 1 0 2 0 0 2 0 0 1 0 1 0 0 0 3 0 0 0 0 2 3 0 1 2 1 0 2 1 3 1 0 2 1 0 0 2 1 1 0 1 2 1 1 1 3 0 0 2 2 3 0 1 1 1 1 2 2 2 1 0 2 2 2 1 0 1 0 2 0 1 0 3 2 1 1 1 2 1 0 1 1 2 1 2 0 1 1 2 5 1 1 0 2 0 1 2 0 1 1 3 3 0 1 0 0 0 0 8 7 0 0 3 1 0 0 2 2 1 7 2 1 1 5 2 2 3 3 1 1 2 1 0 0 0 2 0 4 2 1 0 1 4 1 2 1 1 0 0 0 2 1 1 0 1 1 1 0 1 2 0 4 1 0 2 4 0 0 3 1 2 2 0
5 1 1 0 2 0 0 3 1 1 1 0 0 1 1 3 1 4 0 0 1 4 2 0 2 6 2 1 1 2 1 4 2 0 3 7 0 2 1 0 5 0 8 5 4 6 8 2 12 2 0 2 5 1 1 0 1 3 1 5 1 5 1 0 0 6 2 1 0 1 0 1 0 1 0 0 1 2 1 6 1 1 0 1 2 0 0 4 2 3 0 1 1 0 0 1 1 0 0 2 1 0 0 0 2 0 0 0 1 1 1 1 0 0 0 0 1 1 0 0 0 0 2 0 0 0 0 3 2 3 0 0 0 1 0 1 1 0 0 1 0 1 1 1 0 4 7 4 1 3 1 0 0 2 3 0 0 3 0 0 0 7 0 0 1 1 3 0 0 0 0 0 0 1 2 0 2 2 0 7 3 5 0 1 0 0 2 0 2 0 2 1 1 2 0 1 1 0 4 0 0 3 6 3 2 1 3 2 4 3 2 1 4 0 2 3 5 0 0 0 1 2 0 6 7 10 3 3 0 4 3 8 5 1 2 0 6 1 1 2 2 0 2 2 1 2 0 1 5 2 1 7 5 3 2 2 3 0 3 0 4 0 0 2 1 0 3 4 6 9 4 4 5 5 5 4 2 2 5 4 2 3 2 0 1 5 6 5 0 5 0 5 8 2 5 3 3 3 3 0 0 2 3 1 1 4 8 1 0 1 4 3 0 2 1 0 1 1 3 5 6 4 5 5 1 0 3 3 2 0 4 2 1 6 5 2 2 0 1 3 3 1 2 1 9 1 1 0 0 3 5 6 5 1 7 3 4 2 0 0 1 0 1 0 4 1 3 1 4 2 5 5 7 3 10 4 0 3 2 1 0 2 5 2 6 1 1 1 8 1 2 1 4 1 4 1 0 1 1 12 5 5 3 2 0 5 5 3 3 5 6 2 1 9 3 6 1 2 2 0 3 10 3 2 3 5 4 0 0 4 1 3 7 3 2 3 0 5 3 1 0 1 0 2 2 2 2 0 1 0 0 1 1 1 2 5 3 4 1 5 3 4 3 19 0 2 3 2 8 1 11 1 5 3 3 1 0 9 1 3 3 2 4 1 1 9 0 3 4 3 1 1 3 5 2 4 1 3 8 1 4 2 0 2 1 3 1 3 0 2 1 2 1 0 3 9 3 4 1 1 4 3 1 1 3 9 0 0 3 2 7 1 5 1 1 3 4 3 0 4 1 5 1 0 4 4 1 1 8 6 3 1 3 1 6 1 2 0 3 0 2 2 2 2 7 2 5 0 2 3 2 5 2 11 2 2 2 10 2 5 3 1 3 1 9 3 2 2 2 1 3 6 3 2 6 0 2 1 3 3 8 1 5 1 8 6 0 2 3 2 1 3 0 2 4 1 3 4 4 4 1 3 0 0 0 1 5 9 2 0 2 0 6 7 0 0 1 2 0 3 4 2 3 1 1 5 2 1 3 3 1 3 3 2 0 3 3 5 3 3 3 2 1 1 0 1 9 0 12 0 1 0 0 0 4 0 0 3 1 7 0 2 1 4 2 4 2 2 0 2 1 2 1 1 4 0 1 2 10 0 0 2 4 4 1 0 1 4 1 1 5 2 0 0 7 1 3 2 1 3 2 1 1 0 6 1 5 15 0 3 0 0 2 0 1 1 2 8 0 0 1 0 0 0 0 2 2 0 1 1 8 1 0 8 0 4 1 1 1 1 1 0 9 1 3 0 2 5 4 5 3 1 2 1 1 0 0 2 3 4 3 0 0 0 0 1 2 0 1 0 5 2 3 3 0 1 1 0 4 0 3 5 17 1 3 4 0 2 3 0 0 0 0 0 0 2 1 0 2 0 8 5 2 0 1 4 0 0 1 1 2 2 1 2 0 2 2 0 2 5 1 2 2 1 4 0 2 1 1 1 0 6 2 2 0 5 0 2 0 4 1 0 0 6 3 1 4 0 0 1 1 0 2 1 4 3 0 2 0 3 0 1 0 2 11 1 5 10 2 1 1 0 0 0 4 0 0 0 1 3 3 3 0 0 0 2 0 1 1 1 1 1 0 0 0 1 1 3 1 2 1 0 0 0 0 2 4 1 14 2 11 3 2 2 2 9 0 1 1 2 2 0 9 2 0 9 1 1
0 0 0 1 0 0 0 0 0 0 0 0 0 0 0 1 3 0 0 0 0 0 0 0 0 0 0 0 0 1 0 1 0 0 0 0 0 0 0 0 0 1 0 0 0 0 0 1 0 0 0 0 0 1 0 0 0 0 0 0 0 0 0 0 0 0 0 0 0 1 0 0 0 1 1 3 1 0 0 0 0 0 0 0 0 0 0 0 0 1 0 0 0 0 0 1 0 0 0 0 1 0 2 0 1 0 0 1 0 0 0 0 0 1 0 0 0 0 0 0 0 0 0 0 1 0 0 0 1 0 0 0 1 0 0 0 0 0 0 0 1 0 0 0 0 0 0 0 0 0 0 0 0 0 0 0 0 0 0 0 0 0 0 0 1 0 0 1 0 0 1 0 0 0 0 0 0 0 0 1 1 0 0 0 1 0 0 0 1 0 0 1 0 0 0 0 0 0 0 2 0 0 2 0 0 0 1 0 0 0 0 0 0 0 1 0 2 0 2 0 0 0 0 0 0 0 0 0 0 0 0 1 0 0 0 0 0 1 0 0 1 0 1 1 0 0 0 0 0 0 0 0 0 0 0 0 1 0 0 0 0 1 0 0 0 0 0 0 0 0 0 0 0 0 0 0 0 0 0 0 0 0 0 0 1 0 1 0 0 0 2 0 0 2 0 0 1 0 0 0 1 3 1 0 0 0 1 0 0 1 0 1 0 2 0 0 0 0 1 0 0 2 1 0 0 0 0 0 1 0 0 0 0 0 0 0 1 1 0 0 0 0 1 1 0 0 1 0 0 0 0 0 1 0 0 0 0 0 0 0 0 0 0 0 0 0 1 1 0 0 0 0 1 0 0 0 0 0 0 0 0 0 0 0 0 0 0 0 0 0 0 0 0 0 3 0 0 0 0 3 0 0 1 0 0 0 0 0 0 0 0 0 0 2 0 0 0 0 0 0 3 0 0 0 0 0 0 0 0 0 1 1 0 1 0 0 2 1 0 0 0 0 0 0 0 0 0 0 0 0 1 0 0 1 0 0 0 0 0 0 0 0 0 0 0 0 0 0 0 0 0 0 0 0 0 0 0 1 0 0 0 0 0 1 0 0 1 1 0 0 0 0 0 0 0 0 0 0 0 0 0 0 0 0 0 0 0 0 0 0 0 0 0 0 0 1 1 0 0 0 0 0 0 2 1 1 0 0 0 0 0 1 0 1 0 0 1 0 0 0 0 1 0 0 0 0 0 0 1 0 0 0 0 0 0 0 0 0 0 0 1 2 0 0 0 0 0 0 0 1 0 0 0 0 0 0 0 0 0 0 0 0 0 0 0 0 0 0 0 0 0 0 0 0 1 0 0 0 0 0 0 0 0 0 0 0 1 0 1 0 1 0 0 0 0 0 0 0 0 0 1 1 0 0 0 0 0 0 0 0 2 0 0 0 1 0 0 2 0 0 1 0 0 0 0 0 0 0 0 0 0 0 0 1 0 0 0 0 0 0 1 0 0 0 0 0 0 0 0 0 0 0 0 0 0 0 0 0 0 0 0 0 0 0 0 0 0 0 1 0 0 0 0 0 0 0 0 0 0 0 0 0 0 0 0 0 0 0 0 0 0 0 0 0 0 0 0 0 1 0 0 0 0 0 0 0 0 0 0 0 0 0 0 0 0 0 0 1 0 0 0 0 0 0 0 0 1 2 0 0 0 1 0 0 0 0 0 0 0 0 0 1 0 0 0 0 0 0 0 0 0 0 0 0 0 0 0 0 0 0 2 0 0 0 0 0 0 0 0 0 0 0 0 0 0 0 0 0 1 0 0 0 0 0 0 0 0 0 0 0 0 0 0 0 0 0 0 0 0 0 0 0 0 0 0 0 1 0 0 0 0 0 0 0 0 0 0 0 0 0 0 0 0 0 0 0 0 0 0 0 0 0 0 0 0 0 0 0 0 0 0 0 0 0 0 0 0 0 0 0 0 0 0 0 0 0 0 0 0 0 0 0 0 0 0 0 0 0 0 0 0 0 0 0 1 0 0 0 0 0 0 0 0 0 0 0 0 0 0 0 0 0 0 0 0 0 0 0 0 0 0 0 0 0 0 0 0 0 0 0 0 0 0 0 0 0 0 0 0 0 0 0 0 0 0 0 0 0
0 0 0 0 0 0 0 0 3 0 0 0 0 0 0 0 0 0 1 1 0 2 0 0 1 0 0 0 0 0 0 0 3 1 0 0 0 0 0 0 1 0 0 0 0 0 0 2 3 1 0 0 1 2 0 0 2 3 1 0 3 1 1 0 0 0 1 0 0 0 0 0 0 0 0 0 0 0 0 0 0 0 2 0 0 1 0 0 0 0 0 0 0 0 0 1 0 0 0 0 0 1 0 1 1 1 0 0 0 0 0 0 1 2 0 0 0 0 0 0 0 0 0 0 0 0 0 0 1 0 0 0 0 0 0 0 0 0 0 0 0 0 0 0 0 0 0 1 0 0 0 1 0 0 0 0 0 0 0 0 0 3 0 0 1 1 0 1 0 0 0 0 0 0 0 0 0 0 0 0 0 0 0 0 0 0 1 0 0 0 0 1 0 0 0 0 1 1 3 5 0 10 0 0 0 0 1 0 0 0 0 0 0 1 0 0 0 0 0 0 0 0 0 0 0 0 0 0 0 0 0 0 0 0 0 0 0 0 0 0 0 1 0 0 0 0 0 0 0 0 0 0 0 0 0 0 0 0 0 1 2 0 0 3 2 1 0 0 1 0 0 0 2 3 0 0 0 0 1 0 1 3 0 1 0 0 0 0 0 0 2 0 1 1 4 0 1 0 0 0 0 1 0 0 0 0 1 0 1 0 0 0 2 1 0 0 0 0 0 0 0 0 0 4 0 0 0 0 0 0 0 0 0 1 0 0 0 0 0 0 0 0 2 0 0 0 0 0 0 0 0 0 0 2 0 1 0 0 0 1 1 0 0 0 0 0 0 0 1 0 1 0 1 0 0 0 0 0 0 0 0 0 0 0 0 0 0 0 2 0 0 0 0 0 0 0 1 0 0 0 0 0 1 0 0 0 0 0 0 0 0 0 1 1 0 0 0 0 0 0 0 0 0 0 0 0 0 0 0 0 0 0 0 0 0 0 0 0 0 0 0 2 0 0 0 2 0 1 0 0 0 0 0 0 0 0 0 0 0 0 0 0 0 1 0 0 0 1 0 1 0 0 0 0 0 1 0 0 0 0 0 0 0 0 0 0 0 0 0 0 0 0 0 0 0 0 0 0 0 0 0 0 0 0 0 0 0 0 0 0 0 0 0 0 0 0 0 0 0 0 0 0 0 0 0 0 0 0 0 0 0 0 0 0 0 0 0 0 0 1 0 0 0 0 3 1 0 1 2 1 1 4 0 0 0 1 3 2 1 1 10 0 0 0 0 1 0 1 0 0 0 1 0 0 0 0 0 0 0 0 0 0 0 0 0 0 0 0 0 0 1 0 0 0 0 0 0 0 0 0 0 0 0 1 0 1 0 1 0 0 0 0 0 0 0 0 0 0 0 0 1 0 0 0 0 0 0 0 1 0 0 0 3 0 4 0 0 0 0 0 1 0 0 0 0 2 0 0 0 0 0 0 0 0 1 1 0 0 0 2 1 1 0 0 3 0 0 0 0 0 0 0 0 0 0 0 0 0 0 0 0 0 0 0 1 1 0 0 0 0 0 0 0 0 0 0 0 0 0 0 0 0 0 0 0 0 0 0 0 0 0 0 0 0 0 0 0 0 0 0 1 0 0 0 0 0 0 0 0 0 0 0 0 0 0 0 0 0 0 0 0 0 0 0 0 0 0 0 0 0 1 0 0 1 0 0 0 0 0 0 0 0 0 1 0 0 0 0 0 0 0 0 0 0 0 0 1 0 0 0 1 0 0 0 0 0 0 0 0 0 0 0 0 0 1 0 0 0 0 0 0 0 0 0 2 0 0 0 0 0 0 0 0 0 0 0 0 0 0 0 0 0 0 0 0 0 0 0 0 0 0 0 0 0 0 0 0 0 0 0 0 0 0 0 0 0 0 0 0 0 0 0 1 0 0 0 0 0 0 0 0 0 0 0 0 0 0 0 0 0 0 0 0 0 1 0 0 0 0 0 0 0 0 0 1 0 0 0 3 0 0 0 0 0 2 0 0 0 0 0 1 0 0 0 1 0 0 0 0 1 0 0 0 0 0 0 0 0 0 0 0 0 0 0 0 0 0 0 0 0 0 0 0 0 0 0 1 0 0 0 0 0 0 0 0 2 0 0
0 0 0 0 0 0 0 0 0 0 0 0 0 0 0 3 0 0 0 0 0 3 0 1 1 0 0 0 0 0 0 0 0 3 0 0 0 0 0 0 1 0 0 0 0 0 0 0 1 0 0 1 0 5 0 0 0 0 0 0 0 0 1 0 0 0 0 0 0 1 0 0 0 0 0 1 0 0 0 0 0 0 0 0 0 0 0 0 0 0 0 0 0 0 0 0 0 2 0 0 0 0 0 0 0 0 0 0 0 0 0 0 1 0 0 0 0 0 0 0 0 0 0 0 0 0 0 0 0 0 1 0 0 0 0 0 0 0 0 0 0 0 0 0 1 0 0 0 0 0 1 0 0 0 0 2 1 0 0 0 0 0 1 1 0 0 0 0 0 0 0 0 0 0 0 0 0 0 0 0 0 0 0 0 0 0 0 0 0 0 0 2 0 0 1 0 0 0 0 0 0 0 0 0 0 0 1 0 0 0 0 0 0 0 0 0 0 0 0 0 0 0 0 0 0 0 0 0 0 0 0 0 0 0 0 0 0 0 0 0 0 1 0 0 0 0 0 0 0 0 0 0 0 0 1 0 0 0 0 0 0 0 0 0 0 0 0 0 0 0 0 0 0 0 0 0 0 0 0 0 0 0 0 0 0 0 0 0 0 0 0 0 0 0 0 0 0 0 1 0 0 0 0 0 0 0 0 0 0 0 0 0 0 0 0 0 0 0 0 0 0 0 0 0 0 0 0 0 0 0 0 0 0 0 0 0 0 0 0 0 0 1 0 0 0 0 0 0 0 0 0 0 0 0 0 0 0 0 0 0 0 0 1 0 1 0 1 0 0 0 0 0 0 0 0 0 0 0 1 0 0 0 0 0 0 0 0 0 0 2 0 0 0 0 0 0 0 0 0 0 0 0 0 0 0 0 0 1 0 0 0 0 0 0 0 0 0 0 0 0 0 0 0 0 0 0 0 0 2 0 0 0 0 0 0 0 0 0 0 0 0 0 0 0 0 0 0 0 0 0 2 0 0 0 0 1 0 0 0 0 0 0 0 0 0 0 0 0 0 0 0 0 0 0 0 0 0 1 0 0 0 0 0 0 0 0 0 0 0 0 0 0 0 0 0 0 0 0 0 0 0 0 0 0 0 0 0 0 0 0 0 1 0 0 0 0 0 0 0 0 0 0 0 1 0 0 0 0 0 0 0 0 0 0 0 0 0 0 0 0 0 0 0 0 0 0 0 0 0 0 0 0 0 0 0 3 0 0 0 0 0 0 0 0 0 0 0 0 0 0 0 0 0 0 0 0 0 0 0 0 0 0 0 0 0 0 0 0 0 0 1 0 0 0 0 0 0 0 0 0 0 0 0 0 0 0 0 0 0 0 0 1 1 0 0 0 0 0 0 0 0 0 0 0 0 0 0 0 0 0 0 0 0 0 0 0 0 0 0 0 0 0 0 0 0 0 0 0 0 0 0 0 0 0 0 0 0 0 0 0 0 0 0 1 0 0 0 0 0 0 0 0 0 0 0 0 0 0 0 0 0 0 0 0 0 0 0 0 0 0 0 0 0 0 0 0 0 0 0 1 0 0 0 0 0 0 0 0 0 0 0 0 0 0 0 0 0 0 0 0 0 0 0 0 0 0 0 0 0 0 0 0 0 0 0 0 0 0 0 0 0 0 0 0 0 0 0 0 0 0 0 0 0 0 0 0 0 0 0 0 0 0 0 0 0 0 0 0 0 0 0 0 0 1 0 0 1 0 0 0 0 0 0 0 0 0 0 0 0 0 0 1 0 0 0 0 0 0 0 0 0 0 0 0 1 0 0 0 0 0 0 0 0 0 0 0 0 0 0 0 0 0 0 0 0 0 0 0 0 0 0 0 0 0 0 0 0 0 0 0 0 0 0 0 0 0 0 0 0 0 1 0 0 0 0 0 0 0 0 0 0 0 0 0 0 0 0 0 0 0 0 0 0 0 0 0 0 0 0 0 0 0 0 0 0 0 0 0 2 0 0 0 0 0 0 0 0 0 0 0 0 0 0 0 0 0 0 0 0 0 0 0 0 0 0 0 0 0 0 0 0 0 0 0 0 0 0 0 0 0 0 0 0 0 0 0 0 0 0 1 0 0 0 0 0 0 0 0
0 1 0 2 0 1 6 1 1 1 0 0 1 1 3 7 1 1 0 1 3 2 0 1 2 0 0 4 2 0 3 5 3 10 1 0 6 1 1 0 3 1 3 0 2 2 3 3 3 4 8 11 9 2 1 1 8 2 2 0 5 0 4 3 6 6 2 0 0 2 1 2 0 2 1 1 0 3 3 3 0 2 0 0 1 2 1 2 0 2 1 1 0 0 3 8 2 1 6 0 0 1 2 11 3 2 0 0 1 1 4 2 6 4 1 1 4 3 0 2 1 8 0 0 0 6 0 0 6 0 0 1 0 1 2 2 0 1 0 2 1 0 2 0 2 1 1 1 1 3 6 1 3 0 0 4 0 0 0 0 0 2 0 0 3 2 1 2 2 2 5 1 0 3 2 2 1 1 0 3 2 0 1 5 0 2 3 1 0 0 1 1 0 2 2 1 10 4 3 4 6 22 12 20 3 3 6 1 1 5 1 1 2 10 10 0 3 1 3 0 0 1 3 0 4 1 1 0 1 1 0 2 1 2 1 8 4 3 2 6 2 3 3 1 3 4 4 3 0 1 3 1 7 3 4 4 3 8 4 2 6 21 8 5 0 10 7 3 1 2 8 1 3 5 2 3 4 4 9 11 1 12 8 2 12 6 2 1 8 3 6 4 7 8 19 3 7 1 4 4 6 3 2 2 6 6 5 1 1 4 3 2 6 4 4 4 4 2 2 5 1 6 3 4 3 0 0 0 1 2 0 3 1 8 4 1 1 1 3 0 0 2 17 3 4 0 0 2 2 6 4 4 3 11 1 5 1 1 6 2 2 1 1 4 4 3 4 1 10 0 1 2 2 1 2 3 0 1 0 1 4 3 9 3 2 8 4 3 6 3 0 2 1 3 1 1 1 2 5 2 0 0 2 1 2 3 7 1 2 1 1 0 2 1 2 0 4 0 2 2 1 0 2 5 1 4 0 2 1 1 1 1 1 1 1 1 0 1 0 1 1 4 3 0 2 10 0 4 4 3 4 4 0 0 3 3 0 5 1 2 3 2 3 4 2 2 2 2 3 0 1 2 4 0 2 6 1 5 1 0 1 4 2 3 4 2 1 0 4 2 5 4 1 1 2 0 1 0 1 6 1 0 1 3 3 1 1 1 5 1 6 1 1 0 0 3 1 2 2 3 1 1 1 3 1 2 4 4 8 6 4 5 2 4 2 5 2 3 6 11 3 5 3 4 7 3 3 13 18 7 1 3 17 10 15 9 9 5 17 13 13 1 1 5 6 9 3 2 6 6 4 9 7 3 4 1 4 3 4 0 3 2 1 5 0 0 5 5 4 8 4 2 1 1 3 0 4 3 1 2 3 1 2 6 1 1 5 2 1 1 1 21 6 1 0 3 0 2 2 4 2 2 0 3 8 11 1 3 2 6 3 5 6 5 6 4 6 3 2 5 4 2 3 4 4 9 1 6 2 5 5 4 1 6 1 6 1 0 5 8 3 4 4 0 8 2 0 2 2 1 0 2 1 0 1 0 0 0 2 1 2 1 2 1 2 4 2 1 5 0 2 0 2 1 0 1 2 3 6 0 1 0 0 2 1 3 4 0 1 0 2 0 1 2 1 6 0 2 1 2 1 1 4 1 4 0 0 0 3 3 2 0 2 3 0 4 3 0 1 2 0 4 2 0 0 3 2 2 6 0 1 1 2 4 0 2 1 2 0 0 1 5 1 1 2 4 0 2 0 1 2 0 3 7 3 4 1 0 6 1 0 3 0 5 1 0 4 2 2 1 0 1 2 3 3 7 0 0 2 2 0 0 1 1 8 1 1 0 1 3 2 1 3 1 2 0 1 4 3 2 0 0 2 1 3 1 0 1 2 0 0 6 1 0 2 2 1 1 0 1 2 3 1 3 1 4 1 9 2 4 0 4 3 3 2 0 0 1 2 3 0 0 1 1 2 5 0 2 2 2 1 0 2 0 2 0 7 2 1 2 2 2 0 15 7 3 6 6 10 1 1 1 1 2 12 3 0 2 0 0 5 3 2 2 4 3 3 2 1 3 0 3 3 1 2 2 1 1 1 1 1 2 3 1 3 1 1 7 2 3 0 1 2 1 3 3 2 1 1 3 0 0 0 5 3 4 4 1
0 0 0 0 0 0 1 0 0 0 0 0 0 0 0 0 0 0 0 0 0 0 0 0 0 0 0 0 0 1 0 0 0 0 0 0 0 0 0 0 0 0 0 0 0 0 0 0 0 0 0 0 0 0 0 0 1 0 0 0 0 0 0 0 0 0 0 0 0 0 0 0 0 0 0 0 0 0 0 0 0 0 0 0 0 0 0 0 0 0 0 0 0 0 0 0 0 0 0 0 0 0 0 0 0 0 0 0 0 0 0 0 0 0 0 0 0 0 0 0 0 0 0 0 0 0 0 1 0 0 0 0 0 0 0 0 0 0 0 0 0 0 0 0 0 0 0 0 0 0 0 0 0 0 0 0 0 0 0 0 0 0 0 0 0 0 1 0 0 0 0 0 0 0 0 0 0 0 0 0 0 0 0 0 0 0 0 0 0 0 0 0 0 0 0 0 0 0 0 0 0 0 0 0 0 0 0 0 0 0 0 0 0 0 0 0 0 0 0 0 0 0 0 0 0 0 0 0 0 0 0 0 0 0 0 0 0 0 0 0 0 0 0 0 0 0 0 0 0 0 0 0 0 0 0 0 0 0 0 0 0 0 0 0 0 0 0 0 0 0 0 0 0 2 0 0 0 0 0 0 0 0 0 0 0 0 0 0 0 0 0 0 0 0 0 0 0 0 0 0 0 0 0 0 0 0 0 0 1 0 0 0 0 0 0 0 0 0 0 0 0 0 0 0 0 0 0 0 0 0 0 0 0 0 0 0 0 0 0 0 0 0 0 0 0 0 0 0 0 0 0 0 0 0 0 0 0 0 0 0 0 0 0 0 0 0 0 0 0 0 0 0 0 0 0 0 0 0 0 0 0 0 0 0 0 0 0 0 0 0 0 0 0 0 0 0 0 0 0 0 0 0 0 0 0 0 0 0 0 0 0 0 0 0 0 0 0 0 0 0 0 0 0 0 0 0 0 0 0 0 0 0 0 0 0 0 0 0 0 0 0 0 0 0 0 9 0 0 0 0 0 0 0 0 1 0 0 0 0 0 0 0 0 0 0 0 0 0 0 0 0 0 0 0 0 0 0 0 0 0 0 0 0 0 0 0 0 0 0 0 0 0 0 0 0 0 0 0 0 0 0 0 0 0 0 0 0 0 0 0 0 2 0 0 0 0 0 0 0 0 0 0 0 0 1 0 0 0 0 0 0 0 0 0 0 0 0 0 0 0 0 0 0 0 0 0 0 0 0 0 0 0 0 0 0 0 0 0 0 0 0 0 0 0 0 0 0 0 0 0 0 0 0 0 0 0 0 0 0 0 0 0 0 0 0 0 0 0 0 0 0 0 0 0 0 0 0 0 0 0 0 0 0 0 0 0 0 0 0 0 0 3 0 0 0 0 0 0 0 0 0 0 0 0 0 0 0 0 0 0 0 0 0 0 0 0 0 0 0 0 0 0 0 0 0 0 0 0 0 0 0 0 0 0 0 0 0 0 0 0 0 0 0 0 0 0 0 0 0 0 0 0 0 0 0 0 0 0 0 0 0 0 0 0 0 0 0 0 0 0 0 0 0 0 0 0 0 0 0 0 0 0 0 0 0 0 0 0 0 0 0 0 0 0 0 0 0 0 0 0 0 0 0 0 0 0 0 0 0 0 0 0 0 0 0 0 0 0 0 0 0 0 0 0 0 0 0 0 0 0 0 0 0 0 0 0 0 0 0 0 0 0 0 0 0 0 0 0 0 0 0 0 0 0 0 0 0 0 0 0 0 0 0 0 0 0 0 0 0 0 0 0 0 0 0 0 0 0 0 0 0 0 0 0 0 0 0 0 0 0 0 0 0 0 0 0 0 0 0 0 0 0 0 0 0 0 0 0 0 0 0 0 0 0 0 0 0 0 0 0 0 0 0 0 0 0 0 0 0 0 0 0 0 0 0 0 0 0 0 0 0 0 0 0 0 0 0 0 0 0 0 0 0 0 0 0 0 0 0 0 0 0 0 1 0 0 0 0 0 0 0 0 0 0 0 0 0 0 0 0 1 0 0 0 0 0 0 0 0 0 0 0 0 0 0 0 0 0 0 0 0 0 0 0 0 0 0 0 0 0 0 0 0 0 0 0 0 0 0 0 0 0 0 0 0 0 0 0
0 0 0 0 0 0 3 0 0 0 1 0 2 1 1 4 1 3 2 1 0 1 1 0 0 0 0 0 0 3 6 0 1 2 1 2 1 0 1 0 0 0 1 5 2 0 0 1 3 6 5 2 6 2 0 1 1 2 3 1 0 2 2 3 0 1 0 0 0 1 1 1 5 0 0 1 2 4 0 0 0 0 2 0 2 0 2 1 2 0 0 1 0 0 0 0 0 1 0 1 0 1 2 4 0 1 0 1 0 1 1 3 3 1 0 0 0 3 1 0 1 1 4 1 0 1 1 1 1 3 0 1 1 3 2 3 1 0 0 1 1 3 0 1 1 0 2 1 0 0 3 0 0 2 2 0 0 3 0 2 0 0 1 0 1 0 0 3 0 1 0 0 0 3 1 1 0 0 2 7 0 0 1 0 0 2 0 0 1 1 2 1 0 2 3 0 5 0 5 2 4 5 4 9 3 2 4 3 0 1 0 4 0 0 3 0 2 7 0 5 0 3 0 0 3 7 2 3 1 3 0 0 0 6 0 0 3 5 0 1 2 4 2 2 3 0 2 0 2 2 0 2 1 0 3 0 0 1 4 4 3 1 4 3 4 4 3 4 2 4 4 1 3 2 0 2 1 0 6 7 5 1 3 4 1 4 3 2 5 3 1 2 3 3 7 1 10 4 1 3 1 3 2 1 3 2 3 1 2 4 1 1 2 6 3 1 5 0 2 1 4 6 1 6 0 0 1 1 0 6 1 3 1 2 4 2 3 2 1 2 5 0 2 3 1 1 2 0 2 1 0 4 1 2 2 0 0 3 1 0 2 1 0 4 3 0 0 2 0 1 3 2 5 1 0 1 1 3 3 1 1 0 7 8 2 0 0 3 3 2 2 0 0 0 3 0 2 0 0 3 3 1 0 2 1 2 0 8 0 2 3 0 1 0 0 0 0 1 0 0 0 0 4 1 1 1 0 2 4 0 0 2 0 1 1 1 3 2 1 0 0 0 1 1 0 1 1 1 2 0 0 0 1 0 0 0 0 3 0 0 2 0 0 1 0 0 4 1 1 0 0 0 0 2 0 0 0 1 0 1 0 0 0 0 0 0 0 0 1 0 0 0 3 0 0 0 0 1 2 0 0 2 1 2 0 0 1 2 0 0 1 0 1 0 0 0 0 5 1 1 1 1 0 2 3 0 0 0 5 2 3 2 1 0 1 1 3 2 1 5 2 0 5 10 1 2 5 0 2 2 1 2 4 0 4 3 2 4 4 0 5 1 3 2 1 2 4 1 0 2 4 0 0 3 2 3 0 2 0 0 3 1 1 1 1 0 0 2 3 2 1 0 0 3 1 3 1 1 1 4 0 2 2 8 3 3 4 1 3 3 1 0 5 1 2 0 0 3 1 3 2 0 1 0 2 6 0 1 1 0 0 1 3 1 3 4 9 2 2 1 0 2 3 3 3 3 0 1 3 9 5 6 1 6 4 1 3 1 6 4 3 1 3 2 3 3 0 0 0 0 0 0 0 4 0 2 0 0 0 0 0 0 0 0 0 1 1 0 0 1 0 0 1 1 1 1 0 0 0 0 0 0 0 0 0 0 0 11 0 0 0 0 0 0 0 0 4 2 0 1 3 0 7 6 0 0 0 2 0 0 5 0 1 0 0 0 1 0 1 1 1 1 0 2 0 0 2 1 1 1 0 0 0 0 0 0 0 0 0 0 0 0 0 0 1 0 0 0 2 1 5 1 0 5 0 0 0 0 1 0 1 1 1 0 0 0 0 1 2 0 0 0 0 0 0 1 2 0 2 0 2 0 0 0 2 0 1 0 3 0 0 0 0 0 0 1 1 1 0 0 0 2 0 3 2 1 2 0 0 1 0 2 1 0 0 0 0 1 0 0 3 3 0 1 1 0 0 1 2 0 0 0 0 1 0 2 0 0 0 0 1 1 0 2 2 1 1 0 0 0 0 2 1 0 1 0 0 0 3 3 1 1 0 6 1 0 1 5 2 2 0 0 0 0 2 1 0 0 0 0 4 1 1 0 2 4 0 0 3 0 5 0 0 1 1 0 1 1 1 0 2 0 0 0 0 0 1 0 2 0 4 4 4 3 0 0 1 0 0 2 1 1 0 1 3 3 1 1
0 0 0 0 0 0 0 3 0 0 0 0 0 0 2 2 0 3 0 0 0 2 0 0 1 0 0 0 21 0 0 4 0 0 0 0 0 0 0 0 0 0 0 0 2 0 0 2 0 1 3 0 0 1 0 1 0 1 0 0 0 0 0 0 0 0 0 1 0 1 3 0 0 0 0 0 1 0 2 0 0 1 1 0 1 1 1 1 0 0 0 1 0 0 0 2 0 1 0 0 0 0 0 0 0 0 0 1 0 0 0 2 0 1 0 0 0 0 0 0 1 0 0 0 0 0 0 0 1 0 0 0 0 6 0 0 0 0 0 1 0 0 0 0 0 0 0 0 0 0 0 0 0 0 0 0 0 0 0 0 0 0 2 0 0 0 1 0 0 2 1 0 0 1 0 0 1 0 0 0 1 1 0 0 2 0 1 1 1 0 0 0 0 0 0 0 0 0 1 3 1 3 1 0 0 1 0 0 0 2 1 4 0 2 0 0 0 2 0 0 0 1 0 3 0 2 0 1 0 1 0 0 1 2 0 2 0 0 0 2 0 0 0 0 0 0 0 0 0 1 0 0 0 0 0 0 0 1 0 1 0 5 1 1 0 1 0 3 1 1 0 1 1 1 2 1 0 0 0 1 1 4 0 3 3 2 1 0 0 0 3 0 1 0 1 1 1 1 0 0 0 0 3 2 4 0 3 0 2 2 0 0 2 2 1 0 2 0 0 0 0 0 2 0 0 0 2 0 0 2 2 0 0 0 2 1 2 1 1 0 2 3 2 0 0 1 0 0 1 0 0 1 0 0 1 0 0 0 0 0 0 0 0 0 0 0 0 0 0 1 0 0 0 2 0 0 0 0 0 0 0 0 2 0 0 0 0 0 0 0 0 0 0 0 0 1 0 0 0 0 0 0 0 1 0 0 0 0 0 0 0 0 0 0 1 0 0 0 0 0 0 0 0 0 0 0 1 0 4 0 0 0 0 0 0 0 0 0 1 0 0 0 1 0 0 2 0 0 0 0 1 0 0 0 0 0 0 0 0 0 0 0 1 0 0 0 0 0 0 0 0 0 0 0 0 0 0 0 1 0 0 0 0 0 0 0 0 0 0 1 1 0 0 0 0 0 0 0 0 0 0 0 0 0 0 0 0 0 0 0 0 0 2 0 1 0 0 0 1 0 0 0 0 0 0 0 0 0 0 0 1 0 0 0 1 1 0 0 0 0 0 0 2 2 2 1 0 0 4 0 1 1 1 0 0 0 0 1 3 2 0 0 0 0 0 1 0 0 0 0 1 1 0 1 0 0 1 0 0 0 0 1 7 0 0 0 0 0 0 1 0 0 0 0 1 0 0 0 0 0 0 0 0 0 2 0 0 0 0 0 0 2 0 1 0 0 0 0 0 0 0 1 0 1 0 0 0 0 2 2 0 1 1 0 1 0 0 3 2 0 0 0 0 0 0 0 1 0 1 0 1 0 3 0 1 0 0 0 0 0 2 1 1 2 0 0 4 0 0 0 0 0 0 0 0 0 0 0 2 0 0 0 0 0 0 0 2 0 1 0 1 0 1 0 0 0 4 0 0 0 0 0 4 1 0 0 0 0 0 0 0 0 0 0 0 0 0 0 0 0 0 0 0 2 0 0 0 0 0 0 0 0 0 0 0 0 0 0 0 0 0 0 0 1 0 0 0 0 2 0 0 0 0 0 0 0 0 0 0 0 0 0 6 0 0 0 0 1 0 2 0 0 0 1 0 0 0 0 0 0 0 0 0 0 0 0 0 0 0 1 0 0 0 0 0 0 0 0 0 1 0 0 0 0 0 0 0 1 0 0 0 0 0 0 0 1 0 0 0 0 0 0 0 1 0 0 0 1 0 1 0 2 0 0 0 1 0 0 0 0 0 0 1 0 0 0 0 0 0 0 0 0 0 0 0 0 0 1 1 0 0 0 0 0 0 0 0 0 0 0 0 0 0 0 0 0 0 0 0 0 0 0 2 1 1 4 0 4 1 0 0 0 0 0 0 1 0 0 0 0 0 0 0 0 0 2 0 0 0 0 1 0 1 0 0 0 0 0 1 0 0 0 0 0 1 0 0 0 0 0 0 0 0 1 1 0 0 0 0 0 0 0 3 0 0 0 0 1
2 0 0 0 0 1 0 0 0 0 0 0 0 0 2 2 0 5 0 0 0 0 0 0 1 0 0 0 0 4 1 0 0 4 0 2 0 0 1 0 0 1 0 2 0 0 1 0 0 0 1 1 1 1 0 0 1 0 0 0 0 0 0 0 0 0 0 0 0 0 0 0 2 0 0 1 0 0 2 0 0 1 1 1 0 0 0 0 0 0 0 2 0 0 1 0 0 0 0 1 0 0 0 0 0 1 1 3 0 1 0 0 1 1 0 0 0 1 0 0 0 0 0 1 0 1 0 0 0 0 0 0 1 1 0 0 1 1 0 0 0 2 0 1 0 1 3 0 0 0 0 0 0 0 0 2 0 0 1 2 0 0 0 0 0 2 0 3 0 0 0 1 1 2 0 1 0 0 6 0 1 1 1 0 3 4 0 2 0 0 0 1 0 0 1 4 11 1 1 1 0 2 0 4 3 0 2 4 0 1 0 0 4 3 1 0 3 0 0 2 0 3 1 0 1 1 1 2 2 1 3 0 0 0 0 0 0 5 0 2 0 0 0 0 1 0 1 1 0 0 0 0 2 0 1 0 1 4 0 0 1 2 0 1 1 1 0 6 1 2 1 2 2 1 0 1 0 0 2 1 0 2 0 3 1 3 1 2 1 0 1 0 2 1 3 0 3 13 1 1 9 4 1 2 1 8 5 1 2 1 0 1 2 2 0 15 0 6 10 2 5 2 2 1 1 0 0 0 3 2 4 1 2 0 4 0 0 1 1 1 5 0 2 0 0 0 0 1 0 0 3 2 0 2 0 3 0 0 1 0 1 0 0 0 1 2 0 0 1 1 1 0 0 0 0 0 0 0 1 1 0 1 1 0 1 1 1 1 0 1 0 3 0 1 0 1 3 1 0 0 0 0 3 1 1 0 0 1 0 3 1 1 0 1 2 2 0 0 0 2 0 0 0 1 0 0 2 0 2 5 1 0 0 0 0 2 1 2 2 0 0 1 0 0 0 0 1 1 0 3 1 0 0 1 3 0 0 1 2 1 0 0 0 0 4 0 0 0 2 3 1 0 0 0 1 0 0 0 0 0 1 0 0 1 0 0 0 0 1 0 1 0 1 0 0 0 0 0 0 0 0 1 0 0 1 1 1 0 0 1 2 0 0 1 0 0 1 1 2 0 0 1 0 0 1 3 0 0 0 0 1 0 0 0 0 0 0 2 0 0 1 0 1 0 2 0 0 1 2 2 3 3 2 2 0 2 5 0 0 0 0 1 1 4 3 1 2 0 2 0 0 1 0 0 0 0 1 0 0 1 1 0 1 0 1 0 0 1 0 0 2 0 3 0 0 0 0 1 2 0 0 0 0 0 5 1 0 1 1 1 0 1 2 1 0 0 1 0 0 2 1 3 1 0 0 0 11 2 0 2 0 0 3 4 1 1 3 2 0 1 4 2 0 0 0 1 2 3 0 0 0 0 2 1 1 0 1 0 0 1 0 0 2 2 2 0 0 0 0 0 0 0 1 0 2 0 0 0 2 0 1 2 0 1 0 1 0 0 1 1 1 1 1 0 2 1 0 2 1 1 0 1 0 0 0 1 1 0 1 0 2 0 1 0 2 0 3 1 1 2 1 0 0 1 0 1 1 0 1 0 0 0 0 0 0 0 4 0 0 0 0 0 0 1 0 2 1 2 1 0 0 0 0 0 0 3 0 0 1 0 1 1 1 0 3 2 0 0 0 0 1 1 0 2 1 0 0 0 0 0 0 1 0 1 0 0 0 2 2 0 0 1 0 0 0 0 1 2 0 2 0 0 0 0 3 0 0 0 0 0 0 1 2 0 0 0 0 0 1 0 0 0 2 1 0 0 1 0 0 0 2 0 5 0 0 1 0 1 0 0 1 1 0 0 0 0 0 1 0 0 1 3 2 1 0 2 2 0 1 0 0 1 0 0 0 1 0 1 0 0 0 0 0 0 0 0 0 0 0 1 1 0 1 0 0 1 0 0 2 0 2 0 0 0 1 0 0 0 0 0 0 1 2 2 3 0 0 1 0 0 0 0 0 1 0 2 0 1 1 1 0 0 0 3 0 0 0 1 0 0 0 2 0 1 0 0 2 1 0 0 0 0 0 0 2 0 0 0
0 0 1 0 0 0 0 0 0 0 0 0 0 0 1 2 0 0 0 1 0 0 0 0 1 1 0 0 0 0 1 0 15 0 3 0 0 1 2 0 0 0 5 0 0 0 0 0 2 0 0 1 3 3 0 0 7 1 0 0 1 0 1 1 0 5 2 0 0 1 0 0 1 1 0 0 0 0 1 0 1 0 0 0 0 0 0 0 0 0 0 0 0 0 0 0 2 2 0 0 0 1 0 0 0 0 0 0 0 1 0 0 4 0 0 0 0 0 0 0 1 0 0 0 0 3 0 1 1 2 0 0 0 0 1 0 0 0 1 1 0 0 0 0 0 0 0 0 0 2 0 0 0 0 0 1 1 0 0 0 0 0 0 0 2 0 0 0 0 1 0 0 0 0 0 0 0 0 0 0 0 0 0 0 0 0 0 0 0 0 1 0 1 0 0 0 0 2 1 3 0 1 3 1 3 0 0 2 0 3 0 1 1 2 4 0 0 1 0 1 0 2 0 0 0 0 0 2 0 1 0 0 0 0 0 0 0 0 0 0 0 0 0 0 0 0 0 0 0 0 0 0 0 0 0 0 0 0 0 0 0 0 0 0 0 0 0 0 0 1 0 0 0 0 0 0 1 0 0 0 0 0 0 1 0 0 0 0 0 0 0 0 1 0 0 0 0 4 0 0 0 1 0 0 4 1 0 4 1 0 0 1 3 3 0 0 1 1 0 0 4 2 0 0 0 3 1 0 0 0 0 0 0 0 0 0 1 0 1 0 0 0 0 0 0 0 0 0 0 1 0 0 0 0 0 0 0 0 0 0 0 0 0 0 1 1 0 0 4 0 0 0 0 0 0 0 0 0 0 0 0 0 0 0 0 1 0 0 0 0 0 0 0 0 0 0 0 0 0 0 0 0 0 0 0 0 0 0 0 0 2 0 0 0 0 0 0 0 0 0 0 0 0 0 0 0 1 0 1 0 0 0 0 0 0 0 0 0 1 0 0 0 0 0 5 2 0 1 0 0 0 0 0 0 0 0 0 0 0 0 0 0 0 0 0 1 0 0 5 0 3 0 0 0 0 0 0 0 0 2 0 0 0 1 0 0 0 0 1 0 0 0 0 0 0 0 0 0 0 0 0 0 0 0 0 0 2 0 0 0 0 0 0 0 0 0 0 0 0 0 0 0 0 0 0 0 0 0 0 0 0 0 0 0 0 0 0 0 0 0 0 0 0 0 0 0 0 0 0 0 0 0 0 0 0 2 0 0 0 0 1 0 0 1 6 0 0 1 0 0 1 0 0 0 0 0 0 0 0 0 0 0 1 0 0 0 0 1 0 0 1 0 0 0 0 0 0 0 0 0 0 0 0 0 0 0 0 0 0 0 0 2 0 0 0 0 0 0 0 0 0 0 0 0 0 2 0 0 0 0 0 0 0 0 0 0 0 1 0 1 0 0 0 0 0 0 0 0 1 0 0 0 0 0 0 0 0 0 0 0 0 0 0 0 0 0 0 0 2 2 3 0 0 1 0 0 0 0 0 0 0 0 0 2 0 0 0 0 0 0 0 0 0 0 0 0 0 1 0 2 0 0 0 0 0 0 0 0 0 0 0 0 0 0 0 0 0 0 0 0 0 0 0 0 0 0 0 0 0 0 0 0 2 0 1 0 0 0 0 1 0 0 0 0 0 1 0 0 1 3 0 0 0 0 0 0 0 0 0 0 0 0 0 0 0 0 0 0 0 0 1 0 1 0 0 0 0 0 0 0 0 0 0 0 0 0 0 0 0 0 0 0 0 0 0 0 0 0 0 0 0 0 0 0 0 0 0 0 0 0 0 0 1 0 0 0 0 0 0 0 2 0 1 0 0 1 0 0 0 2 1 0 0 0 0 1 0 1 1 0 0 0 0 0 0 1 0 1 0 0 1 0 0 0 0 0 0 0 0 0 0 0 0 0 1 0 0 0 0 1 0 1 0 0 0 0 0 0 0 0 0 0 0 0 0 1 1 0 0 0 1 0 0 0 0 0 0 0 0 0 1 0 0 0 2 0 0 0 0 0 0 0 0 0 1 0 0 0 0 2 0 0 2 0 0 0 0 0 0 1 0 0 0 0 0 0 0 1 0 0 0 1 1 0 0 0 0 0
0 0 0 0 0 0 0 0 0 0 0 0 0 0 0 0 0 0 0 0 0 2 0 0 0 0 0 0 0 0 0 0 0 0 0 0 0 0 0 1 0 0 0 1 1 0 0 0 0 0 0 0 0 0 0 0 0 0 0 0 0 0 0 0 0 0 0 0 0 0 0 0 0 0 0 0 0 0 0 0 0 0 0 0 0 0 0 1 1 1 0 0 0 0 0 0 0 0 0 0 0 0 0 0 0 0 0 0 0 0 0 0 29 0 0 0 0 0 0 0 0 0 0 0 0 0 0 0 2 0 0 0 0 0 0 0 0 0 0 0 0 0 0 0 0 0 0 0 0 0 0 0 0 0 0 0 0 0 0 0 0 0 0 0 0 0 0 0 0 0 0 0 0 0 0 0 0 1 1 0 0 0 0 0 0 0 0 0 0 0 0 0 0 0 0 0 0 0 0 0 0 0 0 0 0 0 0 0 0 0 0 0 0 0 0 0 0 0 0 0 0 0 0 0 0 1 0 0 0 0 0 0 0 0 0 0 0 0 0 0 0 0 1 0 0 0 0 0 0 0 0 0 0 0 0 0 0 0 2 0 0 0 0 0 0 0 0 0 0 0 0 0 0 0 0 0 0 0 0 0 0 0 0 0 0 0 0 0 0 0 0 0 0 0 0 0 0 0 0 0 0 0 0 0 0 0 0 0 0 0 0 0 0 0 0 0 0 0 0 1 0 0 0 0 0 0 0 0 0 0 0 0 0 0 0 0 0 0 0 0 0 0 0 0 0 0 0 0 0 0 0 0 0 0 0 1 0 0 0 0 0 0 0 0 0 0 0 0 0 0 0 0 0 0 0 0 0 0 0 0 0 0 0 0 0 0 0 0 0 0 0 0 0 0 0 0 0 0 0 0 0 0 0 0 0 0 0 0 0 0 0 0 0 0 0 0 0 0 0 0 0 0 0 0 0 0 0 0 0 0 0 0 0 0 0 0 0 0 0 0 0 0 0 0 0 0 0 0 0 0 0 0 0 0 0 0 0 0 0 0 0 0 0 0 0 0 0 0 0 0 0 0 0 0 0 0 0 0 0 0 0 0 0 0 0 0 0 0 0 0 0 0 0 0 0 0 0 0 1 0 0 0 0 0 0 0 0 0 0 0 0 0 0 0 0 0 0 0 0 0 0 0 0 1 0 0 0 0 0 0 0 0 0 0 0 0 0 0 0 0 0 0 0 0 0 0 0 0 0 0 0 0 0 0 0 0 0 1 0 0 0 0 0 0 0 0 0 0 0 0 0 0 0 0 0 0 0 0 0 0 0 0 0 0 0 0 0 0 0 0 0 0 0 0 0 0 0 0 0 0 0 0 0 0 0 0 0 0 0 0 0 0 0 0 0 0 0 0 0 0 9 0 0 0 0 0 0 0 0 0 0 0 0 0 0 0 0 0 0 0 0 0 0 0 0 0 0 0 0 0 0 0 0 0 0 0 0 0 0 0 0 0 0 0 0 0 0 0 0 0 0 0 0 0 0 0 0 0 2 0 0 0 0 0 0 0 0 0 0 0 0 0 0 0 0 0 0 0 0 0 0 0 0 0 0 1 0 0 0 0 0 0 0 0 0 0 0 0 0 0 0 0 0 0 0 0 0 0 0 0 0 0 0 0 0 0 0 0 0 0 0 0 0 0 0 0 0 0 0 0 0 0 0 0 0 0 0 0 0 0 0 0 0 0 0 0 0 0 0 0 0 0 0 0 0 0 0 0 0 0 0 0 0 0 0 0 0 0 0 0 0 0 0 0 0 0 0 0 0 0 0 0 0 0 0 0 0 0 0 0 0 0 0 0 0 0 0 0 0 0 0 0 0 0 0 0 0 0 0 0 0 0 0 0 0 0 0 0 0 0 0 0 0 0 0 0 0 0 0 0 0 0 0 0 0 0 0 0 0 0 0 0 0 0 0 0 0 0 0 0 0 0 0 0 0 0 0 0 0 0 0 0 1 0 0 0 0 1 0 0 0 0 0 0 0 0 0 0 0 0 0 0 0 0 0 0 0 0 0 0 0 0 0 0 0 0 0 0 0 0 0 0 0 0 0 0 0 0 0 0 0 0 0 0 0 0 0 0 0 0 0 0 0 0 0 0 0 0
0 0 0 0 0 0 0 0 0 0 0 0 0 0 0 2 0 0 1 0 0 4 0 0 0 0 0 0 0 1 0 0 0 0 0 0 0 0 0 0 0 0 0 0 0 0 0 0 0 0 0 0 0 0 0 0 0 0 0 0 0 0 0 0 0 0 0 0 0 0 0 0 0 0 0 0 0 0 0 0 0 0 0 0 0 0 0 0 0 0 0 0 0 0 0 0 0 0 0 0 0 0 0 0 0 0 0 0 0 0 0 0 1 0 0 0 0 0 0 0 0 0 2 0 0 0 0 0 0 0 0 0 0 0 0 0 0 0 0 0 0 0 0 0 0 0 0 0 0 0 0 0 0 0 0 0 0 0 0 0 0 0 1 0 0 0 0 0 0 0 0 0 0 0 0 0 0 0 0 0 0 0 0 3 0 0 0 0 0 1 0 0 0 0 0 0 0 0 0 0 0 0 0 0 0 1 0 0 0 0 0 0 0 0 0 0 0 0 0 0 0 0 0 0 0 0 0 0 0 0 0 0 0 0 0 0 0 0 0 0 0 1 0 0 0 0 0 0 0 0 0 0 0 0 0 0 0 0 0 0 0 0 0 0 0 0 0 0 0 0 0 0 0 0 0 0 0 0 0 0 0 0 0 0 0 0 0 0 0 0 0 0 0 0 0 0 0 0 0 0 0 0 0 0 0 0 0 0 1 0 0 0 0 0 0 0 0 0 0 0 0 1 0 0 0 0 0 0 0 0 0 0 0 0 0 0 2 0 0 0 1 0 0 0 0 0 0 1 0 0 0 0 0 0 0 0 0 0 0 0 0 0 0 0 0 0 0 0 0 0 0 0 0 0 0 0 0 0 0 0 0 0 0 0 0 0 0 0 0 0 0 0 0 0 0 0 0 0 0 0 0 0 0 0 0 0 0 0 0 0 0 0 0 0 0 0 0 0 0 0 0 0 0 0 0 0 0 0 0 0 0 0 0 0 0 0 0 0 0 0 0 0 0 0 0 0 0 0 0 0 0 0 0 0 0 0 0 0 0 0 0 0 0 0 0 0 0 0 0 0 0 0 0 0 0 0 0 0 0 0 0 0 0 0 0 0 0 0 0 0 0 0 0 0 0 0 0 0 0 0 0 0 0 0 0 0 0 0 0 0 0 0 0 0 0 0 0 0 0 0 0 0 0 0 1 0 0 0 0 0 0 0 0 0 0 0 0 0 0 0 0 0 0 0 0 0 0 0 0 0 0 0 0 0 0 0 0 0 0 0 3 0 0 0 0 0 0 0 0 0 0 0 0 0 0 0 0 0 0 0 0 0 0 0 0 0 0 0 0 0 0 0 0 0 0 0 0 0 0 0 0 0 0 0 0 0 0 0 0 0 0 4 0 0 0 0 0 0 0 0 1 0 0 1 0 0 0 0 0 0 0 0 0 0 0 0 1 0 0 0 0 0 1 0 0 0 0 0 0 0 0 0 0 0 0 0 0 0 0 0 0 0 0 0 0 0 0 0 0 0 0 0 0 0 0 0 0 0 0 0 0 0 0 0 0 0 0 0 0 0 0 0 0 0 0 0 0 0 0 0 0 0 0 0 0 0 0 0 0 0 0 0 0 0 0 0 0 0 0 0 0 0 0 0 0 0 0 0 0 0 0 0 0 0 0 0 0 0 0 0 0 0 0 0 0 0 0 0 0 0 0 0 0 0 0 0 0 0 0 0 1 0 0 0 0 0 0 0 0 0 0 0 0 0 0 0 0 0 0 0 0 0 0 0 0 0 0 0 1 0 0 0 0 0 0 0 0 0 0 0 0 0 0 0 0 0 0 0 0 0 0 0 0 0 0 0 0 0 0 0 0 0 0 0 0 0 0 0 0 0 0 0 0 0 0 0 0 0 0 0 0 0 0 0 0 0 0 0 0 0 0 0 0 0 0 0 0 0 0 0 0 0 0 0 0 0 0 0 0 0 0 0 0 0 0 0 0 0 0 0 0 0 1 0 0 0 0 0 1 0 0 0 0 0 0 0 0 0 0 0 0 0 0 0 0 0 0 0 0 0 0 0 0 0 0 0 0 0 0 0 0 0 0 0 0 0 0 0 0 0 0 0 0 0 0 0 0 0 0 0 0 0 0 0 0 0 0 0
0 0 0 3 0 0 0 0 0 0 0 0 0 0 0 0 0 2 0 0 0 1 1 0 0 0 2 1 0 1 0 0 0 1 2 0 0 0 0 1 0 0 0 2 0 0 0 0 0 0 1 0 0 0 0 0 0 0 1 1 0 0 0 2 0 0 1 0 0 1 3 1 0 0 0 0 0 0 0 0 0 0 0 0 1 0 0 0 0 0 0 1 0 0 0 0 0 0 0 0 0 0 1 0 0 0 1 0 0 0 0 0 1 1 0 1 0 0 0 0 0 0 2 1 0 1 0 0 0 0 5 1 2 0 2 0 2 0 0 1 0 0 0 0 0 0 1 1 0 0 0 0 0 1 0 0 0 0 0 0 0 0 0 0 0 0 0 0 0 0 1 0 0 1 0 0 0 0 0 0 0 0 1 0 0 0 0 0 1 0 1 0 0 1 0 2 2 0 1 0 2 4 1 1 0 1 0 0 1 1 0 0 0 0 1 0 1 0 1 1 2 0 3 0 0 0 0 0 0 0 0 1 1 0 0 1 0 0 0 0 0 0 0 1 0 0 1 1 0 1 0 0 0 0 1 0 0 1 0 3 0 1 1 0 0 1 2 1 1 4 2 0 2 1 1 1 1 0 2 0 0 2 2 0 2 2 0 1 0 0 0 1 1 0 1 1 0 1 3 2 0 0 0 1 0 1 1 0 0 1 0 1 2 1 0 2 3 1 2 0 0 0 3 0 2 0 0 0 2 1 1 0 3 0 2 0 0 0 0 0 0 0 1 1 0 0 1 1 0 0 3 0 0 0 0 0 2 0 0 0 1 0 1 0 0 0 1 0 0 2 0 1 1 1 0 0 1 0 0 0 0 0 0 0 0 0 0 0 5 1 0 0 0 0 1 0 0 1 1 0 0 0 0 1 0 0 0 2 1 0 4 0 2 1 3 0 0 2 2 0 0 0 0 0 0 2 0 0 0 0 0 1 0 0 0 0 0 1 0 0 0 2 0 0 0 0 0 1 2 0 0 0 0 0 0 0 0 0 0 0 0 2 0 2 0 0 0 3 2 0 0 0 1 0 0 1 0 0 0 0 0 0 0 0 0 0 1 2 0 0 0 0 0 0 1 0 1 0 1 1 0 0 0 1 1 0 1 0 0 1 1 1 0 0 0 5 3 0 0 0 0 0 0 0 1 0 0 0 0 0 0 0 0 1 0 1 4 0 0 0 0 0 1 1 1 1 1 1 0 1 0 1 0 1 2 0 1 1 1 1 2 0 0 0 0 0 0 0 1 0 0 0 0 0 0 3 1 0 0 1 0 0 0 0 0 1 0 0 1 1 1 1 0 0 1 0 0 1 0 0 0 0 0 1 1 0 1 1 0 0 0 0 1 0 0 0 1 0 1 1 0 2 1 1 1 0 0 0 0 0 0 1 0 0 0 0 0 1 0 2 0 0 1 0 0 0 0 2 5 0 0 0 0 1 0 1 0 0 0 1 0 0 0 0 1 0 0 0 0 0 0 0 0 0 0 6 0 0 0 0 0 0 2 0 4 0 0 0 0 1 0 0 0 0 0 0 0 0 0 7 0 0 0 0 1 0 0 0 0 0 0 0 0 1 0 0 1 0 0 1 0 0 0 0 0 0 0 1 0 0 0 0 0 0 0 0 0 0 0 0 0 0 0 0 0 0 1 0 1 0 0 0 1 0 0 0 0 0 0 0 0 0 0 0 0 0 0 0 0 0 4 1 0 0 4 0 0 0 0 0 2 0 0 1 0 0 0 0 0 0 0 0 0 0 0 0 0 1 0 0 0 1 0 0 1 0 0 0 0 0 1 0 0 0 0 0 1 0 0 0 0 0 0 0 0 0 0 0 0 2 0 0 0 0 0 0 0 0 0 0 1 0 0 0 0 0 0 2 0 0 0 0 0 0 0 0 0 0 0 0 0 1 0 0 0 0 1 1 0 0 0 0 0 1 0 0 2 0 1 0 0 0 0 0 1 0 2 0 0 0 0 0 0 0 0 0 0 2 0 0 0 0 0 0 0 0 0 0 0 0 0 0 0 0 1 0 0 0 1 0 0 1 0 0 0 0 0 0 0 0 4 0 0 0 0 0 0 0 0 1 0 0 0 1 0 0 0 0
0 0 0 1 0 0 0 0 0 0 0 0 1 0 0 0 0 0 0 0 0 0 0 2 0 1 0 0 0 0 0 0 0 0 0 1 0 0 1 0 0 0 0 0 0 0 0 0 3 0 0 0 0 0 0 0 0 0 2 0 0 0 0 0 0 0 1 0 0 0 0 0 0 4 1 0 0 0 0 0 0 1 0 0 0 0 0 0 0 0 0 0 0 0 0 1 0 0 1 0 0 1 0 0 0 0 0 0 0 0 0 0 0 0 0 0 0 0 0 1 0 0 0 0 0 0 0 0 0 0 0 0 0 0 0 0 0 0 0 0 0 0 0 0 0 0 0 0 1 0 0 0 0 1 1 2 1 1 0 1 0 0 0 0 0 1 0 0 0 0 1 0 0 0 0 1 0 0 0 0 0 1 0 0 0 0 1 0 0 0 0 0 0 1 0 0 0 0 0 0 0 0 0 1 0 0 0 0 1 1 0 0 0 1 0 0 0 0 0 0 0 0 2 0 0 2 0 0 1 0 0 0 4 0 0 0 0 0 2 0 0 0 0 0 0 0 0 0 0 0 3 0 2 0 0 0 0 0 0 3 1 0 0 0 0 0 0 0 0 0 1 2 0 1 0 2 0 0 2 2 0 1 0 0 1 0 0 0 1 0 1 0 0 0 3 0 0 0 0 0 2 0 0 1 0 1 0 0 1 1 1 0 0 0 0 0 1 0 0 0 0 1 0 0 0 0 0 2 0 0 0 0 0 0 0 0 0 0 0 0 0 0 0 0 0 0 0 0 0 0 1 0 0 0 0 0 0 0 0 0 0 0 0 1 0 1 0 0 0 0 0 0 0 0 0 1 0 0 0 0 0 0 2 0 0 0 0 2 2 1 0 0 0 0 0 0 0 0 1 0 0 0 0 3 0 0 2 0 1 1 0 0 1 0 0 0 0 1 0 1 0 0 0 0 1 0 0 0 0 0 0 0 0 0 0 0 0 0 0 0 0 0 0 1 3 1 1 0 2 0 3 0 1 1 1 1 0 2 0 0 0 0 0 0 0 0 0 0 4 1 0 2 0 0 0 0 0 0 0 0 1 0 0 1 2 0 0 1 0 0 0 1 0 5 0 0 0 3 0 0 0 0 1 0 0 0 0 2 2 0 0 0 0 0 0 0 2 1 0 1 0 1 0 0 0 0 0 1 0 1 0 0 0 0 1 1 0 1 3 0 0 1 0 0 0 1 0 1 1 0 1 1 2 0 2 0 1 2 0 1 0 5 1 1 0 0 0 1 0 1 0 0 0 0 0 1 0 0 0 0 1 0 0 0 0 0 0 0 0 0 1 1 0 0 0 0 0 1 0 0 0 0 2 0 0 0 1 0 0 0 0 2 0 0 0 1 0 0 1 0 0 4 0 1 1 0 0 0 0 0 0 0 0 0 0 2 1 1 0 0 0 0 0 0 0 0 1 1 0 2 1 1 1 0 0 1 0 1 0 0 0 1 0 0 0 0 0 2 0 0 0 0 1 0 0 0 0 0 1 0 0 0 0 0 0 0 1 0 0 0 0 0 0 0 0 0 0 0 0 0 0 0 0 0 0 0 0 0 0 2 0 0 0 0 0 0 0 1 0 0 2 0 0 0 0 0 0 0 0 0 0 0 0 0 0 0 0 0 0 0 0 1 0 0 0 0 0 0 0 0 0 0 0 0 0 0 0 0 0 0 0 1 8 2 0 0 1 0 0 0 0 0 6 0 0 0 0 0 1 0 0 0 1 0 1 0 0 1 0 0 0 0 0 1 2 0 0 0 0 1 1 1 0 0 1 0 0 0 0 0 0 0 0 0 0 1 2 0 0 0 1 0 1 0 0 2 0 0 2 0 0 0 0 0 0 1 0 1 0 0 0 0 0 0 0 1 0 0 0 0 1 0 0 0 0 1 0 0 0 0 0 0 0 0 2 2 0 0 1 0 0 0 0 0 0 0 0 0 1 0 0 0 2 1 1 0 0 0 2 1 1 1 1 0 0 0 0 1 1 0 1 2 0 0 0 0 0 0 0 0 0 1 0 0 1 0 1 0 0 0 0 0 1 0 0 0 0 0 0 0 1 0 0 0 0 0 0 0 1 0 0 0 0 3 1 0 0 1
0 0 0 0 0 0 0 0 0 1 0 0 0 0 0 1 0 0 0 0 0 0 0 0 2 1 0 0 0 0 0 0 1 1 0 0 0 1 0 0 0 0 2 2 0 4 0 0 0 1 0 1 1 0 0 0 0 1 0 0 0 0 0 0 0 0 0 0 0 0 0 2 1 1 0 0 0 0 1 0 0 0 0 0 0 0 0 0 0 0 0 1 0 0 0 0 0 0 0 0 1 0 0 1 0 5 0 0 2 0 1 0 0 0 2 0 1 0 0 2 1 1 0 0 0 1 3 0 0 0 0 0 0 0 0 1 0 0 0 0 1 1 0 0 1 1 2 1 1 1 0 0 0 1 0 1 2 1 0 2 0 2 0 0 2 1 1 0 0 1 2 1 0 0 0 0 0 1 0 0 1 0 3 0 2 1 0 0 0 0 0 0 0 3 0 0 2 0 1 0 0 1 0 3 1 1 1 0 3 0 0 0 0 0 1 0 1 0 0 0 1 0 3 5 0 3 0 2 1 3 0 0 2 0 0 0 1 2 1 0 0 2 0 0 0 0 0 0 2 1 1 2 1 0 0 0 0 1 0 0 2 1 2 3 1 0 1 0 0 4 0 1 1 2 0 1 2 0 1 0 4 0 2 0 1 0 3 1 0 1 1 0 2 3 0 0 0 1 1 1 3 1 0 1 1 0 0 0 1 4 1 1 0 1 0 0 1 2 1 1 0 1 0 3 3 0 0 0 0 2 2 4 3 1 2 3 6 0 0 2 0 0 0 1 2 1 2 0 2 0 1 0 1 3 5 0 0 1 1 4 0 0 0 1 1 0 1 1 1 1 0 3 1 2 0 2 1 0 0 0 1 0 0 2 1 1 0 0 0 0 1 1 1 2 0 1 0 0 0 0 2 0 0 1 0 1 0 0 1 1 4 2 0 0 0 0 1 0 0 1 0 0 0 0 1 0 0 1 1 1 2 0 0 0 1 0 1 1 2 0 0 1 2 0 0 3 2 0 0 2 0 1 1 1 1 0 0 1 0 0 0 0 1 0 1 0 1 0 0 0 0 0 1 0 1 2 0 1 0 0 0 0 2 2 0 0 0 0 1 0 1 0 2 0 0 0 0 0 1 0 0 1 0 0 0 3 0 1 2 0 0 0 1 0 2 1 0 0 2 0 0 1 1 1 1 0 0 1 0 0 0 0 0 0 0 3 0 1 1 2 1 0 0 1 4 1 0 0 0 1 1 2 1 1 0 1 0 2 4 0 2 0 1 0 0 0 3 0 0 1 3 0 1 0 0 1 1 1 0 1 0 1 0 0 0 0 0 0 0 4 1 3 2 1 2 0 0 1 2 2 0 0 2 0 2 0 0 0 4 0 0 1 0 1 0 0 0 0 1 1 1 0 1 0 0 0 0 0 0 0 0 0 2 0 1 0 2 1 0 1 1 1 1 0 0 1 0 0 0 0 3 0 2 0 1 0 0 2 0 3 1 2 1 0 0 0 0 0 0 0 0 0 0 0 0 0 0 0 0 0 0 0 0 0 0 0 1 0 1 0 0 0 1 0 0 0 0 0 8 0 0 1 0 0 0 0 0 0 0 0 0 1 1 0 0 2 0 0 0 0 0 1 0 0 5 0 0 0 0 1 0 1 0 1 0 0 0 0 0 0 0 0 0 1 0 2 0 0 0 0 0 0 0 0 2 0 0 0 0 0 0 0 5 0 0 0 0 0 1 0 1 0 0 0 1 0 0 0 2 0 0 0 3 0 0 0 0 0 0 1 0 0 0 0 0 1 0 0 0 0 1 0 4 0 0 0 0 0 0 0 0 0 0 0 0 0 0 0 0 0 2 0 0 0 1 0 0 0 0 0 1 0 0 0 1 0 1 0 0 2 0 0 1 0 0 1 2 0 3 0 0 0 2 0 2 0 0 0 1 0 0 0 0 0 0 0 0 1 0 0 0 0 0 1 2 0 0 0 0 0 1 0 0 3 0 1 1 0 0 1 0 1 0 1 0 1 0 0 0 0 1 2 1 0 0 0 1 0 0 0 2 0 1 0 2 0 0 0 0 1 0 1 0 0 0 2 0 0 0 0 0 1 0 0 1 1 0 0 0 0 0 0 1 1 0 1 2 0
0 0 0 0 0 0 0 2 1 0 0 0 0 0 0 0 0 0 0 0 0 0 0 0 0 0 0 0 0 2 0 0 0 0 0 0 0 0 0 0 0 0 0 0 0 1 0 0 0 0 0 0 0 0 0 0 0 0 0 0 0 0 0 0 0 0 0 0 0 0 0 0 0 0 0 0 0 0 0 0 0 0 0 0 1 1 0 0 2 0 0 0 0 0 0 0 0 0 0 0 0 0 0 0 0 0 0 0 0 0 0 0 0 1 0 0 0 0 0 0 0 0 0 0 0 0 0 0 0 0 0 0 0 0 0 0 0 0 0 0 0 0 0 0 0 1 0 0 0 0 0 0 0 0 0 0 0 0 0 0 0 0 0 0 0 0 0 0 0 0 0 0 0 0 0 0 0 0 0 0 0 1 0 0 0 0 0 0 0 0 0 0 0 0 0 0 0 0 0 2 0 1 0 0 0 0 0 0 0 0 0 0 1 0 0 0 0 0 0 0 0 0 0 0 0 0 0 0 0 2 0 1 0 0 0 0 0 0 0 0 0 0 0 0 0 1 1 1 2 0 0 0 0 0 1 0 1 0 0 0 0 0 0 0 0 0 0 0 0 0 3 1 1 0 0 0 0 0 0 0 0 1 0 0 0 1 0 0 0 0 1 0 0 1 0 0 0 1 0 0 0 0 0 0 0 0 0 0 0 0 0 0 0 0 0 0 0 0 0 0 0 0 0 0 0 0 0 0 0 0 0 0 0 0 0 0 0 1 0 0 2 0 0 0 0 0 0 1 0 0 0 0 0 0 0 0 0 0 0 0 0 0 0 0 0 0 0 0 0 2 0 0 0 0 0 0 0 0 0 0 0 0 0 0 0 0 0 0 0 0 0 0 0 0 0 0 0 0 0 0 0 0 0 0 0 0 0 0 1 0 0 0 1 0 0 0 0 0 0 0 0 0 0 0 0 0 0 0 0 0 0 0 0 0 0 0 0 0 0 0 0 0 0 0 0 0 0 0 0 0 0 0 0 0 0 0 0 0 0 0 0 0 0 0 0 0 0 0 0 1 0 0 0 0 0 0 0 0 0 0 0 0 0 0 0 0 0 0 0 0 0 0 0 0 0 0 0 0 0 0 0 0 0 0 0 0 0 0 0 0 0 0 1 0 2 0 0 0 0 0 0 0 0 0 0 0 0 0 0 0 0 0 0 0 0 0 0 0 1 1 0 0 1 0 0 0 0 0 0 0 0 0 0 0 1 0 0 0 1 0 3 0 0 0 0 0 0 0 1 0 0 0 1 0 0 0 0 0 0 0 0 0 0 0 0 0 0 0 0 0 0 0 0 0 0 0 0 0 0 0 0 0 0 0 0 0 0 1 0 0 0 0 0 0 0 0 0 0 0 0 0 0 0 0 0 0 0 0 0 0 0 0 1 0 0 0 0 0 0 0 0 0 1 1 0 0 3 0 0 0 0 0 0 0 0 0 0 0 0 1 0 0 0 0 0 0 0 0 0 0 0 0 0 0 0 0 0 0 0 0 0 0 0 0 0 0 0 0 0 0 0 0 0 0 1 2 0 0 0 0 0 0 0 0 0 0 0 0 0 0 0 0 0 0 0 0 0 0 0 0 0 0 1 0 0 0 0 0 0 0 0 0 0 0 0 0 0 0 0 0 0 0 0 0 0 0 0 0 0 0 0 0 0 0 0 0 0 0 0 0 0 0 0 0 0 0 0 0 2 0 0 0 0 0 0 0 0 0 0 0 0 0 0 0 0 0 0 0 0 0 0 0 0 0 0 0 0 0 1 1 0 0 0 0 0 0 0 0 0 0 0 0 0 0 0 0 0 0 0 0 0 0 0 0 0 0 0 0 0 0 0 0 0 0 0 0 0 0 0 0 0 1 0 0 0 0 0 0 0 0 0 0 0 0 0 0 0 0 0 0 0 0 0 0 0 0 0 0 0 0 0 0 0 1 0 0 0 0 0 0 0 0 0 0 0 1 0 0 0 0 0 0 0 0 1 0 0 0 0 0 1 0 1 0 0 0 0 0 0 0 0 0 0 1 0 0 0 0 0 0 0 0 0 0 0 0 0 1 0 0 0 0 0 0 0 0 0 1 0 0 0 0 0 0 0 0 0 0
0 10 0 0 0 0 0 0 1 0 0 2 0 0 0 1 0 0 1 0 2 1 0 0 0 0 0 1 0 0 0 0 0 0 0 0 1 0 0 0 0 0 0 1 0 0 0 0 0 1 0 0 0 0 0 0 0 1 0 3 0 1 0 0 0 1 3 0 0 1 2 0 1 1 0 0 0 0 1 0 0 0 0 0 2 0 0 0 1 0 0 0 0 0 0 0 0 0 0 0 0 0 0 0 0 0 1 0 1 0 0 0 0 0 0 0 1 0 0 0 0 0 0 0 0 0 0 0 0 0 0 0 0 5 0 0 0 0 2 0 0 0 0 0 0 0 0 1 0 0 0 0 0 1 0 0 1 0 0 0 0 0 0 0 0 0 0 1 0 1 0 1 0 0 0 0 0 2 0 0 0 3 0 0 0 1 0 1 1 0 0 1 0 0 0 0 0 0 0 0 0 6 0 1 1 1 0 0 1 1 0 3 0 0 0 0 0 0 0 2 0 3 0 0 3 0 0 0 0 0 1 0 0 0 0 0 2 1 0 0 0 0 0 0 0 0 0 2 0 0 10 1 2 0 0 0 0 1 4 0 0 1 0 1 0 0 0 0 2 3 1 1 1 1 0 0 0 0 0 0 0 1 1 1 0 0 0 0 0 0 2 2 1 0 1 1 0 0 0 0 1 1 1 0 0 0 0 1 0 1 1 5 0 2 0 1 0 3 1 0 0 1 2 0 0 1 0 1 2 0 0 0 0 0 0 0 2 0 0 1 1 0 1 0 0 0 1 0 1 1 1 3 0 1 0 2 1 1 1 0 1 1 0 0 0 0 2 1 0 1 0 3 1 1 1 0 0 1 0 0 0 0 0 0 0 0 0 0 0 0 0 0 0 0 1 0 0 0 0 2 1 0 0 0 2 0 0 0 0 0 0 0 2 0 1 0 0 0 0 1 0 0 0 1 0 0 0 0 0 1 0 0 0 0 0 1 0 0 0 0 2 0 0 0 0 0 0 0 0 0 0 0 0 0 0 0 0 2 0 0 0 0 1 2 0 0 0 0 0 1 2 0 0 0 0 0 0 0 0 1 0 0 0 0 0 0 0 0 2 0 0 0 0 0 0 1 0 0 0 0 0 0 0 0 0 0 0 0 0 0 0 0 0 1 1 1 0 0 2 0 0 0 0 0 0 0 0 0 0 1 0 0 0 0 0 1 0 0 0 1 0 8 0 1 0 0 1 0 0 1 0 0 0 2 2 0 1 0 4 1 0 2 0 0 3 0 1 2 1 1 1 0 0 2 0 0 0 0 0 1 2 0 0 0 0 1 0 0 0 1 0 0 1 2 0 0 0 0 0 0 0 0 0 0 0 0 1 0 1 0 0 0 0 0 0 0 0 0 0 0 0 0 2 0 0 0 0 1 0 0 0 2 1 2 0 0 1 0 2 0 0 0 0 1 0 0 0 2 1 1 1 0 1 0 0 0 2 0 2 0 0 0 1 0 1 0 3 0 0 0 1 2 0 0 0 0 0 0 1 0 0 0 0 2 2 1 0 0 0 0 0 0 0 0 0 1 0 0 0 1 0 1 0 0 0 0 0 0 1 0 0 0 0 0 0 0 0 0 0 0 0 3 0 0 0 1 0 0 0 1 0 0 0 0 0 0 4 0 2 0 1 0 1 0 0 0 0 0 0 0 0 0 0 3 0 0 0 0 1 0 0 0 1 0 0 0 0 0 0 1 0 0 0 0 0 0 0 1 0 0 0 4 0 0 0 0 0 1 1 0 3 0 0 0 0 0 0 0 0 0 0 0 0 0 1 0 0 0 0 0 0 0 1 0 0 0 0 0 0 0 0 0 0 0 0 2 1 0 0 0 0 0 0 0 0 0 0 0 0 0 0 0 0 0 0 0 2 0 0 0 0 0 0 1 0 1 0 0 0 0 0 0 0 1 0 0 0 2 0 0 0 0 0 0 1 0 0 0 0 0 0 0 0 0 0 0 0 0 0 0 0 0 1 0 1 0 0 0 0 0 1 0 0 1 0 0 0 0 0 0 0 2 1 0 0 0 0 0 1 0 0 0 0 0 0 0 0 0 0 0 0 1 0 0 0 1 0 0 0 0 0 0 0 0 0 0 0 0
1 1 0 0 1 0 0 0 0 0 0 1 0 0 0 1 0 1 0 0 2 0 1 1 0 0 0 1 0 1 1 2 0 1 0 0 0 0 0 0 0 2 0 0 5 0 0 0 1 0 0 1 4 2 0 0 4 0 0 0 1 1 1 1 0 0 1 0 0 0 0 1 1 0 0 0 0 0 0 2 0 0 1 3 0 1 1 0 0 1 1 0 0 2 0 0 0 0 0 2 3 1 0 1 0 0 0 1 0 4 0 2 2 3 0 1 3 0 0 0 0 0 0 0 0 2 1 0 1 0 0 0 0 0 2 0 1 0 0 0 1 0 1 0 1 1 2 3 1 1 0 2 3 0 0 0 0 1 1 0 0 2 2 0 1 0 0 0 1 1 2 0 0 1 1 2 0 0 0 0 0 0 1 1 2 0 0 0 0 1 0 1 0 0 2 3 0 0 0 2 1 1 0 1 0 1 0 0 1 1 0 1 0 3 0 2 1 0 1 1 1 1 0 0 0 2 1 1 0 0 1 0 0 0 2 1 0 0 1 1 1 0 3 0 1 0 2 5 0 0 0 1 0 1 1 0 3 1 1 2 0 0 0 1 1 0 1 1 0 11 2 1 1 0 0 0 0 0 1 0 0 0 1 0 2 1 0 0 0 2 0 0 2 2 2 0 0 2 0 0 1 1 2 0 1 2 0 4 0 1 1 3 1 1 2 0 2 0 0 0 0 1 1 0 1 0 1 0 2 8 0 1 3 0 2 0 2 1 0 2 1 0 3 0 0 2 1 0 0 4 1 1 0 1 1 1 0 0 4 0 0 1 1 1 0 0 2 0 0 0 3 2 0 0 1 0 3 0 1 4 0 1 0 1 1 0 2 0 1 0 0 0 0 0 0 0 1 1 0 0 1 1 1 1 1 0 0 3 0 0 0 0 0 0 1 0 2 0 0 1 0 0 0 1 0 0 4 1 1 0 0 0 0 1 0 0 0 0 0 0 2 1 1 1 0 0 0 1 1 1 2 0 2 0 1 0 0 0 0 0 1 0 0 0 0 0 1 1 0 0 0 0 0 0 0 0 0 1 0 0 0 0 0 1 0 0 0 0 2 0 0 0 1 0 0 1 0 0 0 0 0 1 0 0 0 0 0 1 0 1 1 0 0 1 0 0 0 0 2 1 0 3 0 0 0 0 0 0 1 1 1 1 0 0 0 0 1 0 0 3 1 0 0 1 0 0 0 1 2 0 0 0 3 1 0 0 0 4 0 0 2 0 1 0 0 0 1 0 0 0 1 1 1 1 0 0 0 0 0 1 0 0 0 0 0 0 2 1 1 0 0 0 0 1 0 0 0 1 1 0 0 0 0 0 1 1 0 1 1 0 2 1 1 0 0 0 0 0 0 0 3 0 0 0 0 1 1 0 0 0 1 0 0 0 0 0 2 3 0 0 1 0 0 0 0 1 0 1 0 1 0 0 1 0 0 0 3 0 0 0 1 1 1 0 0 0 0 0 0 3 0 0 2 0 1 0 0 0 0 0 0 0 0 0 0 1 0 0 0 0 1 0 1 1 0 0 0 0 4 0 0 3 0 0 0 0 1 0 0 0 0 0 2 0 0 2 1 2 0 0 0 1 0 0 0 0 0 0 0 0 0 0 0 0 0 0 0 1 0 0 0 0 0 0 0 1 1 0 0 0 1 0 0 0 0 0 1 1 0 0 0 0 0 0 0 2 0 0 0 0 0 0 0 0 0 1 0 0 0 0 0 0 0 1 0 0 0 0 0 1 0 1 2 0 0 0 1 0 0 0 0 0 2 0 1 0 1 1 0 1 1 0 0 0 0 0 0 0 0 0 0 0 1 0 1 0 1 0 0 0 0 0 0 0 0 0 1 0 0 1 0 0 0 0 0 0 1 0 2 0 0 1 3 0 1 0 0 0 0 0 0 0 0 1 0 0 0 1 0 0 1 0 0 0 0 0 0 0 0 0 0 1 0 0 0 2 0 0 1 0 1 1 1 0 0 0 0 0 3 0 0 0 0 0 0 0 0 0 0 0 0 0 0 0 0 2 0 1 0 0 0 0 0 0 0 0 0 0 0 0 0 1 0 1 0 3 0 0 1 0 0 1 0 0 0 0 0 0
1 0 0 0 0 0 0 0 1 1 0 0 1 0 1 0 0 0 0 1 0 0 0 1 0 0 0 0 0 0 0 0 5 2 0 0 0 0 0 0 0 1 0 0 3 0 2 0 1 3 4 0 0 0 0 0 3 0 0 0 0 0 3 0 0 0 0 0 1 0 0 0 1 0 0 0 1 0 0 0 0 0 0 0 2 3 0 0 0 0 1 0 0 0 0 1 0 0 0 0 0 0 0 0 0 0 0 0 0 0 3 1 0 1 0 0 2 0 0 1 0 0 1 0 0 0 0 0 0 0 0 0 1 0 1 0 0 0 0 0 0 0 0 0 0 1 0 0 1 1 0 1 1 0 0 0 2 2 0 0 0 0 0 1 1 0 0 2 0 0 0 1 1 0 0 0 0 2 1 0 0 0 1 0 0 0 0 0 0 1 1 0 0 1 0 0 2 0 0 0 0 0 0 0 0 0 0 0 4 0 3 0 0 0 0 0 0 0 0 0 0 0 0 0 0 0 0 0 0 1 0 0 0 0 0 0 1 0 0 1 0 2 0 0 0 0 0 3 0 0 0 1 0 1 0 1 0 0 0 0 1 6 0 1 0 0 0 0 0 0 0 1 3 1 1 0 0 0 0 1 0 0 3 0 3 2 0 0 0 0 3 3 0 9 2 1 0 0 0 0 0 0 1 0 0 0 2 0 2 0 0 1 0 0 0 0 0 0 0 0 0 1 0 1 0 0 2 0 0 2 0 0 0 0 0 0 0 2 0 1 0 0 4 0 0 0 0 0 1 0 0 3 0 0 1 0 1 0 0 2 0 0 0 0 0 1 0 0 0 2 0 0 0 1 0 1 4 1 0 0 0 0 1 0 3 0 2 0 0 0 0 0 0 0 0 1 0 0 0 1 0 0 0 0 0 0 0 0 0 0 0 0 0 0 1 2 0 0 2 0 1 0 0 0 0 0 0 1 0 1 0 1 0 0 0 0 0 0 0 0 0 0 0 0 0 0 0 0 0 0 0 0 0 0 1 0 0 0 0 0 0 0 1 0 0 0 2 0 0 0 0 0 1 0 0 0 0 0 0 0 1 1 0 0 0 1 1 0 0 0 0 1 1 0 0 0 0 0 0 0 0 0 0 0 0 0 0 1 0 0 0 3 1 1 0 0 0 0 0 0 0 1 1 3 0 0 1 2 0 0 0 0 0 1 0 0 1 1 0 4 0 0 1 1 4 0 1 0 0 1 4 3 1 3 7 0 3 0 0 3 1 1 0 0 0 2 0 2 1 0 0 0 0 0 0 0 1 3 0 0 0 0 0 0 0 0 0 0 1 3 1 0 0 1 1 0 0 0 0 1 1 0 0 1 0 3 0 0 0 0 1 3 1 1 0 0 0 0 0 0 0 0 0 0 1 0 1 1 0 2 0 0 0 0 4 0 0 3 0 0 1 0 0 1 0 0 0 2 0 0 0 0 1 0 0 1 0 0 0 1 1 0 0 0 2 0 0 0 0 0 0 0 0 0 1 0 0 0 0 0 0 0 0 0 0 0 0 0 0 0 0 0 0 1 0 0 0 0 0 2 0 0 0 0 0 0 0 0 0 0 0 0 1 0 0 0 0 0 0 0 0 0 0 0 0 0 0 0 0 0 0 0 0 0 0 0 0 0 0 0 0 0 0 0 0 0 1 0 0 0 0 0 0 0 3 0 1 0 0 0 0 0 0 0 3 0 0 0 0 0 0 0 0 0 0 0 0 0 0 0 0 0 0 0 0 0 0 0 0 0 0 0 0 0 0 2 0 0 0 0 0 0 0 0 1 0 0 0 0 0 1 0 0 0 0 0 0 0 0 0 0 1 0 0 0 0 0 0 0 0 0 0 0 0 0 0 0 0 2 2 1 1 0 0 0 0 0 1 0 0 0 0 0 0 1 0 0 0 0 0 0 0 0 1 1 0 0 0 0 0 0 0 0 0 0 0 0 0 0 0 0 0 0 0 0 0 1 1 0 0 0 0 0 0 1 0 0 3 0 0 1 0 0 0 0 0 0 0 0 0 0 3 0 0 0 0 0 0 0 0 1 0 0 0 2 0 0 0 0 0 0 0 0 1 0 0 0 0 1 0 0 0 0 0 0 0 0 0
0 0 0 0 0 0 0 0 2 1 0 0 0 0 0 1 0 0 0 0 0 0 0 0 0 0 0 0 2 0 1 0 3 0 0 0 0 0 0 0 0 0 0 1 0 0 0 0 0 0 0 2 0 0 0 0 1 0 0 0 0 0 1 0 0 0 1 1 0 2 2 1 0 0 0 0 0 0 0 0 0 0 0 0 0 0 0 0 0 0 0 1 0 1 0 0 0 0 0 1 0 0 1 0 0 0 0 0 0 0 1 1 2 0 0 0 0 0 0 0 0 0 0 0 1 0 1 0 0 0 0 0 1 0 1 1 0 0 0 1 0 0 0 0 0 1 0 0 0 0 2 0 0 0 2 0 0 1 0 0 0 0 1 0 0 0 0 0 0 0 1 0 0 0 0 0 0 0 0 0 0 0 0 0 0 0 0 0 0 0 0 0 0 0 0 0 2 0 0 1 0 0 0 0 0 0 1 0 1 0 0 0 0 0 0 0 4 0 0 0 0 0 0 0 0 3 0 0 0 0 0 0 0 0 0 0 0 1 0 0 0 0 0 0 1 0 0 0 0 1 0 0 0 5 0 0 0 0 0 0 2 0 0 2 0 1 0 0 0 1 0 1 0 0 0 0 1 0 1 1 0 0 0 0 0 1 1 1 1 0 3 0 0 2 1 2 1 1 1 1 1 0 0 0 1 1 1 1 1 1 0 1 0 0 1 0 0 0 0 0 0 0 0 0 0 1 0 0 2 0 0 0 0 0 1 0 1 0 0 0 0 0 1 0 0 0 0 0 3 0 2 2 1 1 0 3 0 0 0 0 0 0 0 0 0 0 2 1 0 0 0 1 0 0 0 2 1 1 0 0 0 0 1 1 0 0 0 0 0 0 0 0 0 0 1 0 0 1 1 0 0 0 0 0 0 0 0 0 0 0 0 0 0 0 0 0 0 2 0 0 1 0 0 0 0 2 0 0 0 2 0 2 0 1 0 0 0 0 0 0 1 0 0 0 0 0 0 0 0 1 0 0 0 0 0 0 0 1 0 0 0 1 1 2 0 0 1 0 0 0 0 0 0 0 0 0 0 0 0 1 0 0 1 0 0 0 0 0 0 1 0 0 0 0 0 0 0 0 0 1 0 0 0 0 0 1 1 0 0 0 0 0 0 1 0 1 0 0 0 0 0 0 0 0 1 0 0 0 0 1 0 0 0 0 0 0 0 0 1 0 0 0 0 0 2 0 0 1 1 0 0 1 0 0 1 0 0 0 2 0 0 0 0 1 0 0 1 0 1 0 0 1 0 0 1 0 0 0 0 2 1 0 0 0 2 0 0 0 0 0 1 0 0 0 0 0 0 0 0 0 0 0 0 1 0 0 0 0 0 0 0 0 0 0 0 0 0 1 0 0 0 0 0 2 0 0 2 0 2 1 0 0 0 2 0 1 0 1 0 0 2 0 0 0 0 0 0 0 0 0 0 0 0 0 0 1 0 0 1 0 1 0 0 1 0 0 0 0 0 0 0 0 0 0 0 0 0 0 0 0 0 0 0 0 0 0 0 0 0 0 0 0 2 0 0 0 0 2 0 0 0 0 0 0 0 0 0 0 0 0 0 0 0 0 0 0 0 0 0 0 0 0 0 0 3 0 0 0 0 0 0 0 0 0 0 0 0 0 0 0 0 0 0 0 0 0 0 0 0 1 0 0 0 0 0 0 0 0 0 0 0 0 0 0 0 0 0 0 0 0 0 0 0 0 0 0 1 0 0 0 0 0 0 0 0 0 1 0 1 0 1 0 0 0 0 0 0 0 0 0 0 0 0 0 2 0 0 0 0 0 1 0 0 0 0 0 0 0 0 0 0 1 0 0 0 0 1 0 1 0 0 1 0 0 0 0 0 0 0 0 0 0 1 0 0 0 0 0 0 0 0 0 0 0 0 0 1 0 0 0 0 0 0 0 0 0 2 0 0 0 0 0 0 0 0 0 0 0 0 0 0 0 0 1 0 0 0 0 0 2 0 0 0 0 2 1 0 1 3 0 0 0 0 0 0 0 2 0 0 0 0 0 0 0 0 0 0 0 0 1 0 0 0 0 0 0 0 0 0 0 0 0 0 0 1 0 0 1 0 0 0 0 0 0 0 0 0 0
0 0 0 0 0 0 0 1 0 1 0 0 0 0 0 0 0 0 0 1 0 1 0 0 1 0 0 0 0 0 0 1 0 0 0 1 0 0 2 0 0 1 1 0 1 2 0 1 0 0 1 0 0 0 0 0 0 0 1 3 0 0 0 0 0 0 0 0 0 0 0 1 0 0 0 0 1 0 0 0 0 0 6 0 0 0 0 0 1 0 1 0 1 0 2 0 0 1 0 2 0 1 0 0 0 1 0 0 0 0 0 0 2 0 0 0 0 0 0 0 0 1 1 0 0 0 0 2 1 0 0 0 0 1 1 0 0 0 0 2 0 0 2 1 0 0 1 1 0 2 1 2 0 0 0 0 0 0 0 0 0 1 0 0 0 0 1 0 2 0 0 0 1 1 0 2 1 0 0 0 0 1 0 0 0 0 1 1 1 0 0 0 0 0 2 1 2 0 0 1 0 1 0 1 0 1 2 2 1 0 0 0 2 0 0 0 0 1 0 1 0 0 0 0 0 1 0 0 0 2 1 0 1 0 1 1 0 1 0 0 1 2 0 0 0 1 1 0 1 0 0 0 1 1 1 0 1 0 0 0 0 2 0 6 0 0 0 0 1 1 0 0 1 0 1 3 3 1 2 1 0 3 0 1 1 2 0 0 0 0 0 0 0 1 0 2 1 5 0 1 2 0 1 0 0 0 1 1 1 2 1 0 0 0 0 0 0 0 0 1 0 0 3 1 0 0 1 0 0 0 0 3 0 0 0 0 0 1 0 0 6 0 5 0 3 0 1 0 0 0 0 0 2 0 0 0 1 1 2 0 0 0 0 0 0 0 0 1 0 0 0 1 0 1 1 2 0 3 0 0 0 0 1 0 1 0 0 0 1 0 3 0 0 0 0 1 2 0 0 0 0 0 0 0 0 0 0 0 0 0 0 0 0 0 0 0 0 1 0 0 0 0 0 0 1 0 0 0 0 1 0 0 0 0 0 0 0 0 0 0 0 3 0 0 0 2 0 0 0 0 1 0 0 0 1 0 0 0 0 0 0 1 0 0 0 0 0 0 1 0 1 1 0 0 0 0 0 0 0 0 0 0 0 0 0 0 1 1 0 0 3 0 0 0 0 0 0 0 0 1 0 0 0 0 0 0 0 0 0 0 0 0 0 0 1 1 0 1 0 0 0 0 0 2 0 0 0 0 0 0 0 0 0 1 0 0 1 0 0 0 0 2 0 0 3 0 0 0 1 0 0 0 0 0 0 4 2 0 0 0 1 0 1 0 0 0 1 0 0 0 0 0 0 1 0 0 0 0 0 1 0 1 0 0 0 0 0 0 0 0 1 0 0 2 1 0 0 0 0 1 0 0 0 0 0 0 0 0 1 1 1 2 0 5 0 1 0 0 0 0 1 0 0 0 1 0 0 0 1 0 0 0 0 1 1 1 0 0 0 0 4 0 0 1 0 0 0 1 0 1 0 0 0 1 0 1 0 2 0 0 1 4 0 0 0 0 0 0 1 0 0 0 0 0 0 2 0 0 0 1 0 0 1 0 0 1 0 0 0 0 0 0 0 0 0 1 0 0 0 0 0 0 0 0 0 0 0 0 0 0 0 0 0 0 0 0 0 0 0 0 1 0 0 0 0 0 1 0 0 0 0 0 0 0 1 1 0 0 0 0 0 1 0 0 0 0 1 2 0 0 1 0 1 0 0 0 0 0 0 0 0 0 0 1 1 1 0 0 0 0 1 0 0 3 1 0 1 0 0 0 0 0 0 0 0 0 0 0 1 1 0 0 0 0 0 0 0 0 0 0 1 0 1 0 0 0 0 0 0 0 1 0 1 0 0 0 0 0 0 0 0 1 0 1 1 0 0 3 0 0 0 0 1 0 0 0 1 0 0 0 1 0 1 0 0 0 0 0 0 0 1 0 1 0 0 0 0 0 0 0 0 0 0 0 0 0 0 0 1 0 0 0 0 0 0 0 0 0 0 0 0 0 1 0 1 0 2 0 0 0 0 0 0 0 0 0 0 0 0 0 0 0 0 0 0 1 1 1 0 0 0 0 0 0 0 0 1 0 0 0 0 0 2 0 0 0 0 0 0 0 0 0 0 0 1 0 1 0 0 0 0 0 0 0 0 0 0 0
0 0 0 0 0 0 0 0 0 0 0 0 0 0 0 0 0 0 0 0 0 0 0 0 0 0 0 0 0 0 0 0 0 0 0 0 0 0 0 0 0 0 0 1 0 0 0 0 0 0 1 0 0 0 0 0 0 0 0 0 0 0 0 0 0 0 0 0 0 0 0 0 0 0 0 0 0 0 0 0 0 0 0 0 0 0 0 0 2 0 0 0 0 0 0 0 0 0 0 0 0 0 0 0 0 0 0 0 0 0 0 0 0 0 0 0 0 0 0 0 0 0 0 0 0 0 0 0 0 0 0 0 0 0 0 0 0 0 0 0 0 0 0 0 0 0 0 0 0 0 0 0 0 0 0 0 0 0 0 0 0 0 0 0 0 0 0 0 0 0 0 1 0 0 0 0 0 0 3 0 0 0 0 0 0 0 1 0 0 0 0 0 0 0 1 0 0 0 0 0 0 0 0 0 0 0 0 0 0 0 0 0 0 0 0 0 0 0 0 0 0 0 0 0 0 0 0 0 0 0 0 0 0 0 0 0 0 0 0 0 0 1 0 0 0 0 0 0 0 0 0 0 0 0 0 0 0 0 0 0 0 0 0 0 0 0 0 0 0 0 0 0 0 0 0 0 0 0 0 0 0 0 0 0 0 0 0 0 0 0 0 0 0 0 0 0 0 0 0 0 0 0 0 0 0 0 0 0 0 0 0 0 0 0 0 0 0 0 0 0 0 2 0 0 0 0 0 0 0 0 0 0 0 1 0 0 0 0 0 0 0 0 0 0 0 0 1 0 0 1 0 0 0 0 0 0 0 0 0 0 0 0 0 0 0 0 1 0 0 0 0 0 0 0 0 0 0 0 0 0 0 0 0 0 0 0 0 0 0 0 0 0 0 0 0 0 0 0 0 0 0 0 0 0 0 0 0 0 0 0 0 0 0 0 0 0 0 0 0 0 0 0 0 0 0 0 0 0 0 0 0 0 0 0 0 0 0 0 0 0 0 0 0 0 0 0 0 0 0 0 0 0 0 0 0 0 0 0 0 0 0 0 0 0 0 0 0 0 0 0 0 0 0 0 0 0 0 0 0 0 0 0 0 0 0 0 0 0 0 0 0 0 0 0 0 0 0 0 0 0 0 0 0 0 0 0 0 0 0 0 0 0 0 0 0 0 0 0 0 0 0 0 0 0 0 0 0 0 0 0 0 0 0 0 0 0 0 0 0 0 0 0 0 0 0 0 0 0 0 0 0 0 0 0 0 0 0 0 0 0 1 0 0 0 0 0 0 0 0 0 0 0 0 0 0 0 0 0 0 0 0 0 0 0 0 0 0 0 0 0 0 0 0 0 0 0 0 0 0 0 0 0 0 0 0 0 0 0 0 0 0 0 0 0 0 0 0 0 0 0 0 0 0 0 0 0 0 0 0 0 0 0 0 0 0 0 0 0 0 0 0 0 0 0 0 0 0 0 0 0 0 0 0 0 0 0 0 0 0 0 0 0 0 0 0 0 0 0 0 0 0 0 0 0 0 0 0 0 0 0 0 0 0 0 0 0 0 0 0 0 0 0 0 0 1 0 0 0 0 0 0 0 0 0 0 0 0 0 0 0 0 0 0 0 0 0 0 0 0 0 0 0 0 0 0 0 0 0 0 0 0 0 0 0 0 0 0 0 0 0 0 0 0 0 0 0 0 0 0 0 0 0 0 0 0 0 0 0 0 0 0 0 0 0 0 0 0 0 0 0 0 0 0 0 0 1 0 0 0 0 0 0 0 0 0 0 0 0 0 0 0 0 0 0 0 0 0 0 0 0 0 0 0 0 0 0 0 0 0 0 0 0 0 0 0 0 0 0 0 0 0 0 0 0 0 0 0 0 0 0 0 0 0 0 0 0 0 0 0 0 0 0 0 0 0 0 0 0 0 0 0 0 0 0 0 0 0 0 0 0 0 0 0 0 0 0 0 0 0 0 0 0 0 0 0 0 0 0 0 0 0 0 0 0 0 0 0 0 0 0 0 0 0 0 0 0 0 0 0 0 0 0 0 0 0 0 0 0 0 0 0 0 0 0 0 0 0 0 0 0 0 0 0 0 0 0 0 0 0 0 0 0 0 0 0 0 0 0 0 0 0 0 0 0 0 0 0 0
0 0 0 0 0 0 1 0 0 0 0 1 0 0 0 0 0 0 4 0 0 45 0 0 1 0 0 0 0 0 0 0 0 0 0 0 0 0 0 0 0 0 1 2 0 3 2 1 0 1 1 0 0 2 0 0 0 0 0 0 0 0 2 0 0 0 0 0 0 0 0 1 1 0 0 0 0 0 0 0 0 0 0 0 1 0 1 0 0 0 1 0 0 0 0 0 0 0 0 0 1 0 0 3 0 0 0 1 0 0 0 0 4 0 0 0 0 0 0 0 0 0 0 0 1 0 0 1 0 0 0 1 0 0 0 0 0 0 0 1 0 1 0 0 0 2 0 0 1 0 0 0 0 0 0 0 0 1 0 0 0 0 0 3 0 0 0 0 1 1 0 0 0 0 0 0 0 0 0 0 1 0 0 0 0 0 0 0 0 0 0 0 1 1 0 0 0 0 0 0 0 0 0 1 0 0 0 0 1 1 0 0 0 0 0 0 0 0 0 0 0 0 0 0 0 0 0 0 0 0 0 0 0 1 0 0 0 0 0 1 0 2 0 0 0 0 0 0 0 0 0 0 0 1 0 0 0 0 0 0 0 0 0 4 0 0 1 0 0 1 1 1 0 0 0 0 0 0 0 0 0 3 0 0 0 1 0 0 0 2 0 0 0 2 0 0 0 1 0 0 0 0 0 0 0 0 1 0 1 0 0 0 1 0 0 0 2 1 0 0 0 0 0 0 0 0 0 0 3 0 0 0 0 0 0 0 0 0 0 0 1 1 3 0 0 0 0 0 0 0 0 0 0 3 0 0 0 0 0 1 0 0 0 0 0 1 0 2 2 1 0 0 0 0 0 0 1 0 0 0 0 0 0 0 1 0 0 0 0 1 1 0 0 0 0 0 0 1 1 0 0 0 0 0 0 0 0 0 0 0 0 0 0 0 4 0 0 0 0 0 0 0 1 1 0 0 1 0 2 0 1 0 1 0 0 0 0 0 0 0 0 0 3 0 0 22 0 0 0 1 0 0 0 1 0 0 1 0 0 0 0 1 0 0 0 0 0 0 0 0 0 0 1 0 0 2 0 0 0 0 0 4 0 0 0 0 0 2 1 0 0 0 0 0 1 0 0 0 0 1 0 1 0 0 0 0 0 0 0 0 0 5 0 0 0 0 0 0 0 0 0 0 0 0 0 0 1 0 2 0 0 0 0 0 0 0 0 0 0 1 0 1 0 0 0 0 0 0 0 0 1 0 0 0 0 1 0 0 0 0 17 0 0 3 1 1 0 0 0 0 0 0 0 0 3 0 0 0 0 0 0 0 0 0 0 0 0 0 0 0 0 0 0 0 1 1 0 0 0 0 0 0 0 0 0 3 0 0 0 0 0 0 0 0 0 0 0 0 0 0 0 0 0 0 1 0 0 0 0 0 0 1 0 0 0 0 0 1 0 0 1 1 0 0 0 0 1 0 0 0 0 0 0 0 0 0 0 0 0 2 0 0 0 0 2 0 0 0 0 0 0 0 0 0 1 0 0 0 0 0 0 0 0 0 0 0 0 0 0 0 0 0 0 0 0 0 0 0 0 1 0 0 0 0 0 0 0 0 0 0 0 0 1 0 0 0 0 0 0 0 0 0 0 0 0 0 0 0 0 0 0 0 0 0 0 0 0 0 1 0 0 0 0 0 0 1 0 0 0 0 0 0 0 0 0 0 0 0 0 0 0 0 0 0 0 0 0 0 0 0 0 0 0 0 0 0 0 0 0 0 0 0 0 0 2 0 0 0 0 0 0 0 0 0 0 0 1 0 0 0 0 0 1 0 0 0 0 0 0 0 0 0 0 0 0 0 0 0 0 0 0 0 1 0 0 0 0 0 0 0 0 0 0 0 0 0 0 0 0 0 0 0 0 0 0 0 0 0 0 0 0 0 0 0 0 0 0 0 0 0 0 0 0 0 0 0 0 0 0 0 0 1 1 0 0 0 0 0 0 0 0 0 0 0 0 0 0 0 0 0 0 0 0 0 0 0 0 0 0 0 2 0 0 0 0 0 0 3 0 0 0 0 0 0 0 0 0 0 2 0 0 0 0 1 0 0 0 0 0 0 0 0 0 0 0 0 0 0 0 0 0 0 2 0 0 2 0 0
0 3 3 1 3 1 1 0 0 1 1 2 11 0 1 1 0 2 86 2 2 63 5 3 2 0 0 1 1 0 7 0 0 0 2 1 6 4 2 1 1 4 2 9 4 2 6 1 1 0 4 9 6 5 1 1 0 1 0 2 0 0 3 0 1 1 5 3 1 1 1 8 0 1 2 0 2 3 4 2 1 5 2 4 2 1 1 2 3 3 3 2 1 0 9 1 2 3 2 9 2 2 4 6 1 10 3 2 0 2 2 6 11 5 0 2 0 2 0 0 1 2 2 2 4 2 2 3 0 0 0 2 1 4 2 1 0 2 4 0 3 1 4 3 0 5 7 3 2 4 3 3 2 4 0 3 2 7 4 3 0 3 10 5 0 2 2 5 9 6 1 1 3 4 5 1 3 0 92 1 1 3 5 3 0 9 1 6 3 4 5 0 3 5 3 1 7 3 7 5 2 12 11 8 7 5 8 9 4 2 1 1 16 2 5 0 6 4 9 1 1 3 3 2 4 9 2 6 0 5 0 4 6 0 3 5 2 20 4 2 2 6 1 1 0 3 5 2 8 1 5 3 4 2 4 3 4 4 4 4 12 11 6 1 6 5 7 2 6 4 3 3 3 5 9 1 4 0 6 10 7 15 6 3 10 9 3 9 8 10 10 7 15 36 16 4 8 21 5 3 14 4 8 9 4 7 4 8 4 9 9 9 2 15 5 14 7 25 17 1 4 10 6 2 3 4 3 3 15 5 3 1 4 7 11 1 13 5 3 3 7 10 11 4 4 4 5 9 4 4 2 8 2 6 4 5 3 6 4 2 8 3 1 2 2 7 5 8 5 1 2 2 2 4 5 3 6 3 4 2 2 3 4 3 3 7 3 1 5 0 2 2 0 2 3 0 3 2 3 0 0 2 4 0 3 5 0 0 3 2 1 3 2 1 3 3 3 2 2 1 0 2 0 0 1 4 1 4 2 2 4 3 4 1 1 1 0 1 1 1 1 4 4 0 1 35 0 3 1 6 2 1 3 1 0 2 2 2 0 0 3 1 1 4 4 3 2 0 2 1 14 0 4 1 1 3 1 5 1 1 3 4 3 0 2 1 1 1 3 0 2 1 1 2 0 2 0 3 1 0 3 1 2 0 1 1 4 0 1 3 3 4 3 1 3 2 4 0 3 4 1 4 2 1 7 4 5 2 2 1 2 2 1 2 1 3 4 2 2 3 2 1 3 1 0 6 2 6 1 2 4 8 4 3 10 3 8 2 9 15 73 6 6 2 10 2 9 0 6 2 7 1 1 4 6 3 3 2 1 3 6 3 2 0 0 4 1 3 1 4 2 0 1 1 5 6 0 2 2 7 5 2 3 4 3 9 1 3 6 2 0 1 1 5 1 2 2 2 4 1 4 6 2 0 1 3 6 3 2 3 6 3 0 5 7 1 2 5 5 2 5 4 1 2 1 3 7 2 2 3 3 1 2 7 6 5 6 1 3 7 6 4 10 3 2 1 0 3 0 0 1 1 4 4 2 2 1 0 0 0 0 0 1 5 0 2 0 1 0 1 1 0 3 2 2 1 0 0 0 1 2 0 0 1 0 1 2 1 1 0 2 0 2 0 0 2 0 1 0 1 2 2 3 2 0 1 3 0 1 0 1 0 0 1 4 1 0 3 0 0 3 0 0 0 0 7 1 5 1 0 6 1 1 0 0 1 3 1 0 1 0 1 0 2 1 2 1 0 0 1 2 2 0 2 2 2 2 0 2 0 1 1 0 0 2 0 0 1 1 2 0 0 1 0 0 1 4 1 3 0 1 3 11 2 6 1 0 1 1 0 4 0 5 0 0 1 0 0 0 0 0 7 2 3 1 2 0 0 3 3 1 2 5 2 0 1 0 0 0 0 1 1 2 1 0 2 1 0 2 2 2 3 2 4 1 3 0 1 3 0 1 0 1 2 2 2 0 1 3 0 1 0 4 3 0 0 2 0 1 0 1 1 1 2 1 5 5 6 1 0 1 2 4 1 10 12 0 0 3 3 5 4 2 3 3 4 0 3 1 2 1 2 1 2 2 0 2 1 0 4 0 1 2 1 1 1 0 1 3 1 0 4 2 5 2 1 0 0 2 1 2 3 3 3 1 7 0 1
0 0 0 0 0 0 1 0 1 0 0 0 0 0 0 0 0 1 2 0 1 6 2 0 0 0 0 0 1 4 2 0 1 0 0 0 0 0 1 1 0 0 0 1 0 2 3 1 0 0 0 0 0 1 0 0 0 0 0 1 0 1 0 0 0 1 2 3 0 0 1 0 0 0 0 0 0 2 0 0 0 0 2 0 1 1 1 1 0 0 1 1 0 0 0 0 0 1 1 0 0 0 0 5 0 1 2 1 1 0 1 0 2 0 0 0 0 0 1 0 0 0 0 1 0 1 1 2 0 1 0 1 0 0 1 0 0 0 0 0 0 3 0 0 0 0 1 1 0 0 0 0 0 1 0 0 0 0 0 0 1 0 0 1 0 0 1 0 0 1 1 2 1 0 0 0 0 0 1 2 1 1 1 0 1 0 0 1 2 0 0 1 0 0 0 0 1 0 1 2 3 3 2 5 0 4 4 2 1 3 3 2 1 0 0 1 0 1 0 3 0 4 0 1 2 0 0 1 0 3 1 1 0 0 0 1 0 1 1 0 2 2 0 0 1 0 0 0 0 0 0 2 2 4 1 0 0 1 2 1 0 1 0 4 1 1 1 0 0 2 2 1 0 4 1 3 5 0 2 1 1 3 2 2 1 1 1 2 0 2 0 2 5 5 2 1 1 3 3 0 3 4 1 2 0 3 4 1 2 3 3 4 2 5 1 0 0 3 2 0 2 2 1 0 0 1 0 0 1 0 3 0 0 1 1 0 1 2 0 0 1 0 2 3 1 2 0 1 0 0 0 1 2 1 0 1 0 0 0 0 0 0 2 1 0 0 1 0 0 0 0 0 0 1 0 1 0 0 0 0 1 2 1 0 0 0 0 0 0 0 0 0 0 0 0 1 0 0 0 0 1 1 0 0 0 2 0 0 0 1 0 0 0 0 0 1 0 1 0 0 0 0 0 0 0 1 0 0 0 0 0 0 0 0 0 0 0 0 0 0 0 0 0 0 0 0 0 0 0 0 0 0 0 0 0 0 0 0 0 0 0 0 0 1 0 1 0 0 0 0 2 0 0 0 0 0 1 0 0 0 0 0 0 0 0 0 0 0 0 0 0 0 0 0 0 0 0 0 0 0 0 0 0 0 3 0 0 0 0 0 0 0 0 0 1 0 0 0 0 0 0 0 0 0 0 0 0 0 0 1 0 0 0 0 1 0 0 0 0 1 0 0 2 0 0 0 2 1 1 1 1 5 0 1 2 1 0 1 0 1 0 0 0 0 1 0 3 0 1 0 1 0 1 0 1 2 0 0 0 0 1 1 0 1 0 0 0 0 0 1 1 0 2 0 1 0 0 0 1 0 0 1 1 1 1 1 0 1 1 0 0 0 1 1 1 0 0 0 1 0 1 3 2 0 0 0 1 0 0 1 0 0 1 0 1 0 2 1 1 2 1 1 0 1 0 1 0 0 1 2 1 1 0 1 0 0 1 0 1 4 0 2 1 3 1 1 0 0 0 0 0 0 0 0 0 0 0 0 1 1 0 0 0 0 0 0 0 0 0 0 0 0 0 0 1 0 0 0 1 0 1 0 0 0 0 0 0 2 0 0 0 0 0 0 0 0 0 0 0 0 0 0 0 0 1 0 0 0 0 0 0 0 0 1 0 0 0 0 0 1 0 0 0 0 0 1 3 1 0 0 2 1 0 0 0 0 0 0 0 0 1 0 0 0 0 0 0 0 0 0 1 3 0 0 0 0 0 0 0 0 0 2 0 0 0 0 0 0 0 0 0 0 0 0 0 0 0 0 1 1 1 2 1 0 1 0 0 0 0 0 0 0 0 0 0 0 0 0 0 0 1 0 0 1 0 0 0 0 1 2 3 1 0 0 0 0 0 0 0 0 0 0 0 1 0 1 0 0 0 0 1 0 1 1 0 0 0 0 1 0 0 0 0 2 0 0 0 0 0 0 0 0 0 0 2 0 0 0 0 0 1 0 0 0 1 0 0 2 0 0 0 0 1 0 0 2 0 0 1 0 0 0 1 1 0 2 0 0 0 0 0 1 0 1 0 1 0 1 2 0 1 0 0 0 0 0 0 0 0 0 0 0 0 0 0 0 0 0 0 0 0 0 1 0 0 1 0 0
0 0 2 0 3 0 1 0 0 2 0 0 1 0 0 4 1 0 0 2 0 1 0 0 0 0 0 5 13 7 0 2 1 4 2 0 4 0 1 0 0 2 1 0 1 0 2 0 0 0 0 1 0 0 0 0 0 1 0 5 3 0 0 0 0 0 6 0 0 0 0 0 0 0 0 1 0 1 1 1 1 0 0 0 0 0 0 0 1 0 0 2 0 1 1 1 0 2 0 0 1 2 4 2 0 0 2 3 0 0 0 2 1 3 0 0 0 1 2 1 1 1 3 2 0 1 0 0 3 1 0 0 1 0 1 0 0 5 1 1 2 4 1 2 0 1 2 1 0 0 0 0 0 0 0 3 0 0 0 2 1 0 2 0 0 0 0 3 0 0 1 1 0 0 0 1 0 0 0 6 0 0 0 7 3 2 0 1 1 0 0 1 0 0 0 2 4 0 4 2 5 3 3 4 2 2 4 3 0 4 0 4 2 12 1 2 3 0 2 6 0 0 4 0 2 7 3 0 9 0 4 0 0 0 0 0 0 4 0 0 0 0 0 0 0 2 0 0 0 0 0 0 1 0 0 0 0 0 0 0 2 1 0 0 0 2 0 1 0 2 0 0 2 1 0 0 4 1 0 0 0 1 1 0 0 0 0 1 0 0 0 0 2 11 3 1 15 1 3 0 2 4 0 6 6 4 4 6 1 1 0 2 8 7 0 2 1 2 4 1 2 3 4 0 0 1 1 0 4 1 1 0 9 1 1 0 0 0 1 4 4 0 10 1 0 0 1 2 0 0 2 1 0 2 0 0 1 0 0 1 1 0 0 0 4 7 1 0 2 0 0 2 0 0 9 0 2 0 0 0 0 0 0 0 0 3 1 0 1 2 0 0 0 0 0 0 1 0 0 0 0 1 0 0 0 0 2 0 0 1 0 0 0 0 0 0 1 0 0 2 0 2 0 0 0 1 1 1 15 0 0 0 0 2 0 2 0 2 0 2 0 2 0 4 0 3 0 5 5 2 3 0 1 2 1 0 1 2 1 3 2 0 1 0 2 2 0 1 1 0 4 0 1 0 0 1 1 0 2 1 0 0 0 0 1 0 1 0 2 0 0 0 0 0 0 0 0 1 0 0 0 0 0 0 0 0 0 0 0 0 0 1 0 0 0 0 0 0 0 0 0 0 0 0 0 0 0 0 0 0 0 0 0 0 0 0 0 0 0 1 0 0 2 0 1 1 0 3 6 0 2 1 0 4 4 7 3 2 2 3 1 3 2 4 2 5 0 2 1 0 1 0 1 0 0 0 0 0 0 0 0 0 0 0 0 0 0 0 0 1 0 0 0 0 1 0 0 0 0 1 0 0 0 3 2 4 0 0 0 0 0 11 0 0 0 0 0 0 1 0 0 0 0 0 0 3 0 0 1 1 1 0 0 2 1 0 3 3 0 0 1 0 0 0 0 0 0 0 1 0 0 0 0 0 0 0 0 0 0 0 0 0 0 0 1 0 0 0 0 5 3 0 0 1 0 0 0 0 0 2 0 3 0 3 0 0 0 0 0 1 2 0 0 1 0 0 0 0 0 6 0 0 0 0 0 1 0 1 0 0 0 0 1 0 0 0 0 0 0 0 0 0 3 0 0 0 12 0 2 0 0 0 0 0 1 0 2 0 0 0 0 0 0 0 0 3 0 1 5 2 2 0 0 0 0 0 0 0 0 0 1 1 1 0 0 2 1 0 0 0 3 0 0 1 1 0 0 0 0 0 1 0 0 1 0 0 0 0 0 0 0 0 0 0 0 0 0 0 0 0 0 3 0 0 1 0 1 2 0 1 0 0 1 1 0 0 0 0 0 0 0 0 1 0 0 1 0 0 0 1 1 2 1 2 0 0 0 0 1 0 1 0 1 0 0 1 0 3 0 0 2 0 2 3 0 0 1 0 1 0 0 0 0 0 2 0 0 0 0 0 0 0 0 0 1 0 1 0 0 0 4 0 0 2 0 1 0 1 4 0 0 1 0 0 2 0 0 0 0 0 1 0 0 0 1 0 0 1 0 0 0 0 0 0 0 1 0 0 0 0 0 1 1 0 0 0 0 0 0 0 0 0 0 0 0 0 0 0 0 0 1 1 0 0 2 3 0 3
0 0 1 0 0 0 1 0 0 0 0 0 0 2 0 2 2 0 0 1 0 0 1 2 0 0 0 2 0 0 1 0 1 1 0 0 0 0 2 0 5 0 0 0 2 0 0 2 0 1 1 0 0 3 4 0 0 0 0 0 0 0 1 0 0 2 1 1 0 2 3 0 0 1 0 2 0 0 0 0 0 0 0 0 0 0 0 0 1 2 2 0 1 0 0 0 0 0 1 0 0 0 0 1 1 0 0 0 0 0 1 0 0 0 0 0 0 0 0 1 0 6 1 2 0 1 0 0 0 0 2 0 0 1 0 1 0 0 0 0 0 1 1 3 1 0 0 0 0 0 0 0 0 0 0 0 0 0 1 0 0 2 0 0 0 1 0 0 0 0 0 0 2 1 0 2 0 2 0 0 1 0 0 3 2 0 0 2 1 1 0 0 0 0 0 2 2 2 3 2 0 3 4 2 1 4 3 1 1 1 3 3 0 5 5 1 2 0 4 1 4 5 0 0 2 7 3 1 0 0 1 0 2 0 0 2 0 3 2 0 3 3 4 2 1 2 1 1 1 0 0 1 1 1 2 2 14 0 5 2 3 2 3 0 5 0 2 2 3 2 4 4 3 6 0 1 0 2 2 0 0 3 5 1 1 7 2 2 1 4 0 4 2 3 2 2 0 2 1 1 0 2 1 0 3 0 2 0 0 3 0 1 0 0 1 0 0 2 0 2 0 3 1 0 0 1 0 0 0 1 4 2 1 1 1 1 1 0 0 2 0 0 2 0 0 0 1 2 0 0 3 0 0 3 0 0 0 0 3 1 1 0 0 2 0 0 0 0 0 1 1 1 7 1 0 0 0 1 0 0 0 0 2 1 3 0 0 0 4 0 0 0 0 1 0 0 1 0 0 0 0 0 1 0 0 3 0 0 3 0 5 0 3 2 1 1 2 5 0 1 0 2 0 2 0 0 1 1 0 1 1 0 1 0 0 2 0 0 0 2 0 0 1 0 0 1 0 0 0 0 0 0 2 1 0 0 1 0 0 1 0 0 2 0 0 0 0 0 1 0 5 0 0 2 2 1 1 0 0 0 1 0 0 0 0 0 1 0 0 1 0 1 0 4 0 0 2 1 0 0 0 0 0 0 1 0 1 0 0 2 0 1 0 0 0 0 0 0 0 2 2 0 1 0 0 1 4 0 0 1 2 0 3 0 3 1 2 1 1 1 0 2 2 3 1 2 0 1 5 0 4 3 4 0 0 1 0 0 3 2 6 0 0 0 3 2 1 4 1 1 1 0 0 0 1 0 1 4 1 1 1 1 0 0 0 0 4 0 3 0 3 0 1 0 0 1 1 2 0 1 0 2 1 2 3 0 2 1 4 0 0 4 1 0 1 0 1 0 0 1 0 2 2 2 1 1 0 1 4 0 1 1 0 0 0 1 0 0 0 0 2 2 1 1 4 0 1 5 1 0 0 0 1 1 0 2 0 3 0 2 1 2 1 2 1 0 0 0 0 3 0 0 2 1 0 0 0 0 0 2 1 0 0 0 1 1 1 1 0 0 0 0 1 0 0 1 1 0 0 0 0 3 0 0 0 0 0 0 0 1 0 2 0 1 0 0 0 0 0 0 0 0 1 0 0 1 3 1 1 3 0 0 1 0 0 2 0 0 0 0 0 1 0 0 2 4 1 1 0 1 0 0 1 0 0 0 0 1 1 0 0 0 2 0 0 0 0 4 0 1 0 0 0 1 5 0 1 0 0 0 0 0 1 0 1 0 0 0 0 0 0 0 0 0 3 0 1 1 0 0 0 0 5 4 1 0 0 2 0 1 0 0 0 0 0 0 0 0 0 0 0 1 0 0 3 2 0 1 1 1 2 0 0 0 0 0 0 0 0 0 0 0 0 1 1 0 0 1 0 0 0 0 0 0 1 0 0 0 3 2 0 0 0 0 0 1 2 0 0 1 0 1 0 0 0 1 0 1 1 0 0 0 0 4 0 3 1 0 2 0 0 0 1 0 0 0 2 0 0 0 1 1 0 1 2 0 1 0 0 0 0 0 3 0 0 0 2 0 1 0 0 0 1 0 0 0 2 0 0 0 0 0 8 1 1 1 1 0 0 0 0 0 2 0 0 0 0 1
0 0 0 0 0 0 0 0 0 0 0 0 0 0 0 1 0 0 0 0 1 0 0 0 0 0 0 0 0 0 0 0 6 0 0 0 0 0 0 0 0 0 0 0 1 0 0 0 0 0 1 0 1 0 0 0 0 0 0 0 0 0 1 0 0 0 0 0 0 0 0 0 0 0 0 0 0 2 0 0 0 0 0 0 0 0 0 0 0 0 1 0 0 0 0 0 0 0 0 0 0 0 0 0 0 0 0 0 0 0 0 0 0 1 0 0 0 0 0 0 0 0 0 0 0 0 0 0 0 0 0 0 0 0 1 0 0 0 0 0 0 0 0 2 0 0 0 0 2 0 0 0 0 0 0 0 1 0 0 0 1 0 0 0 0 0 0 0 0 1 0 0 0 0 0 0 0 0 0 0 0 0 0 5 0 0 0 0 0 0 0 0 0 1 1 0 1 0 0 0 0 0 0 0 0 0 0 0 0 0 0 0 0 0 0 0 0 0 0 0 0 0 0 0 1 0 0 1 0 0 0 0 0 3 0 0 0 2 0 0 1 0 0 0 0 0 0 0 0 0 0 0 2 0 1 1 1 0 0 0 1 1 0 0 1 0 0 1 0 0 0 0 0 0 0 0 0 0 0 0 0 4 0 0 0 0 0 0 0 0 0 0 0 0 0 0 0 1 0 0 0 1 0 0 0 1 0 0 1 0 0 0 0 0 0 0 0 0 0 1 0 0 0 0 0 0 0 0 0 0 0 0 0 0 0 0 0 0 0 0 0 1 2 0 1 0 0 1 0 0 0 0 2 0 1 0 0 0 0 0 0 0 0 0 0 1 0 0 0 0 0 0 1 0 0 0 1 0 0 0 0 0 0 0 1 1 1 0 0 0 0 0 0 0 0 0 0 0 0 0 0 1 0 0 0 0 0 0 0 0 0 0 1 0 0 0 0 1 0 0 0 0 0 0 0 0 0 0 0 0 0 0 0 0 0 0 0 0 0 0 0 0 0 0 0 0 0 1 0 0 0 0 0 0 0 0 0 0 0 0 1 0 0 0 0 0 0 0 0 0 0 0 0 0 0 1 0 0 0 0 0 0 0 0 0 0 0 0 0 0 1 0 0 0 0 1 0 0 0 0 0 0 0 0 0 0 0 0 0 0 0 0 2 0 0 0 0 0 0 0 0 0 0 0 1 1 0 0 0 0 0 0 0 0 0 0 0 0 0 0 0 0 1 0 0 0 1 0 0 0 0 0 1 0 0 0 0 0 0 1 0 0 0 2 0 0 0 0 0 0 0 0 0 0 0 0 0 0 0 0 0 0 1 1 0 0 0 0 0 0 1 0 1 0 0 0 0 0 0 0 0 0 0 0 0 0 1 0 0 0 0 0 1 0 1 0 0 0 0 0 0 0 0 0 0 1 0 0 1 0 0 0 0 1 0 0 0 0 0 0 0 1 0 0 0 0 1 0 0 0 0 0 0 0 0 1 0 0 0 0 0 1 0 0 0 0 0 0 0 0 0 0 0 0 1 0 0 0 1 0 0 0 0 1 0 0 0 0 0 0 0 0 0 0 0 0 0 0 0 0 0 0 0 0 0 0 0 0 0 0 0 0 0 0 0 0 0 0 0 0 0 2 0 0 0 0 0 0 0 0 0 0 0 0 0 1 0 0 0 0 0 0 0 0 0 1 0 0 0 0 0 0 0 0 0 0 0 0 0 0 0 1 0 0 0 0 0 0 0 0 0 0 0 0 0 0 0 1 0 0 0 0 0 0 0 0 0 0 0 0 0 0 0 0 2 0 0 0 0 0 0 0 0 0 0 0 0 0 0 0 0 0 0 0 0 0 0 0 0 0 0 0 0 0 0 0 0 0 0 0 0 0 0 0 0 0 0 0 0 0 0 0 0 0 0 0 0 0 0 0 0 0 0 0 0 0 0 0 0 0 0 0 0 0 0 0 0 0 0 0 0 0 0 1 0 1 0 0 0 0 1 0 0 0 0 0 0 0 0 0 0 0 0 0 0 3 0 0 0 0 0 0 0 0 0 0 0 0 0 0 0 0 0 0 0 0 0 0 0 0 0 0 0 0 0 0 0 1 0 0 2 0 0 1 0 0 0 0 0 0 0 0 0 0 0 3 0 0
3 2 0 0 1 0 6 3 3 1 0 1 2 9 1 1 0 0 3 1 4 2 3 0 4 4 0 2 1 0 11 3 14 1 0 2 0 3 1 3 8 1 2 5 4 4 2 2 16 7 6 8 16 11 2 0 10 1 0 0 4 4 7 3 5 10 0 2 0 0 0 1 1 1 1 3 3 2 2 2 4 4 9 1 2 1 1 0 1 4 1 2 1 3 4 2 2 2 0 1 1 4 0 5 4 0 5 2 2 3 5 1 1 0 1 0 2 1 0 1 0 0 2 0 7 0 1 5 0 0 0 1 0 5 2 1 0 4 0 0 2 1 3 0 6 0 3 1 1 0 2 4 2 5 0 2 2 1 2 0 1 1 3 2 7 1 1 1 0 2 3 1 2 1 9 1 5 3 0 2 5 1 2 0 0 1 3 3 4 5 3 1 1 3 1 0 6 3 0 2 0 1 1 5 0 4 3 0 4 0 0 2 0 1 0 2 0 0 4 1 0 0 5 0 3 19 1 5 4 4 1 5 1 2 0 0 1 9 1 2 2 2 3 2 7 1 2 3 0 1 4 5 2 9 3 0 3 5 2 5 2 1 2 6 6 3 9 0 3 3 7 8 3 5 4 3 6 2 4 4 2 8 4 2 7 6 8 3 2 2 3 6 3 7 0 7 1 3 0 2 2 6 0 3 0 5 1 5 6 5 3 6 2 4 0 3 5 4 1 6 4 5 6 2 5 1 2 6 3 2 0 1 6 4 1 0 7 3 2 0 4 6 6 3 7 8 7 1 4 1 1 7 10 7 2 2 4 4 9 5 4 3 3 7 3 5 4 3 2 1 4 2 2 1 7 5 1 3 0 6 2 3 6 8 2 2 1 6 6 1 1 0 4 2 1 1 2 0 0 2 3 0 7 0 2 4 2 6 1 3 3 0 3 0 1 1 1 3 3 0 0 2 2 0 1 1 2 1 1 6 4 0 2 0 3 3 0 1 0 1 1 2 0 4 4 0 1 0 0 0 3 0 3 3 0 0 3 0 0 1 1 2 0 4 1 0 1 1 2 0 2 0 0 0 0 5 0 0 0 1 0 1 1 1 0 0 3 0 1 0 0 1 0 2 1 0 1 3 3 3 0 0 1 0 1 2 0 1 1 1 0 1 1 3 5 1 1 1 1 1 2 1 0 1 3 2 1 1 2 1 1 0 2 3 1 2 4 1 0 2 1 6 1 3 1 2 1 4 2 6 5 1 3 0 3 3 3 1 2 6 1 0 3 6 1 5 2 1 2 2 5 1 1 1 2 1 4 8 2 3 2 3 2 2 0 3 4 0 0 2 4 0 0 0 0 0 1 0 0 0 1 1 3 0 1 1 1 1 2 1 0 5 3 5 0 0 1 3 1 2 1 1 1 3 1 0 3 4 1 2 0 3 1 4 0 1 0 6 3 3 6 4 3 3 1 6 2 1 0 3 1 2 2 1 1 2 4 6 6 3 2 0 1 1 2 2 0 1 9 1 1 0 2 0 0 6 0 2 0 1 5 0 1 1 0 0 2 0 1 0 0 2 0 1 0 1 0 1 7 4 4 1 4 0 1 7 0 0 0 2 1 0 1 2 0 2 0 2 0 0 2 0 10 8 2 0 2 3 2 2 0 2 0 0 0 5 0 0 0 1 1 0 0 1 1 2 1 5 0 0 2 3 1 2 1 0 1 2 0 3 2 0 1 0 0 1 3 0 2 2 0 2 0 1 2 2 1 0 0 0 5 0 0 1 1 0 2 0 3 0 1 1 2 2 4 0 0 4 0 0 1 0 4 1 9 0 0 0 0 0 0 0 0 0 2 1 0 0 1 0 0 1 0 1 1 1 0 1 6 0 0 2 1 1 0 0 1 0 0 0 0 1 5 1 0 1 2 1 2 0 8 2 5 1 2 0 0 2 0 0 1 0 2 2 3 0 1 0 2 1 2 0 2 1 1 2 0 0 0 2 1 1 3 3 3 1 0 0 0 0 0 2 2 3 0 1 0 2 4 0 0 1 1 2 0 0 2 1 0 0 0 0 1 0 0 2 0 0 0 3 1 1 2 1 0 0 2 2 3 0 1 2 0 1 2 4 0 2 4 5 2 0 2 0 1 1 0 3
0 0 0 0 0 0 0 0 0 0 0 0 0 0 0 0 0 0 1 0 0 4 1 0 0 0 2 0 0 1 0 0 0 0 0 0 0 0 3 0 0 0 0 0 0 3 0 0 0 0 0 0 0 0 0 0 0 0 0 0 0 0 0 0 0 0 0 0 0 0 0 0 0 0 0 0 0 0 0 0 0 0 0 0 0 0 0 0 0 0 0 0 0 0 0 0 0 0 0 0 0 0 0 0 0 0 0 1 0 0 0 0 0 0 0 0 0 0 0 0 0 0 0 0 0 0 0 1 0 0 0 2 0 0 0 0 0 0 0 0 0 1 0 0 0 0 2 0 0 1 0 0 0 0 0 0 0 0 0 0 0 0 0 0 0 0 0 0 10 0 0 0 0 0 0 1 0 0 2 0 0 0 0 0 0 0 0 0 0 0 0 0 0 0 0 1 1 0 0 1 0 0 2 0 1 1 2 1 2 0 0 1 2 0 0 2 1 1 2 0 2 6 0 3 0 2 0 0 0 0 0 0 0 0 0 0 0 1 0 3 0 0 0 0 0 0 0 0 0 0 0 0 0 0 0 0 0 0 0 0 0 0 0 0 0 0 0 0 1 2 0 0 0 0 0 0 1 0 0 0 0 0 0 0 0 0 0 11 0 0 0 0 0 0 0 0 1 0 0 0 0 0 0 0 1 0 0 0 0 0 0 0 0 0 0 0 0 0 0 0 0 1 1 0 0 0 0 3 0 0 0 0 0 2 0 0 1 0 0 0 0 0 0 0 0 0 0 0 0 0 0 0 0 0 0 0 0 0 0 0 0 0 0 0 0 0 0 0 0 0 0 0 0 0 0 0 0 0 0 0 0 0 0 0 0 0 0 0 0 0 0 0 0 0 0 0 0 0 0 0 0 0 0 0 0 0 0 0 0 0 0 0 0 0 0 0 0 0 0 0 0 0 0 0 0 0 0 0 0 0 0 0 0 0 0 0 0 0 0 0 0 0 0 0 0 0 0 0 0 0 0 0 0 0 0 0 0 0 0 0 0 0 0 0 0 0 0 0 0 0 0 0 0 0 0 0 0 0 0 0 0 0 0 0 0 0 0 0 0 0 0 0 0 0 0 0 0 0 0 0 0 0 0 0 0 0 0 0 0 0 0 0 0 0 0 0 0 0 0 0 0 0 0 0 0 0 0 0 0 0 0 0 0 0 0 0 0 0 0 0 0 0 0 0 0 0 0 0 0 0 0 0 0 0 0 0 0 0 0 1 3 1 0 0 0 0 0 0 0 0 1 0 0 0 0 0 0 0 0 0 0 0 0 0 3 0 0 0 0 0 0 0 0 1 1 0 0 0 0 0 0 0 0 0 1 0 0 0 0 1 0 1 0 0 1 0 0 0 0 0 0 0 0 1 0 0 0 0 0 0 0 0 0 0 0 0 1 0 0 0 0 0 2 0 0 0 0 0 0 0 0 0 0 0 0 0 0 0 0 0 0 0 2 0 0 0 0 0 0 0 0 0 0 0 0 0 0 0 0 0 0 0 0 2 0 0 0 0 0 0 0 0 0 0 0 0 0 0 0 0 0 0 0 0 0 0 0 0 0 0 0 0 0 0 0 0 0 0 0 0 1 0 0 0 0 0 0 0 0 0 0 0 0 0 0 0 0 0 0 0 0 0 0 0 0 0 1 0 0 0 2 1 0 0 0 0 0 0 0 0 0 0 0 0 0 0 0 0 0 0 0 0 2 0 2 0 0 0 0 0 0 0 0 0 0 0 0 0 0 0 0 0 0 1 0 0 0 0 0 0 0 0 0 0 0 0 0 0 0 0 0 0 0 0 0 0 0 0 0 1 0 1 0 0 0 0 1 0 0 0 0 0 3 0 0 0 0 0 0 0 0 0 0 0 0 0 0 0 0 0 0 0 0 1 0 0 0 0 0 0 0 1 0 0 0 0 0 0 0 0 0 0 0 0 0 0 1 0 0 0 0 0 0 0 0 0 0 0 0 0 0 0 0 0 0 0 0 0 0 0 1 0 0 0 0 2 0 0 0 0 0 0 0 1 1 0 0 0 0 0 0 0 0 0 0 0 0 0 0 1 0 1 2 2 0 0 0 0 0 0 0 0 0 0 0 0 0 0
0 0 2 0 0 0 0 0 0 0 2 1 1 0 0 12 0 0 4 0 1 10 1 1 0 2 0 1 0 7 0 5 1 6 1 0 2 2 1 0 0 0 0 2 2 1 1 2 0 0 5 0 0 0 1 1 1 0 0 0 0 0 1 0 0 0 1 0 1 2 0 3 0 2 0 1 2 3 1 0 2 1 2 0 3 2 2 4 3 0 1 0 0 0 2 0 0 1 0 1 0 1 2 2 1 3 2 3 0 2 0 5 1 0 0 1 0 1 0 1 0 0 0 0 2 1 0 0 0 0 0 1 1 2 1 0 2 1 4 2 1 0 2 1 0 1 0 0 2 0 1 1 1 0 1 0 1 0 2 0 0 1 1 0 0 3 0 1 2 1 3 1 0 4 0 0 2 0 1 0 4 1 4 5 0 1 0 1 4 2 3 1 1 5 2 0 4 0 6 6 1 17 5 4 0 8 3 0 1 0 0 0 0 3 2 5 2 2 3 0 0 2 3 1 1 0 0 3 0 0 1 1 8 0 0 0 0 1 0 1 1 2 3 0 2 1 0 4 1 2 2 0 2 4 2 1 0 2 2 1 2 0 1 1 4 0 5 2 3 2 6 6 2 4 4 1 0 1 8 0 7 7 2 3 9 8 5 2 1 5 1 2 1 6 5 8 3 2 1 6 5 12 3 3 7 0 2 2 3 5 2 0 5 5 1 3 2 2 2 0 1 2 0 0 1 4 7 0 6 4 3 0 1 1 2 1 11 0 4 5 4 2 2 1 4 1 6 4 4 1 2 4 1 0 1 0 1 1 1 2 4 2 1 1 0 0 0 1 0 2 2 3 5 1 0 4 3 4 0 6 0 0 2 1 2 1 1 0 2 1 1 1 0 1 3 0 0 0 1 0 0 0 1 0 0 1 1 1 1 0 1 0 1 0 3 1 1 1 1 0 0 0 2 0 0 1 1 0 1 1 2 0 0 0 3 0 0 1 0 0 0 1 0 0 1 3 0 0 1 1 0 0 0 1 1 2 1 0 0 0 0 1 0 0 1 0 0 1 0 2 1 1 0 0 0 0 0 0 0 2 1 1 2 1 0 0 0 0 1 0 2 0 0 0 1 1 0 0 2 1 0 0 0 0 2 1 0 0 1 0 0 1 1 1 0 0 1 0 1 0 0 1 1 0 0 0 0 1 1 3 1 1 0 1 0 0 1 0 0 0 0 1 2 1 0 3 1 3 4 6 2 1 0 1 0 2 0 0 0 0 3 0 1 1 3 1 2 0 2 2 1 0 0 0 1 1 1 1 0 0 0 4 1 0 0 1 0 2 1 1 1 2 1 0 0 1 1 3 0 0 0 2 1 0 0 0 0 1 1 0 0 4 2 0 2 3 2 1 0 0 0 0 0 0 4 4 1 0 2 0 0 3 2 0 2 1 0 0 0 0 2 0 0 0 0 1 1 1 2 2 1 1 2 1 0 2 2 1 4 1 0 2 0 1 1 1 1 0 0 0 0 0 1 0 1 0 0 0 1 0 0 0 0 0 0 4 0 0 0 0 0 2 1 1 2 4 1 0 1 0 0 1 0 0 0 0 0 0 0 0 2 0 0 0 0 0 0 0 0 0 0 0 1 0 0 0 0 1 0 0 0 0 0 0 0 0 0 0 0 1 0 0 1 0 0 0 0 0 0 0 0 0 0 0 0 2 0 1 0 0 0 0 0 1 0 2 0 0 0 0 2 0 2 1 0 0 1 0 0 0 0 0 0 0 0 0 0 0 0 0 0 0 1 1 1 0 0 1 2 0 1 0 0 2 1 0 0 0 0 1 0 0 0 2 0 0 1 1 0 0 0 0 0 2 0 1 0 0 0 2 0 2 0 0 0 0 0 0 1 0 0 1 1 0 2 1 1 1 0 1 0 2 0 0 0 2 1 0 1 0 0 0 0 0 1 0 0 0 1 0 0 1 1 0 1 0 0 0 0 1 0 1 1 1 0 0 1 0 5 0 0 1 0 0 2 0 0 1 0 0 0 0 0 0 1 0 0 0 0 0 0 3 2 0 0 0 1 2 0 0 0 0 0 0 0 0 0 0 2 1 0 0 1 0 0 0 3 0 1 0 1 0 1 0 0 0 0 0
0 2 0 1 0 2 1 0 0 0 0 0 1 0 0 0 2 0 0 0 1 0 2 0 0 0 0 0 0 0 0 6 2 0 0 0 2 0 0 0 0 0 0 0 0 0 1 1 0 0 0 0 1 0 0 0 2 0 0 0 0 0 1 1 0 1 0 0 0 0 0 0 1 0 0 0 0 0 1 0 0 0 0 0 1 1 2 1 0 0 0 0 0 1 0 1 1 0 0 0 0 0 0 0 0 0 2 2 0 0 0 0 0 0 1 0 2 0 0 0 0 0 0 0 2 0 0 0 1 0 1 0 1 0 3 0 0 0 0 1 0 0 0 0 0 0 5 2 1 0 0 0 0 0 0 1 0 0 1 0 0 0 0 0 1 1 0 0 0 0 1 0 0 0 1 1 0 0 0 0 0 2 0 3 0 2 0 0 0 0 0 0 0 1 0 0 0 2 0 2 0 0 1 1 0 0 0 1 2 0 1 0 0 0 0 0 0 3 1 0 0 0 1 2 0 2 1 0 0 0 0 2 0 0 0 6 0 1 0 0 0 3 0 0 0 0 0 1 1 0 0 0 0 0 0 2 1 2 4 0 1 0 0 1 0 0 0 0 4 0 2 1 0 1 0 0 2 1 3 1 0 1 2 1 7 2 0 0 0 1 3 0 0 0 0 2 0 0 1 1 3 0 1 0 1 1 1 2 0 2 1 4 1 1 0 0 0 1 3 5 0 1 1 5 0 1 0 2 0 0 1 0 0 0 1 0 3 1 1 0 1 2 1 0 1 2 0 1 0 1 1 8 0 0 0 0 0 0 0 0 0 0 0 1 0 1 1 0 2 1 1 4 0 2 0 4 0 2 0 1 0 2 0 0 2 0 1 0 2 3 0 0 0 0 0 1 0 1 1 6 0 1 0 0 0 0 0 4 0 0 0 0 1 1 0 1 0 0 0 1 0 2 0 1 0 0 0 1 0 0 1 0 0 0 0 0 3 1 1 0 0 0 0 0 1 0 1 0 0 2 0 0 0 0 1 0 2 1 0 0 1 0 0 0 0 0 0 1 1 1 0 0 0 1 0 0 0 0 0 1 0 0 0 1 0 0 0 1 1 1 1 1 0 1 0 0 1 0 1 1 0 0 1 1 0 0 0 2 1 0 0 0 0 0 0 0 0 1 2 1 0 1 0 2 0 1 0 1 0 1 0 0 0 0 1 1 0 0 1 2 2 0 2 3 0 2 1 1 1 1 0 0 1 0 0 1 0 0 0 1 1 0 1 0 2 2 1 1 2 0 1 1 0 1 1 1 0 0 0 0 2 0 3 1 0 4 0 0 0 1 0 1 0 0 0 0 1 0 0 0 0 0 0 1 0 0 0 1 0 0 0 0 0 0 0 0 0 1 1 0 1 0 0 0 1 1 0 0 1 1 0 0 0 1 1 0 1 1 0 1 0 0 0 0 1 0 0 1 0 0 0 1 0 0 0 0 0 0 1 1 0 0 0 2 0 3 0 0 0 0 0 0 0 0 0 0 0 0 0 0 0 0 0 2 0 0 0 0 0 0 0 1 0 0 0 1 0 0 0 0 0 0 0 0 0 0 0 0 5 0 0 0 0 0 3 0 1 0 0 0 0 0 0 0 0 0 0 0 0 0 0 2 0 0 0 0 0 0 0 0 1 0 1 1 1 2 0 0 1 1 0 0 0 0 0 0 1 0 0 0 0 1 2 0 0 0 0 0 0 0 0 0 0 1 0 0 0 0 1 0 0 2 0 1 0 0 0 0 0 0 2 0 0 0 0 1 0 0 0 0 0 2 4 0 1 0 0 0 0 0 0 0 0 0 1 0 0 0 0 0 0 0 1 2 0 0 1 0 1 0 0 2 3 0 0 0 0 0 1 0 0 0 1 0 0 0 0 0 0 0 1 0 0 1 0 1 0 0 2 0 0 0 0 0 1 3 0 0 0 0 1 0 0 0 0 0 0 0 0 0 0 0 0 0 1 0 1 0 0 0 0 0 0 0 0 0 2 0 6 0 0 0 0 0 0 0 0 1 0 0 0 1 0 0 1 0 0 0 1 0 0 1 0 0 0 0 0 0 2 1 0 0 0 0 0 1 0 0 0 0 0 0 0 1 0 0 1 0
0 0 0 0 0 0 0 0 0 0 0 0 0 0 0 0 0 0 0 0 0 0 0 0 0 0 0 0 0 0 1 0 0 0 0 0 0 0 0 0 0 0 1 0 0 0 0 0 0 0 0 0 0 1 0 0 0 0 0 0 0 0 0 1 0 2 0 0 0 0 0 0 0 0 0 0 0 0 0 0 0 0 0 0 0 0 0 0 0 0 0 0 0 0 0 0 0 0 0 0 0 0 0 0 0 0 0 0 0 0 0 0 0 0 0 0 0 0 3 0 0 0 0 0 0 0 0 0 0 0 0 0 0 0 0 0 0 0 0 0 0 0 0 0 0 0 0 0 0 0 0 0 0 0 0 0 0 0 0 0 0 0 0 0 2 0 0 0 0 0 1 0 0 0 0 0 0 0 0 0 0 0 0 0 0 0 0 0 0 0 0 0 0 0 0 0 0 3 0 0 0 0 0 2 0 0 0 0 0 0 0 0 0 0 0 0 0 0 0 0 0 0 0 0 0 0 0 0 0 0 0 0 0 0 0 0 0 0 0 0 0 0 0 0 0 0 0 0 0 0 0 0 0 0 3 0 0 0 0 0 0 0 0 0 0 0 0 0 0 0 0 0 0 0 0 0 0 0 0 0 0 0 0 0 0 0 0 0 0 0 0 0 0 2 0 0 0 0 0 0 0 0 0 0 0 0 0 0 0 0 0 0 0 0 0 0 0 0 0 0 0 1 0 0 0 0 0 0 0 0 0 0 0 0 0 0 0 0 0 0 0 0 0 0 0 0 0 0 0 0 0 0 0 0 0 0 0 0 0 0 0 0 0 0 0 0 0 0 0 0 0 0 0 0 0 0 0 0 0 0 0 0 0 0 0 0 0 0 0 0 0 0 0 0 0 0 0 0 0 0 0 0 0 0 0 0 0 0 0 0 0 0 0 0 0 0 0 0 0 0 0 0 0 0 0 0 0 0 0 0 0 0 0 0 0 0 0 0 0 0 0 0 0 0 0 0 0 0 0 0 0 0 0 0 0 0 0 0 0 0 0 0 0 0 0 0 0 0 0 0 0 0 0 0 0 0 0 0 0 0 0 0 0 0 0 0 0 0 0 0 0 0 0 0 0 0 0 0 0 0 0 0 0 0 0 0 0 0 0 0 0 0 0 0 0 0 0 0 0 0 0 0 0 0 0 0 0 0 0 0 0 0 0 0 0 0 0 0 0 0 0 0 0 0 0 0 0 0 0 0 0 0 0 0 0 0 0 0 0 0 1 0 0 0 0 0 0 0 0 0 0 0 0 0 0 0 0 0 0 0 0 0 0 0 0 0 0 0 0 0 0 0 0 0 0 0 0 0 0 0 0 0 0 0 0 0 0 0 0 0 0 0 0 0 0 0 0 0 0 0 0 0 0 0 0 0 0 0 0 0 0 0 0 0 0 0 0 0 0 0 0 0 0 0 0 0 0 0 0 0 0 0 0 0 0 0 0 0 0 0 0 0 0 0 0 0 0 0 0 0 0 0 0 0 0 0 0 0 0 0 0 0 0 0 0 0 0 0 0 0 0 0 0 0 0 0 0 0 0 0 0 0 0 0 0 0 0 0 0 0 0 0 0 0 0 0 0 0 0 0 0 0 0 0 0 0 0 0 0 0 0 0 0 0 0 0 0 0 0 0 0 0 0 0 0 0 0 0 0 0 0 0 0 0 0 0 0 0 0 0 0 0 0 0 0 0 0 0 0 0 0 0 0 0 0 0 0 0 0 0 0 0 0 0 0 0 0 0 0 0 0 0 0 0 0 0 0 0 0 0 0 0 0 0 0 0 0 0 0 0 0 0 0 0 0 0 0 0 0 0 0 0 0 0 0 0 0 0 0 0 0 0 0 0 0 0 0 0 0 0 0 0 0 0 0 0 0 0 0 0 0 0 1 0 0 0 0 0 0 0 0 0 0 0 0 0 0 1 0 0 0 0 0 0 0 0 0 0 0 0 0 0 0 0 0 0 0 0 0 0 0 0 0 0 0 0 0 0 0 0 0 0 0 0 0 0 0 0 0 0 0 0 0 0 0 0 0 0 0 0 0 0 0 0 0 0 0 0 0 0 0 0 0 0 0 0 0 0 0 0 0 0 0 0 0 1 0 0
0 0 0 1 0 0 0 0 1 0 0 0 0 0 0 0 0 0 0 1 0 2 0 0 0 0 0 1 0 0 0 0 0 1 0 0 0 0 0 0 0 0 0 0 0 0 0 0 0 0 0 0 2 0 0 0 1 2 0 0 0 1 1 0 0 0 1 0 1 0 1 0 0 0 0 0 2 0 0 0 0 0 0 0 0 0 1 1 2 1 1 0 0 2 0 0 0 0 1 0 1 0 0 1 0 0 0 0 0 0 0 2 0 0 0 0 0 1 0 0 0 0 0 0 0 0 2 0 0 0 1 0 0 0 1 0 0 1 0 0 0 0 1 0 1 0 5 1 0 0 0 0 0 0 0 1 0 0 0 0 1 1 1 0 1 0 1 1 0 0 0 0 0 0 0 0 0 0 1 1 0 1 0 0 2 1 0 0 1 0 0 0 0 0 1 0 1 0 0 0 1 2 0 2 0 3 1 0 1 2 0 0 0 0 0 0 3 0 0 0 0 0 1 0 0 0 0 0 0 0 0 0 0 0 0 0 0 0 0 0 0 1 0 0 0 0 1 0 0 0 0 0 0 0 0 0 0 0 1 0 0 1 0 0 0 0 0 2 0 0 1 0 0 0 0 0 0 0 0 1 0 0 0 0 0 1 0 0 0 1 0 0 0 2 0 0 2 0 0 0 0 0 0 0 0 0 0 3 0 0 0 3 0 0 0 1 0 0 0 1 1 0 0 0 1 0 0 0 2 1 0 0 0 0 1 0 1 0 0 0 1 2 1 1 0 0 1 2 0 0 0 0 0 0 0 0 0 0 0 0 2 1 0 0 0 0 1 1 0 0 0 2 1 1 1 0 0 0 0 1 0 0 0 0 0 0 1 2 0 0 0 0 1 1 0 1 0 1 0 0 0 0 0 1 0 1 0 0 1 0 0 0 0 0 0 0 0 0 0 0 0 3 0 0 1 3 0 0 2 0 0 0 0 1 0 0 0 0 0 0 0 0 0 0 0 1 0 0 1 0 0 0 1 0 0 0 0 0 1 0 1 0 0 0 0 0 0 0 0 0 0 0 1 0 1 0 1 0 0 0 0 1 0 0 0 0 0 0 1 0 1 0 0 1 0 0 1 1 1 0 0 0 0 1 0 0 0 0 1 0 0 2 0 0 0 0 1 0 0 0 0 1 0 0 2 0 0 1 0 0 0 2 0 0 0 0 0 0 0 0 0 2 1 0 0 0 0 2 0 0 0 0 0 0 1 2 1 0 1 0 5 1 0 1 0 0 0 0 0 0 1 0 0 1 2 0 0 0 0 2 0 0 0 0 0 1 0 1 0 0 0 0 0 1 0 0 0 0 0 4 1 0 0 0 0 0 0 0 0 0 1 0 0 0 0 1 0 0 0 0 1 1 0 0 0 0 1 0 0 0 0 0 0 0 0 1 2 0 0 1 0 0 1 0 0 0 0 0 1 0 0 0 0 0 0 0 0 0 0 0 0 0 0 0 0 0 4 0 0 0 0 0 0 0 0 0 1 1 0 0 0 1 0 1 1 1 0 0 0 0 0 0 0 0 0 0 0 1 0 0 0 0 0 0 0 0 0 0 0 0 0 1 0 0 0 0 1 0 0 0 0 0 0 0 0 0 1 0 0 0 0 0 0 1 0 0 0 0 0 0 0 0 0 0 0 0 0 0 0 0 0 0 0 0 0 0 1 0 1 0 0 1 0 0 0 0 0 0 0 0 0 0 1 0 2 0 0 0 0 0 0 0 0 0 0 1 0 0 0 0 0 0 0 0 1 0 0 0 0 0 0 1 1 0 0 0 0 0 0 1 0 0 1 0 1 0 0 0 1 0 0 0 0 0 0 0 0 0 1 1 0 1 0 1 0 0 0 0 0 0 0 0 0 0 0 0 0 0 0 0 0 0 2 0 1 0 1 0 0 0 0 0 0 0 0 0 0 0 1 1 1 1 0 2 0 0 0 0 0 0 0 0 1 0 0 0 1 2 0 0 0 0 0 0 0 1 0 1 0 0 0 0 0 0 0 0 0 0 0 0 0 1 0 0 0 0 0 0 0 0 0 0 0 0 0 0 0 0 0 1 0 0 0 1 0 0 0 0 1 1 0 0 0 0 0 1 0 0
1 0 0 0 0 0 1 2 0 1 0 0 0 2 0 2 1 0 1 1 2 0 2 0 5 4 0 0 0 0 0 2 0 3 0 0 0 0 0 0 0 1 0 0 0 0 4 0 0 1 1 3 1 0 0 0 0 0 0 1 3 1 5 1 0 2 2 1 1 2 0 2 0 2 0 0 0 1 1 0 0 0 0 0 1 0 0 0 2 0 1 0 1 3 0 0 1 0 0 4 0 0 0 0 0 0 0 0 0 2 0 2 1 0 0 0 0 0 0 0 1 0 2 0 2 1 0 5 1 0 0 2 2 0 0 0 0 2 2 0 1 2 1 0 0 0 2 1 0 0 4 0 0 2 0 2 0 1 1 0 0 5 0 0 0 0 0 1 10 0 3 0 1 2 0 2 0 0 0 0 0 0 2 0 3 0 0 2 0 4 3 2 0 2 0 0 5 2 2 1 3 4 5 4 1 0 2 4 2 6 1 1 4 1 6 0 0 5 4 0 4 0 3 0 1 6 0 2 0 1 0 4 1 6 2 0 2 3 0 2 4 0 2 4 1 3 4 6 3 1 1 0 0 0 0 2 1 2 0 4 2 1 3 1 1 1 1 5 4 0 0 2 1 3 2 1 0 2 1 5 3 2 1 2 0 0 3 2 1 2 1 2 4 4 5 0 2 1 3 0 4 4 2 0 4 5 1 3 3 2 1 1 2 1 4 2 4 1 1 1 1 2 1 2 3 1 5 2 2 0 0 2 1 1 1 1 2 1 1 2 1 3 3 0 3 2 0 1 2 0 1 0 3 7 4 1 0 4 1 2 2 1 0 2 1 1 0 0 2 0 1 4 5 0 1 2 6 0 2 2 2 1 0 0 3 1 1 0 3 1 2 0 0 1 4 0 1 0 0 8 2 5 2 0 1 0 0 0 0 1 3 0 2 0 0 2 0 1 2 0 0 1 3 5 0 0 0 1 0 0 5 0 6 0 1 0 0 4 3 0 0 1 0 0 0 0 0 0 2 1 0 1 0 0 0 0 0 1 0 2 0 2 0 3 0 0 0 0 0 2 2 1 2 0 0 1 0 1 0 0 0 0 0 0 1 0 0 0 0 0 3 0 0 1 2 1 0 1 0 2 0 0 0 2 0 1 1 0 4 0 1 0 1 2 1 0 2 0 0 1 2 1 0 0 1 0 3 2 1 1 1 0 2 0 2 0 0 0 3 4 0 1 0 0 3 1 1 3 1 2 1 4 2 0 4 0 0 1 2 0 2 1 1 0 4 2 1 0 3 4 0 2 0 0 1 2 2 1 0 0 0 2 1 1 0 1 0 1 0 2 1 2 0 2 0 0 4 1 0 1 2 0 0 0 1 2 1 1 2 0 1 11 1 1 0 1 1 0 0 0 1 0 0 0 2 1 1 2 0 2 0 1 0 1 1 0 1 1 1 3 1 0 0 0 0 0 1 1 0 0 0 0 0 4 1 0 0 0 0 2 1 0 3 3 1 0 0 0 1 0 0 1 0 1 0 4 0 0 0 12 0 0 0 0 0 0 2 0 0 0 4 0 1 1 0 0 2 0 1 0 0 0 1 0 1 0 0 0 1 0 0 0 0 0 0 0 0 0 0 0 0 0 0 0 0 2 1 0 0 0 4 0 0 0 0 0 0 1 0 0 0 1 0 3 1 0 0 3 0 0 2 0 5 1 0 3 0 0 0 1 1 1 0 1 0 0 0 0 0 1 0 1 0 1 6 2 0 0 0 1 0 0 0 0 0 0 0 0 0 0 0 2 0 0 1 0 1 0 2 0 1 0 8 0 0 0 0 0 0 2 1 0 1 0 0 3 0 0 0 0 0 1 0 1 3 0 0 0 1 1 2 2 0 1 0 1 0 0 1 2 1 0 0 0 0 1 0 2 0 0 1 1 0 1 0 0 0 0 0 0 0 0 0 1 1 0 0 0 1 0 1 0 0 1 2 0 0 0 1 1 1 0 0 0 1 0 0 3 0 0 1 0 0 0 0 3 0 2 0 0 0 0 1 1 0 0 1 1 0 0 0 1 1 1 1 0 1 0 1 4 0 0 0 0 0 0 2 2 0 3 0 0 0 1 1 0 1 1 0 1 2 0 2 3 0 1 1 0
0 0 0 1 0 0 0 0 0 0 0 0 0 0 0 0 0 0 0 0 0 0 1 1 0 0 0 0 0 0 0 0 0 0 0 1 0 0 0 0 0 0 0 1 0 0 0 1 0 0 0 0 0 0 0 0 0 0 0 0 0 0 0 0 0 5 0 0 0 0 0 0 0 0 0 0 0 0 0 0 0 0 0 0 0 0 0 0 0 0 0 0 0 0 0 0 0 0 0 0 0 0 0 0 0 0 0 0 0 0 0 0 0 0 0 0 0 0 0 0 0 0 0 0 0 0 0 0 0 0 0 0 0 0 0 0 0 0 0 0 0 0 0 1 0 0 0 0 0 0 0 0 0 0 0 0 0 0 0 0 0 0 0 0 0 0 0 0 0 0 0 1 0 1 0 0 0 0 0 0 1 0 0 0 0 0 0 0 0 0 0 0 0 0 0 0 0 0 0 0 0 0 0 0 0 1 0 0 0 0 0 0 0 0 0 0 0 0 0 0 0 0 0 0 0 0 0 0 2 0 0 0 0 0 0 0 0 0 0 0 0 0 0 0 0 1 0 0 0 0 0 0 0 0 0 0 0 0 0 0 0 0 0 0 0 0 0 0 0 0 0 0 0 0 0 0 0 0 0 0 0 0 0 0 0 0 0 0 0 0 0 0 0 0 0 0 0 0 0 0 0 0 1 0 0 0 0 0 0 0 0 0 0 1 0 0 0 0 0 0 0 0 0 1 0 0 0 1 0 0 0 0 0 0 0 0 1 0 0 0 0 1 0 0 0 0 0 0 0 0 0 0 0 0 0 0 0 0 0 0 0 0 0 0 0 0 0 0 0 0 0 0 0 0 0 0 0 0 0 0 0 0 0 0 0 1 0 0 0 0 0 0 0 0 0 0 0 0 0 0 0 0 0 0 0 0 0 0 0 0 0 0 0 0 0 0 0 0 0 0 0 0 0 0 0 0 0 0 0 0 0 0 0 0 0 0 0 0 0 0 0 0 0 0 0 0 0 0 0 0 0 0 0 0 0 0 0 0 0 0 0 0 0 0 0 0 0 0 0 0 0 0 0 0 0 0 0 0 0 0 0 0 0 0 0 0 0 0 0 0 0 0 0 0 0 0 0 0 0 0 0 0 0 0 0 0 0 0 0 0 0 0 0 0 0 0 0 0 0 0 0 0 0 0 0 0 0 0 0 0 0 0 0 0 0 0 0 0 0 0 0 0 0 0 0 0 0 0 0 0 0 0 0 0 0 0 0 0 0 0 0 0 0 0 0 0 0 0 0 0 1 0 0 0 0 0 0 0 0 0 0 0 0 0 0 0 0 0 0 0 0 0 0 0 0 0 0 0 0 0 0 0 0 0 0 0 0 0 0 0 0 0 0 0 0 0 0 0 0 0 0 0 0 0 0 0 0 0 0 0 0 0 0 0 0 0 0 0 0 0 0 0 0 0 0 0 1 0 1 0 0 0 1 0 0 0 0 0 0 0 0 0 0 0 1 0 0 0 0 0 0 0 0 0 0 0 0 0 0 0 0 0 0 0 0 0 0 0 0 0 0 0 0 0 0 0 0 0 0 2 0 0 0 0 0 0 0 0 0 0 0 0 0 0 0 0 0 0 0 0 0 0 0 0 0 0 0 0 0 0 0 0 0 0 0 0 0 0 0 0 0 0 0 0 0 0 0 0 0 0 0 2 0 0 0 0 0 0 0 0 0 0 0 0 0 0 0 0 0 0 0 0 0 0 0 2 0 0 1 0 0 0 0 0 0 0 0 0 0 0 0 0 0 0 0 0 0 0 0 0 0 0 0 0 0 0 0 0 0 0 0 0 0 0 0 0 0 0 0 0 0 0 0 0 0 0 0 0 0 0 0 0 0 0 0 0 0 0 0 0 0 0 0 0 0 0 0 0 0 0 0 0 0 0 0 0 0 0 0 0 0 0 0 0 0 0 0 0 0 0 0 0 0 0 0 0 0 0 0 0 0 0 0 0 1 0 0 0 0 0 0 0 0 0 0 0 0 0 0 0 0 0 0 0 0 0 0 0 0 0 0 0 0 0 0 0 0 0 0 0 0 0 0 0 0 1 0 0 0 0 0 0 0 0 0 0 0 0 0 0 0 0 0 0 0 0 0 0
0 0 0 0 0 0 0 0 0 0 0 0 0 0 0 0 0 0 0 1 0 0 0 0 0 0 0 0 0 0 0 0 0 0 0 0 0 0 0 0 0 0 0 0 2 0 0 0 0 0 0 0 0 0 0 0 0 0 0 0 0 0 0 0 0 0 0 0 0 0 0 0 0 0 0 0 0 0 0 0 0 0 1 0 0 0 1 0 0 0 0 0 0 0 0 0 0 0 0 0 0 0 0 0 0 0 0 0 0 0 0 0 0 0 0 0 0 0 0 0 0 0 0 0 0 0 0 0 1 0 0 0 0 0 0 0 0 0 0 0 0 0 0 0 0 0 0 0 0 0 0 0 0 0 0 0 0 0 0 0 0 0 0 0 0 0 0 0 0 0 0 0 0 0 0 0 0 0 0 0 0 0 0 0 0 0 0 0 0 0 0 0 0 0 0 0 0 1 0 0 0 0 0 1 0 0 0 0 0 0 0 0 0 0 0 0 0 0 0 0 0 0 0 0 0 0 0 0 0 0 0 0 0 0 0 0 0 0 0 0 0 0 0 0 0 0 0 1 0 0 0 0 0 0 0 0 0 0 0 0 0 0 0 0 0 0 0 0 0 0 0 0 0 0 0 0 0 0 0 0 0 0 0 0 1 0 0 0 0 0 0 0 0 0 0 0 0 1 0 0 0 0 0 0 0 0 1 0 0 0 0 0 0 0 0 0 0 0 0 0 0 0 0 0 0 0 0 0 0 0 0 0 0 0 0 0 0 0 0 0 0 0 0 0 0 0 0 0 0 0 0 0 0 1 0 0 0 0 0 0 0 0 0 0 2 0 0 0 0 0 0 0 0 0 0 0 0 0 0 0 0 0 1 0 0 0 0 0 0 0 0 0 0 0 0 0 0 0 0 0 0 0 0 0 0 0 0 0 0 0 0 0 0 0 0 1 1 0 0 0 0 0 0 0 0 0 0 0 0 0 0 0 0 0 0 0 0 0 0 0 0 0 0 0 0 0 0 0 0 0 0 0 0 0 0 0 0 0 0 0 0 0 0 0 0 0 0 0 0 0 0 0 1 0 0 0 0 0 0 0 0 0 0 1 0 0 0 0 0 0 0 0 0 0 0 0 0 0 0 0 0 0 0 0 0 0 0 0 0 0 0 0 0 0 0 0 0 0 0 0 0 0 0 0 0 0 0 0 0 0 0 0 0 0 0 1 0 0 0 0 0 0 0 0 0 0 0 0 0 0 0 0 0 0 0 0 0 0 0 0 1 0 0 0 2 0 0 0 0 0 0 0 0 0 0 0 0 0 0 0 0 1 0 0 0 0 0 0 0 0 0 0 0 0 0 0 0 0 0 0 0 0 0 0 0 0 0 0 0 0 0 0 0 0 0 0 0 0 0 0 0 0 0 0 0 0 0 0 0 0 0 0 0 0 0 0 0 0 0 0 0 0 0 0 0 0 0 0 0 0 0 0 0 0 0 0 0 0 0 0 0 0 0 0 0 0 0 0 0 0 0 0 0 0 0 0 0 0 0 0 0 0 0 0 0 0 0 0 0 0 1 0 0 0 0 0 0 0 0 0 0 0 0 0 0 0 0 0 0 0 0 0 0 0 0 0 0 0 0 0 0 0 0 0 0 0 0 0 0 0 0 0 0 0 0 0 0 0 0 0 0 0 0 0 0 0 0 0 0 0 0 0 0 0 0 0 0 0 0 0 0 0 0 0 0 0 0 0 0 0 0 0 0 0 0 0 0 0 0 0 0 0 0 0 0 0 0 0 0 0 0 0 0 0 0 0 0 0 0 0 0 0 0 0 0 0 0 0 0 0 0 0 0 0 0 0 0 0 0 0 0 0 0 0 0 0 0 0 0 0 0 0 0 0 0 0 0 0 0 0 0 0 0 0 0 0 0 0 0 0 0 0 0 0 0 0 0 0 0 0 0 0 0 0 0 0 0 0 0 0 0 0 0 0 0 0 0 0 0 1 0 0 1 0 0 0 0 0 0 0 0 0 0 0 0 0 0 0 0 0 0 0 0 0 0 0 0 0 0 0 0 0 0 0 0 0 0 0 0 0 0 0 0 0 0 0 0 0 0 0 0 0 0 0 0 0 0 0 0 0 0 0 0 0 0 0 0 0
0 0 0 0 0 0 0 0 2 0 0 0 0 0 0 0 0 0 0 0 0 1 0 0 0 0 0 0 0 0 0 0 0 0 0 1 0 0 0 0 0 0 0 0 0 0 0 0 1 0 0 0 2 2 0 0 0 0 0 0 0 0 0 0 0 1 0 0 0 0 1 0 0 0 0 0 1 0 0 0 0 1 0 0 0 0 0 0 0 0 0 1 0 1 0 0 0 0 0 0 0 0 0 1 0 0 1 0 0 0 0 0 0 0 0 0 0 0 0 0 0 0 0 0 0 0 0 2 0 0 0 0 0 0 0 0 0 0 0 0 0 0 0 0 0 0 0 0 0 0 1 0 0 0 0 0 0 0 0 0 0 0 0 0 0 0 0 0 0 0 0 0 0 0 0 0 0 0 0 0 0 0 0 0 0 0 0 0 0 0 0 0 0 0 0 0 1 0 0 0 0 0 0 0 0 0 3 0 0 0 0 0 0 0 0 0 0 0 0 0 0 0 0 0 0 0 0 0 0 0 0 0 0 0 0 0 0 0 0 0 0 1 0 0 0 0 0 0 0 0 0 0 0 0 0 0 0 0 0 0 0 0 0 0 0 0 0 0 0 0 0 0 0 0 0 0 0 0 0 0 0 0 0 1 0 0 0 0 0 0 0 0 0 0 0 0 0 0 0 0 0 0 0 0 0 0 0 0 1 0 0 0 0 0 0 0 0 1 0 0 0 0 0 0 0 1 0 0 0 0 0 0 0 0 0 0 0 0 0 0 1 0 0 0 0 0 0 1 0 0 0 0 0 0 0 0 0 0 0 0 0 0 0 0 1 0 0 0 0 0 0 0 0 0 0 0 0 0 0 0 0 0 0 0 0 0 0 0 0 0 0 0 0 0 0 0 0 0 0 0 0 0 0 0 0 0 0 0 0 0 0 0 0 0 0 0 0 0 0 0 0 0 0 0 0 0 0 0 0 0 0 0 0 0 0 0 0 0 0 0 0 0 0 0 0 0 0 0 0 0 0 0 0 0 0 0 0 0 0 0 0 0 1 0 0 0 0 0 0 0 0 0 0 0 0 0 0 0 0 0 0 0 0 0 0 0 0 0 1 0 0 0 0 0 0 0 0 0 0 0 0 0 0 0 0 0 0 0 0 0 0 1 0 0 0 0 0 0 0 0 0 0 0 0 0 0 0 0 0 0 0 0 0 0 0 0 0 0 0 0 0 0 0 0 0 0 1 0 0 0 0 0 0 0 0 0 0 0 0 0 0 0 0 0 0 0 0 0 0 0 0 0 0 0 0 0 0 0 0 0 0 0 0 0 0 0 0 0 0 0 0 0 0 0 0 0 0 0 0 0 0 0 0 0 2 0 0 0 0 0 0 0 0 0 0 0 0 0 0 0 0 0 0 0 0 0 0 0 0 0 0 0 0 0 0 0 0 0 0 0 0 0 0 0 0 0 0 0 0 0 0 0 0 0 0 0 0 0 0 0 0 0 0 0 0 0 0 0 0 0 0 0 0 0 0 0 0 0 0 0 0 0 0 0 0 0 0 0 0 0 0 0 0 0 0 0 0 0 0 1 0 0 0 0 0 0 0 0 0 0 0 0 0 0 0 0 0 0 0 0 0 0 0 0 0 0 0 0 0 0 0 0 0 0 0 0 0 0 0 0 0 0 0 0 0 0 0 0 0 0 0 0 0 0 0 0 0 0 2 0 0 0 0 0 0 0 0 0 0 0 1 0 0 1 0 0 0 0 0 0 0 0 0 0 0 0 0 0 0 0 0 0 0 0 0 0 0 0 0 0 0 0 0 0 1 0 0 0 0 0 0 0 0 0 0 0 0 0 0 0 0 0 0 0 0 0 0 0 0 0 0 0 0 0 0 0 0 0 0 1 0 0 0 0 0 0 0 0 0 0 0 0 0 0 0 0 0 0 0 0 0 0 0 1 0 0 0 0 0 0 0 0 0 0 0 0 0 0 0 0 0 0 0 0 0 1 0 0 0 0 0 0 0 0 0 0 0 0 0 0 0 0 0 0 0 0 0 0 0 0 0 0 0 0 0 0 0 0 0 0 0 0 0 0 0 0 0 0 0 0 0 0 0 0 0 0 0 0 0 0 0 0 0 0 0 0 0 0
4 1 2 2 2 2 1 0 4 4 0 2 1 2 4 12 3 3 4 0 0 8 0 3 1 1 0 0 0 3 5 4 3 1 0 1 1 1 1 2 3 0 1 7 3 8 0 3 1 3 4 5 9 3 4 4 4 5 2 7 3 5 4 0 0 8 4 4 0 2 0 1 1 2 1 0 4 2 3 2 1 4 1 1 5 2 1 3 3 1 2 4 1 1 0 0 2 2 3 4 2 3 1 1 2 3 3 1 0 2 2 1 8 0 1 0 1 2 0 1 0 0 2 1 2 1 0 1 3 3 1 2 1 0 4 3 0 1 1 2 2 2 0 0 3 2 2 2 3 1 2 2 3 2 5 1 3 1 4 0 2 2 1 1 1 2 3 3 2 2 5 1 0 0 4 2 4 9 1 0 3 1 4 3 3 4 2 2 4 4 3 3 1 5 3 3 4 3 8 5 5 2 6 11 2 2 2 3 5 5 3 4 6 3 10 5 4 3 3 25 1 21 1 2 3 13 1 3 0 7 9 0 1 9 1 15 4 6 5 1 3 0 6 1 4 5 6 4 3 3 4 5 3 3 5 7 7 3 4 8 9 8 5 8 6 4 5 9 5 7 6 13 6 2 6 7 10 7 7 16 14 2 10 4 7 8 10 4 9 8 7 9 8 14 12 9 8 5 6 5 11 17 7 7 5 5 4 6 6 9 5 7 4 6 3 1 7 9 5 8 5 12 7 6 5 6 5 9 2 3 0 5 0 5 3 5 6 3 5 2 8 3 5 2 6 2 5 2 2 1 9 1 6 10 9 1 2 5 4 1 6 4 6 7 12 6 0 6 3 1 1 6 14 4 8 5 4 3 0 6 2 4 3 4 7 1 1 0 10 6 6 0 0 6 7 0 5 4 6 6 5 5 3 3 1 5 7 12 6 3 2 2 5 8 2 7 1 0 3 1 1 5 7 5 4 3 3 4 5 4 5 2 4 1 7 2 9 4 2 1 3 4 2 0 4 7 6 3 3 6 5 4 9 3 4 3 0 5 2 1 6 5 3 3 3 5 1 4 4 3 9 4 7 3 1 3 2 11 1 3 7 8 2 2 6 1 3 2 3 5 2 2 0 2 3 3 2 3 8 3 5 5 1 2 5 4 4 0 1 3 4 1 0 7 3 1 9 4 0 4 2 3 2 2 3 4 2 5 8 7 4 8 6 2 1 6 0 6 7 12 6 8 4 8 15 5 4 11 11 10 8 9 10 13 15 5 7 7 7 12 32 3 9 9 7 6 6 8 5 1 8 5 6 2 7 3 6 4 8 3 7 2 2 5 1 14 1 3 2 9 6 6 4 3 11 5 2 2 3 3 0 11 8 4 10 10 10 9 3 7 3 5 1 2 6 2 5 1 8 6 6 5 6 1 3 7 2 6 4 2 2 6 13 9 3 5 2 12 3 2 8 4 4 11 12 4 3 10 8 8 4 7 3 8 7 8 11 8 4 16 6 4 5 3 9 6 10 6 0 0 0 6 0 3 2 3 0 2 4 3 0 0 1 2 7 0 0 2 0 0 1 2 3 3 0 1 1 5 4 2 3 2 6 3 1 0 1 0 0 1 3 1 3 3 5 0 2 2 1 7 2 0 0 2 2 2 2 0 0 1 0 0 4 2 4 1 2 1 0 2 0 6 3 0 2 7 2 1 0 0 2 5 1 3 4 0 1 4 1 2 1 0 3 2 0 3 0 2 0 2 5 1 0 9 0 1 2 0 5 0 3 1 4 1 1 1 1 3 4 3 2 4 2 4 0 0 2 2 3 4 2 8 1 1 2 6 0 2 1 4 3 2 2 2 0 6 3 3 1 0 6 1 2 2 2 8 0 8 1 3 7 2 1 1 3 2 4 3 2 1 3 4 3 1 4 6 1 2 9 1 1 5 9 2 3 2 4 0 5 4 1 1 4 2 0 2 6 2 0 2 3 4 1 3 3 2 1 3 0 0 3 3 4 8 5 3 3 2 8 1 0 2 2 4 1 3 5 1 2 2 8 2 7 2 3 3 3 2 4 1 2 2 3 4 2 0 2 6 3 2 6 4 6 7 3 5 0 5 3 6 5 10 7 3 2 6 1 0 5 2 3 1 5 2 4 10 4 2
0 0 0 0 0 0 0 0 0 0 0 0 0 0 0 0 0 0 0 0 0 0 0 0 0 0 0 0 0 0 0 0 0 0 0 0 0 0 0 0 0 0 0 0 0 0 0 0 0 0 0 0 0 0 0 0 0 0 0 0 0 0 0 0 0 0 0 0 0 0 0 0 0 0 0 0 0 0 0 0 0 0 0 0 0 0 0 0 0 0 0 0 0 0 0 0 0 0 0 0 0 0 0 0 0 0 0 0 0 0 0 0 0 0 0 0 0 0 0 0 0 0 0 0 1 0 0 2 0 0 0 0 0 0 0 0 0 0 0 0 0 0 0 0 0 0 0 0 0 0 0 0 0 0 0 0 0 0 0 0 0 0 0 0 0 0 0 0 0 0 0 0 1 0 0 0 0 0 0 0 0 0 0 0 0 0 0 0 0 1 0 0 0 0 0 0 0 0 0 0 0 0 0 0 0 0 0 0 0 0 0 0 0 0 0 0 0 0 0 0 0 0 0 0 0 0 0 0 0 0 0 0 0 0 0 0 0 0 0 0 0 0 0 0 0 0 0 0 0 0 0 0 0 0 0 0 0 0 0 0 0 0 0 1 0 0 0 0 0 0 0 2 0 0 0 0 0 0 0 0 0 0 0 0 0 0 0 0 0 0 0 0 0 0 0 0 0 0 0 0 0 0 0 0 0 0 0 0 0 0 0 0 0 0 0 0 0 0 0 0 0 0 0 0 0 0 0 0 0 0 0 0 0 0 0 0 0 0 0 0 0 0 0 0 0 0 0 0 0 0 0 0 0 0 0 0 0 0 0 0 0 0 0 0 0 0 0 0 0 0 0 0 0 0 0 0 0 0 0 0 0 0 0 0 0 1 0 0 0 0 0 0 0 0 0 0 0 0 1 0 0 0 0 0 0 0 0 0 0 0 0 0 0 0 0 0 0 0 1 0 0 0 0 0 0 0 0 0 0 0 0 0 0 0 0 0 0 0 0 0 0 0 0 0 0 0 0 0 0 0 0 0 0 0 0 0 0 0 0 0 0 0 0 0 0 0 0 0 0 0 0 0 0 0 0 0 0 0 0 0 0 0 0 0 0 0 0 0 0 0 0 0 0 0 0 0 0 0 0 0 0 0 0 0 0 0 0 0 0 0 0 0 0 0 0 0 0 0 0 0 0 0 0 0 0 0 0 0 0 0 0 0 0 0 0 0 0 0 0 0 0 0 0 0 0 0 0 0 0 0 0 0 0 0 0 0 0 0 0 0 0 0 0 0 0 0 0 0 0 0 0 0 0 0 0 0 0 0 0 0 0 0 0 0 0 0 0 0 0 0 0 0 0 0 0 0 0 0 0 0 0 0 0 0 0 0 0 0 0 0 0 0 0 0 0 0 0 0 0 0 0 0 0 0 0 0 0 0 0 0 0 0 0 0 0 0 0 0 0 0 0 0 0 0 0 0 0 0 0 0 0 0 0 0 0 0 0 0 0 0 0 0 0 0 0 0 0 0 0 3 0 0 0 0 0 0 0 0 0 0 0 0 0 0 0 0 0 0 0 0 0 0 0 0 0 0 0 0 0 0 0 0 0 0 0 0 0 0 0 0 0 0 0 0 0 0 0 0 0 0 0 0 0 0 0 0 0 0 0 0 0 0 0 0 0 0 0 0 0 0 0 0 0 0 1 0 0 0 0 0 0 0 0 0 0 0 0 0 0 0 0 0 0 0 0 0 0 0 0 0 0 0 0 0 0 0 0 0 0 0 0 0 0 0 0 0 0 0 0 0 0 0 0 0 0 0 0 0 0 0 0 0 0 0 0 0 0 0 0 0 0 0 0 0 0 0 0 0 0 0 0 0 0 0 0 0 0 0 0 0 0 0 0 0 0 0 0 0 0 0 0 0 0 0 0 0 0 0 0 0 0 0 0 0 0 0 0 0 0 0 0 0 0 0 0 0 0 0 0 0 0 0 0 0 0 0 0 0 0 0 0 0 0 0 0 0 0 0 0 0 0 0 0 0 0 0 0 0 0 0 0 0 0 0 0 0 0 0 0 0 0 0 0 0 0 0 0 0 0 0 0 0 0 0 0 0 0 0 0 0 0 0 0 0 0 0 0 0 0 0 0 0 2 0 0 0 0 0
4 0 0 0 1 0 0 0 0 1 0 0 1 0 1 0 1 0 0 0 1 1 0 1 3 1 2 1 2 0 2 0 3 0 1 4 0 2 0 1 0 0 0 2 0 0 0 0 1 2 1 1 2 4 0 0 1 0 0 0 0 1 0 0 0 0 3 0 2 0 1 1 0 0 0 0 0 1 0 1 0 1 1 0 0 0 0 0 2 1 3 2 0 0 0 1 0 0 0 3 2 0 1 1 4 5 0 0 0 0 0 1 0 1 0 0 1 1 0 0 0 0 0 0 2 0 0 1 0 0 0 1 0 0 0 0 0 0 0 0 0 0 1 6 1 2 0 0 0 1 0 0 1 3 0 0 1 2 0 5 0 0 1 0 0 0 0 3 3 0 1 0 1 0 0 0 1 0 4 0 0 1 2 0 1 1 1 1 0 1 0 1 0 0 1 0 0 0 0 1 0 1 2 0 0 1 0 1 0 5 0 0 1 0 2 0 0 0 2 0 0 0 0 1 2 0 2 0 1 2 0 0 0 0 0 0 0 1 0 0 0 2 0 0 1 0 1 0 3 0 5 0 0 1 0 0 0 0 4 0 2 0 1 5 0 1 0 1 0 0 0 0 4 4 0 1 0 0 3 0 0 0 1 0 0 0 1 2 0 1 1 0 1 3 2 0 2 7 1 1 1 2 0 0 2 0 2 3 1 2 0 1 0 1 0 1 4 0 2 0 0 3 1 0 0 1 0 1 1 0 2 0 0 2 0 0 4 0 0 4 0 3 1 3 0 1 1 0 2 0 1 4 2 1 0 1 1 0 0 3 4 0 2 0 1 1 1 1 2 1 3 1 0 1 0 1 2 0 3 0 0 0 0 0 1 2 0 0 0 0 0 0 0 2 0 0 0 1 0 5 0 2 1 0 0 5 0 0 0 0 3 0 2 0 0 1 0 1 0 0 0 0 0 0 0 1 1 0 0 0 0 2 0 0 0 0 0 0 0 0 2 4 1 0 0 0 0 1 0 1 3 1 0 0 1 1 0 0 1 0 1 2 0 0 0 1 0 0 0 0 0 0 0 1 0 0 0 0 0 0 0 0 1 0 0 0 0 0 0 0 1 2 1 0 0 1 1 1 0 0 0 0 1 0 1 0 1 0 0 0 1 0 3 0 1 1 0 1 0 0 1 0 2 1 0 0 0 2 0 1 2 1 2 0 0 1 1 0 0 0 0 1 0 1 0 0 1 0 1 1 1 2 1 2 1 0 1 0 0 1 1 0 2 0 2 0 0 0 1 1 1 0 3 5 0 2 0 0 0 1 0 0 0 1 0 1 0 0 0 0 2 0 0 0 0 0 1 2 0 0 0 0 4 0 1 3 0 0 0 1 0 5 0 0 0 1 1 0 1 0 1 1 0 0 2 2 0 1 1 0 1 0 2 1 0 0 0 1 0 0 0 0 0 0 0 0 1 0 0 0 1 0 0 0 1 0 0 2 0 0 0 1 0 0 0 0 0 0 0 0 0 0 0 0 0 0 0 5 0 0 0 0 0 0 0 0 0 1 0 1 0 1 0 0 0 0 0 0 0 0 0 0 0 0 0 0 0 0 0 0 0 0 0 0 0 6 0 1 0 0 0 1 0 0 0 0 0 0 0 1 0 0 0 0 0 0 0 0 0 0 2 1 0 0 0 2 0 1 0 3 1 0 0 0 0 0 0 1 0 0 1 0 0 0 0 0 3 0 0 0 0 0 0 2 2 4 1 0 3 2 0 0 0 0 0 0 0 1 1 0 0 0 0 0 1 0 1 0 0 1 0 0 1 0 1 0 0 0 0 0 0 0 0 5 0 0 0 0 0 1 0 0 0 0 0 0 0 0 0 0 0 0 0 0 0 1 0 0 0 0 3 1 1 0 0 0 0 0 0 0 0 0 0 0 0 0 0 0 0 0 0 0 1 0 0 0 0 0 1 0 0 0 0 0 0 0 0 1 0 0 3 1 1 0 1 1 0 3 0 1 0 0 0 0 1 1 0 0 4 0 0 0 0 0 0 1 1 0 0 1 0 0 2 0 0 2 0 0 0 0 0 0 0 0 0 0 0 0 1 0 0 3 0 1 1 0 0 0 0 0 0 0 2 0 1 0 1 0
0 0 0 0 0 0 0 0 0 1 0 0 0 0 0 0 0 0 1 2 0 7 3 1 2 0 0 0 0 0 0 0 0 0 0 0 0 0 0 0 0 0 0 3 0 0 0 0 0 0 0 0 0 0 0 0 0 0 0 0 0 0 0 0 0 0 0 0 0 0 0 1 0 0 0 0 0 0 0 0 0 0 0 0 0 0 0 0 1 0 0 0 0 0 0 0 0 0 0 0 0 0 0 2 0 2 0 0 0 0 0 0 0 0 0 0 0 0 0 0 0 1 1 0 1 0 0 0 0 0 0 0 1 0 0 0 0 0 0 0 0 0 0 1 1 0 0 0 0 1 0 0 1 0 0 0 0 1 0 0 0 1 2 1 1 0 0 0 0 0 0 1 0 0 0 0 0 0 5 0 0 0 0 1 0 0 0 1 0 0 0 0 0 0 0 0 0 0 0 1 0 0 0 0 0 0 0 0 2 0 0 0 0 0 0 0 0 0 0 0 1 0 0 0 0 0 0 0 0 0 0 0 0 0 0 0 0 0 0 0 0 0 0 0 0 0 0 0 0 0 0 0 0 2 0 0 0 0 0 0 0 0 0 2 0 0 0 0 0 0 0 2 0 3 0 0 0 0 0 0 0 0 0 0 1 0 2 0 0 0 0 0 0 0 0 0 0 0 0 0 0 1 0 0 0 0 0 0 0 0 0 0 0 0 0 0 0 0 0 0 0 2 0 0 0 0 0 0 0 0 1 0 0 0 0 0 0 0 0 0 0 0 0 0 0 0 1 0 0 0 0 0 0 0 0 0 0 0 0 0 0 0 0 0 0 0 1 0 0 0 0 0 0 0 0 0 0 0 0 0 0 0 0 0 0 1 0 0 0 0 0 0 0 0 0 0 0 0 0 0 0 0 0 0 0 0 0 0 0 0 0 0 0 0 2 0 0 0 0 0 0 0 0 0 0 0 0 0 0 0 0 0 0 0 0 0 0 0 0 0 1 0 0 0 0 1 0 0 0 0 0 0 0 0 0 0 0 0 0 0 0 0 0 0 0 0 0 0 0 0 0 0 0 0 0 0 0 0 0 0 0 2 0 1 0 0 0 0 1 0 0 0 0 0 0 0 0 0 0 0 0 0 0 0 0 0 0 0 0 0 0 0 0 0 2 0 0 0 0 0 0 0 0 0 0 0 0 0 0 0 0 0 0 0 0 0 0 0 0 0 0 0 0 0 0 0 0 0 0 0 0 0 0 0 0 0 0 0 0 0 2 0 0 0 0 2 0 0 0 0 0 0 0 0 0 0 0 0 0 0 0 0 0 0 0 0 0 0 0 0 1 0 0 0 0 0 0 0 0 0 0 0 0 0 0 2 0 0 0 0 0 0 0 0 0 0 0 0 0 0 0 0 0 0 0 0 0 0 0 0 0 0 0 0 0 0 1 0 0 0 0 0 0 0 0 0 0 0 1 0 0 0 0 0 0 0 0 0 0 0 0 0 0 0 0 0 0 0 0 0 0 0 0 0 0 0 0 0 0 0 0 0 0 0 0 0 0 0 0 0 0 0 0 0 0 0 0 0 0 0 0 0 3 1 0 1 0 0 0 0 0 0 0 0 0 0 0 0 0 0 0 0 0 0 0 0 0 0 0 1 0 0 0 0 0 0 0 0 0 0 0 0 0 0 0 1 0 0 0 0 0 0 0 0 0 0 0 0 0 0 0 0 0 0 0 0 0 0 0 0 0 0 0 0 0 0 0 0 0 0 0 0 0 0 0 0 0 0 0 0 0 0 0 0 0 0 0 0 0 0 0 0 0 0 1 0 0 0 0 0 0 0 0 0 0 0 0 0 0 0 0 0 0 0 0 0 0 0 2 0 0 0 0 0 0 0 0 0 0 0 0 0 0 0 0 0 0 0 0 0 3 0 0 0 0 0 0 0 0 0 0 0 0 0 0 0 0 0 0 0 0 0 0 0 0 0 0 0 0 0 0 0 1 0 0 1 0 0 0 0 0 2 0 0 0 0 0 0 0 0 0 0 0 0 0 0 0 0 0 1 0 0 1 0 0 0 0 0 0 1 0 0 0 0 0 0 0 0 0 0 0 0 0 0 0 0 0 0 0 0 0 0 3 0 0 0 0 0
0 0 0 0 1 0 0 0 0 0 0 0 0 0 0 3 0 1 0 0 0 6 1 0 0 0 1 0 0 1 0 2 1 1 0 0 1 0 0 0 0 0 0 1 1 0 2 0 1 0 0 0 0 1 1 1 1 0 0 1 0 1 1 0 0 0 2 0 0 0 0 0 2 0 0 1 0 0 0 0 0 1 3 0 1 2 0 1 2 1 1 2 0 1 2 0 1 0 0 1 0 3 0 0 0 0 0 0 0 1 0 1 3 1 0 1 1 1 0 0 0 1 0 0 0 0 0 0 0 0 0 1 0 0 0 0 0 0 0 1 0 0 0 0 0 0 1 0 1 2 0 0 0 0 0 2 0 0 0 0 0 1 0 0 0 0 0 0 1 0 1 1 0 0 2 0 0 0 0 0 1 1 2 0 0 1 0 1 0 1 1 0 0 0 0 0 2 2 2 0 0 0 0 0 2 0 0 1 4 1 0 3 2 0 0 0 3 0 2 0 1 4 0 2 0 0 0 4 1 1 0 1 1 0 2 0 0 0 1 0 0 2 0 1 1 0 0 1 0 3 0 0 1 0 1 0 0 1 2 3 4 2 2 1 0 2 4 3 1 3 1 0 0 0 2 2 2 2 1 1 0 3 0 1 1 0 0 2 3 1 0 1 1 4 2 1 5 1 0 2 0 1 1 0 2 1 1 0 4 2 0 2 1 2 0 0 0 0 3 1 0 5 1 2 0 1 1 2 1 2 1 1 1 1 3 0 1 0 0 2 0 0 0 1 1 2 0 1 1 2 0 1 2 1 1 0 3 1 3 0 2 0 1 1 1 0 0 1 2 0 2 0 2 0 2 4 1 2 4 0 0 0 2 0 1 2 3 0 0 0 0 0 0 0 0 0 0 0 0 0 1 0 0 0 0 0 0 0 2 0 0 0 0 0 0 1 0 0 0 1 0 0 0 0 0 1 0 0 0 0 0 0 1 0 0 0 1 0 0 0 2 1 0 0 0 3 0 0 0 1 0 0 1 0 1 0 0 0 0 0 0 0 1 0 0 0 1 0 0 0 1 1 0 0 0 0 1 0 0 1 0 0 1 0 1 0 0 0 0 0 0 0 1 0 0 0 0 1 1 0 0 0 0 0 0 0 1 0 0 0 0 0 0 2 0 0 1 1 2 0 0 1 0 0 0 0 0 1 1 1 0 0 0 0 1 0 0 0 1 2 0 2 0 1 0 0 2 0 1 0 1 1 3 1 1 1 1 1 0 0 1 2 0 0 0 0 0 0 0 1 1 0 2 2 0 0 1 1 1 0 0 1 0 0 0 0 1 1 0 1 0 0 0 3 1 1 0 0 1 2 0 0 1 0 1 2 0 0 1 3 0 3 0 1 0 0 0 0 0 1 1 0 0 2 0 0 2 0 0 0 2 1 0 4 1 1 3 1 1 2 2 0 0 1 0 1 0 0 0 2 0 2 0 0 0 0 2 1 1 2 0 0 1 2 2 0 0 0 0 0 0 0 0 0 0 1 0 0 1 0 2 0 0 1 0 1 0 0 0 0 0 0 0 0 0 0 0 0 0 0 0 0 0 0 0 0 0 2 0 0 0 0 0 1 0 1 0 0 0 0 0 1 0 1 0 0 1 0 0 0 0 0 0 0 0 0 0 1 0 0 0 0 0 0 1 0 1 0 0 0 1 1 0 0 0 0 0 0 0 0 0 0 0 0 1 0 0 0 0 0 2 0 0 1 1 0 0 0 1 0 0 1 0 1 1 0 0 1 0 0 0 0 0 0 0 0 0 0 0 0 0 0 0 0 0 0 0 0 0 0 0 0 0 0 0 0 0 0 1 0 3 0 0 1 0 1 1 0 1 0 0 0 0 0 0 0 0 0 0 1 0 0 1 0 0 0 1 2 0 0 0 1 3 3 0 0 0 0 0 0 0 0 0 0 0 1 0 0 0 0 0 0 0 0 0 0 0 0 0 1 1 2 0 1 0 3 1 0 0 0 1 0 0 0 1 0 0 1 0 0 0 0 0 0 0 1 0 0 0 1 1 0 0 1 0 1 0 0 1 3 0 0 1 0 0 0 0 0 0 0 1 0 0 0 0 0 1 0 0 0 0 0 2 0 0 0 0 1
0 0 0 0 0 0 0 0 0 0 0 0 0 0 0 0 0 0 0 0 0 2 0 0 0 0 0 0 0 0 0 0 0 0 0 0 0 0 0 0 0 0 0 0 0 0 1 0 0 0 0 0 1 0 0 0 0 0 0 0 0 0 0 0 0 0 0 0 1 0 0 0 0 0 0 0 0 0 0 1 0 0 0 0 0 0 0 0 0 0 0 0 0 1 0 0 0 0 0 0 0 0 0 0 0 0 0 0 0 0 0 0 0 0 0 0 0 0 0 0 0 0 0 0 0 0 0 0 0 0 0 0 0 0 0 0 0 0 0 0 0 0 0 0 0 0 0 0 0 0 0 0 0 0 0 1 0 0 0 0 0 0 0 0 0 0 0 0 0 0 0 0 0 0 0 0 0 0 0 0 0 0 0 0 0 0 0 0 0 0 0 0 0 0 0 0 0 0 0 0 0 0 0 0 0 0 0 0 0 0 0 0 0 0 0 0 0 0 0 0 0 0 0 0 0 0 0 0 0 0 0 0 0 0 0 0 0 0 0 0 0 0 0 0 0 0 0 0 0 0 0 0 0 0 0 0 0 0 0 0 0 0 0 1 0 0 0 0 0 0 0 0 0 0 0 1 0 0 0 0 0 0 0 0 0 0 0 1 0 0 0 0 0 0 0 0 0 0 0 0 0 0 2 0 0 0 0 0 0 0 0 0 0 0 0 0 0 0 0 0 0 0 0 0 0 0 0 0 0 0 0 0 0 0 0 0 1 0 0 0 0 0 0 0 0 0 0 0 0 0 0 0 0 0 0 0 0 0 0 0 0 0 0 0 0 0 0 0 0 0 0 0 0 0 0 0 0 0 0 0 0 0 0 0 0 0 0 0 0 0 0 0 0 0 0 0 0 0 0 0 0 0 0 0 0 0 0 0 0 0 0 0 0 0 0 0 0 0 0 0 0 0 0 0 0 0 0 0 0 0 0 0 0 0 0 0 0 0 0 0 0 0 0 0 0 0 0 0 0 0 0 0 0 0 0 0 0 0 0 0 0 0 0 0 0 0 0 0 0 0 0 0 0 0 0 0 0 0 0 0 0 0 0 0 0 0 0 0 0 0 0 0 0 0 0 0 0 0 0 0 0 0 0 0 0 0 0 0 0 0 0 0 0 0 0 0 0 0 0 0 0 0 0 0 0 0 0 0 0 0 0 0 0 0 0 0 0 0 0 0 0 0 0 0 0 0 0 0 0 0 0 0 0 0 0 0 0 0 0 0 1 0 0 0 0 0 0 0 0 0 0 0 0 0 0 0 0 0 0 0 0 0 0 0 0 0 0 0 0 0 0 0 0 0 0 0 0 0 0 0 0 0 0 0 0 0 0 0 0 0 0 0 0 0 0 0 0 0 0 0 0 0 0 0 0 0 0 0 0 0 0 0 0 0 0 0 0 0 0 0 0 0 0 0 0 0 0 0 0 0 0 0 0 0 0 0 0 0 0 0 0 0 0 0 0 0 0 0 0 0 0 0 0 0 0 0 0 0 0 0 0 0 0 0 0 0 0 0 0 0 0 0 0 0 0 0 0 0 0 0 0 0 0 0 0 0 0 0 0 0 0 0 0 0 0 0 0 0 0 0 0 0 0 0 0 0 0 0 0 0 0 0 0 0 0 0 0 0 0 0 0 0 0 0 0 0 0 0 0 0 0 0 0 0 0 0 0 0 0 0 0 0 0 0 0 0 0 0 0 0 0 0 0 0 0 0 0 0 0 0 0 0 0 0 0 0 0 0 0 0 0 0 0 0 0 0 0 0 0 0 0 0 0 0 0 0 0 0 0 0 0 0 0 0 0 0 0 0 0 0 0 0 0 0 0 0 0 0 0 1 0 0 0 0 0 0 0 0 0 0 0 0 0 0 0 0 0 0 0 0 0 0 0 0 0 0 0 0 0 0 0 0 0 0 0 0 0 0 0 0 0 0 0 0 0 0 0 0 0 0 0 0 0 0 0 0 0 0 0 0 0 0 0 0 0 0 0 0 0 0 0 0 0 0 0 0 0 0 0 0 0 0 0 0 0 0 0 0 0 0 0 0 0 0 0 0 0 0 0 0 0 0 0 0 0 0 0 0 0 0 0 0 0 0 0 0 0 0
0 0 0 0 0 0 0 0 0 0 0 0 0 0 0 0 0 0 0 1 0 6 0 0 0 0 0 0 0 0 0 0 0 0 0 0 0 0 0 0 0 0 0 3 0 0 0 0 0 0 0 0 0 0 0 0 0 0 0 0 0 0 0 0 0 0 0 0 0 0 0 0 0 0 0 0 0 0 0 0 0 0 0 0 0 0 0 0 0 0 0 0 0 0 0 0 0 0 0 0 0 0 0 3 0 0 0 0 0 0 0 0 0 0 0 0 0 0 0 0 0 0 0 0 0 0 0 0 0 0 0 0 0 0 0 0 0 0 0 0 0 0 0 0 0 0 0 0 0 1 0 0 0 0 0 0 0 0 0 0 0 0 0 0 0 0 0 0 0 0 0 0 0 0 0 0 0 0 1 0 0 0 0 0 0 0 0 0 0 0 0 0 0 0 0 0 0 0 0 0 0 0 0 0 0 0 0 0 0 0 0 0 0 0 0 0 0 0 0 0 0 0 0 0 0 0 0 0 0 0 0 0 0 0 0 0 0 0 0 0 0 0 0 0 0 0 0 0 0 0 0 0 0 0 0 0 0 0 0 0 0 0 0 0 0 0 0 0 0 0 0 0 0 1 0 0 0 0 0 0 0 0 0 0 0 0 0 0 0 0 0 0 0 0 0 0 0 0 0 0 0 0 0 0 0 0 0 0 0 0 0 0 0 0 0 0 0 0 0 0 0 0 0 0 0 0 0 0 0 0 0 0 0 0 0 0 0 0 1 0 0 0 0 0 0 0 0 0 0 0 0 0 0 0 0 0 0 0 0 0 0 0 0 0 0 0 0 0 0 0 0 0 0 0 0 0 0 0 0 0 0 0 0 0 0 0 0 0 0 0 0 0 0 0 0 0 0 0 0 0 0 0 0 0 0 0 0 0 0 0 0 0 0 0 0 0 0 0 0 0 0 0 0 0 0 0 0 0 0 0 0 0 0 0 0 0 0 0 0 0 0 0 0 0 0 0 0 0 0 0 0 0 0 0 0 0 0 0 0 0 0 0 0 0 0 0 0 0 0 0 4 0 0 0 0 0 0 0 0 0 0 2 0 0 0 0 0 0 0 0 0 0 0 0 0 0 0 0 0 0 0 0 0 0 0 0 0 0 0 0 0 1 0 0 0 0 0 0 0 0 0 0 0 0 0 0 0 0 0 0 0 0 0 0 0 0 0 0 0 0 0 0 0 0 0 0 0 0 0 0 0 0 0 0 0 2 0 0 0 0 1 0 0 0 0 0 0 0 0 0 0 0 0 0 0 0 0 0 0 0 0 0 0 0 0 0 0 0 0 0 0 0 0 0 0 0 0 0 0 0 0 0 0 0 0 0 0 0 0 0 0 0 0 0 0 0 0 0 0 0 0 0 0 0 0 0 0 0 0 0 0 1 0 0 0 0 0 0 0 0 0 0 0 0 0 0 0 0 0 0 0 0 0 0 0 0 0 0 0 0 0 0 0 0 0 0 0 0 0 0 0 0 0 0 0 0 0 0 0 0 0 0 0 0 0 0 0 0 0 0 0 0 0 0 0 0 0 0 0 0 0 0 0 0 0 0 0 0 0 0 0 0 0 0 0 0 0 0 0 0 0 0 0 0 0 0 0 0 0 0 0 0 0 0 0 0 0 0 0 0 0 0 0 0 0 0 0 0 0 0 0 0 0 0 0 0 0 0 0 0 0 0 0 0 0 0 0 0 0 0 0 0 0 0 0 0 0 0 0 0 0 0 0 0 0 0 0 0 0 0 0 0 0 0 0 0 0 0 0 0 0 0 0 0 0 0 0 0 0 0 0 0 0 0 0 0 0 0 0 0 0 0 0 0 0 0 0 0 0 0 0 0 0 0 0 0 0 0 0 0 0 0 0 0 0 0 0 0 0 0 0 0 0 0 0 0 0 0 0 0 0 0 0 0 0 0 0 0 0 0 0 0 0 0 0 0 0 0 0 0 0 0 2 0 0 0 0 0 0 0 0 0 0 0 0 0 0 0 0 0 0 0 0 0 0 0 0 0 0 0 0 0 0 0 0 0 0 0 0 0 0 0 0 0 0 0 0 0 0 0 0 0 0 0 0 0 0 0 0 0 0 0 0 0 0 0 0 0
0 0 0 0 0 0 1 0 0 0 1 1 0 0 0 1 1 0 2 0 0 4 1 2 0 0 0 0 0 1 2 0 2 1 2 0 1 0 0 1 0 0 0 0 0 0 0 0 0 0 0 0 0 0 0 1 0 0 0 2 0 0 0 0 0 1 0 0 0 1 0 1 0 0 0 2 0 0 0 0 0 0 0 0 2 0 0 0 1 0 1 0 0 0 0 0 0 0 0 0 0 0 1 1 0 0 0 0 0 0 0 0 2 0 1 1 0 2 0 0 0 1 0 0 2 1 0 2 0 0 0 1 0 0 0 0 0 1 1 0 0 0 0 0 0 0 2 0 0 0 0 0 0 1 0 1 0 0 0 0 1 0 0 1 0 0 0 3 0 0 0 1 1 1 0 0 0 0 1 1 0 0 0 0 0 0 0 0 0 1 0 0 0 0 0 0 4 0 1 2 0 3 0 5 0 4 5 1 0 2 1 0 2 0 0 1 0 0 4 0 0 0 1 0 0 0 0 0 1 0 1 1 0 0 0 0 1 1 2 0 0 4 0 0 1 0 2 0 1 1 0 0 2 0 0 0 0 0 0 0 0 2 0 2 0 1 0 1 0 0 0 0 0 1 3 1 1 0 3 2 0 1 0 1 1 1 0 1 0 3 0 0 3 2 3 0 1 3 1 1 0 1 0 2 1 4 1 2 1 3 1 6 2 2 2 1 3 2 0 1 0 2 2 0 0 0 0 0 0 3 0 1 0 0 0 3 3 1 0 1 0 4 1 2 1 1 0 2 0 0 1 0 1 2 0 0 3 0 0 0 2 1 0 0 0 0 1 0 1 0 1 1 2 1 0 1 1 0 1 1 0 0 0 0 1 0 0 3 1 1 0 0 1 1 1 0 0 0 2 0 0 0 0 1 0 2 1 0 2 0 1 1 2 1 0 0 0 0 0 2 0 0 0 0 1 0 0 1 0 1 0 0 0 2 1 1 0 0 0 0 0 0 0 0 1 2 0 2 0 0 2 0 1 0 0 0 1 1 1 1 0 0 1 1 0 0 0 0 0 0 1 2 0 0 0 0 0 1 0 0 0 0 0 0 0 0 0 0 1 0 0 0 0 0 0 0 0 0 1 0 0 0 0 1 0 0 1 1 1 0 0 0 1 0 2 0 0 0 0 0 1 0 0 0 2 0 0 0 0 1 0 0 1 1 1 0 0 0 0 0 1 0 0 0 1 1 0 1 2 1 0 1 1 1 0 0 1 0 1 0 2 0 0 0 0 0 0 0 0 1 1 1 1 0 0 1 0 1 0 1 0 1 0 0 2 0 0 0 0 1 0 0 1 0 0 0 0 1 0 1 0 1 0 0 1 1 0 0 0 0 0 7 0 1 0 0 0 0 2 3 2 0 0 0 0 0 0 0 0 0 0 0 0 3 0 0 1 1 1 0 0 2 1 0 1 0 0 1 1 0 0 1 1 1 0 0 1 1 0 0 0 3 1 0 0 0 0 0 0 0 0 0 0 0 0 0 0 0 0 0 0 0 1 0 0 0 0 0 0 2 0 0 1 0 0 0 0 0 0 0 0 0 0 1 0 0 0 0 0 1 0 0 1 0 0 0 0 0 0 0 0 0 0 0 0 1 0 0 0 0 2 0 0 0 0 1 0 0 0 0 0 0 0 0 0 0 1 0 0 0 1 0 0 0 1 0 0 1 0 0 0 0 0 0 0 0 2 0 0 1 0 0 0 2 0 2 0 0 0 0 1 0 0 0 0 0 0 0 0 0 0 0 0 0 1 1 0 1 0 0 0 1 0 0 1 0 0 0 0 0 0 0 0 0 0 0 0 0 0 0 0 1 0 0 1 1 4 0 0 0 1 0 1 0 0 0 0 1 0 0 1 0 0 0 0 0 0 0 0 0 0 0 1 1 0 0 0 1 1 0 0 0 1 2 1 0 0 0 0 0 0 0 0 0 1 0 1 0 0 0 0 0 0 1 1 1 0 0 0 0 0 1 0 1 0 0 0 0 1 0 0 1 0 0 0 0 0 0 0 1 1 0 0 0 0 0 0 0 0 0 0 1 0 0 0 1 0 0 0 0 0 1 0 0 0 1 0 0 0 0 0 0 0 0 0 0 0 0
0 0 0 0 6 0 1 0 0 0 2 2 0 6 1 1 0 2 0 0 0 1 2 0 4 0 3 4 14 2 7 0 3 4 0 2 3 1 2 0 2 1 5 0 2 0 1 0 0 0 0 11 0 8 0 1 3 0 1 4 0 0 1 1 0 0 2 0 0 1 1 0 0 1 1 2 0 2 0 0 2 0 0 1 0 0 1 4 4 0 0 3 0 1 0 4 1 1 1 1 0 1 1 4 3 0 0 2 0 3 0 5 2 0 1 3 1 0 2 1 0 2 0 0 0 0 0 6 3 1 0 0 0 0 2 0 0 3 0 0 1 2 1 0 0 0 0 2 2 0 1 0 2 1 1 1 0 0 0 1 0 4 1 1 1 1 0 2 0 0 0 0 0 0 0 2 0 0 5 9 1 0 1 9 6 5 1 0 1 0 2 0 0 2 1 1 2 2 2 2 4 0 4 3 2 5 4 5 0 15 2 10 6 9 0 2 1 5 6 12 0 2 1 0 3 6 0 3 0 5 8 2 3 0 0 1 0 3 1 1 2 0 5 1 0 1 3 5 1 1 5 6 5 1 1 1 3 0 7 3 0 2 1 1 1 0 2 0 3 3 0 4 1 0 4 2 4 2 1 1 1 0 0 3 0 3 1 17 0 6 3 1 0 3 0 2 1 7 2 1 6 1 6 1 6 8 0 6 2 4 6 4 2 3 2 3 3 8 2 1 3 1 0 3 0 0 1 9 1 4 1 2 6 2 1 1 14 1 3 10 3 2 5 1 1 5 0 0 2 0 3 5 2 1 2 1 2 0 3 2 2 2 0 0 1 0 1 0 1 1 0 0 2 1 2 2 3 3 0 1 0 2 0 1 2 3 1 1 0 6 0 0 0 1 5 1 1 0 1 6 0 0 1 0 1 2 2 0 0 1 4 2 4 0 0 1 1 0 1 0 0 1 1 2 2 0 6 1 0 1 0 4 3 1 0 0 1 2 1 1 0 3 3 0 3 3 0 2 0 0 0 0 1 1 0 0 3 1 2 1 3 0 2 1 0 2 1 2 1 0 0 2 0 0 0 3 0 0 0 1 0 0 0 0 2 0 0 0 1 0 3 0 0 0 1 0 0 0 5 0 0 2 0 0 1 0 0 0 1 1 0 0 4 4 0 4 0 1 0 0 0 1 0 0 2 3 1 0 1 2 0 0 0 2 1 2 2 0 1 3 1 5 2 1 2 2 2 1 3 2 1 4 7 0 3 1 3 1 5 1 3 2 0 4 5 0 2 2 3 0 4 3 2 0 1 3 0 0 0 2 0 1 2 2 2 5 3 1 0 0 0 2 0 1 3 1 4 2 0 2 0 0 0 1 1 0 0 3 2 0 0 2 0 3 1 0 1 2 0 0 0 0 2 1 2 0 0 0 1 2 1 0 1 3 3 0 2 1 1 2 1 0 3 1 0 0 0 0 0 0 1 0 0 1 0 2 1 2 2 2 0 5 1 0 2 2 5 0 0 0 0 0 0 0 3 6 0 0 0 0 0 0 0 8 1 0 0 1 0 1 0 0 1 4 0 1 3 0 10 7 0 1 0 3 0 0 0 3 0 0 0 0 1 2 0 0 0 0 0 0 2 0 2 7 0 0 4 0 6 0 0 0 0 1 0 0 2 0 0 1 1 0 0 0 1 0 0 3 5 3 0 6 0 0 0 0 0 1 0 0 0 0 0 0 1 0 0 1 0 0 0 0 7 2 0 3 0 0 0 1 0 0 0 3 1 0 0 0 0 0 0 1 1 1 0 3 0 0 1 1 0 0 0 1 1 1 0 0 0 1 2 0 0 0 0 0 0 0 0 2 0 1 0 0 3 1 0 2 2 1 5 1 2 0 1 2 0 0 0 2 2 2 0 2 0 0 0 1 1 2 0 1 0 3 2 1 0 0 0 0 1 1 1 1 3 0 2 0 1 0 2 0 1 0 1 0 0 1 1 0 2 1 1 1 0 0 0 1 3 0 0 1 1 3 0 2 0 0 1 0 1 0 1 2 0 1 0 0 0 1 0 2 0 1 3 1 0 0 1 5 0 0 0 3 1 0 1 3 0 0 0 1 2 3 0 0 0 0 0 1 0 3 1 1 1 1 4 0
0 0 0 0 0 0 0 0 0 0 0 0 0 0 0 0 0 0 0 0 0 3 0 0 0 0 0 0 0 0 0 0 0 0 0 0 0 0 0 0 0 0 0 0 0 0 0 0 0 0 0 0 0 0 0 0 0 0 0 0 0 0 0 0 0 0 0 0 0 0 0 0 0 0 0 0 0 0 0 0 0 0 0 0 0 0 0 0 0 0 0 0 0 0 0 0 0 0 0 1 0 0 0 1 0 1 0 0 0 0 0 0 1 0 0 0 0 0 0 0 0 0 0 0 0 0 0 0 1 0 0 0 0 0 0 0 0 0 0 0 0 0 0 0 0 0 0 0 0 0 0 0 0 0 0 0 0 0 0 0 0 0 1 0 0 0 0 0 1 0 0 0 0 0 0 0 0 0 11 0 0 0 0 0 0 0 0 0 0 0 1 0 0 0 0 0 0 0 0 0 0 0 0 0 0 0 0 0 0 0 0 0 0 0 0 0 0 0 0 0 0 0 0 0 0 0 0 0 0 0 0 0 0 0 0 0 0 0 0 0 0 0 0 0 0 0 0 0 0 0 0 0 0 0 0 0 0 0 0 0 0 0 0 0 0 0 0 0 0 0 0 0 0 0 0 0 0 0 0 0 0 0 1 0 0 0 0 0 0 0 0 0 0 0 0 0 0 0 0 0 0 0 1 0 0 0 0 0 0 0 0 0 0 0 0 0 0 0 0 0 0 0 0 0 0 0 0 0 0 0 0 0 0 0 0 0 0 0 0 0 0 0 0 0 0 0 0 0 0 0 0 0 0 0 0 0 0 0 0 0 0 0 0 0 0 0 0 0 0 0 0 0 0 0 0 0 0 0 0 0 0 0 0 0 0 0 0 0 0 0 0 0 0 0 0 0 0 0 0 0 0 0 0 0 0 0 0 0 0 0 0 0 0 0 0 0 0 0 0 0 0 0 0 0 0 0 0 0 0 0 0 0 0 0 0 0 0 0 0 0 0 0 0 0 0 8 0 0 0 0 0 0 0 0 0 0 0 0 0 0 0 0 0 0 0 0 0 0 0 0 0 0 0 0 0 0 0 0 0 0 0 0 0 0 0 0 0 0 0 0 0 0 0 0 0 0 0 0 0 0 0 0 0 0 0 0 0 0 0 0 0 0 0 0 0 0 0 0 0 0 0 0 0 0 0 0 0 0 0 0 0 0 0 0 0 0 0 0 0 0 0 0 0 0 0 0 0 0 0 0 0 0 0 0 0 0 0 0 0 0 6 0 0 0 0 0 0 0 0 0 0 0 0 0 0 0 0 0 0 0 0 0 0 0 0 0 0 0 0 0 0 0 0 0 0 0 0 0 0 0 0 0 0 0 0 0 0 0 0 0 0 0 0 0 0 0 0 0 0 0 0 0 0 0 0 0 0 0 0 0 0 0 0 0 0 0 0 0 0 0 0 0 0 0 0 0 0 0 0 0 0 0 0 0 0 0 0 0 0 0 0 0 0 0 0 0 0 0 0 0 0 0 0 0 0 0 0 0 0 0 0 0 0 0 0 0 0 0 0 0 0 0 0 0 0 0 0 0 0 0 0 0 0 0 0 0 0 0 0 0 0 0 0 0 0 0 0 0 0 0 0 0 0 0 0 0 0 0 0 0 0 0 0 0 0 0 0 0 0 0 0 0 0 0 0 0 0 0 0 0 0 0 0 0 0 0 0 0 0 0 0 0 0 0 0 0 0 0 0 0 0 0 0 0 0 0 0 0 0 0 0 0 0 0 0 0 0 0 0 0 0 0 0 0 0 0 0 0 0 0 0 0 0 0 0 0 0 0 0 0 0 0 0 0 0 0 0 0 0 0 0 0 0 0 0 0 0 0 0 0 0 0 0 0 0 0 0 0 0 0 0 0 0 0 0 0 0 0 0 0 0 0 0 0 0 0 0 0 0 0 0 0 0 0 0 0 0 0 0 0 0 0 0 0 0 0 0 0 0 0 0 0 0 0 0 0 0 0 0 0 0 0 0 0 0 0 0 0 0 0 1 0 0 0 0 0 0 0 0 0 0 0 0 0 0 0 0 0 0 0 0 0 0 0 0 0 0 0 0 0 0 0 0 0 0 0 0 0 0 0 0 0 0 0 0 0 0 0
1 13 4 1 5 0 11 5 1 10 13 17 7 0 12 5 0 12 25 6 2 82 1 3 5 3 5 7 24 1 32 15 14 0 5 5 4 3 1 4 0 2 6 22 5 8 4 4 13 5 17 15 29 21 4 1 23 17 5 1 9 6 13 5 1 10 13 2 9 8 0 11 4 11 3 17 7 7 11 5 4 11 5 1 1 5 11 4 27 6 7 4 3 0 5 2 7 6 7 6 13 8 7 6 7 8 6 22 6 8 4 7 6 3 15 6 6 7 8 11 8 15 8 6 5 11 2 3 5 3 12 1 7 3 6 9 8 7 7 7 6 0 11 13 9 3 3 10 17 13 9 7 6 9 11 5 11 10 8 15 6 2 12 8 4 4 3 5 0 6 4 1 13 3 2 6 13 3 34 2 1 3 4 15 11 5 2 4 3 0 3 18 3 10 24 1 17 3 9 18 5 19 8 6 1 11 5 3 0 5 0 1 1 11 5 4 1 13 2 5 0 2 9 7 5 7 2 1 4 1 4 3 4 4 10 1 3 9 2 1 1 6 1 0 2 4 5 1 3 2 5 4 1 3 2 5 5 3 9 2 4 8 1 3 3 6 7 1 11 6 4 2 3 4 6 10 3 3 8 6 13 3 7 15 1 7 7 10 10 9 9 4 21 9 14 19 17 16 5 12 40 22 19 7 30 18 21 12 30 43 12 24 10 5 1 4 1 30 19 5 7 18 7 10 9 5 0 4 7 15 7 8 8 11 15 7 36 5 4 8 31 18 34 19 13 12 23 17 11 7 21 9 16 21 8 1 21 12 9 8 14 3 9 17 29 22 32 19 11 18 19 33 35 5 11 26 20 30 25 20 6 4 18 12 17 25 19 7 28 14 10 14 10 12 17 12 12 6 13 10 7 10 0 17 14 10 11 9 4 7 6 5 4 2 6 6 12 7 13 6 6 4 6 11 10 4 9 8 4 12 4 8 16 6 7 4 8 15 7 7 7 22 14 10 5 26 3 10 9 5 9 7 17 13 16 5 5 8 7 8 3 16 5 3 4 8 6 7 5 6 21 2 5 8 9 6 7 7 7 9 16 15 5 5 6 2 9 10 6 7 3 4 8 8 3 6 7 8 6 4 8 5 9 6 10 2 11 3 9 6 7 10 6 4 8 2 5 6 4 3 4 15 5 8 12 7 10 5 6 3 0 5 7 4 6 6 5 3 18 14 10 4 13 3 9 2 5 13 11 5 7 7 9 5 8 12 7 7 5 8 44 8 5 8 3 6 3 9 7 10 2 2 7 2 4 5 3 1 2 10 2 4 4 3 2 3 4 0 3 9 2 3 3 3 1 2 3 3 2 7 8 4 1 5 8 9 6 7 1 0 2 4 0 3 6 3 1 0 6 0 6 3 2 0 1 6 3 1 1 6 2 1 0 7 8 2 3 2 0 8 2 2 0 3 1 2 4 4 0 2 2 1 2 2 0 3 2 0 0 2 1 5 0 2 12 6 1 15 6 6 3 3 5 0 4 0 0 4 7 2 0 0 4 1 0 2 2 6 2 2 1 2 3 3 1 0 0 5 6 4 2 5 4 3 5 0 1 0 1 0 2 4 0 0 4 7 2 10 6 0 1 1 1 0 3 6 2 1 4 4 1 1 4 3 4 6 8 5 2 2 7 1 3 9 0 0 0 2 3 1 1 1 0 0 1 4 3 0 1 6 9 4 3 3 6 3 1 0 0 6 2 1 0 5 2 2 1 2 4 5 2 11 0 6 6 1 6 4 4 3 2 4 1 2 5 3 3 0 2 2 0 2 2 2 0 5 0 2 6 1 2 2 6 4 6 2 3 0 0 1 1 2 1 3 3 3 1 1 3 3 2 4 2 2 2 2 1 5 2 1 3 3 5 2 2 3 3 5 1 1 4 1 2 2 4 1 4 1 1 1 1 0 5 3 5 2 2 6 1 1 7 8 0 3 3 1 6 4 3 5 3 0 1 0 0 2 2 1 2 2 5 8 2 0 4 2 4 4 2 6 7 2 3 2 4 0 1 6 4 3 1 4 1 0 1 3 1 0 3 0 0 0 6 0 2 0 4 0 0 1 6 0 2 0 5 2 2 2 5 2 4 0 0 2 5 0 11 0
0 0 0 0 0 0 0 0 0 0 0 0 0 1 0 0 1 0 0 0 0 4 0 0 0 0 0 0 0 0 0 0 0 0 0 0 0 0 0 0 0 0 0 2 1 0 0 0 0 0 0 0 0 0 0 0 0 0 0 0 0 0 0 0 0 0 0 0 0 0 0 0 0 0 0 0 0 0 0 0 1 0 0 0 0 0 0 0 4 0 0 0 0 0 0 0 0 0 0 0 0 0 0 0 0 0 0 0 0 0 0 0 0 0 0 0 0 0 0 0 0 0 0 0 0 0 0 0 0 0 0 0 0 0 0 0 0 0 0 0 0 0 0 0 0 0 0 0 0 0 0 0 0 0 0 0 0 0 0 0 0 0 0 0 0 0 0 0 0 0 0 0 0 0 0 0 0 0 0 0 0 1 0 0 1 0 0 0 0 1 0 0 0 0 0 0 0 0 0 0 0 0 0 0 0 0 0 0 0 0 0 0 0 0 0 0 0 0 0 0 0 0 0 0 0 0 0 0 0 0 0 0 0 0 0 0 0 2 0 0 0 0 0 0 0 0 0 0 0 0 0 0 0 0 0 0 0 0 0 0 0 0 0 0 0 0 0 0 0 0 0 0 1 2 0 0 0 0 0 0 0 0 0 0 0 0 0 1 0 0 0 0 0 1 0 0 0 0 0 0 0 0 0 0 0 0 0 0 0 1 0 0 0 0 0 0 0 0 0 0 0 0 0 0 0 0 0 0 0 0 0 0 0 0 2 0 0 0 0 0 0 0 0 0 0 0 0 0 0 0 0 0 0 0 0 0 0 0 0 0 0 0 0 0 0 0 0 0 0 0 0 0 0 0 0 0 0 0 0 0 0 0 0 0 0 0 0 0 0 0 0 0 0 0 0 0 0 0 0 0 0 0 0 0 0 0 0 0 0 0 0 0 0 0 0 0 0 0 0 0 0 0 0 0 0 0 0 0 0 0 0 0 0 0 0 0 0 0 0 0 0 0 0 0 0 0 0 0 0 0 1 0 0 0 0 0 0 0 0 0 0 0 0 0 0 0 0 0 0 0 0 0 0 0 0 0 0 0 0 0 0 0 0 0 0 0 0 0 0 0 0 0 0 0 0 0 0 0 0 0 0 0 0 0 0 0 0 0 0 0 0 0 0 0 0 0 0 0 0 0 0 0 0 0 0 0 0 0 0 0 0 0 2 0 0 0 0 0 0 0 0 0 0 0 0 0 0 0 0 0 0 0 0 0 0 0 0 0 0 0 0 0 0 0 0 0 0 0 0 0 0 0 0 0 0 0 0 0 0 0 0 0 0 0 0 0 0 0 0 0 0 0 0 0 0 0 1 0 0 0 0 0 0 0 0 0 0 0 0 0 0 0 0 0 0 0 0 0 0 0 0 0 0 0 0 0 0 0 0 0 0 0 0 0 0 0 0 1 0 0 0 0 0 0 0 0 0 0 0 0 0 0 0 0 0 0 0 0 0 0 0 0 0 0 0 0 0 0 0 0 0 0 0 0 0 0 0 0 0 0 0 0 0 0 0 0 0 0 0 0 0 0 0 0 0 0 0 0 0 0 0 0 0 0 0 0 0 0 0 0 0 0 0 0 0 0 0 0 0 0 0 0 0 0 0 0 0 0 0 0 0 0 0 0 0 0 0 0 0 0 0 0 0 0 0 0 0 0 0 0 0 0 0 0 0 0 0 0 0 0 0 0 0 0 0 0 0 0 0 0 0 0 0 0 0 0 0 0 0 0 0 0 0 0 0 0 0 0 0 0 0 0 0 0 0 0 0 0 0 0 0 0 0 0 0 0 0 0 0 0 0 0 0 0 0 0 0 0 0 0 0 0 0 0 0 0 1 0 0 0 0 0 0 0 0 0 0 0 0 0 0 0 1 0 0 0 0 0 0 1 0 0 0 0 0 0 0 0 0 0 0 0 0 0 0 0 0 0 0 0 0 0 0 0 0 0 0 0 0 0 0 0 0 0 0 0 0 0 0 0 0 0 0 0 0 0 0 0 0 0 0 0 0 0 0 0 0 0 0 0 0 0 0 0 1 0 0 0 1 0 0 0 0 0 0 0 0 0 0 0 0 0 0 0 0 0 0 0 0 0 0 0 0 0 0 0 0 0
0 0 0 0 0 0 2 0 1 0 0 3 1 0 0 0 0 0 1 2 2 7 1 0 0 0 0 0 0 1 2 2 5 5 1 0 0 0 0 0 1 1 0 2 0 0 0 0 5 0 0 0 3 3 2 0 0 0 1 0 0 1 0 0 0 3 1 0 2 0 0 1 0 1 0 0 1 1 0 0 0 1 0 0 0 0 0 1 3 1 0 0 0 1 0 0 0 0 0 0 2 0 0 1 2 0 0 0 0 1 0 0 4 0 0 0 0 1 0 0 0 0 0 0 1 1 0 0 0 5 0 0 2 0 1 0 6 0 1 0 0 0 0 1 0 2 0 0 1 1 0 1 2 0 0 1 0 2 0 0 0 2 1 0 4 1 2 0 2 1 0 0 0 0 0 0 0 0 2 4 0 1 0 0 1 1 0 0 2 0 0 0 0 0 0 0 0 1 0 0 0 0 0 2 0 0 1 0 0 5 2 4 0 1 2 1 0 0 2 0 0 0 0 0 0 0 0 0 0 0 0 2 0 0 0 5 0 0 0 0 0 1 0 0 0 0 0 0 0 0 6 0 0 0 1 0 0 2 0 2 0 0 1 3 1 0 0 0 1 1 0 3 0 4 3 0 0 0 0 0 2 0 0 2 0 1 1 0 0 0 2 0 1 3 0 0 0 0 0 0 0 0 2 0 1 1 0 0 1 1 1 1 0 1 0 0 0 0 0 0 3 2 1 0 0 0 0 0 0 2 0 1 2 1 1 0 1 0 1 0 2 0 0 0 0 1 1 1 0 0 0 0 0 0 1 1 3 1 0 1 0 0 0 1 1 1 0 0 0 0 3 0 2 0 0 0 1 0 0 1 0 0 0 0 1 1 0 0 0 0 0 0 0 0 0 0 1 1 0 0 0 0 0 1 0 0 0 0 0 0 1 0 0 1 2 0 1 0 0 0 0 0 1 0 0 0 0 0 4 0 1 0 0 0 0 0 0 2 0 0 1 0 0 0 0 0 0 0 0 2 0 0 1 1 0 0 0 0 0 0 2 1 0 0 0 0 0 1 0 0 0 1 0 0 0 0 0 0 0 0 0 0 0 0 0 0 0 0 0 0 0 0 0 1 0 0 0 0 0 0 0 0 0 0 0 0 0 2 0 0 0 0 0 0 1 0 0 0 0 0 0 0 0 0 2 0 0 1 0 0 0 0 0 0 0 0 0 0 0 0 1 0 0 0 0 1 0 0 0 0 0 0 0 0 0 0 0 0 0 0 2 0 0 1 0 0 0 0 0 0 2 0 1 0 0 0 0 0 0 0 0 0 0 0 0 0 0 0 0 0 0 1 0 2 0 0 0 0 0 0 0 3 0 0 0 0 0 0 2 0 0 1 0 0 1 0 0 0 0 0 0 0 0 0 0 1 0 0 0 0 0 0 0 0 0 0 0 0 0 0 0 0 0 0 0 1 0 0 1 0 0 0 0 0 3 0 0 0 0 0 0 2 3 0 1 1 0 0 0 0 0 0 2 0 0 0 6 0 0 1 0 0 0 0 0 0 0 0 0 0 0 0 0 0 0 1 3 0 0 1 0 0 3 1 0 0 0 0 0 0 0 1 0 0 0 1 0 0 0 2 0 0 0 0 0 1 0 0 0 5 0 0 2 0 0 0 0 0 0 0 0 0 0 0 0 0 0 0 0 1 0 0 0 0 0 0 0 0 0 0 1 0 0 0 0 0 0 0 0 0 0 0 0 1 0 0 0 0 0 0 0 0 0 1 0 0 0 0 0 0 0 1 0 0 0 0 0 1 0 1 1 0 2 1 2 1 0 0 0 0 0 0 0 0 0 0 1 0 0 0 0 0 0 1 0 0 0 0 0 0 0 0 2 0 0 0 0 0 0 0 0 0 1 0 0 0 0 2 0 0 0 0 0 0 0 0 0 0 0 0 0 0 0 1 2 0 1 1 0 0 0 0 0 0 0 0 0 0 0 0 0 0 0 0 0 0 0 0 6 0 0 0 0 0 0 0 0 0 0 1 2 0 0 0 0 0 0 0 0 0 0 0 0 0 0 0 0 0 0 0 0 0 1 0 0 1 0 1 0 0 0 0 0 0 0 0 0 0 0 0 0 0 0 0 1 0 0 0
0 0 0 0 0 0 0 0 0 1 0 0 0 0 0 2 0 2 0 2 0 0 0 0 0 0 0 0 0 0 0 0 0 2 0 0 0 0 0 0 0 0 0 3 2 0 0 0 0 0 0 0 0 0 0 0 0 0 0 0 0 0 0 0 0 0 0 0 0 0 0 1 0 1 0 0 0 0 0 0 0 1 0 0 0 0 0 0 0 0 0 0 0 0 0 0 0 0 0 0 1 0 1 1 0 3 1 1 0 0 0 0 0 2 0 0 0 0 0 0 0 0 1 0 0 0 0 0 1 1 0 0 0 0 0 0 0 0 0 1 0 0 0 0 0 1 0 0 0 0 0 0 0 0 0 0 0 0 0 0 0 0 0 0 0 0 0 0 0 0 0 0 0 0 0 0 0 0 0 0 1 0 0 0 0 0 0 0 0 0 1 0 0 0 0 0 0 0 0 0 0 0 0 0 0 0 0 0 0 0 0 0 0 0 0 0 0 0 0 0 0 0 0 0 0 0 0 0 0 0 0 0 0 0 0 0 0 1 1 0 0 2 0 0 0 0 0 2 0 0 0 0 0 0 0 0 0 1 0 0 2 0 0 0 0 1 0 0 0 0 0 0 0 0 0 0 0 0 0 0 0 0 0 0 0 0 0 0 0 0 1 0 0 2 3 1 4 0 0 0 0 1 0 0 0 0 0 0 0 0 0 1 0 1 0 0 0 0 0 0 0 0 0 0 0 0 0 0 1 0 0 0 0 0 0 0 0 0 0 0 0 0 3 0 0 0 0 0 1 0 1 0 0 0 2 0 0 0 0 0 0 0 0 0 1 1 0 0 0 0 0 0 0 0 0 0 0 0 1 0 0 0 0 0 0 3 0 0 3 0 0 0 0 0 0 0 0 0 0 0 0 0 1 0 0 0 2 0 1 0 0 0 0 0 0 0 0 0 0 0 0 0 0 0 0 0 0 0 0 0 0 0 0 0 0 0 0 1 0 0 0 3 0 0 0 0 0 0 0 0 0 0 0 0 0 0 0 0 0 0 0 0 0 0 0 0 0 0 0 0 0 0 0 0 0 1 0 0 0 0 0 1 0 0 0 0 0 0 0 0 0 0 0 0 0 0 0 0 0 0 0 0 0 0 0 0 0 0 0 0 0 0 0 0 0 0 0 0 0 0 0 0 0 0 0 0 0 0 0 0 0 0 0 0 0 0 0 0 0 0 0 0 1 1 0 0 0 1 4 0 0 3 1 0 0 2 1 1 2 1 0 1 0 0 0 2 0 2 0 0 0 0 0 0 0 0 0 0 0 0 0 0 0 0 0 0 0 0 0 0 0 0 0 0 0 0 0 0 0 0 0 0 0 1 0 0 0 0 0 0 0 1 0 0 0 0 0 0 0 0 0 0 0 0 0 0 0 0 0 0 0 0 0 0 0 0 0 0 0 0 0 0 0 1 0 0 0 0 0 0 0 0 0 0 0 0 0 0 0 0 0 0 1 0 1 0 0 0 0 0 0 0 0 0 0 0 0 0 0 2 0 0 0 0 0 0 0 0 0 0 0 0 0 0 0 0 0 0 0 0 0 0 0 0 0 0 0 0 0 0 0 0 0 0 0 0 0 0 0 0 0 0 0 0 0 0 0 0 0 0 0 0 0 1 0 0 0 0 0 0 0 0 0 1 0 0 0 0 0 0 0 0 0 0 0 0 0 0 0 0 0 0 0 0 0 0 0 0 0 0 0 0 0 1 0 0 0 0 0 0 0 0 0 0 0 0 0 0 1 0 0 0 0 0 0 0 0 0 0 0 0 0 0 0 0 0 0 0 0 0 0 0 0 0 0 0 0 0 0 0 0 0 0 0 0 0 0 0 0 0 0 0 0 0 0 0 0 0 0 0 0 0 0 0 0 0 0 0 0 0 0 0 0 0 0 0 0 0 0 0 0 0 0 3 0 0 0 0 0 0 0 0 0 0 0 0 0 0 0 0 0 0 2 4 0 0 0 0 0 0 0 0 0 0 2 0 0 0 0 0 1 0 0 0 0 0 0 0 0 0 0 0 0 0 0 0 0 0 0 0 0 0 0 0 0 0 0 0 0 0 0 0 0 0 0 0 0 0 0 0 0 0 0 0 0 0 0 0
0 0 0 0 1 0 0 0 0 2 1 1 2 0 0 4 2 0 0 0 0 0 1 0 3 2 0 2 0 0 2 0 0 0 0 0 0 1 1 1 0 0 0 0 6 0 0 1 1 3 1 3 0 1 0 1 1 2 1 0 6 0 0 1 0 1 0 0 1 0 1 1 0 1 0 0 0 0 1 0 3 1 0 0 0 0 1 0 0 0 0 0 0 3 1 0 0 0 0 0 1 0 0 1 1 0 3 0 0 0 0 0 3 0 2 1 0 0 3 5 0 4 1 0 0 0 1 5 1 0 0 0 0 0 0 3 1 0 0 2 0 1 1 4 0 0 2 1 0 1 0 0 3 0 0 0 0 2 0 1 0 0 0 0 4 1 0 0 0 0 0 1 0 0 1 0 0 0 0 10 0 0 0 3 1 1 0 1 1 1 0 1 0 0 0 0 0 0 1 0 0 4 0 2 1 0 1 1 2 0 6 0 1 1 3 0 0 4 0 0 0 0 3 0 0 0 0 1 0 2 0 5 5 2 3 0 0 2 1 1 0 2 0 0 1 2 0 3 1 0 0 0 0 1 2 3 0 1 5 0 4 4 2 4 0 1 1 1 2 0 1 1 2 5 0 8 2 0 0 2 2 2 1 1 1 1 0 2 2 1 3 3 4 1 3 2 0 6 6 0 14 2 2 3 3 2 0 4 1 3 0 2 0 3 0 1 3 2 0 0 1 0 0 1 1 0 2 0 1 0 2 3 0 0 1 2 2 2 2 4 1 1 0 0 2 2 0 0 2 1 2 0 3 1 0 1 8 3 2 1 1 2 2 6 5 0 1 5 1 1 5 3 2 2 2 3 1 3 1 2 0 0 2 0 2 0 2 0 3 4 1 0 4 4 1 0 0 1 1 4 2 4 3 3 0 0 0 0 1 1 3 3 0 1 8 3 1 0 1 2 1 6 2 0 2 2 1 0 0 3 0 3 3 0 0 4 1 3 1 0 3 1 0 1 0 4 0 1 0 0 2 2 0 3 0 3 1 3 2 2 3 0 0 4 0 3 0 0 1 1 0 2 1 4 0 1 1 3 2 2 1 1 0 2 2 4 2 1 0 1 0 1 1 1 0 0 1 1 3 0 4 1 3 0 1 0 2 0 0 2 0 2 1 0 3 0 1 0 0 0 2 2 1 2 1 1 2 0 5 2 0 0 5 3 4 0 0 2 1 4 2 1 3 0 0 0 3 1 0 1 3 0 0 1 1 2 1 0 1 1 1 3 0 0 3 5 3 1 1 1 0 1 2 1 1 2 1 0 0 5 1 2 1 1 3 0 1 0 0 2 1 0 2 0 0 0 2 0 2 0 0 0 0 0 2 3 0 0 0 0 0 2 1 0 0 0 3 1 1 0 1 0 0 0 1 1 1 0 2 0 0 1 0 3 0 0 0 2 0 1 2 0 1 1 0 6 0 0 0 0 2 1 1 0 1 1 1 2 1 0 1 0 0 2 2 1 0 0 0 2 0 0 1 1 0 0 0 3 0 2 0 2 0 2 0 0 0 0 0 0 0 0 2 1 0 0 0 1 2 6 0 0 1 0 0 0 4 2 2 0 0 0 0 1 0 0 1 0 0 0 1 0 0 0 3 2 0 0 0 3 0 0 4 2 0 0 0 0 0 0 0 1 0 0 1 2 0 1 0 0 2 0 0 0 1 0 1 0 0 0 0 1 0 0 0 1 0 0 1 0 0 1 0 3 0 0 2 0 1 0 4 0 0 0 0 0 0 2 5 0 0 0 0 0 1 0 0 0 0 0 1 0 0 0 0 0 0 0 0 1 1 2 1 0 0 0 1 2 0 1 0 0 0 1 0 2 0 0 1 1 1 0 1 0 0 0 0 0 0 0 0 1 4 0 0 0 0 3 0 0 2 2 0 1 2 0 1 1 0 1 0 0 0 0 0 0 0 2 0 2 1 0 0 0 1 0 0 1 0 2 1 0 0 7 0 0 3 0 2 0 1 8 0 0 0 1 0 1 0 0 1 0 1 1 0 0 1 0 2 0 1 2 6 0 0 0 0 0 0 2 0 0 1 1 0 1 0 0 2 2 1 0 0 0 0 4 1 1 1 0 2 0 2 1 1 0 1 0
0 0 0 1 1 0 1 0 0 0 1 0 0 0 1 0 0 0 0 0 0 0 1 1 0 0 0 0 0 0 0 0 0 0 0 0 0 3 3 0 0 4 0 0 0 0 0 0 1 1 0 0 0 1 3 0 1 0 0 0 0 0 2 0 0 1 0 0 0 1 0 0 0 0 0 0 0 0 0 0 0 0 0 0 0 1 1 1 0 0 0 0 0 3 0 0 1 3 0 0 0 0 0 0 0 0 0 0 0 0 1 1 0 0 0 0 0 0 0 0 0 0 0 1 1 1 0 0 2 0 0 0 0 0 0 0 0 0 0 0 0 0 0 0 0 0 0 0 1 0 0 0 0 0 0 0 0 0 0 0 0 0 1 0 0 1 0 0 0 0 0 0 0 0 0 0 0 0 0 0 0 0 0 0 0 0 0 0 0 0 0 0 0 0 0 0 3 0 4 0 0 1 0 0 0 1 0 0 0 0 0 0 2 1 0 0 0 0 2 0 2 0 1 0 0 1 0 1 0 0 1 2 1 1 0 0 0 3 0 1 0 3 0 0 1 2 2 0 0 0 3 0 3 2 0 2 0 1 3 0 0 0 0 3 1 0 4 1 0 2 0 2 0 1 1 0 1 0 1 1 0 3 0 0 0 0 0 2 1 0 0 0 0 0 0 0 1 2 1 1 2 1 2 0 1 1 1 0 1 0 2 0 0 0 0 0 1 1 2 3 0 1 1 0 0 2 0 0 0 0 0 0 0 0 0 0 0 0 0 0 0 2 0 0 2 1 1 2 0 0 1 4 2 0 0 3 1 1 0 2 2 0 0 2 3 0 1 0 0 1 2 3 0 1 1 0 0 1 1 2 0 0 3 0 6 0 0 0 4 2 0 0 0 0 0 0 0 1 0 0 0 0 0 1 0 0 1 0 2 0 0 0 0 4 1 0 0 0 0 0 0 0 0 0 2 1 0 1 4 0 2 4 0 0 0 0 0 0 2 1 0 0 0 0 0 0 0 1 0 0 0 1 0 0 0 0 0 0 0 0 0 1 0 0 1 0 0 0 0 1 2 2 0 2 0 0 0 0 0 0 0 0 0 1 0 0 0 0 0 0 1 2 0 1 0 1 0 0 0 0 0 0 0 0 0 1 0 0 0 1 0 2 0 0 1 0 0 0 0 2 0 0 1 0 0 1 3 0 0 0 0 1 0 4 0 0 0 1 0 6 0 5 0 0 0 0 0 0 0 0 3 0 0 0 1 0 0 0 0 1 5 0 0 2 0 1 0 0 0 0 0 0 0 0 3 2 2 2 0 1 1 2 0 0 0 0 0 0 0 1 0 1 0 0 0 2 3 1 0 0 2 0 1 0 2 4 0 0 0 0 0 0 0 0 0 1 3 1 1 2 0 0 0 0 0 4 1 0 1 0 0 1 1 2 0 1 0 0 1 1 2 0 1 2 1 0 2 0 1 0 0 2 2 0 0 0 0 0 0 0 1 1 0 4 0 2 0 0 0 2 0 0 0 0 0 2 0 0 0 0 0 0 0 0 0 2 1 0 0 0 0 0 0 1 0 0 1 0 0 0 0 0 4 0 0 0 0 0 0 0 0 0 0 1 0 0 0 0 0 0 0 3 0 0 0 0 0 0 1 0 0 0 0 0 0 0 0 0 0 0 0 0 0 0 0 1 2 1 2 0 0 0 0 2 0 0 0 1 0 0 0 0 0 0 0 0 0 0 0 0 0 2 0 0 0 0 0 0 0 0 2 1 0 0 0 0 2 0 0 0 0 0 2 0 0 0 1 0 1 0 2 0 2 1 0 0 0 1 0 0 0 0 0 0 0 0 0 0 0 0 0 0 0 2 1 0 0 0 0 0 0 0 0 0 0 0 0 0 0 0 0 0 1 0 1 0 0 0 0 0 0 0 7 0 0 0 0 2 1 0 0 0 1 0 0 0 0 0 0 0 0 0 0 0 0 0 0 0 0 4 0 1 0 0 0 0 2 4 0 0 0 0 0 0 1 0 0 0 2 3 0 0 1 0 0 1 1 0 1 1 0 1 0 1 0 0 1 0 0 0 0 0 0 0 1 1 0 0 0 0 0 0 0 0 1 0 1 0 0 0 0 0 1 0 0 0 0 1
0 0 1 1 1 0 0 0 0 1 0 0 1 0 0 0 0 0 2 0 0 0 0 0 0 0 0 0 1 0 1 0 2 0 0 0 2 2 0 0 0 1 0 0 2 0 0 1 0 0 0 0 0 1 0 0 2 1 2 0 0 0 0 0 0 0 0 0 0 0 0 1 0 0 0 0 0 1 0 0 0 2 1 0 0 0 0 2 0 0 0 0 0 0 0 1 0 0 1 0 0 0 0 1 0 0 0 0 0 0 2 1 0 0 0 0 0 1 0 0 0 1 0 0 1 1 0 0 0 0 0 0 0 1 0 0 0 1 0 0 0 0 0 0 0 0 0 0 0 1 1 0 0 0 0 0 0 2 0 0 0 1 1 0 1 0 2 0 1 0 1 2 0 0 0 0 1 0 0 0 0 0 4 0 0 0 0 2 0 0 0 0 0 0 1 0 2 0 1 0 1 0 0 2 0 1 0 0 0 0 0 1 0 0 0 2 0 0 0 0 0 0 0 0 0 0 0 1 0 0 0 0 2 1 0 0 0 0 0 0 0 1 0 0 1 0 0 0 0 1 0 0 0 0 0 1 0 0 0 0 1 2 0 3 0 1 1 0 0 0 1 4 1 1 0 0 1 0 1 2 0 1 1 2 0 2 0 0 2 0 1 0 2 1 1 0 1 1 1 0 0 0 0 0 0 2 0 0 0 0 0 1 0 0 0 0 0 0 0 0 0 2 0 0 1 0 0 0 2 0 1 0 0 0 0 0 0 1 0 0 0 1 1 0 0 0 3 0 2 0 0 1 0 0 2 1 1 0 0 0 0 2 0 0 0 1 0 0 0 1 0 1 0 0 0 0 1 0 0 2 1 1 0 0 1 0 0 0 0 0 0 0 0 0 0 0 0 0 0 0 0 0 0 1 0 1 0 1 0 0 0 0 0 0 2 0 3 0 0 0 0 0 0 0 0 0 0 0 0 0 0 0 0 0 0 0 0 0 0 0 0 0 0 1 0 2 0 0 0 0 0 0 0 0 0 0 0 1 0 0 1 1 1 0 0 0 0 1 0 0 0 0 0 0 0 0 0 0 0 0 1 0 0 0 0 0 0 1 0 0 0 0 1 0 1 1 0 0 0 0 0 0 0 0 0 0 0 0 0 1 0 0 0 0 1 0 0 0 0 0 0 0 0 0 1 0 0 0 0 0 0 0 1 1 1 0 0 0 4 1 0 1 0 0 0 0 0 3 1 1 0 0 0 0 0 0 0 1 0 3 3 0 0 0 0 2 0 1 1 0 1 0 0 0 1 0 0 0 0 2 1 0 0 0 1 0 0 0 0 2 1 0 0 0 0 0 0 0 0 0 0 0 1 1 0 1 1 0 0 0 0 1 1 1 0 0 0 0 0 0 2 0 0 0 0 0 0 0 0 2 0 1 0 0 3 0 0 2 1 0 1 0 0 0 0 0 0 1 0 0 0 0 0 0 1 0 0 2 0 0 0 0 1 0 2 0 0 1 1 1 0 0 0 0 2 0 0 0 0 0 0 0 0 0 0 0 0 0 0 0 0 0 1 0 0 0 0 0 0 0 0 0 0 0 0 0 0 0 0 1 0 0 1 0 0 0 0 0 0 2 0 0 0 0 0 0 0 0 0 0 0 0 0 0 0 1 0 0 0 0 0 0 0 0 0 0 0 0 0 0 0 0 0 0 0 0 0 0 0 0 0 0 0 0 0 0 0 0 0 1 0 1 0 0 0 0 0 0 0 0 0 0 0 0 0 0 0 1 0 0 0 0 0 0 0 0 0 0 0 0 0 1 0 0 1 0 0 1 0 0 0 0 0 0 0 0 0 0 0 0 0 1 0 1 0 0 0 0 0 0 0 0 0 0 0 0 0 1 0 0 0 0 0 1 0 0 0 0 0 0 0 1 1 0 0 0 0 0 0 0 1 0 0 0 0 0 0 1 0 0 0 0 0 0 0 1 1 0 0 0 1 0 0 0 0 0 0 0 0 0 0 1 0 0 0 0 0 1 0 0 0 0 0 0 0 1 0 0 0 0 1 1 1 0 0 0 1 1 1 1 0 0 0 0 0 0 0 0 0 0 0 0 0 0 1 0 0 0 0 1 0 0 0 0 0 1 0 0
1 0 0 0 0 0 0 0 0 0 0 0 1 0 0 3 0 0 3 0 0 0 0 1 2 0 0 0 0 2 1 0 0 2 0 0 1 0 0 0 1 1 1 0 1 0 0 5 1 11 14 5 0 0 3 3 0 3 0 0 0 4 9 0 0 2 0 2 0 0 0 0 0 1 0 1 3 1 1 0 0 0 1 0 0 3 0 0 0 0 0 1 0 0 0 0 0 0 6 0 0 2 1 0 0 2 1 0 0 0 2 2 0 1 0 0 0 0 0 0 1 0 0 0 0 0 0 0 0 0 0 0 1 0 0 0 0 0 1 0 1 0 1 0 0 0 0 0 0 0 1 1 0 0 0 0 0 0 0 0 0 0 0 2 1 6 0 0 0 0 0 1 0 4 0 1 1 1 3 0 2 1 3 0 0 1 1 0 4 0 0 1 0 3 1 1 0 0 0 0 0 0 0 0 0 0 0 0 0 0 0 0 0 0 0 0 0 0 1 0 0 0 0 0 0 1 0 0 0 1 0 0 0 0 0 2 0 0 1 0 1 0 0 2 3 0 0 1 2 2 4 1 0 8 2 1 0 9 1 1 0 6 4 11 4 0 2 2 0 1 7 2 1 5 2 0 0 1 10 5 13 9 3 6 21 12 7 0 2 2 11 3 3 2 2 4 0 15 0 0 1 0 0 0 0 1 0 0 4 1 0 0 0 0 0 0 0 0 0 0 0 0 1 2 0 0 0 0 1 1 1 0 0 0 0 1 3 1 5 0 0 0 7 0 3 0 2 0 0 2 0 2 1 0 0 0 2 3 1 0 0 0 0 0 0 0 0 0 0 1 0 0 0 0 0 0 0 0 0 0 2 0 1 0 1 0 0 0 1 0 0 0 0 0 0 0 2 0 0 0 0 0 0 1 0 0 0 0 0 0 0 0 1 0 2 0 0 0 2 0 1 0 0 0 0 0 0 0 0 1 0 0 0 0 0 0 0 0 0 0 0 0 0 0 0 0 0 0 0 0 0 0 0 0 0 0 0 0 0 0 0 0 0 1 0 0 0 0 0 0 3 0 0 0 1 0 0 0 0 0 0 0 0 1 0 0 1 0 0 0 0 0 0 0 0 0 1 0 0 0 0 1 0 0 0 0 0 1 0 0 0 0 0 0 0 0 0 1 1 0 1 0 0 2 3 0 0 1 0 0 0 0 0 1 0 0 0 0 3 2 0 1 0 5 0 0 0 0 0 2 0 0 5 0 7 0 3 0 0 7 2 0 0 0 0 0 0 0 0 2 0 0 0 0 0 1 1 0 0 0 1 1 0 1 0 0 0 0 0 0 6 1 2 0 3 0 0 0 1 0 0 0 1 1 0 0 1 2 0 0 1 1 3 1 0 0 0 0 1 4 1 3 1 0 0 0 0 1 1 1 1 1 6 0 3 1 0 2 1 1 0 0 0 1 0 2 3 1 0 2 3 3 0 3 1 6 1 0 3 6 0 1 2 0 0 0 0 0 0 0 0 0 0 0 0 0 0 0 0 0 0 0 0 0 0 1 0 0 0 0 0 0 0 0 2 0 7 0 0 0 0 0 2 1 0 0 1 0 0 1 0 0 1 0 0 0 0 0 0 0 0 2 2 0 0 0 0 1 0 0 0 0 0 0 0 2 1 0 0 0 0 0 0 0 2 1 0 0 0 0 0 0 0 0 0 0 1 0 0 0 0 0 0 0 0 0 0 0 0 0 0 0 0 1 2 0 0 0 0 0 0 0 0 0 0 0 0 0 1 0 0 0 0 0 1 0 0 0 0 3 0 0 0 0 2 0 0 0 0 0 0 1 0 0 1 0 0 0 0 0 0 0 0 0 0 0 0 0 0 0 0 0 0 0 0 0 0 0 0 0 0 1 0 0 0 0 1 1 1 0 0 0 4 0 0 0 0 0 0 0 0 0 0 0 0 0 0 1 0 0 1 0 2 0 0 0 0 0 0 0 1 0 2 0 7 0 4 0 1 0 1 1 0 0 1 0 0 0 0 0 0 0 1 2 0 0 0 0 0 1 0 2 0 0 0 0 0 0 0 0 2 0 0 0 1 0 0 0 0 0 0 0 0 1 0 0 1 0 1 0 0 0 0 0 1 2 0 0
0 0 2 0 0 0 2 0 2 0 0 0 1 0 0 27 0 0 2 0 0 34 0 0 0 0 0 1 0 6 5 25 4 7 3 0 0 0 0 0 0 0 4 10 0 4 0 2 11 1 0 15 13 10 1 0 13 5 1 0 26 0 1 2 0 16 0 0 0 0 0 0 0 0 0 0 1 0 0 0 0 0 4 0 0 0 0 0 10 0 0 0 0 0 0 0 0 0 0 0 1 0 1 7 0 9 0 1 0 0 0 0 3 0 0 0 0 0 0 0 0 2 0 0 1 3 0 0 6 4 0 0 0 0 0 0 0 0 0 0 0 0 1 0 0 0 0 0 0 0 0 0 0 1 0 0 0 0 0 0 0 0 0 0 0 0 0 0 0 0 0 0 0 0 0 0 0 0 2 5 0 0 0 10 0 0 0 0 0 0 2 0 0 1 0 0 4 0 1 1 1 5 2 4 0 7 4 0 0 3 0 0 0 2 0 1 0 0 0 0 1 0 0 0 0 0 0 4 0 0 1 2 0 0 0 0 0 0 0 0 0 0 0 0 0 0 0 0 0 0 0 0 0 1 6 0 0 1 0 0 0 0 0 0 0 0 0 0 0 0 0 0 0 2 1 0 0 0 2 0 4 0 2 0 4 0 0 0 0 0 0 0 2 0 0 0 0 0 0 0 0 0 0 0 18 0 0 4 8 0 0 0 2 2 0 0 0 0 0 0 0 2 0 2 0 0 0 0 0 0 0 0 0 0 1 0 9 0 0 0 0 1 1 1 0 0 0 1 0 0 0 0 0 0 0 0 0 0 0 0 0 0 0 0 0 0 0 0 0 0 0 0 0 0 0 0 0 0 0 1 0 0 0 0 0 1 0 0 0 0 0 0 2 0 0 0 0 0 0 0 0 0 0 0 0 0 0 0 0 0 0 0 0 0 0 0 0 0 0 0 0 0 0 0 0 0 0 0 0 0 0 0 0 0 0 0 0 0 0 0 0 0 0 0 0 1 0 0 0 0 0 0 0 0 0 0 0 0 0 0 0 0 0 0 0 2 0 0 0 0 6 0 0 0 0 0 0 0 0 0 0 3 0 0 0 0 0 0 0 0 0 0 0 0 0 0 0 0 0 0 0 0 0 0 0 0 0 0 0 0 0 5 0 0 3 0 0 0 0 0 0 0 0 0 2 0 0 0 0 0 0 0 0 0 0 0 0 0 0 0 0 0 0 2 0 0 0 0 6 0 0 0 0 1 0 6 0 0 0 0 6 0 0 0 0 0 0 0 0 0 0 0 0 0 0 0 0 0 0 0 0 0 0 0 0 0 0 0 0 0 0 0 1 0 0 0 0 0 2 0 0 2 0 0 0 0 0 0 0 0 1 14 0 0 0 0 0 0 0 0 2 0 0 0 0 0 0 0 0 0 0 0 0 0 0 0 1 0 0 0 0 0 0 3 0 1 0 0 1 5 1 1 0 0 0 1 0 0 0 2 0 2 0 0 1 0 0 0 0 0 0 0 0 0 0 0 0 0 0 0 0 0 0 0 0 1 0 0 0 0 0 0 0 0 0 0 0 0 0 0 0 0 0 0 0 0 0 0 0 0 2 0 0 0 0 0 0 1 0 0 0 0 0 0 0 1 0 0 0 0 0 0 0 0 0 0 0 0 0 0 0 0 0 0 0 0 0 0 0 0 0 0 0 0 1 0 0 0 0 0 0 0 0 0 0 0 0 0 0 0 0 0 0 2 0 0 1 0 0 0 0 0 0 0 0 0 0 0 0 0 0 0 0 0 0 0 0 0 0 0 0 0 2 0 1 0 0 0 0 0 0 0 0 0 0 0 0 0 0 0 0 0 0 0 0 0 0 0 0 2 0 0 0 0 0 0 0 0 0 0 0 0 0 0 0 0 0 1 0 1 0 0 0 0 0 1 0 0 0 0 0 0 0 1 0 0 0 0 0 0 0 2 0 0 0 0 0 0 0 0 0 0 0 3 0 1 0 0 6 0 0 0 0 0 0 0 0 0 0 0 0 0 0 0 0 0 0 0 0 0 0 0 0 0 0 0 0 0 0 0 0 0 0 0 0 0 0 0 0 0 0 0 0 0 0 0 0 0 0 0 0 0 0 0 0 0 0 0
0 0 0 0 0 0 0 0 0 0 0 0 0 0 0 0 0 0 0 0 0 0 0 0 0 0 0 0 0 0 6 0 0 0 0 0 0 0 0 0 0 0 0 0 0 0 0 0 0 0 1 2 1 1 1 0 0 1 0 0 0 0 1 0 0 1 0 0 0 0 0 0 0 1 0 0 0 1 0 0 0 0 0 0 0 0 0 0 0 0 0 0 0 0 1 1 0 0 0 0 0 0 0 0 0 0 0 0 0 0 0 0 0 0 0 0 0 0 0 0 0 0 0 0 0 0 0 0 0 0 0 0 0 0 0 0 0 0 0 0 0 0 0 0 0 1 1 0 0 0 0 1 0 0 0 0 0 0 0 0 0 0 0 0 3 0 0 0 0 0 0 0 0 0 0 0 1 0 0 0 0 0 0 0 0 0 0 1 0 0 0 0 0 0 0 0 1 0 0 2 0 2 1 1 0 0 0 0 0 0 0 0 0 0 0 0 0 0 0 0 0 0 0 0 0 0 0 0 0 0 0 0 0 0 0 0 0 1 0 0 0 1 0 0 0 0 0 0 0 0 0 0 0 0 0 0 1 0 0 0 0 2 0 0 0 0 0 0 0 0 1 1 0 0 0 0 0 0 0 1 0 2 0 0 0 1 0 0 0 0 0 0 1 0 3 0 1 0 0 0 0 0 0 0 0 1 1 0 0 0 0 0 0 0 1 0 0 0 0 0 0 4 0 0 0 0 0 0 0 0 0 0 0 0 0 0 0 0 0 0 0 0 0 1 0 1 0 0 0 0 0 0 0 0 1 0 0 0 0 1 0 0 0 0 0 0 0 0 0 0 0 0 0 0 0 0 0 0 0 0 0 0 2 0 0 0 0 0 1 0 0 1 0 0 2 0 0 0 0 1 0 0 0 0 0 1 0 0 0 0 0 0 0 0 0 0 0 0 0 0 0 0 0 0 0 0 0 0 0 0 0 0 1 0 0 0 0 0 0 0 0 0 0 0 0 0 0 0 0 0 0 0 0 0 0 0 0 0 0 0 0 1 0 0 0 0 0 0 0 0 0 0 0 0 0 0 0 0 0 0 0 0 0 0 0 0 0 0 0 0 0 0 0 0 0 0 0 0 0 0 0 0 0 0 0 0 0 1 1 0 0 0 0 0 0 0 2 0 3 0 1 0 1 0 0 0 0 0 0 0 0 0 0 1 1 0 0 0 0 1 0 0 0 0 1 0 0 0 1 0 1 1 0 1 0 0 0 0 0 1 3 0 0 0 0 0 0 0 0 0 0 0 0 0 0 0 0 0 0 0 0 0 0 0 0 1 0 0 0 1 1 0 0 0 0 0 0 0 0 0 0 0 0 0 0 1 0 0 0 1 0 0 0 0 0 0 0 0 0 1 0 0 0 1 0 0 0 0 0 0 0 0 0 0 0 0 0 0 0 0 0 0 0 0 0 0 0 0 0 0 0 0 0 0 0 1 1 0 0 0 0 0 1 0 1 0 0 0 0 0 0 0 0 0 0 0 0 0 0 0 0 0 0 0 0 0 1 0 1 0 0 0 0 0 0 0 0 0 0 0 0 0 0 0 0 0 0 0 0 0 0 0 0 0 0 0 0 0 0 0 0 0 0 0 0 0 0 0 0 0 0 0 0 0 0 0 0 0 0 0 0 0 0 1 0 0 0 0 0 0 0 0 0 2 0 0 0 0 0 0 0 0 0 0 0 0 1 0 0 1 0 0 0 0 0 0 0 0 2 0 0 0 0 0 0 1 0 0 0 0 0 0 0 0 0 0 0 0 0 0 0 0 0 0 0 0 0 0 0 0 0 0 0 0 0 0 0 0 0 0 0 0 0 0 0 0 0 0 0 0 0 0 0 0 0 0 0 0 0 0 0 0 0 2 0 1 0 0 0 0 0 0 0 0 0 0 0 0 0 0 0 0 0 0 0 0 0 0 0 0 0 0 0 0 0 0 0 0 0 0 0 0 0 0 0 0 1 0 0 0 0 1 0 0 1 0 0 0 0 0 0 0 0 0 0 0 0 0 0 0 1 0 0 0 0 0 0 0 0 0 0 0 0 0 1 0 0 0 0 0 0 0 0 0 0 0 1 0 0 0 0 0 0 0 0 0 0 0
0 0 0 0 1 0 0 0 0 0 0 1 1 0 0 2 0 0 2 1 0 8 0 0 1 6 0 0 0 0 0 0 0 0 0 1 0 0 0 0 0 2 0 0 5 0 1 0 0 0 0 0 0 0 0 0 0 0 0 0 0 0 0 0 0 0 3 0 6 0 0 0 2 2 0 0 0 0 0 2 0 1 1 0 1 0 0 0 5 0 0 0 0 2 0 0 0 0 1 0 0 0 1 0 0 1 0 0 0 0 0 1 2 9 1 0 0 0 0 2 0 0 1 1 0 0 0 0 0 0 0 0 0 0 0 0 0 1 0 0 0 0 1 0 1 0 0 1 0 1 0 0 0 4 0 2 0 2 0 2 1 0 0 0 0 0 2 0 0 1 0 0 2 0 0 0 0 0 1 0 0 0 0 0 0 3 0 0 1 0 0 2 0 1 0 0 7 1 2 0 0 3 2 0 0 0 0 0 0 0 0 1 0 0 0 0 0 0 0 0 0 0 0 0 0 0 0 0 1 0 0 0 0 0 1 0 1 0 0 0 0 0 0 0 0 0 0 1 0 0 0 0 0 0 0 0 0 0 0 0 5 3 0 0 0 7 1 0 0 0 0 0 3 0 1 0 0 0 0 9 0 1 0 0 0 0 0 0 0 0 3 0 0 6 21 1 8 0 3 2 3 3 1 1 0 0 10 0 8 0 0 2 1 5 0 4 0 4 5 1 1 0 0 3 1 0 0 0 2 2 0 0 0 1 0 0 1 0 0 0 6 0 3 1 0 2 1 4 1 0 5 0 0 0 1 0 4 0 2 0 0 0 0 0 1 0 0 0 2 0 0 1 3 0 1 0 1 0 1 5 0 0 2 0 3 5 1 9 3 1 0 1 0 0 0 0 2 0 0 7 0 1 0 0 1 0 3 0 0 0 1 0 0 0 0 0 0 0 0 0 0 1 1 1 0 0 1 0 1 0 0 0 5 1 0 0 0 0 3 5 1 0 0 0 0 1 0 3 0 0 1 2 1 0 4 1 1 1 0 1 1 4 7 0 3 0 3 3 1 2 0 1 6 0 5 4 2 1 0 1 0 1 0 0 1 1 0 1 0 0 0 0 0 0 0 0 2 0 1 0 0 0 1 0 0 0 0 0 0 0 1 3 0 0 2 5 0 0 0 0 0 9 0 1 2 0 1 0 3 0 0 0 0 0 1 1 2 0 11 5 0 0 2 0 11 1 1 5 3 0 4 8 5 9 15 4 13 5 5 3 3 2 2 2 0 4 2 1 1 0 0 0 0 0 0 0 0 0 1 1 0 0 0 0 0 0 0 0 0 10 0 0 0 0 0 0 0 0 0 1 0 0 0 10 3 3 0 0 0 0 0 0 0 0 0 0 0 0 0 0 5 0 0 0 3 2 0 0 0 1 0 0 0 0 5 0 0 6 0 0 0 0 0 0 0 3 0 1 1 0 0 0 0 0 0 0 0 0 0 0 0 0 0 0 4 0 2 0 0 0 2 0 1 0 0 0 0 0 0 0 0 3 0 0 0 0 0 0 0 2 0 0 0 0 0 0 0 3 1 2 0 0 0 0 0 0 0 0 0 0 0 0 0 0 0 2 0 0 0 0 0 0 0 0 0 1 0 0 0 0 0 0 0 0 0 0 1 0 0 1 0 0 0 0 0 4 0 0 1 0 0 0 0 0 0 1 0 0 5 1 0 0 1 2 0 0 0 0 0 0 0 0 0 1 0 0 0 0 2 1 1 0 0 0 0 0 0 0 0 0 0 0 0 0 0 0 0 0 0 0 0 0 0 0 0 1 0 0 0 1 0 0 0 0 1 0 0 0 0 0 0 0 0 0 0 1 0 0 0 0 0 2 0 0 0 0 0 0 0 1 0 0 0 0 0 1 0 0 0 0 1 0 0 1 0 0 2 0 0 0 0 0 0 2 2 0 0 1 0 0 0 0 0 1 0 0 1 0 0 1 1 0 0 0 0 0 1 2 0 0 2 1 0 0 0 0 1 1 0 0 0 0 0 0 1 0 0 2 0 0 0 0 0 0 0 0 0 0 0 0 0 0 2 0 0 0 0 0 0 0 0 0 0 0 0 0 0 0 0 1 0 1 0 0 0 0 1 0
0 0 0 0 0 1 1 0 0 1 0 0 2 0 0 2 2 3 1 0 1 5 0 1 0 0 0 0 0 3 0 4 0 2 0 0 0 1 1 0 2 0 2 2 0 7 6 2 4 1 4 2 2 3 3 5 0 1 0 0 4 1 5 1 2 5 1 3 0 0 0 0 4 0 1 0 1 4 0 1 0 5 16 3 1 0 1 5 6 1 0 0 0 9 0 0 5 0 0 0 0 0 2 0 1 5 1 0 0 0 1 0 3 1 0 0 0 0 0 0 2 0 0 0 1 0 1 0 0 0 0 0 0 0 1 0 0 1 0 0 1 2 1 0 0 0 0 0 2 0 0 0 0 0 0 2 0 0 0 1 0 4 1 0 0 1 1 1 0 2 0 1 0 1 0 0 0 3 6 6 2 0 4 1 1 3 1 0 2 1 0 1 2 3 3 0 0 0 3 1 0 4 0 13 0 6 2 0 4 3 4 0 1 1 2 0 3 0 3 3 2 1 0 5 3 0 1 2 0 1 2 0 1 0 2 0 4 1 5 0 2 3 9 0 2 0 1 1 3 2 5 4 0 4 2 1 0 1 0 3 3 1 7 4 4 0 1 5 5 6 1 2 2 7 1 5 2 2 10 1 4 6 3 3 5 5 2 1 1 5 1 1 1 3 2 4 2 1 1 3 2 1 4 1 0 0 2 0 5 2 1 2 0 4 3 0 3 0 0 1 2 1 0 2 0 0 3 0 2 1 1 3 1 1 1 1 3 0 1 0 1 1 6 3 1 0 2 0 0 0 0 7 0 0 1 0 2 1 0 0 0 0 0 0 0 1 0 1 0 0 1 0 0 0 0 0 0 0 0 0 1 5 0 0 6 0 0 0 0 0 0 0 1 0 1 0 1 0 1 0 0 0 0 1 0 0 0 0 1 0 0 0 0 1 0 0 0 0 0 0 0 0 0 0 0 0 1 0 0 0 0 1 0 0 0 0 0 0 0 0 0 0 0 1 0 2 0 0 0 0 0 0 0 0 0 0 0 5 0 0 0 0 0 0 0 0 0 0 2 2 1 9 0 0 0 0 0 0 0 0 0 0 0 0 0 0 0 3 0 0 0 0 0 0 0 0 0 0 0 0 0 0 2 0 0 0 0 0 0 0 1 0 2 0 0 2 0 0 0 0 0 0 0 0 1 0 0 0 1 2 0 0 0 1 0 1 0 0 0 0 0 0 0 1 5 0 2 2 2 1 2 0 0 0 1 1 4 0 0 0 4 0 1 1 0 0 1 0 2 2 0 3 1 6 0 1 0 4 0 2 1 2 1 0 0 0 0 0 0 0 1 1 3 1 2 0 7 0 0 0 0 2 1 1 0 5 1 1 3 3 0 6 2 0 0 0 2 1 0 0 0 1 5 1 6 0 0 7 5 0 2 3 0 0 1 0 1 0 0 0 0 0 0 0 2 0 3 1 2 1 0 1 2 0 1 2 3 1 1 1 3 0 1 1 1 1 0 0 0 0 0 0 0 0 1 0 0 0 0 0 0 1 0 0 0 4 2 0 1 0 0 0 0 0 4 4 0 0 0 2 0 0 0 0 0 1 0 0 0 0 2 0 0 2 0 0 0 0 0 0 0 0 0 6 0 0 0 0 0 0 0 0 1 0 0 0 0 0 0 0 0 0 0 0 0 0 0 0 1 0 0 2 0 0 0 0 0 0 0 0 0 0 0 0 0 1 0 0 0 0 0 0 0 3 0 2 3 0 0 0 0 0 1 1 0 0 0 0 1 1 0 0 0 0 0 2 0 0 0 0 2 0 0 1 4 0 0 0 0 1 0 0 0 0 0 0 0 0 0 0 3 0 0 2 0 3 0 0 0 0 0 0 2 0 0 0 0 0 0 0 0 0 0 0 0 0 0 0 0 0 6 1 1 1 1 0 0 0 0 0 0 0 0 0 4 1 1 1 0 0 0 1 1 0 0 0 0 0 0 0 0 1 1 3 1 0 1 2 1 0 0 0 0 1 1 2 0 1 0 0 1 1 0 0 1 4 0 0 2 0 1 0 0 0 0 0 1 0 1 1 0 0 0 0 0 0 7 0 0 0 0 0 0 1 0 0 0 0 0 0 2 1 0 1 0 0 0 1
0 0 0 0 0 0 0 0 1 0 0 0 0 0 0 0 0 0 6 0 0 12 0 0 0 0 0 0 0 1 0 0 0 0 0 1 0 0 0 0 0 0 0 8 0 0 0 0 0 1 0 0 0 0 0 0 0 0 0 0 0 1 0 0 0 0 0 0 0 0 0 0 0 0 0 0 0 0 0 0 0 0 0 0 0 0 1 0 3 0 0 0 0 0 0 1 0 0 0 2 0 0 0 0 0 5 0 0 0 0 0 0 0 0 0 0 0 0 0 0 0 1 0 0 1 0 0 0 0 0 0 0 0 0 0 0 0 0 0 0 0 0 0 0 0 0 0 0 1 0 0 0 0 0 0 0 0 1 0 0 0 0 0 0 0 0 0 0 0 0 0 0 0 0 0 0 0 0 8 0 0 0 0 0 0 0 0 0 0 0 0 0 0 0 0 0 0 0 0 0 0 0 0 0 0 1 0 0 0 0 0 0 0 0 0 0 0 0 0 0 0 0 0 0 0 1 0 0 0 0 0 0 0 0 0 0 0 0 0 0 0 0 0 0 0 0 0 0 0 0 0 0 0 0 1 0 0 0 0 0 0 0 0 0 0 0 0 0 0 0 0 0 0 0 0 0 0 0 0 1 0 0 0 0 0 0 0 0 0 0 0 0 0 0 1 0 0 0 0 0 0 0 0 0 0 0 0 0 0 0 0 0 0 0 0 0 0 0 0 0 0 0 0 0 0 0 0 0 0 0 0 0 0 1 0 0 0 0 2 0 0 0 0 1 0 0 0 1 1 0 0 0 0 0 1 0 0 0 0 0 0 0 0 0 0 0 0 0 1 0 0 0 0 0 0 0 0 0 0 0 0 0 0 0 0 0 0 0 0 0 0 0 0 0 0 0 0 0 0 0 0 0 0 0 0 0 0 0 0 0 0 0 0 0 0 0 0 0 0 0 0 0 0 0 0 0 0 0 0 0 0 1 0 0 0 0 0 0 0 0 0 0 0 0 0 5 0 0 0 0 0 1 0 0 0 0 0 0 0 0 0 0 0 0 0 0 0 0 0 0 4 0 0 0 0 0 0 0 0 0 0 2 0 0 0 0 0 0 0 0 0 0 0 0 0 0 0 0 0 0 0 0 0 0 0 0 0 0 0 0 0 3 0 0 0 0 0 0 0 0 0 0 0 0 0 0 0 0 0 0 0 0 0 0 0 0 0 0 0 0 0 0 0 0 0 0 0 0 0 0 0 0 0 0 0 0 0 0 0 0 16 0 0 0 0 0 0 0 0 0 0 0 0 0 0 0 0 0 0 0 0 0 0 0 0 0 0 0 0 0 0 0 0 0 0 0 0 0 0 0 0 2 0 0 0 0 0 0 0 1 0 0 0 0 0 0 0 0 0 0 0 0 0 0 0 0 0 0 0 0 0 0 0 0 0 0 0 0 0 0 0 1 0 0 0 0 0 0 0 0 0 0 0 0 2 0 0 0 0 0 0 0 0 1 0 0 0 0 0 0 0 0 0 0 0 0 0 0 0 0 0 0 0 0 0 0 0 0 0 0 0 0 0 0 0 0 0 0 0 0 0 0 0 0 0 0 0 0 0 0 0 0 0 0 0 0 0 0 0 0 0 0 0 0 0 0 0 0 0 0 0 0 0 0 0 1 0 0 0 0 0 0 0 0 0 0 0 0 0 0 0 0 0 0 0 0 0 0 0 0 1 0 0 0 0 0 0 0 0 0 0 0 0 0 0 0 0 0 0 0 0 0 0 0 0 0 0 0 0 0 0 0 0 0 0 0 0 0 0 0 0 0 0 0 0 0 0 0 0 0 0 0 0 0 0 0 0 0 0 0 0 0 0 0 0 0 0 0 0 0 0 0 0 0 0 0 0 0 0 0 0 0 0 0 0 0 0 0 0 0 0 0 0 0 0 0 0 0 0 0 0 0 0 0 0 0 0 0 0 0 0 0 0 0 0 0 0 0 0 0 0 0 0 0 0 0 1 0 0 0 0 0 0 0 0 0 0 0 0 0 1 0 0 0 0 0 0 1 0 0 0 0 0 0 0 0 0 0 0 0 0 0 0 0 0 0 0 0 0 0 0 0 0 0 0 0 0 0 0 0 0 0 0 0 0 0 0 0
0 0 0 0 0 1 0 0 0 2 0 0 1 0 0 4 0 0 0 0 0 0 0 0 0 0 1 0 16 1 0 0 6 1 1 0 0 0 0 0 0 0 0 0 0 0 0 0 0 2 2 1 0 2 0 1 1 0 0 0 0 0 0 0 0 0 0 0 0 0 0 0 0 0 1 0 0 1 0 0 0 0 1 0 0 0 1 2 0 0 0 0 0 0 0 0 0 1 0 0 2 0 0 0 0 0 0 0 0 0 0 0 2 0 0 0 1 0 0 0 0 2 0 0 0 1 1 0 1 1 0 0 1 0 1 0 0 0 0 0 0 0 0 0 0 0 0 0 1 0 0 1 0 0 0 0 0 0 0 0 1 1 0 0 1 0 0 0 3 0 1 0 0 1 1 0 1 0 0 8 1 2 1 1 0 0 0 1 0 0 0 0 0 0 0 0 5 0 0 0 1 0 2 2 0 3 1 0 0 4 2 0 0 1 0 0 2 0 1 0 1 1 0 0 0 3 1 0 2 0 0 2 1 0 0 0 4 1 3 1 0 0 0 5 0 0 0 0 0 0 0 2 0 0 1 0 0 2 0 1 1 2 0 0 1 0 0 0 3 1 1 2 1 0 0 0 0 0 0 0 0 1 1 0 0 0 1 0 0 0 1 0 0 1 0 0 3 2 0 0 0 5 2 0 4 0 0 0 0 0 1 0 0 3 2 2 0 1 0 0 1 0 0 0 2 1 0 0 0 0 0 0 1 2 7 0 3 1 0 0 2 1 2 0 0 0 0 0 0 1 2 0 1 0 0 2 0 1 0 0 1 0 0 0 0 0 0 1 0 0 0 0 0 1 0 0 0 0 0 0 0 0 0 0 0 0 1 0 0 0 0 0 0 0 0 0 0 0 0 0 0 0 0 0 0 0 0 3 0 0 0 0 0 0 5 0 0 2 0 0 0 0 0 0 0 0 0 0 0 0 0 0 0 0 0 0 0 0 2 0 0 0 0 0 2 1 0 0 1 0 0 0 0 0 0 0 0 0 0 0 0 0 0 0 0 0 0 0 0 0 0 0 0 0 0 0 0 0 0 0 0 0 0 1 0 0 1 0 0 0 0 0 0 0 0 0 0 0 0 0 0 0 0 0 0 0 0 0 0 0 1 0 0 0 0 0 0 0 0 0 0 0 0 0 0 0 0 0 0 0 3 0 1 0 0 0 0 0 0 0 0 0 0 0 1 0 0 1 2 0 0 1 0 1 0 0 1 1 3 0 0 2 0 0 1 2 0 0 0 0 0 1 0 0 0 0 0 0 0 0 2 0 0 0 0 0 1 0 0 0 2 0 1 0 0 0 0 0 0 0 0 0 0 0 0 0 0 0 0 0 0 2 1 0 1 0 0 0 0 0 0 0 0 0 0 0 0 0 0 0 0 0 0 2 0 0 2 1 0 0 0 0 0 1 0 1 0 0 1 0 0 0 1 1 0 0 0 0 0 0 0 0 0 0 1 0 0 0 0 2 0 0 0 0 3 0 0 0 0 0 0 0 0 0 0 0 0 0 0 0 0 0 0 1 0 0 0 0 0 0 0 0 1 0 0 1 1 0 1 0 0 0 1 0 0 0 0 2 0 0 0 1 0 0 0 0 0 0 3 0 0 0 0 0 0 0 1 0 0 0 0 0 0 2 0 1 0 0 0 0 0 0 0 0 0 0 0 0 0 0 1 0 0 0 0 0 2 0 0 2 0 0 0 0 5 0 0 0 0 0 0 0 0 0 0 0 0 0 0 1 0 0 0 0 0 0 0 0 0 0 0 0 0 0 0 0 0 0 0 0 0 0 0 0 0 0 0 0 0 0 1 0 1 0 0 1 0 0 0 0 0 0 0 0 0 0 0 0 0 0 0 0 0 0 0 0 1 0 0 0 0 0 0 0 0 0 0 0 0 0 0 0 0 0 0 0 0 0 0 1 0 0 0 0 0 0 0 0 0 0 0 0 0 0 0 0 0 0 3 0 0 0 0 0 0 0 0 0 0 0 0 0 0 0 1 0 0 0 0 0 0 0 0 2 0 1 2 0 0 0 0 0 0 0 0 0 0 0 0 0 0 0 3 0 0 1 0 0 0 0 2 0 4 0 0 0 0 0
0 0 0 0 0 0 0 0 0 0 0 0 2 0 0 0 0 0 0 0 1 0 0 0 1 0 0 0 0 0 4 3 1 1 0 0 0 0 0 0 0 0 0 0 4 0 1 0 0 0 0 0 0 2 0 0 0 0 0 0 0 0 0 0 0 1 0 1 0 0 1 1 0 0 0 0 0 0 0 0 1 1 0 0 0 0 0 0 0 0 0 0 0 0 0 0 0 0 0 0 1 0 0 0 0 0 0 0 0 0 1 0 0 0 0 0 0 0 0 0 0 0 0 0 0 0 0 1 0 0 0 0 1 0 0 0 0 0 0 0 0 0 0 0 0 0 0 0 0 0 1 0 1 0 0 0 0 1 0 0 0 0 0 2 0 1 0 0 0 0 0 0 0 0 0 0 0 0 3 0 0 0 0 0 0 0 0 0 0 1 0 0 0 0 0 0 1 0 0 0 0 1 0 1 0 0 0 2 3 1 5 0 1 0 0 2 0 0 0 0 0 0 0 0 0 0 0 0 0 0 0 0 0 0 0 0 0 0 0 1 0 1 0 0 0 0 0 0 0 0 0 0 0 1 0 0 0 0 0 0 0 0 0 4 0 0 0 0 0 0 0 0 0 7 0 4 0 0 0 0 0 0 0 0 0 0 0 1 0 0 4 0 0 1 0 0 0 0 0 0 0 0 0 0 0 0 0 0 0 0 0 0 0 0 0 0 0 0 0 0 0 2 0 0 0 0 1 0 1 0 0 0 0 0 0 0 0 0 0 0 0 0 0 1 0 0 0 1 1 0 0 0 0 0 0 0 0 0 0 0 0 0 0 0 0 0 0 0 0 1 0 0 0 0 0 0 0 0 0 0 0 1 0 0 0 0 0 0 0 0 0 0 0 0 0 0 0 0 0 0 0 0 0 0 0 0 0 0 0 0 0 0 1 0 5 0 0 0 2 0 0 0 0 0 0 0 0 0 0 2 0 0 0 0 0 1 0 0 0 0 0 0 0 0 0 2 0 0 0 0 0 0 0 0 0 0 0 0 0 0 0 0 0 6 0 0 0 0 0 0 1 1 0 0 0 0 0 0 0 0 0 0 0 0 0 0 0 0 1 0 0 0 0 0 0 0 0 0 0 0 0 0 0 0 0 0 0 0 0 0 0 0 0 0 0 0 0 0 0 0 0 0 0 0 0 0 0 0 0 0 0 0 4 0 0 0 0 0 0 0 0 0 0 0 0 0 1 0 2 0 0 0 0 0 0 0 0 0 0 0 2 0 0 0 0 2 0 1 0 0 0 0 0 0 0 0 0 0 0 3 0 0 1 0 0 0 0 0 0 0 0 0 0 0 0 0 0 0 0 0 0 0 0 0 0 2 0 0 0 0 0 0 0 0 0 0 0 0 0 0 0 0 0 0 0 0 0 1 0 0 0 0 0 0 0 0 0 3 0 0 0 0 0 0 0 2 0 0 0 0 0 0 0 0 0 0 0 0 0 0 0 0 0 0 0 0 0 0 0 0 0 0 0 0 2 0 0 0 0 1 0 0 0 0 0 0 0 0 0 0 0 0 0 0 0 1 0 0 0 0 0 0 1 0 0 0 0 0 0 0 0 0 0 0 0 0 0 0 0 0 0 0 0 0 0 0 0 0 0 3 0 0 0 0 0 0 0 0 0 0 0 0 0 0 1 1 0 0 1 0 0 0 0 0 0 0 0 0 0 0 0 0 0 0 0 0 0 0 0 0 0 0 0 5 0 0 0 0 0 0 0 0 0 0 0 0 0 0 0 0 0 0 0 0 0 0 0 0 0 0 0 0 0 0 2 0 0 0 0 0 0 0 0 0 0 0 0 0 0 0 0 1 0 0 0 0 0 0 3 0 0 0 0 0 0 0 0 0 0 0 0 0 0 0 0 0 0 0 0 0 0 1 0 0 1 0 0 0 0 0 0 0 0 0 0 0 0 0 0 0 0 0 0 0 0 0 0 0 0 0 0 0 0 2 0 1 0 0 2 0 0 5 0 0 0 0 0 1 0 0 1 0 0 0 0 0 0 0 0 0 0 0 0 0 0 0 0 0 0 1 0 0 0 0 0 0 0 0 0 0 0 0 0 0 0 0 0 0 0 0 0 0 5 0 0 0 0 0
0 1 0 0 0 0 0 0 0 0 0 0 1 0 0 1 0 0 0 0 0 1 0 0 0 0 0 0 0 0 1 0 2 1 0 0 0 2 0 0 0 0 0 0 0 0 0 0 0 2 1 2 0 0 1 0 1 1 0 0 0 0 0 0 0 0 1 0 3 0 0 0 0 0 0 0 0 0 0 0 1 0 1 0 0 0 0 0 0 0 1 0 0 1 0 0 1 0 0 0 1 0 0 0 0 1 0 0 0 0 0 0 0 0 0 0 0 0 0 0 0 1 0 1 0 0 2 1 0 0 0 0 0 0 0 1 0 0 0 0 2 0 0 0 0 1 0 0 0 0 1 1 0 1 1 0 0 0 0 0 0 0 1 0 0 0 2 0 0 1 1 0 0 1 0 1 0 0 2 0 0 3 0 8 0 0 0 0 1 0 1 3 0 3 1 0 1 0 1 0 0 0 1 1 2 0 0 0 1 2 1 1 0 3 1 0 0 0 0 0 2 1 0 0 5 0 0 1 0 0 0 1 0 5 0 0 0 2 1 0 0 0 0 0 0 1 0 2 0 2 0 0 0 0 1 0 0 0 0 0 0 1 0 2 2 0 3 0 4 3 1 1 1 1 1 5 1 1 2 1 0 1 0 0 1 0 0 0 1 0 2 0 1 2 1 0 1 3 1 0 2 2 0 1 1 0 2 1 0 0 1 0 2 1 1 0 0 3 0 1 1 0 2 0 0 1 1 2 0 1 2 0 0 3 0 0 2 0 0 0 2 0 0 0 3 2 0 1 0 0 1 7 1 0 1 0 3 0 1 1 0 1 0 0 2 0 2 1 0 0 0 0 2 0 0 0 0 0 0 0 0 0 0 1 0 0 0 0 0 0 0 0 1 1 0 2 0 1 1 0 0 1 0 1 0 0 1 0 0 0 4 0 1 1 0 0 0 0 2 0 0 0 0 0 0 0 0 0 2 3 0 1 0 0 2 1 1 0 0 0 1 4 0 0 0 6 0 0 1 0 0 1 1 0 0 0 0 0 0 1 2 0 0 0 2 0 0 0 0 2 0 2 1 0 0 0 0 0 0 0 0 0 0 2 1 0 0 3 0 0 1 0 2 0 2 0 0 0 1 1 0 0 1 0 0 0 0 0 0 0 0 2 0 0 0 0 0 1 0 0 0 2 0 0 1 0 0 0 1 1 0 1 1 0 1 1 0 1 0 1 1 3 0 2 1 0 0 1 1 0 0 1 0 1 1 0 1 0 1 0 3 0 0 0 0 1 1 0 1 1 1 0 0 0 0 1 1 0 0 0 0 0 0 0 0 1 2 0 1 0 0 3 0 2 2 1 1 0 0 0 0 0 1 0 4 0 3 2 0 0 1 2 0 0 2 0 2 0 0 0 0 1 2 0 1 1 1 0 0 0 1 0 2 0 0 4 1 2 0 0 4 0 1 1 0 0 0 0 2 0 0 0 0 1 0 2 1 0 5 0 0 1 0 2 0 0 0 0 0 5 0 0 0 0 0 0 5 0 1 0 0 0 3 0 0 0 0 0 0 0 0 0 0 1 0 1 0 0 0 0 0 0 0 0 0 0 0 1 0 0 0 0 0 0 0 2 0 2 0 0 0 0 0 0 0 0 0 0 0 1 0 0 1 1 1 0 0 1 1 0 0 0 1 0 0 1 1 0 0 1 0 0 0 0 2 0 0 0 0 0 1 0 0 0 1 0 0 1 0 1 0 2 0 0 0 0 0 0 0 0 0 0 0 0 0 0 0 0 1 0 0 0 0 0 0 0 1 0 0 1 1 0 0 0 0 0 0 0 0 1 0 0 0 0 0 0 0 0 1 3 0 2 0 0 0 1 2 0 0 1 0 0 0 0 1 0 0 1 1 0 0 0 0 1 0 0 0 0 0 0 2 0 0 0 0 0 0 0 3 0 4 0 0 0 0 0 0 2 0 0 0 1 0 0 0 0 0 1 0 0 0 1 1 1 1 1 0 0 0 1 0 1 1 0 1 0 0 0 0 0 1 0 0 1 0 0 0 0 0 1 1 1 0 0 0 0 2 2 0 0 0 0 0 0 1 2 1 0 0 0 0 0 0 0 1 0 0 0 0 0 0 0 0 0 1 0 0 0
0 0 0 0 0 0 0 0 0 0 0 0 0 0 0 0 0 0 0 0 0 0 0 0 0 0 0 0 0 0 0 0 0 0 0 0 0 0 0 0 0 0 0 3 0 1 0 0 0 0 0 0 0 0 0 0 0 0 0 0 0 0 0 0 0 0 0 0 0 0 0 0 0 0 0 0 0 0 0 0 0 0 0 0 0 0 0 0 0 0 0 0 0 0 0 0 0 0 0 0 0 0 0 0 0 0 0 1 0 0 0 0 0 0 0 0 0 0 0 0 0 0 0 0 0 0 0 0 0 0 0 0 0 0 0 0 0 0 0 0 0 0 0 0 0 0 0 0 0 0 0 0 0 0 0 0 0 0 0 0 0 0 0 0 0 0 0 0 0 0 0 0 0 0 0 0 0 0 0 0 1 0 0 0 0 0 0 0 0 0 0 0 0 0 0 0 0 0 0 0 0 0 0 0 0 0 0 0 0 0 0 0 0 0 0 0 0 0 0 0 0 0 0 0 0 0 0 0 0 0 0 0 0 0 0 0 0 0 0 0 0 0 0 0 0 0 0 0 0 0 0 0 0 0 0 0 0 0 0 0 0 0 0 0 0 0 0 0 0 0 0 0 0 0 0 0 0 0 0 0 0 2 0 0 0 0 0 0 0 0 0 0 0 0 0 0 0 0 0 0 0 0 0 0 0 0 0 0 0 0 0 0 0 0 0 0 0 0 0 0 0 0 0 1 0 0 0 0 0 0 0 0 0 0 0 0 0 0 0 0 0 0 0 0 0 0 0 0 0 0 0 0 0 0 0 0 0 0 0 0 0 0 0 0 0 0 0 0 0 0 0 0 0 0 0 0 0 0 0 0 0 0 0 0 0 0 0 0 0 0 0 0 0 0 0 0 0 0 0 0 0 0 0 0 0 0 0 0 0 0 0 0 0 0 0 0 0 0 0 0 0 0 0 0 0 0 0 0 0 0 0 0 0 0 0 0 0 0 0 0 0 0 0 0 0 0 0 0 0 0 0 0 0 0 0 0 0 0 0 0 0 0 0 2 0 0 0 0 0 0 1 0 0 0 0 0 0 0 0 0 0 2 0 0 0 0 0 0 0 0 0 0 0 0 0 0 0 0 0 0 0 0 0 0 0 0 0 0 0 0 0 0 0 0 0 0 0 0 0 0 0 0 0 0 0 0 0 0 0 0 0 0 0 0 0 0 0 0 0 0 0 0 0 0 0 0 0 0 0 0 0 0 0 0 0 0 0 0 0 0 0 0 0 0 0 1 0 0 0 0 0 0 0 0 0 0 0 0 0 0 0 0 0 0 0 0 0 0 0 0 0 0 0 0 0 0 0 0 0 0 0 0 0 0 0 0 0 0 0 0 0 0 0 0 0 0 0 0 0 0 0 0 0 0 0 0 0 0 0 0 0 0 0 0 0 0 0 0 0 0 0 0 0 0 0 3 0 0 0 0 0 0 0 0 0 0 0 0 0 0 0 0 0 0 0 0 0 0 0 0 0 0 0 0 0 0 0 0 0 0 0 0 0 0 0 0 0 0 0 0 0 0 0 0 0 0 0 0 0 0 0 0 0 0 0 0 0 0 0 0 0 0 0 0 0 0 0 0 0 0 0 0 0 0 0 0 0 0 0 0 0 0 0 0 0 0 0 0 0 0 0 0 0 0 0 0 0 0 0 0 0 0 0 0 0 0 0 0 0 0 1 0 0 0 0 0 0 0 0 0 0 0 0 0 0 0 0 0 0 0 0 0 0 0 0 0 0 0 0 0 0 0 0 0 0 0 0 0 0 0 0 0 0 0 0 0 0 0 0 0 0 0 0 0 0 0 0 0 0 0 0 0 0 0 0 0 0 0 0 0 0 0 0 0 0 0 0 0 0 0 0 0 0 0 0 0 0 0 0 0 0 0 0 0 0 0 0 0 0 0 0 0 0 0 0 0 0 0 0 0 0 0 0 0 0 0 0 0 0 0 0 0 0 0 0 0 0 0 0 0 0 0 0 0 0 0 0 0 0 0 0 0 0 0 0 0 0 0 0 0 0 0 0 0 0 0 0 0 0 0 0 0 0 0 0 0 0 0 0 0 0 0 0 0 0 0 0 0 0 0 0 0 0 0 0 0 0 0
0 3 1 0 0 0 0 0 0 0 0 0 0 0 0 0 0 0 1 1 1 0 0 2 0 0 0 1 0 0 2 0 3 0 0 1 1 0 0 0 0 0 0 2 0 0 0 0 4 2 0 1 3 1 0 0 0 0 0 0 3 0 0 0 0 0 1 0 0 0 0 0 1 0 0 1 0 0 0 1 0 1 5 1 2 1 0 0 1 0 2 0 0 5 0 1 0 0 0 1 0 0 1 0 0 0 0 0 0 0 0 0 2 0 4 0 0 2 0 0 0 0 3 2 2 0 0 0 0 2 0 0 0 0 0 1 0 0 0 3 1 0 3 0 2 0 1 1 0 1 0 0 0 1 1 2 0 1 1 0 0 0 1 2 0 0 0 1 0 1 0 1 1 0 0 0 0 0 1 3 0 0 0 0 1 0 0 0 0 0 2 1 0 1 0 5 0 0 0 0 1 1 0 2 0 0 0 1 0 0 0 0 1 2 1 0 0 0 0 0 0 0 1 0 0 0 0 0 0 0 0 1 0 0 0 0 4 0 0 0 1 1 0 1 0 0 0 5 0 0 4 1 1 0 0 0 2 2 0 0 0 0 1 1 0 2 1 0 3 0 4 1 1 3 0 0 1 0 1 0 2 3 0 0 3 4 1 0 3 4 1 1 2 1 0 0 4 3 0 3 3 1 1 0 0 1 0 3 0 2 0 0 0 2 1 1 2 2 3 8 0 0 0 1 2 1 1 0 3 0 0 0 1 1 0 2 3 0 1 0 2 0 4 3 0 1 0 1 0 4 3 0 2 3 0 0 1 0 2 0 1 0 0 0 0 3 2 0 0 0 0 1 3 2 2 2 4 0 0 1 1 0 0 3 1 1 0 1 2 4 1 0 0 0 0 1 0 0 2 1 0 1 0 3 0 2 2 0 2 0 3 0 1 0 1 1 1 0 0 0 0 3 0 0 3 0 0 0 0 2 3 1 0 0 1 0 2 4 2 0 0 0 0 2 0 2 2 0 0 0 0 1 3 1 0 2 0 1 0 1 0 0 0 0 0 0 3 0 0 2 0 0 0 0 3 0 0 3 1 2 0 0 2 1 0 0 1 2 0 1 1 1 0 1 0 1 0 1 4 0 0 0 1 1 0 1 0 1 0 1 0 3 2 0 0 0 0 2 0 0 0 1 0 0 0 0 1 4 1 0 0 0 1 0 1 4 0 0 1 1 3 3 0 2 2 0 0 1 1 0 5 1 0 1 0 1 2 0 1 0 5 2 0 1 0 0 3 0 1 0 1 0 2 2 0 1 1 2 0 2 0 0 0 1 2 0 0 0 0 0 1 1 0 0 0 0 0 0 0 0 0 0 0 0 0 0 0 0 0 1 0 2 2 0 0 0 1 0 0 1 3 0 2 0 0 0 1 0 0 2 1 0 2 0 3 0 0 0 0 0 0 0 1 1 0 2 0 0 0 1 0 3 0 1 0 1 2 0 0 2 1 0 1 2 0 0 0 0 0 0 0 0 0 0 0 0 0 0 0 0 2 0 0 0 0 0 0 0 0 0 0 0 0 0 0 0 3 0 0 0 0 0 3 0 0 1 1 0 0 0 0 0 0 0 2 1 0 0 0 0 0 0 1 0 0 1 0 1 0 0 2 0 2 0 0 0 4 0 0 0 0 0 0 0 1 2 0 0 0 1 0 0 0 3 0 0 0 0 2 0 0 1 3 6 0 0 0 4 0 0 1 0 0 0 3 0 1 0 0 1 0 1 0 1 0 1 0 0 0 2 0 0 0 0 1 0 0 0 0 0 0 0 0 0 1 0 0 0 0 0 1 1 0 0 2 0 0 0 0 1 0 1 0 1 0 0 0 0 1 0 0 0 0 0 1 0 0 0 2 0 0 0 0 0 0 0 0 0 0 1 0 0 0 1 0 1 0 0 0 0 0 0 0 0 0 1 0 1 0 0 3 1 1 2 0 1 1 1 0 0 1 0 1 0 1 0 0 0 0 0 4 0 0 0 0 1 0 1 0 0 2 0 0 0 0 0 0 0 0 0 0 4 0 0 1 0 0 0 0 0 1 0 2 0 0 0 0 1 1 0 0 0 0 1 2 0 0 0 0 0 0 0 2 0 0 0 0 0
0 0 0 0 0 0 0 0 1 0 0 0 0 0 0 0 0 2 0 0 0 0 0 0 1 0 0 0 0 0 0 0 0 0 1 0 0 0 0 0 0 0 0 1 0 0 0 0 0 0 1 0 0 1 0 0 0 0 0 0 0 0 0 0 0 0 0 0 0 0 0 1 0 1 0 0 0 3 0 0 0 0 0 0 0 0 0 0 0 0 0 0 0 0 0 1 0 0 0 0 0 0 1 0 0 0 0 1 0 0 0 0 0 0 0 0 0 1 0 0 0 0 0 0 1 0 1 0 0 0 1 0 0 0 0 0 0 0 0 0 0 0 0 0 0 0 0 1 0 0 0 0 0 1 0 0 1 0 0 0 0 3 0 2 1 0 0 0 0 0 0 0 0 0 0 2 0 0 2 0 0 1 0 1 1 1 0 0 0 0 0 0 1 1 0 0 0 0 0 0 0 5 0 0 0 0 0 0 2 3 0 0 1 1 1 0 0 1 0 0 0 0 0 0 0 0 0 0 0 0 0 0 0 0 0 0 0 0 0 0 0 2 0 1 0 0 0 1 1 0 0 0 2 0 0 0 0 0 0 1 0 1 0 0 0 0 0 1 1 0 0 0 1 0 0 0 0 0 0 0 0 2 0 0 0 0 0 0 0 1 0 0 0 0 0 1 0 0 0 0 0 2 0 1 2 0 0 1 0 1 1 0 0 0 1 1 0 0 0 0 0 1 0 2 0 0 0 0 0 1 0 1 0 0 0 0 0 1 0 0 0 1 2 1 0 0 0 0 0 0 1 0 1 0 0 0 0 0 0 0 1 1 0 0 0 0 1 0 0 0 0 0 2 0 1 1 2 0 1 0 0 0 0 0 1 2 0 0 0 0 0 0 0 0 0 0 0 0 2 0 0 0 0 0 0 0 0 0 0 0 0 1 0 0 3 0 0 0 0 0 0 0 0 1 0 1 0 0 1 0 0 0 0 0 0 0 0 0 0 0 0 0 0 0 0 2 0 0 0 0 0 0 0 1 0 0 0 0 0 1 0 0 0 0 0 0 1 0 1 0 0 1 0 0 0 0 1 1 0 0 0 0 0 0 0 0 1 0 0 0 0 0 0 0 0 1 0 0 0 0 0 0 0 1 0 0 0 0 0 1 0 0 0 0 0 0 0 0 0 0 0 0 0 0 1 1 0 1 0 0 0 0 0 0 0 1 0 1 0 0 0 0 0 0 1 0 1 0 2 0 0 2 0 0 0 1 0 0 0 0 0 1 0 0 0 2 0 0 0 0 0 0 0 0 1 0 0 0 0 1 1 0 0 0 0 1 0 1 0 0 0 0 0 0 0 0 0 0 0 0 0 0 0 0 0 0 0 0 0 0 0 0 0 1 0 0 0 1 0 0 0 0 0 0 0 0 0 0 0 0 0 0 0 0 0 0 0 0 0 0 1 0 0 0 0 0 0 0 1 0 0 0 0 1 0 0 0 1 0 0 0 3 0 1 0 0 0 0 0 0 5 0 0 0 0 0 0 0 0 0 0 0 0 0 0 0 0 0 0 0 0 0 0 0 0 1 0 0 0 0 0 0 0 0 0 0 0 0 0 0 0 2 0 0 0 0 0 0 0 0 0 1 0 1 0 0 0 0 0 0 0 0 0 0 0 1 0 1 0 0 1 0 0 0 0 0 0 0 0 0 0 0 0 0 0 0 0 0 0 0 0 0 0 0 0 0 0 0 0 0 0 0 0 0 0 0 0 0 0 0 0 0 0 0 0 0 0 0 0 0 0 0 0 0 0 0 0 0 0 0 0 0 0 0 0 0 0 0 0 0 0 0 0 0 0 0 1 0 0 0 0 0 0 0 0 0 0 0 0 0 0 0 0 0 0 0 0 0 0 0 0 0 0 0 0 0 0 0 0 0 0 0 0 0 0 0 0 1 0 2 0 1 0 0 0 0 0 0 0 0 0 0 0 0 0 0 0 0 0 0 2 0 0 0 0 1 0 0 1 0 0 0 0 0 0 0 1 0 0 0 0 0 0 0 0 0 0 0 0 0 0 0 0 0 0 0 0 0 0 0 0 0 0 0 0 0 0 0 1 0 0 0 0 0 0 0 0 0 0 0 0 0 0 0 0 0 0 0
0 0 2 1 0 1 0 0 0 1 1 0 0 0 0 0 2 2 3 0 1 2 0 0 1 0 0 0 1 0 1 0 0 0 0 0 0 0 2 0 4 1 0 2 1 1 0 0 5 3 1 3 6 2 1 0 1 1 0 0 0 2 0 0 0 0 0 0 1 0 0 0 0 1 0 0 0 0 0 0 0 0 0 0 1 0 0 2 0 0 1 0 0 1 0 0 0 0 0 1 0 1 0 0 0 1 1 2 0 0 0 4 0 0 0 4 0 0 0 0 0 0 0 0 0 1 0 0 0 0 0 0 0 0 2 0 0 1 0 0 0 0 0 0 0 0 0 4 0 0 0 0 0 0 0 1 0 0 1 0 0 0 1 0 2 0 0 0 0 0 0 0 0 0 3 0 0 0 1 1 0 1 0 1 1 1 0 1 0 0 0 3 2 0 0 0 1 1 2 1 0 8 6 1 0 5 5 2 4 5 2 2 3 2 1 1 1 0 1 0 6 0 0 0 2 2 0 1 0 0 1 3 1 0 0 0 1 3 0 2 0 4 1 0 0 0 0 0 0 0 0 3 2 2 2 0 0 0 1 0 1 0 0 1 2 2 0 3 0 1 0 3 0 0 2 0 1 1 0 0 0 1 0 0 1 0 0 0 1 0 3 0 1 0 1 2 5 0 0 0 0 3 0 0 3 0 1 0 0 2 0 2 1 4 0 1 1 2 0 1 0 2 0 0 0 0 1 2 0 0 0 2 0 1 0 1 2 0 1 2 1 0 0 0 3 0 2 0 0 3 0 0 0 1 0 0 0 0 0 0 0 0 0 2 0 0 0 1 1 1 0 0 1 0 1 0 0 1 0 0 1 0 0 0 0 0 0 0 0 0 0 0 0 1 0 0 0 0 1 0 0 0 1 0 0 0 0 0 0 1 1 0 0 0 0 0 0 0 0 1 0 0 0 0 0 0 0 0 0 0 0 0 0 0 0 0 0 0 0 0 0 0 1 0 1 1 0 0 0 0 0 0 0 1 0 1 0 0 0 0 0 0 0 3 0 2 0 2 0 0 0 0 2 0 0 0 1 1 0 0 2 2 1 0 0 0 1 0 0 0 1 0 0 0 0 0 0 0 0 0 0 0 0 0 0 0 0 0 0 0 0 0 1 0 0 1 0 0 0 0 0 0 0 0 0 0 0 1 0 1 0 0 0 0 0 2 0 0 0 0 2 0 0 0 0 0 1 1 2 1 1 0 0 1 1 0 1 0 0 0 1 0 0 3 3 0 1 0 0 1 0 0 0 0 0 0 0 0 0 0 0 0 0 0 0 0 0 0 0 0 1 0 0 3 0 0 0 1 0 1 0 0 0 0 1 1 1 0 2 0 0 1 1 0 0 1 0 0 0 0 0 1 1 1 0 0 0 0 1 0 0 0 0 0 1 0 1 0 0 0 3 0 0 1 1 0 0 0 0 0 0 0 0 0 0 0 0 0 0 0 0 0 0 0 0 0 0 0 0 0 0 0 0 0 3 0 0 0 0 0 0 0 0 2 2 0 0 0 0 0 0 0 0 0 0 2 11 0 0 0 0 0 0 0 0 4 0 0 0 0 5 0 0 0 0 0 0 1 0 2 0 0 0 0 0 0 0 0 0 2 0 0 0 1 1 0 0 0 0 1 0 1 2 0 1 0 0 1 0 1 0 0 0 0 0 0 1 0 0 0 0 0 0 0 1 2 0 0 1 0 1 0 0 2 0 0 0 0 0 1 0 0 0 1 0 0 0 0 0 0 0 0 0 0 1 0 0 0 0 0 0 1 3 0 0 0 0 0 0 0 0 0 0 0 0 0 0 0 0 0 0 0 0 0 0 0 0 0 0 3 0 0 0 0 0 0 0 0 0 0 0 0 1 0 0 0 0 2 0 0 0 2 0 0 0 0 0 0 0 0 0 0 0 0 1 0 0 0 0 0 1 1 0 1 0 0 0 0 0 0 0 0 0 0 0 0 0 2 3 0 0 0 0 0 2 1 0 0 0 0 1 0 0 0 0 1 1 1 0 0 0 0 0 0 0 1 0 0 0 2 0 0 0 1 0 0 0 0 2 1 0 0 1 0 0 0 0 1 0 0 0 1 1 0 0 0 1 0
0 1 0 0 0 0 0 0 2 2 0 0 1 0 0 0 0 0 0 0 0 0 0 0 0 0 0 0 8 0 0 0 1 0 0 0 0 0 0 0 0 0 0 0 1 0 0 0 0 0 1 0 1 0 0 0 0 0 0 0 0 0 0 0 0 0 2 0 0 1 0 0 1 0 0 0 0 0 2 0 0 1 0 0 1 0 0 0 2 0 0 1 0 2 1 1 0 0 0 1 0 0 0 0 0 1 2 1 3 1 1 0 0 0 1 0 1 1 0 1 0 0 0 1 2 0 0 0 0 1 0 0 1 0 0 0 0 0 0 0 1 1 0 0 0 0 4 0 0 0 1 1 0 0 0 0 0 1 0 0 0 4 0 0 1 0 2 5 0 1 1 0 0 1 0 1 0 0 0 0 0 0 3 0 1 0 0 3 1 0 0 1 0 0 1 0 2 1 0 2 0 2 0 1 0 1 2 0 1 1 2 1 0 0 1 0 0 0 0 6 0 2 0 0 1 0 0 2 1 0 0 1 1 2 0 3 0 0 0 0 0 0 0 0 0 0 0 5 0 2 3 0 3 0 4 2 0 0 2 0 1 1 1 1 1 0 0 1 1 1 0 1 0 1 2 2 2 0 2 0 2 0 6 2 4 0 0 6 1 1 2 1 1 4 2 1 0 3 4 1 2 1 0 0 0 2 2 4 0 1 0 1 2 1 3 0 0 2 0 0 0 3 0 4 0 1 1 0 0 3 0 0 0 1 3 1 1 2 0 2 1 2 0 1 1 1 0 0 1 1 0 0 0 0 0 0 0 0 2 5 3 0 0 0 0 0 0 0 0 1 0 0 0 2 0 1 1 0 0 2 0 0 0 0 0 0 1 0 1 2 0 0 0 1 0 0 0 0 1 0 3 2 2 2 1 0 0 0 0 1 0 0 1 1 1 0 0 1 0 1 0 0 0 1 0 0 0 0 0 1 3 0 0 0 1 2 0 2 0 0 1 2 1 0 1 1 0 0 1 0 1 0 0 0 0 0 0 0 0 0 1 0 3 3 0 0 1 0 0 0 1 0 1 0 1 0 0 0 0 0 0 0 0 2 1 1 1 1 1 0 0 0 0 0 2 2 0 0 0 1 0 4 1 1 0 2 1 3 1 1 1 3 0 2 0 0 0 0 0 0 1 0 0 0 0 0 0 0 0 1 0 0 1 0 1 0 4 0 1 1 1 1 0 1 0 0 1 0 2 2 0 0 0 1 0 0 1 1 3 0 2 0 1 0 1 1 3 0 1 0 3 1 0 0 0 0 1 1 0 0 0 1 0 0 3 0 1 0 1 1 1 0 2 0 0 0 0 2 0 0 1 0 0 1 1 0 1 2 1 0 0 2 0 0 0 1 0 0 0 0 1 0 0 0 1 1 1 1 0 1 1 0 0 2 0 1 0 0 1 0 1 0 1 0 0 1 1 0 0 0 1 0 2 0 1 1 0 1 2 3 1 3 1 0 0 0 0 0 0 0 0 0 0 2 5 0 0 0 2 0 0 0 0 0 0 0 0 0 0 1 1 0 1 0 0 0 0 0 0 0 0 0 0 2 0 0 0 0 0 0 0 1 0 0 0 0 0 0 0 0 0 0 0 0 0 0 0 0 1 0 0 0 0 0 0 4 1 0 0 0 3 0 3 0 1 0 1 0 0 0 0 2 0 2 0 0 0 0 0 0 1 0 1 0 3 1 0 0 0 0 1 1 0 1 0 0 1 0 1 0 0 0 5 0 0 0 1 1 1 0 0 0 0 0 0 2 1 0 0 0 0 0 1 0 0 0 0 0 0 0 1 0 0 0 0 0 0 0 1 0 2 0 1 0 0 0 0 0 0 0 0 0 0 0 0 0 0 1 0 0 1 0 0 0 0 0 0 0 0 3 0 0 0 1 0 0 0 0 3 0 0 1 0 1 0 1 0 0 1 1 2 0 2 0 0 1 0 0 0 1 1 1 0 2 3 2 2 0 1 0 0 0 0 0 0 0 0 0 0 0 1 0 0 0 1 0 1 0 2 0 0 2 0 0 0 0 0 0 0 0 0 0 0 0 0 0 0 1 0 2 1 2 0 0 0 5 1 2 0 0 0 0 0 0 1 2 2 0
0 0 3 0 1 0 0 0 0 0 0 0 0 0 1 2 0 0 0 0 0 1 1 1 1 0 0 0 0 0 0 0 0 0 2 0 0 0 1 1 0 1 0 0 0 2 0 0 10 0 0 0 1 3 0 1 0 0 0 0 0 0 0 1 0 0 0 0 0 0 0 0 0 0 0 0 0 0 0 0 3 0 0 0 0 0 0 0 1 0 0 1 0 0 1 0 0 0 0 0 0 0 0 0 0 1 0 0 0 0 0 0 1 0 0 0 1 0 0 2 0 0 1 0 0 0 0 4 0 0 0 0 0 0 0 0 0 0 1 0 0 0 0 1 0 0 1 0 0 0 1 0 0 0 0 0 0 2 0 0 1 0 1 0 0 0 1 0 1 0 0 0 1 0 2 1 0 0 1 0 1 0 0 1 0 1 0 0 0 1 0 0 1 0 0 0 1 5 0 0 1 1 1 0 0 2 3 0 5 1 4 0 0 0 2 0 0 0 0 0 0 0 0 0 0 0 0 0 0 1 0 0 0 0 0 0 0 1 0 0 0 3 0 0 1 0 2 1 0 0 3 0 0 2 0 0 0 0 0 0 0 1 1 1 1 1 2 0 0 0 0 1 0 5 1 2 1 0 1 2 0 0 0 1 0 1 1 0 0 2 1 0 5 2 1 2 1 0 0 0 1 0 0 1 3 0 1 0 2 0 0 0 0 0 0 0 0 0 1 0 1 2 1 0 0 0 1 0 2 0 1 2 1 1 2 0 3 0 0 0 0 0 1 0 0 0 1 0 0 3 0 0 0 0 0 0 0 0 0 0 1 0 0 0 0 0 0 0 0 1 0 0 0 0 0 0 0 1 0 0 0 1 0 0 0 0 0 0 1 1 0 0 0 0 0 0 0 0 0 0 0 0 0 0 0 0 0 0 2 0 0 0 0 0 5 0 0 0 0 0 0 0 0 0 0 0 0 0 0 2 0 0 0 0 0 0 0 1 0 0 0 0 0 0 1 1 2 0 0 0 1 0 0 1 0 0 0 0 0 0 0 0 0 1 0 0 0 0 0 0 0 0 1 0 0 1 0 0 0 0 0 1 0 0 0 3 0 0 0 0 0 0 0 0 0 0 0 1 0 0 0 0 0 0 0 0 0 2 0 0 1 1 0 0 0 0 0 0 0 0 0 0 0 0 0 0 0 0 0 0 0 0 2 1 0 0 0 0 0 0 0 0 0 0 0 0 0 1 0 0 0 0 3 0 0 0 0 0 0 0 5 0 0 0 0 8 0 0 0 0 0 0 1 0 2 0 0 0 0 2 0 0 3 0 0 0 1 0 0 0 1 0 0 0 0 0 0 0 0 0 0 0 0 0 0 0 0 0 0 0 0 5 0 0 0 0 0 0 2 0 0 0 2 0 0 0 0 0 1 0 0 0 0 1 0 1 1 0 0 0 0 0 1 0 0 5 0 0 0 2 0 0 0 0 0 1 0 0 0 0 0 0 1 0 0 0 0 0 0 0 0 0 0 0 0 0 0 0 0 0 0 0 0 0 0 1 0 0 0 0 0 0 0 0 1 1 0 0 0 0 0 0 0 0 0 0 1 0 0 1 0 0 0 0 0 0 0 0 0 0 0 0 0 0 0 0 0 0 0 0 0 0 0 0 0 0 0 0 0 0 0 0 0 0 1 0 1 0 0 0 0 0 0 0 0 0 0 0 0 0 0 0 0 0 0 0 0 0 0 0 0 0 0 0 0 2 0 0 0 0 0 0 0 0 0 0 0 0 1 0 0 0 0 0 0 0 0 0 0 0 0 0 1 0 1 0 0 0 0 0 0 0 0 2 0 0 0 0 0 0 0 0 1 0 0 0 0 0 0 1 0 0 1 0 0 0 0 0 0 0 0 0 1 0 0 0 0 0 0 0 0 1 0 2 0 0 0 0 1 0 0 0 0 0 0 0 0 0 0 0 0 0 0 0 0 0 0 0 0 0 1 0 0 3 0 1 0 0 0 0 0 3 1 0 0 1 0 1 0 0 0 0 0 0 0 0 1 0 0 0 0 0 0 0 0 0 0 0 0 0 0 0 0 0 0 0 0 0 0 0 0 0 1 0 0 0 0 0 0 1 0 0 5 1 0 1 0 0
0 0 0 0 0 0 0 0 0 1 0 0 0 0 0 0 0 1 1 2 0 1 0 0 0 0 0 1 0 2 0 1 3 3 0 0 0 0 0 0 0 0 0 0 1 0 1 1 1 1 1 2 3 2 0 0 1 1 0 0 1 0 0 0 0 2 0 0 0 0 0 0 0 0 0 0 0 0 0 0 0 0 0 0 0 0 0 0 0 0 0 1 0 0 0 0 0 0 0 0 0 0 0 0 0 0 3 0 0 0 0 0 0 0 0 0 0 0 0 0 0 0 0 0 0 1 0 1 0 0 0 1 0 0 0 0 0 1 0 0 0 0 0 0 0 0 0 0 0 0 0 0 0 1 0 0 0 0 0 0 0 0 0 1 0 0 0 1 0 1 0 0 0 0 0 0 0 1 3 0 0 2 0 1 0 0 0 0 0 0 0 1 0 2 0 0 0 0 0 0 0 2 0 2 0 0 2 1 1 1 0 0 1 1 0 0 1 0 1 0 0 0 1 0 0 0 0 1 0 0 0 1 1 0 1 0 0 0 0 0 0 1 1 0 0 0 0 0 0 0 0 0 0 0 0 1 0 0 1 0 0 0 1 1 0 0 1 3 1 1 3 0 1 1 0 1 0 0 0 0 0 2 0 0 2 0 2 0 0 1 0 1 1 2 0 0 1 0 1 0 0 2 0 0 2 1 0 0 0 0 0 0 0 0 0 0 0 0 2 0 0 2 1 3 0 0 0 0 0 0 0 0 0 0 1 2 3 0 0 0 2 0 1 0 1 0 0 0 1 0 0 1 0 0 0 0 0 0 0 0 0 0 0 1 0 0 0 0 0 0 0 0 0 0 2 0 0 0 0 0 0 0 0 0 0 0 0 0 0 0 0 0 1 0 0 0 0 0 0 0 0 0 0 0 0 0 0 0 0 1 0 0 0 0 0 0 0 0 0 0 0 0 0 0 0 0 0 0 0 0 0 0 0 0 0 0 0 0 0 0 0 0 0 0 0 0 0 1 0 0 1 0 0 0 0 0 0 0 0 0 0 0 0 0 0 1 0 0 0 0 0 0 0 0 0 0 0 1 0 0 0 1 0 0 0 0 0 0 0 0 0 0 0 0 0 0 0 0 0 0 0 0 0 0 0 0 1 0 0 0 0 0 0 0 0 0 0 0 0 0 1 0 1 0 0 1 0 0 1 1 0 0 0 0 0 0 0 0 0 0 0 0 0 0 1 1 0 1 0 1 1 0 0 0 0 0 0 0 0 0 0 0 0 0 0 0 1 0 0 0 1 0 0 0 0 0 3 0 1 0 0 0 0 0 0 0 0 0 0 0 0 1 0 1 1 1 0 0 0 0 1 1 0 0 0 0 0 0 0 0 0 4 0 0 0 0 0 0 0 0 0 0 0 1 0 0 0 0 0 0 0 0 1 1 0 0 1 0 0 0 0 0 0 0 0 0 1 0 1 1 0 0 0 0 0 0 0 0 0 0 0 1 1 0 0 0 0 0 0 0 1 0 0 0 1 0 0 0 0 0 0 0 0 0 0 0 0 0 0 0 0 0 0 0 0 0 0 0 0 0 0 0 0 0 0 0 0 0 0 0 0 0 0 0 0 0 0 0 0 0 0 0 0 0 0 0 0 0 0 1 0 0 0 0 0 0 0 0 0 0 0 0 0 0 0 2 1 0 0 0 0 0 0 0 0 0 0 0 0 0 0 0 0 0 0 0 0 0 1 0 1 0 0 0 0 0 0 0 0 0 0 1 0 0 0 0 0 0 0 0 0 0 0 0 0 0 0 0 0 0 0 1 0 0 0 0 0 0 0 0 0 0 0 0 0 0 0 0 0 0 0 0 1 0 0 0 0 0 0 0 0 0 1 0 1 0 0 0 0 0 0 0 0 0 0 0 0 0 0 0 0 0 0 0 0 0 0 0 0 0 0 0 0 1 0 0 0 0 0 0 0 0 0 0 1 0 0 0 0 0 0 0 0 2 4 0 1 1 0 0 0 0 0 1 0 0 0 0 0 0 0 0 0 0 0 0 0 0 0 0 0 0 0 0 0 0 0 0 0 0 0 0 0 0 0 0 0 0 0 0 1 1 0 0 0 0 0 0 0 0 0 0 0 0 0 0 0 1
0 0 0 0 0 0 0 0 0 0 0 0 0 0 0 0 0 0 2 0 0 1 0 0 2 0 0 0 0 1 0 0 0 0 0 0 1 0 0 0 0 1 0 0 3 0 0 0 0 1 1 0 0 0 0 0 1 0 0 1 1 0 0 0 0 2 0 0 0 0 0 0 0 0 0 0 0 0 0 0 0 0 0 0 1 0 0 0 0 0 0 0 0 0 1 1 0 0 0 0 0 0 2 1 1 0 0 0 0 0 0 0 0 2 0 0 0 0 0 0 0 0 0 0 0 0 0 0 0 0 0 0 0 1 0 0 0 0 0 0 0 0 0 0 0 0 0 0 0 0 0 0 1 1 0 0 0 0 0 0 0 0 0 0 0 0 0 0 0 0 0 1 0 2 0 0 1 0 1 0 1 0 0 0 0 0 0 0 0 0 0 1 0 0 0 0 2 0 0 0 0 0 0 0 0 0 0 0 0 0 0 0 0 0 0 0 0 0 0 0 0 0 0 0 0 0 0 0 0 0 0 0 0 0 0 0 0 2 0 0 0 0 0 0 0 0 0 0 0 0 0 0 0 0 0 0 0 0 0 1 0 2 0 1 0 1 0 0 0 0 1 1 3 0 0 0 2 0 1 1 1 1 0 0 0 0 1 0 0 0 0 0 0 3 1 0 0 3 0 0 0 0 0 1 1 0 0 0 1 0 0 0 0 2 0 0 0 0 0 0 0 1 0 0 0 0 0 0 1 0 0 0 1 0 0 0 0 0 0 0 0 0 2 0 0 0 0 0 0 0 0 0 0 0 1 0 0 0 0 1 0 0 0 0 0 0 0 0 0 1 0 0 0 0 0 0 0 0 0 0 0 0 1 0 0 0 0 0 0 1 0 0 0 0 0 0 2 0 0 0 0 0 0 0 0 0 0 0 0 0 0 0 1 0 0 0 0 0 2 0 0 0 0 0 0 0 0 0 0 0 0 0 1 1 0 0 0 0 0 0 0 0 0 0 0 0 0 0 0 0 0 0 0 0 0 0 0 0 0 0 0 0 0 0 0 0 0 0 0 0 2 0 0 0 0 1 1 0 0 0 0 0 0 0 0 0 0 0 0 0 0 0 0 0 0 0 0 1 0 0 0 0 0 0 0 0 0 0 0 0 0 0 0 0 0 0 1 0 0 0 0 0 1 0 1 0 0 0 0 0 0 1 0 0 0 0 0 0 0 0 0 0 0 0 2 0 1 0 1 1 0 1 1 2 1 0 2 0 3 4 1 0 0 1 0 0 0 0 1 0 0 0 0 0 0 0 0 0 0 0 0 0 0 0 0 0 0 0 0 0 0 0 0 0 0 0 0 0 0 0 0 0 0 0 0 0 0 0 0 0 0 0 0 0 0 0 0 0 0 0 0 0 0 0 0 0 0 0 0 3 0 0 0 0 0 0 0 0 1 0 1 0 0 0 0 0 0 0 1 0 0 0 1 0 0 0 0 0 0 0 0 0 0 0 0 0 0 0 0 0 0 0 0 0 0 0 0 0 0 0 0 0 0 0 0 0 0 1 1 0 2 0 0 0 0 0 0 0 2 0 0 0 0 0 0 0 0 0 0 0 0 0 0 0 0 0 0 0 1 0 0 0 0 0 0 0 0 0 0 0 0 0 0 0 0 0 0 1 0 0 0 0 0 0 0 0 0 0 0 0 2 0 0 0 0 0 0 0 0 0 0 0 0 0 0 0 0 0 0 0 0 0 0 1 0 0 0 0 0 0 0 0 0 0 0 0 0 0 0 0 0 0 0 0 0 0 0 0 0 0 0 0 0 0 0 0 0 0 0 0 0 0 0 0 0 0 0 0 0 0 0 0 0 0 0 0 0 0 0 0 0 0 0 1 0 0 0 0 0 0 0 0 0 0 0 0 0 0 0 0 0 0 0 0 0 0 0 0 0 0 0 0 0 0 0 0 0 0 0 0 0 0 0 1 0 0 0 0 0 0 0 0 0 0 0 3 0 0 0 0 0 0 0 0 3 0 0 0 0 0 1 0 0 0 0 0 0 0 0 0 0 0 0 0 0 0 0 0 1 0 0 0 0 0 0 0 0 0 0 0 0 0 0 0 0 0 0 0 0 0 0 0 0 0 1 0 0 0
0 0 0 0 0 0 0 0 0 0 0 2 0 0 0 0 0 0 0 2 0 5 0 0 0 0 0 0 5 0 0 0 0 0 0 0 0 0 0 0 0 0 0 1 0 0 2 0 3 1 0 0 0 0 0 0 0 1 0 0 0 0 0 0 0 1 0 0 1 1 0 1 0 0 0 0 0 1 1 0 0 0 0 0 0 0 1 0 0 0 0 0 12 0 0 0 0 1 0 0 1 0 0 0 1 0 1 0 0 0 1 0 1 0 0 0 1 0 0 0 0 0 0 0 0 0 0 0 0 0 0 0 0 0 0 0 0 0 0 0 0 0 0 0 0 0 0 0 0 0 0 0 0 0 0 0 0 0 3 0 0 0 0 0 0 0 0 0 0 1 0 0 0 1 1 0 0 0 0 0 2 0 0 0 0 0 0 0 1 0 0 0 0 3 1 0 0 3 0 0 0 0 0 0 0 0 0 0 0 0 2 0 0 2 1 0 1 0 0 0 0 0 0 0 1 0 0 1 0 0 0 0 0 0 0 0 0 0 0 0 0 0 0 0 0 0 0 0 0 0 0 0 0 0 1 0 0 0 0 1 0 1 0 0 1 0 1 0 0 0 0 0 0 0 0 0 1 0 1 1 0 1 0 0 1 2 1 0 0 0 0 0 0 0 0 0 1 0 1 1 0 0 0 0 0 0 0 0 1 0 0 0 0 0 1 0 2 0 0 0 0 0 0 0 3 0 0 0 0 0 0 0 0 0 0 0 1 2 0 0 1 0 1 0 0 0 0 0 0 0 0 0 0 0 0 0 1 0 3 0 0 0 0 0 0 0 0 0 0 0 0 0 0 0 0 0 0 0 0 1 0 0 0 0 1 0 1 0 2 0 2 0 0 1 0 1 0 0 0 0 1 0 0 0 0 0 0 0 0 0 0 0 0 0 0 0 1 0 0 0 0 0 0 0 0 0 0 1 0 0 0 0 0 0 0 0 0 3 0 0 0 0 0 0 0 0 0 0 0 0 1 0 0 1 0 0 0 0 0 0 1 1 0 0 0 0 0 0 0 0 0 0 0 0 0 0 0 0 0 0 0 0 0 0 0 0 0 0 0 0 0 0 1 0 0 0 0 0 0 1 0 0 0 1 0 0 0 0 0 0 0 0 0 0 1 0 0 1 0 0 0 1 0 0 1 1 0 0 0 0 0 0 1 0 0 0 2 0 0 2 0 0 0 0 0 0 0 0 0 0 0 0 1 0 0 0 0 0 0 0 2 0 0 0 0 2 0 0 0 1 0 0 0 0 0 0 0 0 0 0 0 1 2 0 0 0 0 0 0 0 0 0 0 0 0 0 0 1 0 0 2 1 0 0 0 0 0 0 0 1 0 0 1 0 0 0 1 0 0 0 0 0 0 0 0 0 0 0 0 0 1 0 0 0 1 0 0 0 0 0 0 0 0 0 1 0 0 0 0 3 0 1 0 0 0 0 0 0 1 0 0 0 0 0 0 0 0 1 0 0 0 0 0 0 0 0 0 0 0 0 0 0 0 0 0 1 0 0 0 0 0 0 0 0 0 0 0 0 0 0 0 3 0 0 0 0 1 0 0 0 0 0 0 0 0 0 0 0 0 0 0 0 0 0 0 0 0 0 0 0 0 0 0 0 0 0 0 0 0 0 0 0 0 0 0 0 0 0 0 0 0 0 0 0 0 0 0 0 0 1 0 0 0 0 1 0 0 0 0 0 0 0 0 0 0 0 0 0 0 0 0 0 0 0 0 0 0 0 0 0 0 0 0 1 0 0 0 0 1 0 0 0 0 0 1 0 0 0 0 0 0 1 0 0 1 0 0 0 0 0 0 0 0 0 0 1 0 0 0 0 0 0 0 0 0 0 0 0 0 0 0 0 0 0 0 0 0 0 0 0 0 0 0 0 0 0 0 0 0 0 0 0 1 0 0 0 0 0 0 0 0 0 0 0 0 1 2 0 1 0 0 0 0 0 0 0 0 0 0 0 0 0 0 0 0 0 0 0 0 0 0 0 0 0 0 0 0 0 0 0 0 0 0 0 0 0 0 0 1 0 0 0 0 0 0 0 0 0 0 0 0 0 0 0 0 0 0 0 0 0 0 0 0 0 0 0 0 0
0 0 0 0 0 0 0 0 0 0 0 0 0 0 0 0 0 0 0 0 0 0 0 0 0 0 0 0 0 0 1 0 0 1 0 0 0 0 0 0 0 0 0 0 0 0 0 0 0 1 0 0 0 1 0 0 0 0 0 0 2 0 0 0 0 0 0 0 0 0 0 0 0 0 0 0 0 0 0 0 0 0 0 0 0 0 0 0 0 0 0 0 0 0 0 0 0 0 0 1 0 0 0 0 0 1 1 0 0 0 0 0 0 0 0 0 0 0 0 0 0 0 0 0 0 1 0 0 0 0 0 0 0 0 0 0 0 0 0 0 0 0 0 0 0 0 0 0 0 0 0 0 0 0 0 1 0 0 0 0 0 0 1 0 0 0 0 0 0 0 0 0 0 0 0 0 0 0 0 0 0 0 0 4 0 0 0 0 0 0 0 0 0 0 0 0 0 0 0 0 0 1 0 0 0 0 0 0 0 0 0 0 0 0 0 0 0 0 0 0 0 0 0 0 0 0 0 0 0 0 0 0 0 0 0 0 0 0 0 0 0 0 0 0 0 0 0 0 0 0 0 0 0 0 1 0 0 0 0 0 0 1 0 0 0 0 0 0 0 0 0 0 0 0 0 0 0 0 0 0 0 1 0 0 0 0 0 0 0 1 0 0 0 0 0 0 0 0 0 0 0 0 0 0 0 0 0 0 0 0 0 0 0 0 0 0 0 0 0 0 0 0 1 0 0 0 0 0 0 0 0 0 0 0 0 0 0 0 0 0 0 0 0 0 0 0 0 0 0 0 0 0 0 0 0 0 0 0 0 0 0 0 0 0 0 0 0 0 0 0 0 0 0 0 0 0 0 0 0 0 0 0 0 0 0 1 0 0 0 0 0 0 0 0 0 0 0 0 0 0 0 0 0 0 0 0 0 0 0 0 0 0 0 0 0 0 0 0 0 0 0 0 0 0 0 0 0 0 0 0 0 0 0 0 0 0 0 0 0 0 0 0 0 0 0 0 0 0 0 0 0 0 0 0 0 0 0 0 0 0 0 0 0 0 0 0 0 0 0 0 0 0 0 0 0 0 0 0 0 0 0 0 0 0 0 0 0 0 0 0 0 0 0 0 0 0 0 0 0 0 0 0 1 0 0 0 0 0 0 1 0 0 0 0 0 0 0 0 0 0 0 0 0 0 0 0 0 0 0 0 0 0 0 0 0 0 0 0 0 0 0 0 0 0 0 0 0 0 1 0 0 0 0 0 0 0 0 0 0 0 1 0 0 1 0 1 0 0 0 0 0 0 0 0 0 0 0 0 0 0 0 0 0 0 0 0 0 0 0 0 0 0 0 0 0 0 0 0 0 0 0 0 0 0 0 2 0 0 0 0 0 0 0 0 0 0 0 0 0 0 0 0 0 0 0 0 0 0 0 0 0 0 1 1 0 0 0 0 0 0 0 0 0 0 0 0 0 0 0 0 0 0 0 0 0 1 0 0 0 0 0 0 0 0 0 0 0 0 0 0 0 0 0 0 0 0 0 0 0 0 0 0 0 0 0 0 0 0 0 0 0 0 0 0 0 0 0 0 0 0 0 0 0 0 0 0 0 0 0 0 0 0 0 0 0 0 0 0 0 0 0 0 0 0 0 0 0 0 0 0 0 0 0 0 0 0 0 0 0 0 0 0 0 0 0 1 0 0 0 0 0 0 0 0 0 0 0 0 0 0 0 0 0 0 0 0 0 0 0 0 0 0 0 0 0 0 0 0 0 0 0 0 0 0 0 0 0 0 0 0 0 0 0 0 0 0 0 0 0 0 0 0 0 0 0 0 0 0 0 0 0 0 0 0 0 0 0 0 0 0 0 0 0 0 0 0 0 0 0 0 0 0 0 0 0 0 0 0 0 0 1 0 0 0 0 0 0 0 0 0 0 0 0 0 0 0 0 0 0 0 0 0 0 0 0 0 0 0 0 0 0 0 0 0 0 0 0 0 0 0 0 0 0 1 0 0 0 0 0 0 0 0 0 0 0 0 0 0 0 0 0 0 0 0 0 0 0 0 0 0 0 0 0 0 0 0 0 0 0 0 0 0 0 0 0 0 0 0 0 0 0 0 0 0 0 0 0 0 0 0 0 0 0 0 0 0 0 0
0 0 1 0 0 0 2 0 0 1 2 0 0 0 0 0 0 0 0 1 0 0 0 0 1 1 0 0 0 0 1 1 0 2 0 0 0 1 0 0 0 0 1 0 0 0 0 2 0 0 3 0 1 0 0 0 2 2 1 0 0 1 1 0 0 1 2 0 2 2 0 0 0 1 0 2 0 0 2 1 0 1 0 1 0 0 0 0 0 0 1 0 0 0 0 0 0 2 0 3 0 0 0 0 0 0 0 0 0 1 0 0 2 0 1 0 0 0 0 0 0 0 1 1 0 0 4 1 1 0 0 0 1 0 0 1 0 0 2 0 0 0 0 0 1 0 0 0 1 1 0 1 1 2 0 0 1 1 0 3 0 0 3 0 1 0 0 0 0 0 2 0 3 0 0 0 0 0 0 1 0 0 0 2 1 0 0 0 0 0 0 0 0 1 1 0 3 1 0 2 1 4 4 4 5 6 6 3 1 0 0 0 0 0 1 0 1 0 0 0 0 0 0 0 0 0 0 0 0 0 0 0 0 0 0 0 0 4 0 0 0 0 0 0 0 0 0 0 0 0 0 0 2 0 0 2 0 0 0 1 0 0 0 0 0 0 0 0 0 0 0 0 0 0 0 0 1 0 0 0 0 0 1 0 0 0 0 3 1 0 0 0 0 3 0 0 0 0 1 0 0 4 0 2 0 2 3 1 1 2 0 0 1 0 0 2 1 0 0 1 3 1 0 1 0 1 0 2 2 0 0 0 1 2 0 0 1 0 1 1 1 0 2 0 0 1 0 1 1 0 2 0 0 0 0 0 1 0 0 0 0 1 0 2 0 3 1 0 0 0 0 0 1 0 3 0 4 1 2 0 0 0 0 0 0 2 0 1 0 1 0 1 0 1 0 0 1 1 2 0 2 2 0 2 0 0 0 0 0 1 0 0 0 0 0 4 0 1 1 1 1 1 1 0 1 5 1 2 0 0 2 0 0 1 0 0 0 1 1 2 3 0 0 0 3 0 1 1 0 1 2 0 0 2 1 0 1 5 2 3 3 0 0 2 1 0 0 1 0 2 1 1 0 0 1 3 0 0 2 1 3 1 0 0 0 2 1 0 1 4 2 0 0 1 1 2 5 1 0 2 0 2 1 0 0 3 0 0 2 0 2 0 0 0 0 0 1 1 0 0 0 3 1 0 0 0 0 3 0 2 0 1 1 1 0 1 0 0 0 1 2 1 0 0 0 1 0 2 1 2 0 0 0 2 0 0 0 0 0 0 2 3 0 2 1 0 0 0 0 0 1 0 1 0 1 0 0 0 0 1 0 0 0 0 0 0 1 1 0 0 1 1 0 0 2 0 0 1 0 2 0 1 1 0 1 4 1 0 0 1 0 0 0 0 1 0 0 0 0 0 0 0 0 0 1 2 0 0 0 0 0 0 1 1 0 0 6 2 0 0 2 0 0 1 0 0 0 0 1 0 1 0 0 0 1 0 0 0 0 0 0 0 1 0 0 0 0 1 0 0 0 0 0 0 0 0 0 0 0 0 1 1 0 0 0 0 0 0 0 0 0 0 0 0 0 0 0 1 3 0 0 0 0 0 0 0 0 0 0 0 0 0 0 0 0 2 0 1 1 0 0 0 0 0 0 1 0 0 0 0 0 0 0 0 0 0 0 0 0 0 0 1 1 0 0 0 1 0 1 1 1 0 0 1 0 0 0 0 0 0 1 1 3 1 0 4 1 0 0 0 3 0 0 0 0 0 0 0 0 0 0 1 0 1 1 1 0 0 0 0 0 0 1 0 0 0 1 0 0 0 0 1 0 0 0 0 1 0 1 0 0 0 1 1 1 0 2 0 0 0 0 0 0 0 0 2 1 0 0 0 1 0 0 0 1 2 0 1 1 0 0 0 0 0 1 1 0 1 0 0 1 3 4 0 1 0 0 0 1 2 1 0 0 2 0 0 0 1 2 1 0 2 0 0 1 0 0 2 1 0 0 0 0 1 0 1 0 2 0 0 0 1 0 1 0 0 2 1 0 0 1 0 0 0 1 0 0 0 0 0 2 0 1 0 1 0 0 0 1 1 0 1 4 1 0 1 0 0 0 0 1 0 0 1 0 0 0 0 0 0 3 2 0 0 2 0 0 0
0 1 0 0 0 0 1 0 0 1 0 0 0 0 0 1 0 0 0 0 0 0 0 0 0 0 0 0 0 1 0 0 4 1 0 0 0 0 0 0 0 0 0 0 0 0 0 1 0 0 0 2 0 0 0 0 1 0 0 0 1 0 0 0 0 3 0 0 0 0 0 0 0 1 0 0 0 0 0 0 0 0 0 0 0 0 0 0 0 0 0 0 0 0 0 1 0 0 0 0 0 0 2 1 0 0 0 1 0 0 0 0 0 0 0 0 0 1 0 0 0 0 0 0 0 0 1 0 1 0 0 0 0 0 0 0 0 0 0 1 0 0 1 0 1 0 0 0 0 0 0 0 0 0 0 0 0 0 0 0 0 0 0 1 1 0 0 2 0 0 0 0 0 0 0 0 2 0 0 0 2 0 0 0 0 0 0 0 0 0 1 0 0 1 0 0 0 0 0 1 0 0 0 0 0 0 0 0 3 0 0 0 0 0 0 0 0 0 1 0 0 0 0 0 0 0 0 0 0 0 0 0 0 2 0 0 0 0 0 0 0 1 0 0 2 0 1 0 0 3 0 0 0 1 1 0 1 3 1 0 2 0 0 0 1 2 0 2 0 2 3 0 0 1 3 0 0 0 3 2 3 0 1 0 0 0 0 0 0 0 0 0 0 0 1 1 2 0 0 0 1 3 0 0 0 1 0 4 0 1 0 1 0 0 0 0 0 0 0 0 0 3 1 0 0 0 0 0 0 0 0 1 1 1 0 1 0 0 0 0 0 0 0 0 0 0 0 0 0 0 0 1 2 3 1 2 0 0 0 0 1 0 0 0 0 1 0 0 0 0 3 2 1 0 0 1 1 1 0 1 0 0 0 0 0 0 0 0 2 0 0 0 0 1 1 0 1 0 0 0 0 0 1 0 2 0 0 2 1 0 0 0 1 0 0 0 1 1 1 0 0 0 2 1 0 0 0 0 0 0 1 0 0 1 0 0 0 0 2 0 0 0 0 0 0 0 0 2 0 0 0 0 0 0 0 0 0 0 0 0 1 1 0 0 0 0 0 0 0 1 0 1 0 1 2 0 0 0 0 0 0 0 1 0 0 0 0 0 0 0 0 0 0 0 0 0 0 0 0 0 0 1 0 0 0 0 0 1 0 0 0 0 0 0 0 0 3 2 1 0 0 0 0 1 0 0 0 1 0 0 1 1 0 1 1 2 0 1 1 0 0 0 0 0 2 0 0 1 0 2 3 2 0 0 1 0 2 0 2 0 1 0 0 1 0 0 0 1 0 0 0 1 0 0 0 0 1 0 0 1 0 1 1 1 0 0 0 0 0 0 0 0 0 0 0 0 0 0 0 0 0 1 0 2 0 1 1 1 0 0 0 1 0 0 0 0 0 0 0 1 0 0 1 0 1 1 0 0 1 3 0 2 0 0 1 0 0 1 0 0 0 1 0 1 0 0 1 0 0 0 0 0 0 1 0 0 0 0 0 0 0 1 0 0 0 0 0 0 8 0 0 0 1 0 0 0 4 6 1 2 0 1 0 0 0 0 0 1 1 1 0 0 0 0 0 0 0 0 0 0 0 0 0 0 6 2 0 0 0 0 0 0 0 0 0 0 0 0 0 0 3 1 0 0 0 0 0 0 0 0 1 0 0 0 0 0 0 0 0 0 0 0 0 0 0 0 0 0 0 0 0 1 0 0 0 0 0 0 2 2 0 0 0 0 0 0 0 0 0 0 0 0 0 0 0 0 0 0 0 0 0 0 0 1 0 0 0 0 0 0 0 3 0 2 0 0 0 0 0 0 0 0 0 0 1 0 0 0 0 1 0 0 0 0 0 0 0 0 0 0 0 0 0 0 0 0 0 3 0 0 0 0 0 0 0 1 3 0 0 0 0 1 1 0 0 1 0 0 0 0 0 0 2 0 0 0 0 0 0 0 0 0 0 0 1 0 0 0 0 0 0 0 0 0 0 4 1 0 0 0 0 0 0 1 0 0 0 0 0 0 0 0 0 0 0 0 0 0 0 3 1 0 0 0 0 0 0 0 0 0 0 0 0 0 0 0 0 0 0 0 0 0 0 1 0 0 0 0 0 0 0 0 0 0 0 1 0 0 1 5 0 0 0 0 0 0 0 0
0 0 0 0 0 0 0 0 0 0 0 0 0 0 0 0 0 0 0 0 0 0 0 0 0 0 0 0 0 0 0 0 0 0 0 0 0 2 0 0 0 0 0 0 0 0 0 0 0 0 0 0 0 0 0 0 0 0 0 0 0 0 0 0 0 0 0 0 0 0 0 0 0 0 0 0 0 0 0 0 0 0 0 0 1 0 0 0 0 0 0 0 0 0 0 0 0 0 0 0 0 0 0 0 0 0 0 0 0 0 0 0 0 0 0 0 0 0 0 0 0 0 0 0 0 0 0 0 0 1 0 0 0 0 0 0 0 0 0 0 0 0 0 0 0 0 0 1 0 0 0 0 0 0 0 0 0 0 0 0 0 0 0 0 0 0 0 0 0 0 0 0 0 0 0 0 0 0 0 0 0 0 3 0 0 0 0 1 0 0 0 0 0 0 0 0 1 0 0 0 0 0 0 0 0 0 0 0 0 0 0 0 0 0 0 0 0 0 0 0 0 0 0 0 0 0 0 0 0 0 0 0 0 0 0 0 0 0 0 0 0 1 0 0 1 0 0 0 0 0 0 0 0 0 0 0 0 0 2 2 0 0 0 0 0 0 2 0 0 0 0 0 0 0 0 0 0 0 0 0 0 0 0 1 0 0 0 0 0 0 0 1 0 0 0 0 0 2 0 0 0 0 0 1 0 1 0 0 0 0 0 0 0 0 0 0 0 0 0 0 0 0 0 0 0 0 0 0 0 0 0 1 0 0 0 0 0 0 0 0 1 0 0 0 0 1 0 0 0 0 0 0 0 0 0 0 0 0 0 0 0 1 0 0 0 0 0 0 0 1 0 0 0 0 0 0 0 0 0 0 0 0 0 0 0 0 0 0 0 0 0 0 0 0 0 0 0 0 0 0 0 0 1 0 0 0 0 0 0 0 0 0 0 0 0 0 0 0 0 0 0 0 0 0 0 0 0 0 0 0 0 1 0 0 0 0 0 0 0 0 2 0 0 0 0 0 0 0 0 0 0 0 0 0 0 0 0 0 0 0 0 0 0 0 0 0 0 0 0 0 0 0 0 0 0 0 0 0 0 0 0 0 0 0 0 0 0 0 0 0 0 0 0 0 0 0 0 0 0 2 0 0 0 0 0 0 0 0 0 0 0 0 0 1 0 0 0 0 0 0 0 0 0 0 0 0 0 0 0 0 0 0 0 0 0 0 0 1 0 0 0 0 0 0 0 0 0 0 0 0 0 0 0 0 0 0 0 0 0 0 0 0 0 0 0 0 0 0 0 0 0 0 0 0 0 0 0 0 0 0 0 0 0 0 0 0 0 0 0 0 0 0 0 0 0 0 0 0 0 0 4 0 0 0 0 0 0 0 0 0 0 0 0 0 0 1 0 1 0 0 0 0 0 0 0 0 1 0 0 0 0 0 0 0 0 0 0 0 0 0 0 0 0 0 0 0 1 1 0 0 0 1 0 0 0 0 0 0 0 0 0 0 0 0 0 0 0 0 0 0 0 0 0 0 0 1 0 0 0 0 0 0 0 0 0 0 0 0 0 0 0 0 0 0 0 0 0 0 0 0 0 0 0 0 0 0 0 0 0 0 0 0 0 0 0 0 0 0 0 0 0 0 0 0 0 0 0 0 0 0 0 0 0 0 0 0 0 0 0 0 0 0 0 0 0 0 0 0 0 0 0 0 0 0 0 0 0 0 0 0 0 1 0 0 0 0 0 0 0 0 0 0 0 0 0 0 0 0 0 0 0 0 0 0 0 0 0 0 0 0 0 0 0 0 0 0 0 0 0 1 0 0 0 0 0 0 0 0 0 0 0 1 0 0 0 0 0 0 0 0 0 0 0 0 0 0 0 0 0 0 0 0 0 0 0 0 0 0 0 0 0 0 0 0 0 0 0 0 0 0 0 0 0 0 0 0 0 0 0 0 0 0 0 0 0 0 0 0 0 0 0 0 0 0 0 0 0 1 0 0 0 0 2 0 0 0 0 0 0 0 0 0 0 0 0 0 0 0 0 0 0 0 0 0 0 0 2 0 0 0 0 0 0 0 0 0 0 0 0 0 0 0 0 0 0 0 0 0 0 0 0 0 0 0 0 0 0 0 0 0 0 0 0 0 0 0 0 0
0 0 0 0 0 0 0 0 1 0 0 0 1 0 0 0 0 0 0 0 0 0 0 0 0 0 0 1 0 1 0 1 0 1 0 0 0 2 0 0 0 0 0 0 0 0 1 1 2 1 1 1 1 2 0 0 0 0 0 0 3 0 0 0 0 0 0 0 0 0 0 0 1 0 0 0 0 0 0 0 0 0 0 0 1 0 0 0 0 0 0 0 0 1 0 0 0 0 0 0 0 0 3 0 0 0 0 0 0 0 0 0 0 0 0 0 0 1 0 0 0 1 0 0 0 0 0 0 0 1 0 0 0 0 0 0 0 0 0 0 0 0 0 0 0 0 0 0 0 0 0 0 0 0 0 0 0 0 0 0 0 0 0 0 0 1 0 0 0 0 2 0 0 0 0 0 0 1 0 6 0 0 0 0 0 0 0 0 1 0 1 0 0 0 0 0 0 0 0 0 0 0 2 1 0 0 4 0 1 0 0 2 0 0 0 0 3 0 1 0 0 0 0 0 0 2 0 0 0 2 0 0 0 0 0 0 1 0 0 0 0 0 0 0 0 0 0 0 1 0 0 0 0 0 0 1 0 0 0 0 2 0 0 1 0 0 0 1 0 0 0 3 0 0 0 0 0 0 1 0 0 0 0 0 1 0 0 0 2 2 0 0 0 2 0 0 0 0 0 0 0 0 0 0 0 1 0 0 0 0 0 0 0 1 0 0 3 0 0 0 1 0 0 0 0 0 1 0 0 0 0 0 0 0 0 0 0 0 0 0 0 0 1 1 0 0 0 0 0 0 0 0 0 0 0 0 0 0 0 0 0 0 0 0 0 0 0 0 0 0 0 0 0 0 0 0 0 0 0 0 0 0 0 0 0 0 0 0 0 0 0 0 0 0 0 0 0 0 0 0 0 0 0 0 0 0 0 0 0 0 0 0 0 0 0 0 0 0 0 0 0 0 0 0 0 0 0 0 0 0 0 0 0 0 0 0 0 0 1 0 0 0 0 0 0 0 0 0 0 0 0 0 1 0 0 0 0 0 0 0 0 0 0 0 0 0 0 0 0 0 0 0 0 0 0 0 0 0 0 0 0 0 0 0 0 0 0 0 0 0 0 0 0 0 0 0 0 0 0 0 0 0 0 0 0 0 0 0 0 0 0 0 0 0 0 0 0 0 0 0 0 0 0 0 0 0 0 0 0 0 0 0 0 0 0 0 0 0 0 0 0 0 0 0 0 0 0 0 0 0 0 0 0 0 0 0 0 0 0 0 0 0 0 0 0 0 0 0 0 0 0 1 0 0 0 0 0 0 0 0 0 0 0 0 0 1 0 0 0 0 0 0 0 0 0 1 1 0 0 0 0 0 0 0 0 0 0 0 0 0 0 1 1 0 0 0 2 0 0 0 0 0 0 0 0 1 0 0 0 0 0 0 0 0 0 0 0 0 0 0 0 0 0 0 0 0 0 0 0 0 0 0 0 0 0 0 0 0 0 0 0 1 0 0 0 0 0 0 0 0 0 0 0 0 0 0 0 0 0 0 0 0 0 0 0 0 0 0 0 0 0 0 0 0 0 0 0 0 0 0 0 0 0 0 0 0 0 0 0 0 0 0 0 0 0 0 0 0 0 0 0 0 0 0 0 0 0 0 0 0 0 0 0 0 0 0 0 0 0 0 2 0 0 0 0 0 0 0 0 0 0 0 0 0 0 0 0 0 0 0 0 0 0 0 0 0 0 0 0 0 0 0 0 0 0 1 0 0 0 0 0 0 0 0 0 0 0 0 0 0 0 0 0 0 0 0 0 0 0 0 0 0 0 0 0 0 0 0 0 0 0 0 0 0 0 0 0 0 0 0 0 0 0 0 0 0 0 0 0 0 0 0 0 0 0 0 0 0 0 0 0 0 0 0 0 0 0 0 0 0 0 0 1 0 0 0 0 0 0 0 0 0 0 0 0 0 1 0 0 0 0 0 0 0 0 0 0 1 0 0 0 0 0 0 0 0 0 0 1 0 0 0 0 0 0 0 0 0 0 0 0 0 0 0 0 0 0 0 0 0 0 0 0 0 0 0 0 0 0 0 0 0 0 0 0 0 0 0 0 0 0 0 0 0 0 0 0 0 0 0 0 0 0 0 0 0 0 0
0 0 0 0 0 0 0 0 0 0 0 0 0 0 0 0 0 0 0 0 0 0 0 0 1 0 0 0 0 0 0 0 0 0 0 0 0 3 0 0 0 0 0 1 0 0 0 0 0 0 0 0 0 0 0 0 0 0 0 0 0 0 0 0 0 0 0 0 0 0 0 0 0 0 0 0 0 0 0 0 0 0 0 0 0 0 0 0 0 0 0 0 0 0 0 0 0 0 0 0 0 0 0 0 0 0 0 0 0 0 0 0 0 0 0 0 0 0 0 0 0 0 0 0 0 0 0 0 0 0 0 0 0 0 0 0 0 0 0 0 0 0 0 0 0 0 0 0 0 0 0 0 0 0 0 0 0 0 0 0 0 0 0 0 1 0 0 0 0 0 0 0 0 0 0 0 0 0 0 0 0 0 0 0 0 0 0 0 0 0 0 0 0 0 0 0 0 0 0 0 0 0 0 0 0 0 0 0 0 0 0 0 0 0 1 0 0 0 0 0 0 0 0 0 0 0 0 0 0 0 0 0 0 0 0 0 0 0 0 0 0 0 0 0 0 0 0 0 0 0 0 0 0 0 2 0 0 0 0 0 0 0 0 0 0 0 0 0 0 0 0 0 0 0 0 0 0 2 0 0 0 0 0 0 0 0 0 0 0 0 0 0 0 0 0 0 0 0 0 0 0 0 0 0 0 0 0 0 0 0 0 0 0 0 0 0 0 0 0 0 0 0 0 1 0 0 0 0 0 0 0 0 0 0 0 0 0 0 0 0 0 0 0 0 0 0 0 0 0 0 0 0 0 0 0 0 0 0 0 0 0 0 0 0 0 0 0 0 0 0 0 0 0 0 0 0 0 0 0 0 0 0 0 0 0 0 0 0 0 0 0 0 0 0 0 0 0 0 0 0 0 0 0 0 0 0 0 0 0 0 0 0 0 0 0 0 0 0 0 0 0 0 0 0 0 0 0 0 0 0 0 0 0 0 0 0 0 0 0 0 0 0 0 0 0 0 0 0 0 0 0 0 0 0 0 0 0 0 0 0 0 0 0 0 0 0 0 0 0 0 0 0 0 0 0 0 0 0 0 0 0 0 0 0 0 0 0 0 0 0 0 0 0 0 0 0 0 0 0 0 0 0 0 0 0 0 0 0 0 0 0 0 0 0 0 0 0 0 0 0 0 0 0 0 0 0 0 0 0 0 0 0 0 0 0 0 0 0 0 0 0 0 0 0 0 0 0 0 0 0 0 0 0 0 0 0 0 0 0 0 1 0 0 0 0 0 0 0 0 0 0 0 0 0 0 0 0 0 0 0 0 0 0 0 0 0 0 0 0 0 0 0 0 0 0 0 0 0 0 0 0 0 0 0 0 0 0 0 0 0 0 0 0 0 0 0 0 0 0 0 1 0 0 0 0 0 0 0 0 0 0 0 0 0 0 0 0 0 0 0 0 0 0 0 0 0 0 0 0 0 0 0 0 0 0 0 0 0 0 0 0 0 0 0 0 0 0 0 0 0 0 0 0 0 0 0 0 0 0 0 0 0 0 0 0 0 0 0 0 0 0 0 1 0 0 0 0 0 0 0 0 0 0 0 0 0 0 0 0 0 0 0 0 0 0 0 0 0 0 0 0 0 0 0 0 0 0 0 0 0 0 0 0 0 0 0 0 0 0 0 0 0 0 0 0 0 0 0 0 0 0 0 0 0 0 0 0 0 0 0 0 0 0 0 0 0 0 0 0 0 0 0 0 0 0 0 0 0 0 0 0 0 0 0 0 0 0 0 0 0 0 0 0 0 0 0 0 0 0 0 0 0 0 0 0 0 0 0 0 0 0 0 0 0 0 0 0 0 0 0 0 0 0 0 0 0 0 0 0 0 0 0 0 0 0 0 0 0 0 0 0 0 0 0 0 0 0 0 0 0 0 0 0 0 0 0 0 0 0 0 0 0 0 0 0 0 0 0 0 0 0 0 0 0 0 0 0 0 0 0 0 0 0 0 0 0 0 0 0 0 0 0 0 0 0 0 0 0 0 0 0 0 1 0 0 0 0 0 0 0 0 0 0 0 0 0 0 0 0 0 0 0 0 0 0 0 0 0 0 0 0 0 0 0 0 0 0 0 0 0 0 0 0 0 0 0 0 0
0 0 0 0 0 0 0 0 0 0 0 0 0 0 0 0 0 0 0 0 0 0 0 0 0 0 0 0 0 0 0 0 0 0 0 0 0 0 0 0 0 0 0 5 0 0 0 0 0 0 0 0 0 0 0 0 0 0 0 0 0 0 0 0 0 0 0 0 0 0 0 0 0 0 0 0 0 0 0 0 0 0 0 0 0 0 0 0 0 0 0 0 0 0 0 0 0 0 0 0 0 0 0 0 0 0 0 0 0 0 0 1 0 0 0 0 0 0 0 0 0 0 0 0 0 0 0 0 0 0 0 0 0 0 0 0 0 0 0 0 0 0 0 0 1 0 0 0 0 1 0 0 0 0 0 0 0 0 0 0 0 0 0 0 0 0 0 0 0 0 0 0 0 0 0 0 0 0 0 0 0 0 0 0 0 0 0 0 0 0 0 0 0 0 0 0 0 0 0 0 0 0 0 0 0 0 0 0 0 0 0 0 0 0 0 0 0 0 0 0 0 0 0 0 0 1 0 0 0 0 0 0 0 0 0 0 0 0 0 0 0 0 0 0 0 0 0 0 0 0 0 0 0 0 0 0 0 0 0 0 0 0 0 0 0 0 0 0 0 0 0 0 0 0 0 0 0 0 0 0 0 0 0 0 0 0 0 0 0 0 0 0 0 0 0 0 0 0 0 0 0 0 0 0 0 0 0 0 0 0 0 0 0 0 0 1 0 0 0 0 0 0 0 0 0 0 0 0 0 0 0 0 0 0 0 0 0 0 0 0 0 0 0 0 0 0 0 0 0 0 1 0 0 0 0 0 0 0 0 0 0 0 0 0 0 0 1 0 0 0 0 0 0 0 0 0 0 0 0 0 0 0 0 0 0 2 0 0 0 0 0 0 0 0 0 0 0 0 0 0 0 0 0 0 0 0 1 0 0 0 0 0 0 0 0 0 0 0 0 0 0 0 0 0 0 0 0 0 2 0 0 0 0 0 0 0 0 0 0 0 0 0 0 0 0 0 0 0 0 0 0 0 0 0 0 0 0 0 0 0 0 0 0 0 0 0 0 0 0 0 0 0 0 0 0 0 0 0 0 0 0 1 0 0 0 0 0 0 0 0 0 0 0 0 0 0 0 0 0 0 0 0 0 0 0 0 0 0 0 0 0 0 0 0 0 0 0 0 0 0 0 0 0 0 0 0 0 0 0 0 0 0 0 0 0 0 0 0 0 0 0 0 0 0 0 0 0 0 0 0 0 0 0 0 0 0 0 0 0 0 0 0 0 0 0 0 0 0 0 0 0 0 0 0 0 0 0 0 0 0 0 0 0 0 0 0 0 0 0 0 0 0 0 0 0 0 0 0 0 0 0 0 0 0 0 0 0 0 0 0 0 0 0 0 0 0 0 0 0 0 0 0 0 0 0 0 0 0 0 0 0 0 0 0 0 0 0 0 0 0 0 0 0 0 0 0 0 0 0 0 0 0 0 0 0 0 0 0 0 0 0 0 0 0 0 0 0 0 0 0 0 0 0 0 0 0 0 0 0 0 0 0 0 0 0 0 0 0 0 0 0 0 0 0 0 0 0 0 0 0 0 0 0 0 0 0 0 0 0 0 0 0 0 0 0 0 0 0 0 0 0 0 0 0 0 0 0 0 0 0 0 0 0 0 0 0 0 0 0 0 0 0 0 0 0 0 0 0 0 0 0 0 0 0 0 0 0 0 0 0 0 0 0 0 0 0 0 0 0 0 0 0 0 0 0 0 0 0 0 0 0 0 0 0 0 0 0 0 0 0 0 0 0 0 0 0 0 0 0 0 0 0 0 0 0 0 0 0 0 0 0 0 0 0 0 0 0 0 0 0 0 0 0 0 0 0 0 0 0 0 0 0 0 0 0 0 0 0 0 0 0 0 0 0 0 0 0 0 0 0 0 1 0 0 0 0 0 0 0 0 0 0 0 0 0 0 0 0 0 0 0 0 0 0 0 0 0 0 0 0 0 0 0 0 0 0 0 0 0 0 0 0 0 0 0 0 0 0 0 0 0 0 0 0 0 0 0 0 0 0 0 0 0 0 0 0 0 0 0 0 0 0 0 0 0 0 0 0 0 0 0 0 0 0 0 0 0 0 0 0 0 0 0 0 0 0 0 0
0 9 0 2 2 1 0 0 2 2 1 0 0 0 0 3 1 0 0 1 6 0 0 0 2 4 1 0 0 1 3 2 1 1 2 1 0 0 2 3 0 0 0 1 1 2 2 2 1 0 3 2 1 2 2 0 0 1 0 0 1 0 0 0 0 0 0 0 1 1 0 2 0 1 2 2 0 0 1 0 1 0 3 0 0 0 1 0 0 1 0 0 3 1 0 1 0 0 1 2 0 1 0 0 1 0 3 1 0 0 1 2 0 0 0 0 1 1 0 1 0 2 0 0 1 0 0 0 1 2 1 0 0 0 0 0 0 4 1 2 2 0 2 1 1 0 0 0 0 0 1 0 0 0 0 0 0 0 0 0 0 4 0 0 0 0 0 2 1 0 0 0 0 0 0 0 0 2 0 0 0 0 1 0 0 0 0 1 1 0 1 1 0 0 0 0 3 2 4 0 0 3 4 4 0 1 8 2 0 5 4 1 0 0 2 1 7 0 1 5 3 0 0 7 2 0 1 2 0 1 1 4 3 3 9 0 1 1 1 3 4 1 0 3 1 6 1 0 2 1 0 4 1 1 1 2 1 1 4 1 4 3 0 3 3 0 1 0 1 4 2 3 2 3 2 3 1 3 2 1 1 1 1 5 3 1 2 10 3 0 0 2 5 0 7 3 1 4 1 7 2 6 5 0 0 5 3 1 1 7 0 5 1 0 0 3 2 0 1 1 1 2 2 7 2 0 3 2 5 1 2 3 0 0 1 1 1 2 2 4 2 1 3 4 1 1 1 0 1 3 2 2 1 5 4 5 0 2 1 2 1 0 0 4 5 1 0 1 1 0 1 4 9 3 6 1 1 2 0 1 1 2 1 3 5 0 1 0 2 2 1 0 1 6 0 0 5 1 0 1 0 3 8 1 3 2 0 0 0 2 4 0 0 2 0 1 3 1 1 0 5 5 0 4 0 4 2 2 4 3 5 3 3 1 1 2 1 3 3 2 0 2 2 1 1 3 4 0 0 0 4 2 4 1 0 0 2 1 0 1 1 6 2 5 7 3 1 3 11 3 10 3 12 1 3 0 2 5 1 3 0 0 2 0 2 4 1 1 1 0 0 0 0 10 1 1 1 2 5 0 2 1 1 2 0 7 1 0 5 4 0 3 8 2 3 7 3 4 1 2 3 3 1 1 0 2 4 1 3 1 3 4 6 1 1 2 3 1 2 3 1 7 3 2 3 2 2 5 3 1 6 0 2 1 4 2 2 3 0 1 1 2 1 4 9 3 2 1 1 2 1 4 0 6 1 1 4 5 7 3 5 0 3 1 4 5 6 5 0 0 2 0 3 6 1 2 0 1 2 1 3 4 5 1 11 5 0 0 4 2 1 8 0 1 0 1 1 0 3 3 4 2 4 2 0 1 1 5 0 1 0 7 5 13 0 3 4 1 1 2 4 3 0 0 1 7 1 1 3 4 1 2 4 5 0 1 5 5 2 3 1 3 0 3 3 3 0 1 2 1 2 1 1 3 0 0 1 0 0 2 0 1 2 1 0 1 0 0 0 2 1 0 0 1 1 0 2 1 0 0 1 0 1 0 1 3 0 0 0 1 1 0 1 0 7 1 0 0 0 1 1 3 0 0 4 0 1 4 0 8 2 2 1 0 0 0 3 0 0 1 0 1 0 0 2 3 2 1 1 0 2 0 1 3 0 1 2 1 1 1 1 0 7 0 3 1 1 2 6 2 1 1 0 2 1 2 2 1 2 3 2 0 0 2 3 2 0 0 3 0 2 3 3 1 0 2 2 2 2 0 0 0 12 2 3 5 0 5 2 2 1 0 0 2 4 1 2 0 1 0 2 4 4 2 0 5 0 5 0 1 2 1 0 0 2 0 3 3 0 3 3 0 0 1 9 1 2 0 2 1 3 0 9 0 0 1 1 0 0 2 0 2 0 5 4 0 7 4 1 1 1 0 0 7 1 2 2 2 3 0 0 0 1 2 9 3 2 4 2 2 2 4 0 4 1 3 0 1 2 1 2 1 0 0 0 10 0 0 2 1 1 4 1 1 0 2 1 1 1 5 0 2 3 1 3 6 2 1 1 3 4 1 7 1 0 21 0 0 1 1 3 1 5 2 1 10 0 4
0 0 0 0 0 0 0 0 0 0 0 0 0 0 0 0 0 0 0 0 0 0 0 0 0 0 0 0 0 0 0 0 0 0 0 0 0 0 0 0 0 0 0 0 0 0 0 0 0 0 0 0 0 0 0 0 0 0 0 0 0 0 0 0 0 0 0 0 1 0 0 0 0 0 0 0 0 0 0 0 0 0 0 0 0 0 0 0 0 0 0 0 0 0 0 0 0 0 0 0 0 0 0 0 0 0 0 0 0 0 0 0 0 0 0 0 0 0 0 1 0 0 0 0 0 0 0 0 0 0 0 0 0 0 0 0 0 0 0 0 0 0 0 0 0 0 0 0 0 0 0 0 1 0 0 0 0 0 0 0 0 0 0 0 0 0 0 0 0 0 0 0 0 0 0 0 0 0 0 0 0 0 0 0 0 0 0 0 0 0 0 0 0 0 0 0 0 0 0 0 0 0 0 0 0 0 0 0 0 0 0 0 0 0 0 0 0 0 0 0 0 0 0 0 0 0 0 0 0 0 0 0 0 0 0 0 0 0 0 0 0 0 0 0 0 0 0 0 0 0 0 0 0 0 0 0 0 0 0 0 0 0 0 0 0 0 0 0 0 0 0 0 0 0 0 0 0 0 0 0 0 0 0 0 0 0 0 0 0 0 0 0 0 0 0 0 0 0 0 0 0 0 0 0 0 0 0 0 0 0 0 0 0 0 0 0 0 0 0 0 0 0 0 0 0 0 0 0 0 0 2 0 0 0 0 0 0 0 0 0 0 0 0 0 0 0 0 0 0 0 0 1 0 0 0 0 0 0 0 0 0 0 0 0 0 0 0 0 0 0 0 0 0 0 0 0 0 0 0 0 0 0 0 0 0 0 0 0 0 0 0 0 0 0 0 0 0 0 0 0 0 0 0 0 0 0 0 0 0 0 0 0 0 0 0 0 0 0 0 0 0 0 0 0 0 0 0 0 0 0 0 0 0 0 0 0 0 0 0 0 0 0 0 0 0 0 0 0 0 0 0 0 0 0 0 0 0 0 0 0 0 0 0 0 0 0 0 0 0 0 0 0 0 0 0 0 0 0 0 0 0 0 0 0 0 0 0 0 0 0 0 0 0 0 0 0 0 0 0 0 0 0 0 0 0 0 0 0 0 0 0 0 0 0 0 0 0 0 0 0 0 0 0 0 0 0 0 0 0 0 0 0 0 0 0 0 0 0 0 0 0 0 0 0 0 0 0 0 0 0 0 0 0 0 0 0 0 0 0 0 0 0 0 0 0 1 0 0 0 0 0 0 0 0 0 0 0 0 0 0 0 0 0 0 0 0 0 0 0 0 0 0 0 0 0 0 0 0 0 0 0 0 0 0 0 0 0 0 0 0 0 0 0 0 0 0 0 0 0 0 0 0 0 0 0 0 0 0 0 0 0 0 0 0 1 0 0 0 0 0 0 0 0 0 0 0 0 0 0 0 0 0 0 0 0 0 0 0 0 0 0 0 0 0 0 0 0 0 0 0 0 0 0 0 0 0 0 0 0 0 0 0 0 0 0 0 0 0 0 0 1 0 0 0 0 0 0 0 0 0 0 0 0 0 0 0 0 0 0 0 0 0 0 0 0 0 0 0 0 0 0 0 0 0 0 0 0 0 0 3 0 0 0 0 0 0 0 0 0 0 0 0 0 0 0 0 0 0 0 0 0 0 0 0 0 0 0 0 0 0 0 0 0 0 0 0 0 0 0 0 0 0 0 0 0 0 0 0 0 0 0 0 0 0 0 0 0 0 0 0 0 0 0 0 0 0 0 0 0 0 0 0 0 0 0 0 0 0 0 0 0 0 0 0 0 0 0 0 0 0 0 0 0 0 0 0 0 0 0 0 0 0 0 0 0 0 0 0 0 0 0 0 0 0 0 0 0 0 0 0 0 0 0 0 0 0 0 0 1 0 0 0 0 0 0 0 0 0 0 0 0 0 0 0 0 0 0 0 0 0 0 0 0 0 0 0 0 0 0 0 0 0 0 0 0 0 0 0 0 0 0 0 0 0 0 0 0 0 0 0 0 0 0 0 0 0 0 0 0 0 0 0 0 0 0 0 0 0 0 0 0 0 0 0 0 0 0 0 0 0 0 0 0 0 0 0 0 0
0 0 0 0 0 1 0 0 0 0 0 0 0 4 0 0 4 0 0 0 1 3 0 0 1 0 0 1 0 0 0 0 1 0 1 0 0 0 0 0 0 0 1 3 0 1 2 0 0 0 1 0 0 0 0 0 2 0 0 0 0 0 0 0 2 0 0 1 0 1 0 0 0 1 0 0 0 0 0 0 0 0 0 1 0 0 0 0 3 0 0 0 0 0 0 0 0 0 0 0 0 0 0 0 0 0 0 0 0 0 0 1 0 0 1 0 0 0 0 0 0 0 0 2 0 0 0 0 0 3 0 0 0 3 0 0 2 2 2 0 0 0 0 2 0 0 0 0 0 0 0 1 0 0 0 0 0 0 0 0 0 1 0 0 2 0 0 1 0 1 0 3 0 0 0 1 1 0 1 0 0 0 0 0 0 0 0 0 1 0 0 2 0 0 0 2 3 0 4 0 0 0 0 1 0 0 0 0 0 0 0 2 0 0 0 0 1 0 0 0 0 0 0 0 0 0 0 1 0 0 0 0 1 2 0 0 1 0 1 0 0 0 0 0 0 0 0 0 0 1 0 0 0 0 0 1 1 0 0 0 1 2 1 0 0 0 0 0 1 1 2 0 0 0 0 0 2 1 0 1 0 0 0 0 0 1 0 2 0 0 1 0 0 1 4 0 0 5 0 1 2 2 1 0 0 1 1 0 1 0 0 5 1 2 0 8 1 2 0 0 0 3 3 0 1 1 0 0 2 0 0 3 5 0 1 2 0 0 1 0 0 2 4 1 0 0 1 2 0 0 0 0 0 1 0 2 0 1 0 0 0 0 0 0 0 1 1 1 2 0 1 1 0 0 1 1 0 1 0 1 2 4 2 0 1 0 0 0 1 0 0 0 0 0 0 0 0 0 0 2 1 0 0 1 0 0 0 0 0 1 0 0 0 0 0 0 0 1 0 0 0 0 0 0 0 0 0 0 0 0 0 0 0 0 2 1 0 0 0 0 0 3 0 0 0 8 0 0 2 0 1 0 0 0 0 1 2 0 0 0 0 0 1 0 0 0 0 0 1 0 0 0 0 0 0 1 0 0 0 1 0 3 0 0 0 0 0 0 0 0 0 0 0 1 0 0 0 0 4 0 0 1 0 0 0 1 0 1 0 0 0 0 0 0 0 0 1 0 0 0 0 0 0 0 1 0 0 1 4 0 1 0 0 1 0 1 1 0 1 2 0 0 2 1 0 0 0 0 1 1 0 0 2 5 1 0 1 0 3 3 0 0 0 3 1 0 0 0 0 0 0 0 1 0 0 2 1 0 0 0 1 0 0 0 0 0 0 0 0 1 0 0 0 0 0 1 0 0 0 1 2 3 1 0 1 1 0 0 0 0 0 0 0 0 0 1 1 0 0 0 0 0 0 0 0 0 1 1 0 0 0 1 0 4 2 0 0 0 0 0 0 0 0 0 0 0 0 0 1 0 0 0 0 0 1 0 0 0 0 0 0 0 1 0 1 0 0 0 0 0 0 0 0 0 0 0 0 0 2 1 0 0 0 0 0 0 0 0 0 0 0 1 0 1 0 0 0 0 0 1 0 0 0 0 0 0 0 0 0 1 2 0 0 0 0 0 0 0 0 0 0 0 0 0 0 0 0 0 0 0 0 0 0 0 0 1 0 0 0 0 0 0 0 0 0 0 0 0 0 0 0 0 0 1 0 2 0 0 2 0 0 0 0 0 0 0 2 0 0 0 0 0 0 1 2 0 0 0 1 5 0 0 0 1 0 0 0 0 0 0 0 0 0 0 0 0 0 0 0 0 0 0 0 0 0 0 0 1 0 0 0 0 0 0 0 0 0 0 0 0 0 0 0 0 1 0 0 0 0 0 4 0 1 0 0 0 0 0 1 0 0 0 0 0 0 0 0 0 2 0 1 0 0 1 0 0 0 0 0 0 1 0 0 0 0 0 0 0 0 0 0 0 0 0 0 1 0 0 0 0 0 0 2 1 0 0 1 0 0 0 0 1 0 0 0 0 0 1 0 1 0 0 0 0 0 0 1 0 0 1 1 0 0 0 0 0 0 0 0 0 0 0 2 0 0 0 0 0 1 1 4 0 0 0 1 0 0 0 0 0 0 0 0 0 0 1 0 0
0 0 0 0 0 0 0 0 0 0 0 0 0 0 0 0 0 0 0 0 0 0 0 0 0 0 0 0 0 0 0 0 0 0 0 0 0 1 0 0 0 0 0 0 0 0 0 0 0 0 0 0 0 0 0 0 0 0 0 0 0 0 0 0 0 0 0 0 0 0 0 0 0 0 0 0 0 0 0 0 0 0 0 0 0 0 0 0 0 0 0 0 0 0 0 0 0 0 0 0 0 0 0 0 0 0 0 0 0 0 0 0 0 0 0 0 0 0 0 0 0 0 1 0 0 0 0 0 0 0 0 0 0 0 0 0 0 0 0 0 0 0 0 0 0 0 0 0 0 0 1 0 0 0 0 0 0 0 0 0 0 0 0 0 0 0 0 0 0 0 0 0 0 0 0 0 0 0 0 0 0 0 0 0 0 0 0 0 0 0 0 0 0 0 0 0 0 0 0 0 0 0 0 0 0 0 0 0 0 0 0 0 0 0 0 0 0 0 0 0 0 0 0 0 0 0 0 0 0 0 0 0 0 0 0 0 0 0 0 0 0 0 0 0 0 0 0 0 0 0 0 0 0 0 0 0 0 1 0 0 0 0 0 0 0 0 0 0 0 0 0 0 0 0 0 0 0 0 0 0 0 0 1 0 0 0 0 0 0 0 0 0 0 0 0 0 0 0 0 0 0 1 0 0 0 0 0 0 0 0 0 0 0 1 0 0 0 0 0 0 0 0 0 0 0 0 0 0 0 0 0 0 0 0 0 0 0 0 0 0 0 0 0 0 0 0 0 0 0 0 0 0 0 0 0 0 0 0 0 0 0 0 0 0 0 0 0 0 0 0 0 0 0 0 0 0 0 0 0 0 0 0 0 0 0 0 0 0 0 0 0 0 0 0 0 0 1 0 0 0 0 0 0 0 0 0 0 0 0 0 0 0 0 0 0 0 0 1 0 0 0 0 0 0 0 0 0 0 0 0 0 0 0 0 0 0 0 0 0 0 0 0 0 0 0 0 0 0 0 0 0 0 0 0 0 0 0 0 0 0 0 0 0 0 0 0 0 0 0 0 0 0 0 0 0 0 0 0 0 0 0 0 0 0 0 0 0 0 0 0 0 0 0 0 0 0 0 0 0 0 0 0 0 0 0 0 0 0 0 0 0 0 0 0 0 0 0 0 0 0 0 0 0 0 0 0 0 1 0 0 0 0 0 0 0 0 0 0 0 1 0 0 0 0 0 0 0 0 0 0 0 0 0 0 0 0 0 0 0 0 0 0 0 0 0 0 0 0 0 0 0 0 0 0 0 0 0 0 0 0 0 0 0 0 0 0 0 0 0 0 0 0 0 0 0 0 0 0 0 0 0 0 0 0 0 0 0 0 0 0 0 0 1 0 0 0 0 0 0 0 0 0 0 0 0 0 0 0 0 0 0 0 0 0 0 0 0 0 0 0 0 0 0 0 0 0 0 0 0 0 0 0 0 0 0 0 0 0 0 0 0 0 0 0 0 0 0 0 0 0 0 0 0 0 0 0 0 0 0 0 0 0 0 0 0 0 0 0 0 0 0 0 0 0 0 0 0 0 0 0 0 0 0 0 0 0 0 0 0 0 0 0 0 0 0 0 0 0 0 0 0 0 0 0 0 0 0 0 0 0 0 0 0 0 0 0 0 0 0 0 0 0 0 0 0 0 0 0 0 0 0 0 0 0 0 0 0 0 0 0 0 0 0 0 0 0 0 0 0 0 0 0 0 0 0 0 0 0 0 0 0 0 0 0 0 0 0 0 0 0 0 0 0 0 0 0 0 0 0 0 0 0 0 0 0 0 0 0 0 0 0 0 0 0 0 0 0 0 0 0 0 0 0 0 0 0 0 0 0 0 0 0 0 0 0 0 0 0 0 0 2 0 0 0 0 0 0 0 0 0 0 0 0 0 0 0 0 0 0 0 0 0 0 0 0 0 0 0 0 0 0 0 0 0 0 0 0 0 0 0 0 0 0 0 0 0 0 0 0 0 0 0 0 0 0 0 0 0 0 0 0 0 0 0 0 0 0 0 0 0 0 0 0 0 0 0 0 0 0 0 0 0 0 0 0 0 0 0 0 0 0 0 0 0 0 0 0 0 0 0 0 0 0 0 0 0 0 0
0 0 0 0 0 0 0 0 0 0 0 0 0 0 0 0 0 0 0 0 0 0 0 0 0 0 0 0 0 0 0 0 0 0 0 0 0 0 0 0 0 0 0 0 0 0 1 0 0 0 0 0 0 0 0 0 0 0 0 0 0 0 0 0 0 0 0 0 0 0 0 0 0 0 0 0 0 0 0 0 0 0 0 0 0 0 0 0 0 0 0 0 0 2 0 0 0 0 0 0 0 0 0 0 0 0 0 1 0 0 0 0 0 0 0 0 0 0 0 0 0 0 0 0 0 0 0 0 0 0 0 0 0 0 0 0 0 0 0 0 1 0 0 0 0 0 0 1 0 0 0 0 0 0 0 0 0 0 0 0 0 0 0 1 0 0 0 0 0 0 0 0 0 0 0 1 0 0 0 0 0 0 0 0 0 0 0 0 0 0 2 0 0 0 0 0 0 0 1 0 0 0 0 0 0 0 0 0 0 0 1 0 0 0 0 0 0 0 0 0 0 3 0 0 0 0 0 0 0 0 0 0 0 0 0 0 0 0 0 0 0 0 0 0 0 0 0 0 0 0 0 0 0 0 0 0 0 0 0 0 0 0 0 0 0 1 0 0 0 0 0 0 0 0 0 0 0 0 0 0 0 0 0 0 0 0 0 0 0 0 0 0 0 0 0 0 0 0 0 0 0 0 0 0 0 0 0 0 0 0 0 0 0 1 0 0 0 0 0 0 0 0 0 0 0 0 0 0 0 0 0 0 0 0 0 0 1 0 0 0 0 0 0 0 0 0 0 2 0 0 0 0 0 0 0 0 0 0 0 0 0 0 0 0 0 0 0 0 0 0 0 0 0 0 0 0 0 0 0 0 0 0 0 0 0 0 0 0 0 0 0 0 0 0 0 0 0 0 0 0 0 0 0 0 0 0 0 0 0 0 0 0 0 0 0 0 0 0 0 0 0 0 0 0 0 0 0 0 0 0 0 0 0 0 0 0 0 0 0 0 0 0 0 0 0 0 0 0 0 0 0 0 0 0 0 0 0 0 0 0 0 0 0 0 0 0 0 0 0 0 0 0 0 0 0 0 0 0 0 0 0 0 0 0 0 0 0 0 1 0 0 0 0 0 0 0 0 0 0 0 0 0 0 0 0 0 0 0 0 0 0 0 0 0 0 0 0 0 0 0 0 0 0 0 0 0 0 0 0 0 0 0 0 0 0 0 0 0 0 0 0 0 0 0 0 0 0 0 0 0 1 0 0 1 0 0 0 0 0 0 0 0 0 0 0 0 0 0 0 0 0 0 0 0 0 0 0 0 0 0 0 0 0 0 0 0 1 0 0 0 0 0 0 0 0 0 0 0 0 0 0 0 0 0 0 0 0 0 0 0 0 0 0 0 0 0 0 0 0 0 0 0 0 0 0 0 0 0 0 0 0 0 0 0 1 0 0 0 0 0 0 0 0 0 0 0 0 0 0 0 0 0 0 0 0 0 0 0 0 0 0 0 0 0 0 0 0 0 0 0 0 0 0 0 0 0 0 0 0 0 0 0 0 0 0 0 0 0 0 0 0 1 0 0 0 0 0 0 0 0 0 0 0 0 0 0 0 0 0 0 0 0 0 0 0 0 0 0 0 0 0 0 0 0 0 0 0 0 0 0 0 0 0 0 0 0 0 0 0 0 0 0 0 0 0 0 0 0 0 0 0 0 0 0 0 0 0 0 0 0 0 0 0 0 0 0 0 0 0 0 1 1 0 0 0 0 0 0 0 0 0 0 0 0 0 0 0 0 0 0 0 0 0 0 0 0 0 0 0 0 0 0 0 0 0 0 0 0 0 0 0 0 0 0 0 0 0 0 0 0 0 0 0 0 0 0 0 0 0 0 0 0 0 0 0 0 0 0 0 0 0 0 0 0 0 0 0 0 0 0 0 1 0 0 0 0 0 0 0 0 0 0 0 0 0 0 0 0 0 0 0 0 0 0 0 0 0 0 0 0 0 0 0 0 0 0 0 0 0 0 0 0 0 0 0 0 0 0 0 0 0 0 0 0 0 0 0 0 0 0 0 0 0 0 0 0 0 0 0 0 0 0 0 0 0 0 0 0 0 0 0 0 1 0 0 0 0 0 0 0 0 0 0 0 0 0 0 0
0 0 0 0 0 0 0 0 0 0 0 0 0 0 0 0 0 0 0 0 0 5 0 0 0 0 0 0 0 0 0 0 0 0 0 0 0 0 0 0 0 0 2 7 0 0 1 0 0 0 0 0 0 0 0 0 0 0 0 0 0 0 0 0 0 0 0 2 0 0 0 0 0 0 0 0 0 0 0 0 0 0 0 0 0 0 1 0 0 0 0 0 0 0 0 1 0 0 0 0 0 0 0 0 0 7 0 0 0 0 0 0 3 0 0 0 0 0 0 0 0 0 0 0 0 0 0 0 0 0 0 0 0 0 0 0 0 0 0 0 0 0 0 0 0 0 0 0 0 0 0 0 0 0 0 0 0 0 0 0 0 0 0 0 0 0 0 0 0 0 0 0 0 0 0 0 0 0 4 0 0 0 0 0 0 0 0 0 0 0 1 0 0 0 0 0 0 0 0 0 0 0 0 0 0 0 0 0 0 0 0 0 0 0 0 0 0 0 0 0 0 0 0 0 0 0 0 0 0 0 0 0 0 0 0 0 0 0 0 0 0 0 0 0 0 0 0 0 0 0 0 0 0 0 1 0 0 0 0 0 0 0 0 0 0 0 0 0 0 0 0 0 0 0 0 0 0 0 0 0 0 0 0 0 0 0 0 0 0 0 0 0 0 0 0 0 0 0 0 0 0 0 0 0 0 0 0 0 0 0 0 0 0 0 0 0 0 0 0 0 0 1 0 2 0 0 0 0 0 0 0 0 0 1 0 0 0 0 0 0 0 0 0 0 0 2 0 0 0 0 0 0 0 0 0 0 2 0 0 1 0 0 0 0 0 0 0 0 0 0 0 0 0 0 0 0 0 0 0 0 0 0 0 0 0 0 0 0 0 0 0 0 0 0 0 0 0 0 0 0 0 0 0 0 0 0 0 0 0 0 0 0 0 0 0 0 0 0 0 0 0 0 0 0 0 0 0 0 0 0 0 0 0 0 0 0 0 0 0 0 0 0 0 0 0 6 0 0 0 0 0 0 0 0 0 0 0 0 0 0 0 0 0 0 0 0 0 0 0 0 1 0 0 0 0 0 0 0 0 0 0 0 0 0 0 0 0 0 0 0 0 0 0 0 0 0 0 0 0 0 0 0 0 0 0 0 0 0 0 0 0 0 0 0 0 0 0 0 0 0 0 0 0 0 4 0 0 0 0 0 0 0 0 0 0 0 0 0 0 0 0 0 0 0 0 0 0 0 0 0 0 0 0 0 0 1 0 0 0 0 3 0 0 0 0 0 0 0 0 0 0 0 0 0 0 0 0 0 0 0 0 0 0 0 0 0 0 0 0 0 0 0 0 0 0 0 0 0 0 0 0 0 0 0 0 0 0 0 0 0 0 0 0 0 0 0 0 0 0 0 0 0 0 0 0 0 0 0 0 0 0 0 0 0 0 0 0 0 0 0 0 0 0 0 0 0 0 0 0 0 0 0 0 0 0 0 0 0 0 0 0 0 0 0 0 0 0 0 0 0 0 0 0 0 0 0 0 0 0 0 0 0 0 0 0 0 0 0 0 0 0 0 0 0 0 0 0 0 0 0 0 0 0 0 0 0 0 0 0 0 0 0 0 0 0 0 0 0 0 0 0 1 0 0 0 0 0 0 0 0 0 0 0 0 0 1 0 0 0 0 0 0 0 0 0 0 0 0 0 0 0 0 0 0 0 0 0 0 0 0 0 0 0 0 0 0 0 0 0 0 0 0 0 0 0 0 0 0 0 0 0 0 0 0 0 0 0 0 0 0 0 0 0 0 0 0 0 0 0 0 0 0 0 0 0 0 0 0 0 0 0 0 0 0 0 0 0 0 0 0 0 0 0 0 0 0 0 0 0 0 0 0 0 0 0 0 0 0 0 0 0 0 0 0 0 0 0 0 0 0 0 0 0 0 0 0 0 0 0 1 0 0 0 0 0 0 0 0 0 0 0 0 0 0 0 0 0 0 0 0 0 0 0 0 0 2 0 0 0 0 0 0 0 0 0 0 0 0 0 0 1 0 0 0 0 0 0 0 0 0 0 0 0 0 0 0 0 0 0 0 0 0 0 0 0 0 0 0 0 0 0 0 0 0 0 0 0 0 0 0 0 0 0 0 0 0 0 0
0 0 0 0 0 0 0 0 1 0 0 0 0 0 0 3 0 0 0 0 0 1 0 0 0 0 0 0 0 0 0 0 0 0 0 0 0 0 0 0 0 0 0 2 0 0 0 0 0 0 0 0 0 0 0 0 0 0 0 0 0 0 0 0 0 2 0 0 0 0 0 0 0 0 0 0 0 0 0 0 0 0 3 0 0 0 0 0 0 0 0 0 0 0 0 0 0 0 0 0 0 0 0 0 0 0 0 0 0 0 0 0 3 0 0 0 0 0 0 1 0 0 0 0 0 0 0 0 0 0 0 0 0 0 0 0 0 0 0 0 0 0 0 0 0 0 0 0 0 0 0 1 0 0 0 0 0 0 0 0 0 0 0 0 1 0 0 0 0 0 0 0 0 0 0 0 0 0 0 0 1 0 0 0 0 0 0 0 0 0 0 0 0 0 0 0 0 0 0 0 0 0 0 0 0 0 0 0 1 3 0 0 0 0 0 0 0 2 0 0 0 0 0 0 0 0 0 0 0 0 0 0 0 0 0 0 0 0 0 0 0 0 0 0 0 0 0 0 0 0 0 0 0 0 0 0 0 0 2 0 0 0 0 0 0 0 0 0 2 0 0 0 0 1 0 0 0 0 0 0 0 0 0 0 4 0 0 0 0 0 0 0 0 1 1 0 2 0 0 0 0 0 0 0 0 0 0 0 0 0 0 1 0 0 0 0 0 0 0 0 0 1 0 0 0 0 0 0 0 0 0 0 0 0 0 0 0 0 0 0 0 0 0 0 0 0 0 1 0 0 0 0 0 0 0 0 0 0 0 0 0 0 0 0 2 0 0 0 0 0 0 0 0 0 0 0 0 0 0 0 0 0 0 0 0 1 0 0 0 0 0 0 0 0 0 0 0 0 0 0 0 0 0 0 0 0 0 0 0 0 0 0 0 0 0 0 0 0 0 0 0 0 0 0 0 0 0 0 1 0 0 0 0 0 0 0 0 0 0 0 0 0 0 0 1 0 0 0 0 0 0 0 0 0 0 0 0 0 0 0 1 0 0 0 0 0 0 0 0 0 0 0 0 0 0 0 0 0 0 0 0 0 0 0 0 0 0 0 0 0 0 0 0 0 0 0 0 0 0 0 0 0 0 0 0 0 0 0 0 0 0 1 0 0 0 0 0 0 0 0 0 0 0 0 3 0 0 0 0 0 0 0 0 0 0 0 0 0 0 0 0 0 0 0 0 0 0 0 0 0 0 0 0 0 0 0 0 0 0 0 1 0 0 0 0 0 0 0 0 0 0 0 0 0 0 0 0 0 0 0 0 0 0 0 0 0 0 0 0 0 0 0 0 0 0 0 0 0 0 0 0 0 0 0 0 0 0 0 0 0 0 0 0 0 1 0 0 0 0 0 0 0 0 0 0 0 0 0 0 0 0 0 0 0 0 0 0 0 0 0 0 0 0 0 0 1 0 0 0 0 0 0 0 0 0 0 0 0 0 0 0 0 0 0 1 0 0 0 0 0 0 0 0 0 0 0 0 0 0 0 0 0 0 0 0 0 0 0 0 0 0 0 0 0 0 0 0 1 9 0 0 0 0 0 0 0 0 0 0 0 0 0 0 0 0 0 0 0 0 0 0 0 0 0 1 0 0 0 0 0 0 0 1 0 0 0 0 0 0 0 0 0 0 0 0 0 0 0 0 0 0 0 0 0 0 0 0 0 0 0 0 0 0 0 0 0 0 0 0 0 0 0 0 1 0 0 0 0 0 0 0 0 0 0 0 0 0 0 0 0 0 0 0 0 0 0 0 0 0 0 0 0 0 0 0 0 0 0 0 1 0 0 0 0 0 0 0 0 0 0 0 0 0 0 0 0 0 0 0 0 0 0 0 0 0 0 0 0 0 0 0 0 0 0 0 0 0 4 0 0 0 0 0 0 0 0 0 0 0 0 0 0 0 0 0 0 0 0 0 0 0 0 0 0 0 0 0 0 0 0 0 0 0 1 0 0 0 0 0 0 0 0 0 0 0 0 0 0 0 0 0 0 0 0 0 0 0 0 0 0 0 0 0 0 0 0 0 0 0 0 0 0 0 0 0 0 0 0 0 0 0 0 0 0 0 0 0 0 0 0 0 0 0 0 0 0 0 0
0 0 0 0 0 5 8 5 0 0 0 0 0 1 5 13 13 30 0 0 14 3 34 0 0 0 26 0 8 0 0 0 29 0 0 0 0 10 0 0 25 0 25 32 14 0 0 0 17 0 23 0 24 0 8 11 0 0 0 27 13 0 0 0 0 15 23 0 0 16 9 0 0 0 0 0 21 0 5 18 0 23 0 28 0 0 0 0 26 0 4 13 0 0 0 28 18 0 0 0 0 22 16 0 11 0 18 14 17 0 5 0 0 7 0 0 0 32 15 0 0 0 0 10 0 8 0 0 4 3 6 3 10 13 0 0 18 14 16 17 17 17 0 0 13 2 13 22 19 0 16 0 0 0 0 0 0 0 13 6 10 0 0 0 34 13 0 0 13 18 0 0 25 0 0 13 0 0 0 0 0 27 27 0 14 32 14 0 21 37 0 15 13 0 0 18 0 0 0 13 17 13 0 31 0 0 0 0 25 0 9 17 0 0 48 10 11 4 21 7 0 0 0 20 0 25 0 0 0 0 18 11 16 1 0 3 28 0 26 0 17 0 8 0 1 20 10 0 0 13 0 0 0 0 0 0 0 0 0 0 6 0 0 0 22 0 0 0 0 22 0 64 0 0 0 0 28 0 29 35 41 0 0 20 0 33 0 0 14 20 0 0 42 49 15 0 23 16 0 20 31 9 0 0 60 49 4 0 2 20 36 0 0 29 24 0 0 17 0 0 0 27 0 0 0 34 32 0 0 30 0 0 27 0 0 22 0 0 0 21 0 0 0 0 19 27 0 0 0 0 0 28 0 14 0 8 0 0 0 13 18 0 1 0 11 0 0 7 0 16 0 18 13 0 9 17 27 24 0 0 0 6 0 0 15 0 0 0 0 4 14 11 0 0 12 12 0 0 0 0 0 15 0 0 13 0 0 11 0 0 0 4 0 0 25 0 0 0 0 0 7 20 5 0 5 0 4 0 0 0 0 0 0 0 0 17 0 6 0 0 0 14 0 0 0 0 7 0 21 0 21 11 0 0 0 18 9 18 7 0 9 10 0 0 0 10 10 5 0 0 0 0 0 0 16 0 8 4 0 0 0 0 3 11 0 0 0 0 22 0 12 0 19 0 5 8 7 0 28 8 5 0 0 0 0 0 0 0 0 8 0 0 5 0 0 1 1 16 0 0 22 0 10 0 0 0 0 0 0 0 0 0 18 0 16 40 0 12 0 0 0 0 17 22 36 28 12 37 32 47 36 13 15 0 17 31 0 2 18 0 0 0 0 23 37 33 37 0 0 0 36 10 16 11 27 15 0 19 0 0 27 0 0 0 0 30 0 17 0 27 28 0 0 0 0 0 0 0 12 0 0 0 0 6 31 0 25 0 15 23 28 1 18 32 0 0 18 0 30 0 19 0 16 0 0 0 11 0 18 30 0 7 0 0 11 0 1 48 20 0 0 23 26 42 30 7 0 25 0 8 0 0 35 24 0 27 28 0 22 30 35 44 30 0 16 20 12 0 1 2 12 11 0 4 0 5 0 2 0 0 0 4 1 0 0 11 8 0 0 0 0 0 24 0 1 8 14 13 12 0 0 0 0 14 5 4 0 0 0 0 4 10 0 0 0 0 0 0 0 0 0 0 6 22 0 0 0 4 8 0 3 0 2 11 6 1 2 5 0 0 0 0 12 0 22 5 0 10 5 0 0 0 0 0 0 4 0 0 0 0 0 0 0 0 0 7 0 3 8 10 15 0 1 11 0 0 0 7 0 0 3 0 0 11 0 0 6 0 18 0 4 0 4 7 0 12 31 19 4 0 0 4 0 7 0 6 0 0 6 13 0 0 0 0 6 0 0 0 0 0 26 0 0 26 0 10 0 4 0 0 0 0 9 1 0 0 0 0 0 0 26 0 19 0 6 0 0 26 0 0 0 0 0 0 0 0 0 19 0 10 0 0 0 19 0 16 0 16 0 6 0 0 0 0 0 4 0 0 0 12 26 0 15 0 22 0 0 0 0 9 0 0 0 6 1 17 0 14 0 0 0 0 0 0 0 0 0 0 0 0 0 0 0 22 9 0 0 30 0 0 11 0 0 0 8 0 13 0 0 0 0 2 0 0 0 39 0 0 13 12 0 0 0 0 0 26 0 29
0 0 0 0 0 0 0 0 0 0 0 0 0 0 0 0 0 0 1 0 0 0 0 0 1 0 0 0 0 0 0 0 6 0 0 0 0 0 0 0 0 0 0 0 0 0 0 0 0 0 0 0 0 0 0 0 0 0 0 0 0 0 0 0 0 0 0 0 0 0 0 0 0 0 0 0 0 0 0 0 0 0 3 1 0 0 0 0 1 0 0 0 0 0 0 0 0 0 0 0 0 0 0 0 0 0 0 0 0 0 0 0 0 0 0 0 0 0 0 0 0 0 0 0 0 0 0 0 0 0 0 0 0 0 0 0 0 0 0 0 0 0 0 0 0 0 0 0 0 0 0 0 0 0 0 0 0 0 0 0 0 0 0 0 0 0 0 0 0 0 0 0 0 0 0 0 0 0 0 0 0 0 0 0 0 0 0 0 0 0 0 0 0 0 0 0 0 0 0 0 0 0 0 0 0 0 0 0 0 0 0 0 0 0 0 0 0 0 0 0 0 0 0 0 0 0 0 0 0 2 0 1 0 0 0 0 0 0 0 0 0 0 0 0 0 0 0 0 0 0 0 0 0 0 0 0 0 0 0 0 0 0 0 0 0 0 0 1 0 0 0 0 1 0 0 0 0 0 0 0 0 0 0 1 0 2 0 0 0 0 0 0 0 0 0 1 0 0 0 0 0 0 0 0 0 0 0 0 0 0 0 0 0 0 0 0 0 0 0 0 0 1 0 0 0 0 0 0 0 0 0 0 0 0 0 0 0 0 0 0 0 0 0 0 0 0 0 0 0 0 0 0 0 0 0 0 2 0 0 0 0 0 0 0 0 0 0 0 0 0 0 0 0 0 0 0 0 0 0 0 0 0 0 0 0 0 0 0 0 0 0 0 0 0 0 0 0 0 0 0 0 0 0 0 0 0 0 0 0 0 0 0 0 0 0 0 0 0 0 0 0 0 0 0 0 0 0 0 0 0 0 0 0 0 0 0 0 0 0 0 0 0 0 0 0 0 0 0 0 0 0 0 0 0 0 0 0 0 0 0 0 0 0 0 0 0 0 0 0 0 0 0 0 0 0 0 0 0 0 0 0 0 0 0 0 0 0 0 0 0 0 0 0 0 0 0 0 0 0 0 0 0 0 0 0 0 0 0 0 0 0 0 0 0 0 0 0 0 0 0 0 0 0 1 0 0 0 0 0 0 0 0 0 0 0 0 0 0 0 0 0 0 0 0 0 0 0 0 0 0 0 0 2 0 0 0 0 0 0 0 0 0 0 1 0 0 0 0 0 0 0 0 0 0 0 0 0 0 0 0 0 0 0 0 0 0 0 0 0 0 0 0 0 0 0 0 0 0 0 0 0 0 0 0 0 0 0 0 0 0 0 0 0 0 0 0 0 0 0 0 0 0 0 0 0 0 0 0 0 0 0 0 0 0 0 0 0 0 0 0 0 0 0 0 0 0 0 0 0 0 0 0 0 0 0 0 0 0 0 0 0 0 0 0 0 0 0 0 0 0 0 0 0 0 0 0 0 0 0 0 0 0 0 3 0 0 0 0 0 0 0 0 0 0 0 0 0 0 0 0 0 0 0 0 0 0 0 0 0 0 0 0 0 0 0 0 0 0 0 0 0 0 0 0 0 0 0 0 0 0 0 0 0 0 0 0 0 0 0 0 0 0 0 0 0 1 0 0 0 0 0 0 0 0 0 0 0 0 0 0 0 0 0 0 0 0 0 0 0 0 0 0 0 0 0 0 0 0 0 0 0 0 0 0 0 0 0 0 0 0 0 0 0 0 0 0 0 0 0 0 0 0 0 0 0 0 0 0 0 0 0 0 0 0 0 0 0 0 0 0 0 0 0 0 0 0 0 0 0 0 0 0 0 0 0 0 0 0 0 0 0 0 0 0 0 0 0 0 0 0 0 0 0 0 0 0 0 0 0 0 0 0 0 0 0 0 0 0 0 0 0 0 0 0 0 0 0 0 0 0 0 0 0 0 0 0 0 0 0 0 0 0 0 0 0 0 0 0 0 0 0 0 0 0 0 0 0 0 0 0 0 0 0 0 0 0 0 0 0 0 0 0 0 0 0 0 0 0 0 0 0 0 0 0 0 0 0 0 0 0 0 0 0 0 0 0 0 0
0 0 0 0 0 0 0 0 0 1 0 0 0 0 0 0 0 0 0 0 0 1 0 1 0 0 0 0 0 0 0 0 0 0 0 0 0 1 0 0 0 0 2 0 0 0 0 0 0 0 0 0 0 0 0 0 1 0 0 0 0 0 0 0 0 0 0 0 0 0 0 2 0 0 0 0 1 0 0 0 0 0 0 0 0 0 1 1 0 0 0 0 0 0 0 0 0 0 0 0 1 0 0 0 0 2 0 0 0 0 0 0 0 1 0 0 0 0 0 0 0 0 0 0 0 0 0 0 0 0 0 0 0 0 0 0 0 0 0 0 2 3 0 0 0 0 0 0 0 0 0 0 0 0 0 0 0 0 0 0 1 0 6 0 2 0 0 1 0 0 0 0 0 0 0 0 0 0 0 0 0 0 1 0 0 0 0 2 0 0 0 0 0 0 0 0 0 0 3 0 0 0 0 0 0 0 0 1 0 2 0 0 1 0 0 0 0 0 0 0 0 1 0 0 0 6 1 0 0 0 2 0 1 0 0 0 0 0 0 0 2 0 3 0 0 0 0 0 0 0 0 1 0 0 0 0 0 0 0 1 0 0 1 0 3 0 0 0 0 1 0 0 2 1 0 0 0 0 0 1 0 2 0 1 1 0 0 0 1 1 1 1 0 1 2 1 0 0 0 0 0 0 1 0 1 0 0 0 1 0 0 0 0 1 0 0 0 0 1 2 0 1 0 0 0 0 0 0 0 1 2 2 0 1 0 0 2 1 0 0 0 1 2 0 0 1 2 0 0 0 1 0 0 3 0 0 0 0 1 1 0 0 0 2 0 0 0 0 0 0 1 0 3 0 0 0 1 0 0 0 0 0 0 0 0 0 0 0 0 1 0 0 1 0 0 0 0 0 0 1 0 1 0 0 1 0 1 0 2 1 0 0 0 0 0 0 0 0 0 0 0 0 0 0 0 0 1 0 2 1 0 0 0 1 0 0 0 0 0 1 0 0 0 0 0 0 1 0 0 0 2 0 0 0 0 0 0 0 0 0 1 0 0 1 0 0 1 0 0 0 0 0 0 1 0 0 0 0 0 1 0 0 0 0 0 0 0 0 0 0 1 0 0 0 0 2 0 0 0 0 0 0 1 1 0 0 0 0 0 0 0 0 2 0 0 0 0 1 0 0 0 0 0 0 1 0 0 0 0 0 1 1 1 0 0 1 0 0 1 0 1 0 0 0 0 1 0 0 1 1 1 0 1 0 1 0 0 0 0 1 0 0 0 2 0 0 1 0 0 2 0 1 0 3 0 0 0 0 0 0 0 1 0 1 0 0 1 0 0 0 2 1 0 0 1 0 0 0 0 0 0 0 0 0 0 1 0 0 0 2 0 0 1 1 0 0 0 0 0 1 0 0 0 1 2 1 0 0 2 0 0 0 0 0 0 0 0 0 0 1 1 3 0 0 0 0 0 0 1 0 1 0 0 0 0 0 0 0 0 0 2 0 0 0 1 0 0 0 0 0 0 0 0 0 1 0 0 0 0 0 4 0 0 0 0 0 0 0 0 0 0 0 0 0 0 0 0 0 0 0 0 0 0 0 0 0 0 0 0 1 0 0 0 0 0 0 0 0 0 0 0 2 0 0 0 0 0 0 0 0 0 0 0 0 0 0 0 0 2 1 0 0 0 0 1 1 0 0 2 0 0 1 0 0 0 0 0 0 0 0 0 0 0 0 0 0 0 0 0 0 0 0 0 1 0 0 0 0 2 0 0 1 0 0 0 0 3 0 1 0 0 1 0 0 0 0 0 0 2 0 0 0 0 0 0 0 0 0 0 2 0 0 0 0 0 0 0 0 0 0 0 0 0 0 0 1 0 0 2 0 0 0 1 0 1 0 0 1 0 0 0 0 0 0 0 0 0 0 0 0 1 0 0 0 0 1 0 0 0 0 0 0 1 0 0 0 1 0 0 0 0 0 0 0 0 0 0 0 0 1 0 0 0 0 2 0 0 0 0 0 0 0 1 1 0 0 1 0 0 0 0 0 1 0 0 0 1 0 0 0 0 0 0 1 0 0 0 0 0 0 0 0 0 0 0 0 0 0 0 0 0 0 0 1 0 0 0 0 0 0 1 1 1 0 1 0 0 0
0 0 0 0 0 0 0 0 0 0 0 0 0 0 0 0 0 0 0 0 0 0 0 0 0 0 0 0 0 0 0 0 0 0 0 0 0 0 0 0 0 0 0 1 0 0 0 0 1 0 0 0 0 0 0 0 0 0 0 0 0 1 0 0 0 0 0 0 0 0 1 0 0 0 0 0 0 0 0 0 0 0 0 0 0 0 0 0 0 0 0 0 0 1 2 0 0 0 0 0 0 0 0 0 0 0 0 0 0 0 0 0 3 0 0 0 0 0 0 0 0 0 0 0 0 0 0 0 0 0 0 0 0 0 0 0 0 0 0 0 0 0 0 0 0 0 0 0 0 0 0 0 0 0 0 0 0 0 0 0 0 1 1 0 0 0 0 0 0 0 0 0 0 0 0 1 0 0 4 0 0 0 0 1 0 0 0 0 1 0 0 0 0 0 0 0 0 0 0 0 0 0 0 0 0 3 1 0 0 1 0 0 0 0 0 0 0 0 0 0 0 0 0 0 0 0 0 0 0 0 0 0 0 0 0 0 0 1 0 0 0 0 0 0 0 0 0 0 0 0 0 0 0 0 0 0 0 0 0 0 0 0 0 0 0 0 0 0 0 0 0 0 0 0 0 0 0 0 0 0 0 0 0 0 0 0 1 0 0 1 0 0 0 0 1 0 0 0 0 0 0 0 0 0 0 0 0 0 0 0 0 0 0 0 0 0 0 0 0 0 0 0 0 0 0 0 0 0 0 0 0 0 0 1 1 0 0 0 0 0 0 0 0 0 0 0 0 0 0 0 0 0 0 0 0 0 0 0 0 0 0 0 0 0 0 0 0 0 0 0 0 0 0 0 0 0 0 0 0 0 0 0 0 0 0 0 0 0 0 0 0 0 0 0 0 0 0 0 0 0 0 0 0 0 1 0 0 0 0 0 0 0 0 0 0 0 0 0 0 0 0 0 0 0 0 0 0 0 0 0 0 0 0 0 1 0 0 0 0 0 0 0 0 0 0 2 0 0 0 0 0 0 0 0 0 0 0 0 0 0 0 0 0 0 0 0 0 0 0 0 0 0 0 0 0 0 0 0 0 0 0 0 0 0 0 0 0 0 0 0 0 0 0 0 0 0 0 0 0 0 0 0 0 0 0 0 0 0 0 0 0 0 0 0 0 0 0 0 0 0 0 0 0 0 0 0 0 0 0 0 0 0 0 0 0 0 0 0 0 0 0 0 0 0 0 0 0 0 0 0 0 0 0 0 0 0 0 0 0 0 1 0 0 0 0 0 0 0 0 0 0 0 0 0 0 0 0 0 0 0 1 0 0 0 0 0 0 0 0 0 0 0 0 0 0 0 0 0 0 0 0 0 0 0 0 0 0 0 0 2 0 1 0 0 0 0 0 0 0 0 0 0 0 0 0 0 0 0 0 0 0 0 0 0 0 0 0 0 0 0 0 0 0 0 0 0 0 0 0 0 0 0 0 0 1 0 0 0 0 0 0 0 0 0 0 0 0 0 0 0 0 0 0 0 0 0 0 0 0 0 1 0 0 0 0 0 0 0 0 0 0 0 0 0 0 0 0 0 0 0 0 0 0 0 0 0 0 0 0 0 0 0 0 0 0 0 0 0 0 0 0 1 0 0 0 0 0 0 0 0 0 0 0 0 0 0 0 0 0 0 0 0 0 0 0 0 0 0 0 0 0 0 0 0 0 0 0 0 0 0 0 0 0 0 0 0 0 0 0 0 0 0 0 0 0 0 0 0 0 0 0 0 0 0 0 0 0 0 0 0 0 0 0 0 0 0 0 0 0 0 0 0 0 0 0 0 0 0 0 0 0 0 0 0 0 0 0 0 0 0 0 0 0 0 0 0 0 0 0 0 0 0 0 0 0 0 0 0 0 0 0 0 0 0 0 0 0 0 0 0 0 0 0 0 0 0 0 0 0 0 0 0 0 0 0 0 0 0 0 0 0 0 0 0 0 0 0 0 0 0 0 0 0 0 0 0 0 0 0 0 0 0 0 0 0 0 0 0 0 0 0 0 0 0 0 0 0 0 1 0 0 0 0 0 0 0 0 0 0 0 0 0 0 0 0 0 0 0 0 0 0 0 0 0 0 0 0 0 0 0 0 0 0 0 0 0 0 0
0 0 0 0 1 0 0 2 0 0 0 0 0 0 0 1 0 0 0 0 1 0 0 1 0 0 0 0 5 0 2 0 0 0 2 0 0 0 0 0 0 0 0 2 0 0 0 1 1 2 1 0 0 0 0 0 0 3 0 0 1 0 0 0 0 0 0 0 0 0 0 1 0 0 0 0 0 0 0 0 0 0 0 0 0 0 0 0 0 0 0 0 0 0 0 0 0 1 0 0 0 0 1 0 1 0 0 0 0 0 0 1 0 0 1 0 0 1 0 0 0 0 2 0 0 0 0 0 1 0 0 0 1 0 0 0 0 0 0 0 0 1 0 0 2 0 0 0 0 3 0 0 0 0 0 0 0 2 0 0 0 0 0 0 1 0 0 0 0 0 6 0 0 1 0 2 0 0 2 0 1 0 0 2 0 0 2 0 0 1 1 0 1 1 1 0 3 0 0 0 0 2 0 2 0 0 0 1 0 0 0 2 0 0 0 0 0 0 1 0 0 0 1 0 0 0 7 0 0 1 0 0 0 0 0 0 0 1 0 0 0 2 0 0 0 1 1 3 0 1 0 0 0 2 1 0 0 1 3 0 0 2 0 0 0 1 1 0 0 0 0 1 0 1 0 1 0 0 0 3 1 2 0 1 1 4 2 0 1 2 1 1 0 0 0 0 1 2 1 0 1 2 0 0 2 0 1 1 0 0 0 1 0 0 0 0 1 2 1 0 1 0 3 1 0 0 0 0 0 1 0 0 1 2 0 1 0 2 0 0 0 0 0 0 0 3 2 1 0 0 0 1 1 0 0 2 0 3 0 1 1 0 0 1 1 0 0 1 2 0 1 0 0 1 0 2 0 2 1 0 0 0 0 0 0 0 1 3 1 0 0 0 0 1 1 0 1 1 1 6 0 2 0 0 0 1 0 0 1 0 0 0 0 0 0 0 0 2 0 0 0 1 0 0 0 0 0 0 0 0 0 0 0 0 0 0 0 1 0 0 0 0 0 0 0 0 0 0 0 0 0 0 0 0 0 2 0 1 0 0 0 0 0 0 0 0 1 1 0 0 0 0 2 0 0 0 0 0 0 0 1 0 0 0 1 1 0 0 0 0 0 1 0 0 0 0 0 2 0 0 0 0 0 1 0 1 0 0 0 0 0 1 0 0 0 0 0 0 0 0 0 0 0 0 0 0 0 0 0 0 0 0 1 0 0 2 0 0 0 0 0 0 1 1 0 0 2 1 0 0 0 0 0 1 0 0 1 0 2 1 3 0 0 0 0 0 0 0 0 1 0 0 0 1 0 0 0 3 2 1 0 0 0 0 0 0 0 2 0 1 1 0 0 0 0 0 0 0 1 0 0 0 2 2 0 0 0 1 1 0 0 0 0 0 0 0 0 0 0 0 1 0 1 1 0 0 0 0 0 0 0 0 0 0 0 0 0 0 0 0 0 1 0 0 0 0 0 0 0 0 0 0 0 0 0 0 0 0 0 1 0 1 1 0 0 0 0 1 0 0 0 0 0 0 0 5 0 0 1 0 0 1 0 0 0 0 0 0 0 1 1 0 2 0 0 0 0 0 0 0 0 0 0 0 0 0 0 0 0 0 0 0 0 1 0 0 0 1 0 0 0 0 0 0 0 0 0 0 0 0 0 0 0 0 0 0 0 0 0 1 0 1 0 1 0 0 0 0 1 0 0 0 0 0 0 0 0 0 0 2 0 0 0 0 0 0 0 0 0 0 0 0 0 0 0 0 2 0 1 0 0 0 0 0 0 0 0 0 0 0 0 0 0 0 0 0 0 0 0 0 0 0 0 0 0 0 0 0 0 0 0 0 0 0 0 0 0 0 0 1 0 0 0 0 0 0 0 2 0 0 0 0 0 0 0 0 0 0 0 0 0 0 0 0 0 0 0 0 0 1 0 0 0 0 1 0 0 0 1 0 0 0 0 0 2 2 0 0 0 0 0 1 0 0 0 0 0 0 0 0 1 0 0 3 0 0 0 0 3 0 1 0 0 0 0 0 1 0 0 0 0 0 0 0 0 0 0 0 0 0 0 1 1 0 0 0 0 0 0 0 0 0 0 0 0 0 1 0 0 0 0 1 0 0 0 0 0 0 0 1 0 0 0 0 0 0 0 0
0 0 2 0 0 0 1 0 0 0 0 0 0 0 0 8 0 0 0 0 0 0 0 0 0 0 1 0 0 2 1 0 0 0 0 0 0 0 0 0 0 0 0 6 0 0 0 0 0 0 0 3 4 1 0 0 0 0 2 0 4 0 0 2 0 1 0 0 0 0 0 0 0 0 0 0 0 0 0 0 0 0 0 0 0 0 0 0 0 0 0 0 0 0 0 0 0 0 0 0 0 0 0 0 0 0 0 0 0 0 0 1 0 0 1 0 0 0 0 0 0 0 0 0 0 0 0 0 0 0 0 0 0 0 0 0 0 0 0 0 0 0 0 0 0 0 0 0 0 0 0 0 0 1 0 0 0 0 0 0 0 0 0 0 1 0 0 0 0 0 0 0 0 0 0 0 0 0 0 0 0 0 0 0 0 0 0 0 0 0 0 0 0 0 0 0 0 0 0 0 0 1 0 0 0 0 0 0 0 0 0 0 0 0 0 0 0 0 0 0 0 0 0 0 0 0 0 1 0 0 0 0 0 0 0 0 0 0 0 0 0 0 0 0 0 0 0 0 0 0 0 0 0 0 0 0 0 0 0 0 1 0 0 0 1 0 0 0 0 0 0 0 0 0 0 0 0 0 1 0 0 0 0 0 0 0 0 0 0 0 0 0 0 0 0 0 0 0 0 0 0 0 0 0 0 0 0 0 0 0 0 0 0 0 0 0 0 0 0 0 0 0 0 1 0 0 0 0 0 0 0 0 0 0 1 0 0 0 0 0 0 0 0 0 0 0 0 0 0 0 0 0 0 0 0 0 0 0 0 0 0 0 0 0 0 0 0 0 0 0 0 0 0 0 0 0 0 0 0 0 0 0 0 0 0 0 0 0 0 0 0 0 0 0 0 0 0 0 0 0 0 0 0 0 0 0 0 0 0 0 0 0 0 0 0 0 0 0 0 0 0 0 0 0 0 0 0 0 0 0 0 0 0 0 0 0 0 0 0 0 0 0 0 0 0 1 0 0 0 0 0 0 1 0 0 0 0 0 0 0 0 2 0 0 0 1 0 0 0 0 0 0 0 0 0 0 0 0 0 0 0 0 0 0 0 0 0 0 0 0 0 0 0 0 0 0 0 0 0 0 0 0 0 0 0 0 0 0 0 0 0 1 0 0 1 0 0 0 0 0 0 0 0 0 0 0 0 0 0 0 0 0 0 0 0 0 0 0 0 0 0 0 0 0 0 0 0 0 0 0 0 0 0 0 0 0 0 0 0 0 0 0 0 0 0 0 0 1 0 0 0 0 0 0 0 0 0 0 0 0 0 0 0 0 0 0 0 0 0 0 0 0 0 0 0 0 0 0 0 0 0 0 0 0 0 0 0 0 0 0 0 3 0 0 0 0 0 0 0 0 0 0 0 0 0 0 0 0 0 0 0 0 0 0 0 0 0 0 0 0 0 0 0 0 0 0 0 0 0 0 0 0 0 0 0 0 0 0 0 0 0 0 0 0 0 0 0 0 0 0 0 0 0 0 0 0 0 0 0 0 0 0 0 0 0 0 0 0 0 0 0 0 0 0 0 0 0 0 0 0 0 0 0 0 0 0 0 0 0 0 0 0 0 0 0 0 0 0 0 0 0 0 0 0 0 0 0 0 0 0 0 0 0 0 0 0 0 0 0 0 0 0 0 0 0 0 0 0 0 0 0 0 0 0 0 0 0 0 0 0 0 0 0 0 0 0 0 0 0 0 0 0 0 0 0 0 0 0 0 0 0 0 0 0 0 0 0 0 0 0 0 0 0 0 0 0 0 0 0 0 0 0 0 0 0 0 0 0 0 0 0 0 0 0 0 0 0 0 0 0 0 0 0 0 0 0 0 0 0 0 0 0 0 0 0 0 0 0 0 0 0 0 0 0 0 0 0 4 0 0 0 0 0 0 0 0 0 0 0 0 0 0 0 0 0 0 0 0 0 0 0 0 0 0 0 0 0 0 0 0 0 0 0 0 0 0 0 0 2 0 0 0 0 0 0 0 0 0 0 0 0 0 0 0 0 0 0 0 0 0 0 0 0 0 0 0 0 0 0 0 0 0 0 0 0 0 0 0 0 0 0 0 0 0 0 0 0 0 0 0 0 0 0 0 0 0 0 0
0 0 0 0 0 0 1 0 0 0 0 0 0 0 0 0 0 0 0 0 0 0 0 0 0 0 0 0 0 0 0 0 0 0 0 0 0 0 1 0 0 0 0 0 0 0 0 0 0 0 0 0 0 1 0 0 0 0 0 0 0 0 0 0 0 0 0 0 0 1 0 0 0 0 0 0 1 0 0 0 0 0 0 0 0 0 0 0 0 0 0 0 0 0 0 0 0 0 0 0 0 0 0 0 0 0 0 0 0 0 0 0 0 0 0 0 0 1 0 0 0 0 0 0 0 0 0 0 0 0 0 0 0 0 0 0 0 0 0 0 0 0 0 0 0 0 0 0 0 0 0 0 0 0 0 0 0 0 0 0 0 0 0 0 0 0 0 0 0 0 0 0 0 0 0 0 0 6 0 0 0 0 0 0 0 0 0 0 0 0 0 0 0 0 0 0 0 0 0 0 0 0 0 0 0 0 0 2 1 0 0 0 0 0 0 0 0 0 0 0 0 0 0 0 0 0 0 0 0 0 0 0 0 0 0 0 0 0 0 0 0 0 0 0 0 3 1 0 0 0 0 0 0 0 0 0 0 0 0 0 0 0 0 0 0 0 0 0 0 0 0 0 0 0 0 0 0 0 0 0 0 0 0 0 0 0 0 0 0 2 1 0 0 0 0 0 0 0 0 0 0 0 0 0 0 0 0 0 0 0 0 0 0 0 1 0 0 3 0 0 0 0 0 0 0 2 1 0 0 0 0 0 0 0 0 0 0 0 0 0 0 0 1 0 0 0 0 0 0 0 0 0 0 0 0 0 0 0 0 0 0 0 0 0 1 0 0 2 0 0 0 0 0 0 0 0 0 0 0 1 0 0 0 0 0 0 0 0 0 0 0 0 0 0 0 0 0 0 0 0 0 1 0 0 0 0 0 0 0 0 0 0 0 0 0 0 0 0 0 0 0 0 0 0 0 0 0 0 0 0 0 0 0 0 0 0 0 0 0 0 0 1 0 0 0 0 0 0 0 0 0 0 0 0 0 0 0 0 0 0 0 0 0 0 0 0 0 0 0 0 0 0 0 0 0 0 0 0 0 0 0 0 0 0 0 0 1 0 0 0 0 0 0 0 0 0 0 0 1 0 0 0 0 0 0 0 0 0 0 0 0 0 0 0 0 0 0 0 0 0 0 0 0 0 0 1 0 0 0 0 0 0 0 0 0 0 0 0 0 0 0 1 0 0 0 0 1 0 0 0 0 0 0 0 0 0 0 1 0 0 0 0 0 0 0 0 0 0 0 0 0 0 0 1 0 0 1 0 0 0 0 0 0 0 0 0 0 0 0 0 0 0 0 0 0 0 0 0 0 0 0 0 0 0 0 1 0 0 1 0 0 0 0 0 0 0 0 0 0 0 0 0 0 0 0 0 0 0 0 0 0 0 0 0 0 0 0 0 0 0 0 0 0 0 1 0 0 0 0 0 0 0 0 0 0 0 1 0 0 0 0 0 0 0 0 0 0 0 0 3 0 0 0 0 0 0 0 0 0 0 0 0 0 0 0 0 0 0 0 0 1 0 0 0 0 0 0 0 0 0 0 0 0 0 0 0 0 0 0 0 0 0 0 0 0 0 0 0 0 0 0 0 0 0 0 0 0 0 0 0 0 0 0 0 0 0 0 0 0 0 0 0 0 0 0 0 0 0 0 0 0 0 0 0 0 0 0 0 0 0 0 0 0 0 0 0 0 0 0 0 0 0 0 0 0 0 0 0 2 0 0 0 0 0 0 0 0 0 0 0 0 0 0 0 0 0 0 0 0 0 0 0 0 0 0 0 0 0 0 0 0 0 0 0 0 0 1 0 0 0 0 0 0 0 0 0 0 0 0 0 0 0 0 0 0 0 0 0 0 0 0 0 0 0 0 0 0 0 0 0 0 0 0 0 0 0 0 0 0 0 0 0 0 0 0 0 0 0 0 0 0 0 0 0 0 0 0 0 0 0 0 0 1 0 0 0 0 0 0 0 0 0 0 0 2 0 0 0 0 0 0 0 0 0 0 0 0 0 0 0 0 0 0 0 0 0 0 0 0 0 0 0 0 0 0 0 0 0 0 0 0 0 0 0 0 0 0 0 0 0 0 0 0 0 0 0 0 0
0 0 0 0 0 0 0 0 0 0 0 0 0 0 0 1 2 8 0 0 0 0 0 0 0 0 0 0 3 0 0 0 10 0 3 0 0 0 1 0 0 0 0 0 5 0 0 1 0 0 0 0 0 0 0 0 4 0 0 0 0 0 0 0 0 0 0 0 0 0 0 0 0 0 0 0 0 0 0 0 0 0 5 0 0 2 0 1 1 0 0 0 0 0 0 0 0 0 1 2 0 0 1 0 0 0 4 3 0 0 0 0 2 4 0 0 0 0 8 0 1 0 0 0 0 2 0 1 0 0 0 0 0 0 0 0 0 0 0 0 0 0 0 0 0 0 0 0 0 0 0 0 0 1 0 0 0 0 0 0 0 0 1 0 0 2 0 1 0 0 0 0 0 1 0 0 0 0 0 1 0 0 0 0 0 0 0 1 0 1 1 1 0 4 0 2 3 4 3 9 9 11 4 7 0 7 0 3 0 0 0 0 0 8 5 0 0 2 5 6 0 3 0 0 3 8 1 1 1 1 0 0 2 0 0 0 0 1 0 0 0 0 0 2 0 0 0 0 0 1 0 0 0 0 0 0 0 2 0 0 3 5 1 0 2 5 0 3 0 0 6 1 2 8 0 0 0 0 8 1 2 8 3 2 3 0 4 0 0 0 4 0 3 10 5 0 6 0 5 5 2 6 0 1 2 0 11 3 3 0 0 1 4 16 1 0 2 2 2 0 0 1 3 0 0 1 1 0 4 0 0 0 0 0 2 0 1 0 0 0 13 0 6 0 0 0 0 1 0 0 4 0 0 0 2 0 0 0 0 0 0 0 0 0 2 0 0 0 0 1 0 0 0 0 0 0 0 0 0 0 0 0 0 0 0 2 0 0 0 0 0 0 0 0 0 1 0 0 0 0 0 0 0 0 0 0 0 0 0 0 0 0 0 0 0 0 0 0 0 0 0 0 0 0 0 0 0 0 0 0 0 0 0 0 0 0 0 0 1 0 0 1 0 0 0 0 0 0 0 0 0 2 0 1 0 0 0 0 0 0 0 0 2 0 0 0 0 0 0 0 0 0 0 0 0 0 0 3 0 0 0 0 0 0 0 0 0 0 1 0 0 0 0 0 0 0 0 0 0 0 0 0 0 0 0 0 0 0 0 0 0 2 0 0 0 0 0 0 0 0 0 0 1 1 1 0 0 0 0 0 0 0 0 0 0 0 0 0 3 1 3 0 0 1 1 0 0 4 0 1 4 1 4 3 5 5 3 4 3 3 0 7 2 6 8 3 3 1 0 2 0 0 0 0 0 0 0 0 0 0 0 0 0 0 0 0 0 0 0 1 0 0 0 0 0 0 0 0 0 1 0 1 0 0 1 0 0 0 0 1 0 1 0 0 0 0 0 3 0 0 0 0 0 0 0 8 0 0 0 0 0 0 0 0 2 0 3 0 0 2 0 0 0 1 0 5 1 0 0 4 1 0 0 0 0 1 0 0 1 1 0 1 0 0 1 0 1 0 0 0 0 0 0 3 0 0 0 0 0 0 1 0 0 0 0 3 0 0 2 0 0 0 0 0 0 1 0 0 0 0 0 0 0 0 0 0 0 0 0 0 0 0 0 0 0 0 0 0 0 0 0 0 0 0 0 0 0 0 0 0 0 0 0 0 0 0 0 1 0 0 0 0 0 0 0 1 0 0 0 1 2 0 0 0 0 2 0 0 0 0 0 0 0 0 0 0 0 0 0 0 1 0 0 0 0 0 0 0 0 0 0 0 0 3 0 0 0 0 0 0 0 0 0 0 0 0 0 0 0 0 0 0 0 0 4 0 0 0 0 0 0 0 0 0 0 0 0 0 0 0 0 0 4 0 0 1 0 0 0 1 4 4 0 0 0 0 0 0 0 0 0 0 0 0 0 0 1 2 0 0 5 0 0 0 0 0 0 0 0 0 0 0 0 0 0 0 0 0 0 1 0 0 0 0 0 0 0 0 0 0 0 0 1 0 0 0 1 0 0 0 0 0 0 1 1 0 0 0 0 0 2 0 0 0 2 0 0 0 0 0 0 0 0 0 0 0 0 2 0 0 1 0 0 0 0 0 0 0 0 0 3 0 0 2 0 0 0 0 0 0 0 0 0 0 0 5 1 0
0 0 0 0 0 0 0 0 0 0 0 0 0 0 0 0 0 0 0 0 0 1 0 0 0 0 0 0 0 0 0 0 0 0 0 0 0 0 0 0 0 0 0 0 0 0 0 0 0 0 0 0 0 0 0 0 0 0 0 0 0 0 0 0 0 0 0 0 0 0 1 0 0 0 0 0 0 0 0 0 0 0 0 0 0 0 0 0 0 0 0 0 0 0 0 0 0 0 0 0 0 0 0 0 0 0 0 0 0 0 0 1 0 0 0 0 0 0 0 0 0 0 0 0 0 0 0 0 0 0 0 0 0 0 2 0 0 0 0 0 0 1 0 0 0 0 0 0 0 0 0 0 0 0 0 0 0 0 0 0 0 0 0 0 0 0 0 0 0 1 0 0 0 0 0 0 0 0 1 0 0 0 0 0 0 0 0 0 0 0 0 0 0 0 0 0 1 1 0 0 0 0 1 4 0 2 4 1 6 7 0 0 2 0 0 0 0 0 0 0 0 0 0 0 0 0 0 0 0 0 0 0 0 0 0 1 0 2 0 0 0 0 0 0 0 0 0 0 0 1 0 0 0 0 0 2 0 0 0 0 2 0 0 0 0 0 0 0 0 2 0 0 0 0 0 0 0 0 1 0 0 0 0 0 0 1 0 0 0 0 0 0 0 1 0 0 0 0 0 0 0 0 0 0 0 0 0 0 1 0 0 0 0 1 0 0 0 0 0 0 0 0 0 0 0 0 0 0 0 0 0 0 0 0 0 0 0 0 0 0 0 0 0 0 0 0 0 0 0 0 0 0 0 0 0 0 0 0 0 0 0 0 0 0 0 0 0 0 0 0 0 0 0 0 0 0 0 0 0 0 0 2 0 0 0 0 0 0 0 0 0 0 0 0 0 0 0 0 0 0 0 0 0 0 0 0 0 0 0 0 0 0 0 0 0 0 0 0 0 0 0 0 0 0 0 0 0 0 0 0 0 0 0 0 0 1 0 0 0 0 0 0 0 0 0 0 0 0 0 0 0 0 0 0 0 0 0 0 0 0 0 0 0 0 0 0 0 0 0 0 0 0 0 0 0 0 0 0 0 0 0 0 0 0 0 0 0 0 0 0 0 0 0 0 0 0 0 0 0 0 0 0 0 0 0 0 0 0 0 0 0 0 0 0 0 0 0 0 0 0 0 0 0 0 0 0 0 0 0 0 0 0 0 0 0 0 0 0 0 1 0 1 0 0 0 0 0 0 0 1 0 1 0 0 0 0 0 0 0 0 0 0 0 0 0 0 0 0 0 0 1 0 0 0 0 0 0 0 0 0 0 0 0 0 0 0 0 0 0 0 0 0 0 0 0 0 0 0 0 0 0 0 0 0 0 0 0 0 0 0 0 0 0 0 0 0 0 0 0 0 1 0 0 0 0 0 0 0 0 0 0 0 0 0 0 0 0 1 0 0 0 0 1 0 0 0 0 0 0 0 0 1 0 0 0 2 0 0 0 0 0 0 0 2 2 0 0 0 0 0 0 0 0 0 0 0 0 0 0 0 0 0 0 1 0 0 1 0 0 0 0 0 0 0 0 1 1 0 0 0 0 0 0 0 0 0 0 0 0 0 0 0 0 0 0 0 0 0 0 0 0 0 0 0 0 0 0 0 0 0 0 0 0 0 0 0 0 0 0 0 0 0 0 0 0 0 0 0 0 0 0 0 0 0 0 0 0 0 0 0 0 0 0 0 0 0 0 0 0 0 1 0 0 0 0 0 0 0 0 0 0 0 0 0 0 0 0 0 0 0 0 0 0 0 0 0 0 1 0 0 0 0 2 0 0 0 0 0 0 0 0 0 0 0 0 0 0 0 0 0 0 0 0 0 0 0 0 0 0 1 0 0 0 0 0 0 0 0 0 0 0 0 0 0 0 0 0 0 0 0 0 0 0 0 0 0 0 0 0 0 0 0 0 0 0 0 0 0 0 0 0 0 0 0 0 0 0 0 0 0 0 0 0 0 0 0 0 0 0 0 0 0 0 0 0 0 0 0 0 0 0 0 0 0 0 0 0 0 0 0 0 0 0 0 0 0 0 0 0 0 0 0 0 0 0 0 0 0 0 0 0 0 0 0 0 0 0 0 0 0 0 0 0 0 0 0 0 0
0 0 0 0 0 0 0 0 0 0 0 0 0 0 0 0 0 0 0 1 0 0 0 0 0 0 0 0 0 0 0 0 0 0 0 0 0 0 0 0 0 0 0 0 1 0 0 0 0 0 0 0 0 0 0 0 0 0 0 0 0 0 0 0 0 0 1 1 0 0 0 0 0 0 0 0 0 0 0 0 0 0 0 0 0 0 0 0 0 0 0 0 0 0 0 0 0 0 0 1 1 0 0 0 0 0 0 1 0 0 0 1 0 2 1 0 0 0 0 0 0 0 1 0 0 0 0 1 1 0 0 0 0 0 0 0 0 0 1 0 0 0 0 0 0 1 0 0 0 0 0 1 0 0 0 0 0 0 0 0 0 1 0 0 0 1 0 2 0 0 0 0 0 0 0 0 0 0 1 0 1 0 0 0 0 0 0 0 0 0 0 0 0 0 0 0 0 0 4 0 0 1 0 4 0 0 0 0 0 0 0 0 0 0 0 0 1 0 0 0 0 0 0 0 0 0 0 0 0 0 0 0 0 0 0 0 0 0 0 0 0 0 0 0 0 0 0 2 0 0 0 0 0 0 0 0 0 0 0 0 2 1 1 0 5 0 0 0 0 0 0 0 0 0 0 0 1 0 1 0 1 0 1 0 0 1 1 0 0 1 0 0 0 4 1 0 0 0 2 0 1 0 1 0 0 2 0 0 1 2 0 0 1 0 0 1 0 1 0 0 0 0 0 1 0 0 0 0 0 1 0 2 0 1 1 0 1 0 0 0 0 1 2 0 0 1 0 0 0 1 0 0 0 0 0 0 0 0 0 0 0 0 0 1 1 3 0 0 0 0 0 0 0 0 0 1 1 0 0 0 0 0 0 0 0 0 0 0 1 1 0 0 0 1 0 0 0 0 0 0 0 0 0 0 0 0 0 0 0 0 0 1 0 0 1 0 0 0 0 0 0 2 0 0 0 2 0 0 0 0 0 2 0 0 0 0 0 0 0 0 0 0 0 0 0 0 0 3 0 0 0 0 0 0 0 2 0 0 0 1 0 2 0 0 0 0 0 0 0 0 0 0 0 0 1 0 0 0 0 1 0 0 0 0 0 0 0 0 0 0 0 0 0 0 0 0 0 0 0 1 0 0 0 0 0 0 0 0 0 0 0 0 0 0 0 0 0 0 0 1 0 0 0 0 0 0 1 0 0 0 0 0 0 0 0 0 0 0 0 0 0 0 0 1 0 0 0 0 0 0 0 0 1 1 1 0 0 0 1 0 0 0 0 0 0 0 1 0 0 0 0 0 0 0 0 0 0 0 0 0 0 0 0 0 0 0 0 0 0 0 1 1 0 0 0 1 0 0 0 0 0 0 0 0 1 0 0 0 0 0 0 0 0 0 0 0 0 0 0 2 0 0 1 0 1 0 0 0 0 0 0 0 0 0 0 0 0 1 1 0 0 0 0 0 0 0 1 0 0 0 0 0 0 0 0 0 0 0 0 0 1 0 0 0 0 1 0 0 0 0 0 0 0 0 0 0 0 0 1 0 0 0 0 0 0 0 0 0 0 0 0 0 0 0 0 0 0 0 0 0 0 0 0 0 0 0 0 0 0 0 0 0 0 0 0 0 0 0 0 0 0 0 0 0 0 0 0 0 0 0 0 0 0 0 0 0 0 0 0 0 0 0 0 0 0 0 0 1 0 0 0 0 0 0 0 0 0 0 0 0 0 0 0 1 0 0 0 0 0 0 0 1 0 0 0 0 0 0 0 0 0 0 0 0 0 0 0 0 0 0 0 0 0 0 0 0 0 0 0 0 0 0 0 0 0 0 0 0 0 0 1 0 0 0 0 0 0 0 0 0 0 0 0 0 0 0 0 0 1 0 0 0 0 0 0 0 0 0 0 1 0 0 0 0 0 0 0 0 0 0 1 0 0 0 1 0 0 0 0 0 0 0 0 0 2 0 0 0 1 0 0 0 0 0 0 0 1 0 0 0 0 0 0 0 2 0 2 0 1 0 1 0 0 0 1 0 0 2 1 0 0 0 0 0 0 0 0 0 0 0 0 0 0 0 0 0 0 0 0 0 0 0 0 0 0 0 0 0 0 0 0 0 0 0 0 0 0 0 0 0 0 0 0 0 0 0 0 0
0 0 0 0 0 0 0 0 0 0 1 0 1 0 0 0 0 0 0 0 0 0 0 1 0 0 0 0 0 0 0 0 0 0 0 0 0 0 0 0 0 0 0 0 0 0 0 0 0 0 0 0 0 0 0 0 0 0 0 0 0 0 0 0 0 0 0 0 0 0 0 0 0 0 0 0 0 0 0 0 0 0 1 0 0 0 0 0 0 0 0 0 0 0 0 0 0 0 0 0 0 0 0 0 0 0 0 0 0 0 0 0 0 0 0 0 0 0 0 0 0 0 0 0 0 0 0 0 0 0 0 0 0 0 0 0 0 0 0 0 0 0 0 0 0 0 0 0 0 0 0 0 0 0 1 0 0 0 0 0 0 0 0 0 0 0 0 0 0 0 0 0 0 0 0 0 0 0 0 0 0 0 0 0 0 0 0 0 0 0 0 0 0 0 0 0 0 0 0 0 0 1 0 0 0 0 0 0 0 0 0 0 1 0 0 1 0 0 0 0 0 0 0 0 0 0 0 0 0 0 0 0 0 0 0 0 0 0 0 0 0 1 0 0 0 0 0 0 0 0 0 0 0 0 0 0 0 0 0 0 1 0 0 0 0 0 0 0 0 0 0 0 0 0 0 1 0 0 0 0 1 0 0 0 0 0 0 0 0 2 0 0 0 0 0 0 0 0 0 0 0 0 0 0 0 0 0 0 0 0 0 0 0 0 0 0 0 0 0 0 0 0 0 0 0 0 0 0 0 0 0 0 0 0 0 0 0 0 0 0 0 0 0 1 0 0 0 0 0 0 0 0 0 0 0 0 0 0 0 0 0 0 0 0 0 0 0 0 0 0 0 0 0 0 0 0 0 0 0 0 1 0 0 0 0 0 0 0 0 0 0 0 0 0 0 0 0 0 0 0 0 0 0 0 0 0 0 0 0 0 0 0 0 0 0 0 0 0 0 0 0 0 0 0 0 0 0 0 0 0 0 0 0 0 0 0 0 0 0 0 0 0 0 0 0 0 0 0 0 0 0 0 0 0 0 0 0 0 0 0 0 0 0 0 0 0 0 0 0 0 0 0 0 0 0 0 0 0 0 0 0 0 0 0 0 0 0 0 0 0 0 0 0 0 0 0 0 0 0 0 0 0 0 0 0 0 0 0 1 0 0 0 0 0 0 0 0 0 0 0 0 0 1 0 0 0 0 0 0 0 0 0 0 0 1 0 0 0 0 0 0 0 0 0 0 0 0 0 0 0 0 0 0 0 0 0 0 0 0 0 2 0 0 0 0 0 0 0 0 0 0 0 0 0 0 0 0 0 0 0 0 0 0 0 0 0 0 0 0 0 0 0 0 1 0 0 0 0 0 0 0 0 0 0 0 0 0 0 0 0 0 0 0 0 0 0 0 0 0 0 0 0 0 0 0 0 0 0 0 0 0 0 0 0 0 0 0 0 0 0 0 0 0 0 0 0 0 0 0 0 0 0 0 0 0 0 0 0 0 0 0 0 0 0 0 0 0 0 0 0 0 0 0 0 0 0 0 0 0 0 0 0 0 0 0 0 0 0 0 0 0 0 0 0 0 0 0 0 0 0 0 0 0 0 0 0 0 0 0 0 0 0 0 0 0 0 0 0 0 0 0 0 0 0 0 0 0 0 0 0 0 0 0 0 0 0 0 0 0 0 0 0 0 0 0 0 0 0 0 0 0 0 0 0 0 0 0 0 0 0 0 0 0 0 0 0 0 0 0 0 0 0 0 0 0 0 0 0 0 0 0 0 0 0 0 0 0 0 0 0 0 0 0 0 0 0 0 0 0 0 0 0 0 0 0 0 0 0 0 0 0 0 0 0 0 0 0 0 0 0 0 0 0 0 0 0 0 0 0 0 0 0 0 0 0 0 0 0 0 0 0 0 0 0 0 0 0 0 0 0 0 0 0 0 0 0 0 0 0 0 0 0 0 0 0 0 0 0 0 0 0 0 0 0 0 0 0 0 0 0 0 0 0 1 1 0 0 0 0 0 0 0 1 0 0 0 0 0 0 0 0 0 0 0 0 0 0 0 0 0 0 0 0 0 0 0 0 0 0 0 0 0 0 0 0 0 0 0 0 0 0 0 0 0 0 0 0 0 0 0 0 0 0 0 0 0 0 0
0 0 0 0 0 0 0 0 0 0 1 0 0 0 0 0 0 0 0 0 0 0 0 1 0 0 0 0 0 0 0 0 0 0 0 0 0 0 0 0 0 0 0 0 0 0 0 0 0 0 0 0 0 0 0 0 0 0 0 3 0 0 0 0 0 0 0 0 0 0 0 0 0 0 0 0 0 0 0 0 0 0 0 0 0 0 0 0 0 0 0 0 0 0 0 0 0 0 0 0 0 0 0 0 0 0 0 0 0 0 0 0 0 0 0 0 0 0 0 0 0 0 0 1 1 0 1 0 0 0 0 0 0 0 1 0 0 0 1 0 1 0 0 0 0 0 0 0 0 0 1 0 0 1 0 0 0 0 0 0 0 0 0 0 0 0 0 0 0 0 0 0 0 0 0 0 1 0 0 0 0 0 0 0 0 0 0 2 0 0 0 0 0 0 0 0 0 0 0 0 0 0 0 0 0 1 0 0 0 0 0 0 0 0 0 0 0 0 0 0 0 0 0 0 0 2 0 0 0 0 0 1 1 0 0 0 0 0 0 0 0 0 0 0 1 0 0 0 0 0 0 0 2 0 1 1 0 0 0 1 1 0 1 0 0 0 0 0 0 0 0 0 0 0 0 0 1 0 0 1 0 0 0 0 0 0 0 0 0 0 0 0 0 1 0 0 0 0 0 0 0 0 0 1 0 0 0 0 0 0 2 0 0 0 3 0 0 0 1 0 0 0 1 4 0 0 0 1 0 1 0 0 0 0 0 0 0 1 0 0 0 0 0 0 0 0 0 0 0 0 0 0 0 0 0 0 0 0 1 0 1 0 0 0 0 0 0 0 0 0 2 1 0 0 0 1 0 0 0 0 1 0 0 0 0 0 0 3 0 0 0 0 0 0 0 0 0 0 0 1 0 0 1 0 0 0 0 0 0 0 0 0 2 0 0 0 0 0 0 0 0 0 0 0 0 1 0 0 1 0 0 0 0 0 0 0 0 0 0 0 0 0 1 0 0 0 0 0 0 1 0 0 0 0 0 0 0 0 0 1 0 1 0 0 0 0 0 0 0 0 0 1 0 0 0 0 0 0 0 0 0 0 0 0 0 0 0 0 1 0 0 0 0 0 0 0 0 0 0 0 0 0 0 0 0 0 0 0 0 0 0 0 1 0 0 0 0 0 0 1 0 0 0 0 0 0 0 0 0 1 6 0 0 0 0 1 1 0 0 0 0 0 0 0 0 0 0 0 0 0 0 0 0 1 0 0 0 0 0 0 0 0 0 0 0 0 1 0 0 0 0 0 0 0 0 0 0 4 0 0 0 0 0 0 0 0 0 0 0 0 0 0 0 1 0 0 1 0 0 0 0 0 0 0 0 0 0 0 0 0 0 0 0 0 0 1 0 0 0 0 4 0 0 0 0 0 0 0 0 1 0 0 0 0 0 0 0 0 0 0 1 0 0 0 0 0 0 0 0 0 1 0 0 0 0 0 1 0 0 0 0 0 1 0 0 0 0 0 0 0 0 0 0 0 3 0 0 0 0 0 0 0 0 1 0 0 0 0 0 0 0 0 0 0 0 0 0 0 0 0 0 0 0 0 0 0 0 0 0 0 0 0 0 0 0 0 1 0 0 0 0 0 0 0 0 0 0 0 0 0 0 0 0 0 0 0 0 0 0 0 0 0 0 0 0 1 0 0 0 0 0 0 4 0 0 0 0 0 0 0 0 0 0 0 0 0 1 0 0 0 0 0 0 1 0 0 0 0 0 0 0 0 3 0 0 0 0 0 0 0 0 0 0 0 3 0 0 0 0 0 0 0 0 0 0 0 0 0 0 0 0 0 0 0 0 0 0 0 0 0 0 0 0 1 0 2 0 0 0 0 0 0 1 0 0 0 0 0 0 0 0 0 0 1 0 0 2 0 0 0 0 0 0 0 0 0 0 0 0 0 0 0 0 0 0 0 0 0 0 0 0 0 0 1 0 0 0 0 0 0 1 0 0 1 0 0 0 2 1 1 0 0 0 1 0 0 1 0 0 1 1 0 0 1 0 0 0 0 2 0 0 0 0 0 0 0 0 0 0 0 0 2 0 0 0 2 0 0 0 1 0 0 0 1 0 2 0 0 0 0 0 0 1 0 0 0 0 2
1 0 0 0 0 0 0 0 0 0 0 0 0 0 0 0 0 0 1 0 0 0 0 0 0 0 0 0 0 0 0 0 0 0 1 0 0 0 0 0 0 0 0 1 0 0 0 0 0 0 2 0 0 0 0 0 0 1 0 0 0 0 1 0 0 0 0 0 0 0 0 0 0 0 0 0 0 0 0 0 0 0 0 0 0 0 0 0 0 0 0 0 0 0 0 0 0 0 0 0 0 0 0 0 0 0 0 0 0 0 0 0 1 0 0 0 0 0 0 0 0 0 0 0 0 2 0 0 0 0 0 0 0 0 0 0 0 0 0 0 0 0 0 0 0 0 0 0 0 0 0 0 0 0 0 0 0 0 0 0 0 0 0 0 1 0 0 0 0 0 0 0 0 0 0 0 0 0 0 0 0 0 0 0 0 0 0 0 0 0 0 0 0 0 0 0 1 0 1 1 1 2 1 1 0 1 1 0 0 0 0 0 0 0 0 0 0 0 0 0 0 0 0 0 0 0 0 0 0 0 0 0 0 0 0 0 0 2 0 0 0 0 0 0 0 0 0 0 0 0 0 0 0 0 0 0 0 0 0 0 0 0 0 0 0 0 0 0 0 0 0 0 0 0 0 0 0 0 0 0 0 0 0 0 0 0 0 0 0 0 0 0 0 0 0 0 0 0 0 0 0 0 0 0 2 0 0 0 0 0 0 0 0 0 0 0 0 0 0 0 0 0 0 0 0 0 0 0 0 0 0 0 0 0 0 0 0 0 0 0 0 0 0 0 0 0 1 0 0 0 0 0 0 0 0 0 0 0 0 0 0 0 0 0 0 0 0 0 0 0 0 0 0 0 0 0 0 0 0 0 0 0 0 0 0 0 0 1 0 0 0 0 0 0 0 0 0 0 0 0 0 0 0 0 0 0 0 0 0 0 0 0 0 0 0 1 0 0 0 0 0 0 0 0 0 0 0 0 0 0 0 0 0 0 0 0 0 0 0 0 0 0 0 0 0 0 0 0 0 0 1 0 0 0 0 0 0 0 0 0 0 0 0 0 0 0 0 0 0 0 0 0 0 0 0 0 0 0 0 0 0 0 0 0 0 0 0 0 0 0 0 0 0 0 0 0 0 0 0 0 0 0 0 0 0 0 0 0 0 0 0 0 0 0 0 0 1 0 0 0 0 0 0 0 0 0 0 0 0 0 0 0 0 0 0 0 0 0 0 0 0 0 0 0 0 0 0 1 0 0 0 0 0 0 0 0 0 0 0 0 0 0 0 0 0 0 0 0 0 0 0 0 0 0 0 0 0 0 0 0 0 0 0 0 0 0 0 0 0 0 0 0 0 0 0 0 0 0 0 0 0 0 0 0 0 2 0 0 0 0 0 0 0 0 0 0 0 0 0 0 0 0 0 0 0 0 0 0 0 0 0 0 0 0 0 0 0 0 0 0 0 0 0 0 0 0 0 0 0 0 0 0 0 0 0 0 0 0 0 0 0 0 0 0 0 0 0 0 0 0 0 0 0 0 0 0 0 0 0 0 0 0 0 0 0 0 0 0 0 0 0 0 0 0 0 0 0 0 0 0 0 0 0 0 0 0 0 0 0 0 0 0 0 0 0 0 0 0 0 0 0 0 0 0 0 0 0 0 0 0 0 0 0 0 0 0 0 0 0 0 0 0 0 0 0 0 0 0 0 0 0 0 0 0 0 0 0 0 0 0 0 0 0 0 0 0 0 0 0 0 0 0 0 0 0 0 0 0 0 0 0 0 0 0 0 0 0 0 0 0 0 0 0 0 0 0 0 0 0 0 0 0 0 0 0 0 0 0 0 0 0 0 0 0 0 0 0 0 0 0 0 0 0 0 0 0 0 0 0 0 0 0 0 0 0 0 0 0 0 0 0 0 0 0 0 0 0 0 0 0 0 0 0 0 0 0 0 0 0 0 0 0 0 0 0 0 0 0 0 0 0 0 0 0 0 0 0 0 0 0 0 0 0 0 0 0 0 0 0 0 0 0 0 0 0 0 0 0 0 0 0 0 0 0 0 0 0 0 0 0 0 0 0 0 0 0 0 0 0 0 0 0 0 0 0 0 0 0 0 0 0 0 0 0 0 0 0 0 0 0 0 0 0 0 0 0 0 0
0 0 0 0 0 0 0 0 0 0 0 0 0 0 0 0 0 0 0 0 0 0 0 0 0 0 0 0 0 0 0 0 0 0 0 0 0 0 0 0 0 0 0 1 0 0 0 0 0 0 0 0 0 0 0 0 0 0 0 0 0 1 0 0 0 0 0 0 0 0 0 0 0 0 0 0 0 0 0 0 0 0 0 0 0 0 0 0 0 0 0 0 0 0 0 0 0 0 0 0 0 0 1 1 0 1 0 0 0 0 0 0 0 0 0 0 0 0 0 0 0 0 0 0 0 0 0 0 0 0 0 0 0 0 0 0 0 0 0 0 0 0 0 0 1 1 0 0 0 1 1 0 0 1 0 0 0 0 0 0 0 0 0 0 0 0 0 0 0 0 0 0 0 0 0 0 0 0 0 0 0 0 0 0 0 0 0 0 0 0 0 0 0 0 0 0 0 0 0 0 0 0 1 0 0 0 0 0 0 4 0 0 0 0 0 1 0 0 0 0 0 0 0 0 0 0 0 0 0 0 0 0 0 0 0 0 0 0 0 0 0 0 0 0 0 0 0 0 0 0 0 0 0 0 0 0 0 0 0 0 1 0 0 0 0 0 0 1 0 0 0 0 0 0 0 0 0 0 0 0 0 0 0 0 0 0 0 0 0 0 0 0 0 0 0 0 0 0 0 0 0 0 0 0 0 0 0 0 0 0 0 0 0 0 0 0 0 2 0 0 0 0 0 0 0 0 0 0 0 1 0 0 0 0 0 0 0 0 0 0 0 0 0 0 0 0 0 0 0 0 0 0 0 0 0 0 0 0 0 1 1 0 0 0 0 0 0 0 0 0 0 1 0 0 0 1 0 0 0 0 0 0 0 0 0 0 0 0 0 0 0 0 0 0 0 0 0 0 0 0 0 0 0 1 0 1 0 0 1 0 0 1 0 0 0 1 0 0 0 0 0 0 0 0 0 0 0 0 0 0 0 0 0 0 0 0 0 0 0 0 0 0 0 0 0 0 0 0 0 0 0 0 0 0 0 0 0 0 0 0 0 0 0 0 0 0 0 0 0 0 1 0 0 0 0 0 0 0 0 0 0 1 0 0 0 0 0 0 0 0 0 0 0 0 0 0 0 0 0 0 0 0 0 0 0 0 0 0 0 0 0 0 0 0 0 0 0 0 0 0 0 0 0 0 2 0 0 0 0 0 0 0 0 0 0 0 0 0 0 0 0 0 0 0 0 0 0 0 2 0 0 0 0 0 0 0 0 0 0 0 0 0 0 0 0 0 0 0 0 0 0 0 0 0 0 0 0 0 0 0 0 0 0 0 0 0 0 0 0 0 0 0 0 0 0 0 0 0 0 0 0 0 0 0 0 0 0 0 0 0 0 0 0 0 0 0 0 0 0 0 1 0 0 1 0 0 0 0 0 0 0 0 0 0 0 0 0 0 0 0 0 0 0 0 0 0 0 0 0 0 0 0 0 0 0 0 0 0 0 0 0 0 0 0 0 0 0 0 0 0 0 0 0 0 0 0 0 0 1 0 0 0 0 0 0 0 0 0 0 0 0 0 0 0 0 0 0 0 0 0 0 0 0 0 0 0 0 0 0 0 0 0 0 0 0 0 0 0 0 0 0 0 0 0 0 0 0 0 0 0 0 0 0 0 0 0 0 0 0 0 0 0 0 0 0 0 0 0 0 0 0 0 0 0 0 0 0 0 0 0 0 0 0 0 0 0 0 0 0 0 0 0 0 2 0 0 0 0 0 0 0 0 0 0 0 0 0 0 0 0 0 0 0 0 0 0 0 0 0 0 0 0 0 0 0 0 0 0 0 0 0 0 0 0 0 0 0 2 0 0 0 0 0 0 0 0 0 0 0 0 0 0 0 0 0 0 0 0 0 0 0 0 0 0 0 0 0 0 0 0 0 0 0 0 0 0 0 0 0 0 0 0 0 0 0 0 0 0 0 0 0 0 0 0 0 0 0 0 0 0 0 0 0 1 0 0 0 0 0 0 0 0 0 0 0 0 0 0 0 0 0 0 0 0 0 0 0 0 0 0 0 0 0 0 0 0 0 0 0 0 0 0 0 0 0 1 0 0 0 0 0 0 0 0 0 0 0 0 0 0 0 0 0 0 0 0 0 0
0 0 0 0 0 0 0 0 0 0 0 0 0 0 0 2 0 0 0 0 0 0 0 0 0 0 0 0 0 3 0 1 2 2 0 0 0 0 0 0 0 0 0 2 0 1 0 0 0 0 1 0 0 0 0 0 0 1 0 0 0 0 0 0 0 0 0 0 0 0 0 0 0 0 0 0 0 0 0 0 0 0 0 0 0 0 0 0 0 0 0 0 0 2 0 0 0 0 0 0 0 0 0 0 0 2 0 0 0 0 0 0 0 0 0 0 0 0 0 0 0 0 0 0 0 0 0 0 0 0 0 0 0 0 0 0 0 0 0 0 0 0 0 0 0 0 0 0 0 0 0 0 0 0 0 1 0 1 0 0 0 0 0 0 0 0 0 0 0 0 0 0 0 0 0 0 0 0 1 0 0 0 0 0 0 0 0 0 0 0 0 0 0 0 0 0 0 0 0 0 0 0 0 0 0 0 0 0 0 0 0 0 0 0 0 0 0 0 0 0 0 0 0 0 0 0 0 0 0 0 0 0 0 0 0 0 0 0 0 0 0 0 0 0 0 0 0 0 0 0 0 0 0 0 0 0 0 0 0 0 0 1 0 0 0 0 0 0 0 0 0 0 0 0 0 0 0 0 0 0 0 0 0 0 0 0 0 0 0 0 0 0 0 0 0 0 0 0 0 0 0 0 0 0 0 0 0 0 0 0 0 0 0 0 0 0 0 0 1 0 0 0 0 1 0 0 0 0 0 0 0 0 0 0 0 0 0 0 0 0 0 0 0 0 0 0 0 1 0 0 0 0 0 0 0 0 0 0 0 0 0 0 0 0 0 0 0 0 0 0 0 0 0 0 0 0 0 0 0 0 0 0 0 0 0 0 1 0 0 1 0 0 0 0 0 0 0 0 0 0 0 0 0 0 0 0 0 0 0 0 0 0 0 0 0 0 0 0 0 0 0 0 0 0 0 0 0 0 0 0 0 0 0 0 0 0 0 0 0 0 2 0 0 0 0 0 0 0 0 0 0 0 0 0 0 0 0 0 0 0 0 0 0 0 0 0 0 0 0 1 0 0 0 0 0 0 0 0 0 0 0 0 0 0 0 0 0 0 0 0 0 0 0 0 0 0 0 0 0 0 0 0 1 0 0 0 0 0 0 0 0 0 0 0 0 0 0 0 0 0 0 0 0 0 0 0 0 0 0 0 0 0 0 0 0 0 0 0 0 0 0 0 0 0 0 0 0 0 1 0 0 0 0 0 0 0 0 0 0 0 0 0 0 0 0 0 0 0 0 0 0 0 0 0 0 0 0 0 0 0 0 0 0 0 0 0 0 0 0 0 0 0 0 0 0 0 0 0 0 0 0 0 0 0 0 5 0 0 0 0 0 4 0 0 0 0 0 0 0 0 1 0 0 0 0 0 0 0 0 0 0 1 0 0 0 0 0 0 0 0 0 0 0 0 0 0 0 0 0 0 0 0 0 0 0 0 0 0 0 0 0 0 0 0 0 0 0 0 0 0 0 0 0 0 0 0 0 0 0 0 0 0 0 0 0 0 0 0 0 0 0 0 0 0 0 0 0 0 0 0 0 0 0 0 0 0 0 0 0 0 0 0 0 0 0 0 0 0 0 0 0 0 0 0 0 0 0 0 0 0 0 0 0 0 0 0 0 0 0 0 0 0 0 0 0 1 0 0 0 0 0 0 0 0 0 0 0 0 0 0 0 0 7 0 0 0 0 0 0 0 0 0 0 0 0 0 0 0 0 0 0 0 0 0 0 0 0 0 0 0 0 0 0 0 0 0 0 0 0 0 0 0 0 0 0 0 0 0 0 0 0 0 0 0 0 0 0 0 0 0 0 0 0 0 0 0 0 0 0 0 0 0 0 0 0 0 0 0 0 0 0 0 0 0 0 0 0 0 0 0 0 0 0 0 0 0 0 0 1 0 0 0 0 0 0 0 0 0 0 0 0 0 0 0 0 0 0 0 0 0 0 0 0 2 1 2 0 0 1 0 0 0 0 0 0 0 0 0 0 0 0 0 0 0 0 0 0 0 0 0 0 0 0 0 0 0 0 0 0 0 0 0 0 0 0 0 0 0 0 0 0 0 0 0 0 1 0 0 0 0 0 0 0 0 0 0 0 0
0 0 0 0 0 0 1 0 0 0 0 0 0 0 1 0 0 0 0 0 0 0 0 1 0 0 0 1 0 0 0 0 0 0 0 0 0 0 0 3 0 0 0 1 0 1 0 10 0 0 0 6 0 9 0 0 0 0 0 0 0 0 0 0 0 0 0 0 0 0 0 0 0 1 0 0 0 0 0 0 0 0 1 0 0 0 1 0 0 0 0 0 0 0 0 0 1 0 0 2 0 0 1 0 0 0 0 0 0 0 0 2 0 0 0 0 0 0 0 0 0 0 1 0 0 0 1 1 0 0 1 0 0 0 0 0 0 0 0 0 0 0 3 1 0 0 0 0 1 0 0 0 1 0 0 0 0 0 1 0 0 0 1 3 0 0 0 0 0 1 0 1 0 0 0 0 0 1 0 0 1 0 0 0 0 0 0 1 0 0 0 0 0 2 0 0 0 0 0 0 0 0 0 0 0 0 0 0 0 0 0 0 0 0 0 0 0 0 0 0 0 0 0 0 0 0 0 0 0 0 0 0 0 0 2 0 1 0 0 0 1 0 0 1 0 0 0 0 0 0 0 0 0 0 0 0 0 0 4 0 0 0 0 0 0 0 1 0 0 0 0 0 0 2 1 1 0 0 7 0 0 1 0 1 0 0 1 6 0 2 0 0 1 2 0 1 0 2 0 0 7 1 0 0 0 0 0 0 2 6 0 3 0 0 0 0 3 1 2 0 1 0 0 2 0 0 2 0 0 0 1 1 0 0 0 0 1 1 0 0 0 2 0 0 0 0 3 0 0 0 0 0 16 0 1 0 2 4 3 0 0 0 0 2 0 0 2 0 2 0 3 2 2 0 0 0 0 2 0 2 0 5 0 0 2 0 0 8 0 0 0 0 0 14 0 0 0 0 1 3 0 0 0 2 1 0 0 8 0 0 0 2 0 0 0 0 0 0 1 1 0 0 0 0 1 0 3 1 4 0 0 1 2 0 0 0 0 0 0 0 1 0 0 0 0 0 0 0 0 0 1 0 1 0 0 0 2 0 0 0 0 0 0 0 0 0 0 0 3 1 0 0 0 0 0 0 0 0 1 0 0 3 0 0 0 1 0 0 0 0 0 2 0 0 0 0 0 1 0 0 0 0 0 0 0 0 0 0 1 2 0 1 0 1 1 3 0 0 0 0 0 0 0 0 0 3 0 2 0 1 6 0 0 0 0 0 0 2 2 0 1 3 0 1 1 0 0 0 0 0 0 0 1 1 0 0 0 0 0 0 1 0 1 0 0 0 1 0 0 1 0 0 0 0 0 1 0 0 0 1 0 0 0 0 0 0 0 0 0 0 0 1 0 0 0 1 1 1 0 0 1 0 0 0 0 1 0 1 0 0 0 0 0 0 0 0 0 0 1 0 0 1 0 0 0 0 0 2 0 0 0 0 0 1 0 0 0 0 1 0 1 0 0 1 0 1 1 0 0 3 0 0 0 0 0 0 0 0 0 0 0 0 0 0 0 0 0 1 0 0 0 0 5 0 1 0 0 0 0 0 0 0 0 0 0 0 0 0 0 0 0 0 0 0 2 2 0 0 0 0 0 0 0 0 0 0 1 0 0 0 0 0 0 0 1 1 0 0 1 0 0 0 0 0 0 0 0 0 0 0 0 1 0 0 0 0 0 0 0 0 1 0 0 0 0 0 0 0 0 0 0 0 0 0 0 0 0 0 0 0 2 0 0 0 1 0 0 0 0 0 0 0 0 0 0 0 0 0 0 0 0 0 0 0 0 0 0 0 2 2 0 0 0 0 0 0 0 0 0 0 0 0 0 0 0 0 0 0 0 0 0 0 0 1 0 0 0 0 0 0 0 1 0 2 0 0 0 0 1 0 0 0 0 0 0 0 0 0 0 1 0 0 0 0 0 0 0 0 0 0 0 0 0 0 0 0 0 0 0 0 0 0 0 0 0 1 0 0 0 0 0 1 0 0 0 0 0 0 0 0 0 2 0 0 1 0 1 0 0 0 0 0 0 0 0 1 0 0 3 0 0 0 0 0 0 0 0 0 0 0 0 1 0 0 0 0 0 0 0 0 0 0 0 0 0 0 0 0 0 0 0 1 0 0 0 0 0 0 0 0 0 0 0 0 0 0 0 0
0 0 0 0 0 0 0 0 0 0 0 0 0 0 0 0 0 0 0 0 0 0 0 0 0 0 0 0 0 0 0 0 0 0 0 0 0 0 0 0 0 0 0 0 0 0 0 0 0 0 0 0 0 0 0 0 0 0 0 0 0 0 0 0 0 0 0 0 0 0 0 0 0 1 0 0 0 0 0 0 0 0 0 0 0 0 0 0 0 0 0 0 0 0 0 0 0 0 0 0 0 0 0 0 0 0 0 0 0 0 0 0 2 0 0 0 0 0 0 0 0 0 2 0 0 0 0 0 0 0 0 0 0 0 0 0 0 0 0 0 0 0 0 0 0 0 0 0 0 0 0 0 0 0 0 0 0 0 0 0 0 0 0 0 0 0 0 0 0 0 0 0 0 0 0 0 0 0 0 0 0 0 0 0 0 0 0 0 0 0 0 0 0 0 0 0 0 0 0 0 0 0 0 0 0 0 0 0 0 0 0 0 0 2 0 0 2 0 0 0 0 0 0 0 0 0 0 0 0 0 0 0 0 0 0 0 0 41 0 0 0 0 0 0 0 0 0 0 0 0 0 0 0 0 0 0 0 0 0 0 0 0 0 0 0 0 1 1 0 0 0 0 0 0 0 0 0 0 0 0 0 1 0 1 0 0 0 0 0 0 0 0 1 0 0 0 0 0 0 0 0 0 0 0 0 0 0 0 0 0 0 0 0 0 0 0 0 0 0 0 0 0 0 0 0 0 0 0 0 0 0 0 0 0 0 0 0 0 0 0 0 0 1 1 0 0 0 0 0 0 0 0 1 0 0 0 0 0 0 0 0 0 0 0 0 0 1 0 0 0 0 0 0 0 0 0 0 0 0 0 0 0 0 0 0 0 0 0 0 0 0 0 0 0 0 0 0 0 0 0 0 0 0 0 0 0 0 0 0 0 0 0 0 0 0 0 0 0 0 0 0 0 0 0 0 0 0 0 0 0 0 0 0 0 0 0 0 0 0 0 0 0 0 0 0 0 0 0 0 0 0 0 0 0 0 0 0 0 0 0 1 0 0 0 0 0 0 0 0 0 0 0 0 0 0 0 0 0 0 0 0 0 0 0 0 0 0 0 0 0 0 0 0 0 0 0 0 0 0 0 0 0 0 0 0 0 0 0 0 0 0 0 0 0 0 0 0 1 0 0 0 0 0 0 0 0 0 0 0 0 0 0 0 0 0 0 0 0 0 0 0 0 0 0 0 0 0 0 0 0 0 0 0 0 0 0 0 0 0 1 0 1 0 0 0 0 0 0 0 0 0 0 0 0 0 0 0 0 0 0 0 0 0 0 0 0 0 0 0 0 0 0 0 0 0 0 0 0 0 0 0 0 0 0 0 70 0 0 0 0 0 0 0 0 0 0 0 0 0 0 0 0 0 0 0 0 0 0 0 0 0 0 0 0 0 0 0 0 0 0 0 0 0 0 0 0 0 0 0 0 0 0 0 0 0 0 0 0 0 0 0 0 0 1 0 0 0 0 0 0 0 0 0 0 0 0 0 0 0 0 0 0 0 0 0 0 0 0 0 0 0 0 0 0 0 0 0 0 0 0 0 0 0 0 0 0 0 0 0 0 0 0 0 0 0 0 0 0 0 0 0 0 0 0 0 0 0 0 0 0 0 0 0 0 0 0 0 0 0 0 0 0 0 0 0 0 0 0 0 0 0 0 0 0 0 0 0 0 0 0 0 0 0 0 0 0 0 0 0 0 0 0 0 0 0 0 0 0 0 0 0 0 0 0 0 0 0 0 0 0 0 0 0 0 0 0 0 0 0 0 0 0 0 0 0 0 0 0 0 0 0 0 0 0 0 0 0 0 0 0 0 0 0 0 0 0 0 0 0 0 0 0 0 0 0 0 0 0 0 0 0 0 0 0 0 0 0 0 0 0 0 0 0 0 0 0 0 0 0 0 0 0 0 0 0 0 0 0 0 0 0 0 0 0 0 0 0 0 0 0 0 0 0 0 0 0 0 0 0 0 0 0 0 0 0 0 0 0 0 0 0 0 0 0 0 0 0 0 0 0 0 0 0 0 0 0 0 0 0 0 0 0 0 0 0 0 0 0 1 0 0 0 0 2 0 0 0 0 0 0 0 0 0 0 0 0 0 0
2 1 0 0 1 0 0 0 0 0 0 0 0 0 0 1 0 0 0 0 0 0 0 0 0 0 0 0 0 0 1 0 0 0 0 0 1 0 0 1 1 0 0 0 1 0 1 1 3 0 1 2 0 0 1 0 0 0 0 0 0 1 3 0 0 3 0 0 1 1 0 0 0 0 0 0 1 0 0 0 0 0 1 0 0 1 0 0 1 1 0 0 1 0 1 0 1 0 0 0 0 0 1 1 0 0 1 1 1 0 0 0 1 0 0 1 0 0 0 0 0 0 1 1 0 0 0 0 0 0 1 0 1 0 0 1 0 0 0 0 0 0 1 0 1 0 0 0 1 0 0 1 1 0 0 0 1 0 0 0 0 0 1 3 1 0 0 2 0 1 0 0 0 1 0 0 0 1 3 0 0 1 1 0 0 1 1 1 1 0 0 2 0 2 0 0 0 0 1 0 0 1 0 0 0 0 0 0 0 0 0 0 0 3 2 0 0 1 0 0 0 3 0 0 0 0 0 0 0 0 0 0 0 1 1 0 2 0 0 0 0 1 0 1 1 0 2 1 0 0 0 2 0 2 1 1 2 0 1 0 0 2 1 0 0 0 0 1 1 1 2 2 0 0 0 1 0 1 0 1 1 1 3 3 0 1 1 2 0 1 2 1 0 3 5 2 2 2 0 1 8 1 2 0 0 2 1 5 2 2 1 0 2 0 1 1 0 0 0 1 1 0 1 3 1 0 1 0 0 2 0 0 1 2 0 1 1 1 2 0 0 2 3 3 1 4 3 1 0 0 0 0 1 2 0 0 0 2 2 0 2 0 2 2 2 2 0 1 0 0 1 0 1 1 0 2 1 1 1 0 2 0 1 0 2 2 1 0 1 0 2 0 0 3 1 3 1 1 0 3 2 0 0 2 0 0 2 0 1 0 1 1 1 0 0 2 0 0 0 1 1 0 0 1 0 2 0 1 0 1 5 2 0 0 0 1 2 2 3 1 1 1 0 0 0 0 1 1 1 4 0 0 0 0 2 0 1 1 1 3 1 1 0 0 0 0 1 2 0 1 0 0 1 0 0 1 2 1 0 0 0 1 2 0 2 2 2 2 0 0 3 0 2 0 2 0 0 1 0 0 2 1 2 0 0 2 1 0 2 0 0 0 1 0 0 0 1 1 1 0 0 2 0 0 2 0 0 0 1 0 2 0 5 1 0 2 2 1 0 0 0 0 2 0 3 1 0 1 2 1 1 0 0 0 4 4 2 0 2 1 0 0 0 0 0 2 0 0 0 1 0 2 1 0 3 1 0 2 0 2 0 0 0 0 2 0 0 0 1 1 1 1 0 0 2 0 0 0 1 1 0 1 0 3 0 1 0 0 0 0 0 2 0 0 0 1 0 0 2 1 2 1 0 0 0 0 0 0 2 0 1 1 1 2 3 0 0 0 0 0 1 2 0 1 1 0 0 0 1 0 0 0 1 0 0 0 0 0 0 0 1 1 1 0 1 0 1 2 0 1 0 0 0 0 0 0 0 0 0 0 0 0 0 0 0 0 0 0 0 1 0 1 0 0 0 0 0 0 0 0 1 0 0 2 0 0 0 0 0 1 0 0 0 0 0 0 0 1 1 0 0 0 0 0 0 0 0 0 0 0 0 0 0 0 1 0 1 0 0 0 0 0 0 0 0 0 0 0 1 0 0 0 1 0 0 0 1 0 0 1 0 0 0 0 0 1 0 0 0 0 0 0 0 0 0 0 0 0 0 0 0 0 0 3 1 1 0 0 0 0 1 0 0 0 0 0 0 0 0 0 1 0 0 0 0 1 0 0 2 0 1 0 0 1 1 1 0 0 0 0 0 1 0 1 0 0 0 1 0 0 0 0 1 0 0 0 0 0 0 0 0 0 0 0 1 0 1 1 1 0 0 1 0 0 0 1 1 0 0 0 0 0 0 0 0 0 2 1 0 2 2 0 0 0 0 1 0 0 1 0 0 0 0 0 0 0 0 0 2 1 1 0 1 0 0 1 0 1 0 2 1 0 0 1 0 1 0 0 0 0 1 0 1 0 0 0 0 0 0 0 0 0 1 2 0 0 0 0 0 0 0 0 0 0 0 0 0 0 1 1 0 0 0 0 0 2 1 0
0 0 0 0 0 0 1 0 0 0 0 0 0 0 0 0 4 0 0 0 0 0 0 1 0 0 0 0 0 0 0 0 0 0 0 1 0 0 0 0 0 0 2 0 0 1 0 0 0 0 0 1 0 0 0 0 2 0 0 0 0 0 0 0 0 0 0 0 0 0 0 0 0 0 0 0 0 0 0 0 0 0 0 0 0 0 0 0 0 0 0 0 6 3 0 0 0 0 0 0 0 1 0 0 0 2 0 0 0 0 0 0 0 0 0 0 0 0 0 0 0 0 0 0 0 0 0 0 0 2 0 0 0 0 0 2 0 0 0 0 0 0 0 0 0 0 3 0 0 0 0 0 0 2 0 0 0 0 1 0 1 0 0 0 0 0 1 1 0 0 1 0 0 0 0 0 0 0 1 0 1 1 1 0 0 0 0 0 0 1 0 0 0 0 0 0 1 2 0 0 0 1 0 0 0 0 1 0 1 0 0 1 0 0 0 0 1 0 0 0 0 0 0 0 0 0 0 0 0 0 0 0 0 0 2 0 0 1 0 0 0 0 0 0 0 0 0 0 0 0 0 2 1 0 1 0 0 0 0 0 0 1 0 0 1 0 0 0 1 1 0 0 1 0 0 0 1 0 2 1 0 1 0 4 0 1 0 1 0 0 0 0 1 0 1 0 0 1 0 0 0 0 0 0 0 0 1 0 0 0 0 0 0 0 0 0 0 2 0 0 1 1 0 0 0 0 1 0 1 0 0 2 0 0 0 0 0 0 0 0 1 0 0 0 0 0 0 0 0 0 1 0 0 2 0 0 0 0 0 0 0 1 0 0 0 0 0 0 0 1 0 0 0 0 3 0 0 1 0 0 0 0 0 0 1 0 0 0 1 1 0 1 0 0 0 0 0 0 0 0 0 0 0 0 0 0 0 0 0 0 0 0 0 0 0 0 0 0 0 0 0 0 0 0 0 0 0 1 0 0 0 0 0 0 0 0 0 0 0 0 0 0 0 0 0 1 0 0 0 0 1 0 0 0 0 0 0 0 0 0 0 0 0 0 0 0 0 1 0 0 0 0 0 0 0 0 0 0 0 0 0 1 0 0 0 0 0 0 2 0 1 2 0 0 0 0 0 0 0 0 0 0 0 0 0 0 0 0 0 0 1 0 0 0 0 0 0 0 0 0 0 0 0 0 0 0 0 1 0 0 0 0 0 0 0 0 3 0 0 0 0 0 1 0 0 0 0 2 0 0 1 0 1 0 1 0 0 0 0 0 0 2 1 0 1 0 1 0 0 0 0 0 0 0 0 1 0 0 0 1 0 0 0 0 0 0 0 0 0 0 0 0 0 0 0 0 0 0 0 0 0 0 0 1 0 0 0 0 2 0 0 0 0 0 0 0 1 0 0 0 2 0 0 0 1 0 0 0 0 0 0 0 0 0 0 0 0 0 1 0 0 0 0 0 0 0 0 1 0 0 0 0 0 0 1 0 0 0 0 0 0 1 0 0 0 0 0 0 0 0 0 0 0 0 0 0 0 0 0 0 0 0 0 0 0 0 0 0 0 0 0 0 0 2 0 0 0 0 0 0 0 0 0 0 0 0 0 0 0 0 0 0 0 0 0 0 0 0 0 0 0 1 0 5 0 0 0 0 0 0 0 0 0 0 0 0 0 0 0 0 0 0 0 0 0 0 0 0 0 0 0 0 0 0 0 0 0 0 0 0 0 0 0 0 0 0 0 0 0 0 0 0 0 0 0 0 0 0 0 0 0 0 0 0 0 0 0 1 0 0 0 1 0 0 0 0 0 0 0 0 0 0 0 0 0 0 0 0 0 1 0 0 0 0 0 0 0 0 0 0 0 0 0 0 0 0 0 0 0 0 0 0 0 0 1 0 0 0 0 0 0 0 0 0 0 0 0 0 0 0 0 0 0 0 0 0 0 0 0 0 0 0 0 0 1 0 0 0 0 0 0 0 0 0 1 0 0 0 0 0 0 0 0 0 0 0 0 0 0 0 0 0 0 0 0 0 0 0 0 0 0 0 0 0 0 0 0 0 0 0 0 0 0 0 0 0 0 0 1 0 0 0 0 0 0 0 0 0 0 0 0 0 0 0 0 0 0 0 0 0 0 0 0 0 0 0 0 0
0 1 0 0 0 0 0 0 0 0 0 0 0 0 0 0 0 0 0 0 0 0 0 0 0 0 0 0 0 0 0 0 0 0 0 0 0 0 0 0 0 0 0 0 0 0 0 0 0 0 0 0 0 0 0 0 0 0 0 0 0 0 0 0 0 0 0 0 0 0 0 0 0 0 0 0 0 0 0 0 0 0 0 0 0 0 0 0 0 0 0 0 0 0 0 0 0 0 0 0 0 0 0 0 0 0 0 0 0 0 0 0 0 0 0 0 0 0 0 0 0 0 0 0 0 0 0 0 0 0 0 0 2 0 0 0 0 0 0 0 1 0 0 0 0 0 0 0 0 0 0 0 0 0 0 0 0 0 0 0 0 0 0 0 0 0 0 0 0 0 0 0 0 0 0 0 0 0 0 0 0 0 0 0 0 0 0 0 0 0 0 0 0 0 0 0 0 0 0 0 0 0 0 0 0 0 0 0 0 0 0 0 0 0 0 0 0 0 0 0 0 0 0 0 0 0 0 0 0 0 0 0 0 0 0 0 0 0 0 0 0 0 0 0 0 0 0 0 0 0 3 0 0 0 0 0 0 0 0 1 0 0 0 0 0 0 0 0 0 0 0 0 0 0 0 0 0 0 0 0 0 0 0 0 0 0 0 0 0 0 0 0 0 0 0 0 0 0 0 0 0 0 0 0 0 1 0 0 0 0 0 0 0 0 0 0 0 0 0 0 0 0 0 0 0 0 0 0 0 0 0 0 0 0 0 0 0 0 0 0 0 0 0 0 0 0 0 0 0 0 0 0 0 0 0 0 0 0 0 0 0 0 0 0 0 0 0 0 0 0 0 0 0 0 0 0 1 0 0 0 0 0 0 0 0 0 0 0 0 0 0 0 0 0 0 0 0 0 0 0 0 0 0 0 0 0 0 0 0 0 0 0 0 0 0 0 0 0 0 0 0 0 0 0 0 0 0 0 0 0 0 0 0 0 0 0 0 0 0 0 0 0 0 0 0 0 0 0 0 0 0 0 0 0 0 0 0 0 0 0 0 0 0 0 0 0 0 0 0 0 0 0 0 0 0 0 0 0 0 0 0 0 0 0 0 0 0 0 0 0 0 0 1 0 0 0 0 0 0 0 0 0 0 0 0 0 0 0 0 0 0 0 0 0 0 0 0 0 0 0 0 0 0 0 0 0 0 0 0 0 0 0 0 0 0 0 0 0 0 0 0 0 0 0 0 0 0 0 0 0 0 0 0 0 0 0 0 0 0 0 0 0 0 0 0 0 0 0 0 0 0 0 0 0 0 0 0 0 0 0 0 0 0 0 0 0 0 0 0 0 0 0 0 0 0 0 0 0 0 0 0 0 0 0 0 0 0 0 0 0 0 0 0 0 0 0 0 0 0 0 0 0 0 0 0 0 0 0 0 0 0 0 0 0 0 0 0 0 0 0 0 0 0 0 0 0 0 0 0 0 0 0 0 0 0 0 0 0 0 0 0 0 0 0 0 0 0 0 0 0 0 0 0 0 0 0 0 0 0 0 0 0 0 0 0 0 0 0 0 0 0 0 0 0 0 0 0 0 0 2 0 0 0 0 0 0 0 0 0 0 0 0 0 0 0 0 0 0 0 0 0 0 0 0 0 0 0 0 0 0 0 0 0 0 0 0 1 0 0 0 0 0 0 0 0 0 0 0 0 0 0 0 0 0 0 0 0 0 0 0 0 0 0 0 0 0 0 0 0 0 0 0 0 0 0 0 0 0 0 0 0 0 0 0 0 0 0 0 0 0 0 0 0 0 0 0 0 0 0 0 0 0 0 0 0 0 0 0 0 0 0 0 0 0 0 0 0 0 0 0 0 0 0 0 0 0 0 0 0 0 0 0 0 0 0 0 0 0 0 0 0 0 0 0 0 0 0 0 0 0 0 0 0 0 0 0 0 0 0 0 0 0 0 0 0 0 0 0 0 0 0 0 0 0 0 0 0 0 0 0 0 0 0 0 0 0 0 0 0 0 0 0 0 0 0 0 0 0 0 0 0 0 0 0 0 0 0 0 0 0 0 0 0 0 0 0 0 0 0 0 0 0 0 0 0 0 0 0 0 0 0 0 0 0 0 0 0 0 0 0 0 0 0 0 0 0 0 0
0 0 0 0 0 0 0 0 0 0 0 0 0 0 0 0 0 0 0 0 0 0 0 0 0 0 0 0 0 0 0 0 0 0 0 0 0 0 0 0 0 0 0 0 0 0 0 0 0 0 0 0 0 0 0 0 0 0 0 0 0 0 0 0 0 0 0 0 0 0 0 0 0 0 0 0 0 0 0 0 0 0 0 0 0 0 0 0 1 0 0 0 0 0 0 0 0 0 0 0 0 0 0 0 0 0 0 0 0 0 0 0 0 0 0 0 0 0 0 0 0 0 0 0 0 1 0 0 1 0 0 0 0 0 0 0 0 0 0 0 0 0 0 0 0 0 0 0 0 0 0 0 0 0 0 0 0 0 0 0 0 0 0 0 0 0 0 0 0 0 0 0 0 0 0 0 0 0 0 0 1 0 0 0 0 0 0 0 0 0 0 0 0 0 0 0 0 0 0 0 0 0 0 0 0 0 0 0 0 0 1 0 0 0 0 0 0 0 0 0 0 0 0 0 0 0 0 0 0 0 0 0 0 0 0 0 0 0 0 0 0 0 0 0 0 0 0 0 0 0 0 0 0 0 0 0 0 0 0 0 0 0 0 0 0 0 0 0 0 0 0 0 0 0 0 0 0 0 0 0 0 0 0 0 0 0 0 0 0 0 0 0 0 0 0 2 0 0 1 0 0 0 0 0 0 0 0 0 0 0 0 0 0 0 0 0 0 0 0 0 0 0 0 0 0 0 0 0 0 0 0 0 0 0 0 0 0 0 0 0 0 0 0 0 0 0 0 0 0 0 0 0 0 0 0 0 0 0 0 0 0 0 0 0 0 0 0 0 0 0 0 0 0 0 0 0 0 0 0 0 0 0 0 0 0 0 0 0 0 0 0 0 0 0 0 0 0 0 0 0 0 0 0 0 0 0 0 0 0 0 0 0 0 0 0 0 0 0 0 0 0 1 0 0 0 0 0 0 0 0 0 0 0 0 0 0 0 0 0 0 0 0 0 0 0 0 0 0 0 0 0 0 0 0 0 0 0 0 0 0 0 0 0 0 0 0 0 0 0 0 0 0 0 0 0 0 0 0 0 0 0 0 0 0 0 0 0 0 0 0 0 0 0 0 0 0 0 0 0 0 0 0 0 0 0 0 0 0 0 0 0 0 0 0 0 0 0 0 0 0 0 1 0 0 1 0 0 0 0 0 0 0 0 0 0 0 0 0 0 0 0 0 0 0 0 0 0 0 0 0 0 0 0 0 0 1 0 0 0 0 0 0 0 0 0 0 0 0 0 0 0 0 0 0 0 0 0 0 0 0 0 0 0 0 0 0 0 0 0 0 0 0 0 0 0 0 0 0 0 0 0 0 0 0 0 0 0 0 0 0 1 0 0 0 0 0 0 0 0 0 0 0 0 0 0 0 0 2 0 0 0 0 0 0 0 0 0 0 0 0 0 0 0 0 0 0 0 0 0 0 0 0 0 0 0 0 0 1 0 0 0 0 0 0 0 0 0 0 0 0 0 0 0 7 0 0 0 0 0 0 0 0 0 0 0 0 0 0 0 0 0 0 0 0 0 0 0 0 0 4 0 0 0 0 0 0 0 0 0 0 0 0 0 0 0 0 0 0 0 0 0 0 0 0 0 0 0 0 0 0 0 0 0 0 0 0 0 0 0 0 0 0 0 0 0 0 0 0 0 0 0 0 0 0 0 0 0 0 0 0 0 0 0 0 0 0 0 0 0 0 0 0 0 0 0 0 0 0 0 0 0 0 0 0 0 0 0 0 0 0 0 0 0 0 0 0 1 0 0 0 0 0 0 0 0 0 0 0 0 0 0 0 0 0 0 0 0 0 0 0 0 0 0 0 0 0 0 0 0 1 0 0 0 0 0 0 0 0 0 0 0 0 0 0 0 0 0 0 0 0 0 0 0 0 0 0 0 0 0 0 0 0 0 0 0 0 0 0 0 0 0 0 0 0 0 0 0 0 0 0 0 0 0 0 0 0 1 0 0 0 0 0 0 0 0 0 0 0 0 0 0 0 0 0 0 0 0 0 0 0 0 0 0 0 0 0 0 0 0 0 0 0 0 0 0 0 0 0 0 0 0 0 0 0 0 0 0 0 0 0 0 0 0 0 0 0 0 0
0 0 0 0 0 0 0 0 0 0 0 0 0 0 0 0 0 0 0 0 0 0 0 0 0 0 0 0 0 0 0 0 1 0 0 0 0 2 0 0 0 0 0 0 0 0 0 0 0 1 0 0 0 0 0 1 0 1 0 0 0 0 1 1 0 0 0 0 0 0 0 0 0 0 0 0 0 0 0 0 0 0 0 0 0 0 0 0 0 1 0 0 0 0 0 1 0 0 0 0 0 0 0 0 0 0 0 0 0 0 0 0 0 0 0 0 0 0 0 0 0 0 0 0 1 0 0 0 0 0 0 0 0 0 1 0 0 0 0 0 0 0 0 0 0 0 0 1 0 0 0 0 0 0 0 0 0 0 0 0 0 0 0 0 0 0 1 0 0 0 0 1 0 0 2 0 0 0 0 0 0 0 0 0 0 0 0 0 0 0 0 0 0 0 0 0 0 4 0 0 0 0 0 1 0 0 1 0 2 0 0 0 1 1 0 1 0 0 0 0 0 2 0 0 2 0 0 0 0 0 0 0 0 0 0 0 0 0 0 0 0 4 0 1 0 0 0 2 0 0 0 0 0 0 0 0 0 0 0 1 1 0 0 1 1 0 1 1 1 2 0 0 0 0 0 1 0 0 0 0 0 5 2 2 0 2 1 1 0 0 0 0 0 1 0 1 2 2 0 0 1 3 1 1 0 0 0 0 0 1 0 0 0 0 0 1 0 0 0 0 0 0 0 0 0 0 0 0 0 0 0 1 0 0 0 0 0 0 0 0 1 0 0 0 1 0 0 0 0 0 1 0 0 1 0 0 0 0 0 0 0 0 0 0 0 0 0 1 1 0 0 0 0 1 0 0 1 1 0 0 0 0 0 3 2 0 0 0 0 1 0 0 0 1 0 1 0 0 0 3 0 0 0 0 0 0 0 0 0 0 0 0 0 0 0 0 0 0 0 0 0 0 0 0 0 0 0 0 0 0 0 0 0 0 0 1 0 0 0 0 0 0 0 0 0 0 0 0 1 1 0 0 0 0 0 0 0 0 0 0 0 4 0 0 0 0 0 0 0 0 0 0 0 0 0 0 0 0 0 1 0 0 1 0 0 0 0 0 1 2 0 0 0 0 0 0 0 0 1 1 0 0 0 0 0 1 0 1 0 0 0 1 0 1 0 1 0 0 0 0 0 0 0 0 0 0 0 0 0 1 0 0 0 0 0 1 1 0 0 0 0 0 2 1 0 1 1 0 0 1 0 0 0 1 0 1 1 1 0 0 0 0 3 1 0 0 0 1 0 0 0 0 0 0 1 0 0 0 0 1 0 0 1 0 0 0 0 1 0 0 0 0 0 0 0 0 0 0 0 0 0 0 1 0 1 0 0 0 0 0 0 1 0 0 0 0 0 0 0 0 0 0 0 0 1 0 0 0 0 0 0 1 1 0 0 3 0 0 0 0 0 1 0 0 0 0 0 0 0 0 0 0 0 0 0 0 0 1 1 0 1 3 0 1 1 0 8 0 0 0 0 0 0 0 0 0 0 0 0 0 0 0 0 0 0 0 0 0 0 0 0 0 0 0 0 0 0 0 0 0 0 0 0 0 0 0 0 0 0 0 0 0 1 0 0 0 0 0 0 0 0 0 0 0 0 0 0 0 0 0 0 0 0 0 0 0 0 0 0 0 0 0 0 0 0 0 0 0 0 0 0 0 0 0 0 0 1 0 0 0 0 1 0 0 0 0 0 0 0 0 0 0 0 0 0 0 0 0 0 0 0 0 0 0 0 0 0 1 2 0 0 0 0 0 0 0 0 0 0 0 0 0 0 0 1 0 0 0 0 0 0 0 0 0 0 0 0 0 0 0 0 0 0 0 0 0 0 0 0 0 0 0 0 0 0 0 0 1 0 0 0 0 0 0 0 0 0 0 0 0 0 0 0 0 0 0 0 0 0 0 0 0 0 0 0 0 1 0 0 0 0 0 0 1 0 0 0 0 0 0 1 0 1 2 2 1 0 0 0 0 0 0 1 0 0 1 0 1 0 0 0 0 0 0 0 0 0 1 0 0 0 0 1 0 0 0 1 1 0 0 0 0 0 0 0 0 9 0 0 0 0 0 1 0 0 0 0 1 0 0 0 0 0 0 0 0 1 0
0 0 0 0 0 0 0 0 0 0 0 0 0 0 0 1 0 0 0 0 0 0 0 0 0 0 0 0 0 2 0 0 4 3 0 0 0 0 0 0 0 0 3 0 0 0 0 0 0 0 0 0 0 0 0 0 0 0 0 0 0 0 0 0 0 0 0 0 0 0 0 0 0 0 0 0 0 0 0 0 0 0 0 0 0 0 0 0 0 0 0 0 0 0 0 0 0 0 0 0 0 0 0 1 0 0 0 0 0 0 0 0 0 0 0 0 0 0 0 0 0 0 0 0 0 0 0 0 0 0 0 0 0 0 0 0 0 0 0 0 0 0 0 0 0 0 0 0 0 0 0 0 0 0 0 0 0 0 0 0 0 0 0 0 0 0 0 0 0 0 0 0 0 1 0 0 0 0 0 0 0 0 0 0 0 0 0 0 0 0 0 0 0 0 0 0 1 0 0 0 0 0 1 0 0 0 1 0 0 0 0 0 0 0 0 0 0 0 0 0 0 0 0 0 0 0 0 0 0 0 0 0 0 0 0 0 0 0 0 0 0 0 0 0 0 0 0 0 0 0 0 0 0 0 0 0 0 0 0 0 0 1 0 0 0 0 0 0 0 0 0 0 0 0 0 0 0 0 0 0 0 0 0 0 0 0 0 0 0 0 0 0 0 0 0 0 0 0 0 0 0 0 0 0 1 0 0 0 0 0 0 0 0 0 0 0 0 0 0 0 0 0 0 0 0 0 0 0 0 0 0 0 0 0 0 0 0 0 0 0 0 0 0 0 0 0 0 0 0 0 0 0 0 0 0 0 0 0 0 0 0 0 0 0 0 0 0 0 0 0 0 0 0 0 0 0 0 0 0 0 0 0 0 0 0 0 0 0 0 0 0 0 0 0 0 0 0 0 0 0 0 0 0 0 0 0 0 0 0 0 0 0 0 0 0 0 0 0 0 0 0 0 0 0 0 0 0 0 0 0 0 0 0 0 0 0 0 0 0 0 0 0 0 0 0 0 2 0 0 0 0 0 0 0 0 0 0 1 0 0 0 0 0 0 0 0 0 0 0 0 0 0 0 0 0 0 0 0 0 0 0 0 0 0 0 0 0 0 0 0 0 0 0 0 0 0 0 0 0 0 0 1 0 0 0 0 0 0 0 0 0 0 3 0 0 0 0 0 0 0 0 0 0 0 0 0 0 0 0 0 0 0 0 0 0 0 0 0 0 0 0 0 0 0 0 0 0 0 1 0 0 0 0 0 1 0 0 0 0 0 1 2 0 0 0 0 0 0 0 0 0 0 0 0 0 0 0 0 0 0 0 0 0 0 0 0 0 0 0 0 0 0 0 0 0 0 0 0 0 0 0 0 0 0 0 0 0 0 0 0 0 1 0 0 0 0 0 0 0 0 0 0 0 0 0 0 0 0 0 0 0 0 0 0 0 0 0 0 0 0 0 0 0 0 0 0 0 0 0 0 0 0 0 0 0 0 0 0 0 0 0 0 0 0 0 0 0 0 0 0 0 0 0 0 0 0 0 0 0 0 0 0 0 0 0 0 0 0 0 0 0 0 0 0 0 0 0 0 0 0 0 0 0 0 0 0 0 0 0 0 0 0 0 0 0 0 0 0 0 0 0 0 0 0 0 0 0 0 0 0 0 0 0 0 0 0 0 0 0 0 0 0 0 0 0 0 0 0 0 0 0 0 0 0 0 0 0 0 0 0 0 0 0 0 0 0 0 0 0 0 0 0 0 3 0 0 0 0 0 0 0 0 0 0 0 0 0 0 0 0 0 0 0 0 0 0 0 0 0 0 0 0 0 0 0 0 0 0 0 0 0 0 0 0 0 0 0 0 0 0 0 0 0 0 0 0 0 0 0 0 0 0 0 0 0 0 0 0 0 0 0 0 0 0 0 0 0 0 0 0 0 0 0 0 0 0 0 0 0 0 0 0 0 0 0 0 0 0 0 0 0 0 0 0 0 0 0 0 0 0 0 0 0 0 0 0 0 0 0 0 0 0 0 0 0 0 0 0 0 0 0 0 0 0 0 0 0 0 0 0 0 0 0 0 0 0 0 1 0 0 0 0 0 0 0 0 0 0 0 0 0 0 0 0 0 0 0 0 1 0 0 0 0 0 0 0 0 0
0 0 0 0 0 0 0 0 0 0 0 0 0 0 0 0 0 0 0 0 0 0 0 0 0 0 0 0 0 0 0 0 0 0 0 0 0 0 0 0 0 0 0 2 0 0 0 0 0 0 0 0 0 0 0 0 1 0 0 0 0 0 0 0 0 0 0 0 0 0 0 0 0 0 0 0 0 0 0 0 0 0 0 0 0 0 0 0 0 0 0 0 0 0 0 0 0 0 0 0 0 0 0 0 0 0 0 0 0 0 0 0 0 3 0 0 0 0 0 0 0 0 0 0 0 0 0 0 0 0 0 0 0 0 0 0 0 0 0 0 0 0 0 0 0 0 0 0 0 0 0 0 0 1 0 0 0 0 0 0 0 0 0 1 0 0 0 0 0 0 0 0 0 0 0 0 0 0 0 0 0 0 0 0 0 0 0 1 0 0 0 0 0 0 0 0 0 0 0 0 0 0 0 0 0 0 0 0 1 0 0 0 0 0 0 0 0 0 0 0 0 0 0 0 0 0 0 0 0 0 0 0 0 0 0 0 0 0 0 0 0 0 0 0 0 0 0 0 0 0 0 0 0 0 0 0 0 0 0 0 2 11 0 1 0 0 0 0 1 0 0 0 0 0 0 0 0 0 0 0 0 0 0 0 0 0 0 0 0 0 3 0 0 1 6 0 0 0 0 0 0 0 3 0 0 1 0 0 0 0 0 0 0 0 0 0 0 0 0 0 0 1 0 0 0 0 0 0 0 0 0 0 0 0 2 0 0 0 0 0 0 0 1 0 0 0 0 0 0 1 0 0 0 0 0 0 0 0 0 0 0 0 0 0 0 0 0 0 0 0 0 0 0 0 0 0 0 0 0 0 0 0 0 0 0 0 0 0 0 0 0 0 0 0 0 0 0 0 0 0 0 0 0 0 0 0 0 0 0 0 0 0 0 0 0 0 0 0 0 0 0 0 0 0 0 0 0 0 0 0 0 0 0 0 0 0 0 0 0 0 0 0 0 0 0 0 0 0 0 0 0 0 0 0 0 0 0 0 0 0 0 0 0 0 0 0 0 0 0 0 0 0 2 0 0 0 0 0 0 0 0 0 0 0 0 0 0 0 0 0 0 0 0 0 0 0 0 0 0 0 0 0 0 0 0 0 0 0 0 0 0 0 0 0 0 0 0 0 0 0 0 0 0 0 0 0 0 0 0 0 0 0 0 0 0 0 0 0 0 1 0 0 0 0 0 0 0 0 0 0 0 0 12 0 3 0 0 0 1 2 0 0 0 0 0 0 0 0 0 0 1 0 0 0 0 0 0 1 0 0 1 0 0 0 0 0 0 0 0 0 0 0 0 0 0 0 0 0 0 0 0 0 0 1 0 0 0 0 0 0 0 0 0 0 0 0 0 0 0 0 0 0 0 0 0 0 0 0 0 0 0 0 0 0 1 0 0 0 0 0 0 0 0 0 0 0 0 0 0 0 0 0 0 0 0 0 0 1 0 0 0 0 0 0 0 0 0 0 0 0 0 0 0 0 0 0 0 0 0 0 0 0 0 0 0 0 0 0 0 0 0 0 0 0 0 0 0 0 0 0 0 0 0 0 0 0 0 0 0 0 0 0 0 0 0 0 0 0 0 0 0 0 0 0 0 0 0 0 0 0 0 0 0 0 0 0 0 0 0 0 0 0 0 0 0 0 0 0 0 0 6 0 0 0 0 0 0 0 0 0 0 0 0 0 0 0 0 0 0 0 0 0 0 0 0 0 0 0 0 0 0 0 0 0 0 0 0 0 0 0 0 0 0 0 0 0 0 0 0 0 0 0 0 0 0 0 0 0 0 0 0 0 0 0 0 0 0 0 0 0 0 0 0 0 0 0 0 0 0 0 0 1 0 0 0 0 0 0 0 0 0 0 0 0 0 0 0 0 0 0 0 0 0 0 0 0 0 0 0 0 0 0 0 0 0 0 0 0 0 0 0 0 0 0 0 0 0 0 0 0 0 0 0 0 4 0 1 0 0 0 0 0 0 0 1 0 0 0 0 0 0 0 0 0 0 0 0 0 0 0 0 0 0 0 0 0 0 0 0 0 0 0 0 0 0 0 0 0 0 0 0 0 0 0 0 0 0 0 0 0 0 0 0 0 0 3 0 0
0 0 0 0 0 0 0 0 0 0 0 0 0 0 0 0 0 2 0 2 0 0 0 0 0 0 0 0 4 0 0 0 0 0 2 0 0 0 0 0 0 0 0 0 0 0 0 1 0 0 0 0 0 0 2 0 1 0 0 0 0 0 0 0 0 0 0 0 0 0 0 1 0 0 0 0 0 0 0 0 0 0 0 0 0 0 0 0 0 1 0 0 0 1 0 0 0 0 0 0 0 0 0 0 0 0 0 0 0 1 1 0 2 0 0 0 0 0 0 0 0 0 0 0 0 0 0 0 0 0 0 0 1 0 0 0 0 0 0 0 0 0 0 0 0 0 0 0 0 0 0 0 0 2 0 0 0 0 0 0 0 4 0 0 0 0 0 0 0 0 0 0 0 0 3 0 0 0 0 0 1 0 0 0 0 0 0 0 0 0 0 0 0 0 0 0 0 1 0 0 0 1 0 0 0 0 0 0 0 0 0 0 0 0 0 0 0 0 0 0 0 0 0 0 1 1 0 0 0 0 0 0 1 0 0 0 0 0 2 0 0 0 1 0 1 0 0 0 0 0 0 0 0 0 1 0 0 0 0 0 0 0 0 1 0 0 0 0 0 1 1 0 1 2 1 0 0 0 0 0 0 1 1 0 0 2 1 1 0 0 0 0 1 0 0 0 0 0 0 0 2 1 0 0 0 0 0 1 1 1 0 1 0 0 0 0 0 0 0 0 0 1 0 0 0 0 0 0 0 0 0 0 0 0 0 0 0 0 0 0 0 0 0 0 0 0 0 0 0 0 1 0 0 0 0 0 0 0 0 0 0 0 3 1 0 0 0 0 0 0 0 1 1 0 0 0 0 0 0 0 0 0 2 0 1 0 0 0 0 0 0 0 1 1 0 0 0 0 0 0 0 0 1 0 0 0 1 0 0 0 0 1 0 0 0 0 0 0 0 0 0 0 0 0 0 0 0 0 0 0 0 0 0 0 0 0 0 0 0 0 0 0 0 0 0 0 0 0 0 0 1 0 0 0 0 2 0 0 0 0 0 4 0 0 0 0 0 0 0 0 0 1 0 0 0 0 0 0 0 0 0 0 0 0 0 0 1 0 1 0 0 0 1 0 0 0 0 0 0 0 0 0 0 0 0 1 0 0 0 0 0 0 0 0 0 0 1 0 0 0 0 0 0 0 0 0 1 0 0 0 0 0 0 0 0 1 0 0 0 0 0 0 0 0 1 0 0 0 1 0 0 0 0 0 1 0 0 0 0 0 1 0 0 0 0 0 1 0 0 0 0 1 0 0 0 0 0 0 0 1 0 0 0 0 1 0 0 0 0 0 0 0 0 0 0 0 0 0 0 0 0 0 0 0 1 0 1 0 0 0 0 0 1 2 0 0 0 0 0 1 0 0 1 0 0 0 0 1 1 0 0 0 0 0 0 0 0 0 0 0 0 0 0 0 0 0 0 0 0 0 0 0 0 0 1 0 0 0 0 0 0 0 0 0 0 0 0 0 0 0 0 0 0 0 0 4 0 0 0 0 0 0 0 0 0 0 0 0 0 0 0 0 0 0 0 0 0 0 0 0 0 0 0 0 0 0 0 0 0 0 0 0 0 0 0 0 0 0 0 0 0 0 0 0 0 0 0 0 0 0 0 0 0 0 0 0 0 0 0 0 0 0 0 0 0 0 0 0 0 0 0 0 0 0 0 0 0 0 0 0 0 0 0 0 0 0 0 0 0 0 0 1 0 0 0 0 0 0 0 0 0 0 0 0 0 0 0 0 0 0 0 0 0 0 0 0 0 0 0 0 0 0 0 0 0 0 0 0 0 0 0 0 0 0 0 0 0 0 0 0 0 1 1 0 0 0 0 0 0 0 0 0 0 0 0 0 0 0 0 0 0 0 0 0 0 0 0 0 0 0 0 0 0 0 0 0 0 0 0 0 0 0 0 0 0 0 0 0 0 0 0 0 0 0 0 0 0 0 0 0 0 1 0 0 0 0 0 0 0 0 0 0 0 0 0 0 0 1 0 0 0 0 0 0 0 0 0 0 0 0 0 1 0 0 0 0 0 0 0 0 0 0 0 1 1 0 0 0 1 1 0 0 0 0 0 0 0 0 0 1 0 0 0 0 0 1 0 0
0 0 0 0 0 0 0 0 1 0 0 1 0 0 0 0 0 0 0 0 0 1 1 0 0 0 0 0 0 0 0 0 0 0 0 0 0 1 0 0 0 0 5 0 0 0 0 0 0 0 0 0 0 0 0 0 0 6 3 0 1 0 0 0 0 4 0 0 0 0 0 0 0 0 0 0 0 0 0 0 0 0 0 0 0 1 0 0 2 0 0 1 0 0 0 0 0 0 0 0 0 0 0 0 0 0 0 0 0 0 0 2 0 0 0 0 0 0 0 0 1 0 0 0 0 0 1 1 0 0 0 0 0 0 0 0 0 0 0 0 0 1 1 0 0 0 0 0 0 0 0 0 0 0 0 0 0 0 0 0 0 0 2 0 0 1 0 0 0 0 0 0 1 0 0 0 0 0 0 0 0 0 0 2 0 0 0 0 0 0 0 1 1 0 0 1 0 0 0 0 2 0 0 1 0 1 0 0 2 0 0 0 3 0 0 0 7 0 1 0 2 1 0 0 0 6 0 1 0 2 2 3 0 0 0 0 0 2 0 0 0 2 0 0 1 1 1 0 0 0 0 0 3 0 0 0 1 0 1 2 0 0 0 1 2 1 0 1 0 1 1 1 2 0 0 0 1 0 2 1 3 1 0 0 2 1 2 0 0 0 0 0 0 1 0 0 1 1 0 1 2 1 1 2 0 0 0 0 0 1 0 1 0 1 1 0 0 1 0 0 0 1 0 0 0 1 0 0 0 0 0 0 1 0 0 0 1 0 0 0 0 0 0 0 0 2 0 1 0 1 0 0 0 0 1 0 0 1 0 0 0 0 0 1 1 0 0 0 1 0 0 0 0 0 0 2 0 0 0 0 1 0 0 1 0 0 1 1 0 0 0 0 0 0 0 0 0 0 0 0 3 0 0 0 2 3 0 0 1 0 0 0 0 0 0 0 0 0 2 0 0 0 0 0 0 0 0 0 0 0 0 0 0 1 0 0 0 1 1 1 0 0 0 0 0 2 0 0 0 0 0 0 0 0 0 0 0 0 0 0 0 0 0 0 0 0 0 0 0 2 0 0 0 2 2 1 0 0 0 0 1 0 0 0 0 1 0 0 0 0 0 0 0 0 1 0 1 0 0 0 0 0 0 0 0 1 0 0 0 0 0 0 0 0 0 0 0 0 0 0 0 1 0 0 0 2 0 0 0 0 0 1 1 0 0 0 3 0 0 0 0 0 0 0 0 0 0 0 0 1 0 0 0 0 2 0 0 0 0 0 2 0 0 0 0 0 0 0 0 0 1 0 0 0 0 0 0 0 0 0 2 0 0 2 0 0 0 1 0 0 0 0 1 0 0 1 0 0 0 0 3 0 0 0 0 0 0 0 0 0 1 0 0 0 1 0 1 0 0 0 3 0 1 1 0 0 1 0 1 0 0 0 0 0 0 0 0 1 1 0 0 1 0 0 0 0 0 0 1 0 0 0 0 1 0 0 0 0 1 0 0 0 1 1 0 0 0 0 0 0 0 0 0 0 0 0 0 0 0 0 0 0 0 0 0 0 0 0 0 0 0 0 0 2 0 0 0 0 0 0 0 0 0 0 0 0 0 0 0 0 0 0 0 0 0 0 0 0 0 0 0 0 0 0 0 0 0 0 0 0 0 0 0 0 0 0 0 0 0 0 0 0 0 0 0 2 2 0 0 0 0 0 0 0 0 0 0 0 0 0 0 1 0 0 0 0 0 0 0 1 0 0 0 0 0 0 0 0 0 0 0 0 1 0 0 0 0 1 1 0 0 1 0 0 0 0 0 0 0 2 0 0 0 0 1 0 0 0 0 0 0 0 0 0 0 0 0 0 0 0 0 0 0 0 0 0 0 0 0 0 0 0 0 0 0 0 0 0 0 0 0 0 0 0 0 0 0 0 0 0 2 0 0 0 0 0 0 0 0 0 0 0 0 0 0 0 0 0 0 0 0 0 0 0 0 0 2 0 1 0 0 0 0 0 0 2 0 0 0 0 0 0 1 0 0 1 0 2 0 0 0 0 1 0 0 0 0 0 0 0 0 0 0 0 0 2 0 0 0 0 1 0 0 0 1 0 0 0 0 0 0 0 0 0 0 0 0 0 0 0 0 1 0 0 0 0 1 0
1 0 1 0 0 0 0 0 0 0 1 2 0 0 3 3 5 3 0 0 1 1 0 0 0 0 1 1 3 0 2 2 1 0 1 1 0 2 2 0 0 2 0 1 0 1 1 0 0 2 4 6 2 1 2 6 1 0 2 0 0 0 0 0 0 5 0 1 0 0 0 1 0 0 1 0 0 1 0 1 0 0 2 3 2 0 0 0 0 0 1 2 0 3 2 1 0 1 2 0 0 0 0 1 1 0 0 2 1 0 1 0 0 0 0 0 1 0 0 0 0 1 0 0 0 0 1 0 1 0 0 0 0 6 0 0 10 3 0 0 0 2 1 0 1 1 0 0 0 0 0 1 0 1 1 0 1 0 0 0 2 0 1 0 2 0 0 0 4 0 0 1 0 2 0 2 0 0 0 0 0 0 1 0 0 1 0 0 2 0 0 1 0 7 2 0 3 0 1 0 0 6 3 6 4 1 5 0 2 0 0 1 2 0 2 2 0 0 0 0 4 4 0 1 5 2 0 0 5 6 9 0 1 4 2 0 2 2 0 1 1 1 0 0 3 4 0 0 3 0 6 1 1 0 5 1 1 0 4 0 4 3 2 0 1 2 0 2 0 0 2 5 1 2 2 0 0 0 1 3 3 4 2 3 1 2 2 3 2 4 4 2 0 3 5 1 9 4 4 1 4 3 2 4 5 2 3 3 0 4 1 2 1 1 0 2 3 4 1 1 3 2 5 0 1 2 0 0 1 1 0 3 0 2 6 0 2 1 3 1 1 1 5 0 3 0 3 1 1 0 1 1 4 1 0 2 0 1 1 0 1 3 1 0 0 0 2 5 3 0 0 4 1 0 5 1 1 5 2 0 0 0 2 1 0 0 1 0 5 2 0 0 0 2 1 2 0 0 1 0 0 0 2 4 0 0 0 6 1 0 0 1 0 1 1 0 1 1 0 0 0 0 1 2 0 0 0 2 2 3 0 1 0 0 1 0 0 3 0 0 0 1 1 0 1 1 0 1 0 1 2 0 0 0 0 1 0 0 0 0 0 0 2 0 2 0 1 0 3 1 0 0 1 0 0 2 0 2 0 1 0 1 1 0 1 0 3 1 0 0 2 0 1 0 0 0 0 0 3 0 0 0 0 0 2 0 0 0 0 1 2 0 0 4 1 1 1 0 0 1 0 0 1 0 0 1 0 0 0 0 3 2 5 6 0 1 1 0 1 2 1 0 1 2 5 2 6 0 2 1 0 2 4 1 2 2 0 0 2 1 3 0 1 2 1 0 1 1 0 1 1 0 1 1 1 0 0 0 1 1 3 1 2 0 0 1 0 0 0 4 2 1 0 0 0 2 3 0 0 1 2 2 1 1 1 0 0 0 1 1 1 4 0 2 1 1 1 0 1 0 2 1 4 1 2 2 1 0 0 2 0 0 0 2 1 0 1 1 1 0 0 2 0 1 1 0 3 2 0 0 1 1 0 2 1 3 2 0 3 2 2 2 3 1 0 0 7 0 0 0 0 0 7 3 0 0 0 0 0 0 2 1 0 0 0 1 0 1 0 0 0 0 1 3 2 1 6 0 0 0 0 3 9 0 1 1 0 0 0 1 0 0 1 1 0 0 0 0 0 2 1 1 0 0 0 0 1 0 0 0 0 0 0 0 0 0 0 1 0 0 0 0 0 1 0 0 0 1 2 2 0 0 3 0 0 0 2 0 0 0 0 0 4 0 2 0 0 3 1 0 0 0 11 0 1 0 0 0 2 0 1 0 1 0 1 0 0 0 1 0 3 0 0 0 2 0 1 0 0 0 1 0 4 4 1 0 0 0 0 0 0 0 0 0 0 2 0 0 2 0 0 0 0 0 0 1 0 2 1 0 0 0 0 1 0 0 1 1 0 0 4 0 1 0 0 2 0 2 0 0 0 1 3 2 0 0 0 0 0 0 0 1 0 2 0 0 0 2 0 0 2 3 0 0 1 0 0 0 0 2 0 0 0 2 0 0 0 6 1 0 0 0 0 3 0 3 2 1 0 0 0 1 0 0 1 0 0 1 0 0 0 0 0 0 0 0 0 0 0 2 0 0 1 1 0 0 1 1 1 1 0 1 0 0 0 4 0 1 0 0 0 1 0 0 1 1 0 1
0 0 1 0 0 0 0 0 0 0 0 0 1 0 4 0 0 0 2 0 0 0 6 1 0 0 3 1 4 0 3 0 0 0 0 1 0 0 0 0 0 1 0 1 0 0 0 0 0 0 0 0 0 0 0 1 1 1 0 0 0 0 0 0 0 0 0 2 0 0 1 0 0 0 0 0 1 0 0 0 0 1 2 0 0 0 2 2 1 0 0 0 0 0 0 0 0 0 0 3 1 1 0 0 0 0 0 2 2 1 0 1 0 0 1 0 1 0 5 1 0 1 0 0 0 1 0 0 1 0 2 4 1 0 0 0 0 0 0 0 0 1 2 0 1 0 0 4 1 0 1 0 1 0 0 0 2 0 0 2 1 5 1 0 3 0 0 0 0 0 0 1 0 0 0 0 1 0 0 0 2 0 0 0 0 1 1 1 1 0 1 1 0 0 1 0 0 0 1 0 0 3 0 2 0 2 0 1 1 0 0 3 0 0 0 2 0 0 1 0 0 0 2 1 0 0 4 0 0 0 5 0 4 0 0 0 1 0 0 0 0 1 1 0 0 8 1 7 0 1 0 4 0 1 0 0 0 2 1 1 0 0 1 0 2 1 2 0 0 0 0 1 1 1 0 3 0 0 2 0 0 0 1 1 1 0 1 1 2 2 0 0 3 3 2 0 0 1 2 0 3 3 1 2 1 3 1 2 2 5 1 2 0 5 1 1 1 1 2 2 4 0 0 1 0 1 0 0 2 1 0 0 0 0 0 1 2 0 1 0 0 1 1 1 1 3 2 0 1 0 1 0 1 2 0 0 0 2 0 0 1 0 0 0 1 3 2 1 0 0 1 1 0 0 0 1 2 0 0 0 0 0 1 0 1 0 0 1 2 0 1 0 1 1 0 2 0 1 1 0 0 2 0 0 0 0 3 0 0 1 0 3 2 0 0 0 0 0 2 0 0 0 0 2 0 1 0 0 3 2 1 1 0 0 1 0 0 1 1 2 0 0 2 0 0 1 1 2 0 0 1 1 0 2 2 0 0 1 0 0 0 0 0 0 1 0 0 1 0 0 0 1 0 0 0 0 0 0 0 1 1 0 0 2 1 0 0 0 1 0 0 1 2 0 0 0 0 0 2 0 0 0 0 0 0 0 0 0 0 0 0 0 0 1 1 0 0 0 1 2 0 0 0 0 0 0 0 1 0 0 3 0 0 1 0 1 0 0 1 1 2 0 0 0 0 0 1 1 1 1 1 0 0 2 1 1 1 0 0 1 1 0 1 0 1 0 3 0 0 0 0 0 0 0 0 0 0 1 0 0 0 0 0 1 0 0 3 0 0 0 1 0 0 0 0 0 0 0 0 1 0 1 0 0 0 2 3 1 0 1 0 1 1 0 0 1 0 0 0 0 0 1 0 0 0 1 0 0 0 1 1 0 0 0 0 1 0 0 0 0 1 0 0 0 0 0 2 1 0 0 0 1 1 1 2 2 1 2 0 1 0 0 0 2 0 0 0 0 0 0 0 0 0 0 0 0 0 0 0 0 0 0 0 0 0 0 0 0 2 0 0 0 1 0 2 0 0 2 0 0 1 0 0 0 0 0 0 0 0 0 0 0 0 0 0 1 1 2 0 0 1 2 0 0 0 0 0 0 0 1 0 0 0 0 1 1 0 0 0 0 0 0 0 1 0 1 0 0 0 0 0 0 1 4 0 0 0 0 1 0 1 0 4 0 0 0 0 0 1 0 0 0 0 0 0 3 0 0 3 0 0 0 0 0 1 0 1 0 0 0 0 0 0 0 0 0 0 0 0 1 0 1 0 0 1 0 0 0 0 0 0 0 0 0 1 0 0 0 0 0 1 0 0 0 0 0 0 0 1 1 0 2 0 0 1 0 0 0 0 0 0 0 1 1 0 0 0 0 0 1 0 0 0 0 1 0 0 0 0 0 0 0 0 0 0 0 0 0 0 1 1 0 0 0 0 1 0 1 1 1 0 1 0 1 1 2 0 0 0 0 0 0 0 0 0 0 0 0 0 1 0 0 0 0 0 0 0 0 0 0 0 0 1 0 0 0 0 0 2 1 0 0 0 0 1 0 0 1 0 0 0 0 0 0 0 0 0 0 1 0 0 2 0 0 1 0 0 0
0 0 0 0 0 0 0 1 0 0 0 0 0 0 0 0 0 0 0 0 0 0 0 0 0 0 0 1 0 0 0 0 0 0 0 0 0 0 0 0 1 0 0 0 0 0 0 0 0 0 0 0 0 0 0 0 1 0 0 0 0 0 0 0 0 0 0 0 0 0 0 0 0 0 0 0 1 0 0 0 0 0 2 0 0 0 0 0 0 0 0 0 0 0 0 0 0 0 0 0 0 0 0 0 0 0 0 0 0 0 0 0 0 0 0 0 0 0 0 0 0 0 0 0 0 0 0 1 0 0 0 0 0 0 0 0 0 0 0 0 0 0 0 0 0 0 0 0 0 1 0 0 0 0 0 0 0 0 0 1 1 0 0 0 0 0 0 1 0 0 0 0 0 0 0 0 0 0 0 0 0 0 0 0 0 0 0 0 0 0 0 0 0 0 0 0 0 0 0 1 0 1 2 1 0 0 0 0 0 0 1 0 0 0 0 0 2 0 0 0 0 0 0 0 0 0 0 0 1 0 0 0 0 0 4 0 0 0 0 0 0 0 0 0 0 0 0 0 0 0 0 0 0 0 0 0 0 0 0 0 1 0 0 0 1 0 0 2 0 0 0 1 0 0 0 1 0 1 0 0 0 3 0 0 0 0 0 0 1 0 0 0 0 0 0 0 0 0 0 0 0 0 0 0 1 0 0 0 0 0 0 0 0 0 0 0 0 0 0 0 0 0 1 2 0 0 0 0 0 0 0 1 0 0 0 0 0 0 0 0 0 0 0 0 0 0 0 0 0 0 0 1 0 0 0 0 0 0 0 0 0 0 0 0 0 0 0 0 0 1 0 0 0 0 0 0 0 2 0 0 0 0 0 0 0 0 0 0 1 1 0 0 0 2 0 0 0 0 1 0 2 0 1 0 0 2 0 0 1 0 2 1 0 0 0 1 0 0 0 0 1 0 0 0 0 0 0 0 0 0 1 0 0 0 0 0 0 0 0 0 0 0 0 2 0 1 0 0 0 0 0 1 0 0 0 0 0 0 0 0 0 0 0 0 0 2 0 0 0 1 0 0 0 0 0 0 0 1 0 0 0 0 0 1 0 0 0 0 0 0 0 0 0 0 0 1 0 0 2 0 0 0 1 0 1 0 0 0 1 0 0 1 0 0 0 0 0 0 0 0 0 1 2 0 1 1 0 1 0 1 1 1 0 0 0 0 0 0 0 1 0 1 0 0 0 0 0 1 0 1 0 1 0 0 2 1 2 0 1 0 0 0 1 0 0 0 0 0 0 0 0 0 1 0 0 0 0 1 0 0 0 0 0 1 0 0 0 0 1 0 0 1 0 0 0 0 0 1 0 1 0 0 0 0 0 1 0 0 0 0 0 0 0 0 0 0 1 0 0 0 1 0 0 0 0 0 0 1 0 0 0 0 0 0 0 1 0 0 0 0 0 0 1 0 2 0 0 2 0 0 0 0 1 1 0 2 0 1 0 0 0 0 1 0 0 0 0 1 0 0 0 0 0 0 0 0 0 0 0 0 0 0 0 0 0 0 0 0 0 0 0 0 1 0 0 0 0 0 0 0 0 0 0 0 0 0 0 0 0 0 0 0 0 0 0 1 0 0 0 0 0 0 0 0 0 0 0 0 0 3 0 0 1 0 0 1 0 0 0 0 0 0 0 0 0 0 0 0 0 0 2 0 0 0 2 0 0 0 0 0 0 2 0 0 0 0 0 0 0 0 0 0 0 0 0 0 0 0 0 0 0 0 0 0 0 1 0 0 0 0 0 0 0 1 0 0 0 0 0 0 0 0 0 0 0 1 0 0 0 0 0 1 0 0 0 0 2 0 0 0 0 1 0 0 0 0 0 0 0 1 0 0 0 2 0 1 0 3 0 0 0 0 0 0 1 0 1 1 0 0 0 1 0 0 0 0 0 0 0 2 0 0 0 0 0 0 0 0 0 0 0 1 0 0 0 0 0 0 1 0 0 0 1 0 2 0 0 0 3 0 0 0 1 0 0 1 0 0 1 0 1 0 0 0 0 0 0 0 0 0 0 0 0 0 0 0 0 2 0 0 0 0 0 0 0 1 0 0 0 0 0 0 0 0 1 0 0 0 0 1 1 0 0 0 2 0 0 0
0 0 0 0 0 0 0 0 0 0 0 0 0 0 0 0 0 0 0 0 0 1 0 0 0 0 0 0 0 0 0 0 0 0 0 0 0 0 0 0 0 0 0 0 0 0 0 0 0 0 0 0 0 0 0 0 0 0 0 0 0 0 0 0 0 0 0 0 0 0 0 0 0 0 0 0 0 0 0 0 0 0 0 0 0 0 0 0 0 0 0 0 0 0 0 0 0 0 0 0 0 0 0 0 0 2 0 0 0 0 0 0 1 0 0 0 0 0 0 0 0 0 0 1 0 0 0 0 0 0 0 0 0 0 0 0 0 0 0 0 0 0 0 0 0 0 0 0 0 0 0 0 0 0 0 0 0 0 0 0 0 0 0 0 0 0 0 0 0 0 0 0 0 0 0 0 0 0 0 0 0 0 1 0 0 0 0 0 0 0 0 0 0 0 0 0 0 0 0 0 0 0 0 0 0 0 0 0 0 0 0 0 0 0 0 0 0 0 0 0 0 0 0 0 0 0 0 0 0 0 0 0 0 0 0 0 0 0 0 0 0 1 0 0 0 0 0 0 0 0 0 0 0 0 0 0 0 0 0 0 0 0 0 0 0 0 0 0 0 0 0 0 0 0 0 0 0 0 0 0 0 0 0 0 0 0 0 0 0 0 0 0 0 0 0 0 0 0 0 0 0 0 0 0 0 0 0 0 0 0 0 0 0 0 0 0 0 0 0 0 0 1 0 1 0 0 0 0 0 0 0 0 0 0 0 0 0 0 0 0 0 0 0 0 0 0 0 0 0 0 0 0 0 0 0 0 0 0 0 0 0 0 0 0 0 0 0 0 0 0 0 0 0 0 0 0 0 0 0 0 0 0 0 0 0 0 0 0 0 0 0 0 0 0 0 0 0 0 0 0 0 0 0 0 0 0 0 0 0 0 0 0 0 0 0 0 0 0 0 0 0 0 0 0 0 0 0 0 0 0 0 0 0 0 0 0 0 0 0 0 0 0 0 0 0 3 0 0 0 0 0 0 0 0 0 0 0 0 0 0 0 0 0 0 0 0 0 0 0 0 0 0 0 0 0 0 0 0 0 0 0 0 0 0 0 0 0 0 0 0 0 0 0 0 0 0 0 0 0 0 0 0 0 0 0 0 0 0 0 0 0 0 0 0 0 0 0 0 0 0 0 0 0 0 3 0 0 0 0 0 0 0 0 0 0 0 0 0 0 0 0 0 0 0 0 0 0 0 0 0 0 0 0 0 0 0 0 0 0 0 9 0 0 0 0 0 0 0 0 0 0 0 0 0 0 0 0 0 0 0 0 0 0 0 0 0 0 0 0 0 0 0 0 0 0 0 0 0 0 0 0 0 0 0 0 0 0 0 0 0 0 0 0 0 0 0 0 0 0 0 1 0 0 0 0 0 0 0 0 0 0 0 0 1 0 0 0 0 0 0 0 0 0 0 0 0 0 0 0 0 0 0 0 0 0 0 0 0 0 0 0 0 0 0 0 0 0 0 0 0 0 0 0 0 0 0 0 0 0 0 0 0 0 0 0 0 0 0 0 0 0 0 0 0 0 0 0 0 0 0 0 0 0 0 0 0 0 0 0 0 0 0 0 0 0 0 0 0 0 0 0 0 0 0 0 0 0 0 0 0 0 0 0 0 0 0 0 0 0 0 0 0 0 0 0 0 0 0 0 0 0 0 0 0 0 0 0 0 0 0 0 0 0 0 0 0 0 0 0 0 0 0 0 1 0 0 0 0 0 0 0 0 0 0 0 0 0 0 0 0 0 0 0 0 0 0 0 0 0 0 0 0 0 0 0 0 0 0 0 0 0 0 0 0 0 0 0 0 0 0 0 0 0 0 0 0 0 0 0 0 0 0 0 0 0 0 0 0 0 0 0 0 0 0 0 0 0 0 0 0 0 0 0 0 0 0 0 0 0 0 0 0 0 0 0 0 0 0 0 0 0 0 0 0 0 0 0 0 0 0 0 0 0 0 7 0 0 0 0 0 0 0 0 0 0 0 0 0 0 0 3 0 0 0 0 0 0 0 0 0 0 0 0 0 0 0 0 0 0 0 0 0 0 0 0 0 0 0 0 0 0 0 0 0 0 0 0 0 0 0 0 0 0 0 0 0 0 0
0 0 0 0 0 0 0 0 0 1 0 0 0 0 0 1 1 0 1 0 0 0 0 0 0 0 2 1 3 0 0 1 4 1 0 0 0 0 0 0 0 0 0 0 1 0 0 0 2 1 0 0 0 0 0 0 0 2 0 0 0 0 1 0 0 2 0 0 0 0 0 0 0 1 1 1 0 0 0 0 0 0 0 0 3 0 0 1 0 0 0 0 0 0 1 1 1 0 0 0 1 0 1 2 0 0 0 0 0 0 1 0 2 1 3 0 0 0 2 0 0 0 0 0 0 0 1 1 0 0 0 0 0 0 0 0 4 1 0 1 0 0 0 0 0 0 0 0 0 1 0 0 0 1 0 0 0 0 0 0 0 1 0 0 0 0 0 0 0 0 0 0 0 0 0 0 0 0 0 0 0 0 0 0 1 2 0 0 1 0 0 0 0 0 1 0 1 0 0 0 1 1 1 0 0 1 0 2 0 0 2 0 2 2 0 0 3 1 1 0 0 4 2 0 0 1 0 1 0 1 0 9 0 0 0 0 2 0 3 0 2 3 0 0 0 0 0 0 2 0 0 0 0 5 2 1 2 0 0 0 3 5 2 0 0 0 2 0 3 1 0 0 0 2 1 0 0 0 1 0 1 1 1 1 3 0 1 4 1 1 0 3 0 2 1 0 0 1 1 0 1 0 1 0 0 2 1 0 0 0 0 1 0 0 0 0 0 1 1 0 1 0 2 0 0 0 0 0 1 0 2 0 0 0 1 0 2 0 0 0 1 0 1 1 0 0 0 0 0 0 1 2 0 1 0 0 0 0 1 1 0 0 0 1 0 1 0 1 0 0 0 0 2 1 0 1 0 0 0 1 0 0 0 3 5 0 0 3 1 0 0 0 0 0 0 0 0 0 0 0 0 0 0 0 0 0 0 0 0 2 2 0 0 0 0 0 0 0 0 1 1 0 2 2 0 0 3 0 0 0 0 1 0 2 0 0 0 0 3 0 0 0 0 0 1 0 0 0 1 0 0 1 0 0 0 0 0 0 2 1 0 0 0 0 0 0 0 0 0 0 1 0 1 0 0 1 1 0 1 0 0 0 2 0 0 0 0 0 0 0 0 0 0 1 0 0 0 0 0 0 0 0 0 0 0 0 0 3 0 0 0 0 1 0 0 0 0 0 0 1 2 0 0 0 0 0 0 0 0 0 0 0 0 0 0 1 0 0 0 0 2 0 0 0 0 0 0 2 0 0 1 0 2 0 1 2 0 0 0 0 2 0 0 1 2 0 0 0 0 0 1 0 1 0 1 0 0 0 0 0 0 0 0 0 0 0 0 1 0 0 0 0 1 0 3 0 0 0 0 0 0 1 0 1 2 0 0 1 0 0 1 0 0 0 1 2 0 2 1 0 1 0 0 1 1 0 0 0 0 1 1 0 0 0 2 1 0 0 0 0 0 2 0 0 1 0 0 1 3 0 0 0 1 0 2 0 1 0 0 0 1 0 0 0 1 0 0 0 0 0 0 8 0 6 1 0 0 0 0 0 0 0 0 0 0 2 0 0 0 0 0 0 0 0 0 0 0 0 0 0 1 0 0 4 0 0 0 0 0 0 0 0 0 1 2 0 0 0 0 0 2 0 0 0 0 0 0 0 0 0 0 3 0 0 0 0 0 0 0 0 0 0 0 1 0 1 0 0 0 0 1 0 0 0 1 0 1 0 0 1 0 0 1 0 0 0 0 1 1 0 1 0 0 0 1 0 0 0 0 0 0 0 0 0 1 0 0 0 1 0 0 0 0 1 0 0 1 0 0 0 1 0 0 0 0 0 0 0 0 0 1 0 0 0 0 0 0 0 0 0 0 0 0 1 0 0 0 1 0 0 0 0 0 0 0 0 0 1 1 0 2 0 0 0 0 0 0 1 0 0 0 0 1 0 0 0 0 0 2 0 0 0 0 2 0 0 0 0 0 1 0 0 0 0 0 0 0 0 1 0 0 0 1 0 0 4 1 0 1 0 0 1 0 0 0 0 0 0 0 0 0 0 0 1 0 0 1 0 0 0 0 0 0 0 0 1 0 2 0 0 0 1 0 0 0 0 0 0 0 0 0 2 0 0 1 0 0 0 0 1 0 0 0 0 0 0 0 0
0 0 1 0 0 0 0 0 0 0 0 1 0 0 0 0 0 2 2 2 0 1 0 0 0 1 0 0 0 1 0 2 0 0 2 0 0 1 0 0 0 0 1 1 0 0 0 1 0 1 1 1 0 2 0 0 0 0 0 0 0 0 1 0 2 0 0 0 0 1 1 0 0 1 1 0 2 0 0 0 0 0 0 0 0 0 0 0 0 0 0 1 0 0 0 0 0 0 0 0 1 1 1 0 2 1 0 0 0 1 0 0 1 0 0 3 0 0 1 0 0 1 3 0 0 5 0 0 0 0 2 0 0 0 0 0 4 0 2 0 0 3 0 0 0 2 0 0 0 0 1 1 0 0 0 0 0 0 0 0 0 0 2 0 0 3 0 0 0 1 3 0 0 0 0 0 0 2 0 0 0 2 0 3 0 1 0 0 0 0 0 1 1 0 0 4 1 0 0 0 0 0 0 3 0 1 2 0 0 3 1 0 0 0 0 0 0 4 1 0 0 2 0 4 1 0 0 0 0 1 0 6 0 7 0 0 3 0 0 0 0 1 0 0 0 0 0 2 0 0 0 0 3 0 2 0 0 0 0 0 2 0 2 0 0 0 0 0 3 0 0 1 0 0 0 0 0 0 0 2 1 1 2 0 0 1 2 1 2 2 2 1 1 1 0 0 1 0 0 1 4 4 1 0 0 2 0 0 1 1 2 2 1 2 1 0 1 2 1 0 1 1 0 1 4 1 0 0 0 3 1 3 2 0 3 2 1 1 1 0 1 1 5 0 1 0 2 4 1 4 1 1 2 0 0 0 2 0 0 2 1 0 1 0 0 0 4 1 0 3 1 2 2 0 1 0 2 1 0 3 0 0 1 0 1 2 1 1 0 0 0 0 0 1 0 0 1 0 0 0 2 5 1 0 0 0 0 0 3 0 2 0 0 1 0 0 0 0 0 0 0 0 2 3 0 1 0 0 0 0 2 2 0 0 1 0 3 1 4 1 0 0 0 0 0 0 0 1 2 0 2 1 0 0 0 0 0 1 0 1 0 0 1 0 0 0 0 1 0 0 0 0 1 0 0 1 0 0 0 0 1 1 0 1 0 1 0 2 0 0 0 0 1 0 1 0 2 0 0 0 3 0 3 0 0 0 0 2 0 0 1 0 1 0 1 0 0 0 0 0 0 0 2 0 1 2 0 0 2 0 1 1 0 0 0 0 0 0 0 0 0 1 2 0 0 1 1 1 0 1 3 0 0 0 0 0 0 0 0 0 3 0 0 1 2 0 0 0 0 1 0 0 1 0 1 0 0 0 0 0 0 1 1 0 0 0 0 1 0 0 0 0 0 1 2 0 1 0 1 0 0 1 0 0 2 0 0 0 0 1 0 0 0 0 0 0 0 0 0 1 1 1 0 0 3 0 0 1 2 0 0 0 0 0 0 1 0 0 1 0 1 0 1 0 0 1 0 0 0 0 2 0 0 0 0 0 0 1 1 0 1 0 0 0 0 0 0 0 5 0 0 1 0 0 0 0 0 0 0 0 1 0 0 0 0 0 0 0 0 0 0 0 0 0 0 0 0 0 0 0 1 0 0 0 0 0 1 0 0 0 0 0 0 0 0 0 0 1 0 0 0 0 0 0 0 0 0 0 0 0 0 0 0 0 0 0 0 0 0 0 0 0 0 0 0 0 2 0 0 0 0 0 1 0 0 0 0 0 0 0 0 1 0 0 0 1 0 0 0 0 0 0 0 1 0 0 0 0 0 0 0 1 1 1 0 1 1 0 0 0 0 0 0 0 0 1 0 0 0 0 0 0 0 0 1 0 0 0 0 1 0 0 0 1 0 0 0 0 0 0 0 0 0 1 0 0 0 0 0 0 1 1 0 0 0 0 0 0 0 0 0 0 0 0 0 1 0 0 0 0 0 0 2 0 1 0 0 0 0 0 1 0 0 0 2 1 0 0 0 0 1 0 0 0 0 0 0 0 0 0 1 0 0 0 0 0 0 7 0 0 0 0 0 0 1 0 0 0 0 0 0 0 0 1 0 0 1 0 0 0 0 0 1 0 0 0 0 0 2 0 1 0 0 0 0 0 0 0 0 0 2 0 0 0 0 0 0 0 0 0 0 0 0 0 0 0 0 0
0 0 0 0 2 1 0 0 0 0 1 0 0 0 0 0 0 1 0 0 0 0 1 0 0 2 0 1 0 0 1 0 0 0 0 0 0 0 1 0 0 0 0 3 0 0 0 2 0 0 0 1 0 2 2 0 0 4 0 0 0 0 0 0 0 1 0 0 0 0 0 0 1 0 0 0 0 0 0 0 0 0 0 0 0 0 0 0 0 0 0 0 0 0 0 0 0 0 0 0 0 1 0 0 0 1 1 0 0 0 0 0 0 0 0 0 0 0 4 0 0 1 0 0 0 0 0 1 0 0 0 0 0 0 0 0 0 0 1 0 0 0 1 0 0 0 0 0 0 0 0 1 0 0 0 0 1 2 0 0 0 0 0 0 0 1 0 0 0 1 0 0 1 0 0 0 0 0 3 0 0 0 0 0 0 1 0 0 0 0 0 0 0 1 2 5 1 1 2 0 0 0 0 0 0 0 0 0 0 0 0 0 0 0 0 0 1 0 0 0 3 0 0 0 1 0 0 0 0 0 0 0 0 1 0 3 0 0 0 0 0 0 0 0 0 0 1 0 0 1 0 0 0 0 0 1 1 0 0 0 1 0 0 3 0 1 0 0 1 0 0 1 0 0 0 0 0 0 1 0 0 0 0 0 0 1 0 3 0 0 0 0 0 1 0 0 1 1 1 0 2 0 2 1 0 0 1 1 0 2 0 1 0 0 0 0 0 1 0 0 0 1 0 0 0 1 2 0 0 1 0 0 1 0 2 0 0 1 1 2 0 0 1 1 0 0 0 1 0 0 0 1 0 0 0 0 0 0 0 0 2 1 0 0 0 0 0 1 0 1 0 0 1 0 0 1 0 0 0 0 0 0 0 0 0 1 0 0 0 0 0 0 0 1 0 0 0 0 0 2 0 0 0 0 0 0 0 0 0 0 0 0 0 0 0 0 0 1 0 0 1 0 0 0 0 0 0 0 0 0 0 0 0 0 0 0 1 0 0 0 0 2 1 0 0 2 0 0 0 0 1 0 0 0 0 0 0 0 0 0 0 0 0 2 0 0 0 0 0 0 0 0 0 1 0 0 0 0 0 0 0 0 0 0 0 0 0 0 1 1 0 0 0 0 0 0 0 0 0 0 0 0 1 0 0 0 0 0 0 2 0 0 0 1 0 0 1 0 0 0 0 0 0 0 1 0 0 0 0 0 0 0 0 0 0 0 0 0 0 0 0 0 0 0 1 0 1 2 0 0 0 0 0 0 0 0 0 0 1 1 0 0 0 0 2 0 1 0 0 1 1 0 0 0 0 0 0 0 0 0 0 1 0 0 0 0 0 0 0 0 0 0 0 0 0 0 1 0 0 0 0 0 0 0 1 0 0 0 0 0 0 0 0 0 0 0 1 0 1 0 0 0 0 0 0 2 1 0 0 0 0 0 1 0 0 1 0 0 1 0 0 0 0 0 0 1 0 1 0 2 0 0 0 0 0 0 0 1 0 0 0 0 0 0 0 0 0 0 0 0 0 0 0 0 0 0 0 0 0 0 0 0 0 0 0 0 0 0 0 0 0 0 0 0 0 0 6 1 0 0 0 0 0 0 0 0 0 0 0 0 0 0 0 0 0 0 0 0 0 0 0 0 0 0 0 0 0 0 0 0 0 0 0 0 0 0 0 0 1 0 0 0 0 0 0 0 0 0 2 0 1 2 0 0 0 0 0 0 0 0 0 0 0 0 0 0 0 0 0 0 0 0 0 1 0 1 0 0 0 1 0 0 0 0 0 0 0 0 0 1 0 0 0 0 0 0 0 0 0 0 0 0 0 1 0 0 0 0 0 1 0 0 0 0 0 0 0 0 1 0 0 0 0 0 0 0 0 1 0 0 0 2 0 0 0 0 0 0 0 1 0 0 0 0 0 0 0 0 0 1 1 1 0 1 0 2 0 0 0 0 0 0 1 0 0 0 0 0 0 0 0 1 0 0 0 0 0 0 0 1 0 0 0 0 0 0 0 0 0 0 0 0 0 0 0 0 0 2 0 0 0 0 0 1 0 0 0 0 0 0 0 0 0 1 0 0 0 0 2 0 0 0 0 0 0 0 0 1 0 0 0 0 1 1 1 0 0 1 0 1 0 1 0 0 0 1 0 0
0 0 0 0 0 0 0 0 0 0 0 0 0 0 0 0 0 0 0 0 0 2 0 0 3 0 0 0 0 0 0 0 0 0 0 0 0 1 0 0 0 0 0 1 0 0 0 0 0 0 1 0 2 1 0 0 0 1 0 0 0 0 0 0 0 0 0 0 1 0 1 0 1 0 0 0 1 0 0 0 0 0 1 0 0 0 0 0 1 0 0 0 0 0 1 0 0 0 1 0 0 1 0 0 0 0 0 0 0 0 0 0 0 0 0 0 0 1 0 0 0 0 0 0 0 0 0 1 0 0 0 0 0 0 0 0 0 0 1 0 0 0 0 0 0 0 0 0 1 0 0 0 0 0 0 0 0 0 0 0 0 0 1 0 0 0 0 0 0 0 0 0 0 2 0 1 0 0 2 0 0 0 0 0 0 1 0 0 0 0 0 0 0 0 0 0 0 0 0 1 0 0 0 1 0 0 1 0 0 0 0 0 0 0 0 4 1 0 3 2 0 0 0 0 0 0 1 0 0 0 1 1 0 0 0 0 0 0 0 0 0 0 0 0 0 0 0 0 0 0 0 1 0 0 0 0 0 0 0 2 0 0 0 2 2 0 0 0 1 0 0 0 0 0 0 0 0 0 0 0 0 0 0 0 1 1 0 0 0 1 0 0 1 1 0 0 0 0 0 0 0 1 0 0 0 0 0 0 0 0 1 0 0 0 0 0 0 0 0 0 0 0 0 0 0 0 0 0 0 0 0 0 0 1 0 3 0 1 0 3 0 0 1 0 0 0 0 0 0 0 0 0 0 0 0 1 1 1 0 0 0 0 0 0 0 0 0 0 0 0 0 0 0 0 0 0 0 0 0 0 0 1 0 0 0 0 0 1 0 0 0 0 0 0 0 0 0 0 0 0 0 0 0 0 1 0 0 0 1 0 1 0 0 0 0 0 0 0 0 0 0 0 0 0 0 0 0 0 0 0 0 0 1 0 0 0 0 0 0 0 0 0 0 0 0 0 0 0 1 0 0 0 0 0 1 0 0 0 0 0 0 0 0 0 0 0 0 0 0 0 0 0 0 0 0 0 0 0 0 0 0 0 0 0 0 0 0 0 0 0 0 0 0 0 0 1 0 0 0 0 0 0 0 0 0 0 0 0 0 0 0 0 0 0 0 0 0 0 1 0 0 0 0 0 0 0 0 1 0 0 0 0 0 0 0 0 0 0 0 0 0 0 1 0 0 0 0 0 0 0 0 0 0 0 0 0 0 0 0 0 3 0 0 0 7 0 0 0 0 0 0 0 0 0 0 0 0 0 0 0 0 0 0 0 0 0 0 0 0 0 0 0 0 0 0 0 0 0 0 0 0 3 0 0 0 1 0 0 0 0 0 1 0 0 0 0 0 0 0 0 1 0 0 0 0 0 0 0 1 0 0 0 0 0 0 0 0 0 0 0 1 0 0 0 0 0 0 0 0 1 0 0 0 0 0 0 0 1 0 0 0 0 1 0 0 0 0 0 0 0 0 2 0 0 0 0 0 0 0 0 0 0 0 0 0 0 0 0 0 0 0 0 0 0 0 0 0 0 0 0 0 0 0 0 0 0 0 0 0 0 0 0 0 0 0 0 0 0 0 0 0 0 0 0 0 0 0 0 0 0 0 0 0 1 0 0 0 0 0 0 0 0 0 0 0 0 0 0 0 0 2 0 0 0 0 0 0 0 0 0 0 0 0 0 0 0 0 0 0 0 0 0 0 0 0 3 0 0 0 0 0 1 0 0 0 0 0 0 0 0 0 0 0 0 0 0 0 0 0 0 0 0 0 0 1 0 0 0 0 0 0 0 0 0 0 1 0 0 0 0 0 0 0 1 0 0 0 0 0 0 0 0 0 1 1 0 0 0 0 1 0 0 0 0 0 0 0 0 0 0 0 0 0 0 0 0 0 0 1 0 0 0 0 0 2 0 0 0 0 0 0 0 0 0 0 0 0 0 0 0 0 0 1 0 0 0 0 2 1 0 0 0 0 0 0 0 0 0 0 0 0 0 0 0 0 0 0 0 0 0 0 0 0 0 0 0 0 1 0 0 0 0 0 0 0 0 1 1 0 0 0 0 0 0 0 0 0 0 0 0 0 0 0 0 0 0 0 0
6 3 0 3 1 1 3 4 2 5 1 1 1 9 0 6 4 4 0 5 1 3 3 2 0 1 0 1 6 7 0 6 0 5 0 0 1 5 3 0 4 3 0 0 3 2 8 2 13 9 6 2 7 8 4 5 0 0 3 0 3 1 4 2 1 7 1 1 0 3 1 3 0 2 3 3 0 2 2 1 1 0 3 1 5 1 0 3 2 0 0 1 0 4 4 3 0 2 3 4 8 2 1 6 2 0 4 9 0 1 4 9 3 5 2 0 2 3 0 4 1 0 2 2 3 5 4 0 0 3 1 4 0 9 2 6 5 2 1 0 2 0 1 5 4 0 2 1 3 0 1 4 0 9 0 4 0 1 4 0 1 1 4 1 2 0 0 2 0 2 3 1 3 3 1 1 5 3 6 7 0 2 0 12 2 2 1 3 4 1 3 4 3 6 7 1 13 3 5 4 5 18 5 8 1 9 6 6 1 5 5 0 6 5 1 1 3 2 3 5 0 4 2 10 4 3 4 1 3 3 9 1 3 6 1 5 1 4 9 1 2 10 10 8 3 11 2 16 2 3 11 7 0 11 9 3 7 3 3 2 13 13 2 4 3 5 11 4 5 8 9 4 3 6 9 6 5 8 3 9 10 5 3 8 15 18 3 0 5 7 9 10 8 13 12 6 10 2 10 4 9 9 4 6 12 8 7 0 12 8 3 9 4 8 3 4 10 2 4 2 5 5 2 1 0 2 1 1 5 7 4 1 5 5 3 2 14 3 2 1 7 4 8 6 3 5 6 3 2 1 5 1 0 8 3 0 1 6 1 5 9 2 1 1 3 4 5 3 0 3 3 8 8 4 0 1 8 3 1 2 3 6 11 2 3 5 6 2 16 2 6 4 3 1 5 1 5 3 9 3 2 12 4 2 4 7 5 0 3 3 4 4 1 0 6 1 1 0 4 1 3 4 0 1 1 2 1 3 3 0 3 0 0 1 0 0 6 7 3 2 0 0 1 2 2 14 2 8 2 2 7 1 4 5 1 3 1 2 3 1 2 4 4 1 5 3 2 2 1 4 8 1 10 3 4 3 5 1 3 4 1 4 1 4 2 4 3 1 1 2 3 5 3 1 3 13 3 6 7 4 2 3 1 2 0 4 4 3 5 2 1 3 3 1 8 7 2 3 3 4 6 6 6 6 8 6 4 1 5 5 3 9 6 1 7 2 1 2 8 3 2 6 2 5 6 1 2 7 10 11 16 10 11 8 14 3 15 7 8 10 15 6 7 2 5 9 3 5 7 6 8 5 1 1 8 0 6 0 3 8 9 5 4 4 2 0 1 0 3 11 5 5 3 0 5 0 1 4 3 7 4 12 10 12 4 5 5 5 6 0 4 11 8 3 0 2 3 1 8 4 4 5 4 7 4 2 4 2 13 5 1 4 7 8 14 6 10 8 6 5 4 7 5 4 4 5 3 5 5 6 3 7 3 8 9 4 1 2 7 17 5 5 3 2 6 12 3 0 12 8 4 3 2 0 2 10 5 4 2 0 3 0 2 2 2 0 6 2 5 1 0 0 2 1 4 1 0 4 5 0 1 0 0 9 0 1 6 8 0 0 1 3 0 0 1 4 0 0 3 2 1 8 5 0 0 0 0 0 0 1 1 1 2 1 0 1 2 1 1 1 2 1 2 6 3 4 2 6 0 5 1 1 4 1 3 0 1 2 0 1 3 3 7 2 2 1 0 2 2 1 6 1 2 8 5 5 2 2 3 4 0 7 0 1 2 1 2 0 3 1 0 2 2 1 2 6 2 2 0 2 0 5 0 2 2 1 1 0 0 6 0 1 1 1 3 4 1 1 0 5 2 0 1 1 2 4 2 1 4 3 7 6 2 5 2 1 0 1 1 0 0 8 5 3 0 1 5 4 1 3 2 4 9 0 3 1 0 7 2 1 0 0 3 2 4 2 1 0 3 1 4 1 2 3 1 0 1 1 2 4 6 1 1 18 2 2 4 2 2 3 4 2 2 0 8 1 3 3 1 4 10 8 1 0 6 1 5 0 5 4 2 1 6 2 3 1 0 2 0 6 1 3 3 1 4 6 4 1 7 2 1 2 2 1 3 0 2 1 2 9 3 1 6 3 4 12 0 1
0 0 0 0 0 0 0 0 0 0 0 1 0 0 0 0 0 0 4 0 0 10 0 0 0 0 0 0 0 0 0 0 0 0 0 0 0 1 0 0 0 0 2 1 0 0 0 0 0 0 0 0 0 0 0 0 0 0 0 0 0 0 0 0 0 0 0 1 0 0 0 0 1 0 0 0 0 0 0 1 0 1 2 0 0 0 0 0 1 0 0 0 0 0 0 0 0 0 0 0 0 1 0 4 0 7 0 0 0 0 0 0 2 0 0 0 0 0 0 0 0 0 0 0 0 0 0 0 0 0 0 0 0 1 1 0 0 0 0 0 0 0 1 0 0 0 1 0 0 0 0 0 0 0 0 0 0 0 0 0 0 0 0 0 0 0 1 0 0 0 0 0 0 0 0 0 0 0 1 0 0 0 0 0 0 0 0 1 0 0 1 0 0 0 0 0 0 0 0 0 0 0 0 0 0 0 0 0 0 0 0 0 0 0 0 0 0 0 0 0 0 1 0 0 0 0 0 0 1 0 0 0 0 0 0 0 0 1 0 0 0 7 0 0 0 0 0 0 0 0 0 0 0 0 4 4 0 0 0 0 0 0 0 1 0 0 0 0 0 0 0 0 0 0 0 0 0 0 0 0 0 0 0 0 0 0 0 0 0 0 0 0 0 0 0 0 0 0 0 0 0 0 0 0 0 0 0 0 0 0 0 0 0 0 0 0 0 0 0 0 0 1 0 5 0 0 1 0 2 0 0 0 0 0 0 0 0 0 1 0 1 0 0 1 0 0 1 1 0 0 0 0 0 0 0 0 0 1 0 0 0 0 0 0 0 0 2 0 0 0 0 0 0 0 0 0 0 0 0 0 0 0 0 0 0 0 0 0 0 0 0 0 0 0 0 0 0 0 0 0 0 0 0 0 0 0 0 0 0 0 0 0 0 0 0 0 0 0 0 0 0 0 0 0 0 0 0 0 0 0 0 0 0 0 0 0 0 0 0 0 0 0 0 0 0 2 0 0 0 0 0 0 2 0 0 0 0 0 0 0 0 0 0 0 0 0 0 0 0 1 0 0 0 0 0 0 0 0 0 0 0 0 0 0 0 0 0 0 0 0 0 0 0 0 0 0 0 0 0 0 0 1 0 0 0 0 0 0 0 0 0 0 0 0 0 0 0 0 0 0 1 1 0 0 0 0 0 0 0 0 1 0 0 0 0 0 0 0 0 0 0 0 0 0 0 0 0 0 0 0 0 0 0 0 0 0 0 0 0 0 3 1 0 0 0 0 0 1 0 0 0 0 0 0 0 0 0 1 0 0 0 0 0 2 0 0 0 0 0 0 0 0 0 0 0 0 0 0 0 0 0 0 0 0 0 0 0 0 0 0 0 0 0 0 0 0 1 0 0 0 3 0 0 0 0 0 0 0 0 0 0 0 0 0 0 0 0 0 0 0 0 0 0 0 0 0 0 0 0 0 0 0 0 0 0 0 0 0 0 0 0 0 0 0 0 0 0 0 0 0 0 0 0 0 0 0 0 0 0 0 0 0 0 0 0 0 0 0 0 0 0 0 0 0 0 0 0 0 0 0 0 0 0 0 0 0 0 0 0 0 0 0 0 0 0 0 0 0 0 0 0 0 0 1 0 0 0 0 0 0 0 0 0 0 0 0 0 0 0 0 0 0 0 0 0 0 0 0 0 0 1 0 0 0 0 0 0 0 0 0 0 0 0 0 0 0 0 0 0 0 0 0 0 0 0 0 0 0 0 0 0 0 0 0 0 0 0 0 0 0 0 0 0 0 1 0 0 0 0 0 0 0 0 0 1 0 0 0 0 0 0 0 0 0 0 0 0 0 0 0 0 1 0 0 0 0 2 0 0 0 0 0 0 0 0 0 0 0 0 0 0 0 0 0 0 0 0 0 0 0 0 0 1 0 0 2 0 0 0 0 0 0 0 0 0 0 0 0 0 0 0 0 1 0 0 0 0 0 0 0 0 0 0 0 0 1 0 1 0 0 0 0 0 0 0 0 0 0 0 1 0 0 0 0 0 0 0 0 0 0 0 0 0 0 0 0 0 0 0 0 0 0 0 0 0 0 0 0 0 0 0 0 0 0 0 0 0 0 0 0 0 0 0 1 0 0 0 0
0 0 3 0 0 0 0 0 0 0 0 3 0 0 0 1 0 0 0 0 0 0 2 1 0 0 0 0 0 0 1 0 1 1 0 0 0 0 0 0 2 0 3 0 1 0 0 1 0 1 0 0 1 0 0 0 0 0 0 1 2 0 3 0 0 1 0 0 0 0 1 1 0 0 0 0 0 0 1 0 0 0 2 0 0 2 0 0 0 0 0 1 0 0 0 2 0 0 0 0 1 0 0 1 0 1 0 0 0 0 1 0 0 0 0 2 1 0 0 0 0 2 0 0 0 0 1 1 0 0 0 0 2 0 1 2 0 0 0 0 0 2 0 0 0 1 0 0 0 0 0 1 1 0 0 0 3 0 1 1 0 5 0 3 2 0 0 1 0 0 3 0 0 1 0 0 0 0 0 0 0 0 1 0 0 0 0 1 0 0 1 0 0 0 0 0 0 0 3 0 0 2 0 1 0 1 1 1 1 0 1 1 1 0 2 1 0 0 3 0 0 0 0 0 1 4 2 0 0 1 0 2 2 0 0 5 1 2 1 0 0 0 0 0 1 0 0 1 1 1 0 0 0 0 0 0 0 1 2 3 1 1 0 0 3 0 0 1 1 1 1 1 0 5 1 1 0 0 1 1 1 0 1 0 2 0 2 0 1 1 2 2 4 2 0 2 0 1 0 0 3 0 0 0 0 0 0 0 0 0 2 1 0 0 0 0 1 1 0 1 0 2 1 1 0 1 2 0 0 1 0 1 0 2 0 1 0 0 1 5 0 1 1 0 0 1 3 0 0 1 1 4 0 2 0 0 0 0 1 0 1 0 0 1 0 2 0 0 3 0 0 0 1 1 0 0 0 0 0 0 2 0 0 0 0 0 1 0 0 0 2 0 0 0 1 0 0 0 0 0 2 1 0 1 0 0 0 0 2 0 0 0 1 3 0 0 1 1 0 0 0 0 0 1 0 0 0 1 0 0 0 0 0 0 0 0 1 0 0 0 0 0 0 0 0 0 1 0 0 0 1 0 0 0 0 0 0 0 0 0 0 0 1 0 0 1 2 0 0 0 0 0 2 0 0 1 0 0 2 0 0 0 0 0 0 0 0 0 0 0 0 2 0 0 0 1 0 0 0 0 1 1 1 1 0 1 0 0 0 0 0 0 0 0 0 0 0 0 2 0 0 3 1 0 3 0 0 0 0 0 0 1 0 1 0 0 1 0 0 0 0 0 0 1 0 0 0 0 2 0 1 0 2 0 0 1 0 3 1 1 0 0 0 0 1 0 2 0 0 0 1 0 0 0 2 0 2 0 0 0 1 1 0 0 0 0 0 0 0 0 0 0 0 0 0 0 0 0 0 1 0 0 0 0 0 2 0 0 3 1 0 0 0 0 0 0 1 0 0 0 0 0 0 0 0 0 2 1 2 2 0 0 1 0 0 2 0 0 1 0 0 0 1 0 0 0 0 0 0 0 1 0 1 0 1 1 0 1 1 1 1 0 0 1 1 0 0 0 1 0 0 0 0 0 0 0 0 0 0 0 1 0 0 0 0 1 0 0 0 0 0 0 0 0 0 0 0 0 0 0 0 0 0 0 0 0 1 0 1 0 0 0 1 0 0 0 0 0 0 0 1 0 2 4 0 1 0 0 0 0 0 0 0 0 0 1 0 0 0 0 0 1 0 0 0 0 0 2 0 0 0 0 0 0 0 0 0 0 0 0 1 0 1 0 0 0 0 0 0 0 0 0 0 0 0 0 0 0 0 0 0 0 0 0 0 0 0 0 0 1 0 0 0 0 0 0 0 0 0 0 0 0 0 0 0 0 0 0 0 0 0 0 0 0 0 0 0 1 0 0 0 0 0 0 0 0 0 0 0 0 0 0 0 0 0 0 0 0 0 0 0 0 0 0 0 0 1 2 0 0 0 0 0 0 0 0 0 0 0 0 1 0 0 0 0 0 0 0 1 0 0 0 1 0 0 1 0 0 1 1 0 0 0 3 0 1 0 0 2 0 0 0 0 0 0 0 0 0 0 0 0 0 1 0 0 0 0 0 0 0 0 1 0 0 0 1 0 1 1 0 0 0 0 0 0 0 0 0 1 1 0 1 0 0 0 0 0 0 0 0 1 0 0 0 1 0 0 0
0 0 1 0 2 0 1 1 0 2 0 1 1 0 6 3 0 3 0 1 0 2 0 0 1 3 0 0 2 3 1 2 0 3 0 1 0 2 1 0 0 1 0 3 1 0 1 0 0 1 0 2 3 3 0 0 1 1 2 0 0 1 2 0 0 3 1 1 0 0 1 0 0 1 0 0 1 2 0 1 0 0 1 4 2 1 2 2 1 0 0 1 0 1 0 0 0 1 0 2 1 1 2 0 2 1 0 0 0 0 2 1 0 1 1 0 2 0 0 1 0 4 1 1 1 0 2 2 1 1 5 0 0 0 0 0 0 1 0 1 0 3 1 0 0 0 7 0 1 6 1 2 2 1 0 2 0 0 0 2 1 0 1 1 1 0 0 0 0 0 0 1 0 2 0 1 0 2 1 1 1 1 2 1 1 0 2 1 1 2 0 2 0 0 0 3 1 3 8 2 0 1 3 8 1 2 10 2 3 4 4 1 4 7 0 4 1 0 8 0 2 1 6 0 1 2 4 0 4 7 2 1 1 7 0 2 1 7 0 0 1 1 0 0 1 0 0 4 2 1 0 3 0 3 3 0 2 2 2 2 3 7 0 7 2 3 1 3 7 3 4 4 0 5 4 3 0 1 8 3 4 2 2 4 2 4 1 2 2 4 3 8 4 4 3 4 10 2 5 5 1 1 3 1 6 2 2 0 0 4 0 4 5 2 1 2 5 3 0 1 2 10 1 0 0 1 1 0 3 3 2 5 1 2 3 0 6 0 2 0 4 2 1 0 4 0 0 1 1 1 5 1 1 3 0 0 0 0 3 3 1 0 0 0 5 2 2 0 2 1 3 1 2 2 0 1 0 1 0 1 0 0 0 6 2 1 0 0 1 0 2 2 0 3 0 0 0 0 2 3 2 1 2 0 3 0 0 9 1 0 1 0 3 2 0 2 0 0 0 0 0 0 0 4 0 1 0 1 3 3 0 1 2 0 0 2 0 2 0 2 1 5 3 3 1 8 1 0 2 0 0 3 2 0 0 3 2 2 0 1 0 0 2 0 3 3 2 0 2 2 0 0 0 0 0 1 0 0 0 1 0 0 0 1 2 1 1 1 0 0 1 0 2 1 0 0 0 3 1 1 0 0 0 2 0 1 0 2 0 0 0 0 2 0 0 1 1 0 3 0 0 5 3 1 4 1 0 2 0 0 0 1 3 1 0 2 0 0 1 3 0 2 0 5 1 2 2 1 2 1 8 2 4 1 3 0 6 3 6 5 1 3 1 0 1 3 2 0 0 6 1 4 1 2 0 0 1 0 0 1 1 0 1 0 0 0 1 2 1 1 2 0 0 2 1 3 3 0 0 1 1 1 1 0 2 0 1 2 3 0 1 3 0 1 2 1 1 0 1 0 1 0 1 1 1 1 2 0 1 5 0 0 2 2 0 0 2 3 5 1 2 1 1 4 0 1 2 1 0 4 0 0 2 1 5 1 0 0 2 1 1 4 1 2 2 3 0 0 0 11 4 0 0 1 0 0 3 0 0 0 0 0 0 0 0 1 0 0 1 0 0 1 2 0 4 0 2 1 0 2 4 1 0 3 0 1 0 0 0 0 3 0 0 0 0 0 0 0 0 4 1 1 0 2 0 0 3 0 0 1 0 1 0 0 0 2 0 0 0 1 0 2 0 1 2 1 2 2 0 0 8 1 0 0 1 0 0 0 1 0 2 0 0 0 1 0 0 2 0 0 0 1 0 2 1 0 2 2 0 0 0 0 0 1 0 0 0 3 0 0 0 0 0 0 0 0 0 2 1 1 5 2 6 0 3 0 0 1 0 0 1 0 3 0 0 0 0 0 0 1 1 1 5 0 0 0 1 2 0 1 0 2 0 0 0 2 2 1 0 0 0 0 1 0 0 3 0 2 1 1 2 0 2 0 1 0 2 0 1 1 0 0 0 2 0 1 1 0 0 0 1 2 0 2 0 1 2 0 1 0 0 1 3 2 2 0 0 4 3 0 0 0 2 0 5 2 2 0 0 0 2 2 2 3 6 1 0 0 1 0 2 0 0 0 1 0 1 0 0 2 1 1 0 0 0 0 0 0 1 2 0 0 2 5 0 0 1 1 0 0 0 1 1 2 2 2 1 0
0 0 0 0 0 0 1 0 0 0 0 1 0 0 0 1 0 0 0 2 0 0 1 0 0 1 0 0 1 3 2 1 6 1 0 1 0 1 0 0 0 0 3 1 0 0 0 2 1 4 0 2 5 0 2 0 7 3 1 0 0 1 4 3 1 4 0 0 0 1 0 0 0 0 0 0 1 0 2 0 0 0 1 0 0 1 0 0 2 0 0 0 1 0 0 0 0 0 0 0 0 0 0 1 1 0 0 0 0 0 0 2 0 0 0 0 0 0 0 0 0 0 1 0 0 0 1 0 0 0 0 0 0 0 2 0 0 0 0 0 2 0 0 0 1 0 0 1 0 0 0 0 0 0 0 0 0 3 0 0 0 1 0 0 1 0 0 1 0 2 0 0 0 3 7 1 0 0 4 0 1 0 2 0 0 2 0 2 1 2 0 0 1 0 0 0 0 0 1 1 0 0 0 0 0 2 0 1 1 1 0 0 1 0 1 0 0 0 0 0 0 0 0 0 0 0 1 0 0 0 0 1 1 0 3 0 0 0 0 0 1 0 5 0 0 1 1 2 2 0 6 0 0 2 0 0 0 0 0 1 0 0 1 0 0 0 1 4 1 0 0 1 0 0 0 0 1 0 1 0 1 3 1 8 1 2 1 0 2 0 0 0 0 1 0 5 0 1 1 0 2 1 0 0 0 0 0 0 0 0 0 0 0 1 0 0 0 0 0 0 0 2 1 0 0 0 0 0 0 0 1 1 0 0 1 3 1 0 0 0 1 2 0 1 1 0 5 1 0 0 0 0 4 0 0 0 0 0 2 1 1 0 1 1 0 0 0 3 0 1 0 1 2 0 0 3 0 1 0 0 0 2 0 0 1 0 0 0 0 0 1 0 1 0 1 0 0 0 0 0 0 1 0 0 0 1 0 0 0 0 0 0 0 0 0 0 0 0 0 0 0 0 0 0 0 0 0 0 0 0 0 0 0 0 0 0 0 0 0 0 0 0 0 0 0 1 0 0 0 0 0 0 0 0 0 0 0 0 0 0 0 1 0 0 0 0 0 0 0 0 0 0 0 0 0 0 0 0 0 0 0 0 0 0 0 0 0 0 0 0 1 0 0 0 0 0 0 0 3 0 0 0 0 0 0 0 0 1 1 0 0 0 0 0 0 1 1 0 0 0 0 0 1 0 1 1 0 1 0 0 0 2 1 0 0 1 3 0 0 1 0 2 0 0 1 0 0 2 1 1 5 0 0 0 0 1 0 0 0 0 2 2 0 0 0 0 0 0 1 1 3 1 0 0 0 0 0 0 0 0 1 0 0 1 0 0 0 0 0 0 0 0 0 0 0 0 0 0 1 0 0 2 2 0 3 1 0 0 1 0 0 2 2 0 0 0 0 0 3 0 4 0 2 0 1 0 0 0 1 0 0 0 1 0 0 1 0 0 1 0 1 2 0 0 0 0 0 3 0 1 1 0 0 2 1 0 0 0 1 2 0 0 0 0 1 0 0 0 0 0 0 0 0 0 0 0 0 0 0 0 0 0 0 0 0 0 0 0 0 0 0 0 0 0 1 0 1 0 0 0 0 1 0 0 0 0 0 0 0 0 0 0 0 0 0 0 0 0 0 0 0 0 0 0 0 0 0 0 0 0 0 0 1 0 0 0 0 0 0 0 0 0 0 0 0 0 0 0 0 0 0 0 0 0 0 0 0 0 0 0 0 0 0 0 0 0 0 0 0 1 0 0 0 0 0 0 1 0 0 0 0 0 0 0 0 0 0 1 0 0 0 0 0 1 0 0 0 1 0 0 1 0 1 0 0 0 0 0 0 0 0 0 0 0 0 0 0 0 0 0 0 0 0 0 0 0 0 0 1 0 1 0 0 0 0 0 0 0 0 0 0 0 1 0 0 0 0 0 0 2 0 0 0 0 0 0 0 0 0 0 0 0 0 0 0 0 0 1 0 0 0 0 2 0 0 0 1 0 0 0 0 0 1 0 0 0 0 0 0 0 0 0 0 0 0 0 0 0 0 0 0 0 0 0 1 0 1 0 0 0 0 2 0 0 0 0 0 3 0 1 0 0 0 0 0 0 0 2 0 0 0 0 0 0 0 0 0 0 1 0 0 0 0 0 2 0 0 0
5 1 4 2 0 1 1 0 1 1 4 3 5 4 1 14 2 4 9 0 2 19 3 2 4 0 2 2 13 3 2 3 5 4 9 3 1 2 5 1 5 4 1 9 4 3 2 5 4 2 0 1 4 4 1 0 3 4 2 7 5 1 0 0 0 0 2 7 1 2 1 1 2 0 1 1 0 2 0 2 1 1 2 1 4 0 1 2 16 5 2 0 11 3 7 2 0 1 2 9 1 1 1 3 6 7 3 1 1 0 2 1 12 6 0 3 2 3 0 1 1 1 6 2 3 5 2 3 0 5 0 4 4 2 3 0 5 1 2 4 4 3 2 2 0 3 4 2 1 0 4 4 1 9 0 3 5 7 1 3 2 1 4 8 5 2 5 3 2 4 2 5 4 1 2 2 7 2 23 10 0 2 4 12 0 1 2 4 0 5 6 6 2 0 9 6 21 9 11 8 2 17 15 23 2 3 9 7 11 33 1 1 14 22 8 1 3 2 3 6 2 8 14 2 2 14 7 7 5 2 3 1 7 5 6 1 1 11 1 3 1 24 8 3 0 4 2 5 1 3 2 11 0 1 6 4 3 2 5 4 18 13 8 3 4 3 1 5 6 8 8 18 1 3 10 5 10 1 8 9 3 1 4 8 2 11 1 5 5 2 1 5 8 20 14 2 5 2 6 5 10 9 7 4 15 1 5 8 2 7 2 6 14 4 5 8 7 3 6 1 10 27 7 3 3 3 7 6 7 1 1 4 4 8 2 8 5 2 3 2 3 4 3 20 5 3 3 2 2 8 5 5 4 6 9 0 7 3 3 5 2 2 3 8 11 5 2 12 4 0 3 8 7 3 6 7 4 6 0 3 2 4 3 7 10 2 3 3 9 7 2 2 5 5 4 3 2 2 1 0 3 0 7 8 1 6 13 0 0 3 6 6 1 3 6 4 1 2 0 1 3 2 3 1 3 2 2 3 8 3 8 0 6 0 2 3 0 4 3 2 3 6 9 1 11 15 3 0 0 4 0 0 0 5 2 1 2 3 3 3 1 1 2 2 2 11 1 3 1 2 5 0 0 0 2 3 2 4 0 1 3 5 2 2 3 1 2 6 1 2 2 4 3 4 0 2 0 2 4 0 1 1 0 0 2 1 3 1 0 2 0 5 4 0 13 7 2 9 1 1 2 3 0 3 5 4 6 1 5 4 1 1 1 1 1 6 2 5 4 1 3 1 3 2 0 7 3 14 14 6 1 1 7 6 4 13 4 2 8 6 18 2 5 7 9 4 1 4 1 0 4 3 3 3 6 2 1 3 3 3 0 6 2 0 5 2 3 2 2 4 0 1 0 1 8 0 1 1 2 0 3 1 7 1 2 11 3 1 1 1 2 17 2 4 1 1 1 8 1 3 20 1 2 1 3 8 6 0 2 4 7 1 6 14 3 3 4 4 1 4 3 1 1 5 4 0 1 2 5 4 2 3 4 3 3 1 2 0 2 1 1 1 4 8 4 7 12 0 4 11 9 0 2 4 3 7 0 3 7 1 0 0 6 0 0 2 0 1 1 0 0 0 2 1 0 2 0 0 0 0 1 6 0 4 3 1 5 3 3 0 4 0 2 4 2 2 1 4 1 4 2 0 4 5 0 2 2 1 0 2 1 1 4 1 9 0 3 0 0 2 0 3 0 2 3 2 2 9 1 1 6 1 6 4 4 2 1 3 2 5 4 2 5 1 1 2 3 2 0 2 6 1 8 6 10 0 1 0 1 6 3 2 0 2 1 0 4 2 1 2 1 1 1 1 3 1 2 0 2 0 3 2 1 4 2 0 0 2 0 0 1 3 2 2 1 1 0 1 2 0 9 2 3 1 2 6 0 2 3 10 2 6 5 2 1 3 3 2 1 2 3 1 2 0 0 2 1 11 2 2 4 8 12 6 0 0 2 0 1 0 2 2 3 2 1 0 2 4 5 2 2 4 4 3 1 1 1 1 0 0 0 0 5 23 8 5 3 7 5 1 3 1 1 4 1 1 4 2 2 1 8 1 1 2 1 4 1 4 6 0 1 3 6 1 2 0 0 3 2 4 2 2 0 1 0 5 2 1 1 6 3 5 2 0 1 5 1 4 2 4 2 3 6 6 1 13 2 8
0 0 0 0 0 0 0 0 1 1 0 0 0 0 0 0 0 0 0 0 0 0 0 0 0 0 0 0 0 0 0 0 3 0 1 0 0 1 0 0 0 0 0 0 1 0 0 0 0 0 0 0 0 0 0 0 1 0 0 0 0 0 0 0 0 0 0 0 0 0 0 0 0 0 0 0 0 0 1 0 0 0 0 0 0 0 0 0 0 0 0 0 0 0 0 0 0 0 0 0 0 0 0 0 0 0 0 0 0 1 1 0 0 0 0 0 0 0 0 0 0 0 0 0 0 0 0 0 0 0 0 0 0 0 0 0 0 0 0 0 0 0 0 0 0 0 0 0 0 0 0 0 0 0 0 0 0 2 0 0 0 0 0 0 1 0 0 0 0 0 0 0 0 1 0 1 0 0 0 1 0 1 0 0 0 0 0 0 0 0 0 0 0 0 0 0 0 0 0 1 0 0 2 0 0 2 0 0 0 1 0 0 1 1 0 0 0 0 1 0 0 0 0 0 0 0 0 0 0 0 0 0 0 0 0 0 0 0 0 0 0 0 0 0 0 2 0 0 0 0 0 0 0 0 1 0 0 0 0 0 0 2 0 0 0 0 0 1 0 0 2 1 0 0 1 0 0 0 0 1 1 0 1 0 0 0 0 1 0 0 1 0 1 0 0 0 0 0 0 0 2 0 1 0 0 1 0 0 0 0 0 0 0 0 0 0 0 0 0 0 1 1 0 0 0 0 1 0 0 0 0 0 0 0 0 0 1 0 0 0 0 1 1 0 0 0 0 0 0 0 0 0 0 0 1 0 0 0 1 0 0 0 0 0 0 0 0 0 0 1 0 0 0 0 0 0 0 0 0 0 0 0 0 0 0 0 0 0 0 0 0 0 0 0 0 0 1 0 0 0 0 0 0 0 0 0 0 0 0 0 0 0 0 0 0 0 0 0 0 0 0 0 0 0 0 0 0 0 0 0 0 0 0 0 0 0 0 0 0 0 0 0 0 0 0 0 0 0 0 0 0 0 0 0 0 0 0 0 0 0 0 0 0 0 0 0 0 0 0 0 0 0 0 0 0 0 0 0 0 0 0 0 0 0 0 0 0 0 0 0 0 0 0 0 0 0 0 0 0 0 0 0 0 0 0 0 0 0 0 0 0 4 0 0 1 0 0 0 0 0 0 0 0 0 0 0 0 0 0 0 0 0 1 0 0 0 0 0 0 2 0 0 0 0 0 0 0 0 0 0 0 0 0 0 0 1 0 0 1 2 2 0 0 0 0 0 0 0 0 0 0 0 0 0 0 0 0 0 0 0 0 0 0 0 0 0 0 0 1 1 0 0 0 0 1 0 0 0 0 0 0 0 0 0 0 0 0 0 0 0 0 0 0 0 0 0 0 0 0 0 0 0 1 0 0 0 0 0 0 0 0 0 0 1 0 0 0 0 0 0 3 0 0 0 0 0 0 0 0 0 0 0 0 0 0 0 0 0 0 0 0 0 0 1 0 0 3 0 0 0 0 0 0 0 0 0 0 0 0 0 0 0 0 0 0 0 0 0 0 0 0 0 0 0 0 0 0 0 0 0 0 0 0 0 0 0 0 0 0 0 0 0 0 0 0 0 0 0 0 0 0 0 0 0 0 0 0 0 0 0 0 0 0 0 0 0 0 0 0 0 0 0 0 0 0 1 0 0 0 0 0 0 0 0 0 0 0 0 0 0 0 0 0 0 0 0 0 0 0 0 0 0 0 0 0 0 0 0 0 0 0 0 0 0 0 0 0 0 0 2 0 0 0 0 0 0 1 0 0 0 0 0 0 0 0 0 0 0 0 0 0 0 0 0 0 0 0 0 0 1 0 0 0 0 0 1 0 0 2 0 0 0 0 0 0 0 0 0 0 0 0 0 0 0 0 0 0 0 0 0 3 0 2 0 0 0 0 0 0 0 0 0 0 0 0 0 0 0 0 0 0 0 0 0 0 0 0 0 0 0 0 0 0 1 0 0 0 0 0 0 0 0 0 0 0 1 0 0 0 0 1 0 0 0 0 0 0 0 0 0 0 0 0 0 0 0 0 0 1 0 0 0 0 0 0 0 0 0 0 0 0 0 0 0 0 0 0 0 0 0 0 0 0 0 0 0 0 0
0 0 0 0 0 0 0 0 0 0 0 0 0 0 0 0 0 0 0 0 0 0 0 0 0 0 0 0 0 0 1 0 0 0 0 0 0 0 0 0 0 0 0 0 0 0 0 0 0 1 0 0 0 0 0 0 0 0 0 0 0 0 0 0 0 0 0 0 0 1 0 1 0 0 0 0 0 0 0 0 0 0 0 0 0 0 0 0 0 0 0 0 0 0 0 0 0 0 0 2 0 0 0 0 0 0 0 0 0 0 0 0 0 0 0 0 0 0 0 0 0 0 0 0 0 0 0 0 0 0 0 0 0 0 0 0 0 0 0 0 0 0 0 0 0 0 0 0 0 2 0 0 0 0 0 0 0 0 0 0 0 0 0 0 0 0 0 0 0 0 0 0 0 0 0 0 0 0 1 0 0 0 0 0 0 0 0 0 0 0 0 0 0 0 0 0 0 0 0 0 0 0 0 0 0 0 0 0 0 0 0 0 0 0 0 0 0 0 0 0 0 0 0 0 0 0 0 0 0 0 0 0 0 0 1 0 0 0 0 0 0 3 0 0 0 0 0 0 0 0 0 0 0 0 0 0 0 0 0 0 0 0 0 0 0 0 0 0 0 0 0 0 0 0 0 0 0 0 0 0 0 0 0 0 0 0 0 0 0 0 0 0 0 0 1 0 0 0 0 0 0 0 0 0 0 0 2 0 0 0 1 0 0 0 0 0 0 1 0 0 0 1 0 0 0 0 0 0 1 0 0 0 0 0 0 0 0 0 0 0 0 0 0 0 0 0 0 1 0 0 0 0 0 0 0 0 0 0 0 0 0 0 0 0 0 0 0 0 0 0 0 0 1 0 0 0 0 2 0 0 0 0 0 0 0 0 1 0 0 1 0 0 0 0 0 0 0 0 0 0 0 0 0 0 0 0 0 0 0 1 0 0 0 0 0 0 0 0 0 0 0 0 0 0 0 0 0 0 0 0 0 0 0 0 0 0 0 0 0 0 0 0 0 0 0 0 0 0 0 0 0 1 0 0 0 0 0 0 0 0 0 0 0 0 0 0 0 0 0 0 2 1 0 0 0 1 0 0 0 0 2 0 0 0 0 0 0 0 0 0 0 0 0 0 0 0 0 0 0 0 0 0 0 1 0 0 0 0 0 0 0 1 0 0 0 0 0 0 0 0 0 0 0 0 0 0 0 0 0 0 0 1 0 0 0 0 0 0 0 0 0 0 0 0 0 0 0 0 0 0 0 0 0 0 0 0 0 0 0 0 0 0 0 0 0 0 0 0 0 0 0 0 0 0 0 0 0 0 0 0 0 0 0 0 0 0 0 0 0 0 0 0 0 0 0 0 0 0 0 0 0 0 0 0 0 0 0 0 0 0 0 0 0 0 0 0 0 0 0 0 0 0 0 0 0 0 0 0 0 0 0 0 0 0 0 0 0 0 0 0 0 0 0 0 0 0 0 0 0 0 0 0 0 0 0 0 1 0 0 0 0 0 0 0 0 0 0 0 0 0 0 0 0 0 0 0 0 0 0 0 0 0 0 0 0 0 0 0 0 0 0 0 0 0 0 0 0 0 0 0 0 0 0 0 0 0 0 0 0 0 0 0 0 0 0 0 0 0 0 0 0 0 0 0 0 0 0 0 0 0 0 0 0 0 0 0 0 0 0 0 0 0 0 0 0 0 0 0 0 0 0 0 0 0 0 0 0 0 0 0 0 0 0 0 0 0 0 0 0 0 0 0 0 1 0 0 0 0 0 0 1 0 0 0 0 0 0 0 0 0 0 0 0 0 0 0 0 0 0 0 0 0 0 0 0 0 0 0 0 0 0 0 0 0 0 0 0 0 0 0 0 0 0 0 0 0 0 0 0 0 0 0 0 0 0 0 0 0 0 0 0 0 0 0 0 0 0 1 0 0 0 0 0 0 0 0 0 0 0 0 0 0 0 0 0 0 0 0 0 0 0 0 0 0 0 0 0 0 0 0 0 0 0 1 0 0 0 0 0 0 0 0 0 0 0 0 0 0 0 0 0 0 0 0 0 0 0 0 0 0 0 0 0 0 0 0 0 0 0 0 0 0 0 0 0 0 0 0 0 0 0 0 0 0 0 0 0 0 0 0 0 0 0 0 0 1 0 0
3 1 5 1 1 4 2 0 2 0 0 2 3 10 6 4 4 1 4 2 2 13 3 0 4 2 7 0 0 6 4 11 10 5 3 3 0 8 1 2 0 5 0 11 7 0 3 1 0 2 0 6 0 3 4 8 3 5 4 4 6 0 1 3 0 2 2 3 3 5 3 1 2 4 3 1 1 0 2 2 1 2 3 0 4 0 1 10 22 0 1 5 0 1 3 1 4 8 2 9 6 4 3 7 1 5 0 3 0 4 0 7 4 1 2 4 3 0 6 0 7 0 2 1 1 2 1 1 1 4 1 0 1 0 4 1 6 1 0 2 4 1 0 13 5 5 6 0 3 6 3 2 0 3 1 3 0 0 0 3 1 1 3 1 4 1 2 4 8 3 4 1 1 1 4 4 1 0 24 11 2 3 2 19 1 4 3 8 1 3 7 3 3 3 3 4 15 6 5 5 4 6 7 12 10 11 10 6 14 19 3 6 7 7 4 4 2 2 11 0 1 13 0 9 4 8 5 4 7 5 9 1 5 1 1 2 3 12 6 0 0 15 2 8 2 2 8 5 1 1 5 2 5 0 8 1 3 2 0 7 5 11 3 0 2 2 6 6 5 13 3 7 2 5 5 6 11 1 4 8 0 13 9 11 6 3 3 7 4 4 3 5 5 11 4 7 3 6 3 2 6 11 1 2 10 5 9 9 3 8 3 2 5 9 7 8 10 7 11 2 13 15 5 1 1 4 5 2 1 3 4 5 3 3 11 5 19 2 2 7 9 6 7 4 7 2 17 5 1 2 3 10 5 4 6 2 7 3 2 4 9 4 1 8 10 6 5 8 8 6 3 9 4 1 1 1 3 1 2 1 3 5 5 1 8 3 2 3 4 7 1 3 4 7 4 1 9 6 5 3 0 1 5 2 4 3 5 0 2 8 3 1 0 2 2 5 2 4 1 3 0 6 9 0 3 0 2 4 7 1 0 3 3 6 1 0 1 4 3 2 2 4 0 5 8 6 3 0 3 3 2 0 4 1 4 1 2 2 0 3 3 0 0 1 3 5 2 2 1 1 1 2 3 0 6 3 2 0 0 2 5 1 2 1 1 0 0 1 3 0 1 0 1 7 2 3 1 0 3 1 2 0 3 2 2 0 2 4 2 0 1 2 0 0 1 2 0 0 3 0 2 4 4 2 4 2 1 2 4 2 4 3 6 1 1 1 3 4 1 5 1 1 2 3 8 3 1 2 3 3 2 5 4 1 3 7 3 1 6 2 13 10 3 2 2 2 3 2 0 1 8 0 4 3 2 1 1 0 1 0 2 1 1 2 0 0 0 5 2 4 0 2 3 1 5 0 3 0 2 1 1 1 2 1 8 6 2 3 7 1 1 5 0 7 2 3 3 0 4 2 1 3 4 3 1 3 1 4 2 3 2 1 3 9 6 0 9 8 1 0 1 2 5 2 3 0 2 1 7 1 1 3 0 1 2 3 0 5 1 3 2 1 3 1 4 5 4 1 1 11 0 5 0 0 4 0 0 7 6 0 0 1 0 0 3 2 0 1 0 1 0 0 1 1 3 3 3 0 0 5 7 2 2 0 0 0 8 2 0 2 2 3 2 0 0 1 0 1 0 0 4 0 5 0 4 2 2 0 8 2 0 0 2 1 0 1 4 0 1 1 1 1 1 3 0 2 6 0 0 2 3 4 13 1 1 1 2 1 3 9 4 1 1 1 0 1 0 1 0 0 2 1 0 5 0 2 2 0 0 1 0 2 0 0 1 0 0 1 2 0 1 0 2 3 2 0 0 0 3 0 1 1 1 1 4 0 1 0 1 2 4 1 1 0 1 0 1 3 0 0 0 0 0 2 0 2 1 5 1 3 3 1 2 0 0 1 0 3 0 1 0 1 4 0 1 0 2 3 1 4 4 1 1 5 1 0 1 1 0 0 0 5 1 0 1 1 0 0 4 2 1 1 1 4 1 1 0 1 2 0 4 1 3 1 8 5 2 5 2 0 2 0 0 5 1 2 2 1 2 1 3 2 2 0 1 1 0 1 0 0 2 2 0 7 1 1 2 4 5 1 2 1 0 2 1 0 0 0 3 1 0 3 2 4 2 0 0 1 1 1 2 1 2 1 2 2 2 2
0 1 0 0 0 0 0 0 0 0 0 0 0 0 0 0 0 0 0 1 0 2 0 0 0 0 0 0 0 0 0 0 0 0 0 0 0 0 0 0 0 0 0 0 0 0 0 0 0 0 0 0 2 0 0 0 0 0 0 6 0 0 0 0 0 0 0 0 0 0 0 0 0 0 0 0 0 0 0 0 0 1 0 0 0 0 0 0 0 0 0 0 4 0 0 0 0 0 0 0 0 0 0 0 0 0 0 1 0 1 0 0 0 0 0 0 0 0 0 0 0 1 1 0 0 0 0 0 0 0 0 0 0 0 0 0 0 2 0 0 0 1 0 0 0 0 0 1 1 0 0 1 1 0 0 0 0 0 0 0 0 2 0 0 0 0 0 0 0 0 0 0 0 0 0 2 1 0 0 0 0 1 0 0 0 0 0 0 0 0 0 0 0 0 0 0 0 0 0 0 0 0 0 0 0 1 0 0 0 2 0 0 0 0 0 0 0 0 0 0 0 0 3 0 0 0 0 0 0 0 0 0 4 0 2 1 1 0 0 0 0 0 0 0 0 0 0 0 1 1 4 0 0 0 0 0 0 1 0 0 0 1 0 0 0 0 0 0 0 1 1 2 0 2 0 1 0 0 0 0 0 0 0 1 0 1 0 0 0 0 0 0 1 1 0 0 1 0 2 0 0 0 1 0 0 0 0 0 0 0 0 0 0 0 2 0 0 0 0 2 0 0 0 0 0 0 0 2 0 1 0 0 0 0 1 1 0 1 0 0 1 0 2 1 0 0 1 0 0 1 0 0 0 2 0 1 0 1 0 0 0 0 0 0 0 1 0 1 0 0 0 0 0 2 0 0 0 6 0 0 0 0 0 0 1 0 0 0 0 0 0 0 0 0 0 0 0 0 0 0 0 0 1 0 0 0 0 0 0 0 0 0 0 0 0 0 0 0 0 0 0 0 0 0 0 0 0 0 0 0 0 0 0 0 0 0 0 0 0 0 1 0 0 0 0 2 0 0 0 0 1 0 0 0 0 0 0 0 0 0 0 0 0 0 0 0 0 0 0 0 0 0 0 0 0 0 0 0 1 0 0 0 0 0 0 1 0 0 0 0 0 0 0 0 0 0 0 0 0 0 0 0 0 0 0 0 0 0 0 0 0 0 0 0 0 0 0 0 0 0 0 0 0 0 0 0 0 0 0 0 0 1 0 0 1 0 0 0 0 1 0 1 0 0 0 0 0 0 0 0 0 0 0 0 0 0 0 1 0 0 0 0 0 1 0 0 0 0 0 0 0 0 0 0 0 0 0 0 0 0 1 1 1 0 0 0 0 0 0 0 0 0 0 0 0 0 0 0 0 0 3 0 0 0 0 1 0 0 0 0 1 2 0 1 0 0 0 1 0 0 0 0 0 2 0 0 1 0 0 0 0 0 1 1 0 0 0 0 0 0 0 0 0 1 0 0 0 1 0 0 0 0 0 0 0 0 0 0 0 0 0 0 0 1 0 0 0 0 0 0 0 0 0 0 0 0 0 0 0 0 0 0 0 0 0 0 0 0 0 0 0 0 0 0 0 0 0 0 0 0 0 0 0 0 0 0 0 0 0 0 0 0 0 0 0 0 0 0 0 0 0 0 0 0 0 0 0 0 0 0 0 2 1 0 0 0 0 0 0 0 0 0 0 0 0 0 0 0 0 0 0 2 6 0 0 0 0 0 0 0 0 0 2 0 1 0 0 0 0 1 0 0 0 1 0 2 1 0 0 0 0 0 0 0 0 0 1 0 0 0 0 0 0 1 0 0 0 0 0 0 0 0 0 0 0 0 0 0 0 0 0 0 0 0 0 0 0 0 0 0 0 0 0 0 0 0 0 0 0 0 0 0 0 0 0 0 0 0 0 0 0 0 0 0 0 0 0 0 0 2 0 0 0 0 0 2 0 0 0 0 0 0 0 0 0 0 0 0 0 0 1 0 0 0 0 0 0 0 0 0 0 0 0 0 2 1 1 0 0 0 0 0 0 0 0 0 0 0 0 1 1 0 0 0 0 0 0 0 0 0 0 0 0 0 0 0 0 0 0 0 0 0 0 0 0 0 0 0 0 0 0 0 0 0 0 0 0 0 0 0 0 0 0 1 0 0 0 0
0 4 2 2 1 4 2 0 0 2 1 0 0 0 3 0 1 4 2 0 2 0 2 0 2 10 6 1 2 1 2 1 8 1 0 4 2 6 1 1 0 0 1 3 4 1 0 1 4 0 5 2 3 4 1 2 5 2 0 16 2 3 1 1 0 3 1 1 0 1 1 1 0 1 0 0 0 1 3 0 0 1 4 0 0 2 0 0 0 1 2 1 1 8 0 1 0 0 2 1 1 1 0 6 2 2 1 2 0 1 2 0 4 4 2 7 4 2 7 1 4 0 1 4 1 0 1 0 2 0 1 0 0 0 0 1 0 2 2 2 2 2 1 0 0 0 3 1 0 4 0 2 1 0 1 1 0 0 0 2 0 2 0 0 2 0 0 2 4 2 3 2 4 3 2 0 1 4 0 2 1 4 3 4 1 1 2 3 2 0 0 2 1 1 1 1 3 2 4 1 2 3 3 8 2 3 3 1 4 11 0 1 2 3 2 0 3 0 7 0 4 0 4 2 6 1 0 5 0 0 9 7 3 2 6 0 2 0 1 2 2 9 2 1 1 2 1 11 1 0 1 0 0 16 2 4 9 4 4 2 3 4 2 5 6 6 6 3 4 6 3 6 3 2 3 1 3 4 8 10 7 6 3 8 1 3 4 2 2 4 2 1 4 2 4 2 2 9 10 8 3 6 6 0 5 3 6 0 3 4 1 5 1 6 2 3 2 4 4 5 5 3 4 5 2 5 3 9 2 4 1 3 1 1 4 2 6 3 2 3 6 0 7 6 1 5 3 0 0 0 5 1 3 1 4 1 6 3 6 1 2 2 1 6 1 3 5 5 7 0 2 12 4 1 2 1 1 5 2 5 0 0 1 5 4 2 2 1 8 3 4 3 4 4 3 1 9 1 1 0 2 3 2 0 0 1 11 4 1 2 3 6 3 2 0 2 3 3 6 2 0 0 1 1 0 1 3 2 4 1 2 4 4 0 3 2 0 3 1 0 1 2 3 0 3 5 2 1 2 2 1 1 1 2 0 4 2 2 0 3 0 0 1 2 1 4 0 0 1 0 0 0 0 1 2 4 1 1 0 3 1 1 2 0 1 4 1 2 1 2 0 1 1 2 2 1 2 0 3 1 1 0 0 0 2 0 3 4 0 2 0 3 1 1 2 3 2 3 3 1 5 1 1 1 2 2 3 1 5 2 3 1 3 2 2 3 3 5 2 9 3 1 1 5 7 1 4 9 4 5 8 3 4 6 3 2 1 3 2 1 9 1 0 1 1 3 4 5 1 6 4 3 3 1 2 3 4 10 2 5 7 1 1 0 5 0 1 3 2 5 4 3 4 1 5 2 0 0 0 0 1 3 1 1 5 6 1 1 1 3 0 7 3 1 0 2 0 1 3 1 1 1 1 0 3 6 0 4 1 1 1 4 7 8 0 4 4 0 3 0 1 1 1 1 5 3 1 3 8 6 1 5 7 1 3 5 3 4 6 5 2 1 4 4 1 0 0 4 1 0 1 8 3 5 4 0 0 0 2 7 0 0 1 1 6 0 1 0 0 0 0 0 0 0 3 2 4 0 3 0 0 3 6 8 1 0 6 0 1 0 0 3 1 0 1 2 0 0 1 4 0 2 0 15 1 3 7 11 3 6 0 6 1 1 0 1 1 2 1 4 1 3 0 2 2 0 2 0 2 2 1 4 0 2 0 1 1 0 1 2 3 2 3 0 0 1 2 0 0 1 1 0 0 1 8 6 0 0 0 0 1 3 0 3 0 1 1 0 1 0 3 0 0 1 1 1 0 2 0 2 0 5 0 0 0 1 0 3 0 0 1 0 0 0 0 1 1 1 1 0 2 0 0 1 1 1 3 0 0 0 1 1 1 0 1 1 1 2 0 0 0 0 1 5 2 1 0 1 4 1 0 4 0 1 0 2 0 0 2 2 0 2 0 3 3 3 3 0 4 0 1 1 0 0 2 0 3 0 1 0 0 0 1 3 7 2 0 0 0 2 0 2 2 2 1 0 2 0 1 0 1 3 0 1 0 0 2 0 0 0 1 0 0 1 1 2 0 0 0 3 1 1 2 1 0 0 0 0 0 1 1 1 4 1 0 8 1 0 1 5 1 1 1 1 1 17 1 1
0 0 0 0 0 0 0 0 0 0 0 1 0 0 0 2 0 1 0 0 0 2 0 0 0 0 0 0 0 0 0 0 2 5 0 1 0 0 0 0 0 0 0 0 0 0 0 1 0 0 0 0 0 0 0 0 0 2 0 0 0 0 0 0 0 1 0 1 0 4 0 1 0 1 0 0 0 0 0 0 0 0 3 0 0 0 0 0 0 0 0 1 0 0 0 0 0 0 2 0 0 0 0 0 0 0 0 1 0 0 0 0 0 0 0 0 0 2 0 0 0 0 0 0 0 1 0 0 0 1 0 0 2 0 0 0 0 0 0 0 0 2 1 0 0 0 0 1 0 0 1 0 0 0 0 0 0 0 0 0 0 0 0 0 0 0 2 0 0 0 0 0 0 0 0 0 0 0 1 0 0 0 1 1 1 0 0 0 0 0 0 0 0 0 0 0 0 0 0 0 0 0 0 2 0 0 1 0 0 0 0 0 0 2 0 0 1 2 0 0 0 0 0 0 0 0 0 0 3 0 0 0 0 0 0 1 0 4 1 0 0 0 0 0 0 0 0 0 1 0 0 0 0 0 0 0 0 0 0 0 0 0 0 0 0 0 1 0 1 3 1 0 0 1 0 0 1 0 0 0 0 0 0 0 0 0 1 2 0 2 1 0 0 0 0 0 0 0 0 0 0 0 0 0 0 0 0 0 0 0 0 2 1 1 0 0 0 1 0 0 0 0 1 0 0 0 0 0 1 0 0 0 0 0 1 0 0 0 0 0 0 0 4 0 0 0 1 1 1 1 0 0 0 0 2 0 0 0 0 0 0 0 0 0 0 0 0 0 0 0 1 0 0 0 1 0 0 0 0 0 0 0 0 0 0 0 0 0 0 0 0 0 0 0 0 1 0 0 1 0 0 0 0 0 0 0 0 0 0 0 1 0 0 0 0 0 0 0 0 0 0 0 0 0 1 1 0 0 0 0 0 0 0 1 0 0 0 0 0 0 0 0 0 0 0 0 0 2 0 0 0 0 0 0 0 0 0 0 0 0 0 0 0 0 0 0 0 0 0 0 0 0 0 0 0 0 0 0 0 0 0 0 0 0 0 0 1 0 0 0 1 0 0 0 0 0 0 0 0 0 2 1 0 0 0 0 0 0 0 0 0 1 0 0 4 0 2 0 0 0 0 0 0 0 0 0 0 0 0 0 0 0 0 0 0 0 0 0 0 0 0 0 0 1 0 0 0 1 0 0 1 0 1 0 1 0 1 1 2 1 0 0 0 0 0 0 0 4 0 0 0 0 0 0 0 0 0 0 1 0 0 0 0 0 0 0 0 0 0 2 0 0 0 0 0 0 0 0 0 0 0 0 0 1 0 0 0 1 0 0 0 1 0 0 0 0 0 0 0 0 0 0 0 0 0 0 1 0 0 0 0 0 0 1 0 0 1 0 0 0 0 0 0 0 0 0 0 1 0 0 0 0 0 0 0 0 1 0 0 0 1 0 0 0 0 0 0 0 0 0 0 0 0 0 0 0 0 0 0 0 0 0 0 2 0 0 0 0 0 0 0 0 0 1 0 0 0 0 0 0 0 0 0 0 1 0 0 0 0 0 0 0 0 0 0 0 0 0 0 0 0 0 0 0 0 0 0 0 0 0 0 0 0 0 0 0 0 0 0 0 0 0 0 0 0 0 0 0 0 0 0 1 0 0 0 0 0 0 0 0 0 0 0 0 0 0 0 1 0 0 0 0 3 1 0 0 0 0 0 0 0 0 0 0 0 0 0 0 0 0 0 0 0 0 0 0 0 0 0 0 0 0 0 2 0 0 0 0 0 0 0 0 0 0 0 0 0 0 1 0 0 0 3 0 0 0 0 0 0 0 0 1 0 0 0 0 0 0 0 0 0 0 0 0 0 0 2 0 0 1 0 0 1 0 0 0 0 0 0 0 0 0 0 2 0 0 0 0 0 0 0 0 0 0 0 0 0 0 0 0 0 0 0 1 0 0 0 0 1 0 1 1 0 0 0 0 0 1 1 0 0 0 0 0 0 0 0 0 0 0 0 0 0 0 0 0 0 0 0 0 0 0 0 0 0 0 0 0 0 0 0 1 0 0 0 0 0 0 0 0 0 0 0 0 0 0 0 0
0 0 2 0 1 2 0 0 0 0 0 0 2 0 1 1 4 0 1 2 1 24 1 2 2 0 0 2 6 2 1 4 3 1 8 0 2 0 0 0 0 0 0 8 2 2 2 0 1 2 1 1 3 0 0 0 6 2 0 0 8 0 0 4 0 3 0 0 0 2 0 1 1 1 1 0 1 1 0 0 1 4 4 0 5 4 1 4 5 0 0 3 0 2 1 1 1 0 1 2 1 0 0 7 1 1 1 2 2 0 0 0 4 0 0 0 0 0 0 1 0 0 1 0 0 2 1 1 3 0 0 3 0 8 1 0 2 2 1 1 1 1 0 2 0 0 2 0 0 0 0 0 0 3 0 3 3 1 0 0 2 1 2 0 1 0 2 0 16 0 0 2 0 0 0 0 2 2 9 2 2 5 0 3 0 1 0 0 2 1 2 0 1 0 4 0 16 3 0 2 3 14 5 13 4 12 7 1 3 9 0 0 2 0 0 1 1 4 4 16 3 5 5 0 0 2 2 2 0 1 0 1 2 2 0 2 0 4 0 1 2 2 7 0 0 0 0 2 0 1 1 1 2 10 8 3 0 2 1 1 4 2 1 2 1 1 1 2 0 5 7 0 1 1 3 3 2 0 2 1 0 3 6 2 1 3 0 0 0 2 1 0 5 5 1 0 1 1 2 6 1 5 2 1 4 5 1 4 4 1 0 2 1 6 1 0 1 0 0 1 3 6 0 6 0 0 3 0 1 2 5 1 0 3 0 0 1 1 1 3 3 4 3 4 1 1 1 2 2 4 0 0 0 0 0 1 1 0 1 1 0 3 1 1 0 1 0 1 1 1 1 3 0 0 0 0 0 0 2 0 1 0 0 0 0 1 1 0 0 0 0 0 12 0 0 1 0 0 0 1 0 0 2 0 0 0 3 6 0 4 0 0 0 0 0 4 0 2 0 0 0 0 0 1 0 1 0 1 3 0 0 0 0 0 1 0 0 0 0 0 1 0 0 0 1 0 0 0 0 1 1 0 0 0 0 1 0 2 0 1 1 1 3 0 0 4 0 0 0 0 2 0 1 0 0 1 0 0 0 0 0 0 0 0 2 0 1 1 1 0 0 2 0 0 0 0 0 0 1 0 0 0 0 0 0 2 0 4 1 1 0 3 3 0 3 6 0 0 0 0 3 0 0 0 2 0 0 6 0 1 0 1 0 1 0 0 1 0 1 0 0 3 0 2 2 3 1 3 4 0 1 3 1 0 1 1 1 0 1 1 12 6 0 4 2 0 0 0 2 1 3 0 1 1 3 0 1 0 0 2 1 0 1 0 0 1 1 1 0 0 1 1 0 2 2 0 0 1 0 0 0 2 1 0 0 2 0 0 3 2 0 3 0 1 1 0 0 0 0 3 9 0 0 0 0 5 1 0 1 1 0 0 0 3 0 0 2 0 0 2 0 1 1 2 0 0 1 1 1 2 0 0 1 0 0 0 1 1 1 1 6 0 2 2 3 4 5 1 0 1 0 0 0 0 0 0 0 5 5 3 0 0 0 7 0 0 2 0 0 0 2 1 0 0 0 1 1 0 0 0 0 0 0 0 0 0 1 5 0 0 9 0 0 2 0 0 0 0 0 0 0 0 0 0 3 4 0 0 0 0 0 0 1 0 0 1 0 0 0 0 0 0 0 0 0 5 0 1 0 2 1 0 0 0 0 0 0 0 0 0 0 0 0 0 0 0 1 1 0 0 2 1 0 2 0 2 0 1 1 0 3 1 0 0 0 0 0 0 1 1 0 0 1 2 1 0 0 0 0 0 0 1 0 3 4 0 0 0 0 1 0 1 0 0 0 0 0 0 0 0 0 0 0 1 0 1 1 2 0 2 4 1 3 1 0 0 1 0 0 0 0 0 0 0 0 0 0 0 0 0 1 0 1 3 0 0 0 0 1 3 0 0 0 1 0 1 2 1 0 0 1 5 0 0 0 2 0 1 0 0 0 0 0 3 2 3 0 0 1 0 0 0 0 1 0 2 0 1 3 2 6 2 0 1 1 1 0 1 0 1 0 0 1 1 1 0 1 2 2 1 0 1 0 2 0 0 0 2 0 1 2 0 1 3 0 0 1 0 0 1 0 1 0 0 0 1 0 1
1 0 0 0 0 0 1 0 0 0 0 0 0 0 0 0 0 0 0 1 2 2 0 1 0 0 0 2 0 0 0 0 0 0 0 1 0 0 0 0 2 0 0 0 1 0 0 0 2 0 0 0 0 0 0 3 1 0 0 0 0 0 1 0 0 0 1 0 0 0 1 2 0 0 1 0 1 0 0 0 0 2 0 0 2 0 1 8 0 1 1 0 0 0 0 2 1 1 0 0 0 0 1 2 0 0 0 1 2 0 0 1 1 1 0 0 0 0 1 1 0 0 1 1 0 1 0 0 0 0 0 0 0 0 3 0 3 0 0 0 0 0 1 0 0 0 2 3 0 1 2 0 0 1 1 1 0 3 0 0 1 1 3 1 1 3 1 0 4 0 0 0 0 2 0 0 0 0 1 0 1 0 1 0 0 0 0 0 0 0 0 1 0 1 1 0 1 4 0 3 0 2 1 3 0 2 1 0 0 2 5 0 0 0 0 3 0 5 0 0 2 2 6 0 0 0 0 1 1 0 1 0 1 0 0 2 1 1 0 0 0 1 0 0 5 0 0 0 0 1 4 0 0 3 0 0 1 2 1 0 1 0 1 1 1 1 0 1 1 3 0 1 2 3 0 1 0 0 2 1 0 2 1 1 2 2 1 0 2 6 0 2 0 1 3 0 0 1 1 0 3 2 2 2 1 0 1 0 1 2 2 0 0 1 0 1 0 3 0 0 1 5 2 1 2 0 2 1 1 1 0 1 0 0 1 1 2 2 0 2 1 0 1 0 2 1 2 1 0 1 0 2 0 1 2 0 0 1 4 0 0 3 1 4 1 1 0 1 3 0 0 1 1 0 1 2 1 2 1 0 0 0 3 0 2 1 4 0 0 0 0 0 0 2 0 0 2 0 0 0 0 1 1 5 0 0 0 0 2 0 0 0 0 0 1 4 1 1 1 1 0 0 0 0 0 0 1 1 0 0 0 0 0 0 0 1 0 0 1 0 0 0 1 0 0 0 0 0 0 0 1 0 0 0 0 0 0 0 0 1 0 0 1 0 0 0 1 2 0 0 0 2 0 0 2 0 0 0 0 2 0 1 0 1 1 1 2 0 0 1 0 0 0 0 0 0 0 0 0 1 2 2 1 0 1 0 0 3 0 0 0 0 3 0 1 3 1 0 1 0 0 2 0 0 1 0 1 0 0 2 0 0 2 2 0 0 1 0 1 1 2 0 0 0 2 2 1 2 0 1 3 0 0 1 0 0 2 3 0 0 1 4 1 1 0 0 0 0 1 3 1 0 2 0 2 1 0 2 1 0 1 2 0 0 1 1 0 1 1 3 0 0 0 0 1 1 0 1 1 0 0 0 0 0 1 2 1 0 2 2 0 1 1 1 0 1 2 2 0 0 0 1 0 3 1 1 0 0 2 3 0 2 0 3 0 0 1 1 1 0 0 0 0 2 1 0 1 0 3 0 1 0 0 2 2 0 0 0 2 1 1 2 1 0 0 0 2 1 0 0 0 0 4 1 0 0 0 0 1 1 0 0 0 1 0 0 0 0 0 0 0 0 0 0 2 0 0 0 0 0 1 1 0 0 0 0 0 0 2 1 0 0 0 1 0 0 0 0 0 2 2 0 0 0 0 0 0 0 0 0 0 0 1 1 0 0 0 0 1 0 1 0 0 0 1 0 0 0 0 0 0 4 0 0 0 0 0 0 0 0 0 0 0 0 0 0 0 0 0 0 0 0 0 0 0 2 0 1 0 0 0 1 0 0 0 0 0 1 0 0 0 0 0 2 1 0 1 0 0 1 0 0 0 0 2 0 0 0 0 0 0 0 0 0 0 0 0 2 0 0 0 1 0 2 1 2 0 0 0 0 0 2 0 1 0 0 0 0 0 0 0 0 0 0 0 1 0 0 0 0 2 4 0 0 0 0 0 0 0 0 0 0 0 0 2 1 0 0 0 0 1 0 0 0 0 2 0 0 0 0 0 0 0 2 0 0 0 0 2 0 0 0 1 1 0 0 0 0 0 0 0 1 2 0 0 1 0 1 0 0 2 0 0 1 1 1 0 0 0 0 2 0 1 0 0 0 0 0 0 0 0 0 0 0 0 1 0 2 0 2 1 0 3 0 0 0 0 1
0 0 3 0 0 2 2 0 0 0 0 1 0 1 0 0 0 1 1 2 3 5 1 1 1 0 0 0 0 0 1 3 0 0 4 2 4 3 0 0 0 1 0 4 2 1 0 0 0 2 0 2 1 3 1 1 3 2 0 0 1 0 1 1 0 1 2 1 0 0 0 0 0 1 4 0 1 2 2 0 0 3 0 1 1 2 0 1 4 1 0 1 0 1 0 1 2 0 0 0 1 3 2 0 0 1 2 1 0 0 1 0 0 3 1 1 0 0 1 0 1 0 1 2 0 2 1 0 1 1 0 0 0 2 1 0 0 0 0 1 0 1 0 0 0 2 3 0 0 0 0 0 0 2 1 1 1 1 0 0 0 1 0 0 0 0 2 1 2 2 0 0 0 0 0 0 1 0 7 1 0 2 2 3 1 0 0 0 2 3 0 0 2 0 0 1 3 2 0 0 2 3 3 2 2 0 1 2 2 3 4 0 0 3 1 0 7 0 0 1 0 1 2 1 3 0 0 2 2 0 0 2 3 0 0 0 0 2 1 0 1 2 1 3 1 2 0 1 1 0 0 1 1 2 0 1 0 0 1 0 11 10 2 1 1 3 1 1 0 6 0 5 1 0 3 0 3 1 1 0 0 0 0 0 0 2 1 1 0 6 3 3 0 4 4 3 4 3 0 0 8 4 1 0 10 1 1 1 3 2 3 2 3 4 1 1 3 6 5 0 2 2 2 1 3 1 1 0 2 1 1 3 2 1 1 1 3 1 1 1 0 1 8 1 4 1 0 3 1 0 0 0 0 2 2 0 0 0 0 0 0 0 0 0 3 1 2 0 2 0 0 0 0 1 3 1 0 0 0 0 1 0 0 0 1 1 0 1 1 1 0 0 0 0 0 0 0 1 0 0 0 0 0 0 0 0 1 0 0 0 0 0 1 0 0 1 0 0 0 0 0 1 0 0 0 0 0 0 0 1 0 0 0 0 0 0 0 2 0 0 0 1 1 0 3 2 0 2 1 1 2 0 0 0 1 0 0 0 0 0 0 0 0 0 0 2 0 0 0 0 1 0 1 0 0 0 0 0 0 0 0 0 0 0 0 0 0 0 0 0 0 0 0 0 0 0 0 0 0 0 0 0 0 0 0 0 1 0 0 0 0 0 1 1 0 0 0 1 1 0 0 0 0 0 2 0 0 0 0 0 1 2 0 1 1 0 0 0 1 0 1 0 0 1 1 1 1 2 0 0 2 0 4 1 1 1 3 1 5 4 5 0 1 2 0 2 5 3 0 0 0 0 0 2 0 0 1 0 0 1 1 0 0 1 0 0 2 0 0 0 3 1 0 0 0 0 1 0 0 1 0 0 0 1 3 5 0 0 1 2 1 0 0 0 0 1 1 1 1 0 0 0 0 2 0 0 1 1 2 1 1 0 1 3 2 2 2 2 0 0 2 0 1 0 2 0 0 0 0 0 1 2 0 2 1 1 1 0 0 0 0 0 1 2 1 0 0 0 0 0 0 0 0 0 0 1 0 0 0 0 0 1 1 0 0 0 1 0 0 0 0 0 0 0 0 0 0 0 1 0 0 0 1 0 0 0 0 0 0 0 1 0 0 2 0 0 0 0 0 0 0 1 0 1 1 1 0 0 0 0 0 0 0 0 0 0 1 0 0 0 0 0 0 0 0 0 1 2 2 1 0 1 1 0 0 0 0 0 0 0 0 0 0 0 0 0 0 0 0 1 2 2 0 0 0 0 0 0 0 0 0 0 1 1 0 0 0 1 0 0 0 0 0 0 0 0 1 1 0 0 0 5 0 0 0 0 0 0 0 1 0 0 0 0 0 0 0 0 1 0 0 1 0 2 0 0 0 2 1 4 0 0 2 0 0 0 0 0 0 0 0 0 0 0 0 0 0 0 0 1 1 0 1 0 1 0 0 0 0 0 0 0 0 0 0 1 1 0 0 0 0 4 1 0 0 0 0 0 0 0 0 0 0 0 1 3 1 0 1 0 0 0 0 1 0 1 0 0 2 1 0 1 0 0 0 1 1 1 0 1 0 0 0 1 2 0 0 1 0 0 0 0 0 0 0 0 0 0 0 0 0 0 0 1 0 0 0 1 0 0 0 2 0 0 0 2 1 1
0 1 0 0 0 2 2 0 1 4 0 2 0 0 1 10 0 3 7 1 2 1 2 0 3 0 2 2 3 1 3 4 5 5 1 0 3 0 3 0 0 5 1 0 0 4 0 1 4 4 6 11 4 7 5 0 6 5 3 1 6 1 5 3 0 11 1 2 0 1 3 0 3 3 1 2 0 0 0 0 0 3 0 0 1 0 2 3 3 1 0 3 0 1 1 2 0 0 5 1 0 0 2 2 1 0 4 1 2 1 1 2 4 1 1 1 0 1 2 0 0 0 1 0 0 0 4 2 1 2 0 1 1 0 0 2 0 2 0 3 1 1 3 0 0 3 0 4 2 3 2 3 1 2 0 0 0 1 0 0 0 2 2 1 6 2 2 0 0 0 0 4 1 2 2 2 0 1 6 2 5 5 2 3 1 3 0 5 2 1 1 3 2 2 4 0 11 1 6 3 2 4 3 7 3 3 8 1 2 2 4 5 3 11 3 5 3 0 4 1 3 5 4 0 6 3 3 2 1 2 4 1 3 1 3 0 1 4 2 2 4 6 2 7 1 0 3 4 1 3 1 7 4 4 2 5 2 7 1 2 9 4 3 10 8 4 4 2 12 6 8 7 7 9 3 9 3 2 11 8 6 14 10 12 10 4 11 1 4 9 6 3 5 6 5 4 8 4 7 3 4 3 0 4 2 1 10 2 4 4 5 4 3 9 1 0 2 3 4 0 3 3 7 3 2 2 1 0 4 8 5 7 1 2 4 2 10 2 4 5 8 8 14 3 11 4 8 6 5 2 5 0 6 3 4 7 0 3 2 0 2 0 1 2 1 1 2 5 1 4 4 3 7 1 3 2 4 3 0 0 3 0 7 4 2 3 0 3 3 5 3 0 6 5 5 0 1 1 2 4 3 2 0 5 1 0 2 0 5 1 1 1 3 3 3 1 1 1 1 1 1 0 0 2 1 1 1 0 0 0 0 0 0 1 4 2 0 0 1 1 0 0 1 1 2 8 1 2 1 0 0 2 0 0 0 0 0 0 0 0 0 0 0 0 0 2 2 0 0 0 1 2 3 1 0 1 1 0 0 0 0 3 0 1 1 0 0 1 1 1 1 1 0 0 1 0 1 1 1 2 0 0 0 0 1 2 0 1 0 1 2 5 1 6 1 1 2 0 5 1 4 2 4 1 4 4 2 0 5 1 0 2 2 6 1 2 1 1 0 3 5 4 3 8 9 5 1 8 6 10 5 1 9 5 9 1 5 7 5 9 4 4 0 2 1 2 8 1 1 9 6 7 2 2 4 9 5 3 3 4 2 2 1 0 1 2 1 2 5 1 6 2 3 1 2 1 1 2 5 1 1 2 0 2 5 2 0 3 1 2 2 3 5 2 0 0 1 1 2 2 4 3 1 4 5 6 2 0 2 3 2 2 3 0 4 3 1 1 2 3 0 3 1 4 1 2 8 1 4 2 5 2 4 2 5 3 4 2 5 4 1 4 3 4 4 0 0 0 0 0 0 0 0 0 1 1 0 2 1 3 0 3 0 3 0 2 0 0 0 0 0 0 0 1 2 3 0 0 0 0 2 0 0 0 1 0 0 0 0 0 2 2 4 1 0 3 0 0 1 3 0 0 0 0 0 0 0 0 0 0 0 0 1 1 1 2 0 0 1 2 0 1 0 0 0 1 4 0 2 0 5 1 0 2 5 0 1 0 0 1 1 1 0 1 0 2 0 4 0 2 1 0 0 3 5 0 3 2 2 1 0 0 5 0 1 0 1 3 1 0 0 0 0 0 3 1 1 0 0 1 2 0 1 0 4 4 0 3 1 0 0 1 1 2 0 1 1 0 2 2 3 0 1 4 3 2 0 0 3 0 2 3 0 1 0 0 0 0 1 1 1 2 1 1 1 1 1 2 0 2 0 2 2 0 0 1 1 2 0 0 0 0 0 0 0 1 2 0 4 0 1 0 0 0 2 1 0 0 0 1 2 0 0 2 1 0 3 1 2 1 1 2 0 0 3 3 0 1 3 1 0 1 0 0 1 0 1 0 2 0 0 1 2 4 1 1 2 1 5 3 1 0 0 1 1 1 0 2 0 0 1 0 0 3 5 0 2 0 1 1 3 2 0 3 3 1 0 4
0 1 0 1 6 0 4 6 3 4 0 2 0 9 2 7 9 4 5 5 4 5 5 2 7 4 4 5 4 5 12 3 4 6 0 11 5 2 2 1 16 6 1 2 2 8 5 3 23 19 22 13 12 9 5 4 7 4 2 2 5 7 21 15 26 6 2 0 0 0 5 2 2 4 1 4 4 3 2 1 1 2 4 1 0 6 0 3 3 0 0 3 2 4 2 0 4 0 4 3 2 3 6 1 1 1 4 4 1 0 4 4 1 3 1 9 0 3 3 0 2 5 3 3 12 1 0 3 2 2 1 5 1 3 1 3 6 5 3 6 3 3 8 2 2 6 5 6 4 2 2 3 3 7 0 2 1 1 1 0 0 1 7 0 4 6 5 3 11 3 0 1 3 0 2 4 5 3 5 0 5 1 1 7 3 4 6 2 6 2 7 4 1 0 2 0 1 2 4 4 2 13 1 2 2 5 0 0 5 10 1 8 1 22 6 4 4 3 3 1 5 7 0 10 4 10 4 7 14 0 7 4 3 16 3 0 3 5 1 1 2 10 4 1 5 4 3 9 2 1 1 2 0 12 5 5 1 6 6 2 9 9 4 6 12 7 6 9 3 4 8 3 10 8 1 9 5 5 13 2 12 8 2 9 12 9 5 3 9 8 12 8 6 3 24 0 8 11 12 11 6 26 7 3 13 8 0 11 0 12 1 2 1 20 2 3 6 6 6 3 7 7 4 2 5 9 10 5 3 5 12 7 2 5 11 9 4 2 0 13 0 3 6 6 6 2 3 2 6 4 2 20 7 4 9 5 3 11 11 4 1 5 12 7 9 7 2 6 5 6 3 6 7 2 7 4 3 6 2 1 1 1 6 2 9 5 2 3 11 4 3 3 5 8 2 3 1 0 7 8 4 2 2 5 3 2 9 9 2 3 13 3 4 5 3 2 1 4 6 3 0 3 0 2 2 4 1 2 14 4 0 7 0 5 1 3 0 0 1 5 2 7 2 0 0 1 2 3 2 0 1 2 3 8 0 7 0 1 3 2 3 0 1 0 0 6 1 2 3 0 1 2 2 2 2 2 1 4 1 0 0 0 0 3 3 0 0 1 1 1 4 0 2 1 0 1 0 1 1 1 3 5 0 2 2 3 0 0 1 3 3 2 8 2 10 4 0 2 2 2 2 1 0 0 0 7 2 1 2 4 6 0 5 2 0 1 1 3 3 3 5 3 2 2 0 1 0 6 2 2 1 0 2 6 5 4 2 1 2 14 3 3 0 4 5 4 5 4 2 2 4 1 1 1 1 1 4 8 3 4 2 1 4 1 2 4 0 0 0 4 6 0 0 4 0 1 2 2 2 1 0 3 0 1 2 8 2 2 5 1 2 7 5 0 6 4 5 1 5 0 2 6 1 2 13 0 6 3 3 0 2 2 4 1 8 1 1 0 1 4 1 0 0 2 0 8 3 1 0 5 3 0 23 1 1 4 0 3 2 7 2 4 1 4 3 5 4 0 2 0 3 1 8 0 3 0 0 1 5 2 1 8 4 13 0 2 0 2 1 0 6 1 0 1 6 0 1 1 6 0 0 1 2 10 1 3 4 0 1 0 2 0 3 3 2 0 0 2 0 1 0 2 7 0 1 5 1 0 2 8 1 1 3 2 3 3 1 5 0 2 1 1 0 4 2 1 1 0 0 2 1 3 5 0 1 0 0 2 0 0 0 2 33 0 6 0 0 0 0 0 1 0 0 5 0 8 4 0 0 1 1 2 2 2 1 2 1 2 0 0 2 0 1 2 1 1 0 1 5 2 1 0 0 0 7 3 2 0 0 2 1 0 3 3 0 0 3 0 1 0 0 1 0 2 4 7 1 5 2 4 1 4 0 1 0 1 0 3 3 1 1 0 1 1 0 2 0 1 0 0 3 3 2 1 1 2 1 2 21 1 0 0 0 0 2 1 0 3 0 1 1 0 0 0 0 1 4 1 0 0 0 0 8 1 2 26 1 1 2 0 0 0 3 1 0 1 1 0 0 1 1 0 0 1 2 3 3 0 1 1 1 2 0 4 0 0 1 0 2 2 0 2 5 1 0 1 1 0 1 0 4 0 10 0 5 3 1 0 2 2 1 0 2 0 1 3 2 0
0 0 0 0 0 0 0 0 0 0 0 0 1 0 0 0 0 0 0 1 0 1 0 0 0 0 0 1 0 0 2 0 0 0 0 1 0 0 0 0 0 0 0 0 0 0 2 0 0 0 0 0 0 3 1 0 0 0 0 0 0 0 0 0 0 0 0 0 0 0 0 0 0 0 0 0 0 0 0 0 0 0 0 0 0 0 0 0 0 0 0 0 0 0 0 0 0 0 0 0 0 0 2 0 0 0 1 0 0 0 0 0 0 0 1 0 0 0 0 0 1 0 0 0 0 0 0 0 0 0 0 0 0 0 0 0 0 0 0 0 0 0 0 1 0 0 0 0 0 0 0 0 0 0 0 0 0 0 0 0 0 0 0 1 1 0 0 0 0 0 0 0 0 0 0 0 0 0 0 0 0 0 0 0 0 0 0 0 0 0 0 0 0 0 0 0 0 0 0 0 0 0 0 0 0 0 0 0 0 0 0 0 0 1 0 0 0 0 0 0 0 0 0 0 0 0 0 0 0 0 0 0 0 0 0 0 0 0 0 0 0 0 0 0 0 0 0 0 0 0 0 0 0 0 0 0 0 0 0 0 0 0 0 0 0 0 0 0 0 0 0 0 0 0 0 0 0 0 0 0 0 0 0 0 1 0 0 0 0 1 0 0 0 0 0 0 0 0 0 0 0 0 0 0 0 0 0 0 0 0 0 0 0 0 0 0 0 0 0 0 0 0 0 0 0 0 0 0 0 0 0 0 0 0 0 0 0 0 0 0 0 0 0 0 0 0 0 1 0 0 1 1 0 0 0 0 0 0 1 0 0 0 0 0 0 0 0 0 0 0 0 0 0 0 0 1 0 0 0 0 0 0 0 0 0 0 0 1 0 0 0 0 0 0 0 0 0 0 0 0 0 0 0 0 0 0 0 0 0 0 0 0 0 0 0 0 0 0 0 0 0 0 0 0 0 0 0 0 2 0 0 0 0 0 0 0 0 0 0 0 0 0 0 0 0 3 0 0 0 0 0 0 0 0 0 0 0 0 0 0 0 0 0 0 0 0 0 0 0 0 0 0 0 0 0 0 0 0 0 0 0 0 0 0 0 0 0 0 0 0 0 0 0 0 0 0 0 0 0 0 0 0 0 0 0 0 0 0 0 0 0 0 0 0 0 0 0 0 0 0 0 0 0 0 0 0 0 0 0 0 0 0 0 0 0 0 0 0 0 0 0 0 0 0 0 0 0 0 0 0 0 0 0 0 0 0 0 0 0 0 0 0 0 0 0 0 0 0 0 0 0 0 0 0 0 0 0 0 0 0 0 0 0 0 0 1 0 0 0 0 0 0 0 0 0 0 0 0 0 0 0 0 0 0 0 0 0 0 0 0 0 0 0 0 0 0 0 0 0 0 1 0 0 0 0 0 0 0 0 0 0 0 0 0 0 0 0 0 0 0 0 0 0 0 0 0 0 0 0 0 0 0 0 0 0 0 0 0 0 0 0 0 0 0 0 0 0 0 0 0 0 0 0 0 0 0 0 0 0 0 0 0 0 0 0 0 0 0 0 0 0 0 0 0 0 0 0 0 0 0 0 0 0 0 0 0 0 0 0 0 0 0 0 0 0 0 0 0 0 0 0 0 0 0 0 0 0 0 0 0 0 0 0 0 0 0 0 0 0 0 0 0 0 0 0 0 0 0 0 0 0 0 0 0 0 0 0 0 0 0 0 0 0 0 0 0 0 0 0 0 0 0 1 0 0 0 0 0 0 0 0 0 0 0 0 0 0 0 0 0 0 0 0 0 0 0 0 0 0 0 0 0 0 0 0 0 0 0 0 0 0 0 0 0 0 0 0 0 0 0 0 0 0 0 0 0 0 0 0 0 0 0 0 0 0 0 0 0 0 4 0 0 0 0 0 0 0 0 0 0 0 0 0 0 0 0 0 0 1 0 0 0 1 0 0 0 0 0 0 0 0 0 0 0 0 0 0 0 0 0 0 0 3 1 0 1 0 0 0 0 0 0 0 0 0 0 0 0 0 0 0 0 0 0 0 0 0 0 0 0 0 0 0 0 0 0 0 0 0 0 0 0 0 0 0 0 0 0 0 0 0 0 0 0 0 0 0 0 0 0 0 0 0 0 0 0 0 1
0 1 3 0 0 0 0 0 0 1 1 3 1 0 0 5 3 1 0 0 1 1 0 0 1 1 0 3 4 1 0 2 2 1 0 0 0 1 2 0 0 0 0 1 1 1 3 1 2 3 1 0 4 2 0 0 0 1 0 1 5 4 1 1 0 2 2 0 1 1 0 2 1 0 0 0 2 4 0 1 0 0 4 0 1 2 2 4 6 0 0 2 3 0 1 0 0 0 1 1 2 1 0 3 2 2 0 0 0 1 0 0 3 1 0 0 0 0 0 0 0 0 1 0 3 0 3 0 2 6 7 0 0 6 3 1 1 1 0 0 0 2 0 5 3 1 1 2 0 0 1 0 0 0 2 2 3 1 0 1 0 2 3 1 0 1 2 1 2 4 0 1 2 2 3 1 1 0 1 0 0 1 0 3 0 0 0 3 2 0 1 1 0 2 0 2 3 4 1 5 1 7 2 6 0 1 5 0 1 8 1 0 5 6 2 1 0 1 6 1 1 5 5 2 0 5 0 1 1 3 1 1 2 1 0 0 0 1 0 0 0 4 11 0 2 0 4 3 3 2 0 0 0 5 1 2 3 3 0 0 3 5 1 1 6 3 3 1 2 3 2 3 3 2 3 2 4 3 3 4 2 3 0 0 8 3 3 6 2 1 5 4 5 4 1 6 0 5 2 0 1 2 0 1 2 2 6 2 1 4 1 4 0 1 3 1 4 1 4 7 4 3 3 5 0 1 0 2 0 3 2 2 0 0 1 2 5 1 1 5 2 0 3 2 3 0 3 4 3 1 1 0 3 7 0 2 2 1 2 2 0 0 0 11 1 0 1 2 4 0 3 3 8 2 3 0 0 2 5 1 0 2 3 5 5 1 2 3 1 2 2 1 0 3 2 3 1 1 3 4 2 1 2 1 0 1 1 4 1 1 8 0 0 2 0 2 0 0 2 0 0 0 0 0 0 1 1 0 0 3 0 4 0 1 0 1 3 0 0 1 1 3 1 0 2 6 1 0 0 0 1 0 0 3 1 2 0 2 0 1 2 1 0 0 4 0 1 0 6 0 1 1 1 1 1 1 2 2 1 1 0 3 0 0 0 2 2 0 1 2 0 0 1 0 2 1 1 1 0 4 2 0 0 1 3 2 0 0 5 0 1 0 0 1 0 0 0 0 2 1 2 3 2 0 2 1 2 1 3 2 3 2 3 1 1 2 3 2 0 1 4 0 1 1 3 2 3 5 6 0 4 2 2 0 1 2 0 4 2 1 5 1 8 3 0 4 2 5 1 0 3 1 0 1 1 1 5 1 0 1 1 1 1 0 0 0 0 0 1 1 3 1 0 1 2 0 1 0 1 1 0 2 2 1 3 2 0 1 0 0 0 8 1 1 1 0 2 1 3 1 2 2 2 1 1 3 0 1 1 0 2 3 2 4 3 1 1 3 0 1 2 1 0 2 2 1 2 2 2 0 1 4 3 1 5 1 0 1 1 2 0 0 2 2 3 1 0 0 0 0 3 6 0 15 2 0 0 0 0 1 0 1 0 3 0 1 1 1 2 0 0 0 1 1 0 0 0 0 0 0 0 1 0 3 0 0 1 0 0 0 1 0 0 2 0 2 3 1 1 2 0 0 7 0 1 0 7 0 0 0 4 0 0 1 1 2 0 0 0 2 2 0 0 0 0 2 1 0 2 0 2 0 0 3 1 0 0 0 1 0 0 1 0 4 0 1 0 0 0 2 6 1 0 2 4 2 0 0 0 0 0 1 0 5 2 1 0 1 0 1 2 1 0 3 2 1 0 0 0 1 0 0 0 1 0 0 0 0 0 0 0 1 0 0 0 0 0 0 0 0 1 3 1 0 1 1 0 0 1 1 0 2 0 0 0 0 1 1 0 0 1 0 1 0 0 0 0 0 0 1 0 1 1 0 0 0 0 0 0 1 0 0 0 1 1 0 0 2 3 0 1 1 0 2 1 0 1 0 0 0 1 1 1 0 1 0 1 0 3 2 0 0 0 0 2 1 0 0 0 0 0 0 0 1 3 0 1 0 4 1 0 1 1 1 1 0 2 2 2 1 0 0 1 1 0 2 0 3 1 2 1 4 0 1 0 2 1 1 2 1 3 1 0 2 0 0 0 1
4 0 2 1 1 6 1 4 0 6 7 0 3 14 1 19 4 3 1 2 16 6 8 1 2 2 2 3 9 2 4 25 2 1 17 1 1 0 7 17 0 5 0 6 3 4 3 5 4 1 1 4 4 1 0 0 10 2 1 2 0 4 1 1 1 4 2 1 0 1 0 0 0 3 2 3 3 2 4 4 0 1 0 1 5 0 1 1 0 8 0 0 6 5 1 0 2 2 2 7 2 3 2 4 2 0 0 1 3 0 0 3 3 2 0 2 4 3 2 2 1 1 5 2 1 6 2 4 3 4 2 6 0 4 5 3 3 3 0 0 3 3 2 2 1 4 2 1 3 2 1 6 2 4 4 4 2 3 2 2 0 4 1 2 1 0 1 1 6 1 0 1 1 2 4 5 6 3 6 9 0 3 2 11 0 0 2 3 4 1 2 0 1 0 1 1 4 3 5 3 0 20 1 5 4 7 14 1 5 26 8 5 2 11 8 8 6 21 4 11 5 8 2 13 21 7 8 25 15 4 19 19 20 15 2 0 12 0 10 11 2 12 11 6 16 10 5 7 2 2 5 10 9 10 0 5 3 4 7 1 5 7 1 9 6 0 4 1 9 14 3 5 0 11 4 3 3 13 6 6 6 10 10 2 13 15 9 8 6 10 3 15 6 1 12 3 11 0 6 5 8 12 15 1 10 6 8 9 1 16 2 9 5 4 0 6 10 3 8 2 2 6 18 2 4 9 11 10 10 6 3 19 5 7 4 3 7 10 2 13 4 6 6 2 22 9 3 3 7 1 6 5 19 13 11 8 5 9 13 4 8 6 19 7 9 2 8 8 7 3 20 25 17 7 7 18 6 13 3 15 8 18 9 6 17 4 1 6 16 9 16 3 15 17 12 0 2 1 8 14 10 6 8 1 9 15 4 8 12 8 7 8 5 8 5 13 4 2 5 4 10 4 3 13 5 9 5 2 10 0 4 3 0 4 0 2 4 3 2 3 5 5 4 0 4 8 3 1 4 2 1 2 3 3 2 1 0 2 1 4 3 3 1 1 3 1 7 2 3 1 7 6 5 2 1 5 1 3 1 1 5 7 2 0 1 11 2 1 4 4 3 4 1 3 1 1 2 1 3 2 0 1 0 3 3 2 3 2 9 1 1 8 1 4 5 5 3 2 2 5 2 1 1 4 1 9 8 4 5 2 7 2 3 3 2 4 7 6 1 4 0 6 3 8 0 4 4 1 16 3 5 3 6 0 10 9 3 2 3 2 7 1 0 1 3 5 0 2 0 1 4 8 1 7 1 6 7 5 6 4 5 5 8 0 5 1 4 4 2 1 7 1 1 6 2 3 0 3 1 1 4 0 4 1 10 6 1 0 4 4 2 21 1 2 0 3 3 2 3 8 1 0 3 1 5 3 0 8 1 0 3 1 2 2 5 4 0 1 1 2 8 4 6 4 1 3 1 4 1 4 3 3 2 5 1 4 5 6 1 1 0 4 2 5 2 13 8 3 10 5 13 0 5 2 2 11 5 0 4 8 2 5 6 5 2 2 0 1 1 0 0 3 0 0 2 2 0 3 5 4 3 5 12 3 4 8 5 5 0 4 1 2 0 1 2 5 1 0 2 4 0 1 11 6 0 2 1 10 5 9 4 1 3 0 3 5 0 3 1 1 3 1 3 2 0 3 0 0 5 0 0 5 1 1 0 1 1 0 2 4 0 2 1 0 2 1 1 0 3 3 0 5 1 3 3 4 1 1 0 4 2 0 0 2 1 0 1 1 0 1 0 6 2 0 1 1 4 1 1 0 1 3 2 5 2 1 1 1 1 2 0 0 0 1 1 3 3 0 0 2 0 4 1 1 3 4 3 2 2 0 3 1 0 1 0 1 1 4 1 5 4 1 1 3 0 1 3 2 1 2 2 2 1 1 2 0 1 0 0 3 1 0 1 1 3 2 2 0 0 2 1 2 1 4 3 0 1 1 0 0 3 0 1 13 4 1 3 7 4 0 1 2 0 0 6 0 0 3 1 2 2 1 2 1 0 2 2 0 0 3 4 4 1 0 0 0 1 0 1 2 0 4 7 3 1 1 0 0 0 3 3 3 3 1 2 0 1 0 1 5 1 0 7 2 0 0 0 3
0 2 1 1 0 0 1 5 1 0 1 2 0 0 0 1 4 1 1 1 1 6 0 0 0 1 0 2 1 2 4 5 5 0 1 1 4 2 3 2 10 1 3 1 3 2 0 1 3 8 2 5 7 6 6 0 7 1 2 0 1 4 1 7 0 4 3 2 0 0 0 1 2 0 0 2 1 2 1 1 0 0 1 0 0 0 0 0 4 2 0 1 0 1 0 1 1 0 0 3 2 1 2 2 0 1 1 3 0 3 1 2 3 0 0 0 0 2 2 1 0 0 5 0 0 2 0 1 1 1 0 0 0 0 1 0 2 0 0 0 0 2 0 1 0 0 2 0 2 1 1 2 1 2 0 0 2 3 0 1 0 0 4 0 2 0 3 7 8 0 4 0 0 0 0 1 0 2 2 6 3 2 0 0 1 0 0 1 0 0 1 0 1 3 2 0 1 8 3 14 3 18 7 3 0 4 4 4 0 0 2 2 1 7 1 0 0 0 0 1 0 0 0 0 3 2 2 2 1 1 2 3 4 0 5 3 2 5 4 2 4 3 2 2 1 2 0 2 1 0 3 0 0 1 1 1 1 3 3 2 3 3 2 5 3 12 6 0 1 5 4 1 6 2 5 1 2 3 12 11 5 7 6 5 1 3 0 6 6 1 3 3 9 4 15 2 5 5 7 3 10 9 3 2 5 3 7 2 4 5 4 2 1 4 2 2 2 4 2 5 1 4 3 2 8 4 2 0 1 3 1 1 0 2 4 3 1 0 0 0 5 1 3 4 4 0 4 3 2 1 4 0 2 2 1 0 5 0 4 1 4 1 4 5 3 4 1 3 0 1 3 2 2 4 1 2 1 2 0 3 0 0 3 1 2 1 5 1 4 1 2 0 17 2 1 0 0 2 2 0 0 1 3 4 0 4 2 6 1 3 2 0 2 3 1 7 4 0 3 6 0 0 0 2 2 0 2 2 1 3 1 1 2 0 0 1 1 3 5 0 0 2 1 2 4 2 3 1 0 0 6 1 1 0 0 2 1 0 0 0 3 4 5 2 1 3 1 6 7 0 5 1 0 2 3 1 1 1 2 3 2 2 4 6 1 0 2 1 0 0 0 3 0 6 3 3 2 1 1 1 3 2 3 2 1 2 0 1 0 3 0 4 2 1 0 0 0 2 3 2 1 0 6 2 6 1 3 1 3 0 5 3 2 1 1 1 0 1 5 5 2 8 1 7 3 2 3 11 2 3 2 2 5 5 10 10 9 5 8 7 19 2 2 4 1 8 5 4 4 4 0 3 2 2 1 3 1 5 1 1 6 1 2 1 0 0 2 0 3 7 3 2 1 0 0 0 1 0 2 2 8 0 1 7 4 2 2 4 0 2 2 0 1 2 1 4 2 1 4 5 0 4 4 0 1 6 2 3 3 3 3 1 7 4 5 1 2 6 1 1 1 3 0 4 3 3 3 3 5 3 6 2 4 1 1 5 4 2 4 1 6 5 3 3 3 0 0 0 3 0 1 0 0 0 1 2 0 0 0 0 1 1 0 0 2 2 1 0 0 0 1 1 1 0 2 0 2 0 0 0 6 0 1 0 0 0 1 0 1 0 2 0 2 1 0 3 1 0 1 0 0 2 0 3 0 3 2 0 0 2 1 0 2 0 0 1 3 1 0 1 1 1 2 1 0 0 0 0 4 2 1 0 2 0 0 0 0 1 0 2 0 1 0 1 1 0 0 2 2 2 3 0 2 1 0 1 1 3 4 1 0 1 0 0 0 1 1 0 0 1 1 2 0 2 0 2 1 0 2 0 1 0 4 3 1 1 1 0 2 0 1 1 2 1 0 1 2 1 1 2 1 2 1 1 0 1 0 1 1 1 2 5 1 0 0 1 1 2 0 1 1 0 4 1 1 0 1 1 0 4 1 0 1 2 0 1 0 0 1 3 2 1 0 0 0 0 1 3 1 1 1 1 1 0 0 2 0 2 0 1 1 1 1 1 5 1 1 4 2 1 0 2 1 0 6 1 1 1 4 1 1 1 1 1 6 1 2 0 3 1 2 1 1 2 1 0 0 1 3 5 0 1 1 2 2 1 0 1 3 3 2 2 0 1 6 0 4 1 0 1 1 0 4 0 1 6 2 1
0 0 0 0 0 0 1 0 1 0 0 0 0 0 0 1 0 2 1 1 0 2 1 0 1 0 0 0 0 3 0 8 3 3 3 0 0 0 0 0 0 0 1 0 0 1 1 0 0 0 1 1 0 0 0 0 0 0 0 0 0 0 0 0 4 0 1 1 1 0 0 0 2 1 1 0 2 0 0 1 0 0 0 0 0 0 0 0 3 2 0 0 1 1 0 0 0 1 0 2 0 1 0 0 0 0 0 0 0 1 0 2 0 0 0 0 0 0 0 0 1 0 0 0 2 2 0 0 1 0 1 0 2 1 0 0 1 0 0 1 0 0 0 0 0 1 0 0 0 1 0 1 0 0 0 0 2 0 0 2 0 0 1 1 0 1 2 0 0 0 0 1 2 0 0 0 1 0 2 0 0 0 0 0 0 1 0 1 0 1 0 2 0 1 2 0 3 0 2 3 0 7 1 1 0 3 0 0 1 1 2 0 0 3 0 1 0 0 0 0 0 0 0 0 0 0 0 0 1 0 0 0 4 0 0 0 0 0 0 0 0 1 0 0 1 0 2 0 0 0 0 0 0 0 0 1 0 0 0 0 0 0 0 0 0 0 0 0 0 0 0 3 0 3 0 0 0 0 0 0 0 0 0 0 0 0 0 0 1 2 2 0 0 0 1 0 2 0 2 4 1 0 0 0 4 0 1 0 1 0 0 1 0 8 0 1 0 1 0 0 0 2 0 2 0 0 1 0 2 0 0 1 0 1 1 0 0 1 0 0 3 0 1 3 0 1 0 0 0 0 1 0 0 6 0 0 0 0 1 0 0 0 0 1 5 2 0 0 0 0 0 3 1 0 0 5 0 4 2 1 0 0 0 0 1 3 3 0 7 2 0 0 0 1 0 0 0 0 0 0 1 0 0 0 0 0 0 0 5 0 3 0 0 0 4 0 1 0 0 0 0 0 0 1 0 0 0 0 0 0 0 1 0 0 0 0 0 0 0 4 0 0 0 0 0 2 0 0 0 1 0 2 7 0 0 0 0 1 0 0 0 0 0 2 1 0 1 1 0 3 0 4 2 0 0 0 0 0 0 0 0 0 2 0 0 2 0 1 0 1 0 0 1 0 0 0 0 0 0 0 0 1 0 0 0 0 0 0 1 0 0 4 1 0 1 0 0 0 0 0 0 0 0 0 0 0 0 0 0 0 0 0 0 0 0 0 0 0 0 1 0 0 1 0 0 0 0 2 3 0 0 3 0 0 0 3 1 1 1 0 2 0 0 0 0 0 0 1 0 0 0 0 0 0 0 0 0 0 0 0 0 0 2 0 0 0 0 1 0 1 0 0 0 0 0 1 0 0 0 0 6 1 0 0 0 0 0 0 0 0 0 1 2 0 0 1 3 0 0 0 0 0 0 0 1 1 0 0 0 0 0 0 0 0 0 0 0 3 0 0 0 0 0 0 0 0 0 0 0 0 0 0 0 0 0 0 0 0 0 1 0 2 0 0 1 0 1 0 0 6 4 0 0 0 1 0 0 0 0 0 0 0 0 0 0 0 0 0 0 0 0 0 0 0 0 0 0 0 0 6 0 0 0 0 0 0 0 0 0 0 1 0 0 0 0 0 0 0 0 0 0 0 0 0 0 0 0 0 0 4 0 0 0 0 0 0 0 1 1 1 4 0 0 0 1 0 0 0 0 0 0 0 0 0 0 0 0 0 0 0 1 0 4 0 0 0 0 0 0 0 0 0 0 1 0 0 0 0 0 0 0 0 0 0 0 0 0 0 0 0 0 0 0 0 0 0 0 1 0 0 0 0 0 0 0 0 0 0 0 0 1 0 0 0 0 1 0 0 0 0 0 0 1 0 0 0 0 0 1 0 0 2 0 0 0 0 0 0 0 0 2 0 1 0 0 0 0 1 0 0 0 0 0 0 0 0 0 0 2 2 0 0 0 0 0 0 0 1 0 0 0 1 0 0 0 0 0 0 1 0 0 0 0 1 0 0 0 1 2 0 0 0 0 0 0 0 0 1 0 0 0 0 0 0 1 0 0 0 0 0 0 0 0 0 0 0 0 0 0 1 0 0 0 0 0 0 0 0 0 0 0 0 0 0 0 0 0 0 0 0 0 0 1 0 0 0 1 2
0 0 0 0 0 0 0 0 2 0 0 1 0 0 0 2 0 0 1 0 1 0 0 0 1 0 4 0 0 4 3 0 0 1 2 0 0 1 0 1 0 0 0 0 0 0 0 2 0 0 4 0 2 0 0 0 0 0 0 1 0 0 2 0 1 4 2 1 0 0 2 0 0 1 0 1 0 0 1 0 3 0 0 1 0 0 1 0 0 0 0 0 0 0 2 0 0 0 2 0 0 1 0 0 1 0 0 1 0 0 0 0 0 1 0 0 0 0 0 1 0 0 0 0 0 2 2 0 0 0 2 2 0 0 1 0 0 0 0 0 0 2 1 0 0 0 0 1 0 1 0 0 0 0 1 1 0 0 0 0 1 0 3 1 0 0 0 1 6 0 1 0 0 1 0 0 4 0 0 0 1 3 0 4 0 1 0 0 1 0 0 3 0 0 1 0 3 0 3 1 0 2 1 0 0 2 3 0 1 0 1 4 0 2 0 0 0 0 0 0 0 1 3 0 0 4 0 1 0 1 0 1 4 0 0 0 1 0 0 1 0 0 1 0 1 0 1 0 0 0 0 1 0 0 1 1 1 0 0 2 0 1 3 0 2 1 0 1 2 4 3 1 0 7 1 2 4 1 2 2 0 3 0 0 1 1 1 5 0 5 1 3 5 2 2 2 2 0 2 0 3 1 0 0 2 2 2 5 0 0 0 1 1 0 1 1 1 0 0 0 0 3 1 1 1 1 1 0 0 3 0 1 1 0 0 5 0 1 1 3 0 1 2 1 1 0 0 1 0 2 0 0 0 0 0 1 0 1 0 1 1 0 1 0 3 0 1 2 2 1 0 1 2 0 0 3 1 2 1 0 1 0 1 1 0 1 0 1 5 0 0 0 0 2 2 0 2 1 1 0 0 3 1 1 1 1 0 0 0 0 0 1 0 5 0 0 0 0 0 0 1 0 3 0 1 3 0 0 0 1 0 0 0 1 0 0 1 1 1 3 0 0 0 0 0 1 1 0 0 1 0 0 2 0 1 1 0 1 1 0 0 2 1 0 0 0 0 0 0 0 0 1 1 0 0 0 1 0 0 1 0 1 0 0 0 0 0 0 0 0 3 0 2 0 2 0 1 0 3 0 0 0 0 1 1 2 0 0 0 0 2 0 0 2 0 0 1 1 0 0 0 1 0 0 0 0 0 1 0 0 0 0 0 1 0 0 0 2 0 1 0 2 0 0 1 1 1 4 2 4 0 1 1 2 1 0 2 1 0 3 0 2 0 1 1 2 1 2 0 0 0 2 0 0 1 1 0 0 0 2 0 1 0 0 0 0 0 2 0 1 0 1 0 1 0 0 1 0 1 0 5 2 0 1 4 0 1 0 3 2 0 1 0 0 1 0 0 0 0 2 2 1 0 2 1 2 0 2 0 1 0 2 2 0 0 0 0 1 1 0 2 1 0 0 0 0 0 0 2 3 1 1 2 1 1 1 0 1 0 2 0 1 0 2 0 4 0 0 0 0 0 0 0 1 0 0 0 4 0 0 0 0 0 0 4 0 0 0 2 0 0 0 0 0 1 1 0 0 0 0 0 0 0 0 0 0 0 0 3 0 0 1 0 1 0 1 0 1 0 0 1 0 0 0 1 1 0 1 0 0 0 0 1 0 1 1 1 0 0 0 0 0 0 0 0 1 1 1 0 1 0 1 0 0 0 0 0 0 0 2 0 0 0 1 1 0 0 0 0 0 1 0 0 0 0 1 1 0 0 0 0 0 0 1 0 0 0 0 0 2 0 0 0 0 0 0 1 0 1 1 2 0 0 1 0 0 1 0 0 1 0 0 0 0 1 0 1 0 0 0 0 0 1 0 1 0 0 0 0 1 0 1 0 0 0 0 0 2 1 1 1 0 1 0 2 0 0 0 0 0 0 1 0 0 0 0 1 0 0 0 0 0 1 0 0 0 0 0 0 0 0 0 3 0 0 0 0 0 0 0 0 0 2 0 2 1 0 1 1 0 1 0 1 0 1 0 0 0 0 0 0 0 0 0 0 2 0 0 0 1 0 5 0 0 0 0 0 0 0 0 0 0 0 1 0 2 0 0 0 0 1 0 0 0 0 0 0 0 0 1 1 1 2 2 2 0 1 0
0 0 0 0 0 1 1 0 0 0 1 0 2 0 0 0 1 0 0 2 0 0 0 0 0 0 0 0 0 0 0 2 0 0 1 0 1 0 0 0 0 1 0 0 0 1 1 0 1 0 0 2 0 0 0 0 0 0 1 0 0 0 1 0 0 0 0 0 1 0 0 0 0 1 0 1 0 1 0 1 0 1 0 0 0 0 0 0 6 1 0 0 0 0 1 0 0 0 0 2 0 1 0 0 0 0 0 0 0 0 1 0 0 0 0 2 0 0 1 0 0 0 0 0 1 0 0 0 0 0 0 0 0 1 0 0 0 0 0 0 0 0 0 0 0 0 0 0 0 0 2 0 0 1 0 0 1 0 0 0 0 0 0 0 0 0 0 0 0 0 0 1 0 0 0 0 0 0 1 0 0 0 1 0 0 0 0 0 0 0 0 0 0 0 0 0 0 0 0 0 0 0 0 0 0 0 0 0 0 3 0 0 0 0 1 2 1 0 0 0 0 0 0 0 0 0 0 0 0 0 0 0 0 0 1 0 0 1 1 0 0 0 0 1 0 0 0 0 0 0 0 0 0 1 0 0 1 0 0 0 0 2 0 1 0 0 0 0 0 1 0 0 0 1 1 2 3 0 1 0 0 0 1 0 0 0 0 0 2 0 0 0 1 0 0 1 0 0 0 0 0 0 1 0 2 0 0 0 0 1 0 0 0 0 1 0 0 0 0 0 0 1 0 2 0 0 1 0 1 0 0 0 0 0 0 0 1 0 1 0 0 0 0 0 1 0 1 0 0 0 1 0 0 0 0 0 2 0 0 0 1 0 1 0 0 0 1 0 0 0 0 0 0 0 0 0 0 0 0 2 0 0 0 0 0 0 0 0 0 0 0 0 1 0 0 0 1 0 0 1 1 0 0 0 0 1 1 0 0 1 0 0 0 0 0 1 0 0 0 0 0 0 0 0 0 0 0 0 0 0 0 0 0 0 0 0 0 1 0 0 0 0 0 0 0 0 0 0 0 0 1 0 0 0 0 1 0 0 0 1 0 0 0 0 1 0 0 0 0 0 0 0 0 0 0 0 0 0 0 1 0 0 0 0 0 0 0 0 0 0 0 0 1 0 0 0 0 0 4 0 0 0 0 0 0 0 0 0 0 0 0 0 0 0 0 0 1 0 0 1 0 0 0 0 0 0 1 0 0 1 0 1 2 0 0 0 0 0 0 1 0 0 0 1 0 0 0 0 0 0 0 0 0 0 0 0 0 1 1 0 1 1 0 0 0 0 0 0 0 0 0 0 0 0 3 0 0 2 0 0 0 1 0 0 0 0 0 0 0 0 0 0 0 0 0 1 0 0 1 0 1 0 0 0 1 0 0 0 0 0 0 0 0 0 0 0 0 2 0 0 0 0 1 0 0 0 0 0 0 0 0 0 0 0 0 0 1 0 0 0 0 0 0 0 0 0 0 0 0 2 0 0 0 0 1 0 0 1 0 0 0 0 0 0 0 0 0 0 0 0 0 0 0 0 0 0 0 0 0 0 0 0 0 0 0 0 0 0 0 0 0 0 0 1 0 0 0 0 0 0 0 0 0 0 0 0 0 0 0 0 0 0 0 0 0 2 0 0 0 0 0 0 0 0 0 0 0 0 0 0 0 0 0 0 0 0 1 0 0 0 0 0 0 0 0 0 0 0 0 0 0 0 0 2 0 0 0 0 0 0 0 0 0 0 0 0 2 0 0 0 0 0 4 0 0 0 0 0 1 0 0 0 0 0 0 0 0 0 0 0 0 0 0 0 0 0 0 0 0 0 0 0 0 0 0 0 0 0 0 0 0 0 0 0 1 0 0 0 1 0 0 0 1 0 2 2 0 0 0 0 0 0 0 0 0 0 0 0 1 0 1 0 0 0 0 0 0 0 1 0 0 0 0 0 0 0 0 0 0 0 0 0 0 1 0 3 0 0 1 0 0 0 0 0 0 0 0 0 0 2 0 0 0 0 0 0 0 0 0 0 1 1 0 0 0 0 0 0 0 0 0 0 0 0 0 0 0 0 0 0 0 0 0 0 0 0 0 0 0 0 0 0 0 0 0 0 1 1 0 0 0 0 0 0 0 1 0 0 0 1 0 0 1 0 0 0 0 0
0 0 0 0 0 0 0 0 0 0 0 0 0 0 0 1 0 0 0 0 0 0 0 0 1 0 0 0 0 0 0 0 4 0 0 0 0 0 0 0 0 0 0 0 0 0 0 0 0 0 0 0 0 1 0 0 0 0 0 0 0 0 0 0 0 1 0 0 0 1 0 0 0 0 0 0 0 0 0 0 0 0 0 0 0 0 0 0 0 1 0 0 0 0 0 0 0 0 0 0 0 0 0 0 0 0 0 0 0 0 0 0 0 0 0 0 0 0 0 0 0 0 0 0 0 0 0 0 0 0 0 0 0 0 0 0 1 0 0 0 0 0 2 0 0 0 0 0 0 2 0 0 0 0 0 0 0 0 0 0 0 0 0 0 1 0 0 0 0 0 0 0 0 0 0 0 0 0 0 0 0 0 0 1 0 0 0 0 1 0 0 0 0 0 1 0 0 0 0 0 0 0 0 0 1 0 0 0 0 0 0 0 0 0 0 0 0 0 0 0 0 0 0 0 0 1 0 0 0 0 0 0 0 0 0 0 0 0 0 0 0 0 0 0 0 0 0 0 0 0 0 0 0 0 1 0 0 0 0 0 0 0 0 0 0 0 0 2 0 1 0 0 0 0 0 0 0 0 0 0 0 0 0 1 0 0 0 0 0 0 0 0 0 0 0 0 0 0 0 0 0 0 0 0 1 0 0 0 1 0 0 0 0 0 0 0 0 0 0 0 1 1 0 0 0 1 0 0 0 0 0 0 0 0 2 0 0 0 0 0 0 0 0 0 0 0 1 0 0 0 0 0 0 0 1 0 0 0 0 2 0 0 0 0 0 0 0 0 1 0 0 0 0 0 0 0 0 0 0 0 0 0 1 0 1 0 0 0 0 0 0 0 0 0 0 0 0 0 0 0 0 0 0 0 0 0 0 0 0 0 0 0 0 0 1 0 0 0 0 0 0 0 0 0 0 0 0 0 0 0 0 0 0 0 1 0 0 0 0 0 0 0 0 0 0 0 0 0 0 0 0 0 0 0 0 0 0 0 0 0 0 0 0 0 0 0 0 0 0 0 0 0 0 0 0 0 0 1 0 0 0 0 0 0 0 0 0 2 0 0 0 0 0 0 0 0 0 0 0 0 0 0 0 0 0 0 0 1 0 0 0 0 0 0 0 0 1 0 0 0 0 0 0 0 1 0 0 0 0 0 0 0 1 0 0 0 1 0 0 0 0 0 0 0 0 0 0 0 0 0 0 0 0 0 0 0 0 0 0 0 0 0 0 0 0 0 0 0 0 0 0 0 0 0 0 0 0 0 0 0 0 0 0 0 0 0 0 1 0 0 0 0 0 0 0 0 0 0 0 0 0 0 0 0 0 0 0 0 0 0 0 1 0 0 0 0 0 0 0 0 0 0 0 0 0 0 0 0 0 0 0 0 0 0 0 0 1 0 0 0 0 0 0 0 0 0 0 0 0 0 0 0 0 0 0 0 0 0 0 0 0 0 0 0 0 0 0 0 0 0 0 0 0 0 0 0 0 0 0 0 0 0 0 0 0 0 0 0 0 0 1 0 0 0 0 0 0 0 0 0 0 0 0 0 0 0 0 0 0 0 0 0 0 0 0 0 0 0 0 0 0 0 0 0 0 0 0 0 0 0 0 0 0 0 0 0 0 0 0 0 0 0 0 0 0 0 0 0 0 0 0 0 0 0 0 0 0 0 0 0 0 0 0 0 0 0 0 0 0 0 0 0 0 0 0 0 0 0 0 0 0 0 0 0 0 0 0 0 0 0 0 0 0 0 0 0 0 0 0 0 0 0 0 0 0 0 0 0 0 0 0 0 0 0 0 0 0 0 1 0 0 0 0 0 0 0 0 0 0 0 0 0 0 0 0 0 0 0 0 0 0 0 0 0 0 0 0 0 0 0 0 0 0 0 0 0 0 0 0 0 0 0 0 0 0 0 0 0 0 1 0 0 0 0 0 0 0 0 0 0 0 0 0 0 0 0 0 0 0 0 0 1 0 0 0 0 0 0 0 0 0 0 0 0 0 0 0 0 0 0 0 0 0 0 0 0 0 0 0 0 0 0 0 0 0 0 0 0 0 0 0 0 0 0 0 0 0 0 0 1 0 0 0 0 0 0 0 0
0 0 0 1 0 0 0 0 7 0 1 1 1 0 1 0 0 0 0 1 2 8 0 1 0 2 0 2 0 0 0 2 11 0 0 0 0 2 1 0 0 0 0 35 1 0 0 1 7 3 16 1 1 1 8 0 11 0 0 0 3 1 6 3 0 0 0 0 0 0 0 0 0 1 4 2 9 1 0 2 0 1 2 0 2 2 1 0 6 1 1 0 0 0 1 0 0 0 1 1 1 0 1 0 2 0 0 0 0 1 0 1 0 0 0 3 3 1 0 3 3 0 2 0 0 0 1 0 0 0 0 0 0 6 0 2 0 1 0 1 1 1 0 0 1 0 0 1 0 2 2 2 0 0 0 1 1 0 1 2 0 2 1 0 4 0 0 3 0 1 0 2 0 0 0 0 3 0 0 0 0 0 1 0 3 0 0 1 1 0 0 0 1 1 2 0 0 2 1 1 0 0 0 0 0 0 0 0 0 0 0 0 0 0 0 0 0 0 1 0 0 0 0 0 1 0 2 0 0 0 0 0 0 0 0 0 0 0 1 0 0 0 0 0 0 1 1 0 0 0 4 0 1 1 0 0 3 2 0 0 0 0 0 0 1 0 1 2 0 0 0 0 0 0 1 0 0 0 3 1 0 1 0 1 1 1 3 0 0 1 1 0 0 3 2 0 0 8 0 2 1 0 0 0 0 2 0 0 1 2 0 0 1 0 0 0 0 0 0 0 3 0 0 0 0 0 1 6 0 3 2 1 0 2 1 1 4 0 1 0 0 2 1 1 1 4 2 3 1 2 1 7 11 4 0 4 1 1 1 0 3 0 1 7 0 3 0 5 4 1 1 8 8 5 3 3 1 2 2 5 3 1 2 1 3 1 5 4 4 1 2 1 1 6 3 0 0 0 5 2 0 3 4 0 0 0 2 0 0 2 3 1 0 2 1 0 1 1 4 0 0 1 0 0 0 0 1 0 1 0 1 0 2 0 1 1 0 0 4 3 3 0 0 1 0 2 0 0 0 0 0 0 1 0 0 0 0 1 0 0 1 1 0 0 0 0 0 1 0 0 1 0 1 2 0 0 0 0 1 0 1 0 0 1 0 1 1 1 0 2 0 2 0 0 3 1 0 0 0 0 0 0 0 0 1 0 1 7 0 0 1 2 0 0 5 0 0 0 0 1 0 2 3 2 0 0 0 0 0 0 1 0 2 0 0 2 1 0 2 2 0 0 0 1 0 1 0 1 0 0 0 0 1 1 0 1 0 0 0 2 2 0 0 0 1 0 0 0 2 1 0 1 2 0 0 1 2 1 0 0 0 0 0 1 0 1 0 0 0 0 0 1 3 0 0 0 0 0 1 0 3 2 0 0 0 0 0 1 0 0 0 0 1 0 2 0 0 0 0 0 1 0 1 0 1 0 2 0 0 0 0 0 1 0 1 0 0 0 0 0 0 0 1 1 0 0 0 0 0 2 2 0 1 0 0 0 0 0 1 0 0 0 2 0 0 0 0 0 0 0 0 0 0 13 2 0 0 5 0 0 2 2 0 0 0 0 0 0 0 0 1 0 0 0 0 0 0 0 0 1 1 2 0 0 0 0 1 0 0 0 0 0 0 0 0 0 0 0 0 2 0 0 0 0 0 1 0 0 0 2 0 1 0 0 0 1 0 0 0 0 1 0 0 0 0 0 0 0 1 0 4 0 0 0 1 0 1 0 0 0 0 0 0 0 1 0 0 0 0 1 0 1 4 0 0 1 0 0 2 0 1 0 0 2 0 0 0 0 0 1 0 0 1 0 0 0 0 0 0 0 0 0 0 0 0 0 0 0 1 0 0 0 0 0 0 0 1 0 0 0 0 0 0 2 0 2 0 0 0 0 0 1 0 0 0 0 0 0 0 0 0 0 0 0 0 0 4 0 0 0 0 0 0 0 1 1 0 0 0 0 0 0 1 1 1 0 0 1 0 1 0 0 0 0 1 0 1 0 0 0 0 0 0 0 0 0 0 0 0 0 0 0 0 0 1 0 0 0 0 0 0 0 1 0 0 0 2 0 0 0 0 1 0 0 0 0 0 0 0 0 1 1 0 0 0 0 1 2 0 2 0 0 1 1 2 0 0 0 0 0 0 0 0 0 1 0 1 0
3 2 0 1 0 0 1 0 0 0 0 1 0 3 0 0 0 0 0 3 3 0 0 0 1 0 0 0 4 1 0 3 0 1 2 0 1 0 0 2 0 1 0 4 1 2 1 1 1 1 0 2 2 0 0 0 2 0 1 3 0 0 2 0 0 7 1 0 0 0 0 3 0 0 0 0 4 0 1 1 0 0 2 0 0 0 1 0 0 2 1 0 0 0 1 2 0 0 0 1 1 0 0 0 0 0 0 1 0 1 1 5 1 2 1 0 1 0 0 0 2 1 6 3 2 0 0 1 1 0 3 0 0 0 1 0 0 1 0 3 1 1 2 1 1 0 2 2 0 0 0 2 2 1 1 0 0 2 0 2 0 0 0 0 1 2 0 0 5 4 0 1 0 2 1 0 2 3 0 0 0 0 2 4 1 2 2 1 1 0 0 1 0 0 2 0 4 0 0 1 5 8 7 4 0 2 4 2 4 8 1 0 3 2 3 2 0 0 1 0 0 1 0 8 0 1 4 4 0 1 2 0 3 0 0 0 2 1 0 2 0 2 0 1 1 4 1 3 0 2 0 0 2 1 1 0 0 2 0 5 1 6 0 0 2 0 3 1 2 1 3 2 2 4 2 6 1 3 2 1 1 2 3 1 0 2 0 4 3 1 0 1 1 3 5 5 2 1 0 6 5 6 2 1 7 0 4 2 0 4 1 2 0 1 2 5 1 0 0 0 0 1 4 2 0 2 1 0 0 2 0 0 2 0 2 0 2 1 2 1 0 0 1 3 3 0 1 1 1 0 1 1 2 1 2 1 1 1 3 0 0 1 0 2 3 3 2 2 2 0 1 3 0 1 1 0 2 2 0 1 0 6 1 1 4 3 1 1 1 3 0 3 1 2 0 0 0 0 1 3 0 4 0 1 0 1 0 0 1 3 0 1 0 0 0 1 0 2 0 1 1 0 0 0 0 1 2 2 0 0 4 1 0 1 0 0 0 0 1 0 1 0 0 0 1 1 0 0 1 1 0 1 0 1 3 0 2 1 1 0 0 1 1 0 0 0 0 1 0 0 0 0 1 2 2 0 3 2 1 1 0 2 0 1 1 3 0 0 0 1 0 0 0 0 0 0 1 0 0 0 1 0 0 3 0 1 0 0 2 1 0 1 0 0 0 2 0 0 1 0 1 1 0 1 0 1 1 1 4 1 1 2 1 0 3 2 0 3 0 2 0 0 1 2 2 5 2 3 2 1 2 3 0 1 3 1 0 1 0 0 4 1 1 2 4 2 1 1 1 1 3 2 0 3 2 4 3 2 1 0 2 0 1 1 1 1 0 2 1 2 1 0 0 2 1 1 1 0 0 1 0 0 1 2 0 3 0 2 3 0 0 1 2 2 0 1 1 1 0 0 1 0 0 2 1 1 0 0 0 2 1 0 5 2 2 2 1 2 1 3 3 0 0 2 1 0 0 2 1 0 1 2 0 0 2 0 0 2 1 3 1 0 3 1 0 0 5 0 0 6 0 0 0 0 0 3 0 0 2 1 0 0 0 4 0 0 1 0 1 0 1 0 2 1 0 0 0 0 0 3 0 1 0 13 1 0 0 3 0 0 0 0 0 1 0 0 0 0 0 3 0 0 0 2 0 0 0 0 0 0 0 0 2 0 0 2 0 0 1 0 1 1 0 0 1 1 0 0 0 0 1 2 0 0 0 0 1 0 0 0 1 0 0 0 0 2 0 0 0 1 3 0 0 2 1 0 1 0 1 0 1 1 0 0 0 0 0 1 0 0 0 0 0 0 0 0 0 1 0 0 1 0 2 0 0 0 0 1 0 0 1 0 1 3 0 0 0 0 0 0 0 1 1 0 0 0 0 0 0 1 0 0 2 0 0 0 1 1 0 1 0 0 1 0 0 0 0 2 1 1 0 1 0 2 0 0 1 0 0 0 1 2 1 2 0 1 0 0 1 0 0 0 0 1 0 0 3 1 1 0 0 4 1 7 0 0 0 0 1 2 0 2 0 1 2 1 0 3 0 0 0 3 1 1 0 1 0 0 0 0 0 1 0 1 2 1 0 0 2 0 0 0 2 0 0 0 4 1 0 0 1 1 0 0 0 0 0 0 0 0 0 1 0 0 0 3 1 2
0 0 1 0 0 0 0 0 1 1 0 1 0 0 1 1 0 0 0 0 0 0 1 2 0 2 0 1 2 0 0 0 0 0 0 0 0 0 0 0 0 1 0 0 0 0 0 0 0 1 1 0 1 0 0 0 1 1 0 0 1 1 1 0 0 7 0 0 0 0 0 0 0 0 0 0 1 1 0 0 0 0 0 0 0 0 0 0 0 0 0 0 3 1 0 0 0 0 0 0 0 0 0 1 0 1 0 1 0 0 0 0 1 0 0 0 2 0 0 0 0 0 1 1 0 1 0 1 0 0 0 0 0 0 0 1 0 0 0 0 0 0 1 0 0 1 0 0 0 0 0 1 1 0 1 3 0 0 0 1 0 0 0 1 0 0 0 0 2 0 0 0 1 0 0 0 0 0 1 2 0 0 0 3 1 0 0 0 0 0 0 0 1 0 2 0 3 0 1 1 0 3 3 2 1 0 1 0 0 0 3 3 0 2 2 0 2 0 0 0 6 1 0 0 0 0 0 1 0 0 2 6 3 0 0 0 1 0 0 0 2 0 2 0 1 0 1 0 0 0 0 0 0 0 3 0 0 1 3 0 1 3 1 1 0 3 1 0 3 4 0 1 2 1 1 0 1 1 4 1 1 2 0 1 0 2 0 0 1 0 0 0 0 5 1 1 2 0 1 0 0 1 1 1 1 3 0 1 0 2 0 1 0 1 0 1 1 1 0 1 1 0 0 0 0 0 2 0 0 1 0 1 2 1 0 2 1 1 0 0 0 2 0 1 0 0 1 0 1 0 1 6 0 1 1 1 0 0 2 0 0 0 0 0 0 0 0 0 0 1 0 1 0 0 0 1 2 0 0 0 0 0 0 1 0 0 0 0 1 2 0 0 0 0 0 0 0 1 1 0 1 0 0 0 0 2 0 0 0 0 2 0 0 0 1 0 1 1 0 1 0 0 3 0 0 0 7 0 2 0 0 0 0 1 0 0 0 0 0 0 0 0 0 1 0 0 0 0 0 0 0 3 0 0 0 0 0 2 0 0 0 0 0 0 0 0 0 0 0 0 0 0 0 0 0 0 0 0 0 0 0 0 0 0 1 0 0 0 1 0 0 0 0 1 0 0 0 0 0 0 0 0 0 0 1 0 0 1 0 0 0 1 0 1 0 1 0 0 0 0 0 0 0 0 0 1 1 1 0 1 0 0 0 0 1 1 0 0 0 0 1 1 0 1 0 0 1 0 0 0 0 0 1 0 0 1 3 0 1 1 0 1 0 1 0 0 1 2 0 0 0 0 0 0 0 0 0 0 0 0 0 0 0 0 1 0 0 0 0 0 0 0 0 0 0 0 0 0 0 0 0 0 0 0 0 0 0 0 1 1 1 3 2 0 0 0 0 0 2 0 1 1 0 1 0 0 0 8 0 1 1 0 1 0 0 0 0 2 0 0 1 1 0 0 1 0 0 0 0 0 0 0 0 0 0 0 0 0 0 0 0 0 0 1 1 0 0 0 0 0 0 0 0 0 0 0 0 0 0 0 0 0 0 0 0 0 0 0 0 1 0 0 0 0 0 0 0 0 0 0 0 0 0 0 0 0 0 0 0 1 3 0 0 1 0 0 0 0 0 1 0 0 0 2 0 0 0 0 0 2 0 0 0 0 0 0 0 0 0 1 0 0 0 0 0 1 0 0 0 0 1 0 0 1 0 0 0 0 0 0 0 0 3 0 0 0 0 0 0 0 2 2 0 0 1 0 0 0 0 0 0 0 0 0 0 0 0 0 0 0 0 0 0 0 0 0 0 0 0 0 0 1 0 0 0 1 0 0 0 0 1 0 0 0 0 0 0 0 0 0 0 0 0 1 0 0 0 1 0 0 0 0 0 1 0 0 0 0 0 0 0 0 1 0 0 0 0 0 0 1 0 1 1 0 0 0 0 0 0 0 0 0 0 0 0 0 1 0 0 0 0 0 0 0 1 0 0 0 0 0 0 1 0 2 0 1 0 0 1 0 0 0 0 0 0 0 0 1 0 0 0 0 1 0 0 0 1 0 0 0 1 1 0 0 0 0 1 0 1 1 0 0 0 0 0 0 3 0 0 0 1 0 1 0 2 3 0 0 0 0 0 0 0 0 1 0 1 0
0 0 0 0 0 0 0 0 0 0 1 0 2 0 0 6 0 0 0 2 0 7 0 0 0 0 0 0 0 1 0 1 0 0 0 0 1 0 0 0 0 0 0 1 2 0 1 0 1 0 0 0 2 0 0 0 1 0 0 0 0 1 1 0 0 2 0 0 0 0 1 0 0 0 0 0 0 1 0 0 0 0 0 0 0 0 0 0 0 0 1 0 0 0 0 0 0 0 0 1 0 0 0 0 0 3 0 0 0 0 0 0 1 0 0 0 0 0 0 0 0 0 1 0 0 0 0 0 0 1 0 0 0 0 1 0 0 0 0 0 0 1 0 0 0 0 0 0 0 0 0 0 0 0 0 0 0 0 0 0 0 1 0 0 0 0 0 0 0 0 0 0 0 0 0 0 0 1 4 0 0 0 1 1 0 0 0 1 0 1 0 0 0 0 0 1 0 0 0 0 0 2 0 0 0 0 4 0 0 4 1 0 1 0 0 0 0 0 0 0 0 0 0 0 0 0 0 1 0 1 0 0 0 0 0 0 0 0 0 0 0 0 0 0 0 0 0 0 0 0 0 0 0 0 2 0 0 0 0 1 2 0 0 1 0 0 0 0 0 1 0 0 0 0 0 2 0 0 0 1 0 0 1 0 2 0 2 0 0 0 2 0 0 1 1 0 0 0 0 0 0 0 0 0 1 0 0 0 0 1 0 0 0 0 1 0 0 0 0 0 0 3 0 0 0 0 0 0 0 0 0 0 0 0 0 0 3 0 0 0 0 0 1 0 0 0 0 1 0 0 0 0 0 0 0 0 0 0 0 0 0 0 0 0 0 0 0 0 0 0 0 0 0 0 0 0 0 0 0 0 0 0 1 0 0 0 0 0 0 0 0 0 0 0 0 0 0 0 0 0 0 0 0 0 0 0 1 0 0 0 0 0 0 0 0 0 0 0 0 0 0 0 0 0 0 0 0 0 0 0 0 0 0 0 0 0 0 0 0 0 0 0 0 0 0 0 0 0 0 0 0 0 1 0 0 0 0 0 0 0 0 0 0 0 0 0 0 0 0 0 1 0 0 0 0 0 0 0 0 0 0 0 0 0 0 0 0 0 0 0 0 0 0 0 0 0 0 0 0 0 0 0 0 0 0 0 0 0 0 0 0 0 0 0 1 0 0 0 0 0 0 0 1 0 0 0 0 0 0 0 0 0 0 0 0 0 0 0 0 1 0 1 0 0 0 1 0 0 2 0 0 0 2 0 0 0 0 0 0 0 3 0 0 0 0 0 0 0 0 0 0 0 0 0 0 0 0 0 0 0 0 0 0 0 0 0 0 0 0 0 0 0 0 0 0 0 0 0 0 0 0 0 0 0 0 0 0 0 0 0 0 3 1 0 0 0 0 1 0 1 1 0 0 0 0 0 0 0 0 0 0 0 1 0 0 0 0 0 0 0 0 0 0 0 1 0 1 0 0 0 0 0 0 1 0 0 0 0 0 0 0 0 0 0 0 0 0 0 0 0 0 0 0 0 0 0 0 0 0 1 0 0 0 0 0 0 0 0 0 0 0 0 2 0 0 1 0 0 0 0 0 0 0 0 0 0 0 0 0 0 0 2 0 0 0 0 0 0 0 0 0 0 0 0 0 0 0 0 0 0 0 0 0 0 0 1 0 0 0 0 0 0 0 0 0 3 0 0 0 0 1 0 0 0 0 0 0 0 0 0 0 0 0 0 0 0 0 0 0 0 0 0 0 0 0 0 0 0 0 0 0 0 0 0 0 0 0 0 0 0 0 0 0 0 0 0 0 0 0 0 0 0 0 0 0 0 0 0 0 0 0 0 0 0 0 0 0 0 0 0 0 0 0 0 0 0 0 0 0 0 0 0 0 0 0 0 0 0 0 0 0 0 0 0 0 0 0 1 0 0 0 0 1 0 0 0 0 0 0 0 0 0 0 0 0 0 0 0 0 0 0 0 0 0 0 0 0 0 0 0 0 0 0 3 0 0 0 0 1 0 0 0 0 0 0 0 0 0 0 0 1 0 0 0 0 0 0 0 0 0 0 0 0 0 0 0 0 1 0 0 0 0 0 0 0 0 0 0 0 0 0 0 0 0 0 0 0 0 0 0 0 0 0 0 0 0 0 0
0 0 0 0 0 0 0 0 0 0 0 0 0 0 0 0 0 0 0 0 0 1 0 0 0 0 0 0 0 0 0 0 0 0 0 0 0 0 0 0 0 0 0 0 0 0 0 0 0 0 0 0 0 0 0 0 0 0 0 0 0 0 0 0 0 0 0 0 0 0 0 0 0 0 0 0 0 0 0 0 0 0 0 0 0 0 0 0 1 0 0 0 0 0 0 0 0 0 0 0 0 0 0 0 0 0 0 0 0 0 0 0 0 0 0 0 0 0 0 0 0 0 0 0 0 0 1 0 0 0 0 0 0 0 0 0 0 0 0 0 0 0 0 0 0 0 0 0 0 0 0 0 0 0 0 0 0 0 0 0 0 1 0 0 0 0 0 0 0 0 0 0 0 0 0 0 0 0 0 0 0 0 0 0 0 0 0 0 0 0 0 0 0 0 0 0 0 0 0 0 0 0 0 0 0 0 0 0 0 0 0 0 0 0 0 0 0 0 0 0 0 0 0 0 0 0 0 0 0 0 0 0 0 0 0 0 0 0 0 0 0 0 0 0 0 0 0 0 0 0 0 0 0 0 0 0 0 0 0 0 1 1 0 0 0 0 0 0 0 0 0 0 0 0 0 0 0 0 0 0 0 0 0 0 0 0 0 0 0 0 0 0 0 0 0 0 0 0 0 0 0 0 0 0 0 0 0 0 0 0 0 0 0 0 0 0 0 0 0 0 0 2 0 0 0 0 0 0 0 0 0 0 0 0 0 0 0 0 0 0 0 0 0 0 0 0 0 0 0 0 0 0 0 0 0 0 0 1 0 1 0 0 0 0 0 0 0 0 0 0 0 0 0 0 0 0 0 0 0 0 0 0 0 0 0 0 0 0 0 0 0 0 0 0 0 0 0 0 0 0 0 0 0 0 0 0 0 0 0 0 0 0 0 0 0 0 0 0 0 0 0 0 0 0 0 0 0 0 0 0 0 0 0 0 0 0 0 0 0 0 0 0 0 0 0 1 0 0 0 0 0 0 0 0 0 0 0 0 0 0 0 0 0 0 0 0 0 0 0 0 0 0 0 0 0 0 0 0 0 0 0 0 0 0 0 0 0 0 0 0 0 0 0 0 0 0 0 0 0 0 0 0 0 0 0 0 0 0 0 0 0 0 0 0 0 0 0 0 0 0 0 0 0 0 0 0 0 0 0 0 0 0 0 0 0 0 0 0 0 0 0 0 0 0 0 0 0 0 0 0 0 0 0 0 0 0 0 0 0 0 0 0 0 0 0 0 0 0 0 0 0 0 0 0 0 0 0 0 0 0 0 0 0 0 0 0 0 0 0 0 0 0 0 0 0 0 0 0 0 0 0 0 0 0 0 0 0 0 0 0 0 0 0 0 0 0 0 0 0 0 0 0 0 0 0 0 0 0 0 0 0 0 0 0 0 0 0 0 0 0 0 0 0 0 0 0 0 0 0 0 0 0 0 0 0 0 0 0 0 0 0 0 0 0 0 0 0 0 0 0 0 0 0 0 0 0 0 0 0 0 0 0 0 0 0 0 0 0 0 0 0 0 0 1 0 0 0 0 0 0 0 0 0 0 0 0 0 0 0 0 0 0 0 0 0 0 0 0 0 0 0 0 0 0 0 0 0 0 0 0 0 0 0 0 0 0 0 0 0 0 0 0 0 0 0 0 0 0 0 0 0 0 0 0 0 0 0 0 0 0 0 0 0 0 0 0 0 0 0 0 0 0 0 0 0 0 0 0 0 0 0 0 0 0 0 0 0 0 0 0 0 0 0 0 0 0 0 0 0 0 0 0 0 0 0 0 0 0 0 0 0 0 0 0 0 0 0 0 0 0 0 0 0 0 0 0 0 0 0 0 0 0 0 0 0 0 0 0 0 0 0 0 0 0 0 0 0 0 0 0 0 0 0 0 0 0 0 0 0 0 0 0 0 0 0 0 0 0 0 0 0 0 0 0 0 0 0 0 0 0 0 0 0 0 0 0 0 0 0 0 0 0 0 0 0 0 0 0 0 0 0 0 0 0 0 0 0 0 0 0 0 0 0 0 0 0 0 0 0 0 0 0 0 0 0 0 0 0 0 0 0 0 0 0 0 0 0 0 0 0 0 0 0 0 0 0 0 0
0 0 0 1 0 0 0 1 0 0 0 1 0 0 0 0 3 3 0 0 0 0 0 0 0 0 0 0 6 0 0 1 0 0 0 2 1 0 0 0 0 2 0 0 0 0 1 0 0 0 1 0 0 0 0 0 0 0 0 0 1 0 0 0 0 0 0 0 0 0 0 1 0 0 0 0 0 0 0 0 0 0 3 1 0 0 0 2 1 0 0 0 0 0 0 0 0 0 3 0 0 0 0 0 1 0 1 0 0 0 0 0 0 1 0 0 0 0 0 0 0 0 0 0 0 0 0 2 0 1 0 0 0 0 1 1 0 0 0 1 0 0 0 0 0 0 0 0 0 0 0 0 0 0 0 0 0 0 0 0 0 1 0 0 1 0 1 0 0 0 0 0 0 0 0 0 6 0 1 10 1 1 0 1 0 3 0 0 0 0 0 0 0 0 0 0 1 0 0 0 0 0 2 9 0 1 1 0 4 2 0 6 0 2 1 0 1 0 0 0 1 3 0 0 1 0 1 0 0 0 0 7 2 0 0 0 1 0 1 3 0 4 0 0 1 0 0 0 0 0 1 3 4 0 0 0 0 0 2 0 3 3 1 0 1 0 0 0 0 1 0 0 0 0 0 1 0 1 2 2 0 2 0 1 0 0 1 1 0 2 0 0 2 1 2 0 0 2 1 0 0 0 0 0 0 3 2 0 0 1 0 0 0 0 0 1 1 0 0 0 0 0 1 0 1 0 2 0 0 0 2 0 1 0 1 1 0 3 1 0 2 1 3 0 0 0 0 0 1 0 2 3 0 0 0 0 1 0 1 1 0 0 0 0 0 1 0 0 0 0 0 0 1 0 0 1 0 0 0 0 0 0 0 0 0 1 0 0 0 0 0 0 0 0 0 0 0 0 0 1 1 0 0 0 0 0 0 2 0 0 0 0 0 0 0 0 0 3 1 0 0 0 0 0 0 3 0 0 0 0 0 0 0 0 0 0 0 0 0 0 0 0 0 0 0 0 0 0 0 0 0 0 0 0 0 0 0 0 0 0 0 0 0 0 0 0 0 0 0 0 0 0 0 1 0 0 0 0 0 0 0 0 0 1 0 0 0 1 0 0 0 0 1 0 0 0 0 0 0 0 0 0 0 0 0 0 0 0 0 0 1 0 0 0 0 0 0 0 0 0 0 0 0 0 0 0 0 0 0 0 0 0 0 0 0 0 1 0 0 0 0 0 0 0 3 0 1 1 2 2 0 1 0 1 3 0 0 0 0 1 0 0 1 0 0 0 0 0 0 0 1 1 0 0 0 0 2 0 0 0 0 0 0 0 1 0 0 0 2 0 0 0 0 0 0 0 3 0 0 0 0 0 1 0 2 0 0 0 1 0 0 3 0 1 0 0 1 1 0 0 0 1 0 0 0 0 0 0 0 1 0 0 0 2 0 0 1 0 0 1 0 0 0 0 0 0 0 0 0 1 0 0 0 0 0 0 0 0 0 0 0 0 1 0 1 0 0 0 0 0 0 0 0 0 0 0 0 0 0 0 0 0 0 0 0 0 0 0 0 0 0 0 0 0 0 0 0 4 0 0 0 0 0 0 0 0 0 0 0 0 0 0 0 0 0 0 0 0 0 0 1 0 0 0 0 0 0 0 0 1 0 0 0 0 0 0 0 0 0 0 0 0 0 0 0 0 0 0 0 0 0 0 0 0 0 0 0 1 0 0 0 0 2 0 0 0 0 0 0 0 2 1 0 0 0 0 0 0 0 0 0 1 0 0 0 0 0 1 0 0 0 0 0 0 0 0 0 0 0 0 0 0 1 0 0 0 0 0 0 0 0 0 0 0 0 0 0 0 0 0 3 0 0 0 0 0 0 0 0 1 0 0 0 2 0 0 0 0 0 0 0 0 0 0 0 0 0 0 0 0 0 0 0 0 0 0 0 0 0 0 0 0 0 0 2 0 0 0 0 0 0 0 0 0 0 0 1 0 0 0 0 0 0 2 0 0 0 0 0 0 0 0 0 0 0 0 0 0 0 0 0 0 0 1 0 0 0 0 0 0 0 1 0 0 0 0 2 1 0 0 0 0 0 0 0 0 0 0 0 0 0 1 0 0 0 0 0 0 1 0 0 0 0 0 0 0 0 0
3 3 1 0 3 4 1 2 1 3 5 4 3 0 2 0 4 0 7 0 0 23 2 1 1 1 0 2 5 3 4 1 4 1 5 3 4 11 2 2 0 1 0 22 3 4 3 1 4 5 5 4 5 4 0 5 1 1 1 0 0 0 1 0 3 3 3 0 3 3 1 1 1 4 5 8 7 0 5 2 1 6 7 1 2 1 0 6 35 2 2 1 3 3 1 2 4 2 2 4 6 5 4 2 1 9 1 4 3 2 4 10 7 6 3 6 1 0 3 2 3 1 1 1 0 1 3 0 2 8 1 0 1 0 2 0 3 0 4 2 1 0 3 0 1 1 2 3 5 4 2 2 2 2 3 2 0 1 0 0 4 2 1 0 1 3 1 3 5 2 0 1 0 0 6 2 7 0 7 1 1 0 4 0 2 5 2 0 1 2 3 1 0 4 1 0 5 6 3 2 1 4 4 8 4 6 3 1 1 4 0 2 0 1 0 1 6 4 7 4 3 3 3 0 2 9 1 3 2 0 2 6 2 0 10 4 5 2 7 4 8 7 3 8 1 9 0 3 2 3 5 4 4 4 3 1 1 3 3 1 6 4 3 4 3 5 1 4 2 7 1 1 3 5 3 2 8 1 8 4 1 6 2 2 7 5 12 5 2 11 7 4 4 5 5 4 7 2 4 1 6 8 4 5 0 5 5 2 11 3 4 4 1 5 3 4 8 9 7 1 2 16 6 2 2 3 2 1 6 4 2 1 0 5 5 3 6 3 5 11 1 5 11 4 7 8 14 3 4 3 4 6 0 4 2 5 3 7 8 2 9 2 5 6 4 2 4 4 1 1 4 1 7 0 9 4 1 5 0 5 1 4 3 1 4 2 3 2 4 1 1 1 0 5 1 2 0 3 2 0 2 0 1 1 2 3 3 0 1 0 1 0 1 0 0 1 0 0 1 2 1 0 0 3 0 0 2 1 0 0 1 1 3 1 0 1 0 5 3 1 1 1 1 3 2 6 1 0 0 1 2 1 1 0 2 1 1 3 1 1 3 1 3 1 0 1 0 2 0 1 8 1 1 1 1 1 0 1 0 1 0 2 1 1 0 0 0 1 0 3 0 0 2 1 1 2 0 0 3 2 0 3 1 0 1 1 1 0 2 1 1 2 1 2 2 0 1 0 1 0 3 2 1 0 3 2 0 10 5 0 4 2 1 2 0 3 0 4 2 1 0 1 8 3 0 2 3 1 3 4 2 1 5 2 8 3 2 3 7 4 5 2 0 5 1 7 0 0 0 1 5 2 0 6 6 6 2 2 1 2 2 1 1 2 3 1 2 1 1 4 2 1 0 2 2 0 1 1 2 1 2 0 0 0 1 1 2 2 2 0 1 1 3 0 1 0 0 2 2 5 2 6 2 0 0 1 2 0 0 6 0 1 4 3 2 1 0 3 0 2 5 2 3 5 2 1 2 1 1 1 1 0 1 2 0 1 1 4 3 2 0 6 2 2 3 4 0 0 1 2 2 0 0 0 2 0 0 0 2 0 0 5 0 1 1 2 0 0 0 1 0 1 2 1 5 2 0 1 0 0 3 1 1 18 0 4 0 0 8 2 2 0 2 0 2 1 1 0 0 2 2 0 3 4 1 0 3 0 4 1 0 0 0 3 0 0 0 0 0 1 1 0 0 1 1 2 1 0 0 1 2 3 1 2 3 0 2 2 0 4 2 1 0 0 0 0 1 0 1 0 0 3 8 2 0 3 0 1 3 1 1 0 1 4 1 0 1 0 0 2 1 1 3 0 1 0 0 0 3 0 0 0 0 0 2 2 1 1 4 2 2 0 2 1 0 0 0 0 0 1 0 0 1 3 2 3 0 2 3 3 2 1 1 3 0 0 3 2 0 1 0 2 1 0 0 1 1 1 6 0 1 0 5 2 1 0 1 0 0 0 0 1 0 0 1 0 0 1 2 0 0 2 3 1 1 0 1 2 2 0 4 1 1 2 0 0 2 1 0 0 0 1 2 2 0 1 2 3 1 0 6 0 0 1 1 1 3 0 0 0 0 1 0 0 1 0 0 0 2 4 1 0 0 1 0 2 0 1 3 0 1 1 7 3 1 0 0 0 2 0 1 2 1 1 2 6 0 0
0 0 0 0 0 0 0 0 0 0 0 0 0 0 0 1 0 0 0 0 0 0 0 0 0 0 0 0 0 0 0 0 0 0 1 0 0 0 0 0 0 0 0 0 0 0 0 0 0 0 0 0 0 1 0 0 0 0 0 0 0 0 1 0 0 2 0 0 1 0 0 0 0 0 1 0 0 0 0 0 0 0 0 0 0 0 0 0 0 0 0 0 0 0 0 1 0 0 0 2 1 0 0 0 0 0 0 0 0 0 0 0 0 0 0 0 0 0 2 0 0 0 0 0 0 0 0 0 0 0 1 0 0 0 0 1 0 0 0 0 1 0 1 1 0 0 0 0 0 0 0 0 0 0 0 0 0 1 0 0 0 0 0 0 0 0 0 0 0 0 0 0 0 0 0 0 0 0 0 0 0 0 0 1 0 0 0 0 0 0 0 0 0 0 0 0 1 0 0 0 0 0 0 1 0 0 0 0 0 0 0 0 0 0 1 0 0 0 0 0 0 2 0 0 0 0 0 0 0 0 0 0 0 0 0 0 0 0 0 0 0 3 0 0 2 0 0 0 0 0 0 0 0 0 0 0 0 0 0 0 0 0 0 0 0 0 0 0 0 0 0 0 0 0 0 0 0 0 0 1 0 1 1 0 0 0 0 0 1 0 0 0 0 1 0 0 0 0 0 0 0 0 0 0 1 2 0 0 0 0 0 0 0 0 0 0 0 0 0 2 1 0 0 0 0 0 0 0 0 1 0 0 0 0 0 0 0 0 0 0 0 0 0 0 0 0 0 0 0 0 0 2 1 0 0 0 1 0 0 0 0 2 0 0 0 1 0 2 0 0 0 2 1 0 0 0 0 0 0 0 0 0 0 0 0 0 0 0 0 0 0 0 1 0 0 0 0 0 0 0 0 0 0 3 1 0 1 1 0 0 0 0 0 0 0 0 0 0 0 0 0 0 0 0 0 0 0 0 0 0 0 0 0 0 1 0 0 0 0 0 0 0 0 0 0 1 0 0 0 0 0 0 0 0 0 0 0 0 0 0 0 0 0 0 0 0 0 0 0 0 0 0 0 0 0 0 0 0 0 0 1 0 0 0 0 0 0 0 1 0 0 0 0 0 0 0 0 0 0 0 1 0 0 0 0 0 0 0 0 0 0 0 0 0 0 0 0 0 0 0 0 0 0 0 1 0 0 0 0 0 0 0 0 0 0 0 0 0 0 0 0 0 0 0 0 0 2 0 0 0 0 0 0 0 0 0 0 0 0 0 0 0 0 0 0 0 0 0 0 0 0 0 0 0 0 0 0 0 0 0 0 0 0 0 0 0 0 0 0 0 0 0 0 0 0 0 0 0 0 0 0 0 0 0 0 0 0 0 0 0 0 0 0 0 0 0 0 0 0 0 0 0 0 0 0 0 0 0 1 0 0 0 0 0 0 0 0 0 0 0 0 0 0 0 0 0 0 0 0 0 0 0 0 0 0 0 0 0 0 0 0 0 0 0 0 0 0 0 0 0 0 0 0 0 0 0 0 0 0 0 1 0 0 0 0 0 0 0 0 0 0 0 0 0 0 0 0 0 0 0 0 0 0 0 0 0 0 0 0 0 0 0 0 0 0 0 0 0 0 0 0 0 0 0 0 0 0 0 0 0 0 0 0 1 1 0 0 0 0 0 0 0 0 0 0 0 0 0 0 0 0 0 0 0 0 0 0 0 0 0 0 0 0 0 0 0 0 0 0 0 0 0 0 1 0 0 0 0 0 0 0 0 0 0 0 0 0 0 0 0 0 0 0 0 0 0 0 0 0 0 0 0 0 0 0 0 0 0 0 0 0 0 0 0 0 0 0 0 0 0 0 0 0 0 0 0 0 0 0 0 0 0 0 0 0 0 0 0 0 0 0 0 0 0 0 0 0 0 0 0 0 0 0 0 0 0 0 0 0 0 0 0 0 0 0 0 0 0 0 0 0 0 0 0 0 0 0 0 0 0 0 0 0 0 0 0 0 0 0 0 0 0 0 0 0 0 0 0 0 0 0 0 0 0 0 0 0 0 0 0 0 0 0 0 0 0 0 0 0 0 0 0 0 0 0 0 0 0 0 0 0 0 0 0 0 0 0 0 0 0 0 0 0 0 0 0 0 0
0 0 0 0 0 0 0 0 0 0 0 0 0 0 0 3 0 0 0 0 0 3 0 0 0 0 0 0 0 0 2 0 8 0 0 0 0 0 0 0 0 0 0 0 0 2 0 0 0 0 0 0 0 0 0 0 2 0 0 0 0 0 0 0 0 0 0 0 0 0 0 0 0 0 0 0 0 0 0 0 0 0 0 0 0 0 0 0 0 0 0 0 0 0 0 0 0 0 0 0 0 0 0 0 0 0 0 0 0 0 0 0 0 0 0 0 0 0 0 0 0 0 0 0 0 0 0 0 0 0 0 0 0 0 0 0 0 0 0 0 0 0 0 0 0 0 0 0 0 0 0 0 0 0 0 0 0 0 0 0 0 0 0 0 0 0 0 0 0 0 0 0 0 0 0 0 0 0 0 0 0 0 0 0 0 0 0 0 0 0 0 0 0 0 0 0 0 0 0 0 0 0 0 0 0 0 1 0 0 0 0 0 0 0 0 0 0 0 0 0 0 0 0 0 0 0 0 0 0 0 0 0 0 0 0 0 0 0 0 0 0 1 0 0 0 0 0 0 0 0 0 0 0 0 0 0 0 0 0 0 0 0 0 0 0 0 0 0 0 0 0 1 0 0 0 0 0 0 0 0 0 0 0 0 0 0 0 0 0 0 0 0 0 0 0 0 0 0 0 0 0 0 0 0 0 0 0 0 0 0 0 0 0 0 0 0 0 0 0 0 0 0 0 0 0 0 0 0 0 0 0 0 0 0 0 0 0 0 0 0 0 0 0 0 0 0 0 0 0 0 0 0 0 0 0 0 0 0 0 0 0 0 0 0 0 0 0 0 0 0 0 0 0 0 0 0 0 0 0 0 0 0 0 0 0 0 0 0 0 0 0 0 0 0 0 0 0 0 0 0 0 0 0 0 0 0 0 0 0 0 0 0 0 0 0 0 0 0 0 0 0 0 0 0 0 0 0 0 0 0 0 0 0 0 0 0 0 0 0 0 0 0 0 0 0 0 0 0 0 0 0 0 0 0 0 0 0 0 0 0 0 0 0 0 0 0 0 0 0 0 0 0 0 0 0 0 0 0 0 0 0 0 0 0 0 0 0 0 0 0 0 0 0 0 0 0 0 0 0 0 0 0 0 0 0 0 0 0 0 0 0 0 0 0 0 0 0 0 0 0 0 0 0 0 0 0 0 0 0 0 0 0 0 0 0 0 0 0 0 0 0 0 0 0 0 0 0 0 0 0 0 0 0 0 0 0 0 0 1 0 2 0 0 0 0 0 0 0 0 0 0 0 0 0 0 0 0 0 0 0 0 0 0 0 0 0 0 0 0 0 0 0 0 0 0 0 0 0 0 0 0 0 0 0 0 0 0 0 0 0 0 2 0 0 0 0 0 0 0 0 0 0 0 0 0 0 0 0 0 0 0 0 0 0 0 0 0 0 0 0 0 0 0 0 0 0 0 0 0 0 0 0 0 0 0 0 0 0 0 0 0 0 0 0 0 0 0 0 0 0 0 0 0 0 0 0 0 0 0 0 0 0 0 0 0 0 0 0 0 0 0 0 0 0 0 0 0 0 0 0 0 0 0 0 0 0 0 0 0 0 0 0 0 0 0 0 0 0 0 0 0 0 0 0 0 0 0 0 0 0 0 0 0 0 0 0 0 0 0 0 0 0 0 0 0 0 0 0 0 0 0 0 0 0 0 0 0 0 0 0 0 0 0 0 0 0 0 0 0 0 0 0 0 0 0 0 0 0 0 0 0 0 0 0 0 0 0 0 0 0 0 0 0 0 0 0 0 0 0 0 0 0 0 0 0 0 0 0 0 0 0 0 0 0 0 0 0 0 0 0 0 0 0 0 0 0 0 0 0 0 0 0 0 0 0 0 0 0 0 0 0 0 0 0 0 0 0 0 0 0 0 0 0 0 0 0 0 0 0 0 0 0 0 0 0 0 0 0 0 0 0 0 0 0 0 0 0 0 0 0 0 0 0 0 0 0 0 0 0 0 0 0 0 0 0 0 0 0 0 0 0 0 0 0 0 0 0 0 0 2 0 0 0 0 0 0 0 0 0 0 0 0 0 0 0 0 0 0 0 0 0 0 0 0 0 0 0 0 0 0 0 0 0 0 0 0 0 1
0 0 0 0 0 1 0 0 0 0 0 0 0 0 0 1 0 0 0 0 0 0 0 0 0 4 0 1 0 0 0 2 0 0 0 0 0 0 0 0 0 0 0 1 1 0 0 0 0 1 1 0 0 0 0 3 0 0 0 0 0 0 1 0 0 0 0 0 0 0 0 0 0 0 0 0 0 0 0 0 0 0 0 1 0 1 0 0 0 0 2 0 0 0 0 2 0 0 1 0 0 0 0 1 0 1 0 0 0 0 0 0 2 2 0 0 0 0 0 0 0 0 1 0 0 0 0 0 0 0 0 0 0 0 0 0 0 0 0 0 0 0 0 0 0 1 0 0 0 2 0 0 0 0 0 0 0 0 0 0 1 0 0 0 0 0 0 0 0 0 0 0 0 0 0 0 0 1 0 0 0 0 0 0 0 2 0 0 3 0 0 0 0 0 0 0 0 0 0 0 0 0 0 0 0 0 1 0 0 0 3 1 0 0 0 0 0 0 0 4 0 0 0 6 0 0 2 0 0 0 0 1 1 0 0 2 1 0 0 0 0 0 3 0 0 0 0 0 0 1 3 0 0 1 0 0 0 0 0 0 0 2 0 0 0 0 0 1 0 1 2 0 0 1 0 0 0 0 0 1 0 0 0 0 1 3 0 1 1 0 0 0 1 2 4 0 0 2 0 0 0 0 2 0 0 0 1 0 0 0 1 1 0 0 0 0 0 2 0 0 0 0 0 2 0 0 1 0 0 0 1 0 1 1 1 0 0 0 0 0 0 0 1 1 0 1 1 0 0 0 1 0 0 1 1 0 0 0 0 0 1 0 0 0 0 0 0 0 0 0 3 1 0 0 0 0 0 0 0 2 0 0 0 0 0 0 0 0 2 0 1 0 0 0 0 0 0 0 2 0 0 0 0 0 1 0 0 0 1 0 0 0 0 0 1 0 0 0 1 1 0 0 0 0 0 0 0 0 0 0 0 0 0 1 0 0 0 0 0 0 0 0 0 0 0 1 0 0 0 0 0 0 0 0 0 0 0 0 0 0 1 0 1 0 0 0 0 1 1 0 0 0 0 0 0 0 0 0 0 0 0 0 0 0 0 0 0 0 0 0 1 0 0 0 0 0 0 0 0 0 0 0 0 0 0 0 1 0 0 0 1 0 0 0 0 0 0 2 0 0 0 0 0 0 0 0 0 0 0 1 0 0 0 0 1 0 0 0 0 4 1 0 0 1 0 0 0 0 0 1 1 0 0 2 0 1 0 0 2 1 0 0 0 0 0 1 0 0 0 0 0 0 1 0 0 0 0 0 0 0 1 0 0 0 0 0 0 1 0 1 0 0 0 2 0 0 0 1 0 0 0 0 0 0 0 0 0 0 0 0 0 1 0 1 2 0 1 0 0 4 0 0 0 0 0 0 0 0 1 0 0 0 0 1 0 0 0 0 0 0 0 0 0 0 0 0 0 2 0 0 0 0 0 0 0 0 0 0 0 1 0 0 0 1 1 0 0 0 0 0 1 0 0 0 2 4 1 0 0 0 1 0 0 0 0 0 0 0 0 0 1 1 0 0 0 0 0 0 0 2 0 0 3 0 0 1 0 0 1 0 0 0 0 0 0 2 0 0 0 0 0 1 0 0 0 0 0 0 0 0 0 0 0 0 0 0 0 0 0 0 0 0 0 0 0 2 0 0 1 0 1 0 1 0 0 0 0 0 0 0 0 0 0 0 0 0 0 0 1 0 0 0 0 0 0 0 1 0 0 0 0 0 0 0 0 0 0 1 0 0 0 1 0 0 1 0 0 0 0 0 1 0 2 0 1 0 0 2 0 1 0 0 0 0 0 0 0 0 0 0 0 0 0 0 0 0 0 0 0 1 0 0 0 0 0 0 0 0 0 0 0 0 0 1 0 0 0 0 0 0 0 0 0 0 1 0 0 0 0 0 0 0 0 0 0 1 0 0 1 0 0 0 0 0 0 0 0 1 0 1 0 0 0 1 0 0 0 0 1 0 0 0 1 0 0 0 0 0 0 0 0 0 0 0 0 0 0 0 0 0 1 0 0 0 0 0 0 0 0 1 0 0 0 0 0 1 0 0 0 0 0 0 0 0 0 0 0 0 0 0 0 0 1 2 0 0 0 0
1 3 0 1 3 0 1 6 6 1 1 0 0 0 3 5 0 4 4 3 1 5 1 3 0 6 0 4 2 2 1 2 10 3 0 2 0 4 1 1 7 2 0 4 2 0 3 1 2 0 5 3 3 3 0 1 6 5 3 0 2 1 3 2 0 3 5 1 0 0 1 1 0 0 0 0 2 1 3 0 0 1 2 3 2 2 0 1 2 3 0 1 7 1 1 2 0 1 2 7 1 0 1 0 1 1 0 2 7 1 1 1 1 4 1 6 12 3 0 0 0 0 3 0 1 0 0 5 1 1 0 1 1 3 2 1 0 1 2 1 2 4 2 0 2 0 3 2 4 1 1 2 6 2 1 3 3 2 3 0 2 2 0 2 1 3 3 3 11 1 3 2 0 1 4 3 1 0 4 4 1 2 2 2 2 5 0 3 2 2 0 2 0 1 0 2 4 6 1 0 2 9 2 3 1 4 10 4 2 1 3 2 3 3 2 11 3 0 8 0 2 13 8 0 7 1 6 2 0 3 6 3 5 2 0 6 3 2 6 6 5 6 8 4 4 1 2 6 4 3 9 0 0 2 2 2 2 2 3 2 4 0 5 5 6 3 4 2 4 5 3 7 3 4 2 2 2 1 3 4 2 7 5 4 5 6 0 5 2 4 5 4 4 13 3 9 8 10 9 4 12 9 3 5 3 2 1 5 2 12 1 6 1 8 1 3 3 7 5 7 1 2 0 2 2 1 2 0 7 8 2 2 7 5 3 1 9 1 2 5 4 0 3 6 3 1 6 0 1 4 4 11 1 5 0 2 4 3 5 1 4 4 8 4 3 4 3 3 5 3 5 2 11 4 2 4 2 7 3 2 0 5 6 5 2 2 4 2 4 1 2 2 4 4 12 2 2 1 2 1 2 0 4 3 3 2 10 0 2 3 4 2 1 0 1 3 1 1 17 2 0 6 6 2 4 1 1 2 10 0 3 1 0 1 2 0 1 1 3 4 1 0 2 0 0 2 2 0 1 2 3 1 1 1 3 1 0 2 0 1 3 0 0 0 1 1 1 0 3 5 5 1 6 1 2 3 1 0 0 0 1 1 1 1 1 0 1 0 0 0 2 2 0 0 0 0 0 3 2 4 2 1 0 0 2 0 0 10 1 5 0 1 0 0 0 5 1 0 3 0 0 5 3 0 1 0 4 3 5 0 4 1 2 0 0 4 3 2 1 2 2 2 1 3 1 2 6 5 2 1 2 3 2 2 5 0 2 2 2 2 2 2 2 4 0 1 2 5 4 2 4 2 3 5 2 2 2 1 5 2 1 1 1 1 2 0 1 1 0 3 6 0 1 0 0 1 1 0 0 0 3 1 2 1 2 4 0 3 2 2 1 2 1 1 1 1 1 0 1 2 2 0 0 1 0 1 3 0 7 0 0 3 1 0 0 2 0 3 2 1 3 0 2 5 3 0 6 0 1 1 1 1 2 0 1 4 5 0 1 2 2 3 6 1 3 5 0 1 1 0 7 6 0 0 8 0 0 1 0 3 0 0 1 0 0 1 0 0 0 0 0 0 6 1 0 3 1 1 0 3 2 0 7 6 0 0 1 1 0 2 0 2 1 0 0 1 0 3 0 2 3 5 11 0 1 6 2 0 11 0 0 2 3 3 1 1 1 1 0 0 1 2 1 0 0 1 4 1 0 2 0 3 4 0 2 0 1 0 0 2 2 0 0 0 0 0 0 0 0 0 2 0 3 2 4 3 2 0 0 3 0 0 1 0 0 0 0 1 2 0 1 0 0 0 0 0 1 1 0 0 1 0 0 1 0 1 0 1 0 1 1 0 1 0 0 2 2 0 0 0 2 0 0 2 2 0 1 0 0 2 2 2 0 0 0 0 1 3 2 0 0 0 0 0 0 0 1 1 0 3 2 0 2 1 1 0 0 0 0 0 1 2 1 0 2 0 0 3 0 2 1 2 2 2 1 0 1 2 2 1 2 0 0 1 0 3 0 3 6 0 1 2 1 0 1 3 1 0 4 1 2 3 0 3 1 6 0 0 1 0 1 1 0 0 0 1 1 1 1 2 0 2 1 0 0 1 0 0 5 0 0 1 0 2 0 3 2 1 2 2 2 2 2 0 0 1 0 1
0 0 0 0 0 0 0 0 0 0 0 0 0 0 0 0 0 0 0 0 0 1 0 0 0 0 0 0 0 0 0 0 0 0 0 0 0 0 0 0 0 0 0 2 0 0 0 0 0 0 0 0 0 0 0 0 0 0 0 0 0 0 1 0 0 0 0 0 0 0 0 0 0 0 0 0 0 0 0 0 0 0 0 0 0 0 0 0 0 0 0 0 0 0 0 0 0 0 0 0 0 1 0 0 0 0 0 0 0 0 0 0 0 0 0 0 0 0 0 0 0 0 0 0 0 0 0 0 0 0 0 0 0 0 0 0 0 0 0 0 0 0 0 0 0 0 0 0 0 0 0 0 0 0 0 0 0 0 0 0 0 0 0 0 0 1 0 0 0 0 0 0 0 0 0 0 0 0 0 0 0 0 0 1 0 0 0 0 0 0 0 0 0 0 0 0 0 0 0 0 0 0 0 0 0 0 0 0 0 0 0 0 0 0 0 0 0 0 0 0 0 0 0 0 0 0 0 0 0 0 0 0 0 0 0 0 0 0 0 0 0 2 0 0 0 0 0 0 0 0 0 0 0 0 1 0 0 0 0 0 0 0 0 1 0 0 0 0 0 0 0 0 0 0 0 0 0 0 0 0 0 0 0 0 0 0 0 0 0 0 0 0 0 0 0 0 0 0 0 0 0 0 0 0 0 0 0 0 1 0 0 0 0 0 0 0 0 0 0 0 0 0 0 2 0 0 0 0 0 0 0 0 0 0 0 0 0 0 0 0 0 0 0 0 0 0 0 0 0 0 0 0 0 0 0 0 1 0 0 0 0 0 0 0 0 0 0 0 0 0 0 0 0 0 0 0 0 0 0 0 0 0 0 0 0 0 0 0 0 0 0 0 0 0 0 0 0 0 0 0 0 0 0 0 0 0 0 0 0 0 0 0 0 0 0 0 0 0 0 0 0 0 0 0 0 0 0 0 3 0 0 0 0 0 0 0 0 0 0 0 0 0 0 0 0 1 0 0 0 0 0 0 0 0 0 0 0 0 0 0 0 0 0 0 0 0 0 0 0 0 0 0 0 0 0 0 0 0 0 0 0 0 0 0 0 0 0 0 0 0 0 0 0 0 0 0 0 0 0 0 0 0 0 0 0 0 0 0 0 0 0 0 0 0 0 0 0 0 0 0 0 0 0 0 1 0 0 0 0 0 0 0 1 0 0 0 0 0 0 0 0 0 0 0 0 0 0 0 0 0 0 0 0 0 0 0 0 0 0 0 0 0 0 0 0 0 0 0 0 0 0 0 0 0 0 0 0 0 0 0 0 0 0 0 0 0 0 0 0 0 0 0 0 0 0 0 0 0 0 0 0 0 0 2 0 0 0 0 0 0 0 0 0 0 0 0 0 0 0 0 0 0 0 0 0 0 0 0 0 0 0 0 0 0 0 0 0 0 0 0 0 0 0 0 0 0 0 0 0 0 0 0 0 0 0 0 0 0 0 0 0 0 0 0 0 0 0 0 0 0 0 0 0 0 0 0 0 0 0 0 0 0 0 0 0 0 0 0 0 0 0 0 0 0 0 0 0 0 0 0 0 0 0 0 0 0 0 0 0 0 0 0 0 0 0 0 0 0 0 0 0 0 0 0 0 0 0 0 0 0 0 0 0 0 0 0 0 0 0 0 0 0 0 0 1 0 0 0 0 0 0 0 0 0 0 0 0 0 0 0 0 0 1 0 0 0 0 0 0 0 0 0 0 0 0 0 0 0 0 0 0 0 0 0 0 0 0 0 0 0 0 0 0 0 0 0 0 0 0 0 0 0 0 0 0 0 0 0 0 0 0 0 0 0 0 0 0 0 0 0 0 0 0 0 0 0 0 0 0 0 0 0 0 0 0 0 0 0 0 0 0 0 0 0 0 0 0 0 0 0 0 0 0 0 0 0 0 0 0 0 0 0 0 0 0 0 0 0 0 0 0 0 0 0 0 0 0 0 0 0 0 0 0 0 0 0 0 0 0 0 0 0 0 0 0 0 0 0 0 0 0 0 0 0 0 0 0 0 0 0 0 0 0 0 0 0 0 0 0 0 0 0 0 0 0 0 0 0 0 0 0 0 0 0 0 0 0 0 0 0 0 0 0 0 0 0 0 0
0 0 0 0 0 0 0 0 0 0 0 0 0 0 0 0 1 0 0 0 1 0 0 0 0 0 0 0 0 0 1 0 0 0 0 0 0 0 0 0 0 0 0 0 0 0 0 0 0 0 0 0 0 0 0 0 0 2 0 0 0 0 0 0 0 1 0 0 0 0 0 0 0 0 0 1 0 0 0 0 0 0 0 0 0 0 0 0 1 0 0 0 0 0 0 0 0 0 0 0 0 0 0 0 0 0 0 0 0 0 0 0 0 0 0 0 0 0 0 0 0 0 0 0 0 0 0 0 0 0 0 0 0 0 0 0 0 0 0 0 0 0 0 0 0 0 0 0 0 1 0 0 0 0 0 0 0 0 0 0 0 0 0 0 0 0 0 0 0 0 0 0 0 0 0 0 0 0 0 0 0 0 0 0 0 0 0 0 0 0 0 0 0 0 0 0 0 0 0 0 0 0 0 0 0 0 0 0 0 0 0 0 0 0 0 2 0 0 0 0 0 0 0 0 0 0 0 0 0 0 1 0 1 1 0 0 0 0 0 0 0 0 0 0 0 0 0 0 0 0 0 0 0 0 0 0 1 0 0 0 0 0 0 0 0 0 0 0 0 2 0 0 0 0 0 0 1 0 1 0 0 0 0 0 2 0 0 0 0 1 0 0 0 0 0 1 0 1 0 0 0 0 0 0 0 0 0 0 1 1 0 0 0 0 0 0 0 0 0 0 0 0 0 0 0 0 0 0 0 0 0 0 0 0 0 1 1 0 0 0 1 0 0 0 0 0 0 0 0 0 0 0 0 0 0 0 0 0 0 0 0 0 0 0 0 0 0 0 1 0 0 0 0 0 0 0 0 0 0 0 0 0 0 0 0 0 0 0 0 0 0 0 0 0 0 0 0 0 0 0 0 0 0 0 0 0 0 0 0 0 0 0 0 0 0 0 0 0 0 0 0 0 0 0 0 0 0 0 0 0 0 0 0 0 0 0 0 0 0 0 1 0 0 0 0 0 0 0 0 0 0 0 0 0 0 0 0 0 0 0 0 0 0 0 0 0 0 0 0 0 0 0 0 0 0 0 0 0 0 0 0 0 0 0 0 0 0 0 0 0 0 0 0 0 0 0 0 0 0 0 0 0 0 0 0 0 0 0 0 0 1 0 0 0 0 0 0 0 0 1 0 0 0 1 0 0 0 0 0 0 1 0 0 0 0 0 0 0 0 0 0 0 0 0 0 0 0 0 0 0 0 0 0 0 0 0 0 0 0 0 0 0 0 0 0 0 0 0 0 0 0 0 0 0 0 0 0 0 0 0 0 0 0 0 0 0 0 0 0 0 0 0 0 0 0 0 0 0 0 0 0 0 0 0 0 0 0 0 0 0 0 0 1 0 0 0 0 0 0 0 0 0 0 0 0 0 0 1 0 0 0 0 0 0 0 0 0 0 0 0 0 0 0 0 0 0 0 0 0 0 0 0 0 0 0 0 1 0 0 0 0 0 0 0 0 0 0 0 0 0 0 0 0 0 0 0 0 0 0 0 0 0 0 0 0 0 0 0 0 0 0 0 0 0 0 1 0 0 0 0 0 0 0 0 0 0 0 0 0 0 0 0 0 0 0 0 0 0 0 0 0 0 0 0 0 0 0 0 0 0 0 0 0 0 0 0 0 0 0 0 0 0 0 0 0 0 0 0 0 0 0 0 0 0 0 0 0 0 0 0 0 0 0 0 0 0 0 0 0 0 0 0 0 0 0 0 0 0 0 0 0 0 0 0 0 0 0 0 0 0 0 0 0 0 0 0 0 0 0 0 0 0 0 0 0 0 0 0 0 0 0 0 0 0 0 0 0 0 0 0 0 0 0 0 0 0 0 0 0 0 0 0 0 0 0 0 0 0 0 0 0 0 0 0 0 0 0 0 0 0 0 0 0 1 0 0 0 0 0 0 0 0 0 0 0 0 0 0 0 0 0 0 0 1 0 0 0 0 0 0 0 0 0 0 0 0 0 0 0 0 0 0 0 0 0 0 0 0 0 0 0 0 0 0 0 0 1 0 0 0 0 0 0 0 0 0 1 0 0 0 0 0 0 0 0 0 0 0 0 0 0 0 0 0 1 0 0 0 0 0 0 0 0 0 0 0 0 0
0 0 0 0 0 0 0 1 0 0 0 0 0 0 0 0 0 0 2 1 0 1 1 0 0 0 0 0 0 1 1 0 1 0 0 0 0 1 0 0 6 0 0 0 2 0 0 0 2 2 0 8 10 0 4 0 2 0 0 0 3 1 3 0 0 3 0 0 0 0 0 0 0 0 0 0 0 0 0 0 0 0 0 0 0 0 0 0 2 0 0 0 0 0 0 0 0 0 1 0 0 0 1 0 0 0 0 0 0 0 0 1 0 1 0 0 0 2 0 0 0 0 0 0 0 0 0 0 0 0 0 0 0 0 0 0 0 0 0 0 0 0 1 0 0 0 0 0 0 0 1 0 0 0 0 0 1 0 0 0 0 0 0 0 1 0 0 0 0 0 0 0 0 0 0 0 2 3 0 0 3 0 0 0 0 0 0 0 0 0 0 0 0 0 0 0 0 0 0 0 0 0 0 0 0 0 0 0 0 0 0 0 2 0 0 0 0 0 0 0 0 0 1 0 0 3 0 0 0 0 0 0 0 0 0 0 0 1 0 0 0 3 0 0 0 0 0 0 0 0 0 0 0 0 0 0 0 2 0 0 2 2 0 1 1 2 0 1 0 0 3 0 0 1 1 0 2 0 5 0 1 2 0 0 1 0 0 0 0 0 0 0 2 2 3 0 0 0 0 0 0 0 0 3 0 2 0 0 0 0 0 0 0 0 0 2 0 0 0 0 0 1 1 1 0 1 0 0 4 0 0 0 0 0 0 0 0 0 0 0 0 0 2 1 0 0 2 0 0 0 0 0 0 1 1 0 0 0 0 0 1 0 0 0 0 0 0 0 0 0 0 0 0 0 0 0 2 0 0 0 0 0 1 0 0 0 0 0 0 0 0 0 0 0 0 0 0 0 0 0 0 0 0 0 0 0 0 0 0 0 0 0 0 0 0 0 0 0 0 0 0 0 0 0 0 0 0 0 0 2 0 0 0 0 0 0 0 0 2 0 0 0 0 0 0 1 0 0 0 0 0 0 0 0 0 0 0 0 0 0 0 0 0 0 0 0 0 0 0 1 0 0 0 0 0 0 0 0 0 0 0 0 0 0 0 0 0 0 0 0 0 0 0 0 0 0 0 0 0 0 0 0 0 0 0 0 0 0 0 0 0 0 0 0 0 0 0 0 0 0 0 1 0 0 0 0 0 0 0 0 0 1 0 0 0 0 0 0 0 0 0 0 0 0 0 1 0 0 0 0 0 0 0 0 0 0 0 0 1 2 3 0 0 0 0 0 0 0 2 0 0 0 0 0 0 0 0 1 0 0 0 0 0 0 0 0 0 0 0 0 0 0 0 0 0 0 0 0 0 0 0 0 0 0 0 0 0 0 0 0 0 0 0 0 0 0 0 0 0 0 1 1 0 0 0 0 0 0 0 0 0 0 3 0 0 0 0 0 0 1 0 0 0 0 1 0 2 0 0 0 0 0 0 1 0 0 2 0 0 2 0 0 0 0 1 0 0 0 0 0 0 0 0 0 0 0 0 0 0 0 0 0 0 0 0 0 0 0 0 0 0 0 0 0 1 0 0 0 0 0 0 0 0 0 0 0 0 0 0 0 0 0 0 0 0 0 0 0 0 0 1 0 0 1 0 0 0 0 0 0 0 0 0 0 0 0 0 0 0 0 0 0 0 1 0 0 0 0 0 0 0 2 0 0 0 0 0 0 0 0 0 0 0 0 0 0 0 0 0 0 0 0 0 2 0 0 0 0 0 0 0 0 0 0 0 0 0 0 0 1 0 1 0 0 0 0 0 0 0 0 0 0 2 0 0 0 0 0 0 0 0 0 0 0 0 0 0 0 0 0 0 0 0 0 0 0 0 0 0 0 0 0 0 0 0 0 0 0 0 0 0 0 0 0 0 0 0 0 0 0 0 0 0 0 0 0 0 0 0 0 0 0 0 0 0 0 0 0 0 0 0 0 0 0 0 0 0 0 0 0 0 0 0 0 0 0 0 0 0 0 0 0 0 0 0 0 0 0 0 0 0 0 0 0 0 0 0 0 0 0 0 1 0 0 0 0 0 0 0 0 0 0 0 0 0 0 0 0 0 0 0 0 0 0 0 0 0 0 0 0 0 0 0 0 1 0 0 0
0 0 0 0 1 0 0 0 0 0 0 0 0 0 0 0 0 2 0 0 0 1 0 0 1 1 0 0 1 0 0 0 0 0 0 0 0 0 1 0 0 0 0 0 0 1 0 0 0 1 0 2 1 0 0 0 0 2 0 0 1 1 0 0 0 3 1 0 0 0 1 0 0 0 0 0 0 0 0 0 0 0 0 1 0 0 0 0 0 0 0 0 0 0 0 0 0 0 0 0 0 0 1 0 0 0 0 0 0 0 0 0 0 2 0 0 0 0 0 0 0 0 0 0 0 0 0 0 2 0 0 0 0 4 0 0 0 0 0 0 0 0 0 0 0 0 0 0 0 1 0 0 0 0 1 0 0 0 0 0 0 0 0 0 4 0 0 0 0 0 0 0 0 0 0 0 4 0 0 0 0 0 0 0 0 0 0 0 0 0 0 0 0 0 0 0 0 0 4 0 0 2 0 1 0 0 0 0 0 3 1 2 0 0 0 0 0 0 0 0 0 0 0 4 0 0 0 0 0 0 0 0 0 0 2 0 0 0 0 0 1 0 4 1 0 1 1 0 0 1 0 0 0 0 0 0 1 0 0 0 1 1 1 0 0 0 0 1 0 0 0 2 0 0 0 0 1 0 0 0 0 0 2 0 0 1 1 0 0 1 0 1 1 2 2 0 0 0 1 0 3 0 0 1 0 2 0 0 0 0 0 1 2 0 0 0 0 0 0 0 0 0 0 0 0 0 0 0 1 0 0 0 0 0 0 0 0 0 0 0 0 0 0 0 0 0 0 0 0 1 0 0 0 1 0 3 0 0 0 0 1 0 0 0 0 1 0 0 0 0 0 0 2 1 0 0 0 0 0 0 0 0 4 0 0 1 0 0 0 0 0 0 0 0 0 0 0 0 1 0 0 0 0 0 0 1 0 0 0 0 0 0 0 0 0 0 0 0 0 0 0 0 0 0 0 0 0 0 0 3 0 0 4 0 0 0 0 0 0 0 0 0 0 0 0 1 0 0 0 0 0 0 1 0 0 0 1 1 0 0 0 0 1 0 0 0 0 1 0 0 0 1 0 0 0 0 0 0 0 0 0 0 1 0 0 0 0 0 0 0 0 0 0 0 0 1 1 0 0 0 0 1 0 0 0 0 0 0 0 0 0 0 0 0 0 0 1 0 1 0 1 1 0 0 0 0 0 0 0 1 3 0 0 0 0 0 0 1 0 2 1 0 0 0 0 1 0 1 0 0 1 0 0 0 1 0 0 0 0 0 0 0 0 0 0 0 0 0 0 2 0 1 0 0 0 0 0 0 1 0 0 0 0 0 0 0 0 0 0 0 0 0 0 0 0 0 0 0 0 0 0 0 1 0 0 0 0 0 0 0 0 0 1 0 0 0 0 1 0 0 0 0 0 0 0 0 2 0 0 0 0 1 0 0 0 0 1 0 0 0 0 0 0 0 0 0 0 1 0 0 0 0 0 0 2 0 0 0 0 1 1 0 0 0 1 0 0 0 0 2 0 0 0 0 0 0 0 0 0 0 0 0 0 0 0 0 0 0 0 0 0 0 0 0 0 0 0 0 0 0 0 1 0 0 0 0 0 0 0 0 0 0 0 0 0 0 0 0 0 0 0 0 0 0 0 0 0 0 0 0 0 0 0 0 0 0 0 0 0 0 0 0 0 0 0 0 0 0 0 0 0 0 0 0 0 0 0 1 0 0 0 0 0 0 0 0 0 0 0 0 1 0 0 0 0 0 0 0 0 0 0 0 0 0 0 0 0 2 0 0 0 0 0 0 0 0 0 0 0 0 0 0 0 0 0 0 0 0 0 0 0 0 0 0 0 0 0 0 1 0 0 0 0 0 0 0 0 0 0 0 0 1 0 0 0 0 0 0 0 0 1 0 0 0 0 0 0 1 0 1 0 0 0 0 0 0 0 0 0 0 0 0 0 1 0 0 0 0 1 0 1 0 0 0 0 0 0 0 0 0 0 0 0 0 1 0 0 0 0 0 0 0 0 0 0 0 0 0 0 0 0 0 0 1 0 0 0 0 0 0 0 0 0 0 0 0 0 0 0 1 0 0 0 0 0 0 0 0 0 1 0 0 0 0 0 0 0 0 0 0 0 0 0 0 0 0 0 0
0 0 0 3 0 1 3 0 1 1 2 3 1 7 0 6 3 6 0 1 0 2 1 2 2 0 4 1 7 0 9 3 0 0 10 1 0 7 3 3 2 3 5 1 3 2 1 1 6 5 5 12 17 8 0 2 1 2 0 11 14 6 3 1 7 9 2 0 4 6 0 2 2 1 1 3 3 3 2 5 3 1 6 2 2 2 7 1 9 3 1 1 1 0 0 2 2 2 1 1 0 0 1 2 0 0 3 0 3 2 0 7 2 5 1 3 3 1 0 0 4 1 0 1 0 3 1 0 2 0 2 12 3 0 1 3 2 1 1 0 0 0 2 2 1 0 3 3 1 1 2 0 0 2 2 1 4 2 2 1 0 0 1 3 0 0 0 1 0 1 1 5 3 2 4 1 2 7 2 8 2 0 1 0 1 2 1 0 3 6 1 2 1 1 2 0 8 0 2 0 2 3 2 2 3 5 3 4 3 5 2 17 2 7 2 4 4 4 16 1 3 8 5 0 0 7 9 7 0 2 4 7 4 0 0 9 2 7 0 1 0 6 5 0 3 0 3 6 0 0 1 3 1 2 3 3 0 1 5 1 4 7 0 6 1 1 4 2 4 5 7 5 0 3 3 3 4 1 7 4 5 2 3 8 3 4 8 6 8 10 3 2 2 6 7 3 5 6 3 2 10 8 8 4 0 6 13 9 13 2 3 3 7 4 2 1 5 11 3 0 6 2 7 1 8 2 1 7 3 0 6 3 3 4 2 2 6 3 0 8 2 2 3 3 0 2 3 0 2 4 3 5 2 3 3 0 6 10 4 4 1 6 2 10 5 0 2 1 3 5 6 7 2 1 1 4 1 3 6 3 2 1 6 4 2 5 1 3 11 6 1 0 1 0 1 0 4 3 2 11 2 1 3 1 0 2 5 3 3 1 1 2 1 0 0 6 2 1 3 0 0 3 3 1 1 0 1 3 1 2 1 1 0 1 0 3 5 5 2 0 0 6 0 1 1 3 0 2 1 2 1 2 0 0 1 0 0 0 1 1 0 3 0 0 1 1 0 3 3 2 4 1 0 1 7 1 3 0 1 1 6 0 1 0 2 4 1 0 0 1 0 1 1 3 1 2 0 4 2 0 3 0 1 1 1 1 1 0 1 0 0 4 3 2 2 0 0 0 0 0 2 2 0 0 3 2 2 3 5 0 0 2 1 3 2 0 3 3 1 0 3 2 0 1 3 0 4 5 3 4 1 2 3 0 1 5 7 2 0 5 3 3 3 2 1 2 9 1 2 2 1 4 2 4 0 2 0 4 0 0 1 4 2 0 1 3 0 3 0 2 1 4 7 5 1 1 0 1 1 0 6 2 1 2 7 1 0 1 2 0 0 4 5 0 0 1 1 0 2 1 0 2 2 3 0 1 0 0 0 3 2 0 4 1 3 2 2 4 4 2 2 2 3 1 2 0 0 6 2 3 1 3 1 0 2 3 0 2 1 2 3 1 2 3 1 3 0 0 11 0 1 7 3 0 3 1 4 0 0 6 0 0 1 1 5 1 1 1 1 4 0 0 0 1 0 0 7 0 0 1 0 0 0 0 2 0 0 0 0 0 1 5 0 1 0 0 0 0 0 1 0 0 1 9 7 0 3 0 0 3 0 0 1 0 0 2 1 1 0 0 2 1 0 0 1 0 2 1 3 1 0 1 0 0 0 2 0 0 1 0 1 0 3 0 0 0 3 0 0 1 0 0 0 2 2 0 1 0 5 0 2 2 0 0 5 0 2 1 1 1 2 0 0 1 0 0 1 2 0 0 1 3 1 2 2 0 0 2 1 0 0 0 0 0 0 0 0 0 1 1 0 1 3 0 2 0 2 0 0 2 3 2 2 0 0 0 2 1 0 1 0 0 1 1 0 0 3 0 0 2 0 4 0 3 1 1 0 0 4 2 2 0 0 3 1 2 0 0 0 2 0 1 1 0 1 0 0 0 1 0 2 1 5 2 4 1 1 5 2 1 1 1 1 0 3 0 1 1 0 1 1 2 1 0 0 4 1 0 0 1 0 0 0 0 1 0 0 1 2 4 0 1 0 0 1 1 5 1 2 0 0 1 2 5 2 0 0 0 0 4 1 2 3 2 1 3 2 3
0 0 0 0 0 0 1 0 0 0 1 0 0 0 0 3 0 0 2 0 0 0 0 0 0 3 0 0 0 0 0 0 0 0 2 0 0 0 0 0 0 0 0 0 0 0 0 2 2 1 0 0 0 0 0 0 3 0 0 3 1 0 0 0 0 1 0 0 0 0 0 0 0 1 0 0 2 1 0 0 0 1 1 0 0 0 0 2 0 0 0 1 0 0 3 0 0 0 1 0 0 0 0 2 0 1 3 1 0 0 0 0 0 0 0 0 0 1 0 1 0 0 1 1 0 0 0 0 3 2 0 0 0 1 0 1 2 1 0 0 0 0 0 0 0 0 0 0 2 1 0 0 0 4 0 0 0 0 0 0 0 0 0 0 0 0 0 0 0 1 0 1 1 0 1 0 0 0 1 0 0 3 0 0 0 0 0 1 1 0 0 0 0 1 0 0 1 0 0 0 0 2 0 1 0 0 1 0 1 1 0 1 0 2 2 0 1 0 0 0 0 0 0 0 0 0 0 1 0 1 0 0 3 0 0 0 0 0 2 0 0 1 0 0 3 0 1 0 0 6 1 0 0 0 4 0 0 0 0 0 2 0 1 0 1 1 0 1 0 0 2 1 0 1 2 1 1 0 1 1 2 2 1 0 3 0 0 3 0 0 0 2 0 2 1 2 0 0 1 0 4 1 1 0 3 0 1 0 2 1 1 1 0 1 2 0 0 1 1 1 0 1 2 0 0 0 0 3 0 1 0 2 0 1 1 0 0 0 1 0 0 1 4 2 0 0 0 1 1 0 2 4 2 0 2 0 1 0 1 0 0 0 0 3 6 0 1 0 0 0 2 1 2 3 0 0 0 0 4 1 0 0 0 0 0 1 0 0 2 0 1 0 3 2 0 1 0 0 0 0 0 3 0 0 0 0 0 4 0 0 0 0 0 1 0 0 1 0 3 0 0 0 0 2 2 1 0 0 0 0 0 0 4 0 0 0 0 0 0 0 4 0 0 0 0 0 0 0 0 3 1 0 0 1 0 0 0 1 0 0 0 2 0 0 0 0 0 0 0 0 0 0 0 0 0 0 0 0 0 1 1 0 0 0 0 0 0 0 0 0 0 0 0 0 0 1 1 1 0 0 0 0 0 0 2 0 1 1 0 0 0 0 0 0 1 0 0 0 0 0 2 0 0 0 1 0 0 0 1 0 0 0 5 0 0 0 2 1 2 3 0 0 3 0 0 2 0 1 2 3 1 0 2 1 4 1 0 0 0 1 1 0 0 0 0 0 1 1 1 1 0 0 1 2 0 0 0 2 0 2 0 0 1 2 0 1 2 0 1 1 0 0 0 1 0 0 1 0 0 0 0 0 0 0 0 1 0 0 0 0 1 0 0 0 2 0 0 0 0 0 1 0 0 0 0 0 0 0 0 1 0 0 0 0 0 0 1 2 0 0 1 0 0 0 1 3 1 0 1 0 1 0 2 0 0 0 1 0 0 0 0 1 0 0 0 0 2 0 0 0 0 10 0 0 1 0 0 0 0 0 0 0 0 0 0 0 0 0 0 0 0 0 1 1 0 0 0 0 0 0 0 0 0 0 0 1 0 0 0 0 0 3 0 0 0 1 0 0 0 0 0 4 1 0 0 0 0 0 0 0 0 0 0 0 0 4 0 0 0 0 0 0 0 1 0 1 0 0 0 1 0 0 0 0 0 0 0 0 0 0 0 0 0 0 0 1 0 0 0 0 0 1 0 1 0 0 1 0 0 0 0 0 0 0 0 0 0 0 0 0 0 0 0 0 0 0 0 0 0 0 0 0 0 0 1 0 0 0 0 1 0 0 0 0 0 0 0 0 0 0 0 0 0 1 0 0 1 0 0 0 0 0 0 0 0 0 0 0 0 0 0 0 0 0 0 0 0 0 0 0 0 0 0 2 1 0 1 0 1 0 0 0 0 0 0 2 0 0 0 0 0 1 0 0 0 0 0 0 0 0 0 0 5 0 0 0 0 2 0 0 0 0 0 0 0 0 0 0 0 0 0 0 0 0 0 0 0 0 0 0 0 0 0 0 0 0 0 0 0 2 0 1 0 0 0 0 0 1 0 0 0 0 0 0 0 0 0 0 0 1 0 0 0 1 1 1 2 0
0 0 0 0 1 0 0 0 0 0 1 1 2 0 1 0 0 0 0 0 0 0 2 1 0 0 0 0 13 0 0 0 0 0 0 0 0 0 0 0 0 0 0 0 0 1 0 0 1 0 1 0 0 0 0 0 0 0 0 6 0 1 0 0 0 0 1 1 0 0 1 0 0 0 0 0 1 0 0 0 0 0 0 0 0 1 0 1 2 1 0 0 0 0 1 1 0 0 0 0 0 0 0 2 0 0 1 0 0 1 0 0 0 1 0 0 0 1 0 0 0 0 0 0 1 0 0 0 0 0 1 0 0 0 0 0 0 0 0 0 2 0 0 0 0 0 0 0 1 1 0 1 0 0 0 1 0 0 0 0 0 1 0 1 0 1 0 0 0 1 0 0 2 2 4 0 0 0 0 2 2 0 0 2 0 0 0 2 1 0 0 0 0 2 1 0 4 0 0 1 1 0 1 1 1 0 0 0 2 0 2 0 1 0 3 0 0 0 1 0 0 7 0 0 1 0 0 1 1 0 0 0 1 0 0 0 1 0 1 0 1 1 0 0 0 0 0 1 0 0 0 0 0 0 0 0 0 0 0 3 0 2 0 3 0 0 0 0 0 1 0 0 0 0 0 1 0 0 0 2 0 0 1 1 0 1 0 0 0 0 0 2 3 2 1 1 1 0 0 0 3 0 0 3 0 1 0 0 1 0 1 0 1 1 0 1 0 1 0 0 1 1 0 1 0 0 0 0 0 0 0 2 0 0 1 2 0 3 2 0 1 3 2 2 0 0 1 0 0 0 1 0 2 0 0 0 1 0 1 1 0 0 0 1 1 0 0 0 0 0 0 5 1 0 0 1 3 0 0 1 0 2 1 0 1 0 0 2 0 0 0 0 1 0 0 0 1 0 0 0 0 0 3 1 0 0 0 0 0 0 3 1 0 0 1 0 0 0 4 0 0 0 0 0 0 0 2 0 1 0 1 0 0 0 1 0 0 0 0 0 0 1 0 1 1 0 0 0 0 1 3 0 0 0 4 2 1 1 0 0 0 0 0 0 0 0 0 1 0 0 0 0 0 0 0 1 0 0 0 0 1 0 0 4 0 1 0 0 0 1 0 0 0 0 0 0 0 0 0 0 0 0 0 0 0 0 1 0 0 1 3 0 0 0 0 0 0 0 0 0 0 0 0 1 1 0 0 0 0 0 0 0 0 0 0 0 0 0 0 0 0 1 1 3 0 1 3 0 0 0 0 3 0 0 0 0 1 3 0 1 2 0 1 0 1 1 1 0 1 1 0 1 0 0 0 0 1 0 1 0 0 0 0 1 0 0 1 0 0 0 0 0 3 0 0 0 0 0 0 0 0 0 0 0 1 0 0 1 1 1 0 1 0 1 0 0 0 0 0 0 1 0 0 0 1 0 0 0 0 0 0 0 0 0 0 1 0 0 1 0 0 0 0 0 0 0 0 0 0 0 0 0 0 1 1 0 0 0 0 2 0 1 0 0 0 0 0 1 0 0 0 0 0 1 0 0 0 0 0 0 0 0 0 0 0 0 0 0 1 0 1 0 0 0 0 0 4 0 0 0 0 0 0 0 0 0 0 0 0 0 0 0 0 1 0 0 0 0 0 0 0 0 1 0 0 0 0 2 0 1 0 0 0 0 0 0 1 0 0 0 0 0 0 0 0 0 1 0 0 0 0 1 0 0 0 0 1 1 0 0 0 1 0 0 0 0 0 0 0 0 0 0 0 0 0 0 0 0 0 0 0 0 0 1 0 0 0 0 1 0 1 0 0 0 0 0 0 1 0 0 0 0 0 0 0 0 1 1 0 0 0 0 0 0 0 0 0 0 0 0 0 0 0 0 0 1 0 0 1 1 1 0 3 0 0 0 0 1 0 2 0 0 0 1 0 0 0 0 0 0 1 0 0 0 0 0 0 0 1 0 0 0 0 2 0 1 0 0 0 0 0 1 0 0 0 0 0 0 0 1 0 0 3 0 0 0 0 0 0 0 0 0 0 0 0 0 0 0 1 0 0 0 0 0 0 1 0 0 0 0 0 0 0 0 0 0 0 0 0 0 0 1 0 0 0 0 0 0 0 0 0 0 0 0 0 0 0 0 0 0 0 0 1 0 0 0 0 0
0 0 0 0 0 0 0 0 1 0 0 0 0 0 0 1 0 0 0 0 0 0 1 1 0 0 0 0 0 0 0 0 0 0 0 0 0 0 0 0 0 0 0 0 0 0 1 0 0 0 0 0 1 2 0 0 1 0 0 0 0 0 0 0 0 1 0 0 0 0 0 0 1 0 0 0 0 0 0 0 0 0 0 1 0 0 0 0 0 0 0 0 0 0 1 0 0 0 0 0 0 0 1 0 0 0 0 1 2 0 0 0 0 0 1 0 0 0 0 0 0 1 0 0 0 0 0 0 0 0 0 0 0 0 0 0 0 0 0 0 0 0 0 0 0 0 0 0 0 0 0 0 0 0 0 0 0 0 0 0 0 0 0 0 0 1 0 0 0 0 2 0 0 1 0 0 0 0 0 0 0 0 2 1 0 0 0 0 0 1 1 1 0 1 0 0 1 0 0 0 1 0 1 0 0 0 2 1 0 0 1 2 0 0 0 0 0 0 0 1 0 3 0 0 0 0 0 0 0 0 4 0 1 0 0 0 0 0 2 0 0 0 0 0 2 0 0 0 0 0 0 0 0 0 0 0 0 0 0 0 0 0 0 0 0 1 0 0 0 0 0 1 2 0 0 2 0 0 1 3 1 2 0 0 1 1 1 2 0 1 1 2 0 2 4 2 3 0 0 1 1 2 1 5 0 0 1 5 0 1 2 0 2 2 0 0 0 2 0 0 1 0 0 0 7 1 0 0 1 0 0 0 1 0 0 1 0 0 2 0 1 1 1 2 0 0 0 0 0 0 1 1 0 0 0 0 1 0 1 0 0 0 0 1 0 0 0 0 1 0 0 1 1 0 0 0 0 0 0 0 0 0 0 0 0 0 0 2 2 0 0 0 0 0 0 0 2 0 0 0 0 0 0 1 0 0 1 0 0 0 0 0 0 0 0 2 0 0 0 0 0 0 0 2 0 0 0 0 0 0 0 0 0 2 0 0 0 0 0 0 0 0 2 0 0 0 0 1 0 1 0 0 1 0 0 0 2 1 0 0 0 0 0 2 1 0 1 0 0 1 2 0 1 0 0 1 0 1 0 0 0 0 0 0 0 0 0 0 0 0 0 0 0 0 0 0 0 0 0 0 0 0 1 0 0 0 0 0 0 0 0 0 0 0 0 0 0 0 1 0 0 0 0 0 2 0 0 0 0 0 0 0 0 0 0 1 0 0 1 1 0 3 0 1 0 0 0 0 0 0 0 0 1 0 0 3 0 0 1 2 0 2 1 1 2 0 0 0 0 0 0 0 0 0 0 1 0 0 0 0 0 0 0 2 0 0 0 0 0 0 3 0 0 0 0 1 0 0 0 0 0 0 0 0 0 0 0 0 2 0 0 0 1 0 0 0 2 0 0 0 0 0 0 0 0 1 2 0 0 1 0 0 0 0 1 0 3 0 0 0 3 0 0 0 0 0 0 0 1 0 1 0 0 0 0 1 0 1 0 0 0 0 0 0 1 0 0 0 0 0 4 0 0 1 0 0 0 0 0 0 0 0 0 0 0 0 0 0 2 0 0 0 0 0 0 0 0 0 0 0 0 0 0 0 0 0 0 0 0 0 0 0 0 0 0 0 0 0 0 0 0 0 0 0 0 0 0 0 0 0 0 0 0 0 0 0 0 0 0 0 0 0 0 1 0 0 0 0 2 0 0 0 3 0 0 0 0 0 0 0 0 0 3 0 0 0 0 0 0 0 0 0 0 1 0 0 0 0 0 0 0 0 0 1 0 0 0 0 0 0 0 0 0 0 0 0 0 0 0 0 0 0 0 0 1 0 1 0 0 1 0 0 0 0 0 0 0 1 0 0 0 0 0 0 0 0 0 0 0 0 0 0 0 0 0 0 0 0 0 0 0 1 1 0 0 0 0 0 0 0 0 0 0 2 0 0 0 1 1 0 0 0 0 0 0 0 0 0 0 0 0 1 0 0 1 0 0 0 1 0 0 0 0 0 0 0 0 0 0 0 0 0 0 0 0 0 0 0 4 0 0 0 0 0 0 0 0 1 0 0 0 0 0 0 0 0 0 0 0 0 0 0 0 0 0 0 2 0 0 0 0 0 0 0 0 0 0 0 0 0 0 0 0 0 0 1 0 0
0 0 0 0 0 0 2 0 1 1 0 1 0 0 0 1 0 0 0 0 0 2 1 0 0 0 0 0 0 0 0 0 0 0 1 0 0 1 0 0 7 3 0 0 0 2 2 1 5 1 3 0 2 0 1 0 0 2 0 0 0 0 0 0 0 5 0 1 0 0 0 1 0 2 0 0 0 0 1 0 0 1 1 0 0 0 1 0 0 0 0 0 0 0 2 1 0 0 0 1 0 0 2 1 0 1 1 0 0 0 1 0 0 0 0 0 0 0 0 0 0 0 0 0 0 0 0 0 1 0 1 0 0 0 0 0 0 0 1 1 0 0 1 0 0 0 1 0 1 0 0 0 0 0 2 0 0 0 2 1 1 3 2 0 0 0 0 0 0 0 1 2 1 0 0 1 0 2 0 0 1 1 2 6 0 0 0 0 1 0 1 0 1 1 1 0 1 1 1 0 0 4 2 0 0 0 2 1 0 5 0 5 1 4 0 7 2 7 2 0 0 1 6 0 0 2 0 0 0 1 1 0 2 0 0 2 0 1 0 3 1 1 2 1 1 2 0 0 6 0 7 1 2 0 0 0 0 1 0 1 2 0 0 3 0 0 0 1 3 1 0 0 5 0 1 0 0 0 1 2 0 1 2 0 1 2 1 1 0 2 3 1 4 2 2 1 2 2 2 2 3 4 2 1 3 3 0 3 2 1 0 0 2 8 1 1 1 5 1 0 2 2 0 0 0 0 7 0 8 1 0 0 2 0 2 1 5 0 0 4 3 2 5 2 1 3 0 2 4 6 0 1 0 2 3 0 1 1 1 1 0 2 6 0 2 2 1 0 0 0 1 3 1 0 3 1 0 2 0 2 1 0 1 1 6 0 0 0 0 1 2 1 0 0 0 0 0 0 0 4 0 0 0 1 0 1 0 0 0 0 0 2 1 0 0 0 1 0 1 0 2 0 2 0 0 0 0 0 0 0 0 1 0 0 0 0 0 2 1 0 1 0 0 0 2 1 0 0 2 0 0 2 0 0 0 0 0 1 0 0 0 1 0 0 0 0 0 0 0 2 0 0 0 0 0 0 0 0 0 0 0 0 2 0 1 0 0 0 0 0 0 0 0 0 0 0 0 0 6 0 0 0 0 0 0 0 0 0 0 2 0 0 0 0 0 2 0 0 1 0 0 0 0 0 0 0 0 0 0 0 0 0 2 0 0 0 0 0 1 2 0 0 1 0 1 1 0 1 0 1 1 3 0 4 2 2 1 0 0 0 1 0 1 0 0 1 0 0 0 0 0 0 0 0 0 0 0 0 1 0 1 1 0 2 0 0 2 0 0 2 0 0 0 3 0 0 0 0 0 0 0 0 0 2 0 0 0 1 2 0 0 0 0 1 2 0 3 1 0 0 1 0 0 0 0 2 1 0 1 2 0 0 1 0 2 0 0 0 1 0 0 0 0 1 0 0 0 0 0 0 1 0 0 0 0 1 0 0 1 1 0 1 0 0 2 0 0 0 0 1 0 0 0 0 0 0 0 0 0 0 1 0 1 0 1 0 0 0 0 0 0 0 0 0 2 1 0 0 0 0 0 0 0 0 0 0 0 0 0 0 0 1 0 0 0 0 0 0 1 0 0 0 1 0 1 0 0 0 0 0 0 0 0 0 0 0 0 0 0 0 0 0 0 0 0 1 2 0 0 0 1 0 0 0 0 0 0 0 0 2 0 0 11 0 0 0 0 0 0 0 0 0 0 0 0 0 0 0 0 0 1 0 1 0 0 0 0 2 0 0 2 0 0 0 0 0 0 0 0 0 0 0 0 0 2 0 0 0 0 2 0 0 0 1 1 0 0 0 1 0 0 0 0 1 0 0 1 0 0 0 1 1 0 0 0 1 0 1 0 0 0 0 0 1 2 0 0 0 0 1 0 0 0 3 0 0 0 0 0 0 0 0 0 0 0 0 0 0 0 0 0 1 1 0 0 0 0 1 0 1 0 0 0 1 2 0 0 0 2 1 0 2 1 0 0 0 0 0 0 3 0 0 0 0 0 0 0 0 0 0 0 0 0 0 0 0 0 0 0 0 0 0 0 0 0 0 0 0 0 0 0 0 0 2 0 0 1 1 0 0 2 0 1 0 0 1 1 0
0 0 0 0 0 0 0 0 0 0 0 0 0 0 0 0 0 0 0 0 0 2 0 0 0 0 0 0 0 0 0 0 0 0 0 0 0 0 0 0 0 0 0 0 0 0 0 0 1 0 0 0 0 0 0 0 0 0 0 0 0 0 0 0 0 0 0 0 0 0 0 0 0 0 0 0 0 1 0 0 0 0 0 0 0 0 0 1 0 0 0 0 0 0 0 0 0 0 0 0 0 0 0 0 0 0 0 0 0 0 0 0 0 0 0 0 0 0 0 0 0 0 0 0 0 0 0 0 0 0 0 0 0 0 0 0 0 0 0 0 0 0 0 0 0 0 0 0 0 0 1 0 0 0 0 0 0 0 0 0 0 0 0 0 1 0 0 0 0 1 0 0 0 0 1 0 0 0 0 0 0 0 0 0 0 0 0 0 0 0 0 0 0 1 0 0 0 0 0 0 1 0 0 0 2 1 0 0 0 0 0 0 0 0 0 0 0 0 1 0 0 0 0 0 0 0 0 0 0 0 0 0 0 0 0 0 0 0 0 0 0 0 0 0 0 0 0 0 0 0 0 0 0 0 2 0 0 0 0 0 0 0 0 0 0 0 0 0 0 3 0 0 0 0 0 0 0 0 0 1 0 0 0 0 0 0 0 0 0 0 0 0 0 1 0 0 0 0 0 0 0 0 0 0 0 0 0 0 0 0 0 0 1 0 0 0 0 0 0 0 0 0 1 0 0 0 0 0 0 0 0 0 0 0 0 0 0 0 0 0 0 0 0 0 0 0 0 0 0 0 0 0 0 0 0 0 0 0 1 0 0 0 0 0 0 1 0 0 0 0 0 0 0 0 0 0 0 0 0 0 0 0 0 0 0 0 0 0 1 0 0 0 0 0 0 0 0 0 0 0 0 1 0 0 0 0 0 0 0 0 0 4 0 0 1 0 0 0 0 0 0 0 0 0 0 0 0 0 0 0 0 0 0 0 0 0 0 0 0 0 0 0 0 0 0 2 1 0 0 0 0 0 0 0 0 0 0 0 0 0 0 0 0 0 0 0 0 0 0 0 0 2 0 0 0 0 0 0 0 0 0 0 0 0 0 0 1 2 1 0 0 0 0 0 0 0 0 0 0 0 0 0 1 0 0 0 0 0 0 0 0 0 0 0 0 0 0 1 1 0 0 1 0 0 0 0 0 0 0 0 0 0 0 1 0 0 0 0 0 0 0 0 0 0 0 2 0 0 0 0 1 0 0 0 1 0 1 0 0 2 0 0 0 0 0 1 1 0 0 0 0 0 0 0 0 0 0 0 0 1 0 0 0 0 0 0 0 0 0 0 1 1 0 0 0 0 0 0 0 0 0 2 0 0 0 1 0 0 0 1 0 0 0 0 0 0 0 0 0 0 0 0 0 0 1 0 0 0 0 0 2 0 0 0 0 0 0 0 1 1 0 0 0 0 0 0 0 0 0 0 3 0 0 0 0 0 0 0 0 1 1 0 0 0 0 0 0 0 0 0 0 0 0 0 0 0 0 0 0 0 0 0 0 0 0 0 0 0 0 0 0 0 0 0 0 0 0 0 0 0 0 0 0 0 0 0 0 0 0 0 0 0 0 0 0 0 0 1 0 0 0 0 0 0 0 0 0 0 0 0 0 0 0 0 0 0 0 0 0 0 0 0 0 0 0 0 0 0 3 0 0 0 0 5 0 0 0 1 0 0 0 1 1 0 0 0 0 0 0 0 0 0 0 0 0 2 0 0 0 2 0 0 0 0 0 0 0 0 0 1 0 0 0 0 0 0 0 0 0 0 0 0 0 0 1 0 1 0 0 0 0 0 0 0 0 0 0 0 0 0 0 0 0 0 0 0 0 0 0 0 0 0 0 0 0 0 0 0 0 0 0 0 0 0 0 0 0 0 0 0 0 0 0 0 0 0 0 0 0 2 0 0 0 0 1 0 0 0 1 0 0 0 0 0 0 0 0 0 0 0 0 0 0 0 0 0 0 0 0 0 0 0 0 0 0 0 0 0 0 0 0 0 0 0 0 1 0 0 0 0 0 0 0 0 0 0 0 0 0 0 0 0 0 0 0 0 0 0 2 0 0 0 0 0 0 0 0 0 0 0 0 0 0 0 0 0 0 0
2 0 0 1 0 1 1 0 0 0 1 0 0 0 0 0 1 0 1 0 0 0 1 0 0 0 0 0 0 0 0 1 0 0 0 1 0 1 1 1 1 0 0 6 1 3 0 0 1 0 1 1 4 0 0 0 1 0 2 1 2 0 0 0 0 1 0 0 0 0 0 0 0 0 0 0 0 1 0 0 0 0 0 0 0 0 0 0 1 0 0 0 0 2 0 1 0 0 0 0 1 0 0 0 0 1 1 0 0 1 0 2 0 0 0 0 1 0 0 0 0 0 0 0 0 0 0 2 0 0 0 2 0 3 0 0 0 0 0 1 1 0 0 0 0 0 0 0 0 0 1 3 0 0 2 0 1 0 0 0 1 0 1 0 0 0 0 0 0 0 0 0 0 0 1 0 0 0 0 0 0 0 0 2 0 0 0 0 1 0 0 1 0 0 0 0 0 0 1 1 0 0 0 0 0 0 1 1 0 0 1 2 2 0 2 0 0 0 1 0 4 5 1 2 1 0 0 0 0 2 0 0 0 0 0 1 0 1 0 0 2 0 2 2 0 8 0 2 0 1 0 0 1 0 3 1 0 0 1 0 0 1 0 1 0 0 1 1 1 2 0 0 0 0 0 0 0 0 0 1 0 0 1 0 1 0 1 1 0 0 0 0 0 0 1 2 2 0 2 0 0 0 0 0 0 0 0 0 1 1 1 0 0 0 0 1 1 1 0 0 0 0 1 1 0 0 2 4 0 1 0 1 2 0 0 0 0 0 2 0 0 0 1 0 2 1 1 1 0 0 1 3 1 0 0 1 0 2 1 0 0 2 0 0 0 0 0 0 3 0 2 2 2 0 0 0 0 2 4 1 3 0 0 0 0 0 1 1 2 0 0 0 2 0 1 0 0 1 0 1 0 0 3 0 0 0 4 0 0 0 0 0 0 0 0 0 0 0 1 0 0 0 0 0 0 0 0 0 0 0 0 0 0 0 0 0 0 0 0 0 0 0 0 0 0 1 0 0 0 0 0 0 0 0 0 2 0 0 0 1 0 1 0 3 2 1 0 0 0 0 0 0 0 0 0 0 0 0 1 0 1 2 1 0 0 0 0 0 0 0 0 0 0 1 0 0 0 0 1 0 0 0 0 0 0 0 1 0 1 0 0 0 0 0 0 1 0 0 0 0 0 0 0 0 0 6 0 1 1 1 0 0 0 2 0 0 2 0 0 1 0 0 0 1 0 0 0 0 3 0 0 0 0 0 1 0 2 0 0 0 2 0 0 0 0 0 0 0 0 0 0 0 0 0 0 0 3 0 0 1 2 0 0 0 1 4 2 1 0 0 0 0 1 1 0 0 0 0 0 0 3 0 1 0 0 0 0 0 0 0 0 2 0 0 0 0 0 0 0 0 0 0 0 0 0 1 0 1 0 0 1 1 0 2 0 0 0 0 0 0 0 1 0 1 1 0 0 0 0 1 0 1 1 0 0 0 1 2 1 1 0 0 0 0 0 0 7 0 1 1 0 4 1 0 0 2 0 0 0 0 0 0 0 0 0 0 0 0 0 0 0 0 0 0 0 0 2 0 3 0 0 0 0 0 0 2 0 0 0 0 0 0 0 0 1 3 2 0 0 0 0 0 0 0 0 2 0 3 0 1 1 0 0 0 0 2 0 4 0 0 0 0 0 0 0 0 0 0 0 0 0 0 1 0 0 0 0 0 0 0 1 0 0 0 1 1 0 0 0 0 0 0 0 0 0 0 0 0 0 0 0 0 0 0 0 0 0 0 0 0 0 0 0 0 0 0 1 0 0 0 0 4 4 0 0 0 0 0 0 0 0 0 0 0 0 2 0 0 0 0 0 0 0 0 0 0 1 0 0 0 0 0 0 0 0 0 0 0 0 0 0 0 0 0 0 0 0 0 2 0 0 0 0 0 0 2 0 0 0 0 0 0 0 0 0 0 2 0 1 2 0 0 0 0 0 0 2 0 1 0 0 0 0 0 0 0 1 0 0 0 0 0 0 0 1 0 0 0 0 1 0 0 0 0 0 0 1 0 0 0 0 2 0 0 0 0 0 0 1 0 0 0 1 0 0 0 0 0 0 0 0 1 0 0 0 0 0 0 0 1 0 0 1 1 0 0 0 0
[truncated: 26,867,709 more chars]
