# Supplementary material for: Simulating multiple faceted variability in single cell RNA sequencing
Source: Nat Commun. 2019 Jun 13;10:2611. doi: 10.1038/s41467-019-10500-w (PMC6565723; doi:10.1038/s41467-019-10500-w)
Supplement: Supplementary file 4 — Source Data [file 41467_2019_10500_MOESM4_ESM.zip › Source_Data_forFigures/SuppFigure2c/chain2.txt]

kon koff s
1.871 3.946 4670.784
0.094 2.168 1419.234
0.136 75.358 18.723
0.06 7.348 557.136
0.082 36.392 91.63
0.053 13.365 752.224
1.029 6.792 2119.443
3.231 2.377 456.754
0.046 1.981 211.682
0.05 15.843 323.893
0.048 16.511 334.839
3.034 4.36 637.355
0.056 2.32 391.701
0.485 11.007 1019.792
1.233 1.723 339.902
1.706 6.495 998.327
0.041 3.7 266.143
1.634 3.43 557.693
3.453 6.185 407.101
0.242 71.967 12.061
2.371 7.593 120.72
6.904 12.013 389.962
0.051 3.77 288.46
2.568 9.242 430.932
7.744 13.428 450.282
0.08 19.488 136.678
0.098 3.778 127.407
3.273 8.277 278.71
0.183 7.28 305.334
3.568 6.846 364.862
1.125 52.577 339.05
5.615 10.282 381.31
3.99 8.619 430.621
3.36 7.59 313.282
2.476 5.455 364.066
4.332 17.087 381.028
0.049 3.31 221.027
0.103 42.175 82.462
1.64 16.091 404.783
4.747 5.137 236.884
3.195 7.752 326.312
2.572 6.027 249.046
1.709 8.739 388.944
1.885 9.673 612.16
0.425 19.679 409.859
2.593 6.418 202.034
3.433 7.586 316.75
0.049 2.169 398.82
0.153 10.058 244.716
1.412 28.975 106.706
3.058 7.489 280.122
0.055 3.985 144.576
0.608 20.319 581.671
5.954 10.099 223.477
2.086 2.276 134.072
0.05 3.603 155.634
5.039 9.385 245.485
0.063 3 187.461
5.716 13.468 259.556
4.458 10.144 222.574
2.92 2.266 128.579
3.559 9.156 225.874
1.324 26.317 257.277
3.033 15.598 135.569
0.097 2.972 210.663
2.223 2.186 100.405
2.998 18.252 440.129
3.824 8.543 211.485
2.746 3.355 165.166
0.115 4.39 256.596
1.674 20.162 178.014
0.226 7.54 337.365
3.183 6.792 171.033
0.058 5.091 254.659
4.775 11.295 242.562
0.064 5.4 134.331
1.697 3.446 215.774
5.205 10.717 160.773
2.985 13.239 268.095
3.765 7.189 238.018
5.852 6.445 140.952
3.301 8.615 211.776
2.099 7.679 212.394
1.914 3.242 127.967
4.209 27.834 328.082
2.165 9.443 155.418
1.103 0.855 90.392
4.198 10.383 258.444
4.8 8.089 153.1
2.224 7.217 193.748
3.762 11.834 169.304
9.108 14.349 165.062
3.221 12.9 242.193
1.441 30.17 189.467
0.063 3.726 144.988
1.874 3.3 105.105
0.078 10.936 155.936
2.787 4.842 137.21
0.056 5.587 159.674
3.18 14.342 227.072
0.136 5.765 134.274
3.348 7.106 186.046
3.091 3.627 97.807
2.475 9.764 259.666
7.497 15.198 167.4
1.828 6.923 259.186
0.835 5.15 324.081
0.479 13.835 183.678
6.176 14.246 110.1
1.13 1.033 65.272
0.475 15.166 333.621
0.085 5.227 119.165
1.245 1.316 78.446
0.071 7.359 115.794
3.923 16.467 142.377
1.535 2.263 85.578
1.381 1.609 73.367
0.956 38.971 87.172
6.622 15.011 149.668
0.149 59.703 20.959
2.196 2.371 76.078
2.349 19.885 97.425
1.053 10.797 174.173
2.891 4.359 88.393
5.677 10.003 120.593
4.18 12.287 139.141
0.105 7.366 148.017
3.433 10.665 219.317
6.867 21.388 197.162
2.388 8.452 193.89
2.313 4.242 103.934
1.057 24.292 443.354
2.859 4.204 118.769
3.632 9.444 133.966
0.074 4.888 129.289
1.963 2.851 78.713
1.687 9.205 161.74
3.912 8.532 126.733
1.271 1.494 60.901
1.534 1.564 62.192
0.566 21.677 133.999
2.602 10.288 103.83
6.33 23.791 161.451
1.44 7.206 180.776
2.178 8.768 189.097
1.352 19.63 218.382
1.526 2.076 59.278
1.619 6.162 180.395
0.417 11.669 123.417
1.697 13.952 164.579
5.046 16.207 186.531
0.056 2.809 238.236
4.201 15.239 163.85
0.505 6.923 279.831
2.157 8.398 194.555
0.055 22.273 185.299
2.141 28.954 218.589
3.638 6.825 95.19
1.693 21.948 115.827
2.01 1.657 55.506
0.067 2.75 156.707
2.634 11.538 218.093
1.869 7.775 128.442
5.113 20.516 123.486
1.809 31.574 213.172
1.943 9.847 186.181
4.549 16.974 186.187
4.438 13.557 163.89
0.689 6.375 137.864
1.269 24.282 145.517
3.658 14.48 143.407
3.584 25.274 188.93
3.905 19.344 132.284
2.096 6.895 103.757
3.239 14.083 160.793
2.982 15.472 164.429
3.787 11.982 189.518
3.234 17.988 217.247
2.896 18.744 169.274
2.736 8.891 131.128
5.254 9.956 111.426
1.407 1.233 54.24
3.684 14.053 111.452
1.942 11.191 249.768
0.048 8.599 229.01
4.717 10.367 131.613
0.098 0.38 60.716
1.853 7.974 123.812
1.181 1.268 55.445
0.066 20.048 106.111
6.696 19.487 136.317
5.189 16.848 149.767
1.213 1.306 57.513
2.133 8.372 80.527
4.33 15.336 163.368
1.27 1.126 53.985
1.886 1.858 52.542
2.439 12.293 178.961
4.092 2.573 51.778
2.583 20.078 134.105
1.553 1.414 50.287
1.124 1.09 42.05
1.63 44.37 134.877
3.269 9.366 95.623
4.887 7.611 77.38
0.084 7.519 165.417
2.544 4.36 73.679
6.959 20.487 98.987
2.925 15.137 224.655
0.068 18.906 154.81
3.01 15.714 168.279
0.145 9.107 70.82
2.782 14.297 184.296
6.935 8.989 85.709
1.418 27.123 102.548
4.09 16.115 169.095
0.262 6.845 153.023
0.074 3.985 113.36
4.158 9.171 111.752
0.055 5.795 167.385
2.358 5.982 123.139
1.556 1.566 44.93
0.623 3.943 96.341
4.003 9.799 101.641
0.596 11.571 142.81
0.982 12.393 271.446
1.983 4.616 109.993
1.514 1.938 43.873
2.371 18.072 290.757
1.477 30.863 153.574
2.21 12.941 132.313
1.432 18.443 89.066
1.415 18.796 124.369
2.068 5 85.754
3.59 6.044 65.307
4.28 21.044 172.791
0.708 19.852 131.909
0.09 42.353 65.56
2.549 18.983 139.532
2.364 9.074 123.623
1.373 2.063 59.579
0.656 4.559 195.275
0.121 10.254 120.718
3.705 10.692 96.452
2.29 9.396 77.549
1.613 19.602 148.667
6.219 23.479 132.013
2.816 16.068 152.719
1.54 1.852 44.99
3.259 10.225 120.38
6.756 19.148 95.159
1.385 27.802 92.049
1.091 1.072 46.942
2.556 3.828 64.13
2.69 8 82.433
3.362 6.26 78.025
0.893 30.615 107.857
2.33 23.119 92.345
4.209 29.227 216.294
4.074 14.323 135.989
4.789 8.333 55.755
1.131 1.357 50.103
3.311 12.136 152.662
0.125 2.107 194.253
1.127 1.042 43.825
2.08 2.682 44.672
1.96 10.079 102.891
3.48 3.425 43.212
4.233 13.06 102.629
5.78 29.167 157.657
1.5 1.316 43.575
1.314 13.78 73.824
3.48 8.551 81.89
3.921 14.175 95.553
2.646 8.543 91.25
2.222 6.442 98.105
3.873 19.987 133.441
2.924 21.218 111.195
5.846 20.339 116.641
8.649 9.452 54.793
1.897 2.147 45.003
3.256 12.045 112.659
0.226 15.424 141.52
2.565 2.756 49.041
4.481 12.857 90.456
3.675 18.862 168.71
5.438 7.861 59.561
3.098 14.794 105.142
1.426 2.846 57.803
5.348 11.006 82.257
5.787 10.238 64.81
5.92 24.396 161.228
6.733 13.46 115.989
0.41 14.698 89.488
4.215 8.731 63.547
3.405 21.575 197.265
0.086 20.12 62.339
3.288 11.186 88.158
7.427 19.602 76.77
0.16 16.526 83.331
6.396 8.764 56.558
1.069 21.315 106.249
0.167 9.099 96.238
1.818 3.871 68.43
6.899 20.91 109.197
4.015 2.857 35.808
1.583 11.989 158.227
2.754 2.794 56.533
2.145 13.772 160.805
2.957 13.877 145.655
5.571 12.946 83.689
0.131 10.749 95.635
4.133 16.569 93.779
2.641 9.677 108.96
2.247 2.95 40.128
0.063 7.945 66.908
0.061 7.962 77.841
3.327 18.697 105.73
4.391 15.577 119.981
2.948 14.597 134.709
1.453 9.48 142.605
1.151 10.656 188.426
0.089 12.943 89.177
2.827 3.849 61.127
0.086 6.293 168.074
3.203 6.786 49.187
2.331 13.16 156.86
3.031 15.416 101.397
0.094 5.823 174.706
2.86 19.797 162.778
0.345 5.364 100.533
1.596 16.258 98.634
6.766 21.076 93.569
7.045 12.26 54.815
0.12 54.154 43.441
1.477 2.013 50.884
1.06 11.392 121.74
1.138 25.478 85.643
1.24 12.477 73.477
2.514 5.655 69.243
5.516 23.618 116.148
1.028 18.491 249.942
8.768 7.912 42.983
2.459 14.155 96.79
1.894 4.808 61.56
1.371 2.611 46.266
1.232 3.248 63.788
1.503 7.45 72.694
2.41 13.52 147.752
5.168 11.012 69.817
2.936 6.077 59.792
3.023 3.303 38.467
1.761 21.688 106.603
1.676 1.808 31.247
2.832 17.737 152.013
3.449 5.047 46.705
3.764 19.781 153.683
2.56 14.329 141.009
9.257 8.392 47.314
4.745 13.67 102.864
5.334 10.64 60.633
2.048 5.411 71.995
2.065 11.532 92.743
1.594 5.559 67.027
5.141 20.17 88.078
1.677 1.952 44.23
0.474 7.061 120.027
4.806 8.121 52.175
2.263 3.381 47.647
0.056 8.2 101.302
5.369 13.496 53.886
0.071 25.262 92.355
8.922 31.605 89.783
8.078 33.978 109.633
2.581 4.547 48.491
0.343 18.94 80.513
0.171 46.617 22.441
0.067 17.515 96.503
2.275 6.102 74.427
3.972 12.985 83.009
3.257 5.542 46.717
1.231 3.777 43.769
3.159 13.311 132.001
2.571 30.185 151.826
5.359 5.525 43.094
1.676 2.69 39.743
3.043 11.195 105.39
1.249 1.05 30.316
3.691 22.488 112.499
1.313 1.046 35.016
2.691 5.087 57.859
3.567 15.395 83.52
4.714 14.909 79.309
2.849 7.854 63.652
3.155 21.306 132.061
2.559 22.641 102.223
1.656 8.813 91.228
3.232 20.531 136.654
3.41 20.214 127.854
1.863 9.525 71.602
3.785 25.327 143.575
2.369 13.737 117.72
1.47 1.965 37.73
0.052 8.102 169.296
1.599 12.394 132.708
7.656 15.289 60.194
6.95 22.186 89.704
3.359 23.086 90.457
1.795 20.986 97.34
3.739 4.933 41.87
1.921 8.179 97.059
3.938 24.677 85.269
2.366 4.003 45.001
2.025 8.221 50.511
3.918 20.626 50.764
2.044 29.356 60.73
4.645 16.873 103.185
2.669 3.22 36.943
2.393 12.134 98.036
2.519 12.844 83.031
3.544 11.148 70.292
3.045 21.86 146.531
2.891 22.479 131.986
2.98 4.526 48.11
2.305 1.653 31.362
4.416 11.273 40.005
5.183 7.679 46.944
7.137 13.659 66.97
4.597 12.107 76.829
7.42 15.565 62.372
2.618 12.047 90.921
2.369 24.012 67.89
5.265 21.987 92.881
1.845 3.388 47.688
1.432 2.317 41.693
2.339 9.005 98.739
5.261 8.508 42.018
1.751 2.309 31.184
2.729 20.969 128.972
3.019 4.793 48.016
2.32 3.672 38.703
1.596 3.151 39.844
1.801 1.619 29.542
7.279 21.538 59.565
6.654 6.092 38.332
2.816 7.029 54.792
10.002 12.591 40.809
3.155 46.803 137.051
2.158 21.878 86.718
1.637 1.529 30.147
2.276 4.554 52.768
5.663 9.298 65.272
0.468 18.099 71.36
4.759 4.029 33.235
1.985 4.744 50.596
4.099 11.375 63.676
1.645 11.262 118.084
0.8 2.14 20.714
4.051 7.635 47.441
0.466 25.958 80.63
4.303 18.893 88.74
5.409 21.417 106.013
1.173 15.578 161.668
2.747 23.158 74.626
4.436 5.045 44.849
0.679 17.997 118.496
0.049 6.746 189.369
1.878 9.856 94.907
1.226 10.939 174.89
5.163 4.985 32.447
2.434 19.458 129.878
3.512 14.329 84.065
6.679 10.623 53.157
5.483 8.48 50.641
2.304 7.134 72.131
3.278 34.696 110.739
1.007 1.738 39.985
2.582 12.486 114.772
1.537 1.424 30.91
6.451 19.69 66.241
4.864 9.345 67.213
1.475 2.062 35.767
3.593 13.653 66.152
4.293 16.17 82.046
3.322 9.515 69.406
1.151 6.197 69.447
9.286 8.625 34.004
2.236 13.174 130.367
3.916 18.028 116.138
0.103 26.31 52.209
0.651 27.191 92.077
2.771 18.758 139.269
3.412 22.513 100.871
2.863 17.169 110.858
1.376 16.743 116.115
0.063 8.021 153.974
0.114 5.671 149.564
4.051 18.911 85.453
5.704 15.705 60.465
2.074 2.505 30.501
2.522 10.639 77.354
4.826 22.974 122.492
2.097 16.62 154.95
0.08 8.372 124.937
0.062 4.396 124.764
1.549 2.676 39.298
3.931 2.988 30.872
5.75 31.805 68.884
2.515 8.506 53.314
1.907 10.278 75.944
0.409 24.378 104.097
5.314 21.094 85.128
5.114 12.415 41.848
3.873 19.118 84.2
3.174 20.909 144.433
3.278 19.195 102.283
4.008 19.624 89.41
4.115 15.037 74.418
2.446 6.018 48.055
4.412 15.243 62.186
1.95 5.844 53.686
5.01 15.187 82.567
2.965 10.947 90.281
2.432 13.303 108.307
1.606 1.978 34.184
2.018 7.488 67.024
1.918 12.677 146.372
1.181 3.74 52.444
6.276 28.296 89.741
1.636 1.813 31.11
0.163 56.138 12.24
3.489 22.471 59.607
2.065 18.613 170.761
0.057 9.539 143.231
0.062 19.913 83.584
6.996 43.323 117.103
0.097 8.927 132.175
1.947 13.04 133.461
1.371 1.265 26.806
1.073 0.957 25.175
3.071 19.33 137.495
3.984 7.423 36.238
2.511 31.435 109.715
0.992 3.815 45.079
3.108 13.652 86.897
3.497 16.072 91.644
2.259 31.07 123.917
0.066 5.681 132.563
0.056 11.287 172.644
2.58 6.289 54.768
2.067 8.902 70.831
3.437 32.602 123.15
5.482 9.468 42.021
3.32 6.724 60.228
1.465 18.484 93.774
2.185 3.941 53.589
2.991 9.47 72.867
4.309 32.489 100.799
