# Supplementary material for: Simulating multiple faceted variability in single cell RNA sequencing
Source: Nat Commun. 2019 Jun 13;10:2611. doi: 10.1038/s41467-019-10500-w (PMC6565723; doi:10.1038/s41467-019-10500-w)
Supplement: Supplementary file 4 — Source Data [file 41467_2019_10500_MOESM4_ESM.zip › Source_Data_forFigures/SuppFigure2c/chain3.txt]

kon koff s
1.873 3.945 4709.954
0.091 2.111 1436.329
0.172 70.672 14.131
0.059 6.841 544.666
0.083 40.95 102.292
0.048 12.186 762.87
1.031 7.036 2202.35
3.32 2.53 468.096
0.051 2.418 233.302
0.047 14.307 319.525
0.049 17.214 339.596
2.984 4.217 636.861
0.054 2.412 420.499
0.489 11.417 1052.74
1.179 1.552 332.574
1.683 6.285 996.825
0.046 4.221 270.261
1.624 3.34 555.741
3.629 7.304 444.695
0.115 65.111 22.109
2.308 7.107 118.079
7.021 12.749 406.402
0.047 3.542 300.927
2.572 9.2 433.307
8.71 18.231 514.002
0.087 23.941 153.099
0.097 3.635 124.882
3.546 10.886 323.986
0.173 6.147 279.167
3.513 6.616 365.348
1.133 47.048 307.193
5.365 9.007 363.712
3.968 8.458 430.203
3.109 5.991 283.734
2.593 6.505 402.198
4.073 12.992 327.248
0.046 3.328 229.766
0.086 44.598 104.671
1.624 14.608 378.365
4.648 4.821 232.76
3.45 10.489 386.884
2.617 6.355 257.462
1.756 9.903 425.836
1.871 9.361 603.925
0.422 20.677 435.742
2.837 9.511 255.466
3.42 7.997 331.435
0.056 2.52 417.041
0.147 9.415 238.594
1.413 23.185 87.845
2.838 5.695 247.053
0.052 4.577 172.226
0.608 18.889 548.198
6.62 15.028 273.275
2.176 2.491 139.253
0.056 3.899 153.605
4.979 9.187 246.424
0.062 2.993 193.146
5.866 14.479 271.067
4.834 13.388 258.132
3.028 2.496 133.008
3.435 7.858 210.212
1.328 29.857 290.465
3.035 13.5 121.185
0.107 3.533 231.503
2.284 2.298 102.819
2.946 16.074 405.053
3.666 7.305 197.829
2.704 3.215 164.054
0.107 3.383 220.058
1.653 21.753 196.58
0.222 8.658 387.315
3.185 7.16 178.28
0.052 4.794 271.469
4.759 10.472 232.716
0.064 5.342 136.811
1.644 3.115 208.3
5.732 16.582 207.1
2.791 9.679 222.999
4.165 10.236 285.554
7.162 11.126 173.248
3.254 8.033 205.056
2.089 7.473 211.782
2.017 3.874 139.862
4.388 31.008 349.312
2.124 9.21 156.637
1.15 0.94 93.327
4.422 11.964 277.981
5.531 13.158 195.265
2.4 10.302 243.967
3.641 10.407 158.856
9.124 13.96 162.863
3.178 12.72 244.445
1.404 29.351 191.098
0.06 3.054 129.902
1.823 2.999 101.702
0.075 10.558 159.72
2.801 5.132 143.293
0.048 4.199 143.45
3.035 12 206.542
0.151 6.501 137.186
3.403 7.367 190.451
3.828 7.283 131.677
2.378 8.434 241.832
6.444 8.594 130.479
1.879 8.439 301.668
0.841 5.273 330.77
0.475 12.75 171.836
6.772 19.399 129.959
1.146 1.056 66.104
0.475 14.305 319.45
0.074 4.627 120.098
1.204 1.188 76.355
0.065 8.227 139.181
3.943 21.066 175.921
1.485 2.043 82.867
1.436 1.795 76.777
1.034 35.607 75.01
6.491 14.989 152.979
0.202 87.235 22.471
2.196 2.345 76.305
2.53 30.579 136.14
1.062 10.604 171.344
3.199 6.098 103.593
5.292 8.774 117.183
4.199 11.636 134.677
0.107 8.746 171.311
3.061 6.911 175.34
6.263 15.159 165.483
2.327 7.13 175.896
2.12 3.145 92.592
1.063 24.192 443.589
3 5.095 131.34
3.212 5.556 102.86
0.078 5.738 146.307
2.026 3.202 83.917
1.705 9.978 173.766
4.343 11.878 149.983
1.209 1.27 58.515
1.521 1.492 61.768
0.554 24.701 157.922
2.382 6.852 81.898
5.709 14.06 117.252
1.53 10.68 242.113
2.218 9.917 207.956
1.382 20.454 224.163
1.622 2.524 64.82
1.639 6.784 195.243
0.413 9.978 108.854
1.707 14.221 168.786
4.592 10.118 143.598
0.061 2.939 232.576
4.271 17.425 182.496
0.51 7.229 293.295
2.086 6.694 168.661
0.054 19.67 166.767
2.156 29.568 225.221
3.793 8.481 108.172
1.721 26.434 138.176
1.889 1.416 53.958
0.069 2.952 165.632
2.578 11.475 222.906
1.718 4.792 95.265
5.115 19.878 121.914
1.78 25.935 181.421
1.824 6.677 144.753
4.068 10.981 147.052
4.685 17.36 192.253
0.696 7.091 152.046
1.287 23.563 139.687
3.683 14.332 142.413
3.77 30.532 215.429
3.792 17.446 126.819
2.004 6.07 98.474
3.282 15.653 175.493
2.919 14.414 158.957
3.499 8.317 155.269
3.153 14.081 182.932
2.844 16.032 151.751
2.565 6.317 108.165
5.826 15.25 139.91
1.44 1.303 55.698
3.656 12.597 103.585
1.921 9.565 222.807
0.041 6.376 206.355
5.392 17.781 178.248
0.098 0.384 61.621
1.713 4.851 90.132
1.212 1.344 56.957
0.069 24.716 124.512
6.6 16.752 124.85
4.322 8.283 102.642
1.149 1.135 55.896
2.257 14.298 120.97
4.488 18.102 182.636
1.267 1.138 54.888
2.159 2.784 60.618
2.524 13.148 185.88
3.738 1.99 48.956
2.573 18.722 128.071
1.708 1.901 55.732
1.109 1.061 42.15
1.61 37.588 117.254
3.37 9.997 98.958
5.871 13.33 99.494
0.109 8.315 145.619
2.578 5.008 79.975
7.513 23.305 103.698
2.814 12.772 204.429
0.066 19.166 163.06
3.029 15.392 166.399
0.105 11.947 125.838
2.572 8.647 132.992
6.47 7.219 79.577
1.422 34.518 130.634
4.139 16.48 172.088
0.277 6.88 146.896
0.068 3.872 119.473
4.358 11.802 130.574
0.066 5.904 147.022
2.439 7.203 137.399
1.617 1.723 46.847
0.597 3.252 85.338
4.28 14.785 131.964
0.582 11.421 145.343
0.97 10.691 243.813
1.781 3.04 91.546
1.412 1.569 41.209
2.403 19.128 305.047
1.389 21.591 117.479
1.992 7.507 92.765
1.441 14.691 72.413
1.414 16.605 111.712
2.167 5.726 93.448
3.759 7.441 73.104
3.899 12.65 125.189
0.71 25.742 170.173
0.091 37.673 58.314
2.585 23.157 166.401
2.056 5.039 89.644
1.855 5.962 101.608
0.652 4.65 202.462
0.107 8.926 117.723
3.875 13.712 113.241
2.426 12.973 97.869
1.604 17.154 133.407
6.169 24.615 139.42
2.84 18.349 171.901
1.602 2.095 47.608
3.246 10.363 123.395
6.092 13.991 82.392
1.356 36.472 122.398
1.085 1.062 47.265
2.642 4.558 70.434
2.732 8.603 86.843
2.782 3.485 61.935
0.9 37.22 131.135
2.362 27.586 108.274
3.95 23.051 188.422
4.119 16.62 152.611
5.846 19.7 90.119
1.179 1.471 51.914
3.006 7.39 114.418
0.127 1.86 173.713
1.219 1.273 46.79
2.18 3.408 50.428
2.054 13.792 130.756
2.627 1.573 36.656
4.601 19.442 133.247
5.868 27.323 148.699
1.301 0.965 40.638
1.359 24.331 122.158
3.531 9.529 88.463
3.908 16.308 107.72
2.86 10.964 105.527
2.042 4.457 81.377
4.061 29.31 180.52
2.815 15.193 88.031
5.856 19.117 111.28
11.357 17.373 67.496
1.949 2.381 47.182
3.451 17.956 149.608
0.192 11.042 121.79
3.074 4.908 61.881
4.489 13.057 92.163
3.8 22.163 190.219
4.891 5.176 50.658
3.189 20.232 134.494
1.515 3.281 62.09
5.863 17.271 107.043
5.966 10.835 66.434
5.88 20.994 144.709
7.12 15.928 126.818
0.411 14.171 86.008
4.04 7.268 58.865
3.322 16.764 164.711
0.081 24.39 81.713
3.289 11.788 92.018
6.933 15.849 70.2
0.122 17.507 115.123
7.754 29.364 115.814
1.096 26.77 128.77
0.188 12.636 119.439
2.059 5.824 84.036
7.242 22.985 113.837
4.554 4.045 39.859
1.567 10.814 147.697
3.569 6.685 81.602
2.148 15.269 177.537
2.787 11.211 129.233
5.984 20.099 110.71
0.112 7.178 75.408
3.329 6.986 58.792
2.741 10.767 116.073
2.212 2.904 40.918
0.081 14.387 94.334
0.062 11.711 111.484
3.579 29.273 148.357
3.943 9.176 89.135
3.052 15.649 139.639
1.429 7.602 121.618
1.185 13.025 222.276
0.091 12.318 84.281
3.314 6.596 78.529
0.096 7.387 179.626
3.627 11.109 65.026
2.401 14.056 162.969
3.2 22.731 137.264
0.084 3.936 137.238
2.787 15.663 137.07
0.342 6.412 120.869
1.577 20.626 124.366
5.253 7.266 54.666
5.861 7.66 45.67
0.124 64.25 49.867
1.461 2.072 52.274
1.064 10.929 117.84
1.075 29.472 105.732
1.275 19.983 112
2.682 7.459 82.234
5.007 15.79 91.85
1.029 17.714 243.364
10.068 12.086 50.479
2.41 14.01 98.532
1.942 5.43 66.184
1.345 2.5 46.229
1.163 2.648 57.646
1.559 7.673 72.823
2.465 17.362 180.583
6.041 20.745 98.682
2.217 2.525 42.191
3.095 3.427 39.499
1.714 20.058 104.267
2.04 3.287 39.468
2.793 15.735 139.825
3.841 6.016 49.793
3.678 18.262 147.753
2.649 17.503 164.122
7.783 4.544 39.686
5.061 20.641 135.749
5.834 15.588 75.325
2.132 6.871 84.983
2.053 12.311 99.13
1.481 4.296 58.767
4.427 12.943 71.216
1.713 2.092 45.786
0.467 5.739 102.238
5.886 14.885 68.887
2.398 4.243 53.718
0.065 11.035 120.135
6.238 22.899 72.506
0.084 32.219 97.822
7.82 14.569 57.225
7.095 21.144 84.492
2.505 4.285 48.103
0.276 19.402 103.324
0.133 69.279 42.713
0.079 20.009 94.16
2.08 4.247 62.459
4.338 22.079 120.217
3.133 5.058 46.191
1.039 2.074 33.035
3.296 15.728 147.595
2.554 30.919 158.131
5.52 5.798 43.94
1.752 3.214 43.29
2.797 7.232 81.379
1.548 1.912 36.874
3.644 27.433 137.98
1.374 1.167 36.323
3.379 14.467 106.377
3.86 20.237 99.1
5.534 32.49 132.968
2.879 8.563 68.192
3.143 17.465 112.007
2.564 21.551 98.833
1.757 12.777 119.937
3.059 15.936 116.438
3.326 16.97 113.458
1.789 8.352 67.156
3.794 25.776 146.842
2.464 17.755 143.767
1.351 1.564 35.278
0.053 10.712 214.755
1.635 13.329 139.729
5.526 4.944 38.403
7.575 31.772 111.721
3.55 23.493 88.437
1.905 27.567 119.472
4.707 12.415 65.812
1.987 10.255 114.428
3.878 26.547 93.5
2.824 7.838 63.303
2.24 14.096 74.158
3.793 24.301 60.437
2.2 38.008 72.918
4.739 17.664 106.193
2.418 2.623 34.776
2.371 10.856 91.896
2.412 9.68 69.108
4.039 19.538 101.363
3.057 19.054 130.42
2.943 27.535 157.283
2.349 2.331 38.111
2.151 1.423 30.778
4.731 15.28 48.709
5.626 8.963 49.766
4.947 4.558 43.855
4.816 13.165 79.851
7.023 14.563 62.192
2.566 11.579 90.781
2.225 12.839 41.32
5.589 26.103 102.509
1.856 3.494 48.212
1.461 2.48 43.46
2.224 7.263 86.524
6.842 23.826 72.448
2.006 3.12 34.987
2.667 21.503 136.113
2.863 4.14 45.685
3.251 17.118 94.905
1.476 2.615 37.31
1.864 1.733 30.072
6.689 15.593 50.86
7.52 6.881 38.421
3.194 12.615 78.368
7.07 4.463 29.655
3 23.727 78.097
2.081 15.459 66.251
1.748 1.825 32.053
2.747 9.97 82.921
6.782 20.565 101.125
0.474 27.092 104.168
5.655 6.507 39.238
1.978 4.801 51.572
3.003 4.117 40.375
1.658 11.439 120.306
1.023 5.207 34.576
5.134 17.89 75.194
0.414 20.385 74.266
4.49 23.435 102.849
5.583 29.239 134.355
1.127 8.898 102.388
2.662 17.444 60.083
5.668 9.753 57.846
0.651 9.527 68.446
0.045 5.705 179.646
1.96 10.313 96.955
1.211 10.074 166.36
6.938 13.436 48.931
2.5 21.004 136.846
3.668 26.585 138.731
5.831 6.597 44.077
4.915 6.382 46.103
2.269 7.139 72.47
3.396 40.919 124.453
0.928 1.409 37.465
2.434 8.749 91.848
1.478 1.315 30.658
5.405 8.315 41.65
5.006 10.639 72.825
1.462 2.069 36.195
3.67 16.218 75.274
4.154 11.818 66.334
3.218 9.369 70.768
1.199 8.572 88.996
11.696 13.191 38.288
2.234 14.118 140.77
3.769 14.009 98.599
0.12 39.598 64.91
0.578 18.558 72.388
2.694 17.175 133.791
2.937 11.86 67.164
2.642 11.321 85.55
1.357 13.806 99.69
0.063 6.087 120.502
0.109 5.955 162.665
3.821 15.197 75.146
6.178 20.813 71.17
2.655 5.311 42.689
2.618 14.256 96.929
4.41 16.455 102.089
2.125 18.549 170.689
0.068 3.834 68.712
0.057 4.091 128.496
1.554 2.769 40.416
4.795 4.427 34.921
5.218 25.921 63.359
2.818 17.9 90.271
1.89 10.721 79.459
0.378 24.382 111.71
5.013 13.29 64.107
4.589 9.636 37.713
3.797 12.656 61.923
3.051 16.411 122.957
3.384 28.621 142.849
3.952 16.53 80.066
4.129 14.963 74.421
2.693 10.097 67.032
3.619 7.325 42.343
1.746 3.934 43.73
5.406 22.358 105.574
3.27 19.385 133.855
2.278 9.617 87.84
1.601 1.934 34.199
1.972 6.121 59.253
1.948 12.198 141.215
1.304 5.606 68.659
6.034 19.561 69.569
1.794 2.465 35.101
0.16 77.155 16.28
3.663 33.522 81.414
1.976 12.36 125.025
0.057 9.033 137.471
0.089 28.15 83.518
5.767 19.24 70.254
0.093 8.644 133.712
1.861 10.134 113.345
1.363 1.265 27.172
1.047 0.889 24.766
3.045 19.071 138.385
4.327 9.46 41.279
2.51 26.001 93.175
1.106 5.197 55.131
3.363 18.877 107.718
3.203 10.029 68.023
2.263 27.434 110.952
0.066 5.378 126.566
0.064 13.384 176.909
2.387 4.789 48.98
1.986 6.734 59.561
3.259 22.008 92.568
6.377 16.131 54.831
3.95 16.248 103.023
1.436 21.393 110.868
2.82 11.89 100.509
3.189 12.447 86.325
3.877 21.13 77.383
