# Supplementary material for: Simulating multiple faceted variability in single cell RNA sequencing
Source: Nat Commun. 2019 Jun 13;10:2611. doi: 10.1038/s41467-019-10500-w (PMC6565723; doi:10.1038/s41467-019-10500-w)
Supplement: Supplementary file 4 — Source Data [file 41467_2019_10500_MOESM4_ESM.zip › Source_Data_forFigures/SuppFigure5d/powsimr/t4k.txt]

simulation experimental
-2.04925789435954 -1.97627799101976
-1.92079253239737 -1.61551974149013
-1.88188528271755 -1.49955901967352
-1.83783106349916 -1.39387411069828
-1.80956888484471 -1.26937841966092
-1.7825353661387 -1.04176095952439
-1.74446885184919 -0.862469214221341
-1.71820687294371 -0.696832939780895
-1.69304125149285 -0.529173739312471
-1.6687808378353 -0.400963239385618
-1.64305575336234 -0.321554584681255
-1.61787473538513 -0.251211064774752
-1.58451014504902 -0.187928438171459
-1.56436234387639 -0.129250703784096
-1.53638804256736 -0.0782084982396437
-1.50246492036248 -0.0103931745592421
-1.48151717668516 0.0378145891583971
-1.4660046391792 0.0978052221384225
-1.44053504511144 0.143200154635548
-1.4242055653975 0.187200990833264
-1.40756343224183 0.232990392656936
-1.38508777295685 0.265141116418579
-1.35533094273131 0.284723990950921
-1.33223715299217 0.318311943773099
-1.30860335866261 0.33979969433748
-1.27847613293782 0.361766664591845
-1.24672357386717 0.383380184725497
-1.2265793109411 0.407063256308903
-1.20604184320435 0.430225706387517
-1.17421153436711 0.452273009685099
-1.15146194840266 0.46994498523314
-1.12830362726587 0.493079950350439
-1.1039769080532 0.516524782893675
-1.07729526614692 0.537481868543054
-1.04838685390018 0.556915551860963
-1.02949781555238 0.577008207584998
-0.994285563484738 0.601519404392305
-0.963343306925425 0.616678894658381
-0.939709821095818 0.631040846224137
-0.918828347400688 0.656707120689356
-0.884825839339906 0.673858376239858
-0.8499022503128 0.690062028015467
-0.825506622638891 0.706219769851871
-0.796102418614313 0.719613313534344
-0.748798521533104 0.733852267977879
-0.69524824618803 0.747912353632362
-0.648440290114927 0.769655708993436
-0.593726564340601 0.778909525041733
-0.543112563020868 0.792927764753687
-0.497161624061076 0.805158634363098
-0.465262469023514 0.817111596833399
-0.427918696478422 0.830528259093004
-0.400742726829817 0.845426385212484
-0.372660202312915 0.854365962443936
-0.335092151985574 0.865468517449276
-0.305613205256877 0.875701639583301
-0.283045232804428 0.890565377024442
-0.257648959031317 0.903771137072411
-0.234695601184891 0.917661730116823
-0.212604840993086 0.931744264825395
-0.190871318845993 0.945440799290139
-0.154109075074158 0.958670283666019
-0.127035377967327 0.973340455310281
-0.0950417708195675 0.986038286677375
-0.0774585521175262 1.00423971734952
-0.0552740156601974 1.01505045004375
-0.030730661931555 1.02798013356127
-0.0128559477550962 1.03897098417125
0.010722471688394 1.04983479300585
0.0264561200723248 1.05851070668136
0.0430695953120124 1.06528060167663
0.0590339140949597 1.07465239383042
0.0838797857400379 1.08393281755611
0.101325942228028 1.09747802726108
0.132294779871196 1.10497028847113
0.145130808335757 1.11608220305045
0.161309043638218 1.12715656231669
0.183090890589581 1.13802423567664
0.19859733758841 1.14566111858152
0.217873717311937 1.153018029079
0.239842806060227 1.16154908520562
0.255500888447535 1.17335308670217
0.264117715554154 1.18238150712331
0.278783437115819 1.19109389605076
0.29398185277225 1.19967285917421
0.311749097566298 1.2122143598421
0.330459232725466 1.21818142411004
0.344264893442286 1.22604220553852
0.361404882225529 1.23443912085603
0.379912534024489 1.24288812947947
0.400734934775559 1.24856227977158
0.418542802976645 1.25576052676443
0.433184669075004 1.26202668894823
0.446747974239684 1.269437611285
0.464419486471822 1.27758831872577
0.479842150150866 1.28735860645196
0.496340855295801 1.29122311312112
0.509334117847095 1.29800975039511
0.523039597076447 1.30769329666072
0.537357361746958 1.31718667676963
0.548834093081523 1.32793746217929
0.563778087049552 1.33455451807331
0.578617646129918 1.33903000449085
0.589281700611994 1.34759143043621
0.604619109722479 1.35310343908716
0.616719656208835 1.35980827402353
0.63174523433886 1.36526129726343
0.646711568662149 1.36880196044054
0.658264431691604 1.3769973630533
0.673140015722747 1.38322992313135
0.682983135260052 1.39195011298698
0.692240590389689 1.40134649364017
0.708091828775415 1.40696771568891
0.724125050265289 1.41442778594698
0.731204901273319 1.41897987187428
0.744689247590478 1.42369885718147
0.758899842515582 1.42918051655694
0.769945456016519 1.43522998559798
0.787738669984432 1.44230186002432
0.801730119688786 1.44650875185215
0.813668183976593 1.44984626989093
0.825108268605653 1.45527540537698
0.836886356730906 1.46165249010373
0.844829641273154 1.46661153507095
0.855888843730543 1.47134252634977
0.870223726513309 1.47624263797393
0.878078498628402 1.48126786250467
0.888659531775526 1.48633156510358
0.898391869481913 1.49467915233481
0.905625206029773 1.49973581607437
0.914540184979957 1.50604121723681
0.925535905087666 1.51383257810391
0.935803723238668 1.51965156723233
0.947254075941166 1.52717777002523
0.957772061382958 1.53152025106473
0.967481714702614 1.53955810484524
0.976168526367897 1.54453350321072
0.98344436602829 1.55125313782681
0.996479581040547 1.55868205697931
1.00359418665643 1.56361405008624
1.01136717338263 1.56868903248404
1.02100708189605 1.57872602219193
1.03056149223475 1.58529230263583
1.03788411453237 1.58865568491216
1.04756309644118 1.59499068202464
1.05774309300816 1.60040025302628
1.06478335864971 1.60567379594949
1.07257161218787 1.60944184290724
1.0808498937232 1.61611046207367
1.08773703763209 1.62119186287885
1.09454674907347 1.62797191691706
1.10239328192617 1.63456298866103
1.10723846735968 1.64151465693387
1.11392680683011 1.64824064081787
1.12209709705866 1.65311513340066
1.13119914105048 1.65819148191721
1.13744415698273 1.66375456420425
1.14343049776735 1.67100595074133
1.1556081640978 1.67402964291333
1.16104831119264 1.67981734156047
1.16930009482264 1.68490667126309
1.17499258650686 1.69186739627982
1.18110618122667 1.69658877958332
1.18760629827936 1.70279393951152
1.19355601910241 1.70677426625303
1.20185878288552 1.71079196362191
1.20761863479558 1.71591112507595
1.21175326369398 1.72118573004092
1.21675689547938 1.72921272181411
1.2258064128949 1.73361291297995
1.23381850245848 1.74117151667522
1.238586592778 1.74682683254808
1.24379965320524 1.75350956563425
1.25150212097799 1.75761990203269
1.25680847498312 1.76147599212354
1.26388991327789 1.76673715718632
1.26980893290338 1.77057183415499
1.27457232892729 1.77824849035396
1.28292499810482 1.78364617133344
1.29261167220637 1.78938914001251
1.29764341000937 1.79540536960043
1.30436640525063 1.80088902708174
1.3084989562913 1.80495199530648
1.318117597582 1.81074469112364
1.32609877212337 1.81480491259494
1.33334897300715 1.81684622991383
1.33937189657671 1.82073657791563
1.34450597551915 1.82771269455505
1.35036266485085 1.83123925286722
1.35454867452823 1.8367011587211
1.36189117703571 1.84093000492097
1.37206845122512 1.84705792122585
1.3768853613614 1.85201211452556
1.38366305081197 1.85551173159017
1.3893016855507 1.86097789558689
1.39459809815414 1.86570975911569
1.40120707632073 1.87220802842661
1.40683683707841 1.87730085118653
1.41301103579861 1.88233677511786
1.42022890721472 1.88691203128536
1.42743902715548 1.89270211022909
1.43170021257509 1.89663033433373
1.44017867603672 1.90182633681105
1.44479459757702 1.90589184063511
1.4541086144646 1.91016468530157
1.45901831890358 1.91275035081967
1.46553379275741 1.91697348222382
1.46930828404801 1.92359900258005
1.47900578923935 1.92841144565353
1.48215646913915 1.93291483412731
1.49171325135301 1.93725293472154
1.49591094535885 1.94234583852111
1.50347296854935 1.94713329010225
1.50672515018588 1.95264301717085
1.51170264833267 1.95628590135287
1.5178678644861 1.96071452677121
1.52323820750711 1.96648590503778
1.52916062714965 1.97240118981332
1.53326197009803 1.97726585310641
1.54036291157933 1.98299438107654
1.54671369593101 1.98845386898691
1.54929154241482 1.99180036552819
1.55805018575901 1.99715469744565
1.56145081066949 2.00163434486897
1.56466160518402 2.00460613053881
1.57217289789919 2.01136735024161
1.57525484442246 2.01538990202407
1.58258308718383 2.02023841016803
1.58756153579588 2.02739315234003
1.59113370527121 2.03194230309167
1.59798948505818 2.03513233757613
1.60408246321254 2.03980008483966
1.60775294183571 2.04523148076343
1.61777451805755 2.04941108344937
1.61889406097546 2.05309494490449
1.6253888853833 2.05966657686982
1.63272730347475 2.06341266550402
1.64055145711571 2.06684657631338
1.64707883886256 2.07147317286984
1.64902828581117 2.07707562032774
1.65682849161925 2.08362919590675
1.66232240941167 2.08957918548459
1.66436004579182 2.09247165295733
1.66996939569401 2.09891522869448
1.67615707452317 2.10192824809745
1.67931419812968 2.10710248564172
1.687036344114 2.11275736221049
1.69257821771259 2.11574936311462
1.69537981119454 2.11863699296994
1.70048337024299 2.12552227606599
1.70665899874406 2.13024813539638
1.71089363176429 2.13426438470453
1.71351951792729 2.14133202516437
1.72130509224481 2.14310269525235
1.72688521990858 2.14711997687889
1.73115994898106 2.15203946769673
1.73838477327496 2.15591085426991
1.74254205918257 2.16045192281884
1.74542541078162 2.16271484363453
1.75000993733267 2.16832988634306
1.75864780163267 2.17142791173815
1.76229593375708 2.17500357549097
1.76838795730825 2.17946438122789
1.77336045204306 2.18115034627013
1.77856286667006 2.18881926224646
1.78044186622286 2.19044010945656
1.78793769060297 2.19625102186925
1.79477313584867 2.19955475530309
1.79825333488553 2.20310021643357
1.79910166302195 2.20889728728353
1.80584876100018 2.21268835871217
1.81253504638899 2.21756148560431
1.81609246414652 2.22239246437889
1.81690485499905 2.22737779159024
1.82076265392002 2.22876968597388
1.82912005396869 2.23221549170951
1.8337294598596 2.2373170163897
1.83516003675863 2.23898435978175
1.83998616682479 2.24511648941568
1.84547213650504 2.248844298445
1.85054081588582 2.25485003253885
1.85431516710079 2.25871560567218
1.85576257521627 2.25952888831784
1.86145713974783 2.26552695963979
1.86877706000965 2.26916933418865
1.87185466176031 2.27507488239151
1.87370189005747 2.27994776910545
1.87591325757855 2.28322626907799
1.88052512471421 2.28897592968779
1.88687364720323 2.29059489434088
1.89155871199712 2.29383173134647
1.89398430053252 2.29972607389813
1.9018972431298 2.30138833819404
1.90512160069122 2.30799396897555
1.91142500691382 2.3111869541695
1.91359413578139 2.31428833302742
1.91545520075024 2.32167708441348
1.92389538750865 2.32343141683769
1.92796098461336 2.33011392846589
1.93319313970998 2.33469015127419
1.93539237165874 2.33533896042005
1.93662649945412 2.34425902913256
1.9478876511316 2.34611342697526
1.9514175619137 2.35287182194159
1.95503722284069 2.35579860668557
1.95740105596511 2.35770632998566
1.96005611865237 2.36061893606029
1.96461959446958 2.36751076700603
1.96901037173724 2.36947418513134
1.97555701479886 2.37018303018123
1.97945071172829 2.37940094586599
1.98055042207961 2.38142257118514
1.98890777197485 2.38215331760597
1.99158730357431 2.38848830506432
1.99636996734397 2.39355733725444
2.00033008921635 2.40046209862102
2.00175076985638 2.40588462051071
2.00307970367323 2.40666237393299
2.00888128455266 2.4161979434146
2.01489010674603 2.41841086539466
2.01754355085649 2.42092573423983
2.02364119934164 2.42886000024118
2.02586826971345 2.43197235805602
2.0270291214609 2.43814951088119
2.03435580436103 2.44173150020217
2.04076078278433 2.44408768093198
2.04541060347 2.45342423236676
2.05016111559265 2.45725287344292
2.05125846273377 2.45945274398816
2.06059687844779 2.46813229983399
2.06321267921568 2.47064632269996
2.06684857525038 2.47156387670887
2.07129081518526 2.47774407168516
2.07544299799435 2.48427636077992
2.07631769941475 2.48522643674445
2.08194007799857 2.49546327840116
2.08765356812785 2.49815178304653
2.09373002836577 2.49913616293243
2.09638726591284 2.50949915441166
2.09822917679091 2.51228188308619
2.1012803120806 2.51330248186177
2.10207031053919 2.51945476185729
2.10738828693542 2.52380596060274
2.1108153760932 2.52667649099438
2.11777746842053 2.52814520341398
2.12145601914921 2.53835914396895
2.12540789638421 2.54134601540558
2.12540789638421 2.54244539366045
2.12774765685414 2.55320391017556
2.13087800454175 2.55630148971363
2.14073998303509 2.55744376397994
2.14443419262652 2.56833998804283
2.15008229923768 2.57155462299361
2.15374513304025 2.57274238268215
2.15547023519128 2.57879029267517
2.15575296031441 2.58711785620972
2.16640458248286 2.58711785620972
2.17179657736647 2.5883539040195
2.17179657736647 2.59953460207002
2.17630244229732 2.60300442438053
2.17967012477329 2.60375345882974
2.18373035581034 2.61176325483245
2.18468262868436 2.6192284254744
2.18665440433826 2.62057042593307
2.19329628589944 2.62057042593307
2.19752115824078 2.63204786145254
2.20407782318158 2.63580489692684
2.20519605295913 2.63720511279055
2.21028698986466 2.63720511279055
2.2128626945859 2.64883554202728
2.21428622463543 2.65274990081288
2.21690269613491 2.65421224375444
2.21904989764546 2.6599670491787
2.22982039888312 2.66945124506815
2.23324517247143 2.6700806188737
2.23725516894514 2.67160935998975
2.23768802539378 2.67160935998975
2.2421824390139 2.68601097449931
2.25151020995447 2.68781545879553
2.25275707673326 2.68877214644174
2.25502292394108 2.68941527091294
2.26070393814747 2.69495672068653
2.26339718460579 2.70597417337462
2.27054850567312 2.70672167209837
2.27274513916117 2.70765017948168
2.27274513916117 2.7199227318588
2.2736327855479 2.72457799448589
2.2760958239192 2.72633582334896
2.28493129017948 2.72633582334896
2.28768855780683 2.73165172229454
2.2878889738727 2.74364978411286
2.29392539002299 2.74549563435467
2.29835791915037 2.74549563435467
2.30517526037252 2.74549563435467
2.30863053510749 2.75817511303209
2.30915273693332 2.76321420510832
2.30938322764784 2.76515491928981
2.31043291863697 2.76515491928981
2.31508079245197 2.7779378676698
2.32457347965743 2.78329791485392
2.32559337520119 2.78329791485392
2.33242692482564 2.78534106543169
2.33482243560481 2.78753994419991
2.34124665005511 2.80392978559561
2.34466558220919 2.80608377503844
2.3456941920772 2.80608377503844
2.34775549264558 2.80608377503844
2.34775549264558 2.82514115597736
2.36295601737614 2.82514115597736
2.36540436694401 2.82741533384162
2.36540436694401 2.82741533384162
2.36745503718363 2.84198075382926
2.37292630705624 2.84696611921356
2.37292630705624 2.84937091962899
2.37888789074415 2.84937091962899
2.38172784528032 2.85343283509849
2.38210574886072 2.86944185447794
2.38803804457019 2.87198895832246
2.40245849121776 2.87198895832246
2.40320283860702 2.87198895832246
2.4073304998474 2.88565520536322
2.4073304998474 2.89260900950299
2.41282366867605 2.89531153660286
2.41374494851423 2.89531153660286
2.41565240845513 2.89531153660286
2.41824059499556 2.91651214415898
2.42041576060793 2.91938488221173
2.4304346372262 2.91938488221173
2.44077170415516 2.91938488221173
2.44550511963818 2.93340128995549
2.45161666521006 2.94120024702118
2.45161666521006 2.94425992570349
2.45469069176478 2.94425992570349
2.45469069176478 2.95727784842529
2.45946569725231 2.96672733977728
2.46054163530255 2.96672733977728
2.46087575829971 2.96999296080664
2.46690760449066 2.96999296080664
2.47518267650678 2.96999296080664
2.49008410141237 2.98714499221545
2.49008410141237 2.99315318796588
2.49723467712398 2.99664642492351
2.49855233685606 2.99664642492351
2.49855233685606 2.99983233909967
2.49872989709446 3.02054414122767
2.50274705129082 3.02088125294631
2.50327416178787 3.0242898269904
2.5089193103954 3.0242898269904
2.52256093329108 3.0242898269904
2.52732933021144 3.04897413234844
2.5371976052721 3.04917058761982
2.5401724591149 3.05300085739895
2.54517556028758 3.05300085739895
2.5478008726132 3.05300085739895
2.54829589183125 3.07852587237005
2.54848298249837 3.07852587237005
2.54848298249837 3.08286672460406
2.5601729304365 3.08286672460406
2.57289956891436 3.08286672460406
2.57289956891436 3.10929228963003
2.58714838597123 3.10929228963003
2.59020538825144 3.11398577635018
2.59442899780917 3.11398577635018
2.60182534234487 3.11398577635018
2.60182534234487 3.1226255839694
2.61511326163304 3.14137827474393
2.62654613511006 3.14646948149211
2.62659334861558 3.14646948149211
2.64029497296302 3.14646948149211
2.64642511041122 3.14646948149211
2.65908824890932 3.14646948149211
2.65908824890932 3.17490281267376
2.67323262980066 3.17490281267376
2.67433155808328 3.18044487315328
2.68411932725166 3.18044487315328
2.69650777193516 3.18044487315328
2.70192816435133 3.18044487315328
2.7209015666226 3.21000160918285
2.7209015666226 3.21605758841201
2.73857365781988 3.21605758841201
2.74606093255059 3.21605758841201
2.7579789307821 3.21605758841201
2.76126226608402 3.22768894774981
2.78805733599751 3.2468303551966
2.79447964910044 3.25347568830888
2.80879906172002 3.25347568830888
2.81314140279132 3.25347568830888
2.84432423749898 3.25347568830888
2.8862712460986 3.25347568830888
2.8862712460986 3.25347568830888
2.8862712460986 3.28409071890272
2.90395041599846 3.28556882342562
2.94276566434333 3.29289451162679
2.96768499964979 3.29289451162679
2.97270139233203 3.29289451162679
3.00932530881528 3.29289451162679
3.05829370052567 3.29289451162679
3.07048859682257 3.29289451162679
3.13600747923712 3.32642606402817
3.18314650509417 3.32642606402817
3.34586068890897 3.53775160441346
