# Supplementary material for: Simulating multiple faceted variability in single cell RNA sequencing
Source: Nat Commun. 2019 Jun 13;10:2611. doi: 10.1038/s41467-019-10500-w (PMC6565723; doi:10.1038/s41467-019-10500-w)
Supplement: Supplementary file 4 — Source Data [file 41467_2019_10500_MOESM4_ESM.zip › Source_Data_forFigures/SuppFigure5d/powsimr/th17.txt]

simulation experimental
-0.628725667326225 -1.95636429842544
-0.504241762695092 -1.77469091215373
-0.466504854727477 -1.65573491265646
-0.441867628089095 -1.57859196293707
-0.426162098043385 -1.49545585623858
-0.403743372918229 -1.44743730158337
-0.387328179871666 -1.38481165854305
-0.369379090802622 -1.33028738797069
-0.356624980999033 -1.29825928764636
-0.343624187390549 -1.24787844934735
-0.3338647867436 -1.19723651734202
-0.325190915629196 -1.17287289679164
-0.314107039977437 -1.13004335793883
-0.30347717625923 -1.09990864699843
-0.289312395593298 -1.06591332788522
-0.274505976445962 -1.03438792331061
-0.268209418727652 -1.00772013334925
-0.259338914389061 -0.974646015471995
-0.24882135014904 -0.949734345638546
-0.241811497244066 -0.926447448296825
-0.233375051996428 -0.900187645778441
-0.225154785462174 -0.880799153994617
-0.219087700535279 -0.86108310427886
-0.211052651999175 -0.840436054479059
-0.205446795954705 -0.811726160986038
-0.199508685027847 -0.789911090576933
-0.193575014334451 -0.770230410576947
-0.185861498105403 -0.748046252286559
-0.179475949564138 -0.726935052570583
-0.172199976888746 -0.704835828571458
-0.166382724710813 -0.687576567346757
-0.160550487263225 -0.669405429574678
-0.152989987378739 -0.650217139910848
-0.147212451144349 -0.623721414459251
-0.13963785025438 -0.609243059606019
-0.134190542520246 -0.591526282851158
-0.128566878650728 -0.578322083409089
-0.119442157596907 -0.561761950803953
-0.114264273611794 -0.54539983956157
-0.107062943552187 -0.530448457958762
-0.101052322890434 -0.512898234641483
-0.0940863248444862 -0.488542850855655
-0.087945577843218 -0.471526296131565
-0.0820871951419134 -0.454503794987816
-0.0763227876076612 -0.43618391321992
-0.0715817191321135 -0.42538561175972
-0.0671627036498857 -0.414574391792988
-0.0628166836022087 -0.401117817685543
-0.0580681972859507 -0.390762935461448
-0.0524445760873367 -0.378488471229853
-0.0472196484831551 -0.365351872057535
-0.0418135259374279 -0.355540157331462
-0.0366511472024366 -0.34643794829714
-0.0317641141665406 -0.334030515538618
-0.0245058401319838 -0.31753346824125
-0.0192936598648868 -0.30405593825021
-0.0134847167524497 -0.292474597847545
-0.00621514694012241 -0.283589486976372
0.00112660593116825 -0.272001241694875
0.00818838544788989 -0.259863799632247
0.0137930201345156 -0.249950138262535
0.0195457579981253 -0.238572618655013
0.026870150085048 -0.225523288163749
0.0324141248683759 -0.215102492087797
0.0381542698033834 -0.207886206779763
0.0423491594878879 -0.200484757377816
0.0480149703988037 -0.193547747188689
0.0542137689637312 -0.186082147767124
0.0576497346301169 -0.173222198429814
0.061993450572876 -0.163563520815629
0.068712570074925 -0.155944167389284
0.0759616373457788 -0.145992988828753
0.0791255642159054 -0.135126929305739
0.0858364772879707 -0.120391081712057
0.0917474308125783 -0.114154891124445
0.099469779121636 -0.0994441728790741
0.1040389731957 -0.0883920843312763
0.107275361463387 -0.079466143625683
0.112523025552872 -0.0712452346620262
0.116272230777581 -0.0607371123892586
0.12032641317984 -0.051824601962596
0.125315487545773 -0.0436073894742696
0.130084145301639 -0.0345260137949772
0.135521229279381 -0.027563245079209
0.138856779415488 -0.0229216056904904
0.142834783754077 -0.0107095979973732
0.148892499802996 -0.005794062752668
0.155867799530066 0.00308214223260384
0.159208502870043 0.0110378508453079
0.163168701815361 0.0158950591524169
0.169144293644106 0.0269716053040978
0.174335294123675 0.0328045665387575
0.178590376298934 0.0370522288307931
0.182049468721312 0.043978665543478
0.188400061931864 0.0496687010709902
0.19612447427304 0.0561898340746992
0.203457008858996 0.0631578923408143
0.207556806469535 0.069415972068398
0.212382615611521 0.0763501559007128
0.216360059731606 0.0831890475899589
0.222535853710805 0.091983720526731
0.226972937044832 0.0997458545700925
0.232980748377853 0.107640309001432
0.237887197387383 0.112952536920925
0.245251952460427 0.121691908712467
0.249524278730343 0.130508403480415
0.25578847967984 0.136257093626559
0.261149063722083 0.142706100541109
0.266840658203348 0.148505250418375
0.272862897589701 0.153247377630905
0.278240184171919 0.158806179805875
0.283605827574791 0.165287882367496
0.289147508744794 0.17313156740882
0.294957836246706 0.180021628124432
0.301150428858112 0.186956137576793
0.305034158284781 0.191063980452434
0.310167229388294 0.195617345174419
0.317033601699538 0.202301137756259
0.322340700332056 0.207825889713772
0.325774243484062 0.213712606863658
0.332204183368787 0.223012644150328
0.338222276644224 0.229545293965958
0.345365449915834 0.235770112647031
0.351829177304331 0.241052276259767
0.35529082373059 0.246123727831648
0.359545658351317 0.250567373118565
0.364745402406444 0.256737952963716
0.370846968996865 0.262290191394288
0.374228963593845 0.268548918673274
0.379126451766379 0.277644629093191
0.385842716626109 0.281494571489008
0.393083950036916 0.286038560604654
0.399462124314204 0.290752321918667
0.406373376258169 0.296650882044582
0.411578096705378 0.302983679354505
0.416145092256507 0.309053162854275
0.423648530687078 0.315017309690296
0.427950872383773 0.320058682709969
0.433797362834045 0.324620577997291
0.437899183313783 0.3288680561408
0.442099681347064 0.333116150672951
0.447260199642782 0.33820563231264
0.451337701592931 0.343452502804475
0.457571105317944 0.349637472653761
0.462253610378032 0.354741607051924
0.467468743463904 0.359147707651148
0.473031026609184 0.363710518311588
0.478545597343628 0.369611150390219
0.484455676209483 0.373397519400861
0.488506141769319 0.379629416334535
0.495365909497115 0.383086246535122
0.499836447910644 0.38842351633236
0.506229923751285 0.393446474479519
0.514142618381729 0.40016711857652
0.520795614953845 0.407289159826689
0.526311813423347 0.411271884607525
0.533564508713874 0.415506214882672
0.538414722547227 0.41880778094931
0.547730212800758 0.42456281404612
0.553989624061089 0.430553816292592
0.559989673503386 0.435439341932793
0.568308232840128 0.440839909104873
0.576437147526244 0.448063142868039
0.583372621587358 0.4520379069715
0.589502286511079 0.457009854799422
0.596615624108699 0.463147080835584
0.606103220872311 0.468720070433132
0.611581105276571 0.473716368312981
0.617672976504612 0.478366592048108
0.625883033044408 0.482199438117524
0.631161936699393 0.487767922704405
0.637566832341862 0.492159262479942
0.643109485902882 0.496878029864585
0.651885623827015 0.500245739275226
0.660658032146376 0.504537470338476
0.665839390117328 0.50918241642286
0.673773789537329 0.516226750319288
0.681606828270814 0.521381278008622
0.69010414832791 0.527520463954765
0.694877865358131 0.531012807935791
0.701638377610873 0.537924917820131
0.706816691103322 0.542923219964252
0.711511535352671 0.547444469181618
0.720892230379071 0.550842481104135
0.725793732410387 0.55465718897647
0.734419723166875 0.558977462298103
0.742859973916895 0.564169346273006
0.748091779935209 0.569585483783984
0.753477756935394 0.572430501748766
0.760123067103529 0.578690964630248
0.765674948037953 0.583512690293229
0.771344213559882 0.587908328105273
0.781659495905037 0.594294857524491
0.787514767540648 0.597092309172652
0.790422178654747 0.601403840669469
0.796647880913148 0.606132614251283
0.804789408513009 0.610166211326152
0.812709059374335 0.614989897859295
0.819308451736695 0.618982472587409
0.826962253453509 0.622882766013047
0.833289183727993 0.626600556631669
0.838781075625685 0.632352752269942
0.846822996947289 0.637549182396896
0.852183599340266 0.640590758999723
0.856882938654314 0.645289237703923
0.861474680787299 0.651350061504897
0.866696775484827 0.656966580950253
0.87221172992824 0.661974620332842
0.879845419849107 0.666895046793776
0.885360124791086 0.67155984125855
0.889743947643087 0.676215337156382
0.895561017161071 0.682277661510083
0.903063988093562 0.686632806406767
0.909902391607875 0.69101310962614
0.918818529767179 0.695318883952377
0.925403480446661 0.700663199927579
0.930650465795241 0.704763249943841
0.939037601971542 0.709709138853787
0.947847121800472 0.715144940458236
0.953661237332238 0.720274244332468
0.960008976901805 0.725445747168834
0.964041158914371 0.730687584806701
0.970498178597772 0.73447606373439
0.978568449441029 0.738813890816097
0.985183508956484 0.741121913724185
0.994937826082234 0.74669631161905
1.00213358595766 0.75184982330676
1.00906980990495 0.755747212733359
1.01495361875801 0.759528910644323
1.01923341784499 0.764843392430988
1.02394735670331 0.770114915057569
1.03283033383504 0.774636657436936
1.03828172628137 0.778059480337408
1.04304254474931 0.782791146223375
1.04904581236753 0.786555468932581
1.0579793315793 0.792007403629597
1.06461728008852 0.797995159136841
1.07262346749077 0.803831819808772
1.07772376133041 0.809163490092847
1.08649771977483 0.814652857138199
1.09225823626221 0.821458418671105
1.0977813938489 0.824692120717798
1.10429650700088 0.829012994321499
1.11081435797081 0.835590693350685
1.11569643931495 0.840977328270166
1.12382434981319 0.844983330001422
1.13329390563523 0.850512602778671
1.13993751783104 0.85391482118574
1.14683283896852 0.859466005970452
1.15201779971556 0.862996691052692
1.15701227695841 0.868838043413885
1.16509052276577 0.872222203648891
1.16987332826049 0.875916859433946
1.17611703008208 0.882532837353941
1.18370855606235 0.887028562296445
1.19095951748472 0.889945793233266
1.19663323929977 0.894241415109744
1.20344632942341 0.898442700201874
1.20956874939992 0.902529419920047
1.21775263847712 0.9064176904022
1.22565169520866 0.910528697094106
1.23231647021047 0.913792760510016
1.23838898893279 0.918771657674144
1.24583861491956 0.922539206657554
1.25165933439871 0.926469339519816
1.2570350392322 0.931492077993549
1.26370611540143 0.936008341139688
1.27063424044783 0.941035386212941
1.27859601026212 0.945536680949897
1.28490921684315 0.949145397919479
1.28992397427433 0.953825986145211
1.29714682230324 0.958209213477972
1.30321316695568 0.961479657433547
1.30968837029651 0.965558203883657
1.3159652207634 0.971602218987544
1.32238187863728 0.976674970545743
1.32969276902774 0.984105606411128
1.33559899987448 0.988496943077544
1.34393049894684 0.993555313655182
1.35029185741432 0.99757451784752
1.35746005243595 1.00157872298695
1.36581943296904 1.00507832421633
1.37327016338147 1.01049037958308
1.37908928095726 1.01453857064766
1.38498177565635 1.01872558766716
1.39184552869146 1.02535830368908
1.3971083186272 1.03119963606249
1.40323293539447 1.03594652078923
1.41006924524501 1.04097194317223
1.41761741927074 1.0458933444951
1.42390458502251 1.04980442443841
1.43143922813892 1.05415099745246
1.43903205552292 1.05679392068689
1.44656375444194 1.06087015347978
1.45395899305476 1.06447344000167
1.46169382112486 1.06815489407374
1.46851994551483 1.07255370332255
1.47661679144954 1.07872847682697
1.48251013086759 1.0836093183167
1.4898692978679 1.089101068238
1.49559695169574 1.09433532128765
1.50224139077367 1.10029870206998
1.51206497407178 1.10625216932514
1.51979324570556 1.11223003289505
1.52767473961781 1.11548088185291
1.53564220817875 1.12091071170154
1.54187369707462 1.1255217448843
1.54924670477101 1.12969487196454
1.55644907830076 1.1335494391092
1.56291151528626 1.13734298472704
1.57060516294311 1.14323585125113
1.57722811140241 1.14945903740666
1.58401939458905 1.15610882015654
1.58761643713044 1.16013514189617
1.59290860656249 1.16741706665845
1.59992249921922 1.17194217575571
1.60605205579029 1.17560510823392
1.61431815383412 1.18170349994702
1.61981582047739 1.18501567807392
1.62552160954527 1.19099508439645
1.63573799544173 1.19689466515484
1.64225072164339 1.20213607199149
1.65028034280295 1.20852217152537
1.65877677087618 1.21317407836647
1.66643641422302 1.21770380231563
1.67181905134908 1.22264226829256
1.67830336093452 1.22771019193233
1.68638354761251 1.23248479129912
1.69326081245659 1.23702240699643
1.6990496200529 1.24169489663474
1.70640133022886 1.24998506685568
1.71411545520447 1.25637398697403
1.72107856972476 1.26360317703879
1.72891292558275 1.26793261505217
1.7344206165758 1.27292230161924
1.74103623331394 1.27756440470844
1.74406818411815 1.28420615546992
1.75032554837194 1.28858458075513
1.75771899019447 1.29258611743739
1.7641455914358 1.29904015235792
1.77502661905731 1.30403350043159
1.78371213270724 1.30855267193124
1.7924948078686 1.31367340636766
1.79772608195171 1.31842606600254
1.80656631187223 1.3226334550938
1.81309356265843 1.32671327263232
1.81989467080775 1.33106151852866
1.82812450641354 1.33591743485345
1.83894012549843 1.33967058600822
1.846321195982 1.34586523870513
1.85488948752619 1.35029338583768
1.86167421125484 1.35550560678388
1.86758952017929 1.36127466065379
1.87432724814996 1.36573146949631
1.88546957641671 1.3706372909496
1.89475601999834 1.37747342421425
1.90420767646787 1.3815630414416
1.91292143320093 1.38829975234597
1.91925030804772 1.39346852146308
1.92511121848158 1.39894482485469
1.93107779028209 1.40385177745437
1.9366238067005 1.41120046647462
1.94355274025396 1.41701116340328
1.95228956059375 1.42230408167996
1.95850429604143 1.4280290531916
1.96874106912806 1.43385526007156
1.97374193397637 1.43988545916549
1.98286895031856 1.4445334247089
1.99368952003725 1.44912966534686
2.00132771737782 1.45606302797383
2.00681672148435 1.46214902338718
2.01810525956337 1.46755257856744
2.02822647460672 1.47373344746662
2.03543984901939 1.47833507055944
2.04368533406001 1.48465958169649
2.0487460247277 1.48990086668907
2.0560056243979 1.4963052066734
2.06388982336694 1.50190312907253
2.06979117461318 1.50888005100055
2.07819941667855 1.51474545895597
2.08581734494275 1.52039521115886
2.09568942416814 1.52638249248858
2.1029880040114 1.53311844997955
2.11147537095826 1.53934556577235
2.11896943875324 1.54467308213034
2.12312174616828 1.54867224777304
2.13250778939878 1.55473931674936
2.13895877030378 1.56210695035719
2.1476213712616 1.56680948288124
2.155503400051 1.57296591014922
2.16428044105273 1.57902821485163
2.17284370066454 1.58568750372437
2.1798397796244 1.5907974720283
2.18650116435675 1.59823528123226
2.19160457610762 1.60273697034256
2.19984415325043 1.60839100224482
2.20831293494621 1.61329195002844
2.21688874953986 1.62274977332679
2.22528773730514 1.62886297432619
2.23502782156333 1.6341408911062
2.24346831715273 1.64106788509706
2.25069674805715 1.64612586291182
2.26031811123718 1.65046495564483
2.26824766741098 1.65538202565782
2.27767516579759 1.66173563383355
2.28780805612346 1.66677751993639
2.29727027119124 1.67239830066581
2.30580878608601 1.68022009464644
2.31108711152077 1.68597368805764
2.32230101435752 1.69353711892016
2.33125813207759 1.70051398561721
2.34291096283375 1.7064647136441
2.35341945297881 1.71337844800759
2.35959662313094 1.71976161166078
2.36645642252172 1.72587747234949
2.37555736521792 1.73317521987039
2.38454192423158 1.73993291385364
2.39423685081184 1.74525795921131
2.4022930661384 1.74933457968901
2.41072615515846 1.75379858288083
2.42053059512104 1.75947077322063
2.43117989633395 1.76643520627935
2.43769122918121 1.77329165530981
2.44865911051777 1.77939635132484
2.45842082033169 1.78543519866323
2.46546183711391 1.79291278911769
2.47728860757327 1.80043922193695
2.48785498625596 1.80877130949006
2.49816103045716 1.81819786637718
2.50868580959922 1.82822219588978
2.52006435991356 1.83646492496188
2.52834914744713 1.8450546176613
2.54258041210147 1.85190211525808
2.55258943606405 1.85769909233598
2.56334067412044 1.86397679231413
2.5722692710536 1.87138304626874
2.58176332081445 1.87690225073414
2.59547936864842 1.88474495032923
2.60535310309019 1.89028242213838
2.61596686922925 1.8977711118464
2.62634571929458 1.90585691368859
2.64155114587577 1.91384696611019
2.65211963558037 1.92434362225251
2.66299482035133 1.93318792789134
2.67637030356805 1.94191920818549
2.68523942772924 1.94954873801454
2.695007197204 1.95518593797175
2.70425997351726 1.96065563255281
2.71519783910342 1.96763995187544
2.72974029594018 1.9738572516528
2.74688483134038 1.98086584073406
2.76301895720505 1.99041328446386
2.77152307532273 2.00195923123744
2.7856220909946 2.01077586534084
2.79263103491351 2.01653361990452
2.80566323813034 2.02491968251487
2.81502251941383 2.03275861684472
2.82565424090869 2.04110182329043
2.83460401369969 2.05030375180054
2.84447960551131 2.05843383879541
2.85508379414903 2.06715030177829
2.86962314006563 2.074626301519
2.88970598323581 2.08320048992847
2.90108872699193 2.0929007110393
2.92059232651889 2.10630410624989
2.93196256461172 2.12210275465466
2.94352064976878 2.1308129480711
2.95396998541364 2.14016076948502
2.96876581519474 2.15243521185334
2.9811820861844 2.16273168811135
3.00530927616734 2.17315779830118
3.02268001013681 2.18284667104488
3.04135563297934 2.19635634546409
3.05607265182645 2.20785582194028
3.07270140367695 2.22206004983495
3.09374304178508 2.23620416381893
3.11079296400324 2.24901151127656
3.12417725513994 2.26416996817043
3.14439724714105 2.28008066228972
3.16310350876956 2.29321047629541
3.19116517154964 2.3100008688385
3.20815043923059 2.32473556357703
3.22961493092217 2.33932289653383
3.24689573658082 2.35587771079548
3.26723046180475 2.36743964670911
3.29659037161143 2.38339150600112
3.3243035273811 2.40037398905132
3.34785179277241 2.41935956340438
3.36450023638565 2.43889444791527
3.40059583601725 2.46224363682077
3.42661616059632 2.48851773430703
3.45778449910532 2.51225813652162
3.49712289756696 2.55093342753931
3.52778262378356 2.5738735612801
3.57247990421048 2.62329391947517
3.61126960331984 2.66399053796433
3.68146134210327 2.72330722534222
3.76245399831365 2.78784877948053
3.88203015862892 2.86828133178879
3.9935291468291 3.01497725336176
4.3031705579081 3.47389439187886
