# Supplementary material for: Simulating multiple faceted variability in single cell RNA sequencing
Source: Nat Commun. 2019 Jun 13;10:2611. doi: 10.1038/s41467-019-10500-w (PMC6565723; doi:10.1038/s41467-019-10500-w)
Supplement: Supplementary file 4 — Source Data [file 41467_2019_10500_MOESM4_ESM.zip › Source_Data_forFigures/SuppFigure5d/powsimr/cortex.txt]

simulation experimental
-0.822919297719245 -1.01198541612819
-0.610600294307853 -0.664814606757408
-0.564879982259856 -0.60191634436981
-0.524550657922374 -0.555042589977396
-0.493032239898027 -0.519119959956332
-0.46283314872148 -0.494482595638177
-0.442005589757715 -0.471162978000834
-0.420999342508757 -0.452560412483289
-0.405852396373822 -0.437168837498306
-0.386125621081919 -0.417949384687108
-0.365825132887776 -0.401996423839091
-0.352021343379984 -0.387046886490054
-0.334154158926502 -0.376229828865325
-0.320697272414221 -0.361992719826254
-0.308248815564463 -0.350717898556747
-0.293119374352852 -0.341435856019165
-0.279989284065525 -0.330187578082966
-0.268535431246305 -0.317400890498202
-0.254923393720596 -0.306609903827085
-0.243161566750348 -0.297682437212793
-0.23048099824963 -0.291768396673908
-0.219788670133384 -0.280334690618494
-0.208840127762743 -0.273210823354074
-0.199672421460644 -0.265389303149625
-0.18947557605742 -0.258060166218997
-0.178280652968596 -0.251715932439415
-0.167875306793675 -0.245340330029943
-0.157537397863136 -0.235995589382412
-0.146204172888622 -0.225143767580119
-0.131990723097582 -0.218948407731461
-0.121790153595534 -0.212219634587698
-0.108377679590762 -0.205154444871482
-0.0981279387335628 -0.198610380375919
-0.0892331847960012 -0.191135315132064
-0.0790057317715242 -0.185724473742734
-0.0663333494726807 -0.177122766608345
-0.0592583549023114 -0.167813589025481
-0.0479760215186723 -0.158347801700024
-0.039890975004461 -0.151769526358673
-0.0283045581674828 -0.145695103725988
-0.0213758129191338 -0.139055954955691
-0.00980175717919392 -0.1316333206122
0.00144593730946693 -0.12459491546739
0.0127505680708232 -0.11833989329726
0.0238557532287938 -0.112356600140187
0.0350875592959817 -0.106651529694186
0.0408948930623413 -0.0991635819411181
0.0493622690587532 -0.0917479580176166
0.0563558875994081 -0.0852380014059681
0.0682481474878195 -0.0790965924721111
0.0793958801860979 -0.0706501911540161
0.0925215921301165 -0.0638184176954188
0.103996025687702 -0.0561107786403887
0.110412841484591 -0.0485081462372488
0.119479412110712 -0.0434057222199444
0.128312777778764 -0.0374820489681821
0.13511152249212 -0.0313175998648833
0.143203179945361 -0.0262524392346664
0.155006267287162 -0.0198646323668521
0.166670587671193 -0.0122679599546856
0.173317447868035 -0.00669572012946924
0.179963166424147 -0.000795581603841822
0.18870718175198 0.00649123343265072
0.19787020581468 0.0134680574489813
0.206287239394782 0.0192096462604157
0.214561876409375 0.026040615207649
0.2261990952521 0.0327721071851241
0.234427718860671 0.0378114492025682
0.24184792735797 0.0445428987438298
0.25341064956874 0.0513080531728359
0.2628762500319 0.0584736248451755
0.271259268936058 0.0641677697374606
0.278241288995287 0.0708024496866841
0.28901044354695 0.078189652641732
0.297748252177141 0.0852211414777448
0.306755384957061 0.0904604309595544
0.315165741499741 0.0973931356929969
0.326570940152645 0.103862375302868
0.33665311546105 0.109083510901746
0.343768531478862 0.114681029518764
0.350190265003471 0.120219694321233
0.356818150480429 0.126120556381532
0.364980436054418 0.131529412092994
0.37491006695658 0.137490049512295
0.386291626652809 0.142199566284902
0.393024457405014 0.147013301568254
0.397618442178936 0.152515466825581
0.404305200451091 0.16141005608713
0.410967988197053 0.165481990537124
0.418744929569351 0.17118346645534
0.428780416512344 0.176800128389129
0.437030121501221 0.181809057012531
0.444374955708846 0.185480584485114
0.452852900640747 0.190631352977154
0.46130579026892 0.196281352040653
0.467892506170443 0.20133060004522
0.475855824764325 0.206885698664714
0.482337646812953 0.211201932619411
0.491421530080893 0.215523334246858
0.498145912390362 0.2203488019596
0.505318312574116 0.225387776299666
0.511358819747464 0.229423788289065
0.518425019987788 0.234500890345795
0.526316758807554 0.238551687810242
0.534973761170255 0.243678021178366
0.540476139910548 0.248928256342383
0.548829358138595 0.25344351405827
0.555598767729955 0.258325285327313
0.562180992889031 0.263040023181462
0.567312127688533 0.267139771757742
0.574685683491155 0.27291990598907
0.582106608181828 0.277771455725562
0.588089446223223 0.281727050806984
0.595403038101184 0.286488193229798
0.602697419594149 0.292154951695074
0.611064282552164 0.297264008969335
0.616561052563716 0.302184532632147
0.622494907884442 0.306202289420407
0.629303584097228 0.310585658525104
0.634741680152382 0.313851428348535
0.6406236656681 0.31853917637756
0.645874455111111 0.323357661353957
0.654416361135868 0.327512958573332
0.660724259964742 0.333552760871603
0.666096434308387 0.337742605999981
0.671436724558502 0.342923578940751
0.677313158419337 0.346429115762002
0.682323801563187 0.35169676763823
0.688093340409301 0.355175708491784
0.693372107911837 0.359824002278566
0.699711446273109 0.363694027096133
0.706383889190312 0.369799710467882
0.71404891362428 0.374036613808775
0.719906822519512 0.378918460989111
0.726061289666506 0.383479868582832
0.730180475655131 0.389379775960032
0.734909059422408 0.392479637344825
0.740466029006396 0.396498811190138
0.74729310742086 0.401096599594588
0.754734888560101 0.406417355385213
0.76169094138604 0.412038606821646
0.766957751047909 0.417718316131616
0.772880488150613 0.42328071525668
0.779306818631835 0.428983278207741
0.783185439107287 0.436378004623418
0.78996449302589 0.441267507830581
0.795811793203062 0.446542096956075
0.801471237804096 0.452501577772385
0.806893216363856 0.456772015050085
0.814510154070677 0.461947336545553
0.820193480341597 0.465405929649431
0.827190870471473 0.470481673103589
0.832918364592172 0.475378781293461
0.838727188016393 0.479621104532497
0.844407129715414 0.485752841479039
0.850277168186061 0.48976892731447
0.855699803373134 0.494938869940067
0.860660828445761 0.499771292657064
0.867882779813717 0.504899259499838
0.873118150452935 0.508711163175644
0.880891900483257 0.511707235121644
0.886983173571241 0.515409762175367
0.892201312795178 0.518572191285694
0.8971059376145 0.523658463130798
0.901264614606381 0.527448885353569
0.904949832690311 0.53175647509821
0.912788314851004 0.537633909349978
0.918172300168473 0.544770135025527
0.924698533174808 0.551000469519926
0.930299428005444 0.557413708560757
0.935238775291806 0.562482774412431
0.94116686806681 0.567361835934478
0.947425315667241 0.572028140363014
0.956142345376537 0.577002530635236
0.962766245351065 0.582516401627708
0.968634088440401 0.587490791049533
0.973719077261159 0.593271295138701
0.979507565247739 0.596866981219465
0.98368265092893 0.602258624507982
0.989866336161558 0.606382825344035
0.995248343884755 0.611698193631725
0.998959000623334 0.616052725460349
1.00441177060111 0.621023006726459
1.00852529274201 0.623986969772263
1.01258989355814 0.630303498857699
1.0171730249802 0.636048556936782
1.02336869240134 0.640834631641068
1.0279920944415 0.645929686031878
1.03345127782131 0.650052633474895
1.03923158303141 0.655446678174072
1.04297375754969 0.65987342823827
1.04817888669863 0.664599591669011
1.05341943700331 0.669447594947579
1.0604203324123 0.674280902785412
1.06443367938865 0.68114468957817
1.07096158477553 0.685216714139994
1.0776172092864 0.691066998056963
1.0833215619335 0.695723389146742
1.08895908014696 0.701697274800532
1.09510354895822 0.706889030548509
1.10045587374489 0.711093858959268
1.10684316195537 0.716240167326062
1.1115620844207 0.719992151196493
1.1177511345914 0.725132952038622
1.12302920069122 0.730355321899332
1.12880372038555 0.736311003715134
1.1343723687896 0.744577605012788
1.1412833818089 0.74932885417474
1.14475521327467 0.755698818296387
1.15044608798215 0.761764410635966
1.15577195291445 0.766766991666275
1.16153633220568 0.771926283499246
1.16722431209552 0.780238171332145
1.17314434039938 0.785028861830542
1.17830461180517 0.789635570858123
1.18281785448395 0.796704594621373
1.18911273205143 0.801005115762198
1.19341074564726 0.806480948751838
1.19737906242433 0.810581550124037
1.20326321262345 0.815180035929946
1.20986157254624 0.820912570887394
1.21572095391129 0.824337056331233
1.22205206711991 0.82989468226439
1.22842972455273 0.83491023529485
1.23496353291703 0.840841539974187
1.23909030799446 0.846311730911156
1.24365397039184 0.852005017437251
1.25057749141541 0.859605630556326
1.25503763090925 0.86634844297655
1.26093970321075 0.871654638142275
1.26518770753809 0.876001712356512
1.26993085511383 0.881164610107805
1.27772401930606 0.886596981932227
1.28487700980135 0.892626069151405
1.2899071189875 0.898855492194204
1.2962424916515 0.903271518207704
1.30208378973169 0.909713487788155
1.30815109225639 0.914752103038718
1.31220156859291 0.918773347664496
1.31980121358881 0.925336000186082
1.32511195989526 0.930147891472711
1.32999015247592 0.935097751616667
1.33595567385263 0.940143320341369
1.33929601357451 0.946794010999101
1.34386697930749 0.950932155461757
1.3498125934373 0.956831621347163
1.35293807302347 0.962232818945477
1.35757396660631 0.967133857168838
1.36245448359337 0.971769428555503
1.37000001578931 0.978183674589465
1.37664579353368 0.985305369703507
1.38141320406037 0.990471813059821
1.3876666984671 0.996301939452023
1.39062149948903 1.00244766793828
1.39553290626948 1.00839859760043
1.40168550025527 1.01333043089778
1.40876497949092 1.02143617746528
1.41467560621287 1.02741130547623
1.42096799954287 1.03399679580466
1.42823684180192 1.04070138358973
1.43467990957535 1.04531637592353
1.44031424945808 1.05087646991306
1.44515600684177 1.05777195758363
1.44985920968739 1.06585341901929
1.45566696284168 1.07271489693731
1.4625514519604 1.07752724198951
1.46794422495443 1.08265159267791
1.47616028748125 1.09019891943308
1.48122292544697 1.09799308215628
1.48560907408801 1.10415428891747
1.49312473810226 1.11065568312328
1.49893278343153 1.11717260147235
1.50321227919819 1.12331714090725
1.51014280240991 1.13137997033956
1.51419540714691 1.13836629989947
1.51952849970008 1.14694361410531
1.52755730825616 1.15271929192255
1.53306689415355 1.16040388100127
1.53715578965394 1.16907317337916
1.54254149816572 1.17526088716272
1.54969502371451 1.18202676795174
1.55672403747137 1.18864711847094
1.56160056636702 1.19718630558339
1.56709162990151 1.20249772079223
1.57306816531129 1.21005141285741
1.58104582656072 1.21862823527757
1.58593132952915 1.22568369905402
1.59405680987934 1.234539064062
1.59992971175449 1.24236861679647
1.60709204848958 1.24920692131555
1.61311478485911 1.25657997096927
1.61567988964998 1.26464115027691
1.62075563640235 1.27116067042695
1.62566763285222 1.27760032834378
1.63080236864847 1.28877529668056
1.63513504346906 1.29691846414115
1.64046635669577 1.30842221544139
1.64646911116869 1.31650694037228
1.65175126426614 1.32454230097677
1.65701673422573 1.33357343159705
1.66215334686201 1.34114488381641
1.6672387935582 1.34858349019413
1.67365127717729 1.35597575456982
1.67912239672154 1.36210933532447
1.68616299675698 1.36994029747748
1.69094914055644 1.38040163660628
1.69671784048819 1.38761820162113
1.70203965816521 1.39507586708827
1.70602450793598 1.4043949706221
1.71138227539543 1.41167280735004
1.71780342859473 1.42030148769514
1.72127392792325 1.43150360175633
1.7270534806796 1.4424870676061
1.73184332003151 1.45026814664696
1.73750148506819 1.46033522806186
1.74290429782999 1.46481950650349
1.74839146991996 1.47607765546863
1.75171398122613 1.48100473556319
1.75619419098704 1.48961435706176
1.76136675176853 1.49801904043197
1.76731306963792 1.50659831268468
1.77259138772819 1.51542939744832
1.77860132395122 1.52767737050714
1.78520325287146 1.53749519772026
1.79053835726158 1.54704074625298
1.7967435800591 1.5541518037192
1.80462095650413 1.56528793054579
1.80882294674043 1.57443871963782
1.81380081057349 1.58363628979981
1.81991313856549 1.59718809283041
1.82850650120587 1.60440595375228
1.83446429943005 1.61353583032963
1.83976994995909 1.62230374730627
1.84731284734639 1.6319523930475
1.85349634514468 1.64205910676864
1.86044095794179 1.64931616048493
1.86671411176525 1.65709399120339
1.87189745800462 1.66555050106427
1.87623423505373 1.67305013199253
1.88472850382314 1.68110931210081
1.89173456934432 1.69252295459118
1.89815547909974 1.70349524978445
1.90239229520295 1.71287676693027
1.90619268283812 1.72515372076534
1.91015252375107 1.73418146087488
1.91785050108944 1.74367469799545
1.92349613226501 1.75307971663486
1.92841343173277 1.76243435442213
1.93395487849662 1.77076229258469
1.94121071506725 1.7827425802751
1.94724786339058 1.79628735183451
1.95233947634792 1.80813031398654
1.95772250287281 1.81497796921116
1.96217099548022 1.8236695707621
1.96786163456831 1.834191772025
1.97335272196585 1.84691731836893
1.97832832171066 1.85776325974574
1.98315435633188 1.86772109758826
1.9953606373966 1.87788480155796
2.00033073202668 1.88977811041267
2.00307595546322 1.90247154425249
2.00796788128277 1.91314900164177
2.01361981829561 1.92548530719476
2.02309797858483 1.93298701594229
2.0271365124877 1.9409756283546
2.03436507870584 1.95825820647411
2.04039724105339 1.96978094006233
2.0478111329456 1.97979609165748
2.05219345300193 1.99219975436193
2.05920227874309 2.00586344216222
2.06329204373676 2.02004283761472
2.06950641269409 2.03158299869722
2.07539172664777 2.04336815024859
2.07932987165272 2.05467297814076
2.08709973876492 2.06879474930501
2.09322379585917 2.07595877960128
2.10058659795185 2.08717001173522
2.10719670858126 2.09512841822074
2.1133266650025 2.10496792198674
2.11713820748315 2.11426662437177
2.12271678195129 2.1228825500328
2.12839276062201 2.13688115586215
2.13270168146603 2.15097123313029
2.14240026535158 2.16067926197497
2.15008229923768 2.17376337641933
2.15581807568393 2.18666017132361
2.16070000446548 2.19702179835286
2.16944035049439 2.20777316370271
2.17538823338598 2.21837670755766
2.18151023505866 2.22922803910599
2.18465062739749 2.23758105640562
2.19310041986277 2.25235184971457
2.20133195800859 2.26133544842522
2.20854503375918 2.27493297365764
2.21449949029442 2.28841046064436
2.22093254784577 2.30171244770909
2.2300572653956 2.30890141801801
2.2388065768421 2.32223829671947
2.24457965447111 2.33224382307615
2.24960142629239 2.34203192271135
2.25570747409045 2.35578175231615
2.26338649344662 2.36800072206235
2.27062704086821 2.37850935761062
2.27703123329485 2.39451911781653
2.28494966722957 2.40180045564226
2.29569310022256 2.41895058569798
2.30469040125598 2.431886235463
2.30925622106068 2.44130776047897
2.31571786032739 2.45256000576978
2.3242344078035 2.46079560932009
2.3304864383461 2.47152529444737
2.33789456388735 2.48262913062326
2.34190730982831 2.49091166048154
2.34781507112628 2.50523049516354
2.35749120257401 2.51332596034862
2.36292605922445 2.52187364307631
2.37114479071624 2.53437705458639
2.37890476723944 2.54684623867887
2.38323664556075 2.55400925639602
2.39150288131118 2.56395928760148
2.40166188393912 2.57562430425221
2.40851388244322 2.58116445933212
2.41374494851423 2.59433849866144
2.41824059499556 2.60368890404531
2.42482140251114 2.61844428788538
2.43093284418993 2.62976204609778
2.44214948482572 2.63415458706239
2.44550511963818 2.64922413954823
2.45161666521006 2.66088811533665
2.45757812818422 2.67421574571957
2.46087575829971 2.68669818622733
2.47490618990344 2.69333301166045
2.47870330992805 2.70597617579659
2.49008410141237 2.71789160101112
2.49509991063315 2.7272157046857
2.50274705129082 2.73886147260345
2.50528743192733 2.75222361682092
2.51501412524735 2.76549957974078
2.52256093329108 2.77313495968876
2.53610874798253 2.78395022334699
2.54173150613387 2.79885619478714
2.54517556028758 2.80656495318447
2.54848298249837 2.81522402238919
2.56210670663427 2.82161553369592
2.57311347894406 2.8389514444484
2.58379977118661 2.84634226899148
2.58724674973413 2.86699722002501
2.59467393590173 2.8795384840713
2.60182534234487 2.88556620519758
2.61511326163304 2.89303424684594
2.62659334861558 2.91140817553943
2.63787347323334 2.92373862282685
2.64312546024702 2.93146603840341
2.65228173033868 2.93285438904208
2.65908824890932 2.95489743320443
2.67433155808328 2.96996608114716
2.68411932725166 2.97014104743518
2.68953864080985 2.98018265433656
2.69706593437613 2.99362958787791
2.70192816435133 3.00935146241852
2.7153629722157 3.01851874314966
2.72347035719687 3.0261545689815
2.74035181341071 3.03120433884386
2.74606093255059 3.043662823967
2.7579789307821 3.06036050814444
2.7685624072028 3.07183186811569
2.78601428387138 3.07183186811569
2.79577688946751 3.08495273503189
2.80879906172002 3.09629092398077
2.81314140279132 3.09990772853566
2.82366660203823 3.11525491634699
2.83744287996398 3.12839606110731
2.85564788114274 3.133566841437
2.86156980261482 3.14346242614606
2.87470130023164 3.1531385121619
2.8862712460986 3.16593967519391
2.89372817985929 3.18686070700618
2.90632403239746 3.18951419320519
2.92536431747777 3.20699812622588
2.94276566434333 3.20699812622588
2.94992946648495 3.2144070477969
2.96661732130975 3.22620197435162
2.97270139233203 3.23787705350196
2.99024256097047 3.25597857775064
3.00252426786167 3.27651932552894
3.02318151230154 3.27651932552894
3.03555902181215 3.27651932552894
3.0557063680515 3.28082031093287
3.07048859682257 3.29252423642502
3.09351584921804 3.32880382047875
3.12686336797674 3.32880382047875
3.13962171790617 3.34442319443666
3.15558556104643 3.35328948982067
3.19243559948188 3.36185688861375
3.21894738224905 3.39164052673549
3.25404611033094 3.4294453432268
3.28298929978424 3.43901978999744
3.34420447115228 3.50180357911781
3.38553630205088 3.58715243034221
3.49110604284193 3.75356270330269
3.91200207141284 4.70903258163448
