# Supplementary material for: Simulating multiple faceted variability in single cell RNA sequencing
Source: Nat Commun. 2019 Jun 13;10:2611. doi: 10.1038/s41467-019-10500-w (PMC6565723; doi:10.1038/s41467-019-10500-w)
Supplement: Supplementary file 4 — Source Data [file 41467_2019_10500_MOESM4_ESM.zip › Source_Data_forFigures/SuppFigure5d/splatter/th17.txt]

simulation experimental
-0.712396432173194 -1.95636429842544
-0.502293521859527 -1.77469091215373
-0.460170129986035 -1.65573491265646
-0.432037292526055 -1.57859196293707
-0.406570136766085 -1.49545585623858
-0.383681862515594 -1.44743730158337
-0.366901489362362 -1.38481165854305
-0.349633213193423 -1.33028738797069
-0.342845113314622 -1.29825928764636
-0.333639511128539 -1.24787844934735
-0.3248286366199 -1.19723651734202
-0.314643661750101 -1.17287289679164
-0.305439859200205 -1.13004335793883
-0.299184663811342 -1.09990864699843
-0.288690729382523 -1.06591332788522
-0.282926475267479 -1.03438792331061
-0.27810661873589 -1.00772013334925
-0.272710812879733 -0.974646015471995
-0.266884626235522 -0.949734345638546
-0.260058183043114 -0.926447448296825
-0.253399724045654 -0.900187645778441
-0.247088189911205 -0.880799153994617
-0.242092372936141 -0.86108310427886
-0.236257058347975 -0.840436054479059
-0.230747168025933 -0.811726160986038
-0.226604508841782 -0.789911090576933
-0.22122440334173 -0.770230410576947
-0.216520913915963 -0.748046252286559
-0.211712057436424 -0.726935052570583
-0.207497979590451 -0.704835828571458
-0.202285173203802 -0.687576567346757
-0.198181228359904 -0.669405429574678
-0.194285387097381 -0.650217139910848
-0.190016817319116 -0.623721414459251
-0.1860408877728 -0.609243059606019
-0.182150037740109 -0.591526282851158
-0.179682869485585 -0.578322083409089
-0.176257425357428 -0.561761950803953
-0.170773884382866 -0.54539983956157
-0.167318864739051 -0.530448457958762
-0.164321806753177 -0.512898234641483
-0.160107983580612 -0.488542850855655
-0.155944607205368 -0.471526296131565
-0.153449537945303 -0.454503794987816
-0.150802174499715 -0.43618391321992
-0.147360109505889 -0.42538561175972
-0.145168174936014 -0.414574391792988
-0.142405561966935 -0.401117817685543
-0.139457375770852 -0.390762935461448
-0.135583392520698 -0.378488471229853
-0.132532477105431 -0.365351872057535
-0.128981228383503 -0.355540157331462
-0.12691133956869 -0.34643794829714
-0.12449667497385 -0.334030515538618
-0.121491861474521 -0.31753346824125
-0.1173504455855 -0.30405593825021
-0.113376807277618 -0.292474597847545
-0.109367942047624 -0.283589486976372
-0.105655369883595 -0.272001241694875
-0.100136605702408 -0.259863799632247
-0.0974484419949672 -0.249950138262535
-0.0948249990570363 -0.238572618655013
-0.0926852830336814 -0.225523288163749
-0.089789978047065 -0.215102492087797
-0.0871654280023724 -0.207886206779763
-0.0850099632043175 -0.200484757377816
-0.0823873530606476 -0.193547747188689
-0.0800541789032377 -0.186082147767124
-0.0776334622692141 -0.173222198429814
-0.0751808593290852 -0.163563520815629
-0.0721333783930398 -0.155944167389284
-0.0700099419200431 -0.145992988828753
-0.0686575366529035 -0.135126929305739
-0.0664027983442423 -0.120391081712057
-0.0633024768148062 -0.114154891124445
-0.059901410789303 -0.0994441728790741
-0.056975005509653 -0.0883920843312763
-0.0542587985082863 -0.079466143625683
-0.0524740730043866 -0.0712452346620262
-0.0495900329204524 -0.0607371123892586
-0.0474064237294059 -0.051824601962596
-0.0442573787835211 -0.0436073894742696
-0.0417654948279639 -0.0345260137949772
-0.0397006409110617 -0.027563245079209
-0.0379106582802715 -0.0229216056904904
-0.0353904578818407 -0.0107095979973732
-0.0329009595537467 -0.005794062752668
-0.0311994320467962 0.00308214223260384
-0.0290510015840239 0.0110378508453079
-0.0267811475345535 0.0158950591524169
-0.0252834406656606 0.0269716053040978
-0.0236254977013172 0.0328045665387575
-0.020956750832067 0.0370522288307931
-0.0180568019937241 0.043978665543478
-0.0154584888487533 0.0496687010709902
-0.0130100465749456 0.0561898340746992
-0.0111124621306534 0.0631578923408143
-0.00879793829204497 0.069415972068398
-0.00696200262957178 0.0763501559007128
-0.00491882183942099 0.0831890475899589
-0.00297498165521689 0.091983720526731
-0.00118923439057119 0.0997458545700925
0.000959620111281824 0.107640309001432
0.00310700666535383 0.112952536920925
0.00551992011669947 0.121691908712467
0.00732903103609112 0.130508403480415
0.00933593083097252 0.136257093626559
0.0121815599591514 0.142706100541109
0.0143965936614052 0.148505250418375
0.0162045991950724 0.153247377630905
0.0181991228675175 0.158806179805875
0.0206300076133543 0.165287882367496
0.0228925629527292 0.17313156740882
0.0249542782445389 0.180021628124432
0.0274842233957432 0.186956137576793
0.0296110262634326 0.191063980452434
0.0319098576249483 0.195617345174419
0.0340430120416532 0.202301137756259
0.0357579306180885 0.207825889713772
0.0376427283917205 0.213712606863658
0.0391075335956151 0.223012644150328
0.0406827095590883 0.229545293965958
0.043139164313074 0.235770112647031
0.0447666698531266 0.241052276259767
0.0469561589613289 0.246123727831648
0.0490554092884177 0.250567373118565
0.0513180200211123 0.256737952963716
0.0529204686736592 0.262290191394288
0.0547134983387864 0.268548918673274
0.0568391428480075 0.277644629093191
0.0595019283415436 0.281494571489008
0.0614557946730015 0.286038560604654
0.0628363066192619 0.290752321918667
0.0651838664245119 0.296650882044582
0.0672922530260726 0.302983679354505
0.0693998692006829 0.309053162854275
0.0718902897300808 0.315017309690296
0.0739545743223611 0.320058682709969
0.0756365649703501 0.324620577997291
0.0775668878443041 0.3288680561408
0.0799751524771755 0.333116150672951
0.0817956494506172 0.33820563231264
0.084177184021539 0.343452502804475
0.086345590918 0.349637472653761
0.0887502877009381 0.354741607051924
0.0902496721216219 0.359147707651148
0.0920161055535072 0.363710518311588
0.0935743086409721 0.369611150390219
0.0960352445292995 0.373397519400861
0.0980365663917407 0.379629416334535
0.0992859679299412 0.383086246535122
0.101015277393435 0.38842351633236
0.102617087890755 0.393446474479519
0.105145606096491 0.40016711857652
0.107373514215214 0.407289159826689
0.108575784763046 0.411271884607525
0.110636912082108 0.415506214882672
0.112794057456363 0.41880778094931
0.114201968779896 0.42456281404612
0.115561432744859 0.430553816292592
0.117486251600086 0.435439341932793
0.118509641214099 0.440839909104873
0.120019833728007 0.448063142868039
0.122310696188086 0.4520379069715
0.123723057424884 0.457009854799422
0.124834215098272 0.463147080835584
0.126674169295932 0.468720070433132
0.128328707179652 0.473716368312981
0.130589083850005 0.478366592048108
0.132794550486748 0.482199438117524
0.135124384028655 0.487767922704405
0.13684186507318 0.492159262479942
0.138171027895594 0.496878029864585
0.140310239709068 0.500245739275226
0.142613358374158 0.504537470338476
0.144215936896903 0.50918241642286
0.14598172865804 0.516226750319288
0.147840453952928 0.521381278008622
0.149822098209432 0.527520463954765
0.151088968533571 0.531012807935791
0.152865708413247 0.537924917820131
0.154186093088895 0.542923219964252
0.155656355627906 0.547444469181618
0.156943772913252 0.550842481104135
0.15875345475453 0.55465718897647
0.160974057684133 0.558977462298103
0.162810090680183 0.564169346273006
0.164339770754646 0.569585483783984
0.166047838341881 0.572430501748766
0.168493749334882 0.578690964630248
0.170820784484541 0.583512690293229
0.172995349893593 0.587908328105273
0.175204934151421 0.594294857524491
0.176953012755511 0.597092309172652
0.178761790276705 0.601403840669469
0.181203171655271 0.606132614251283
0.182649191893864 0.610166211326152
0.184677553489667 0.614989897859295
0.186776708468141 0.618982472587409
0.189031863695868 0.622882766013047
0.190162302823559 0.626600556631669
0.192017972318257 0.632352752269942
0.193797742890352 0.637549182396896
0.19609813330657 0.640590758999723
0.197212171079868 0.645289237703923
0.199066146211475 0.651350061504897
0.201393395215052 0.656966580950253
0.20324816962702 0.661974620332842
0.205053261853601 0.666895046793776
0.206256959099356 0.67155984125855
0.208097832727614 0.676215337156382
0.209554638271571 0.682277661510083
0.210981901832676 0.686632806406767
0.212906273067854 0.69101310962614
0.214935450019765 0.695318883952377
0.217239604793889 0.700663199927579
0.219261487305177 0.704763249943841
0.221785572976952 0.709709138853787
0.223251500418642 0.715144940458236
0.225188661236501 0.720274244332468
0.226820754767232 0.725445747168834
0.228388633727678 0.730687584806701
0.230915942011412 0.73447606373439
0.233087286730635 0.738813890816097
0.235058902525884 0.741121913724185
0.236586947172304 0.74669631161905
0.238762192672218 0.75184982330676
0.241033538266608 0.755747212733359
0.243231678350132 0.759528910644323
0.245013177701689 0.764843392430988
0.247352843997303 0.770114915057569
0.249812785780824 0.774636657436936
0.251912842319854 0.778059480337408
0.253753099152414 0.782791146223375
0.255873028025965 0.786555468932581
0.25776365890229 0.792007403629597
0.26003131090481 0.797995159136841
0.261501417909412 0.803831819808772
0.263859639076337 0.809163490092847
0.266003791073781 0.814652857138199
0.267234123245183 0.821458418671105
0.269119917430939 0.824692120717798
0.270734342376369 0.829012994321499
0.272602034739394 0.835590693350685
0.274675028943505 0.840977328270166
0.276289156012521 0.844983330001422
0.27797955030436 0.850512602778671
0.279600664211236 0.85391482118574
0.281305038225864 0.859466005970452
0.283437303800588 0.862996691052692
0.284952565065685 0.868838043413885
0.286970203909888 0.872222203648891
0.289234897330778 0.875916859433946
0.291195564807692 0.882532837353941
0.293266153105471 0.887028562296445
0.295341870902442 0.889945793233266
0.298006658135376 0.894241415109744
0.300147296815789 0.898442700201874
0.302542045759243 0.902529419920047
0.304393747625416 0.9064176904022
0.30574642465484 0.910528697094106
0.307413265660488 0.913792760510016
0.309698703560704 0.918771657674144
0.311390660017661 0.922539206657554
0.314382230869834 0.926469339519816
0.315994080895657 0.931492077993549
0.317874337018177 0.936008341139688
0.319401489547666 0.941035386212941
0.321863135608315 0.945536680949897
0.323817476309092 0.949145397919479
0.325862132556924 0.953825986145211
0.328056230731027 0.958209213477972
0.330265928630852 0.961479657433547
0.332494790380059 0.965558203883657
0.334421577211578 0.971602218987544
0.336613770766092 0.976674970545743
0.338173656818511 0.984105606411128
0.339647406503136 0.988496943077544
0.341502470648247 0.993555313655182
0.34349114991396 0.99757451784752
0.344944160904008 1.00157872298695
0.346756263188073 1.00507832421633
0.349067384731484 1.01049037958308
0.351663846366428 1.01453857064766
0.3535283905762 1.01872558766716
0.35537838625445 1.02535830368908
0.357962972943619 1.03119963606249
0.360154693633684 1.03594652078923
0.362128928322285 1.04097194317223
0.363215978991759 1.0458933444951
0.365583818390327 1.04980442443841
0.367335871798737 1.05415099745246
0.369905368457017 1.05679392068689
0.372122409335681 1.06087015347978
0.373830747045877 1.06447344000167
0.375642334255598 1.06815489407374
0.378421636182987 1.07255370332255
0.380639149284612 1.07872847682697
0.383796997344823 1.0836093183167
0.385861720737588 1.089101068238
0.388655951216983 1.09433532128765
0.39044210856529 1.10029870206998
0.392967042275564 1.10625216932514
0.395071684034183 1.11223003289505
0.396821723184647 1.11548088185291
0.399130285252238 1.12091071170154
0.401092443882531 1.1255217448843
0.403040867546023 1.12969487196454
0.404981061769828 1.1335494391092
0.407237453658026 1.13734298472704
0.409711529045916 1.14323585125113
0.412544906598026 1.14945903740666
0.415468284498769 1.15610882015654
0.417497479604053 1.16013514189617
0.419599765886913 1.16741706665845
0.421314410522765 1.17194217575571
0.423683909343561 1.17560510823392
0.426547124212611 1.18170349994702
0.429868439798928 1.18501567807392
0.433095112298986 1.19099508439645
0.435574998006748 1.19689466515484
0.437806994660853 1.20213607199149
0.440061796692875 1.20852217152537
0.442723597568729 1.21317407836647
0.444618228883827 1.21770380231563
0.447503139645976 1.22264226829256
0.450826336713119 1.22771019193233
0.452754379855847 1.23248479129912
0.455549932572115 1.23702240699643
0.458403099082406 1.24169489663474
0.460646808263205 1.24998506685568
0.464475736352151 1.25637398697403
0.467940147727366 1.26360317703879
0.46997517877037 1.26793261505217
0.471768940752346 1.27292230161924
0.474350987878539 1.27756440470844
0.477019101085061 1.28420615546992
0.480446815406498 1.28858458075513
0.483307764819615 1.29258611743739
0.485668709890385 1.29904015235792
0.488578082310214 1.30403350043159
0.490796303278268 1.30855267193124
0.492965515386664 1.31367340636766
0.495134438247217 1.31842606600254
0.49818342684245 1.3226334550938
0.500094260482961 1.32671327263232
0.502347461220239 1.33106151852866
0.506713675195724 1.33591743485345
0.509868726125013 1.33967058600822
0.511533992998826 1.34586523870513
0.513523453101616 1.35029338583768
0.516059537174014 1.35550560678388
0.519038330838625 1.36127466065379
0.5215580406368 1.36573146949631
0.523905620974151 1.3706372909496
0.526690163051069 1.37747342421425
0.529346537634572 1.3815630414416
0.531206441817129 1.38829975234597
0.53531669499419 1.39346852146308
0.537564137423494 1.39894482485469
0.542056106731092 1.40385177745437
0.54470756879817 1.41120046647462
0.546663303955948 1.41701116340328
0.550281279015843 1.42230408167996
0.553966268740555 1.4280290531916
0.556696219129111 1.43385526007156
0.55998931180125 1.43988545916549
0.562814350685199 1.4445334247089
0.56722480886742 1.44912966534686
0.571108080058133 1.45606302797383
0.57440970497678 1.46214902338718
0.577605564650014 1.46755257856744
0.579850588306304 1.47373344746662
0.582993824127293 1.47833507055944
0.586986494947733 1.48465958169649
0.590798858912827 1.48990086668907
0.595146016897571 1.4963052066734
0.598117717400988 1.50190312907253
0.601845408498226 1.50888005100055
0.605442283384005 1.51474545895597
0.6082672231346 1.52039521115886
0.612009329739286 1.52638249248858
0.614865792729145 1.53311844997955
0.618055276638558 1.53934556577235
0.62191124255129 1.54467308213034
0.625338150879734 1.54867224777304
0.628506001145442 1.55473931674936
0.631921232254681 1.56210695035719
0.636148432352935 1.56680948288124
0.640307076938683 1.57296591014922
0.644034229820307 1.57902821485163
0.64647973554635 1.58568750372437
0.649387108312672 1.5907974720283
0.653626225419852 1.59823528123226
0.657432645280235 1.60273697034256
0.662043602276133 1.60839100224482
0.665109614426447 1.61329195002844
0.669597484250737 1.62274977332679
0.673808589864912 1.62886297432619
0.67837370951775 1.6341408911062
0.683214586965415 1.64106788509706
0.687810994312097 1.64612586291182
0.69146804467671 1.65046495564483
0.69485240307977 1.65538202565782
0.698684246012309 1.66173563383355
0.703396099328913 1.66677751993639
0.709055480550826 1.67239830066581
0.713080878425014 1.68022009464644
0.719137715244327 1.68597368805764
0.723530287737175 1.69353711892016
0.729606846553475 1.70051398561721
0.734850036434122 1.7064647136441
0.738804994489853 1.71337844800759
0.74287935629655 1.71976161166078
0.747185233636692 1.72587747234949
0.753102177559022 1.73317521987039
0.757373745796349 1.73993291385364
0.762111380987681 1.74525795921131
0.76843384345948 1.74933457968901
0.775923705906305 1.75379858288083
0.780920189333123 1.75947077322063
0.785837813053596 1.76643520627935
0.791764194687789 1.77329165530981
0.79792202849097 1.77939635132484
0.802554748556764 1.78543519866323
0.807435112323808 1.79291278911769
0.811898870585944 1.80043922193695
0.81874355038764 1.80877130949006
0.823327376599156 1.81819786637718
0.831524364603286 1.82822219588978
0.837306061725273 1.83646492496188
0.842468259837824 1.8450546176613
0.849848801139142 1.85190211525808
0.855798370877235 1.85769909233598
0.861220752497637 1.86397679231413
0.86928411783805 1.87138304626874
0.877154946039265 1.87690225073414
0.883224850145584 1.88474495032923
0.891099903517995 1.89028242213838
0.898461572769719 1.8977711118464
0.906320506104416 1.90585691368859
0.914983860690066 1.91384696611019
0.923431389964205 1.92434362225251
0.934616055009823 1.93318792789134
0.943388689777312 1.94191920818549
0.951399360820445 1.94954873801454
0.959596678974279 1.95518593797175
0.96778397468633 1.96065563255281
0.977471286092813 1.96763995187544
0.988034500980617 1.9738572516528
0.999115838580112 1.98086584073406
1.0077815743315 1.99041328446386
1.01380831483286 2.00195923123744
1.02300257475869 2.01077586534084
1.03398382129623 2.01653361990452
1.04093302925904 2.02491968251487
1.05129456351214 2.03275861684472
1.06804609706702 2.04110182329043
1.07892712655451 2.05030375180054
1.09301314397459 2.05843383879541
1.10458315275817 2.06715030177829
1.11882909078757 2.074626301519
1.13163079062991 2.08320048992847
1.14998597933412 2.0929007110393
1.16731209526852 2.10630410624989
1.18455856348966 2.12210275465466
1.20105415676105 2.1308129480711
1.2146150879812 2.14016076948502
1.2289952701781 2.15243521185334
1.25543936030388 2.16273168811135
1.26725170472755 2.17315779830118
1.27919178219267 2.18284667104488
1.30090709552413 2.19635634546409
1.31469061384047 2.20785582194028
1.34304184266059 2.22206004983495
1.35869116609691 2.23620416381893
1.38552262930339 2.24901151127656
1.4099054986923 2.26416996817043
1.42881480021107 2.28008066228972
1.44816605582441 2.29321047629541
1.47799963148606 2.3100008688385
1.5008364045245 2.32473556357703
1.53492647479562 2.33932289653383
1.55629581651319 2.35587771079548
1.60553936688793 2.36743964670911
1.6488446610594 2.38339150600112
1.69645220162524 2.40037398905132
1.73025981698428 2.41935956340438
1.80664940265398 2.43889444791527
1.89139500889958 2.46224363682077
1.95264555197779 2.48851773430703
2.04916929049758 2.51225813652162
2.13629136716437 2.55093342753931
2.20026817092195 2.5738735612801
2.27921274797739 2.62329391947517
2.36981465194537 2.66399053796433
2.48917885207912 2.72330722534222
2.58541178402817 2.78784877948053
2.7074313718281 2.86828133178879
2.88303920539696 3.01497725336176
3.25407555039727 3.47389439187886
