# Supplementary material for: Simulating multiple faceted variability in single cell RNA sequencing
Source: Nat Commun. 2019 Jun 13;10:2611. doi: 10.1038/s41467-019-10500-w (PMC6565723; doi:10.1038/s41467-019-10500-w)
Supplement: Supplementary file 4 — Source Data [file 41467_2019_10500_MOESM4_ESM.zip › Source_Data_forFigures/SuppFigure5d/splatter/cortex.txt]

simulation experimental
-0.969706381731442 -1.01198541612819
-0.64815526890471 -0.664814606757408
-0.597718427760896 -0.60191634436981
-0.556102511137558 -0.555042589977396
-0.524135667626897 -0.519119959956332
-0.506334752156345 -0.494482595638177
-0.490700743347956 -0.471162978000834
-0.473479551791475 -0.452560412483289
-0.461792233689755 -0.437168837498306
-0.450712761573269 -0.417949384687108
-0.437042674397742 -0.401996423839091
-0.424469127259696 -0.387046886490054
-0.415034401817012 -0.376229828865325
-0.40632521035365 -0.361992719826254
-0.397327603968523 -0.350717898556747
-0.386078599076867 -0.341435856019165
-0.378587055132876 -0.330187578082966
-0.371376179364472 -0.317400890498202
-0.362838200864264 -0.306609903827085
-0.353505988341132 -0.297682437212793
-0.337097800343627 -0.291768396673908
-0.327193776928167 -0.280334690618494
-0.323011610691183 -0.273210823354074
-0.3126051331791 -0.265389303149625
-0.305893048230886 -0.258060166218997
-0.300216958464684 -0.251715932439415
-0.294129184327888 -0.245340330029943
-0.286257672543282 -0.235995589382412
-0.27692524632479 -0.225143767580119
-0.270810755723659 -0.218948407731461
-0.265500400515274 -0.212219634587698
-0.258445298935647 -0.205154444871482
-0.250821610996087 -0.198610380375919
-0.245336178446535 -0.191135315132064
-0.237574830907192 -0.185724473742734
-0.229921665499532 -0.177122766608345
-0.222127154729628 -0.167813589025481
-0.211688484964466 -0.158347801700024
-0.205554568493081 -0.151769526358673
-0.1973717342844 -0.145695103725988
-0.190544948657145 -0.139055954955691
-0.184774924634911 -0.1316333206122
-0.178924006098163 -0.12459491546739
-0.17240155688536 -0.11833989329726
-0.167854376788177 -0.112356600140187
-0.162806910909818 -0.106651529694186
-0.158650000610791 -0.0991635819411181
-0.151900845743065 -0.0917479580176166
-0.145468318881714 -0.0852380014059681
-0.139180341166204 -0.0790965924721111
-0.135716596435573 -0.0706501911540161
-0.129718379306844 -0.0638184176954188
-0.123371309292496 -0.0561107786403887
-0.115574182503346 -0.0485081462372488
-0.107666345920955 -0.0434057222199444
-0.103300399867852 -0.0374820489681821
-0.100136734338295 -0.0313175998648833
-0.0930636212552407 -0.0262524392346664
-0.0901962739950559 -0.0198646323668521
-0.0841720165559915 -0.0122679599546856
-0.0792905858538758 -0.00669572012946924
-0.0758130399426614 -0.000795581603841822
-0.0716722123325301 0.00649123343265072
-0.0665852700705427 0.0134680574489813
-0.0604634839199057 0.0192096462604157
-0.055400007749466 0.026040615207649
-0.0510155752666125 0.0327721071851241
-0.0454946592710287 0.0378114492025682
-0.0419364102924467 0.0445428987438298
-0.0369031053861485 0.0513080531728359
-0.0320990132448891 0.0584736248451755
-0.0268386306439023 0.0641677697374606
-0.0200608418620156 0.0708024496866841
-0.0151882879619059 0.078189652641732
-0.00960855714333667 0.0852211414777448
-0.00498866056019852 0.0904604309595544
0.000908718242794624 0.0973931356929969
0.00480614482831552 0.103862375302868
0.00733602120189771 0.109083510901746
0.0120556333234636 0.114681029518764
0.0166469008406323 0.120219694321233
0.0211073031201287 0.126120556381532
0.0262564308884355 0.131529412092994
0.0302062261359341 0.137490049512295
0.0359074832195862 0.142199566284902
0.0399876588254686 0.147013301568254
0.044526456431355 0.152515466825581
0.0486198046721826 0.16141005608713
0.0528337116699498 0.165481990537124
0.0587317067288605 0.17118346645534
0.0632365931647068 0.176800128389129
0.0679867619738316 0.181809057012531
0.0731870873676127 0.185480584485114
0.0816707177618985 0.190631352977154
0.0846729253552644 0.196281352040653
0.0919155343626544 0.20133060004522
0.0952923282298494 0.206885698664714
0.100501411220245 0.211201932619411
0.103577892714006 0.215523334246858
0.10679899935 0.2203488019596
0.111792372224569 0.225387776299666
0.116093287129517 0.229423788289065
0.120160439965239 0.234500890345795
0.125431900182223 0.238551687810242
0.130741206743998 0.243678021178366
0.135227759641145 0.248928256342383
0.140544129736679 0.25344351405827
0.146019338916421 0.258325285327313
0.15039421861109 0.263040023181462
0.155388238790598 0.267139771757742
0.159450536576715 0.27291990598907
0.163989272710614 0.277771455725562
0.169187666302435 0.281727050806984
0.173637778790307 0.286488193229798
0.179401276778668 0.292154951695074
0.183811108054555 0.297264008969335
0.190486031612124 0.302184532632147
0.196104465391295 0.306202289420407
0.201736719781628 0.310585658525104
0.206721528056461 0.313851428348535
0.211809576715074 0.31853917637756
0.217828235357731 0.323357661353957
0.223998853895874 0.327512958573332
0.227752821578013 0.333552760871603
0.231006545874305 0.337742605999981
0.235283009406962 0.342923578940751
0.239469214657279 0.346429115762002
0.242157894900534 0.35169676763823
0.244983219830736 0.355175708491784
0.248428582294082 0.359824002278566
0.251581522475794 0.363694027096133
0.256748526281759 0.369799710467882
0.263460344766206 0.374036613808775
0.268533521908252 0.378918460989111
0.273525982814017 0.383479868582832
0.278625803725671 0.389379775960032
0.281529516258025 0.392479637344825
0.287359121872697 0.396498811190138
0.291495935504542 0.401096599594588
0.295241983101696 0.406417355385213
0.298723865937638 0.412038606821646
0.304131482411653 0.417718316131616
0.307960435998349 0.42328071525668
0.313757255002687 0.428983278207741
0.318410508366947 0.436378004623418
0.322229761707793 0.441267507830581
0.328982861898329 0.446542096956075
0.33301057753006 0.452501577772385
0.336889912225861 0.456772015050085
0.341766523123204 0.461947336545553
0.344764644376168 0.465405929649431
0.34901585640672 0.470481673103589
0.353183962179226 0.475378781293461
0.358146885696927 0.479621104532497
0.362740487370202 0.485752841479039
0.366429134220401 0.48976892731447
0.370443281650877 0.494938869940067
0.375067009790312 0.499771292657064
0.379302281869583 0.504899259499838
0.382461302807099 0.508711163175644
0.388847743812517 0.511707235121644
0.39330475083294 0.515409762175367
0.397853316482401 0.518572191285694
0.401385673739966 0.523658463130798
0.40703269378289 0.527448885353569
0.41619189942946 0.53175647509821
0.422682350883076 0.537633909349978
0.430016348528451 0.544770135025527
0.435197667507666 0.551000469519926
0.439432063492931 0.557413708560757
0.442596911244331 0.562482774412431
0.447014813076041 0.567361835934478
0.451669852509846 0.572028140363014
0.457000218271131 0.577002530635236
0.461576312212798 0.582516401627708
0.465407067977402 0.587490791049533
0.472432384746765 0.593271295138701
0.476644746040914 0.596866981219465
0.482417350116159 0.602258624507982
0.486116932583479 0.606382825344035
0.490418792594911 0.611698193631725
0.49750789538968 0.616052725460349
0.502332485962581 0.621023006726459
0.50624658182602 0.623986969772263
0.511517231963685 0.630303498857699
0.515710913181891 0.636048556936782
0.520923086855733 0.640834631641068
0.523499837595014 0.645929686031878
0.528616687313137 0.650052633474895
0.534033422962033 0.655446678174072
0.539306018069984 0.65987342823827
0.543631550588632 0.664599591669011
0.548680776929417 0.669447594947579
0.554806383563159 0.674280902785412
0.560561116819779 0.68114468957817
0.565503436731965 0.685216714139994
0.571078293737974 0.691066998056963
0.57724295122276 0.695723389146742
0.582863934239559 0.701697274800532
0.586491631477383 0.706889030548509
0.593466909586571 0.711093858959268
0.599331257912015 0.716240167326062
0.604430537629946 0.719992151196493
0.60906066010331 0.725132952038622
0.615195894293467 0.730355321899332
0.618160356835603 0.736311003715134
0.624301323369127 0.744577605012788
0.631113771089394 0.74932885417474
0.636264624499364 0.755698818296387
0.63941858085952 0.761764410635966
0.646092814251413 0.766766991666275
0.651033521399513 0.771926283499246
0.65667884179624 0.780238171332145
0.660119702433006 0.785028861830542
0.667528144623382 0.789635570858123
0.673413668244551 0.796704594621373
0.676705589822184 0.801005115762198
0.680683439505957 0.806480948751838
0.685011143107244 0.810581550124037
0.688597225302043 0.815180035929946
0.693437274875185 0.820912570887394
0.698107501721455 0.824337056331233
0.704269180576202 0.82989468226439
0.710193409586576 0.83491023529485
0.715886704455048 0.840841539974187
0.721719853231015 0.846311730911156
0.728310712006541 0.852005017437251
0.734257760677494 0.859605630556326
0.740413167722961 0.86634844297655
0.744453904513183 0.871654638142275
0.748210393908263 0.876001712356512
0.752625029348806 0.881164610107805
0.758301423338193 0.886596981932227
0.763532136266737 0.892626069151405
0.768163926417632 0.898855492194204
0.775476295503362 0.903271518207704
0.779558347029693 0.909713487788155
0.78299049153019 0.914752103038718
0.789030741314851 0.918773347664496
0.794629095888442 0.925336000186082
0.800866027164196 0.930147891472711
0.806673179990292 0.935097751616667
0.813114638169368 0.940143320341369
0.818758247371418 0.946794010999101
0.822915557921927 0.950932155461757
0.829629766462772 0.956831621347163
0.836762515130852 0.962232818945477
0.842673373925138 0.967133857168838
0.848624059471531 0.971769428555503
0.853563069356656 0.978183674589465
0.859996065814577 0.985305369703507
0.866643157868517 0.990471813059821
0.872020023731556 0.996301939452023
0.879393010687016 1.00244766793828
0.885799135068173 1.00839859760043
0.889130256230659 1.01333043089778
0.894965397066909 1.02143617746528
0.90073332592849 1.02741130547623
0.905850675773117 1.03399679580466
0.910355606264574 1.04070138358973
0.914635224955727 1.04531637592353
0.924820468318355 1.05087646991306
0.930768966215256 1.05777195758363
0.935833111454078 1.06585341901929
0.941564875013051 1.07271489693731
0.948044353734661 1.07752724198951
0.952126968234633 1.08265159267791
0.958124119259822 1.09019891943308
0.964246915222704 1.09799308215628
0.973170559945416 1.10415428891747
0.979313061068879 1.11065568312328
0.985552374399509 1.11717260147235
0.992709824414792 1.12331714090725
0.999679688141404 1.13137997033956
1.00524246448828 1.13836629989947
1.01250117723111 1.14694361410531
1.01653332039171 1.15271929192255
1.02254040278204 1.16040388100127
1.02954406910947 1.16907317337916
1.03478643701929 1.17526088716272
1.04607735239175 1.18202676795174
1.05277797453072 1.18864711847094
1.05741173238462 1.19718630558339
1.06308809790884 1.20249772079223
1.07010197673791 1.21005141285741
1.07635412932898 1.21862823527757
1.08347591453113 1.22568369905402
1.09244459190072 1.234539064062
1.1015747557342 1.24236861679647
1.10637417065922 1.24920692131555
1.11465387410193 1.25657997096927
1.12095386589309 1.26464115027691
1.12579792600955 1.27116067042695
1.12998291555177 1.27760032834378
1.13489855346072 1.28877529668056
1.13860411053813 1.29691846414115
1.14508621281901 1.30842221544139
1.15143523579637 1.31650694037228
1.15647792720236 1.32454230097677
1.16216568531743 1.33357343159705
1.16916928865141 1.34114488381641
1.17467411954888 1.34858349019413
1.18211141307662 1.35597575456982
1.18919496715356 1.36210933532447
1.19506721779525 1.36994029747748
1.20171705656227 1.38040163660628
1.2082374330669 1.38761820162113
1.21360986377699 1.39507586708827
1.22112374198278 1.4043949706221
1.22649413941547 1.41167280735004
1.2355612180276 1.42030148769514
1.24139842409015 1.43150360175633
1.24736663481688 1.4424870676061
1.25509780903515 1.45026814664696
1.26206127353231 1.46033522806186
1.27064638497267 1.46481950650349
1.27746682957643 1.47607765546863
1.28387948872455 1.48100473556319
1.28853801050409 1.48961435706176
1.29458101723993 1.49801904043197
1.30277989494014 1.50659831268468
1.30737990680301 1.51542939744832
1.31225968002686 1.52767737050714
1.32318899663433 1.53749519772026
1.33377001235858 1.54704074625298
1.34043773325907 1.5541518037192
1.34887071569667 1.56528793054579
1.35523711403172 1.57443871963782
1.3628182053784 1.58363628979981
1.37090688807785 1.59718809283041
1.37667262896104 1.60440595375228
1.38618174692109 1.61353583032963
1.39794983228045 1.62230374730627
1.40704790028272 1.6319523930475
1.41513790160487 1.64205910676864
1.42123676174681 1.64931616048493
1.4297943967488 1.65709399120339
1.44131695259149 1.66555050106427
1.44788503936136 1.67305013199253
1.45456393448734 1.68110931210081
1.46122040167741 1.69252295459118
1.46763289889544 1.70349524978445
1.4757509831945 1.71287676693027
1.48345402153365 1.72515372076534
1.49083307865454 1.73418146087488
1.5012314704433 1.74367469799545
1.51206433075394 1.75307971663486
1.51618817790242 1.76243435442213
1.52268940605057 1.77076229258469
1.52807158601847 1.7827425802751
1.5360425627872 1.79628735183451
1.54428549148831 1.80813031398654
1.55512606982233 1.81497796921116
1.56117564253407 1.8236695707621
1.56723225396993 1.834191772025
1.57516407572964 1.84691731836893
1.58392831584706 1.85776325974574
1.59060742478702 1.86772109758826
1.5985711282913 1.87788480155796
1.60613585720387 1.88977811041267
1.61527183001864 1.90247154425249
1.62668578503965 1.91314900164177
1.63615433479826 1.92548530719476
1.64186354656667 1.93298701594229
1.64689510460677 1.9409756283546
1.65386926870453 1.95825820647411
1.6621360872769 1.96978094006233
1.67079574143429 1.97979609165748
1.67991721335291 1.99219975436193
1.69162597046812 2.00586344216222
1.69765069191401 2.02004283761472
1.70799296605389 2.03158299869722
1.71841810592753 2.04336815024859
1.72654896191136 2.05467297814076
1.73847973355629 2.06879474930501
1.74708457748466 2.07595877960128
1.75721680436599 2.08717001173522
1.7645144121612 2.09512841822074
1.77190750390673 2.10496792198674
1.78294579874626 2.11426662437177
1.79133715315688 2.1228825500328
1.80214594787709 2.13688115586215
1.81087733660573 2.15097123313029
1.82085917988784 2.16067926197497
1.82749357105583 2.17376337641933
1.83693395484597 2.18666017132361
1.84700388698882 2.19702179835286
1.8553391987668 2.20777316370271
1.86430082211492 2.21837670755766
1.87330250077303 2.22922803910599
1.88166091839508 2.23758105640562
1.89063909273478 2.25235184971457
1.90615709570211 2.26133544842522
1.91804100628163 2.27493297365764
1.93020904263392 2.28841046064436
1.9413845525048 2.30171244770909
1.9479866741959 2.30890141801801
1.96163920388603 2.32223829671947
1.97190364461706 2.33224382307615
1.97971531584449 2.34203192271135
1.99366591992544 2.35578175231615
2.00259198413142 2.36800072206235
2.01408043995776 2.37850935761062
2.02422845303665 2.39451911781653
2.03292496444636 2.40180045564226
2.03974533194137 2.41895058569798
2.04986817191684 2.431886235463
2.06148932404853 2.44130776047897
2.07317641446207 2.45256000576978
2.08074425782319 2.46079560932009
2.09234803310462 2.47152529444737
2.10922601539886 2.48262913062326
2.11946831595202 2.49091166048154
2.13080380108769 2.50523049516354
2.1400168431769 2.51332596034862
2.15379378202633 2.52187364307631
2.1672141893503 2.53437705458639
2.18005214485928 2.54684623867887
2.18884882661493 2.55400925639602
2.20225366525244 2.56395928760148
2.2088692978074 2.57562430425221
2.21542637054092 2.58116445933212
2.23187480117326 2.59433849866144
2.23920483015206 2.60368890404531
2.25237608985743 2.61844428788538
2.26827995440967 2.62976204609778
2.28183817949263 2.63415458706239
2.29256709540263 2.64922413954823
2.30260684707293 2.66088811533665
2.31602783210044 2.67421574571957
2.33192539626865 2.68669818622733
2.34571327595303 2.69333301166045
2.35886723985055 2.70597617579659
2.37510788550915 2.71789160101112
2.38717559362771 2.7272157046857
2.39804058463548 2.73886147260345
2.41325540208646 2.75222361682092
2.4289141788882 2.76549957974078
2.44187224019286 2.77313495968876
2.45373499140959 2.78395022334699
2.46972141530407 2.79885619478714
2.48078639512357 2.80656495318447
2.49456497634918 2.81522402238919
2.50899704082305 2.82161553369592
2.5255275381441 2.8389514444484
2.54574703694399 2.84634226899148
2.55758829923897 2.86699722002501
2.57413874047212 2.8795384840713
2.58639129641015 2.88556620519758
2.60392664065046 2.89303424684594
2.6132312012814 2.91140817553943
2.62384383268831 2.92373862282685
2.63305232174348 2.93146603840341
2.64317489747975 2.93285438904208
2.66305773779535 2.95489743320443
2.67654890344026 2.96996608114716
2.68929501326528 2.97014104743518
2.70560769258474 2.98018265433656
2.72156173871093 2.99362958787791
2.74075088638456 3.00935146241852
2.75130171294613 3.01851874314966
2.76696488194799 3.0261545689815
2.78367847270668 3.03120433884386
2.80239076333414 3.043662823967
2.81612815033554 3.06036050814444
2.83390764860396 3.07183186811569
2.85070071086383 3.07183186811569
2.87082416583422 3.08495273503189
2.88447484296716 3.09629092398077
2.89427466001874 3.09990772853566
2.91600515949828 3.11525491634699
2.93285438904208 3.12839606110731
2.95980976911404 3.133566841437
2.97736666268142 3.14346242614606
2.99328407727512 3.1531385121619
3.01549866647629 3.16593967519391
3.02621511787365 3.18686070700618
3.04664850603516 3.18951419320519
3.06120135401416 3.20699812622588
3.0719364097925 3.20699812622588
3.08933550181929 3.2144070477969
3.0999257434251 3.22620197435162
3.11666110492181 3.23787705350196
3.1475045226397 3.25597857775064
3.16115236484659 3.27651932552894
3.17326034242066 3.27651932552894
3.21424738445486 3.27651932552894
3.22826825733442 3.28082031093287
3.25510466572047 3.29252423642502
3.27504256092173 3.32880382047875
3.29124628740532 3.32880382047875
3.3105379366517 3.34442319443666
3.33031009311498 3.35328948982067
3.35328948982067 3.36185688861375
3.36185688861375 3.39164052673549
3.4102185332996 3.4294453432268
3.43470223989252 3.43901978999744
3.46130490047952 3.50180357911781
3.49893252756019 3.58715243034221
3.59805032962717 3.75356270330269
4.07792927915304 4.70903258163448
