# Supplementary material for: Simulating multiple faceted variability in single cell RNA sequencing
Source: Nat Commun. 2019 Jun 13;10:2611. doi: 10.1038/s41467-019-10500-w (PMC6565723; doi:10.1038/s41467-019-10500-w)
Supplement: Supplementary file 4 — Source Data [file 41467_2019_10500_MOESM4_ESM.zip › Source_Data_forFigures/SuppFigure5d/splatter/t4k.txt]

simulation experimental
-1.71493934733959 -1.97627799101976
-1.40690227680139 -1.61551974149013
-1.26926878215126 -1.49955901967352
-1.15868194884156 -1.39387411069828
-0.987679753646504 -1.26937841966092
-0.857160467857732 -1.04176095952439
-0.706067671657062 -0.862469214221341
-0.511067183624028 -0.696832939780895
-0.396967962210143 -0.529173739312471
-0.25226963540877 -0.400963239385618
-0.0668938204143723 -0.321554584681255
0.134893314383672 -0.251211064774752
0.321844920171525 -0.187928438171459
0.515454985108914 -0.129250703784096
0.659993493433813 -0.0782084982396437
0.774380362616696 -0.0103931745592421
0.855516339935473 0.0378145891583971
0.906535244862392 0.0978052221384225
0.955151694388565 0.143200154635548
0.980273165522676 0.187200990833264
1.01304181234137 0.232990392656936
1.03261667875537 0.265141116418579
1.06012314495647 0.284723990950921
1.07963942146131 0.318311943773099
1.10301081726726 0.33979969433748
1.12314647040886 0.361766664591845
1.13832821556558 0.383380184725497
1.1475219660241 0.407063256308903
1.16142341256247 0.430225706387517
1.17645969119078 0.452273009685099
1.18598407778786 0.46994498523314
1.19886575323878 0.493079950350439
1.21057670466342 0.516524782893675
1.22807947438315 0.537481868543054
1.2452221380172 0.556915551860963
1.26210041465807 0.577008207584998
1.27080065444753 0.601519404392305
1.28321210279401 0.616678894658381
1.30515680421015 0.631040846224137
1.31378660227027 0.656707120689356
1.32098172215003 0.673858376239858
1.32719175152568 0.690062028015467
1.33545216962312 0.706219769851871
1.3465914692148 0.719613313534344
1.35776023812104 0.733852267977879
1.36813181828605 0.747912353632362
1.37262060313166 0.769655708993436
1.3816240774764 0.778909525041733
1.38582911783243 0.792927764753687
1.39714415890879 0.805158634363098
1.4037853056283 0.817111596833399
1.41129595787062 0.830528259093004
1.41878482411449 0.845426385212484
1.42737360695935 0.854365962443936
1.43584646289082 0.865468517449276
1.44078440972535 0.875701639583301
1.45081238523052 0.890565377024442
1.45497349973591 0.903771137072411
1.46202598688957 0.917661730116823
1.46863622659148 0.931744264825395
1.47671221923694 0.945440799290139
1.47999221320153 0.958670283666019
1.48455346066113 0.973340455310281
1.49416771988558 0.986038286677375
1.50462639206165 1.00423971734952
1.51169559302743 1.01505045004375
1.518458398997 1.02798013356127
1.52417766982364 1.03897098417125
1.5299421156666 1.04983479300585
1.53821562925123 1.05851070668136
1.54362279202629 1.06528060167663
1.55034223988593 1.07465239383042
1.55661552147278 1.08393281755611
1.56276795827079 1.09747802726108
1.57125348030629 1.10497028847113
1.5768978859005 1.11608220305045
1.58286228325317 1.12715656231669
1.59050196424501 1.13802423567664
1.59682380770522 1.14566111858152
1.60341574327046 1.153018029079
1.60854745552248 1.16154908520562
1.61510533334383 1.17335308670217
1.6221375857459 1.18238150712331
1.62819600413039 1.19109389605076
1.63351096944696 1.19967285917421
1.63994170663693 1.2122143598421
1.64753831488973 1.21818142411004
1.65255681318632 1.22604220553852
1.65799746502557 1.23443912085603
1.66385152176668 1.24288812947947
1.67072082052309 1.24856227977158
1.67423604027745 1.25576052676443
1.67933423416543 1.26202668894823
1.68557711159604 1.269437611285
1.69254192176315 1.27758831872577
1.69935385897645 1.28735860645196
1.70753698328692 1.29122311312112
1.71186580976376 1.29800975039511
1.7164166233528 1.30769329666072
1.722690727987 1.31718667676963
1.72787806279654 1.32793746217929
1.73396157494867 1.33455451807331
1.73799975700665 1.33903000449085
1.74126002867523 1.34759143043621
1.74654008891086 1.35310343908716
1.75116772073307 1.35980827402353
1.75628259596135 1.36526129726343
1.76202676135821 1.36880196044054
1.76742169182128 1.3769973630533
1.77271150253473 1.38322992313135
1.78018255563951 1.39195011298698
1.78448422318081 1.40134649364017
1.79040956791425 1.40696771568891
1.79782045240385 1.41442778594698
1.80489336614163 1.41897987187428
1.8118668711943 1.42369885718147
1.81527858144254 1.42918051655694
1.81976852103044 1.43522998559798
1.82471006846764 1.44230186002432
1.82849466066739 1.44650875185215
1.83323919961576 1.44984626989093
1.8381076271145 1.45527540537698
1.84220419720025 1.46165249010373
1.84810843983356 1.46661153507095
1.85434986723843 1.47134252634977
1.85903607292912 1.47624263797393
1.86256135633609 1.48126786250467
1.86817555837149 1.48633156510358
1.87592749300438 1.49467915233481
1.8825818122246 1.49973581607437
1.88462064559997 1.50604121723681
1.88930643704279 1.51383257810391
1.89291914514062 1.51965156723233
1.89971601730016 1.52717777002523
1.90561682202591 1.53152025106473
1.9103345577541 1.53955810484524
1.91620082129156 1.54453350321072
1.92064497259633 1.55125313782681
1.92544650641112 1.55868205697931
1.92831741968367 1.56361405008624
1.93481552209613 1.56868903248404
1.93744566391687 1.57872602219193
1.94189218912211 1.58529230263583
1.94622453750686 1.58865568491216
1.95287500356548 1.59499068202464
1.95636954128876 1.60040025302628
1.96316948038066 1.60567379594949
1.96648945244037 1.60944184290724
1.97118242754878 1.61611046207367
1.97553973398381 1.62119186287885
1.98087868200659 1.62797191691706
1.98507961414033 1.63456298866103
1.98820026469219 1.64151465693387
1.99080922298217 1.64824064081787
1.99482498572327 1.65311513340066
1.9982034522564 1.65819148191721
2.00516156366574 1.66375456420425
2.01073656806033 1.67100595074133
2.01448517433934 1.67402964291333
2.01850300687762 1.67981734156047
2.02094620983959 1.68490667126309
2.02303728831178 1.69186739627982
2.02596360369684 1.69658877958332
2.03144312695679 1.70279393951152
2.03481756811678 1.70677426625303
2.03937087714124 1.71079196362191
2.04359598765303 1.71591112507595
2.04736604809796 1.72118573004092
2.0538033990493 1.72921272181411
2.05787829235099 1.73361291297995
2.061813953404 1.74117151667522
2.06637385265493 1.74682683254808
2.07028992473239 1.75350956563425
2.07468027955614 1.75761990203269
2.07824810740704 1.76147599212354
2.08213016226083 1.76673715718632
2.08663145331279 1.77057183415499
2.090076631174 1.77824849035396
2.09316495905496 1.78364617133344
2.09646101594121 1.78938914001251
2.0991362844242 1.79540536960043
2.10208347341394 1.80088902708174
2.10670032771508 1.80495199530648
2.10957766670525 1.81074469112364
2.11286359429447 1.81480491259494
2.11606248753414 1.81684622991383
2.12005003681238 1.82073657791563
2.12363802387189 1.82771269455505
2.12695390948801 1.83123925286722
2.13174031906978 1.8367011587211
2.13547296762037 1.84093000492097
2.13836254993065 1.84705792122585
2.14322032963761 1.85201211452556
2.14565232909836 1.85551173159017
2.1493162187406 1.86097789558689
2.15581369496242 1.86570975911569
2.15802730764324 1.87220802842661
2.16053946524547 1.87730085118653
2.16479559980715 1.88233677511786
2.17050890168499 1.88691203128536
2.17596569900112 1.89270211022909
2.17861953553398 1.89663033433373
2.18165692951079 1.90182633681105
2.18590318675499 1.90589184063511
2.18950417316779 1.91016468530157
2.19304001075348 1.91275035081967
2.19796924970094 1.91697348222382
2.20207856604555 1.92359900258005
2.20616461685241 1.92841144565353
2.21009172932234 1.93291483412731
2.21494824395879 1.93725293472154
2.2177979808774 1.94234583852111
2.22129299184803 1.94713329010225
2.22479302719646 1.95264301717085
2.22894455632752 1.95628590135287
2.23462738238452 1.96071452677121
2.23746093636992 1.96648590503778
2.24178913282238 1.97240118981332
2.24599884901501 1.97726585310641
2.24977342440321 1.98299438107654
2.2550801024435 1.98845386898691
2.25823387657547 1.99180036552819
2.26359365508941 1.99715469744565
2.26673350288829 2.00163434486897
2.26968707316595 2.00460613053881
2.27320459724389 2.01136735024161
2.2762251315975 2.01538990202407
2.28018961458986 2.02023841016803
2.28334139429839 2.02739315234003
2.28752144148701 2.03194230309167
2.2906995576404 2.03513233757613
2.29383770452861 2.03980008483966
2.29864653864824 2.04523148076343
2.30462060193514 2.04941108344937
2.30767727675749 2.05309494490449
2.31225437469684 2.05966657686982
2.31465477538213 2.06341266550402
2.31929751858991 2.06684657631338
2.32408675324417 2.07147317286984
2.32697085918455 2.07707562032774
2.33077879407484 2.08362919590675
2.33447754471869 2.08957918548459
2.33705748540905 2.09247165295733
2.33930839464318 2.09891522869448
2.34548096906181 2.10192824809745
2.34848505765177 2.10710248564172
2.355266326118 2.11275736221049
2.35923489341565 2.11574936311462
2.36209781329807 2.11863699296994
2.36588655413886 2.12552227606599
2.36970323608491 2.13024813539638
2.37451160708271 2.13426438470453
2.37890304911018 2.14133202516437
2.38383956938055 2.14310269525235
2.38543872562621 2.14711997687889
2.38959981414485 2.15203946769673
2.39410432158956 2.15591085426991
2.39694562393876 2.16045192281884
2.40026708993343 2.16271484363453
2.40472715574308 2.16832988634306
2.40850810421284 2.17142791173815
2.41338674973567 2.17500357549097
2.41758090524217 2.17946438122789
2.42266544579625 2.18115034627013
2.4252486495731 2.18881926224646
2.43214914006328 2.19044010945656
2.43730284622531 2.19625102186925
2.44299353349637 2.19955475530309
2.44732733495261 2.20310021643357
2.45010370667417 2.20889728728353
2.45363876775836 2.21268835871217
2.45654435662151 2.21756148560431
2.46015463277072 2.22239246437889
2.4628251194634 2.22737779159024
2.46470519284616 2.22876968597388
2.46738785605391 2.23221549170951
2.46986047489689 2.2373170163897
2.47386546578281 2.23898435978175
2.47760630092364 2.24511648941568
2.47966207920914 2.248844298445
2.48304200802028 2.25485003253885
2.48614472005488 2.25871560567218
2.49068536666002 2.25952888831784
2.49434936776803 2.26552695963979
2.50008360855425 2.26916933418865
2.50282442635671 2.27507488239151
2.50668945167406 2.27994776910545
2.51146785746756 2.28322626907799
2.51523350971463 2.28897592968779
2.51950738738082 2.29059489434088
2.52540443060319 2.29383173134647
2.52945594266995 2.29972607389813
2.53375003912709 2.30138833819404
2.53694412118002 2.30799396897555
2.54069891270884 2.3111869541695
2.54419935468638 2.31428833302742
2.54820779867623 2.32167708441348
2.55037025626405 2.32343141683769
2.55695943969102 2.33011392846589
2.56237439143579 2.33469015127419
2.5642986450856 2.33533896042005
2.56870392910731 2.34425902913256
2.57109719484418 2.34611342697526
2.57419525466709 2.35287182194159
2.57997130878493 2.35579860668557
2.58440042897624 2.35770632998566
2.59217381288255 2.36061893606029
2.59557758930682 2.36751076700603
2.59852216351159 2.36947418513134
2.60396211185964 2.37018303018123
2.60782160584205 2.37940094586599
2.61039587187023 2.38142257118514
2.61490563505006 2.38215331760597
2.61733616914705 2.38848830506432
2.62290795768423 2.39355733725444
2.62569406695794 2.40046209862102
2.62888481912823 2.40588462051071
2.63279214259196 2.40666237393299
2.63680478769125 2.4161979434146
2.64259147886524 2.41841086539466
2.64637617376665 2.42092573423983
2.65110477565057 2.42886000024118
2.65432807143916 2.43197235805602
2.65815054013368 2.43814951088119
2.66267156146379 2.44173150020217
2.66713796517358 2.44408768093198
2.67072810933505 2.45342423236676
2.67416413531136 2.45725287344292
2.67743308379675 2.45945274398816
2.68114510784033 2.46813229983399
2.68428500352129 2.47064632269996
2.68835258570569 2.47156387670887
2.69105251096549 2.47774407168516
2.6942447570032 2.48427636077992
2.69907152826008 2.48522643674445
2.70290764459903 2.49546327840116
2.70598787255272 2.49815178304653
2.7120162124279 2.49913616293243
2.71454883820457 2.50949915441166
2.71918955245839 2.51228188308619
2.72225651268437 2.51330248186177
2.72591139557491 2.51945476185729
2.72988065996597 2.52380596060274
2.73310723557799 2.52667649099438
2.73839732671364 2.52814520341398
2.74294700989208 2.53835914396895
2.74787707153627 2.54134601540558
2.75199234081943 2.54244539366045
2.75677763357934 2.55320391017556
2.76007215670892 2.55630148971363
2.76701003592174 2.55744376397994
2.76985614082209 2.56833998804283
2.77503989958289 2.57155462299361
2.7798157428768 2.57274238268215
2.78534106543169 2.57879029267517
2.79218628269439 2.58711785620972
2.79460411169065 2.58711785620972
2.80038474486489 2.5883539040195
2.80430333836736 2.59953460207002
2.81036320354698 2.60300442438053
2.812948999652 2.60375345882974
2.81726387366946 2.61176325483245
2.82444359331262 2.6192284254744
2.827924623091 2.62057042593307
2.83183986945414 2.62057042593307
2.83796369583698 2.63204786145254
2.84171782065843 2.63580489692684
2.84712192627509 2.63720511279055
2.84996796894055 2.63720511279055
2.85378952184329 2.64883554202728
2.85887160453724 2.65274990081288
2.8638409384853 2.65421224375444
2.86532649758937 2.6599670491787
2.86944185447794 2.66945124506815
2.87346509830491 2.6700806188737
2.87901050948538 2.67160935998975
2.88517134452166 2.67160935998975
2.88896812159417 2.68601097449931
2.8925296710437 2.68781545879553
2.89735806694803 2.68877214644174
2.90591520222593 2.68941527091294
2.90989431502879 2.69495672068653
2.91355667573046 2.70597417337462
2.91681948979054 2.70672167209837
2.91938488221173 2.70765017948168
2.92411331157849 2.7199227318588
2.9282106812468 2.72457799448589
2.93193702104391 2.72633582334896
2.93547890652164 2.72633582334896
2.94031373048018 2.73165172229454
2.94873099718803 2.74364978411286
2.95060647511708 2.74549563435467
2.95678156964487 2.74549563435467
2.95829190157721 2.74549563435467
2.96291549710052 2.75817511303209
2.96680342935837 2.76321420510832
2.97177305044335 2.76515491928981
2.97653715398431 2.76515491928981
2.98084223531801 2.7779378676698
2.98641354177947 2.78329791485392
2.98972849632844 2.78329791485392
2.99590018046037 2.78534106543169
3.00208942208177 2.78753994419991
3.00526546744404 2.80392978559561
3.00858088643449 2.80608377503844
3.01576734685995 2.80608377503844
3.01902528963988 2.80608377503844
3.02311727193125 2.82514115597736
3.02802770894391 2.82514115597736
3.03418626985366 2.82741533384162
3.03823413544317 2.82741533384162
3.04428781353263 2.84198075382926
3.04990640459525 2.84696611921356
3.05300085739895 2.84937091962899
3.05626056207588 2.84937091962899
3.05998955622383 2.85343283509849
3.06499491255431 2.86944185447794
3.06778357199357 2.87198895832246
3.07352692085691 2.87198895832246
3.07679661870554 2.87198895832246
3.0803517291031 2.88565520536322
3.08266406444175 2.89260900950299
3.08782516169379 2.89531153660286
3.09154134357068 2.89531153660286
3.09777502511759 2.89531153660286
3.10350257437312 2.91651214415898
3.10754975765004 2.91938488221173
3.11018176732103 2.91938488221173
3.11247391076594 2.91938488221173
3.11342348370281 2.93340128995549
3.11869347524979 2.94120024702118
3.12540047357035 2.94425992570349
3.13191537008739 2.94425992570349
3.13563932645144 2.95727784842529
3.13812375357707 2.96672733977728
3.13912670953254 2.96672733977728
3.14380802261624 2.96999296080664
3.15050555223751 2.96999296080664
3.15562142338894 2.96999296080664
3.16140984539641 2.98714499221545
3.16641410768831 2.99315318796588
3.16894543060858 2.99664642492351
3.17519396699709 2.99664642492351
3.18452913820358 2.99983233909967
3.18715066954959 3.02054414122767
3.19296753617559 3.02088125294631
3.19706428159081 3.0242898269904
3.20036408969656 3.0242898269904
3.20752757102227 3.0242898269904
3.21307303030518 3.04897413234844
3.21857811436554 3.04917058761982
3.22189712209225 3.05300085739895
3.23107367864658 3.05300085739895
3.23407338286289 3.05300085739895
3.24289825136838 3.07852587237005
3.24679068897419 3.07852587237005
3.25347568830888 3.08286672460406
3.25779866071695 3.08286672460406
3.26205504123933 3.08286672460406
3.26638245032746 3.10929228963003
3.26880884113995 3.10929228963003
3.27402387189506 3.11398577635018
3.28141519309199 3.11398577635018
3.29082516397143 3.11398577635018
3.29889314960623 3.1226255839694
3.3014689290454 3.14137827474393
3.30536023167214 3.14646948149211
3.30887800097672 3.14646948149211
3.32112916090266 3.14646948149211
3.32410047387796 3.14646948149211
3.33210842961453 3.14646948149211
3.33661905343409 3.17490281267376
3.33907248541592 3.17490281267376
3.34773400307595 3.18044487315328
3.3555039496418 3.18044487315328
3.36367874947798 3.18044487315328
3.36964707093193 3.18044487315328
3.37544850419906 3.21000160918285
3.37752565072377 3.21605758841201
3.38469371147365 3.21605758841201
3.39277194397454 3.21605758841201
3.40099258931306 3.21605758841201
3.40695419023993 3.22768894774981
3.41168588888607 3.2468303551966
3.41938102582411 3.25347568830888
3.42862223511075 3.25347568830888
3.43595311670921 3.25347568830888
3.44569522777809 3.25347568830888
3.44951743752057 3.25347568830888
3.46072753222587 3.25347568830888
3.47144357750331 3.28409071890272
3.4870441978942 3.28556882342562
3.49847471610283 3.29289451162679
3.50978232898659 3.29289451162679
3.52059924903497 3.29289451162679
3.52763956327025 3.29289451162679
3.54652939164372 3.29289451162679
3.57905423390121 3.29289451162679
3.62688132384313 3.32642606402817
3.67804910654082 3.32642606402817
3.80400291994424 3.53775160441346
