# Supplementary material for: Simulating multiple faceted variability in single cell RNA sequencing
Source: Nat Commun. 2019 Jun 13;10:2611. doi: 10.1038/s41467-019-10500-w (PMC6565723; doi:10.1038/s41467-019-10500-w)
Supplement: Supplementary file 4 — Source Data [file 41467_2019_10500_MOESM4_ESM.zip › Source_Data_forFigures/SuppFigure5d/symsim/cortex.txt]

simulation experimental
-1.0197041778707 -1.01198541612819
-0.838798553542784 -0.664814606757408
-0.752461870364269 -0.60191634436981
-0.675724120365421 -0.555042589977396
-0.622213259229183 -0.519119959956332
-0.600519759867988 -0.494482595638177
-0.570122181227818 -0.471162978000834
-0.552475129671453 -0.452560412483289
-0.537124955746508 -0.437168837498306
-0.522873412645621 -0.417949384687108
-0.507560743664935 -0.401996423839091
-0.495495895046252 -0.387046886490054
-0.4863794977592 -0.376229828865325
-0.47370648559045 -0.361992719826254
-0.458752405146074 -0.350717898556747
-0.444609778694708 -0.341435856019165
-0.433984997296436 -0.330187578082966
-0.4230965194687 -0.317400890498202
-0.408470232612505 -0.306609903827085
-0.402246900699539 -0.297682437212793
-0.393233559362958 -0.291768396673908
-0.383456485408927 -0.280334690618494
-0.376123140923059 -0.273210823354074
-0.365647573604557 -0.265389303149625
-0.356256989772379 -0.258060166218997
-0.346363737161144 -0.251715932439415
-0.338912088042832 -0.245340330029943
-0.330876623090746 -0.235995589382412
-0.323463593313791 -0.225143767580119
-0.317606083452114 -0.218948407731461
-0.311514424545246 -0.212219634587698
-0.300917782682192 -0.205154444871482
-0.296196571945355 -0.198610380375919
-0.290296065592863 -0.191135315132064
-0.284799235960292 -0.185724473742734
-0.279527709473318 -0.177122766608345
-0.270163518733181 -0.167813589025481
-0.261944736768311 -0.158347801700024
-0.25528593427901 -0.151769526358673
-0.249767652407652 -0.145695103725988
-0.244586599669856 -0.139055954955691
-0.235537310806479 -0.1316333206122
-0.227899327646384 -0.12459491546739
-0.22185953713475 -0.11833989329726
-0.216656346687749 -0.112356600140187
-0.210128849980198 -0.106651529694186
-0.204655098546102 -0.0991635819411181
-0.199853415433795 -0.0917479580176166
-0.195103365964808 -0.0852380014059681
-0.188176843641722 -0.0790965924721111
-0.181842475603066 -0.0706501911540161
-0.173289721601062 -0.0638184176954188
-0.168100323284659 -0.0561107786403887
-0.16253124579821 -0.0485081462372488
-0.157544435567631 -0.0434057222199444
-0.151817716496765 -0.0374820489681821
-0.146907308893255 -0.0313175998648833
-0.143180201574195 -0.0262524392346664
-0.138855659104974 -0.0198646323668521
-0.134806936438374 -0.0122679599546856
-0.128031561227819 -0.00669572012946924
-0.120543573727449 -0.000795581603841822
-0.115755565226932 0.00649123343265072
-0.110816485479729 0.0134680574489813
-0.105639938017781 0.0192096462604157
-0.100780237835321 0.026040615207649
-0.0949597071940106 0.0327721071851241
-0.0882756539295204 0.0378114492025682
-0.0831311665164232 0.0445428987438298
-0.0795692003155345 0.0513080531728359
-0.072969517871013 0.0584736248451755
-0.0677974641246573 0.0641677697374606
-0.063666696722837 0.0708024496866841
-0.0591025075009484 0.078189652641732
-0.0547898237316028 0.0852211414777448
-0.0488777420101738 0.0904604309595544
-0.0450289835294677 0.0973931356929969
-0.0390827177894757 0.103862375302868
-0.029368978426948 0.109083510901746
-0.024193265840217 0.114681029518764
-0.0185315267792298 0.120219694321233
-0.0149235927786623 0.126120556381532
-0.0111758070758389 0.131529412092994
-0.00423841777187613 0.137490049512295
0.000161103456208533 0.142199566284902
0.00547210113901376 0.147013301568254
0.00921608083152209 0.152515466825581
0.0177203587961344 0.16141005608713
0.0231622451556423 0.165481990537124
0.0275012633758636 0.17118346645534
0.0321143488071228 0.176800128389129
0.0367972503516146 0.181809057012531
0.0430250009344891 0.185480584485114
0.0477049506080753 0.190631352977154
0.0524761147261625 0.196281352040653
0.0567586338126642 0.20133060004522
0.0608928642369741 0.206885698664714
0.0647181350820929 0.211201932619411
0.0693688926727498 0.215523334246858
0.0744131373817871 0.2203488019596
0.078637965508655 0.225387776299666
0.0840544020596459 0.229423788289065
0.0880378207555084 0.234500890345795
0.0925960957626193 0.238551687810242
0.0973858441592416 0.243678021178366
0.102837276217274 0.248928256342383
0.107669300152992 0.25344351405827
0.113121883099786 0.258325285327313
0.117946154905046 0.263040023181462
0.123013356113422 0.267139771757742
0.128882833935435 0.27291990598907
0.134155830748785 0.277771455725562
0.141420156331414 0.281727050806984
0.145959003194031 0.286488193229798
0.149493473072194 0.292154951695074
0.15614437584127 0.297264008969335
0.160410662416882 0.302184532632147
0.165244222368172 0.306202289420407
0.168582569319226 0.310585658525104
0.177541557824631 0.313851428348535
0.18105077574867 0.31853917637756
0.187171139671371 0.323357661353957
0.191799229508425 0.327512958573332
0.195162263131598 0.333552760871603
0.199500080645627 0.337742605999981
0.203251048918117 0.342923578940751
0.209174712562722 0.346429115762002
0.214382198711277 0.35169676763823
0.219290359474721 0.355175708491784
0.223379942538789 0.359824002278566
0.230896435275394 0.363694027096133
0.235327747374495 0.369799710467882
0.239320377541654 0.374036613808775
0.244484692880174 0.378918460989111
0.248270819840787 0.383479868582832
0.251782888985614 0.389379775960032
0.25494729546596 0.392479637344825
0.258416679621008 0.396498811190138
0.261121865535921 0.401096599594588
0.265649654806684 0.406417355385213
0.268834976912057 0.412038606821646
0.272857434944056 0.417718316131616
0.27826336949521 0.42328071525668
0.281778518902864 0.428983278207741
0.286841798027571 0.436378004623418
0.290343624491652 0.441267507830581
0.297284086119867 0.446542096956075
0.301540281950431 0.452501577772385
0.30719387923869 0.456772015050085
0.313478666441759 0.461947336545553
0.31812285761733 0.465405929649431
0.322775444530488 0.470481673103589
0.327876487745209 0.475378781293461
0.333496642486143 0.479621104532497
0.338364265596861 0.485752841479039
0.343413241133711 0.48976892731447
0.348749353890247 0.494938869940067
0.352336564202127 0.499771292657064
0.355997644065301 0.504899259499838
0.359058878334139 0.508711163175644
0.362634862626531 0.511707235121644
0.369755581739766 0.515409762175367
0.374011407527591 0.518572191285694
0.379593530817613 0.523658463130798
0.385635100079006 0.527448885353569
0.389967622797258 0.53175647509821
0.393551493742262 0.537633909349978
0.399101979400065 0.544770135025527
0.403398933580876 0.551000469519926
0.409211498623375 0.557413708560757
0.415230649756463 0.562482774412431
0.418026594929739 0.567361835934478
0.420319097818367 0.572028140363014
0.424958975585429 0.577002530635236
0.43009215276918 0.582516401627708
0.436360711658253 0.587490791049533
0.440015132595916 0.593271295138701
0.445824234440715 0.596866981219465
0.450354061100467 0.602258624507982
0.455639147558673 0.606382825344035
0.458653762695734 0.611698193631725
0.462501285230374 0.616052725460349
0.467878229584647 0.621023006726459
0.472382319828139 0.623986969772263
0.477458786360499 0.630303498857699
0.480454132753929 0.636048556936782
0.484574055510909 0.640834631641068
0.489432301086736 0.645929686031878
0.493845400140782 0.650052633474895
0.498488438554592 0.655446678174072
0.501521443540324 0.65987342823827
0.505237746177611 0.664599591669011
0.509349463963509 0.669447594947579
0.514575917817089 0.674280902785412
0.520985558679968 0.68114468957817
0.52456579234057 0.685216714139994
0.528425398921018 0.691066998056963
0.534371311657106 0.695723389146742
0.536856071418154 0.701697274800532
0.54221053218792 0.706889030548509
0.545842955379305 0.711093858959268
0.551433985024824 0.716240167326062
0.556268185306859 0.719992151196493
0.560652600748537 0.725132952038622
0.563300559596108 0.730355321899332
0.565699025585652 0.736311003715134
0.571163051505728 0.744577605012788
0.574156525714701 0.74932885417474
0.57669554309146 0.755698818296387
0.584184375678852 0.761764410635966
0.589829291133198 0.766766991666275
0.594449889796969 0.771926283499246
0.599303532340459 0.780238171332145
0.604065724072012 0.785028861830542
0.606884999924248 0.789635570858123
0.611686112865668 0.796704594621373
0.614949547822973 0.801005115762198
0.617828898277374 0.806480948751838
0.622493533146239 0.810581550124037
0.62636690806368 0.815180035929946
0.630800127744646 0.820912570887394
0.633464338625065 0.824337056331233
0.636561162877219 0.82989468226439
0.641836528331765 0.83491023529485
0.645776984052001 0.840841539974187
0.650792779099951 0.846311730911156
0.656727984978656 0.852005017437251
0.661176423937138 0.859605630556326
0.666929815258428 0.86634844297655
0.670872747140835 0.871654638142275
0.676117617262201 0.876001712356512
0.680274708094322 0.881164610107805
0.68491276113177 0.886596981932227
0.688776709596741 0.892626069151405
0.693245150571331 0.898855492194204
0.696999872654911 0.903271518207704
0.700007853709995 0.909713487788155
0.705634979253329 0.914752103038718
0.709041401395929 0.918773347664496
0.713391707435743 0.925336000186082
0.718379585585625 0.930147891472711
0.721232748924906 0.935097751616667
0.727088126284038 0.940143320341369
0.731037410359968 0.946794010999101
0.734519652656739 0.950932155461757
0.738538304321763 0.956831621347163
0.741875808893672 0.962232818945477
0.744255245029907 0.967133857168838
0.752704327951393 0.971769428555503
0.756677305822549 0.978183674589465
0.761250739704876 0.985305369703507
0.76627533775355 0.990471813059821
0.770320752847359 0.996301939452023
0.774937753322408 1.00244766793828
0.778557192820868 1.00839859760043
0.782298786079004 1.01333043089778
0.786896906423116 1.02143617746528
0.791438083115499 1.02741130547623
0.797070641653466 1.03399679580466
0.801787939678276 1.04070138358973
0.807503016850724 1.04531637592353
0.810538639389701 1.05087646991306
0.816736802492819 1.05777195758363
0.820614617826963 1.06585341901929
0.825985861005228 1.07271489693731
0.831687953782754 1.07752724198951
0.833808903932792 1.08265159267791
0.839842774387629 1.09019891943308
0.843696725448056 1.09799308215628
0.846953217912475 1.10415428891747
0.854156760083316 1.11065568312328
0.857202803347162 1.11717260147235
0.862834039949855 1.12331714090725
0.868000128934988 1.13137997033956
0.870346772285601 1.13836629989947
0.876407927782688 1.14694361410531
0.881361162225554 1.15271929192255
0.887323155962441 1.16040388100127
0.89187746285745 1.16907317337916
0.893768178932569 1.17526088716272
0.901702358658349 1.18202676795174
0.904551351495527 1.18864711847094
0.907380855566661 1.19718630558339
0.916152370712786 1.20249772079223
0.920555276039583 1.21005141285741
0.926585996072289 1.21862823527757
0.93052495064456 1.22568369905402
0.933849708800417 1.234539064062
0.942581614444563 1.24236861679647
0.947278424658432 1.24920692131555
0.95285130951093 1.25657997096927
0.955762893164515 1.26464115027691
0.962043355872209 1.27116067042695
0.966393856197071 1.27760032834378
0.969417630866758 1.28877529668056
0.976067403485293 1.29691846414115
0.981478940302617 1.30842221544139
0.985638311481761 1.31650694037228
0.991925249883423 1.32454230097677
0.999901682315014 1.33357343159705
1.00773001265867 1.34114488381641
1.01125852027341 1.34858349019413
1.01779868810182 1.35597575456982
1.02124957842758 1.36210933532447
1.02518030471132 1.36994029747748
1.0308227179465 1.38040163660628
1.03537985897293 1.38761820162113
1.04173906770615 1.39507586708827
1.04558258212903 1.4043949706221
1.05009382295335 1.41167280735004
1.05862875012627 1.42030148769514
1.06241383736188 1.43150360175633
1.06636347849453 1.4424870676061
1.07344250702429 1.45026814664696
1.07728929161684 1.46033522806186
1.08213520711402 1.46481950650349
1.08888685699989 1.47607765546863
1.09349712634312 1.48100473556319
1.103151161916 1.48961435706176
1.10582804176173 1.49801904043197
1.11158833647065 1.50659831268468
1.11834422065685 1.51542939744832
1.12245386215216 1.52767737050714
1.1311473738327 1.53749519772026
1.13593932402893 1.54704074625298
1.14442951689033 1.5541518037192
1.14920819406332 1.56528793054579
1.1533665471969 1.57443871963782
1.15886568381007 1.58363628979981
1.16491634050742 1.59718809283041
1.17049117442096 1.60440595375228
1.17788632311025 1.61353583032963
1.18082536306667 1.62230374730627
1.18782815443719 1.6319523930475
1.19376878768158 1.64205910676864
1.19844090826734 1.64931616048493
1.20727714811161 1.65709399120339
1.21295843811816 1.66555050106427
1.21883260803139 1.67305013199253
1.22353674556347 1.68110931210081
1.22868371777585 1.69252295459118
1.23307195052016 1.70349524978445
1.24384182907896 1.71287676693027
1.25084777365664 1.72515372076534
1.25365867841348 1.73418146087488
1.26131535128614 1.74367469799545
1.26410308173093 1.75307971663486
1.27108720690761 1.76243435442213
1.27935127390758 1.77076229258469
1.28126734041402 1.7827425802751
1.28969374716116 1.79628735183451
1.29625211630289 1.80813031398654
1.29984068748781 1.81497796921116
1.30798052645312 1.8236695707621
1.31335489714843 1.834191772025
1.31854261589864 1.84691731836893
1.32775468246481 1.85776325974574
1.33359451132011 1.86772109758826
1.34227887088552 1.87788480155796
1.34922928187936 1.88977811041267
1.3523721959039 1.90247154425249
1.35876753210865 1.91314900164177
1.36602286736792 1.92548530719476
1.37008634344317 1.93298701594229
1.37889616667804 1.9409756283546
1.38718119995672 1.95825820647411
1.39274414668757 1.96978094006233
1.40094025674073 1.97979609165748
1.40739098540056 1.99219975436193
1.41202301932184 2.00586344216222
1.41851215379303 2.02004283761472
1.42819195029444 2.03158299869722
1.43480283992335 2.04336815024859
1.4445449322879 2.05467297814076
1.45049060265662 2.06879474930501
1.46121104264423 2.07595877960128
1.46777717693033 2.08717001173522
1.47724710421946 2.09512841822074
1.4793045808846 2.10496792198674
1.48816073455659 2.11426662437177
1.49161612227529 2.1228825500328
1.50240850814889 2.13688115586215
1.51152308066313 2.15097123313029
1.51847776007128 2.16067926197497
1.52637109707041 2.17376337641933
1.53228642496871 2.18666017132361
1.53957014874102 2.19702179835286
1.55045680294096 2.20777316370271
1.55535825173633 2.21837670755766
1.55878460972601 2.22922803910599
1.56475638187355 2.23758105640562
1.57616057312883 2.25235184971457
1.5842333461568 2.26133544842522
1.59063503036879 2.27493297365764
1.60230932069267 2.28841046064436
1.61116106364218 2.30171244770909
1.6178029554473 2.30890141801801
1.62869295594611 2.32223829671947
1.63753453820641 2.33224382307615
1.64246246774526 2.34203192271135
1.64904401791792 2.35578175231615
1.65802335629759 2.36800072206235
1.67134332752708 2.37850935761062
1.67325486935245 2.39451911781653
1.68545016079178 2.40180045564226
1.69716381925038 2.41895058569798
1.70202607139058 2.431886235463
1.71344089123529 2.44130776047897
1.72779351259125 2.45256000576978
1.73212431746754 2.46079560932009
1.74371225373639 2.47152529444737
1.75768026026858 2.48262913062326
1.76325657236116 2.49091166048154
1.7744220996987 2.50523049516354
1.78271509397947 2.51332596034862
1.79248125036058 2.52187364307631
1.79749861314498 2.53437705458639
1.81349941487546 2.54684623867887
1.82673709616816 2.55400925639602
1.82895267478948 2.56395928760148
1.84731562523926 2.57562430425221
1.84817559060849 2.58116445933212
1.85614429470651 2.59433849866144
1.86370618912987 2.60368890404531
1.88181655217466 2.61844428788538
1.88870326009735 2.62976204609778
1.89987633955066 2.63415458706239
1.91064474264296 2.64922413954823
1.92198062852836 2.66088811533665
1.93863863781432 2.67421574571957
1.94565791153756 2.68669818622733
1.95471468606314 2.69333301166045
1.97699502043556 2.70597617579659
1.97950666334233 2.71789160101112
1.98722168362713 2.7272157046857
2.00271513834285 2.73886147260345
2.01825483803535 2.75222361682092
2.02248315334958 2.76549957974078
2.03100620893966 2.77313495968876
2.04613992877406 2.78395022334699
2.06439341909266 2.79885619478714
2.07084382046971 2.80656495318447
2.07728206790123 2.81522402238919
2.08702789024567 2.82161553369592
2.10093087915232 2.8389514444484
2.11578542988977 2.84634226899148
2.12158621567275 2.86699722002501
2.12909033285142 2.8795384840713
2.1578058435378 2.88556620519758
2.16674597181286 2.89303424684594
2.17866671550928 2.91140817553943
2.17867664787831 2.92373862282685
2.19164031925936 2.93146603840341
2.22111116430254 2.93285438904208
2.23464211241619 2.95489743320443
2.23464211241619 2.96996608114716
2.24847972574392 2.97014104743518
2.26731033117705 2.98018265433656
2.2793896451574 2.99362958787791
2.29488975850947 3.00935146241852
2.29488975850947 3.01851874314966
2.30483953722832 3.0261545689815
2.34221101854158 3.03120433884386
2.34221101854158 3.043662823967
2.36015554008058 3.06036050814444
2.36775620945018 3.07183186811569
2.4103669759294 3.07183186811569
2.41975648534511 3.08495273503189
2.43139900571267 3.09629092398077
2.43139900571267 3.09990772853566
2.48487129114157 3.11525491634699
2.50988367888187 3.12839606110731
2.50988367888187 3.133566841437
2.50988367888187 3.14346242614606
2.56705001662137 3.1531385121619
2.59116975673792 3.16593967519391
2.5973207875889 3.18686070700618
2.5973207875889 3.18951419320519
2.65868193744541 3.20699812622588
2.68118451045793 3.20699812622588
2.69610947433121 3.2144070477969
2.69610947433121 3.22620197435162
2.69610947433121 3.23787705350196
2.76222663457049 3.25597857775064
2.76222663457049 3.27651932552894
2.80976343020649 3.27651932552894
2.80976343020649 3.27651932552894
2.80976343020649 3.28082031093287
2.80976343020649 3.29252423642502
2.88121406352491 3.32880382047875
2.94373003282981 3.32880382047875
2.94373003282981 3.34442319443666
2.94373003282981 3.35328948982067
2.9573731806146 3.36185688861375
3.0209531675165 3.39164052673549
3.10713519096336 3.4294453432268
3.10713519096336 3.43901978999744
3.10713519096336 3.50180357911781
3.10713519096336 3.58715243034221
3.18874148437304 3.75356270330269
3.51497828928814 4.70903258163448
