# Supplementary material for: Simulating multiple faceted variability in single cell RNA sequencing
Source: Nat Commun. 2019 Jun 13;10:2611. doi: 10.1038/s41467-019-10500-w (PMC6565723; doi:10.1038/s41467-019-10500-w)
Supplement: Supplementary file 4 — Source Data [file 41467_2019_10500_MOESM4_ESM.zip › Source_Data_forFigures/SuppFigure5d/symsim/t4k.txt]

simulation experimental
-1.54857765108511 -1.97627799101976
-1.3393977020159 -1.61551974149013
-1.26844221037326 -1.49955901967352
-1.18573697745582 -1.39387411069828
-1.12482033689876 -1.26937841966092
-0.972794202948063 -1.04176095952439
-0.80071228694086 -0.862469214221341
-0.660352128116462 -0.696832939780895
-0.48529210922937 -0.529173739312471
-0.379312890774526 -0.400963239385618
-0.228275865134738 -0.321554584681255
-0.107782838716749 -0.251211064774752
-0.0293091649244647 -0.187928438171459
0.0605116770762108 -0.129250703784096
0.120106264238145 -0.0782084982396437
0.166681627723821 -0.0103931745592421
0.208555786664017 0.0378145891583971
0.26930099130082 0.0978052221384225
0.299750082014554 0.143200154635548
0.328941345252731 0.187200990833264
0.366454292481779 0.232990392656936
0.396499050924394 0.265141116418579
0.423632422464034 0.284723990950921
0.448098854058899 0.318311943773099
0.468360145240439 0.33979969433748
0.498832884598597 0.361766664591845
0.522412230034276 0.383380184725497
0.535318023323261 0.407063256308903
0.545962951980074 0.430225706387517
0.564737113492215 0.452273009685099
0.573634766694407 0.46994498523314
0.589931327222726 0.493079950350439
0.603809366790018 0.516524782893675
0.62289158697207 0.537481868543054
0.635715486700163 0.556915551860963
0.65293371452969 0.577008207584998
0.677055138767233 0.601519404392305
0.696366791624572 0.616678894658381
0.710396320525135 0.631040846224137
0.729418783156236 0.656707120689356
0.742435070207092 0.673858376239858
0.753383565833988 0.690062028015467
0.764384889621033 0.706219769851871
0.775789359015185 0.719613313534344
0.787313208095863 0.733852267977879
0.804320325104314 0.747912353632362
0.814814069756557 0.769655708993436
0.82217788835277 0.778909525041733
0.837470555005698 0.792927764753687
0.853537074598656 0.805158634363098
0.865977495318941 0.817111596833399
0.876258152597686 0.830528259093004
0.886500670537351 0.845426385212484
0.89454416262117 0.854365962443936
0.902297395115982 0.865468517449276
0.914893470089344 0.875701639583301
0.924769395409932 0.890565377024442
0.934319532406976 0.903771137072411
0.943041340051719 0.917661730116823
0.947278424658432 0.931744264825395
0.956698828432651 0.945440799290139
0.965616503726128 0.958670283666019
0.975795784191361 0.973340455310281
0.982641354185639 0.986038286677375
0.989784438247325 1.00423971734952
0.995826924136367 1.01505045004375
1.00329385727242 1.02798013356127
1.00772428401383 1.03897098417125
1.0130877420833 1.04983479300585
1.01890699233306 1.05851070668136
1.02851987178133 1.06528060167663
1.0347519924125 1.07465239383042
1.0434463639964 1.08393281755611
1.05118939591441 1.09747802726108
1.06014711685886 1.10497028847113
1.07284999934201 1.11608220305045
1.07928313056252 1.12715656231669
1.08737100887004 1.13802423567664
1.09163724538807 1.14566111858152
1.10025585896352 1.153018029079
1.10682414081803 1.16154908520562
1.11395514268625 1.17335308670217
1.12074193420642 1.18238150712331
1.13019424346815 1.19109389605076
1.1389177553521 1.19967285917421
1.14652368762696 1.2122143598421
1.15174557901169 1.21818142411004
1.15921681247676 1.22604220553852
1.16488838247891 1.23443912085603
1.17049117442096 1.24288812947947
1.17587404276608 1.24856227977158
1.18082536306667 1.25576052676443
1.18830379223554 1.26202668894823
1.19281603179813 1.269437611285
1.19767306824689 1.27758831872577
1.20492684485966 1.28735860645196
1.20992725778831 1.29122311312112
1.2150295387587 1.29800975039511
1.21883260803139 1.30769329666072
1.22504421701562 1.31718667676963
1.23348921384532 1.32793746217929
1.24181605625183 1.33455451807331
1.24503001667108 1.33903000449085
1.251178639973 1.34759143043621
1.25743735400252 1.35310343908716
1.26274618119567 1.35980827402353
1.27017291627179 1.36526129726343
1.27576009191629 1.36880196044054
1.28015686863263 1.3769973630533
1.28787943975867 1.38322992313135
1.29254969179147 1.39195011298698
1.29897099695162 1.40134649364017
1.30549302478328 1.40696771568891
1.31012833073891 1.41442778594698
1.3182897591842 1.41897987187428
1.32314330661781 1.42369885718147
1.32623108237363 1.42918051655694
1.33048021012729 1.43522998559798
1.33830347853214 1.44230186002432
1.34571664854243 1.44650875185215
1.34922928187936 1.44984626989093
1.35262836721943 1.45527540537698
1.36175586752242 1.46165249010373
1.36644970094395 1.46661153507095
1.37168473719083 1.47134252634977
1.37889616667804 1.47624263797393
1.38650067053735 1.48126786250467
1.3876252810368 1.48633156510358
1.39274414668757 1.49467915233481
1.39982525164165 1.49973581607437
1.40363698884431 1.50604121723681
1.40936547655186 1.51383257810391
1.4149741496483 1.51965156723233
1.42271719624356 1.52717777002523
1.42871382327063 1.53152025106473
1.43139900571267 1.53955810484524
1.43736881236844 1.54453350321072
1.44302238332409 1.55125313782681
1.44498719823595 1.55868205697931
1.45404936779434 1.56361405008624
1.45575457237998 1.56868903248404
1.46030128636687 1.57872602219193
1.46438412155461 1.58529230263583
1.46777717693033 1.58865568491216
1.47724710421946 1.59499068202464
1.47902201239422 1.60040025302628
1.48816073455659 1.60567379594949
1.49111621796374 1.60944184290724
1.50102402680908 1.61611046207367
1.50790800762352 1.62119186287885
1.51055941431344 1.62797191691706
1.51503581653097 1.63456298866103
1.52541470702731 1.64151465693387
1.52874866648698 1.64824064081787
1.53265363469981 1.65311513340066
1.53545310337777 1.65819148191721
1.54262269632671 1.66375456420425
1.55045680294096 1.67100595074133
1.55808054607281 1.67402964291333
1.5599829316936 1.67981734156047
1.56178450376172 1.68490667126309
1.57616057312883 1.69186739627982
1.57619143569728 1.69658877958332
1.5842333461568 1.70279393951152
1.5842333461568 1.70677426625303
1.58737100887004 1.71079196362191
1.59063503036879 1.71591112507595
1.5973207875889 1.72118573004092
1.60266362474217 1.72921272181411
1.60266362474217 1.73361291297995
1.61116106364218 1.74117151667522
1.61116106364218 1.74682683254808
1.61449253126204 1.75350956563425
1.6172503658174 1.75761990203269
1.62869295594611 1.76147599212354
1.62992279305825 1.76673715718632
1.62992279305825 1.77057183415499
1.6389177553521 1.77824849035396
1.6389177553521 1.78364617133344
1.64246246774526 1.78938914001251
1.64465089100147 1.79540536960043
1.65609755806014 1.80088902708174
1.65802335629759 1.80495199530648
1.66484319324863 1.81074469112364
1.66756321632088 1.81480491259494
1.66756321632088 1.81684622991383
1.67134332752708 1.82073657791563
1.67288989027474 1.82771269455505
1.68702541298175 1.83123925286722
1.68725932551629 1.8367011587211
1.69716381925038 1.84093000492097
1.69716381925038 1.84705792122585
1.70120469055861 1.85201211452556
1.70148243868914 1.85551173159017
1.70703117050205 1.86097789558689
1.71699555716219 1.86570975911569
1.71699555716219 1.87220802842661
1.72779351259125 1.87730085118653
1.72779351259125 1.88233677511786
1.73040400140851 1.88691203128536
1.73212431746754 1.89270211022909
1.73212431746754 1.89663033433373
1.74343542430315 1.90182633681105
1.74800784037686 1.90589184063511
1.75953501448312 1.91016468530157
1.75953501448312 1.91275035081967
1.7614702245797 1.91697348222382
1.76353158794518 1.92359900258005
1.76418948617739 1.92841144565353
1.77456876626079 1.93291483412731
1.78014491681418 1.93725293472154
1.79248125036058 1.94234583852111
1.79248125036058 1.94713329010225
1.79550288861051 1.95264301717085
1.79749861314498 1.95628590135287
1.79749861314498 1.96071452677121
1.79749861314498 1.96648590503778
1.81349941487546 1.97240118981332
1.81349941487546 1.97726585310641
1.81465394060278 1.98299438107654
1.82673709616816 1.98845386898691
1.82673709616816 1.99180036552819
1.82895267478948 1.99715469744565
1.83216323519199 2.00163434486897
1.83216323519199 2.00460613053881
1.83216323519199 2.01136735024161
1.84006300955759 2.01538990202407
1.84817559060849 2.02023841016803
1.8624215082343 2.02739315234003
1.8624215082343 2.03194230309167
1.86370618912987 2.03513233757613
1.8683104526741 2.03980008483966
1.8683104526741 2.04523148076343
1.8683104526741 2.04941108344937
1.88429133490385 2.05309494490449
1.88429133490385 2.05966657686982
1.89967014698011 2.06341266550402
1.89967014698011 2.06684657631338
1.89967014698011 2.07147317286984
1.90608596917769 2.07707562032774
1.90608596917769 2.08362919590675
1.90608596917769 2.08957918548459
1.91064474264296 2.09247165295733
1.92198062852836 2.09891522869448
1.93759086794059 2.10192824809745
1.93863863781432 2.10710248564172
1.93863863781432 2.11275736221049
1.93863863781432 2.11574936311462
1.94565791153756 2.11863699296994
1.94565791153756 2.12552227606599
1.94565791153756 2.13024813539638
1.94565791153756 2.13426438470453
1.95365923254455 2.14133202516437
1.96139656938595 2.14310269525235
1.97699502043556 2.14711997687889
1.97950666334233 2.15203946769673
1.97950666334233 2.15591085426991
1.97950666334233 2.16045192281884
1.98722168362713 2.16271484363453
1.98722168362713 2.16832988634306
1.98722168362713 2.17142791173815
1.98722168362713 2.17500357549097
1.98722168362713 2.17946438122789
1.99624654199908 2.18115034627013
2.00271513834285 2.18881926224646
2.01825483803535 2.19044010945656
2.02248315334958 2.19625102186925
2.02248315334958 2.19955475530309
2.02248315334958 2.20310021643357
2.03100620893966 2.20889728728353
2.03100620893966 2.21268835871217
2.03100620893966 2.21756148560431
2.03100620893966 2.22239246437889
2.03100620893966 2.22737779159024
2.03100620893966 2.22876968597388
2.04613992877406 2.23221549170951
2.06781294373685 2.2373170163897
2.06781294373685 2.23898435978175
2.06781294373685 2.24511648941568
2.06837887507701 2.248844298445
2.07728206790123 2.25485003253885
2.07728206790123 2.25871560567218
2.07728206790123 2.25952888831784
2.07728206790123 2.26552695963979
2.07728206790123 2.26916933418865
2.07728206790123 2.27507488239151
2.09190814867861 2.27994776910545
2.09190814867861 2.28322626907799
2.11578542988977 2.28897592968779
2.11578542988977 2.29059489434088
2.11578542988977 2.29383173134647
2.11596678302849 2.29972607389813
2.12637226487068 2.30138833819404
2.12637226487068 2.30799396897555
2.12637226487068 2.3111869541695
2.12637226487068 2.31428833302742
2.12637226487068 2.32167708441348
2.12637226487068 2.32343141683769
2.12637226487068 2.33011392846589
2.12637226487068 2.33469015127419
2.14029832519062 2.33533896042005
2.16674597181286 2.34425902913256
2.16674597181286 2.34611342697526
2.16674597181286 2.35287182194159
2.16674597181286 2.35579860668557
2.17866671550928 2.35770632998566
2.17866671550928 2.36061893606029
2.17866671550928 2.36751076700603
2.17866671550928 2.36947418513134
2.17866671550928 2.37018303018123
2.17866671550928 2.37940094586599
2.17866671550928 2.38142257118514
2.17866671550928 2.38215331760597
2.19164031925936 2.38848830506432
2.20616042144561 2.39355733725444
2.22111116430254 2.40046209862102
2.22111116430254 2.40588462051071
2.22111116430254 2.40666237393299
2.23464211241619 2.4161979434146
2.23464211241619 2.41841086539466
2.23464211241619 2.42092573423983
2.23464211241619 2.42886000024118
2.23464211241619 2.43197235805602
2.23464211241619 2.43814951088119
2.23464211241619 2.44173150020217
2.23464211241619 2.44408768093198
2.23464211241619 2.45342423236676
2.24632852506041 2.45725287344292
2.26501208549763 2.45945274398816
2.2793896451574 2.46813229983399
2.2793896451574 2.47064632269996
2.2793896451574 2.47156387670887
2.29488975850947 2.47774407168516
2.29488975850947 2.48427636077992
2.29488975850947 2.48522643674445
2.29488975850947 2.49546327840116
2.29488975850947 2.49815178304653
2.29488975850947 2.49913616293243
2.29488975850947 2.50949915441166
2.29488975850947 2.51228188308619
2.29488975850947 2.51330248186177
2.29488975850947 2.51945476185729
2.30483953722832 2.52380596060274
2.34221101854158 2.52667649099438
2.34221101854158 2.52814520341398
2.34221101854158 2.53835914396895
2.34221101854158 2.54134601540558
2.36015554008058 2.54244539366045
2.36015554008058 2.55320391017556
2.36015554008058 2.55630148971363
2.36015554008058 2.55744376397994
2.36015554008058 2.56833998804283
2.36015554008058 2.57155462299361
2.36015554008058 2.57274238268215
2.36015554008058 2.57879029267517
2.36015554008058 2.58711785620972
2.36015554008058 2.58711785620972
2.36015554008058 2.5883539040195
2.3810517306812 2.59953460207002
2.4103669759294 2.60300442438053
2.4103669759294 2.60375345882974
2.4103669759294 2.61176325483245
2.43139900571267 2.6192284254744
2.43139900571267 2.62057042593307
2.43139900571267 2.62057042593307
2.43139900571267 2.63204786145254
2.43139900571267 2.63580489692684
2.43139900571267 2.63720511279055
2.43139900571267 2.63720511279055
2.43139900571267 2.64883554202728
2.43139900571267 2.65274990081288
2.43139900571267 2.65421224375444
2.43139900571267 2.6599670491787
2.43139900571267 2.66945124506815
2.43580105875836 2.6700806188737
2.48487129114157 2.67160935998975
2.48487129114157 2.67160935998975
2.48487129114157 2.68601097449931
2.48487129114157 2.68781545879553
2.50988367888187 2.68877214644174
2.50988367888187 2.68941527091294
2.50988367888187 2.69495672068653
2.50988367888187 2.70597417337462
2.50988367888187 2.70672167209837
2.50988367888187 2.70765017948168
2.50988367888187 2.7199227318588
2.50988367888187 2.72457799448589
2.50988367888187 2.72633582334896
2.50988367888187 2.72633582334896
2.50988367888187 2.73165172229454
2.50988367888187 2.74364978411286
2.50988367888187 2.74549563435467
2.56705001662137 2.74549563435467
2.56705001662137 2.74549563435467
2.57862749187732 2.75817511303209
2.5973207875889 2.76321420510832
2.5973207875889 2.76515491928981
2.5973207875889 2.76515491928981
2.5973207875889 2.7779378676698
2.5973207875889 2.78329791485392
2.5973207875889 2.78329791485392
2.5973207875889 2.78534106543169
2.5973207875889 2.78753994419991
2.5973207875889 2.80392978559561
2.5973207875889 2.80608377503844
2.5973207875889 2.80608377503844
2.5973207875889 2.80608377503844
2.5973207875889 2.82514115597736
2.5973207875889 2.82514115597736
2.64518248447702 2.82741533384162
2.65868193744541 2.82741533384162
2.65868193744541 2.84198075382926
2.65868193744541 2.84696611921356
2.69610947433121 2.84937091962899
2.69610947433121 2.84937091962899
2.69610947433121 2.85343283509849
2.69610947433121 2.86944185447794
2.69610947433121 2.87198895832246
2.69610947433121 2.87198895832246
2.69610947433121 2.87198895832246
2.69610947433121 2.88565520536322
2.69610947433121 2.89260900950299
2.69610947433121 2.89531153660286
2.69610947433121 2.89531153660286
2.69610947433121 2.89531153660286
2.69610947433121 2.91651214415898
2.69610947433121 2.91938488221173
2.69610947433121 2.91938488221173
2.76222663457049 2.91938488221173
2.76222663457049 2.93340128995549
2.78197310901783 2.94120024702118
2.80976343020649 2.94425992570349
2.80976343020649 2.94425992570349
2.80976343020649 2.95727784842529
2.80976343020649 2.96672733977728
2.80976343020649 2.96672733977728
2.80976343020649 2.96999296080664
2.80976343020649 2.96999296080664
2.80976343020649 2.96999296080664
2.80976343020649 2.98714499221545
2.80976343020649 2.99315318796588
2.80976343020649 2.99664642492351
2.80976343020649 2.99664642492351
2.80976343020649 2.99983233909967
2.80976343020649 3.02054414122767
2.80976343020649 3.02088125294631
2.80976343020649 3.0242898269904
2.80976343020649 3.0242898269904
2.80976343020649 3.0242898269904
2.88121406352491 3.04897413234844
2.88121406352491 3.04917058761982
2.91625529073839 3.05300085739895
2.94373003282981 3.05300085739895
2.94373003282981 3.05300085739895
2.94373003282981 3.07852587237005
2.94373003282981 3.07852587237005
2.94373003282981 3.08286672460406
2.94373003282981 3.08286672460406
2.94373003282981 3.08286672460406
2.94373003282981 3.10929228963003
2.94373003282981 3.10929228963003
2.94373003282981 3.11398577635018
2.94373003282981 3.11398577635018
2.94373003282981 3.11398577635018
2.94373003282981 3.1226255839694
2.94373003282981 3.14137827474393
2.94373003282981 3.14646948149211
2.94373003282981 3.14646948149211
2.94373003282981 3.14646948149211
2.94373003282981 3.14646948149211
2.94373003282981 3.14646948149211
2.94373003282981 3.17490281267376
2.94373003282981 3.17490281267376
3.0209531675165 3.18044487315328
3.0209531675165 3.18044487315328
3.10713519096336 3.18044487315328
3.10713519096336 3.18044487315328
3.10713519096336 3.21000160918285
3.10713519096336 3.21605758841201
3.10713519096336 3.21605758841201
3.10713519096336 3.21605758841201
3.10713519096336 3.21605758841201
3.10713519096336 3.22768894774981
3.10713519096336 3.2468303551966
3.10713519096336 3.25347568830888
3.10713519096336 3.25347568830888
3.10713519096336 3.25347568830888
3.10713519096336 3.25347568830888
3.10713519096336 3.25347568830888
3.10713519096336 3.25347568830888
3.10713519096336 3.28409071890272
3.10713519096336 3.28556882342562
3.10713519096336 3.29289451162679
3.10713519096336 3.29289451162679
3.10713519096336 3.29289451162679
3.10713519096336 3.29289451162679
3.10713519096336 3.29289451162679
3.10713519096336 3.29289451162679
3.18411087358065 3.32642606402817
3.18992822382235 3.32642606402817
3.31708681818869 3.53775160441346
