# Supplementary material for: Simulating multiple faceted variability in single cell RNA sequencing
Source: Nat Commun. 2019 Jun 13;10:2611. doi: 10.1038/s41467-019-10500-w (PMC6565723; doi:10.1038/s41467-019-10500-w)
Supplement: Supplementary file 4 — Source Data [file 41467_2019_10500_MOESM4_ESM.zip › Source_Data_forFigures/SuppFigure5d/symsim/th17.txt]

simulation experimental
-1.67327633528286 -1.95636429842544
-1.55415030037821 -1.77469091215373
-1.50144369873635 -1.65573491265646
-1.42405680779023 -1.57859196293707
-1.36508008180725 -1.49545585623858
-1.30888569420558 -1.44743730158337
-1.26554742615942 -1.38481165854305
-1.21201682755111 -1.33028738797069
-1.1640947148752 -1.29825928764636
-1.13072001065434 -1.24787844934735
-1.10662366688715 -1.19723651734202
-1.08398718280201 -1.17287289679164
-1.06025362838144 -1.13004335793883
-1.03837272713458 -1.09990864699843
-1.00731004687501 -1.06591332788522
-0.98902711427971 -1.03438792331061
-0.977275503531291 -1.00772013334925
-0.963942675131327 -0.974646015471995
-0.951110753020061 -0.949734345638546
-0.934647801947298 -0.926447448296825
-0.920074639456374 -0.900187645778441
-0.906657133244006 -0.880799153994617
-0.890935869287326 -0.86108310427886
-0.8832205603247 -0.840436054479059
-0.872702662859928 -0.811726160986038
-0.864206905586432 -0.789911090576933
-0.855479517663744 -0.770230410576947
-0.845632104934889 -0.748046252286559
-0.837193919082162 -0.726935052570583
-0.824825771414087 -0.704835828571458
-0.818070730638285 -0.687576567346757
-0.804982619002954 -0.669405429574678
-0.796059518035294 -0.650217139910848
-0.789117547120647 -0.623721414459251
-0.782159136942357 -0.609243059606019
-0.773634772455331 -0.591526282851158
-0.767765594334203 -0.578322083409089
-0.757688952394572 -0.561761950803953
-0.747335714766064 -0.54539983956157
-0.738676857091318 -0.530448457958762
-0.731532808536769 -0.512898234641483
-0.722968126437617 -0.488542850855655
-0.716065136030033 -0.471526296131565
-0.707963354682787 -0.454503794987816
-0.69949123998738 -0.43618391321992
-0.689245036699246 -0.42538561175972
-0.682484764872196 -0.414574391792988
-0.675646471745543 -0.401117817685543
-0.665843270936167 -0.390762935461448
-0.6608827097916 -0.378488471229853
-0.652941823488496 -0.365351872057535
-0.646520809135497 -0.355540157331462
-0.638248762065757 -0.34643794829714
-0.630562171630746 -0.334030515538618
-0.622258431787298 -0.31753346824125
-0.615852773971196 -0.30405593825021
-0.609758568754931 -0.292474597847545
-0.600427020192356 -0.283589486976372
-0.593676269297041 -0.272001241694875
-0.588133090594636 -0.259863799632247
-0.583282054361682 -0.249950138262535
-0.572089405956273 -0.238572618655013
-0.566950308774215 -0.225523288163749
-0.560882154560055 -0.215102492087797
-0.553682393851412 -0.207886206779763
-0.548195329365683 -0.200484757377816
-0.542718254570704 -0.193547747188689
-0.538379363340555 -0.186082147767124
-0.532461408355474 -0.173222198429814
-0.527154918014358 -0.163563520815629
-0.521478781414739 -0.155944167389284
-0.517779794061616 -0.145992988828753
-0.511476809937614 -0.135126929305739
-0.503173174940151 -0.120391081712057
-0.495586060411834 -0.114154891124445
-0.486764498616457 -0.0994441728790741
-0.481529577110737 -0.0883920843312763
-0.475836759355162 -0.079466143625683
-0.471031286974167 -0.0712452346620262
-0.466120124747858 -0.0607371123892586
-0.457468252539404 -0.051824601962596
-0.450381819659482 -0.0436073894742696
-0.443037009193398 -0.0345260137949772
-0.437900512759593 -0.027563245079209
-0.431902111232482 -0.0229216056904904
-0.426326664944014 -0.0107095979973732
-0.422022948753552 -0.005794062752668
-0.415918283638086 0.00308214223260384
-0.409420135595181 0.0110378508453079
-0.402523956149738 0.0158950591524169
-0.397970519316471 0.0269716053040978
-0.390342911627809 0.0328045665387575
-0.384409401567841 0.0370522288307931
-0.379636512137247 0.043978665543478
-0.373796448188617 0.0496687010709902
-0.36704513477293 0.0561898340746992
-0.358444231433927 0.0631578923408143
-0.352686691040535 0.069415972068398
-0.345904468258676 0.0763501559007128
-0.340789182515438 0.0831890475899589
-0.3326582729004 0.091983720526731
-0.326759667228962 0.0997458545700925
-0.32361236496752 0.107640309001432
-0.319032066514035 0.112952536920925
-0.312900069628277 0.121691908712467
-0.307560799027899 0.130508403480415
-0.302271663279783 0.136257093626559
-0.29662262604643 0.142706100541109
-0.292166715185764 0.148505250418375
-0.28629957760155 0.153247377630905
-0.280378535321257 0.158806179805875
-0.276803296711433 0.165287882367496
-0.270385951901009 0.17313156740882
-0.264966731105146 0.180021628124432
-0.25860818363195 0.186956137576793
-0.254537583907633 0.191063980452434
-0.248022149425106 0.195617345174419
-0.243804360946858 0.202301137756259
-0.236955700437475 0.207825889713772
-0.233176882709008 0.213712606863658
-0.229159168334559 0.223012644150328
-0.222060495305858 0.229545293965958
-0.218790949231131 0.235770112647031
-0.214054812315374 0.241052276259767
-0.209152446389092 0.246123727831648
-0.203083125742032 0.250567373118565
-0.197741331003265 0.256737952963716
-0.193925502022372 0.262290191394288
-0.189561927446867 0.268548918673274
-0.185417869071501 0.277644629093191
-0.178944458910111 0.281494571489008
-0.174512768618959 0.286038560604654
-0.168466334917251 0.290752321918667
-0.164446256978119 0.296650882044582
-0.158748569164431 0.302983679354505
-0.154297444520022 0.309053162854275
-0.14665988886598 0.315017309690296
-0.143285789651562 0.320058682709969
-0.139328404451751 0.324620577997291
-0.135983630020838 0.3288680561408
-0.132663517212405 0.333116150672951
-0.125813287429102 0.33820563231264
-0.120511507948573 0.343452502804475
-0.115678192515024 0.349637472653761
-0.110598292118941 0.354741607051924
-0.103918622435588 0.359147707651148
-0.0996694615116021 0.363710518311588
-0.0935649777240942 0.369611150390219
-0.0890695863442444 0.373397519400861
-0.0844877762812094 0.379629416334535
-0.0803204570216679 0.383086246535122
-0.0772389955507519 0.38842351633236
-0.0734902754927881 0.393446474479519
-0.0671653784817256 0.40016711857652
-0.0631385854885327 0.407289159826689
-0.0580107838092136 0.411271884607525
-0.0545979028359316 0.415506214882672
-0.0486052648329558 0.41880778094931
-0.0435790698826612 0.42456281404612
-0.0380029451506675 0.430553816292592
-0.0338914022203484 0.435439341932793
-0.0296551522935304 0.440839909104873
-0.026057683935379 0.448063142868039
-0.0212942279119387 0.4520379069715
-0.0174471346923096 0.457009854799422
-0.0136800834903764 0.463147080835584
-0.00806045862277853 0.468720070433132
-0.00382048173373002 0.473716368312981
-0.00120053203039256 0.478366592048108
0.00190730385223112 0.482199438117524
0.00717636510264089 0.487767922704405
0.0116680363887923 0.492159262479942
0.0158674690175476 0.496878029864585
0.0201406084130727 0.500245739275226
0.0237654838047325 0.504537470338476
0.0271624678075228 0.50918241642286
0.0349969190845186 0.516226750319288
0.0386114302222859 0.521381278008622
0.0434768148667209 0.527520463954765
0.0471826215829935 0.531012807935791
0.0517846611527661 0.537924917820131
0.055863556907751 0.542923219964252
0.0599384501305177 0.547444469181618
0.0641974841086722 0.550842481104135
0.0694099074524649 0.55465718897647
0.0748100880915926 0.558977462298103
0.0795051622588342 0.564169346273006
0.0833771777271939 0.569585483783984
0.0869363351016577 0.572430501748766
0.0915775781625599 0.578690964630248
0.0956119832380914 0.583512690293229
0.103125319997848 0.587908328105273
0.110443385174237 0.594294857524491
0.114807978117813 0.597092309172652
0.117498487114737 0.601403840669469
0.121559097708494 0.606132614251283
0.125118225018663 0.610166211326152
0.128676051187269 0.614989897859295
0.132293604287597 0.618982472587409
0.139279951287359 0.622882766013047
0.144577296533868 0.626600556631669
0.148558251762392 0.632352752269942
0.153191197655506 0.637549182396896
0.157905602637753 0.640590758999723
0.162635101153211 0.645289237703923
0.16771764965156 0.651350061504897
0.172886224558554 0.656966580950253
0.176594351770112 0.661974620332842
0.180180492965905 0.666895046793776
0.184445872091632 0.67155984125855
0.188345319987727 0.676215337156382
0.194478309724701 0.682277661510083
0.198756249158154 0.686632806406767
0.202454047862866 0.69101310962614
0.205813349685285 0.695318883952377
0.208970034437544 0.700663199927579
0.213463807888635 0.704763249943841
0.21724945599231 0.709709138853787
0.222727671976586 0.715144940458236
0.226773220685787 0.720274244332468
0.231209144011274 0.725445747168834
0.237115343681233 0.730687584806701
0.242431759101406 0.73447606373439
0.246495100861203 0.738813890816097
0.25127831569028 0.741121913724185
0.255832087769364 0.74669631161905
0.260273059183172 0.75184982330676
0.264398503119257 0.755747212733359
0.269167354677447 0.759528910644323
0.275018563208453 0.764843392430988
0.280622696558543 0.770114915057569
0.28335926377523 0.774636657436936
0.288816810932647 0.778059480337408
0.29458863797056 0.782791146223375
0.298762464423822 0.786555468932581
0.302629203266349 0.792007403629597
0.30826249446202 0.797995159136841
0.314217977000046 0.803831819808772
0.320226520302792 0.809163490092847
0.323397868720806 0.814652857138199
0.328073713266604 0.821458418671105
0.333533550583765 0.824692120717798
0.337522514837555 0.829012994321499
0.341459628352046 0.835590693350685
0.346892180225914 0.840977328270166
0.35142195907649 0.844983330001422
0.355618982060321 0.850512602778671
0.360457298832542 0.85391482118574
0.365746278989911 0.859466005970452
0.369388734763147 0.862996691052692
0.377077246708923 0.868838043413885
0.380855801391571 0.872222203648891
0.385831745380612 0.875916859433946
0.391671765215267 0.882532837353941
0.395765625861374 0.887028562296445
0.399251183178097 0.889945793233266
0.404232225642261 0.894241415109744
0.410361822765128 0.898442700201874
0.415029809711313 0.902529419920047
0.41928189487709 0.9064176904022
0.42469939074508 0.910528697094106
0.43002463670354 0.913792760510016
0.43384576778287 0.918771657674144
0.440267895942893 0.922539206657554
0.446003155226251 0.926469339519816
0.450351726902512 0.931492077993549
0.454440750121485 0.936008341139688
0.462312652590972 0.941035386212941
0.467523792519811 0.945536680949897
0.472306462441433 0.949145397919479
0.477733108013723 0.953825986145211
0.48289978971716 0.958209213477972
0.489129845576304 0.961479657433547
0.493357987577527 0.965558203883657
0.497835738111045 0.971602218987544
0.501561474803846 0.976674970545743
0.505002146992004 0.984105606411128
0.509659336967597 0.988496943077544
0.515789981513105 0.993555313655182
0.521337132779905 0.99757451784752
0.526533645423157 1.00157872298695
0.531650150171356 1.00507832421633
0.538929728088164 1.01049037958308
0.545540470009496 1.01453857064766
0.55026704298841 1.01872558766716
0.558690538217513 1.02535830368908
0.56469543528409 1.03119963606249
0.57228490313061 1.03594652078923
0.578837647262222 1.04097194317223
0.583435917345969 1.0458933444951
0.588132502401985 1.04980442443841
0.592312958850174 1.05415099745246
0.597561091872836 1.05679392068689
0.600990084997392 1.06087015347978
0.60586829937864 1.06447344000167
0.610818677597866 1.06815489407374
0.617804123035886 1.07255370332255
0.623547863536728 1.07872847682697
0.627892374572175 1.0836093183167
0.632822959351241 1.089101068238
0.638185664885985 1.09433532128765
0.645462109250983 1.10029870206998
0.651176684557494 1.10625216932514
0.658290942519964 1.11223003289505
0.664439221772166 1.11548088185291
0.669694971825982 1.12091071170154
0.675607953701192 1.1255217448843
0.682747956744083 1.12969487196454
0.686848015464739 1.1335494391092
0.692534640582985 1.13734298472704
0.69849119054686 1.14323585125113
0.70411330203553 1.14945903740666
0.711411819899779 1.15610882015654
0.718432959695134 1.16013514189617
0.72417221197091 1.16741706665845
0.73387326930584 1.17194217575571
0.740892745529905 1.17560510823392
0.74802323781803 1.18170349994702
0.755603967195161 1.18501567807392
0.762767704994849 1.19099508439645
0.768828111964495 1.19689466515484
0.775368439446608 1.20213607199149
0.782788584379634 1.20852217152537
0.787466238959486 1.21317407836647
0.792433555301116 1.21770380231563
0.798406924136833 1.22264226829256
0.802988432740323 1.22771019193233
0.809279864585046 1.23248479129912
0.815369303120776 1.23702240699643
0.822968344422251 1.24169489663474
0.828699068123785 1.24998506685568
0.835300820040631 1.25637398697403
0.838710313728499 1.26360317703879
0.844884032619113 1.26793261505217
0.850489727722177 1.27292230161924
0.859592400339789 1.27756440470844
0.866011543245901 1.28420615546992
0.86993924736348 1.28858458075513
0.874218847130584 1.29258611743739
0.880094147184095 1.29904015235792
0.888471638083931 1.30403350043159
0.896568547313865 1.30855267193124
0.904160817971837 1.31367340636766
0.910380973990054 1.31842606600254
0.918604783515565 1.3226334550938
0.925683822185779 1.32671327263232
0.931469756873844 1.33106151852866
0.941416987158254 1.33591743485345
0.948381344996744 1.33967058600822
0.955482582053105 1.34586523870513
0.961384978748106 1.35029338583768
0.96862463927396 1.35550560678388
0.979034737398839 1.36127466065379
0.985040828212721 1.36573146949631
0.992252445795662 1.3706372909496
0.998840157860589 1.37747342421425
1.00503662129745 1.3815630414416
1.01280144748492 1.38829975234597
1.02044330224613 1.39346852146308
1.02819771447994 1.39894482485469
1.0341783582919 1.40385177745437
1.04079775021994 1.41120046647462
1.04727026715656 1.41701116340328
1.05375626676752 1.42230408167996
1.06565694965623 1.4280290531916
1.0728437771129 1.43385526007156
1.08031837477693 1.43988545916549
1.09070025377129 1.4445334247089
1.09782625461652 1.44912966534686
1.10545065634167 1.45606302797383
1.11455199021668 1.46214902338718
1.12088969049161 1.46755257856744
1.12699916032934 1.47373344746662
1.13279743921158 1.47833507055944
1.14207910170895 1.48465958169649
1.14803562776977 1.48990086668907
1.153475840522 1.4963052066734
1.16196611453474 1.50190312907253
1.17331668072332 1.50888005100055
1.18138293855601 1.51474545895597
1.1884242571075 1.52039521115886
1.19473966534693 1.52638249248858
1.20316520306468 1.53311844997955
1.21288474766181 1.53934556577235
1.21740731700081 1.54467308213034
1.22672696598779 1.54867224777304
1.23440593632759 1.55473931674936
1.24149180416163 1.56210695035719
1.24837796467239 1.56680948288124
1.25518319449505 1.57296591014922
1.26553759899858 1.57902821485163
1.27323130211847 1.58568750372437
1.2801022849243 1.5907974720283
1.28689892824731 1.59823528123226
1.29424918473811 1.60273697034256
1.3045600342641 1.60839100224482
1.31318062270131 1.61329195002844
1.32339591740554 1.62274977332679
1.33305746728431 1.62886297432619
1.34345252054784 1.6341408911062
1.35389900340194 1.64106788509706
1.36443451322593 1.64612586291182
1.37414503798913 1.65046495564483
1.38330916149963 1.65538202565782
1.39767373805296 1.66173563383355
1.40311589038619 1.66677751993639
1.41021651073047 1.67239830066581
1.41808560613167 1.68022009464644
1.42817237442029 1.68597368805764
1.43997302425587 1.69353711892016
1.45063253645358 1.70051398561721
1.45728873531082 1.7064647136441
1.46849436763735 1.71337844800759
1.48189505640409 1.71976161166078
1.49118891556226 1.72587747234949
1.49799170985616 1.73317521987039
1.50682856991105 1.73993291385364
1.51689046391545 1.74525795921131
1.5261419596804 1.74933457968901
1.53770347244709 1.75379858288083
1.55017425887013 1.75947077322063
1.56309065566605 1.76643520627935
1.57705756821182 1.77329165530981
1.59055790105399 1.77939635132484
1.60278648521776 1.78543519866323
1.61478535502781 1.79291278911769
1.62533767164849 1.80043922193695
1.6370540777872 1.80877130949006
1.64547680608564 1.81819786637718
1.65954434693949 1.82822219588978
1.67177580804774 1.83646492496188
1.68575584592735 1.8450546176613
1.70174231706528 1.85190211525808
1.71621733000714 1.85769909233598
1.73365961051848 1.86397679231413
1.74866439681725 1.87138304626874
1.76339918047928 1.87690225073414
1.7735705412359 1.88474495032923
1.78319151422768 1.89028242213838
1.79393803062814 1.8977711118464
1.80407069739381 1.90585691368859
1.81994319335079 1.91384696611019
1.83333508926637 1.92434362225251
1.85215880028092 1.93318792789134
1.86317466441242 1.94191920818549
1.8784922544886 1.94954873801454
1.88995062014433 1.95518593797175
1.9098841965844 1.96065563255281
1.92448005615223 1.96763995187544
1.93610987463022 1.9738572516528
1.94869514811396 1.98086584073406
1.96723840221824 1.99041328446386
1.97930362182492 2.00195923123744
1.99951685833928 2.01077586534084
2.0152590450826 2.01653361990452
2.0347057814571 2.02491968251487
2.05287263556914 2.03275861684472
2.07864459577634 2.04110182329043
2.09692293411706 2.05030375180054
2.11307347504439 2.05843383879541
2.13943380472373 2.06715030177829
2.15970680695105 2.074626301519
2.17862839359341 2.08320048992847
2.20379724831139 2.0929007110393
2.21953703492716 2.10630410624989
2.23567687370965 2.12210275465466
2.25166942413121 2.1308129480711
2.27037562952273 2.14016076948502
2.29831919541254 2.15243521185334
2.31581373810327 2.16273168811135
2.33888928774669 2.17315779830118
2.35828390026883 2.18284667104488
2.38777995401312 2.19635634546409
2.40826927031612 2.20785582194028
2.4308742118825 2.22206004983495
2.4505998358081 2.23620416381893
2.47088596016837 2.24901151127656
2.48819309114614 2.26416996817043
2.52343462193104 2.28008066228972
2.54672887289815 2.29321047629541
2.5844661395937 2.3100008688385
2.61654194473304 2.32473556357703
2.63601464959064 2.33932289653383
2.66425577523342 2.35587771079548
2.70584174505516 2.36743964670911
2.73993356666425 2.38339150600112
2.79413839644302 2.40037398905132
2.81543756394656 2.41935956340438
2.85549166949303 2.43889444791527
2.90385082007377 2.46224363682077
2.94907658142333 2.48851773430703
2.99141224698368 2.51225813652162
3.02513881312937 2.55093342753931
3.06253485881857 2.5738735612801
3.11636147979653 2.62329391947517
3.19365412865858 2.66399053796433
3.26109746654148 2.72330722534222
3.32670179073737 2.78784877948053
3.40839042519574 2.86828133178879
3.52423901226327 3.01497725336176
3.84561119695479 3.47389439187886
