# Supplementary material for: Simulating multiple faceted variability in single cell RNA sequencing
Source: Nat Commun. 2019 Jun 13;10:2611. doi: 10.1038/s41467-019-10500-w (PMC6565723; doi:10.1038/s41467-019-10500-w)
Supplement: Supplementary file 4 — Source Data [file 41467_2019_10500_MOESM4_ESM.zip › Source_Data_forFigures/Figure5c.txt]

sigma alpha depth N prop irand ARI_aver method
0.6 0.001 1e+05 4000 0.05 1 0.772000270199949 PCA bimod=0
0.6 0.001 1e+05 4000 0.05 2 0.686582759105396 PCA bimod=0
0.6 0.001 1e+05 4000 0.05 3 0.730620092619927 PCA bimod=0
0.6 0.001 1e+05 4000 0.05 4 0.621679557521561 PCA bimod=0
0.6 0.001 1e+05 4000 0.05 5 0.731914803758514 PCA bimod=0
0.6 0.001 1e+05 4000 0.05 6 0.682408143944915 PCA bimod=0
0.6 0.001 1e+05 4000 0.05 7 0.722755183725873 PCA bimod=0
0.6 0.001 1e+05 4000 0.05 8 0.742893996007906 PCA bimod=0
0.6 0.001 1e+05 4000 0.05 9 0.784274529457405 PCA bimod=0
0.6 0.001 1e+05 4000 0.05 10 0.699120100789165 PCA bimod=0
0.6 0.001 1e+05 4000 0.05 11 0.799975418435254 PCA bimod=0
0.6 0.001 1e+05 4000 0.05 12 0.704287960703578 PCA bimod=0
0.6 0.001 1e+05 4000 0.05 13 0.612649391977987 PCA bimod=0
0.6 0.001 1e+05 4000 0.05 14 0.698013440797391 PCA bimod=0
0.6 0.001 1e+05 4000 0.05 15 0.723984074413811 PCA bimod=0
0.6 0.001 1e+05 4000 0.05 16 0.733085865472708 PCA bimod=0
0.6 0.001 1e+05 4000 0.05 17 0.685888820972537 PCA bimod=0
0.6 0.001 1e+05 4000 0.05 18 0.743410202999881 PCA bimod=0
0.6 0.001 1e+05 4000 0.05 19 0.692709614959655 PCA bimod=0
0.6 0.001 1e+05 4000 0.05 20 0.634211133794476 PCA bimod=0
0.6 0.001 1e+05 4000 0.1 1 0.688184869612541 PCA bimod=0
0.6 0.001 1e+05 4000 0.1 2 0.627596448249682 PCA bimod=0
0.6 0.001 1e+05 4000 0.1 3 0.711273725386728 PCA bimod=0
0.6 0.001 1e+05 4000 0.1 4 0.724840699686674 PCA bimod=0
0.6 0.001 1e+05 4000 0.1 5 0.725156897176717 PCA bimod=0
0.6 0.001 1e+05 4000 0.1 6 0.705182698611675 PCA bimod=0
0.6 0.001 1e+05 4000 0.1 7 0.719163797674542 PCA bimod=0
0.6 0.001 1e+05 4000 0.1 8 0.705687195125272 PCA bimod=0
0.6 0.001 1e+05 4000 0.1 9 0.718957924749725 PCA bimod=0
0.6 0.001 1e+05 4000 0.1 10 0.726471030893644 PCA bimod=0
0.6 0.001 1e+05 4000 0.1 11 0.71774194721514 PCA bimod=0
0.6 0.001 1e+05 4000 0.1 12 0.730973782268919 PCA bimod=0
0.6 0.001 1e+05 4000 0.1 13 0.759987335591265 PCA bimod=0
0.6 0.001 1e+05 4000 0.1 14 0.761260685845766 PCA bimod=0
0.6 0.001 1e+05 4000 0.1 15 0.681952798993949 PCA bimod=0
0.6 0.001 1e+05 4000 0.1 16 0.704456806153852 PCA bimod=0
0.6 0.001 1e+05 4000 0.1 17 0.755053011765148 PCA bimod=0
0.6 0.001 1e+05 4000 0.1 18 0.748439723208533 PCA bimod=0
0.6 0.001 1e+05 4000 0.1 19 0.759446347962127 PCA bimod=0
0.6 0.001 1e+05 4000 0.1 20 0.759078984645882 PCA bimod=0
0.6 0.005 1e+05 4000 0.05 1 0.792542503534166 PCA bimod=0
0.6 0.005 1e+05 4000 0.05 2 0.797944100598871 PCA bimod=0
0.6 0.005 1e+05 4000 0.05 3 0.746577589996394 PCA bimod=0
0.6 0.005 1e+05 4000 0.05 4 0.837243687809903 PCA bimod=0
0.6 0.005 1e+05 4000 0.05 5 0.659960125623433 PCA bimod=0
0.6 0.005 1e+05 4000 0.05 6 0.933936821816864 PCA bimod=0
0.6 0.005 1e+05 4000 0.05 7 0.807210427183897 PCA bimod=0
0.6 0.005 1e+05 4000 0.05 8 0.763794645932877 PCA bimod=0
0.6 0.005 1e+05 4000 0.05 9 0.769835413191829 PCA bimod=0
0.6 0.005 1e+05 4000 0.05 10 0.838941576172112 PCA bimod=0
0.6 0.005 1e+05 4000 0.05 11 0.857724492688017 PCA bimod=0
0.6 0.005 1e+05 4000 0.05 12 0.797289721807554 PCA bimod=0
0.6 0.005 1e+05 4000 0.05 13 0.821911788857793 PCA bimod=0
0.6 0.005 1e+05 4000 0.05 14 0.795395302397916 PCA bimod=0
0.6 0.005 1e+05 4000 0.05 15 0.789676216473317 PCA bimod=0
0.6 0.005 1e+05 4000 0.05 16 0.847925365150305 PCA bimod=0
0.6 0.005 1e+05 4000 0.05 17 0.678031381359181 PCA bimod=0
0.6 0.005 1e+05 4000 0.05 18 0.816406033880408 PCA bimod=0
0.6 0.005 1e+05 4000 0.05 19 0.805239346494376 PCA bimod=0
0.6 0.005 1e+05 4000 0.05 20 0.898713893706765 PCA bimod=0
0.6 0.005 1e+05 4000 0.1 1 0.903790221085424 PCA bimod=0
0.6 0.005 1e+05 4000 0.1 2 0.852247693447325 PCA bimod=0
0.6 0.005 1e+05 4000 0.1 3 0.898161430180587 PCA bimod=0
0.6 0.005 1e+05 4000 0.1 4 0.888953886950885 PCA bimod=0
0.6 0.005 1e+05 4000 0.1 5 0.87335820506761 PCA bimod=0
0.6 0.005 1e+05 4000 0.1 6 0.865012722232654 PCA bimod=0
0.6 0.005 1e+05 4000 0.1 7 0.855490067824866 PCA bimod=0
0.6 0.005 1e+05 4000 0.1 8 0.883221295100292 PCA bimod=0
0.6 0.005 1e+05 4000 0.1 9 0.91072671608834 PCA bimod=0
0.6 0.005 1e+05 4000 0.1 10 0.8881830134355 PCA bimod=0
0.6 0.005 1e+05 4000 0.1 11 0.836281361299967 PCA bimod=0
0.6 0.005 1e+05 4000 0.1 12 0.867797244127248 PCA bimod=0
0.6 0.005 1e+05 4000 0.1 13 0.849454114686018 PCA bimod=0
0.6 0.005 1e+05 4000 0.1 14 0.858287789628975 PCA bimod=0
0.6 0.005 1e+05 4000 0.1 15 0.931331436580076 PCA bimod=0
0.6 0.005 1e+05 4000 0.1 16 0.791673464356291 PCA bimod=0
0.6 0.005 1e+05 4000 0.1 17 0.900864830080855 PCA bimod=0
0.6 0.005 1e+05 4000 0.1 18 0.891694033208447 PCA bimod=0
0.6 0.005 1e+05 4000 0.1 19 0.875369989347959 PCA bimod=0
0.6 0.005 1e+05 4000 0.1 20 0.877056985077795 PCA bimod=0
0.6 0.01 1e+05 4000 0.05 1 0.844476158110339 PCA bimod=0
0.6 0.01 1e+05 4000 0.05 2 0.825496220242298 PCA bimod=0
0.6 0.01 1e+05 4000 0.05 3 0.845281693118756 PCA bimod=0
0.6 0.01 1e+05 4000 0.05 4 0.846119603818798 PCA bimod=0
0.6 0.01 1e+05 4000 0.05 5 0.83873809030724 PCA bimod=0
0.6 0.01 1e+05 4000 0.05 6 0.849159400620825 PCA bimod=0
0.6 0.01 1e+05 4000 0.05 7 0.836835458595449 PCA bimod=0
0.6 0.01 1e+05 4000 0.05 8 0.835881812886077 PCA bimod=0
0.6 0.01 1e+05 4000 0.05 9 0.846119603818798 PCA bimod=0
0.6 0.01 1e+05 4000 0.05 10 0.834892465566819 PCA bimod=0
0.6 0.01 1e+05 4000 0.05 11 0.826743914320151 PCA bimod=0
0.6 0.01 1e+05 4000 0.05 12 0.841445409344446 PCA bimod=0
0.6 0.01 1e+05 4000 0.05 13 0.875466622379011 PCA bimod=0
0.6 0.01 1e+05 4000 0.05 14 0.863635171930816 PCA bimod=0
0.6 0.01 1e+05 4000 0.05 15 0.789492017851732 PCA bimod=0
0.6 0.01 1e+05 4000 0.05 16 0.84709006461045 PCA bimod=0
0.6 0.01 1e+05 4000 0.05 17 0.90520709381733 PCA bimod=0
0.6 0.01 1e+05 4000 0.05 18 0.73542153749002 PCA bimod=0
0.6 0.01 1e+05 4000 0.05 19 0.858151056393977 PCA bimod=0
0.6 0.01 1e+05 4000 0.05 20 0.890628149923815 PCA bimod=0
0.6 0.01 1e+05 4000 0.1 1 0.906504311718297 PCA bimod=0
0.6 0.01 1e+05 4000 0.1 2 0.820222828631288 PCA bimod=0
0.6 0.01 1e+05 4000 0.1 3 0.718154397492174 PCA bimod=0
0.6 0.01 1e+05 4000 0.1 4 0.845591054505344 PCA bimod=0
0.6 0.01 1e+05 4000 0.1 5 0.72349258028555 PCA bimod=0
0.6 0.01 1e+05 4000 0.1 6 0.828180912535313 PCA bimod=0
0.6 0.01 1e+05 4000 0.1 7 0.887434495871547 PCA bimod=0
0.6 0.01 1e+05 4000 0.1 8 0.921121952061037 PCA bimod=0
0.6 0.01 1e+05 4000 0.1 9 0.734139288235193 PCA bimod=0
0.6 0.01 1e+05 4000 0.1 10 0.835744188933819 PCA bimod=0
0.6 0.01 1e+05 4000 0.1 11 0.846546644087121 PCA bimod=0
0.6 0.01 1e+05 4000 0.1 12 0.894151154381967 PCA bimod=0
0.6 0.01 1e+05 4000 0.1 13 0.857417001560762 PCA bimod=0
0.6 0.01 1e+05 4000 0.1 14 0.808428319240891 PCA bimod=0
0.6 0.01 1e+05 4000 0.1 15 0.856380214732752 PCA bimod=0
0.6 0.01 1e+05 4000 0.1 16 0.807516942507721 PCA bimod=0
0.6 0.01 1e+05 4000 0.1 17 0.807785136745389 PCA bimod=0
0.6 0.01 1e+05 4000 0.1 18 0.695224347337033 PCA bimod=0
0.6 0.01 1e+05 4000 0.1 19 0.823671280836618 PCA bimod=0
0.6 0.01 1e+05 4000 0.1 20 0.78737283970182 PCA bimod=0
0.6 0.025 1e+05 4000 0.05 1 0.802685247601876 PCA bimod=0
0.6 0.025 1e+05 4000 0.05 2 0.864349448482116 PCA bimod=0
0.6 0.025 1e+05 4000 0.05 3 0.844375387544903 PCA bimod=0
0.6 0.025 1e+05 4000 0.05 4 0.88511954412144 PCA bimod=0
0.6 0.025 1e+05 4000 0.05 5 0.869935256007436 PCA bimod=0
0.6 0.025 1e+05 4000 0.05 6 0.83499488948369 PCA bimod=0
0.6 0.025 1e+05 4000 0.05 7 0.855553957386116 PCA bimod=0
0.6 0.025 1e+05 4000 0.05 8 0.826743914320151 PCA bimod=0
0.6 0.025 1e+05 4000 0.05 9 0.836835458595449 PCA bimod=0
0.6 0.025 1e+05 4000 0.05 10 0.861160773254514 PCA bimod=0
0.6 0.025 1e+05 4000 0.05 11 0.878955725801196 PCA bimod=0
0.6 0.025 1e+05 4000 0.05 12 0.790927288091323 PCA bimod=0
0.6 0.025 1e+05 4000 0.05 13 0.830299169503093 PCA bimod=0
0.6 0.025 1e+05 4000 0.05 14 0.887802827706485 PCA bimod=0
0.6 0.025 1e+05 4000 0.05 15 0.934165641848726 PCA bimod=0
0.6 0.025 1e+05 4000 0.05 16 0.874734347635405 PCA bimod=0
0.6 0.025 1e+05 4000 0.05 17 0.862041063700042 PCA bimod=0
0.6 0.025 1e+05 4000 0.05 18 0.929137776122018 PCA bimod=0
0.6 0.025 1e+05 4000 0.05 19 0.857231909329991 PCA bimod=0
0.6 0.025 1e+05 4000 0.05 20 0.850856060141634 PCA bimod=0
0.6 0.025 1e+05 4000 0.1 1 0.835010118759896 PCA bimod=0
0.6 0.025 1e+05 4000 0.1 2 0.833436490462471 PCA bimod=0
0.6 0.025 1e+05 4000 0.1 3 0.860655308417286 PCA bimod=0
0.6 0.025 1e+05 4000 0.1 4 0.870584448533849 PCA bimod=0
0.6 0.025 1e+05 4000 0.1 5 0.835556490097586 PCA bimod=0
0.6 0.025 1e+05 4000 0.1 6 0.876699312098753 PCA bimod=0
0.6 0.025 1e+05 4000 0.1 7 0.884352060167224 PCA bimod=0
0.6 0.025 1e+05 4000 0.1 8 0.911937913036605 PCA bimod=0
0.6 0.025 1e+05 4000 0.1 9 0.653040714296043 PCA bimod=0
0.6 0.025 1e+05 4000 0.1 10 0.898827034455229 PCA bimod=0
0.6 0.025 1e+05 4000 0.1 11 0.858287789628975 PCA bimod=0
0.6 0.025 1e+05 4000 0.1 12 0.892297715173533 PCA bimod=0
0.6 0.025 1e+05 4000 0.1 13 0.831601028653069 PCA bimod=0
0.6 0.025 1e+05 4000 0.1 14 0.916889622890318 PCA bimod=0
0.6 0.025 1e+05 4000 0.1 15 0.829337507501067 PCA bimod=0
0.6 0.025 1e+05 4000 0.1 16 0.820231583983789 PCA bimod=0
0.6 0.025 1e+05 4000 0.1 17 0.857425222640234 PCA bimod=0
0.6 0.025 1e+05 4000 0.1 18 0.887434495871547 PCA bimod=0
0.6 0.025 1e+05 4000 0.1 19 0.797418759521402 PCA bimod=0
0.6 0.025 1e+05 4000 0.1 20 0.835257755695248 PCA bimod=0
0.6 0.04 1e+05 4000 0.05 1 0.883867108594192 PCA bimod=0
0.6 0.04 1e+05 4000 0.05 2 0.900329155272906 PCA bimod=0
0.6 0.04 1e+05 4000 0.05 3 0.904180561645452 PCA bimod=0
0.6 0.04 1e+05 4000 0.05 4 0.884462364578535 PCA bimod=0
0.6 0.04 1e+05 4000 0.05 5 0.846956304592692 PCA bimod=0
0.6 0.04 1e+05 4000 0.05 6 0.866810085500824 PCA bimod=0
0.6 0.04 1e+05 4000 0.05 7 0.90339427252565 PCA bimod=0
0.6 0.04 1e+05 4000 0.05 8 0.869260129099384 PCA bimod=0
0.6 0.04 1e+05 4000 0.05 9 0.898713893706765 PCA bimod=0
0.6 0.04 1e+05 4000 0.05 10 0.877816212696611 PCA bimod=0
0.6 0.04 1e+05 4000 0.05 11 0.919497664226324 PCA bimod=0
0.6 0.04 1e+05 4000 0.05 12 0.883867108594192 PCA bimod=0
0.6 0.04 1e+05 4000 0.05 13 0.887802827706485 PCA bimod=0
0.6 0.04 1e+05 4000 0.05 14 0.879619378427992 PCA bimod=0
0.6 0.04 1e+05 4000 0.05 15 0.87705525515982 PCA bimod=0
0.6 0.04 1e+05 4000 0.05 16 0.887802827706485 PCA bimod=0
0.6 0.04 1e+05 4000 0.05 17 0.90339427252565 PCA bimod=0
0.6 0.04 1e+05 4000 0.05 18 0.84709006461045 PCA bimod=0
0.6 0.04 1e+05 4000 0.05 19 0.88511954412144 PCA bimod=0
0.6 0.04 1e+05 4000 0.05 20 0.910101937780551 PCA bimod=0
0.6 0.04 1e+05 4000 0.1 1 0.875760350383773 PCA bimod=0
0.6 0.04 1e+05 4000 0.1 2 0.85744988518127 PCA bimod=0
0.6 0.04 1e+05 4000 0.1 3 0.860655308417286 PCA bimod=0
0.6 0.04 1e+05 4000 0.1 4 0.861537581685828 PCA bimod=0
0.6 0.04 1e+05 4000 0.1 5 0.897180712824586 PCA bimod=0
0.6 0.04 1e+05 4000 0.1 6 0.864996493812129 PCA bimod=0
0.6 0.04 1e+05 4000 0.1 7 0.889241721785584 PCA bimod=0
0.6 0.04 1e+05 4000 0.1 8 0.867409512216934 PCA bimod=0
0.6 0.04 1e+05 4000 0.1 9 0.868620309168649 PCA bimod=0
0.6 0.04 1e+05 4000 0.1 10 0.916460152271539 PCA bimod=0
0.6 0.04 1e+05 4000 0.1 11 0.881899220753133 PCA bimod=0
0.6 0.04 1e+05 4000 0.1 12 0.934329442582181 PCA bimod=0
0.6 0.04 1e+05 4000 0.1 13 0.92165054605775 PCA bimod=0
0.6 0.04 1e+05 4000 0.1 14 0.909730357927023 PCA bimod=0
0.6 0.04 1e+05 4000 0.1 15 0.887777689242272 PCA bimod=0
0.6 0.04 1e+05 4000 0.1 16 0.951907084328289 PCA bimod=0
0.6 0.04 1e+05 4000 0.1 17 0.924147136205741 PCA bimod=0
0.6 0.04 1e+05 4000 0.1 18 0.899926990996808 PCA bimod=0
0.6 0.04 1e+05 4000 0.1 19 0.879483240874905 PCA bimod=0
0.6 0.04 1e+05 4000 0.1 20 0.871844721355669 PCA bimod=0
0.6 0.1 1e+05 4000 0.05 1 0.90466387421268 PCA bimod=0
0.6 0.1 1e+05 4000 0.05 2 0.834038235036106 PCA bimod=0
0.6 0.1 1e+05 4000 0.05 3 0.90520709381733 PCA bimod=0
0.6 0.1 1e+05 4000 0.05 4 0.924470258975178 PCA bimod=0
0.6 0.1 1e+05 4000 0.05 5 0.903757314726276 PCA bimod=0
0.6 0.1 1e+05 4000 0.05 6 0.882454765909275 PCA bimod=0
0.6 0.1 1e+05 4000 0.05 7 0.90914442708459 PCA bimod=0
0.6 0.1 1e+05 4000 0.05 8 0.66606812566543 PCA bimod=0
0.6 0.1 1e+05 4000 0.05 9 0.87838625738858 PCA bimod=0
0.6 0.1 1e+05 4000 0.05 10 0.95957097662368 PCA bimod=0
0.6 0.1 1e+05 4000 0.05 11 0.888269525862718 PCA bimod=0
0.6 0.1 1e+05 4000 0.05 12 0.903757314726276 PCA bimod=0
0.6 0.1 1e+05 4000 0.05 13 0.969666138072931 PCA bimod=0
0.6 0.1 1e+05 4000 0.05 14 0.892452328735629 PCA bimod=0
0.6 0.1 1e+05 4000 0.05 15 0.880282249247265 PCA bimod=0
0.6 0.1 1e+05 4000 0.05 16 0.903696824310846 PCA bimod=0
0.6 0.1 1e+05 4000 0.05 17 0.91908611590001 PCA bimod=0
0.6 0.1 1e+05 4000 0.05 18 0.659960125623433 PCA bimod=0
0.6 0.1 1e+05 4000 0.05 19 0.928589050764208 PCA bimod=0
0.6 0.1 1e+05 4000 0.05 20 0.914538401984321 PCA bimod=0
0.6 0.1 1e+05 4000 0.1 1 0.944225785473614 PCA bimod=0
0.6 0.1 1e+05 4000 0.1 2 0.894436351210019 PCA bimod=0
0.6 0.1 1e+05 4000 0.1 3 0.94687318595476 PCA bimod=0
0.6 0.1 1e+05 4000 0.1 4 0.954233666968205 PCA bimod=0
0.6 0.1 1e+05 4000 0.1 5 0.911691402228601 PCA bimod=0
0.6 0.1 1e+05 4000 0.1 6 0.916445336977241 PCA bimod=0
0.6 0.1 1e+05 4000 0.1 7 0.842959356124524 PCA bimod=0
0.6 0.1 1e+05 4000 0.1 8 0.904539994966941 PCA bimod=0
0.6 0.1 1e+05 4000 0.1 9 0.961752824948228 PCA bimod=0
0.6 0.1 1e+05 4000 0.1 10 0.743701770160318 PCA bimod=0
0.6 0.1 1e+05 4000 0.1 11 0.951907084328289 PCA bimod=0
0.6 0.1 1e+05 4000 0.1 12 0.951907084328289 PCA bimod=0
0.6 0.1 1e+05 4000 0.1 13 0.979653816664866 PCA bimod=0
0.6 0.1 1e+05 4000 0.1 14 0.918943489197344 PCA bimod=0
0.6 0.1 1e+05 4000 0.1 15 0.831601028653069 PCA bimod=0
0.6 0.1 1e+05 4000 0.1 16 0.917126429182747 PCA bimod=0
0.6 0.1 1e+05 4000 0.1 17 0.885363129236536 PCA bimod=0
0.6 0.1 1e+05 4000 0.1 18 0.892622507289905 PCA bimod=0
0.6 0.1 1e+05 4000 0.1 19 0.892622507289905 PCA bimod=0
0.6 0.1 1e+05 4000 0.1 20 0.861088443664565 PCA bimod=0
0.6 0.2 1e+05 4000 0.05 1 0.73974793959535 PCA bimod=0
0.6 0.2 1e+05 4000 0.05 2 0.657609960828346 PCA bimod=0
0.6 0.2 1e+05 4000 0.05 3 0.95425651005758 PCA bimod=0
0.6 0.2 1e+05 4000 0.05 4 0.873426630770479 PCA bimod=0
0.6 0.2 1e+05 4000 0.05 5 0.923596055378032 PCA bimod=0
0.6 0.2 1e+05 4000 0.05 6 0.939005058706454 PCA bimod=0
0.6 0.2 1e+05 4000 0.05 7 0.929830103746906 PCA bimod=0
0.6 0.2 1e+05 4000 0.05 8 0.948859918772526 PCA bimod=0
0.6 0.2 1e+05 4000 0.05 9 0.913053669108504 PCA bimod=0
0.6 0.2 1e+05 4000 0.05 10 0.928357841016788 PCA bimod=0
0.6 0.2 1e+05 4000 0.05 11 0.918527086632133 PCA bimod=0
0.6 0.2 1e+05 4000 0.05 12 0.923771009243073 PCA bimod=0
0.6 0.2 1e+05 4000 0.05 13 0.964373058688305 PCA bimod=0
0.6 0.2 1e+05 4000 0.05 14 0.954531772092126 PCA bimod=0
0.6 0.2 1e+05 4000 0.05 15 0.943969408696122 PCA bimod=0
0.6 0.2 1e+05 4000 0.05 16 0.934794393109364 PCA bimod=0
0.6 0.2 1e+05 4000 0.05 17 0.923479388009847 PCA bimod=0
0.6 0.2 1e+05 4000 0.05 18 0.656068869038181 PCA bimod=0
0.6 0.2 1e+05 4000 0.05 19 0.928675728819521 PCA bimod=0
0.6 0.2 1e+05 4000 0.05 20 0.923829314618894 PCA bimod=0
0.6 0.2 1e+05 4000 0.1 1 0.952031980077791 PCA bimod=0
0.6 0.2 1e+05 4000 0.1 2 0.99239344437526 PCA bimod=0
0.6 0.2 1e+05 4000 0.1 3 0.971980285295217 PCA bimod=0
0.6 0.2 1e+05 4000 0.1 4 0.989849875336681 PCA bimod=0
0.6 0.2 1e+05 4000 0.1 5 0.984744345908967 PCA bimod=0
0.6 0.2 1e+05 4000 0.1 6 0.979653816664866 PCA bimod=0
0.6 0.2 1e+05 4000 0.1 7 0.971980285295217 PCA bimod=0
0.6 0.2 1e+05 4000 0.1 8 0.964450360960861 PCA bimod=0
0.6 0.2 1e+05 4000 0.1 9 0.987306662295836 PCA bimod=0
0.6 0.2 1e+05 4000 0.1 10 0.949389078199187 PCA bimod=0
0.6 0.2 1e+05 4000 0.1 11 0.969475558636329 PCA bimod=0
0.6 0.2 1e+05 4000 0.1 12 0.964524908049995 PCA bimod=0
0.6 0.2 1e+05 4000 0.1 13 0.984757384687833 PCA bimod=0
0.6 0.2 1e+05 4000 0.1 14 0.964524908049995 PCA bimod=0
0.6 0.2 1e+05 4000 0.1 15 0.989856330645003 PCA bimod=0
0.6 0.2 1e+05 4000 0.1 16 0.974566184372712 PCA bimod=0
0.6 0.2 1e+05 4000 0.1 17 0.982247904380145 PCA bimod=0
0.6 0.2 1e+05 4000 0.1 18 0.844734733513253 PCA bimod=0
0.6 0.2 1e+05 4000 0.1 19 0.987306662295836 PCA bimod=0
0.6 0.2 1e+05 4000 0.1 20 0.979653816664866 PCA bimod=0
0.6 0.001 1e+05 4000 0.05 1 0.646931780431568 scVI bimod=0
0.6 0.001 1e+05 4000 0.05 2 0.707444671649696 scVI bimod=0
0.6 0.001 1e+05 4000 0.05 3 0.677548168370013 scVI bimod=0
0.6 0.001 1e+05 4000 0.05 4 0.686149133360547 scVI bimod=0
0.6 0.001 1e+05 4000 0.05 5 0.681578782137378 scVI bimod=0
0.6 0.001 1e+05 4000 0.05 6 0.717071783870219 scVI bimod=0
0.6 0.001 1e+05 4000 0.05 7 0.657926807424799 scVI bimod=0
0.6 0.001 1e+05 4000 0.05 8 0.827159225963807 scVI bimod=0
0.6 0.001 1e+05 4000 0.05 9 0.566135283858045 scVI bimod=0
0.6 0.001 1e+05 4000 0.05 10 0.658153035202988 scVI bimod=0
0.6 0.001 1e+05 4000 0.05 11 0.75516750575194 scVI bimod=0
0.6 0.001 1e+05 4000 0.05 12 0.832326026749385 scVI bimod=0
0.6 0.001 1e+05 4000 0.05 13 0.759515357724072 scVI bimod=0
0.6 0.001 1e+05 4000 0.05 14 0.769987580968176 scVI bimod=0
0.6 0.001 1e+05 4000 0.05 15 0.810315127726212 scVI bimod=0
0.6 0.001 1e+05 4000 0.05 16 0.869163616831949 scVI bimod=0
0.6 0.001 1e+05 4000 0.05 17 0.800626890845504 scVI bimod=0
0.6 0.001 1e+05 4000 0.05 18 0.64513560699382 scVI bimod=0
0.6 0.001 1e+05 4000 0.05 19 0.616265949806828 scVI bimod=0
0.6 0.001 1e+05 4000 0.05 20 0.676140454724157 scVI bimod=0
0.6 0.001 1e+05 4000 0.1 1 0.770814843871368 scVI bimod=0
0.6 0.001 1e+05 4000 0.1 2 0.799868494646112 scVI bimod=0
0.6 0.001 1e+05 4000 0.1 3 0.827843869463181 scVI bimod=0
0.6 0.001 1e+05 4000 0.1 4 0.84385192162455 scVI bimod=0
0.6 0.001 1e+05 4000 0.1 5 0.817115386109824 scVI bimod=0
0.6 0.001 1e+05 4000 0.1 6 0.788333184214574 scVI bimod=0
0.6 0.001 1e+05 4000 0.1 7 0.840628951101299 scVI bimod=0
0.6 0.001 1e+05 4000 0.1 8 0.825774230770524 scVI bimod=0
0.6 0.001 1e+05 4000 0.1 9 0.837847460138554 scVI bimod=0
0.6 0.001 1e+05 4000 0.1 10 0.825270891688372 scVI bimod=0
0.6 0.001 1e+05 4000 0.1 11 0.80229941620911 scVI bimod=0
0.6 0.001 1e+05 4000 0.1 12 0.847266499339632 scVI bimod=0
0.6 0.001 1e+05 4000 0.1 13 0.840671250626999 scVI bimod=0
0.6 0.001 1e+05 4000 0.1 14 0.609124992740672 scVI bimod=0
0.6 0.001 1e+05 4000 0.1 15 0.682181430755592 scVI bimod=0
0.6 0.001 1e+05 4000 0.1 16 0.830250837378466 scVI bimod=0
0.6 0.001 1e+05 4000 0.1 17 0.826216471845089 scVI bimod=0
0.6 0.001 1e+05 4000 0.1 18 0.864493186551011 scVI bimod=0
0.6 0.001 1e+05 4000 0.1 19 0.844196796381593 scVI bimod=0
0.6 0.001 1e+05 4000 0.1 20 0.855358078405615 scVI bimod=0
0.6 0.005 1e+05 4000 0.05 1 0.984889900954931 scVI bimod=0
0.6 0.005 1e+05 4000 0.05 2 0.964616054009868 scVI bimod=0
0.6 0.005 1e+05 4000 0.05 3 0.9183209833633 scVI bimod=0
0.6 0.005 1e+05 4000 0.05 4 0.95957097662368 scVI bimod=0
0.6 0.005 1e+05 4000 0.05 5 0.948998985279366 scVI bimod=0
0.6 0.005 1e+05 4000 0.05 6 0.949082407605852 scVI bimod=0
0.6 0.005 1e+05 4000 0.05 7 0.974640957413885 scVI bimod=0
0.6 0.005 1e+05 4000 0.05 8 0.98483799551202 scVI bimod=0
0.6 0.005 1e+05 4000 0.05 9 0.974826252460562 scVI bimod=0
0.6 0.005 1e+05 4000 0.05 10 0.994962403201992 scVI bimod=0
0.6 0.005 1e+05 4000 0.05 11 0.938948378679635 scVI bimod=0
0.6 0.005 1e+05 4000 0.05 12 0.95957097662368 scVI bimod=0
0.6 0.005 1e+05 4000 0.05 13 0.799504472092762 scVI bimod=0
0.6 0.005 1e+05 4000 0.05 14 0.979777937106397 scVI bimod=0
0.6 0.005 1e+05 4000 0.05 15 0.964616054009868 scVI bimod=0
0.6 0.005 1e+05 4000 0.05 16 0.867617186746624 scVI bimod=0
0.6 0.005 1e+05 4000 0.05 17 0.984889900954931 scVI bimod=0
0.6 0.005 1e+05 4000 0.05 18 0.969559199992684 scVI bimod=0
0.6 0.005 1e+05 4000 0.05 19 0.891030601264795 scVI bimod=0
0.6 0.005 1e+05 4000 0.05 20 0.94930480271903 scVI bimod=0
0.6 0.005 1e+05 4000 0.1 1 0.956770230764263 scVI bimod=0
0.6 0.005 1e+05 4000 0.1 2 0.964389360057659 scVI bimod=0
0.6 0.005 1e+05 4000 0.1 3 0.964267337104357 scVI bimod=0
0.6 0.005 1e+05 4000 0.1 4 0.96171195041174 scVI bimod=0
0.6 0.005 1e+05 4000 0.1 5 0.961752824948228 scVI bimod=0
0.6 0.005 1e+05 4000 0.1 6 0.959171549789931 scVI bimod=0
0.6 0.005 1e+05 4000 0.1 7 0.941565294848937 scVI bimod=0
0.6 0.005 1e+05 4000 0.1 8 0.969582957746688 scVI bimod=0
0.6 0.005 1e+05 4000 0.1 9 0.959472662862036 scVI bimod=0
0.6 0.005 1e+05 4000 0.1 10 0.933468399956332 scVI bimod=0
0.6 0.005 1e+05 4000 0.1 11 0.964375803344223 scVI bimod=0
0.6 0.005 1e+05 4000 0.1 12 0.956948988071125 scVI bimod=0
0.6 0.005 1e+05 4000 0.1 13 0.966891377491704 scVI bimod=0
0.6 0.005 1e+05 4000 0.1 14 0.945989828778004 scVI bimod=0
0.6 0.005 1e+05 4000 0.1 15 0.96183456455292 scVI bimod=0
0.6 0.005 1e+05 4000 0.1 16 0.95929475306792 scVI bimod=0
0.6 0.005 1e+05 4000 0.1 17 0.964213095628109 scVI bimod=0
0.6 0.005 1e+05 4000 0.1 18 0.948879864819561 scVI bimod=0
0.6 0.005 1e+05 4000 0.1 19 0.974493048514354 scVI bimod=0
0.6 0.005 1e+05 4000 0.1 20 0.956646440496563 scVI bimod=0
0.6 0.01 1e+05 4000 0.05 1 1 scVI bimod=0
0.6 0.01 1e+05 4000 0.05 2 0.979725510131346 scVI bimod=0
0.6 0.01 1e+05 4000 0.05 3 0.989925444046447 scVI bimod=0
0.6 0.01 1e+05 4000 0.05 4 0.979777937106397 scVI bimod=0
0.6 0.01 1e+05 4000 0.05 5 0.994962403201992 scVI bimod=0
0.6 0.01 1e+05 4000 0.05 6 0.81421764662103 scVI bimod=0
0.6 0.01 1e+05 4000 0.05 7 0.964616054009868 scVI bimod=0
0.6 0.01 1e+05 4000 0.05 8 0.933249774603721 scVI bimod=0
0.6 0.01 1e+05 4000 0.05 9 0.969799779615097 scVI bimod=0
0.6 0.01 1e+05 4000 0.05 10 1 scVI bimod=0
0.6 0.01 1e+05 4000 0.05 11 0.98483799551202 scVI bimod=0
0.6 0.01 1e+05 4000 0.05 12 0.91908611590001 scVI bimod=0
0.6 0.01 1e+05 4000 0.05 13 0.979777937106397 scVI bimod=0
0.6 0.01 1e+05 4000 0.05 14 0.934137044691645 scVI bimod=0
0.6 0.01 1e+05 4000 0.05 15 0.964508070100857 scVI bimod=0
0.6 0.01 1e+05 4000 0.05 16 0.95943468084114 scVI bimod=0
0.6 0.01 1e+05 4000 0.05 17 0.954366632180517 scVI bimod=0
0.6 0.01 1e+05 4000 0.05 18 0.979725510131346 scVI bimod=0
0.6 0.01 1e+05 4000 0.05 19 0.974640957413885 scVI bimod=0
0.6 0.01 1e+05 4000 0.05 20 0.944025556076847 scVI bimod=0
0.6 0.01 1e+05 4000 0.1 1 0.977112895299285 scVI bimod=0
0.6 0.01 1e+05 4000 0.1 2 0.974645957280745 scVI bimod=0
0.6 0.01 1e+05 4000 0.1 3 0.982195494207377 scVI bimod=0
0.6 0.01 1e+05 4000 0.1 4 0.974705778975596 scVI bimod=0
0.6 0.01 1e+05 4000 0.1 5 0.984783461260612 scVI bimod=0
0.6 0.01 1e+05 4000 0.1 6 0.969515835875388 scVI bimod=0
0.6 0.01 1e+05 4000 0.1 7 0.98729368763176 scVI bimod=0
0.6 0.01 1e+05 4000 0.1 8 0.982287208537179 scVI bimod=0
0.6 0.01 1e+05 4000 0.1 9 0.972060453178931 scVI bimod=0
0.6 0.01 1e+05 4000 0.1 10 0.977179050197697 scVI bimod=0
0.6 0.01 1e+05 4000 0.1 11 0.948851948722701 scVI bimod=0
0.6 0.01 1e+05 4000 0.1 12 0.974539590698625 scVI bimod=0
0.6 0.01 1e+05 4000 0.1 13 0.982208597246684 scVI bimod=0
0.6 0.01 1e+05 4000 0.1 14 0.989875696084733 scVI bimod=0
0.6 0.01 1e+05 4000 0.1 15 0.977112895299285 scVI bimod=0
0.6 0.01 1e+05 4000 0.1 16 0.984763903954144 scVI bimod=0
0.6 0.01 1e+05 4000 0.1 17 0.98731963663401 scVI bimod=0
0.6 0.01 1e+05 4000 0.1 18 0.969475558636329 scVI bimod=0
0.6 0.01 1e+05 4000 0.1 19 0.977231968075873 scVI bimod=0
0.6 0.01 1e+05 4000 0.1 20 0.977179050197697 scVI bimod=0
0.6 0.025 1e+05 4000 0.05 1 1 scVI bimod=0
0.6 0.025 1e+05 4000 0.05 2 0.994962403201992 scVI bimod=0
0.6 0.025 1e+05 4000 0.05 3 0.902546242476856 scVI bimod=0
0.6 0.025 1e+05 4000 0.05 4 0.928444556310919 scVI bimod=0
0.6 0.025 1e+05 4000 0.05 5 0.984889900954931 scVI bimod=0
0.6 0.025 1e+05 4000 0.05 6 0.979725510131346 scVI bimod=0
0.6 0.025 1e+05 4000 0.05 7 0.954366632180517 scVI bimod=0
0.6 0.025 1e+05 4000 0.05 8 0.969559199992684 scVI bimod=0
0.6 0.025 1e+05 4000 0.05 9 0.994962403201992 scVI bimod=0
0.6 0.025 1e+05 4000 0.05 10 1 scVI bimod=0
0.6 0.025 1e+05 4000 0.05 11 0.984889900954931 scVI bimod=0
0.6 0.025 1e+05 4000 0.05 12 0.934794393109364 scVI bimod=0
0.6 0.025 1e+05 4000 0.05 13 0.98483799551202 scVI bimod=0
0.6 0.025 1e+05 4000 0.05 14 0.918085341000294 scVI bimod=0
0.6 0.025 1e+05 4000 0.05 15 0.95420144033883 scVI bimod=0
0.6 0.025 1e+05 4000 0.05 16 0.994962403201992 scVI bimod=0
0.6 0.025 1e+05 4000 0.05 17 0.984889900954931 scVI bimod=0
0.6 0.025 1e+05 4000 0.05 18 0.954366632180517 scVI bimod=0
0.6 0.025 1e+05 4000 0.05 19 0.994962403201992 scVI bimod=0
0.6 0.025 1e+05 4000 0.05 20 0.979777937106397 scVI bimod=0
0.6 0.025 1e+05 4000 0.1 1 0.946256391156257 scVI bimod=0
0.6 0.025 1e+05 4000 0.1 2 0.994937271653139 scVI bimod=0
0.6 0.025 1e+05 4000 0.1 3 0.982247904380145 scVI bimod=0
0.6 0.025 1e+05 4000 0.1 4 0.657458594165065 scVI bimod=0
0.6 0.025 1e+05 4000 0.1 5 0.979713066783867 scVI bimod=0
0.6 0.025 1e+05 4000 0.1 6 0.656656440301096 scVI bimod=0
0.6 0.025 1e+05 4000 0.1 7 0.989875696084733 scVI bimod=0
0.6 0.025 1e+05 4000 0.1 8 0.994937271653139 scVI bimod=0
0.6 0.025 1e+05 4000 0.1 9 0.99239344437526 scVI bimod=0
0.6 0.025 1e+05 4000 0.1 10 0.98729368763176 scVI bimod=0
0.6 0.025 1e+05 4000 0.1 11 0.989849875336681 scVI bimod=0
0.6 0.025 1e+05 4000 0.1 12 0.979680150884019 scVI bimod=0
0.6 0.025 1e+05 4000 0.1 13 0.941367173840316 scVI bimod=0
0.6 0.025 1e+05 4000 0.1 14 0.994930879844334 scVI bimod=0
0.6 0.025 1e+05 4000 0.1 15 0.977099663312715 scVI bimod=0
0.6 0.025 1e+05 4000 0.1 16 0.992406291256992 scVI bimod=0
0.6 0.025 1e+05 4000 0.1 17 0.989843419947483 scVI bimod=0
0.6 0.025 1e+05 4000 0.1 18 0.95916470432447 scVI bimod=0
0.6 0.025 1e+05 4000 0.1 19 0.964280896602891 scVI bimod=0
0.6 0.025 1e+05 4000 0.1 20 0.987306662295836 scVI bimod=0
0.6 0.04 1e+05 4000 0.05 1 0.919497664226324 scVI bimod=0
0.6 0.04 1e+05 4000 0.05 2 0.95957097662368 scVI bimod=0
0.6 0.04 1e+05 4000 0.05 3 0.989925444046447 scVI bimod=0
0.6 0.04 1e+05 4000 0.05 4 0.92487773713749 scVI bimod=0
0.6 0.04 1e+05 4000 0.05 5 1 scVI bimod=0
0.6 0.04 1e+05 4000 0.05 6 0.832223135007377 scVI bimod=0
0.6 0.04 1e+05 4000 0.05 7 0.949499321609797 scVI bimod=0
0.6 0.04 1e+05 4000 0.05 8 0.855586905558962 scVI bimod=0
0.6 0.04 1e+05 4000 0.05 9 0.994962403201992 scVI bimod=0
0.6 0.04 1e+05 4000 0.05 10 0.923245977737236 scVI bimod=0
0.6 0.04 1e+05 4000 0.05 11 0.9438009308921 scVI bimod=0
0.6 0.04 1e+05 4000 0.05 12 0.969799779615097 scVI bimod=0
0.6 0.04 1e+05 4000 0.05 13 0.979751724289096 scVI bimod=0
0.6 0.04 1e+05 4000 0.05 14 0.98483799551202 scVI bimod=0
0.6 0.04 1e+05 4000 0.05 15 0.959352886311774 scVI bimod=0
0.6 0.04 1e+05 4000 0.05 16 0.954531772092126 scVI bimod=0
0.6 0.04 1e+05 4000 0.05 17 0.974720377738216 scVI bimod=0
0.6 0.04 1e+05 4000 0.05 18 0.989899747568792 scVI bimod=0
0.6 0.04 1e+05 4000 0.05 19 0.902667469555479 scVI bimod=0
0.6 0.04 1e+05 4000 0.05 20 0.994962403201992 scVI bimod=0
0.6 0.04 1e+05 4000 0.1 1 0.997468540010361 scVI bimod=0
0.6 0.04 1e+05 4000 0.1 2 0.97709304719356 scVI bimod=0
0.6 0.04 1e+05 4000 0.1 3 0.961998005899403 scVI bimod=0
0.6 0.04 1e+05 4000 0.1 4 0.979713066783867 scVI bimod=0
0.6 0.04 1e+05 4000 0.1 5 0.989856330645003 scVI bimod=0
0.6 0.04 1e+05 4000 0.1 6 0.974705778975596 scVI bimod=0
0.6 0.04 1e+05 4000 0.1 7 0.977099663312715 scVI bimod=0
0.6 0.04 1e+05 4000 0.1 8 0.969582957746688 scVI bimod=0
0.6 0.04 1e+05 4000 0.1 9 0.982221699955239 scVI bimod=0
0.6 0.04 1e+05 4000 0.1 10 0.987345584332697 scVI bimod=0
0.6 0.04 1e+05 4000 0.1 11 0.66395386021246 scVI bimod=0
0.6 0.04 1e+05 4000 0.1 12 0.989875696084733 scVI bimod=0
0.6 0.04 1e+05 4000 0.1 13 0.987306662295836 scVI bimod=0
0.6 0.04 1e+05 4000 0.1 14 0.982208597246684 scVI bimod=0
0.6 0.04 1e+05 4000 0.1 15 0.969441991911844 scVI bimod=0
0.6 0.04 1e+05 4000 0.1 16 0.951407209168569 scVI bimod=0
0.6 0.04 1e+05 4000 0.1 17 0.994937271653139 scVI bimod=0
0.6 0.04 1e+05 4000 0.1 18 0.974546239243944 scVI bimod=0
0.6 0.04 1e+05 4000 0.1 19 0.994930879844334 scVI bimod=0
0.6 0.04 1e+05 4000 0.1 20 0.989875696084733 scVI bimod=0
0.6 0.1 1e+05 4000 0.05 1 0.974720377738216 scVI bimod=0
0.6 0.1 1e+05 4000 0.05 2 0.969559199992684 scVI bimod=0
0.6 0.1 1e+05 4000 0.05 3 0.979856567516639 scVI bimod=0
0.6 0.1 1e+05 4000 0.05 4 1 scVI bimod=0
0.6 0.1 1e+05 4000 0.05 5 0.934794393109364 scVI bimod=0
0.6 0.1 1e+05 4000 0.05 6 0.882297619260292 scVI bimod=0
0.6 0.1 1e+05 4000 0.05 7 1 scVI bimod=0
0.6 0.1 1e+05 4000 0.05 8 0.984889900954931 scVI bimod=0
0.6 0.1 1e+05 4000 0.05 9 0.894301311119644 scVI bimod=0
0.6 0.1 1e+05 4000 0.05 10 0.989925444046447 scVI bimod=0
0.6 0.1 1e+05 4000 0.05 11 0.897552871049523 scVI bimod=0
0.6 0.1 1e+05 4000 0.05 12 0.974826252460562 scVI bimod=0
0.6 0.1 1e+05 4000 0.05 13 1 scVI bimod=0
0.6 0.1 1e+05 4000 0.05 14 0.929830103746906 scVI bimod=0
0.6 0.1 1e+05 4000 0.05 15 0.94930480271903 scVI bimod=0
0.6 0.1 1e+05 4000 0.05 16 0.974720377738216 scVI bimod=0
0.6 0.1 1e+05 4000 0.05 17 0.969559199992684 scVI bimod=0
0.6 0.1 1e+05 4000 0.05 18 1 scVI bimod=0
0.6 0.1 1e+05 4000 0.05 19 0.994962403201992 scVI bimod=0
0.6 0.1 1e+05 4000 0.05 20 0.964777987854689 scVI bimod=0
0.6 0.1 1e+05 4000 0.1 1 0.969475558636329 scVI bimod=0
0.6 0.1 1e+05 4000 0.1 2 0.987306662295836 scVI bimod=0
0.6 0.1 1e+05 4000 0.1 3 0.994937271653139 scVI bimod=0
0.6 0.1 1e+05 4000 0.1 4 0.946382611383858 scVI bimod=0
0.6 0.1 1e+05 4000 0.1 5 0.951796041366053 scVI bimod=0
0.6 0.1 1e+05 4000 0.1 6 0.982221699955239 scVI bimod=0
0.6 0.1 1e+05 4000 0.1 7 0.964287676221589 scVI bimod=0
0.6 0.1 1e+05 4000 0.1 8 0.977179050197697 scVI bimod=0
0.6 0.1 1e+05 4000 0.1 9 0.989856330645003 scVI bimod=0
0.6 0.1 1e+05 4000 0.1 10 0.987345584332697 scVI bimod=0
0.6 0.1 1e+05 4000 0.1 11 0.951796041366053 scVI bimod=0
0.6 0.1 1e+05 4000 0.1 12 0.992406291256992 scVI bimod=0
0.6 0.1 1e+05 4000 0.1 13 0.992406291256992 scVI bimod=0
0.6 0.1 1e+05 4000 0.1 14 0.966864392052796 scVI bimod=0
0.6 0.1 1e+05 4000 0.1 15 0.987345584332697 scVI bimod=0
0.6 0.1 1e+05 4000 0.1 16 0.966864392052796 scVI bimod=0
0.6 0.1 1e+05 4000 0.1 17 0.964389360057659 scVI bimod=0
0.6 0.1 1e+05 4000 0.1 18 0.997468540010361 scVI bimod=0
0.6 0.1 1e+05 4000 0.1 19 0.997468540010361 scVI bimod=0
0.6 0.1 1e+05 4000 0.1 20 0.98731963663401 scVI bimod=0
0.6 0.2 1e+05 4000 0.05 1 0.95425651005758 scVI bimod=0
0.6 0.2 1e+05 4000 0.05 2 0.959325618624677 scVI bimod=0
0.6 0.2 1e+05 4000 0.05 3 0.95957097662368 scVI bimod=0
0.6 0.2 1e+05 4000 0.05 4 0.989925444046447 scVI bimod=0
0.6 0.2 1e+05 4000 0.05 5 0.91412308392569 scVI bimod=0
0.6 0.2 1e+05 4000 0.05 6 0.989925444046447 scVI bimod=0
0.6 0.2 1e+05 4000 0.05 7 0.994962403201992 scVI bimod=0
0.6 0.2 1e+05 4000 0.05 8 0.959761731033133 scVI bimod=0
0.6 0.2 1e+05 4000 0.05 9 0.98483799551202 scVI bimod=0
0.6 0.2 1e+05 4000 0.05 10 0.989899747568792 scVI bimod=0
0.6 0.2 1e+05 4000 0.05 11 1 scVI bimod=0
0.6 0.2 1e+05 4000 0.05 12 0.989925444046447 scVI bimod=0
0.6 0.2 1e+05 4000 0.05 13 0.93365065922283 scVI bimod=0
0.6 0.2 1e+05 4000 0.05 14 0.989925444046447 scVI bimod=0
0.6 0.2 1e+05 4000 0.05 15 0.984889900954931 scVI bimod=0
0.6 0.2 1e+05 4000 0.05 16 0.93365065922283 scVI bimod=0
0.6 0.2 1e+05 4000 0.05 17 0.95943468084114 scVI bimod=0
0.6 0.2 1e+05 4000 0.05 18 0.949165816752943 scVI bimod=0
0.6 0.2 1e+05 4000 0.05 19 0.943969408696122 scVI bimod=0
0.6 0.2 1e+05 4000 0.05 20 0.943969408696122 scVI bimod=0
0.6 0.2 1e+05 4000 0.1 1 0.989875696084733 scVI bimod=0
0.6 0.2 1e+05 4000 0.1 2 0.992406291256992 scVI bimod=0
0.6 0.2 1e+05 4000 0.1 3 0.994937271653139 scVI bimod=0
0.6 0.2 1e+05 4000 0.1 4 0.98481605512993 scVI bimod=0
0.6 0.2 1e+05 4000 0.1 5 0.992406291256992 scVI bimod=0
0.6 0.2 1e+05 4000 0.1 6 0.964341910037709 scVI bimod=0
0.6 0.2 1e+05 4000 0.1 7 0.95657765567361 scVI bimod=0
0.6 0.2 1e+05 4000 0.1 8 0.994937271653139 scVI bimod=0
0.6 0.2 1e+05 4000 0.1 9 0.997468540010361 scVI bimod=0
0.6 0.2 1e+05 4000 0.1 10 0.984783461260612 scVI bimod=0
0.6 0.2 1e+05 4000 0.1 11 0.971993647460654 scVI bimod=0
0.6 0.2 1e+05 4000 0.1 12 0.964341910037709 scVI bimod=0
0.6 0.2 1e+05 4000 0.1 13 0.997468540010361 scVI bimod=0
0.6 0.2 1e+05 4000 0.1 14 0.987306662295836 scVI bimod=0
0.6 0.2 1e+05 4000 0.1 15 0.969421850847853 scVI bimod=0
0.6 0.2 1e+05 4000 0.1 16 0.969582957746688 scVI bimod=0
0.6 0.2 1e+05 4000 0.1 17 0.974599424563463 scVI bimod=0
0.6 0.2 1e+05 4000 0.1 18 1 scVI bimod=0
0.6 0.2 1e+05 4000 0.1 19 0.989849875336681 scVI bimod=0
0.6 0.2 1e+05 4000 0.1 20 0.987345584332697 scVI bimod=0
0.6 0.001 1e+05 4000 0.05 1 0.477448099057167 SIMLR bimod=0
0.6 0.001 1e+05 4000 0.05 2 0.702767277423419 SIMLR bimod=0
0.6 0.001 1e+05 4000 0.05 3 0.749100071473749 SIMLR bimod=0
0.6 0.001 1e+05 4000 0.05 4 0.728997995755084 SIMLR bimod=0
0.6 0.001 1e+05 4000 0.05 5 0.657700503635653 SIMLR bimod=0
0.6 0.001 1e+05 4000 0.05 6 0.594726859292931 SIMLR bimod=0
0.6 0.001 1e+05 4000 0.05 7 0.728469924800123 SIMLR bimod=0
0.6 0.001 1e+05 4000 0.05 8 0.71058609759822 SIMLR bimod=0
0.6 0.001 1e+05 4000 0.05 9 0.634679579396483 SIMLR bimod=0
0.6 0.001 1e+05 4000 0.05 10 0.683933197735162 SIMLR bimod=0
0.6 0.001 1e+05 4000 0.05 11 0.725537291918048 SIMLR bimod=0
0.6 0.001 1e+05 4000 0.05 12 0.71304668339249 SIMLR bimod=0
0.6 0.001 1e+05 4000 0.05 13 0.673669758256317 SIMLR bimod=0
0.6 0.001 1e+05 4000 0.05 14 0.724638520130419 SIMLR bimod=0
0.6 0.001 1e+05 4000 0.05 15 0.765827554289093 SIMLR bimod=0
0.6 0.001 1e+05 4000 0.05 16 0.666872382952551 SIMLR bimod=0
0.6 0.001 1e+05 4000 0.05 17 0.640833189980507 SIMLR bimod=0
0.6 0.001 1e+05 4000 0.05 18 0.730984496221054 SIMLR bimod=0
0.6 0.001 1e+05 4000 0.05 19 0.659192705045863 SIMLR bimod=0
0.6 0.001 1e+05 4000 0.05 20 0.613036055354176 SIMLR bimod=0
0.6 0.001 1e+05 4000 0.1 1 0.554133509931409 SIMLR bimod=0
0.6 0.001 1e+05 4000 0.1 2 0.52522973965038 SIMLR bimod=0
0.6 0.001 1e+05 4000 0.1 3 0.68289947947245 SIMLR bimod=0
0.6 0.001 1e+05 4000 0.1 4 0.772861574582016 SIMLR bimod=0
0.6 0.001 1e+05 4000 0.1 5 0.523270425145338 SIMLR bimod=0
0.6 0.001 1e+05 4000 0.1 6 0.722469408340006 SIMLR bimod=0
0.6 0.001 1e+05 4000 0.1 7 0.535888162178736 SIMLR bimod=0
0.6 0.001 1e+05 4000 0.1 8 0.720171634204388 SIMLR bimod=0
0.6 0.001 1e+05 4000 0.1 9 0.561480068089302 SIMLR bimod=0
0.6 0.001 1e+05 4000 0.1 10 0.604582640652901 SIMLR bimod=0
0.6 0.001 1e+05 4000 0.1 11 0.754751244551756 SIMLR bimod=0
0.6 0.001 1e+05 4000 0.1 12 0.503125266453685 SIMLR bimod=0
0.6 0.001 1e+05 4000 0.1 13 0.717308593136502 SIMLR bimod=0
0.6 0.001 1e+05 4000 0.1 14 0.598537838706563 SIMLR bimod=0
0.6 0.001 1e+05 4000 0.1 15 0.74583820986035 SIMLR bimod=0
0.6 0.001 1e+05 4000 0.1 16 0.571948556401046 SIMLR bimod=0
0.6 0.001 1e+05 4000 0.1 17 0.696226963623722 SIMLR bimod=0
0.6 0.001 1e+05 4000 0.1 18 0.561454192415817 SIMLR bimod=0
0.6 0.001 1e+05 4000 0.1 19 0.54495477861354 SIMLR bimod=0
0.6 0.001 1e+05 4000 0.1 20 0.634472165255019 SIMLR bimod=0
0.6 0.005 1e+05 4000 0.05 1 0.840262505455595 SIMLR bimod=0
0.6 0.005 1e+05 4000 0.05 2 0.770215762346315 SIMLR bimod=0
0.6 0.005 1e+05 4000 0.05 3 0.755556940605954 SIMLR bimod=0
0.6 0.005 1e+05 4000 0.05 4 0.853507475019261 SIMLR bimod=0
0.6 0.005 1e+05 4000 0.05 5 0.804772506443159 SIMLR bimod=0
0.6 0.005 1e+05 4000 0.05 6 0.761176596642155 SIMLR bimod=0
0.6 0.005 1e+05 4000 0.05 7 0.835131426816642 SIMLR bimod=0
0.6 0.005 1e+05 4000 0.05 8 0.870898331863278 SIMLR bimod=0
0.6 0.005 1e+05 4000 0.05 9 0.756918053512832 SIMLR bimod=0
0.6 0.005 1e+05 4000 0.05 10 0.806422772605257 SIMLR bimod=0
0.6 0.005 1e+05 4000 0.05 11 0.823967667656506 SIMLR bimod=0
0.6 0.005 1e+05 4000 0.05 12 0.833935643549787 SIMLR bimod=0
0.6 0.005 1e+05 4000 0.05 13 0.803117689667832 SIMLR bimod=0
0.6 0.005 1e+05 4000 0.05 14 0.870481199721078 SIMLR bimod=0
0.6 0.005 1e+05 4000 0.05 15 0.807031505696348 SIMLR bimod=0
0.6 0.005 1e+05 4000 0.05 16 0.808175680426819 SIMLR bimod=0
0.6 0.005 1e+05 4000 0.05 17 0.773439297221909 SIMLR bimod=0
0.6 0.005 1e+05 4000 0.05 18 0.812730606618827 SIMLR bimod=0
0.6 0.005 1e+05 4000 0.05 19 0.809175041945429 SIMLR bimod=0
0.6 0.005 1e+05 4000 0.05 20 0.781443645087857 SIMLR bimod=0
0.6 0.005 1e+05 4000 0.1 1 0.842343876880847 SIMLR bimod=0
0.6 0.005 1e+05 4000 0.1 2 0.644245105862095 SIMLR bimod=0
0.6 0.005 1e+05 4000 0.1 3 0.742174188853062 SIMLR bimod=0
0.6 0.005 1e+05 4000 0.1 4 0.672743025413427 SIMLR bimod=0
0.6 0.005 1e+05 4000 0.1 5 0.886137846205602 SIMLR bimod=0
0.6 0.005 1e+05 4000 0.1 6 0.833659104420101 SIMLR bimod=0
0.6 0.005 1e+05 4000 0.1 7 0.657108474065402 SIMLR bimod=0
0.6 0.005 1e+05 4000 0.1 8 0.6921644748763 SIMLR bimod=0
0.6 0.005 1e+05 4000 0.1 9 0.743701770160318 SIMLR bimod=0
0.6 0.005 1e+05 4000 0.1 10 0.65062716272955 SIMLR bimod=0
0.6 0.005 1e+05 4000 0.1 11 0.723901397509627 SIMLR bimod=0
0.6 0.005 1e+05 4000 0.1 12 0.852338924570036 SIMLR bimod=0
0.6 0.005 1e+05 4000 0.1 13 0.721875228520647 SIMLR bimod=0
0.6 0.005 1e+05 4000 0.1 14 0.859673427809896 SIMLR bimod=0
0.6 0.005 1e+05 4000 0.1 15 0.72050038564334 SIMLR bimod=0
0.6 0.005 1e+05 4000 0.1 16 0.750589751281095 SIMLR bimod=0
0.6 0.005 1e+05 4000 0.1 17 0.684908090705333 SIMLR bimod=0
0.6 0.005 1e+05 4000 0.1 18 0.76417389447861 SIMLR bimod=0
0.6 0.005 1e+05 4000 0.1 19 0.721752226834902 SIMLR bimod=0
0.6 0.005 1e+05 4000 0.1 20 0.719503345635563 SIMLR bimod=0
0.6 0.01 1e+05 4000 0.05 1 0.750514528333928 SIMLR bimod=0
0.6 0.01 1e+05 4000 0.05 2 0.84474479408889 SIMLR bimod=0
0.6 0.01 1e+05 4000 0.05 3 0.839212780228758 SIMLR bimod=0
0.6 0.01 1e+05 4000 0.05 4 0.844341793467379 SIMLR bimod=0
0.6 0.01 1e+05 4000 0.05 5 0.855751618094103 SIMLR bimod=0
0.6 0.01 1e+05 4000 0.05 6 0.833696193491434 SIMLR bimod=0
0.6 0.01 1e+05 4000 0.05 7 0.856409996434749 SIMLR bimod=0
0.6 0.01 1e+05 4000 0.05 8 0.790780236900181 SIMLR bimod=0
0.6 0.01 1e+05 4000 0.05 9 0.761523737133541 SIMLR bimod=0
0.6 0.01 1e+05 4000 0.05 10 0.698439301155387 SIMLR bimod=0
0.6 0.01 1e+05 4000 0.05 11 0.831914351418877 SIMLR bimod=0
0.6 0.01 1e+05 4000 0.05 12 0.829644960468061 SIMLR bimod=0
0.6 0.01 1e+05 4000 0.05 13 0.852812658522263 SIMLR bimod=0
0.6 0.01 1e+05 4000 0.05 14 0.833422416349805 SIMLR bimod=0
0.6 0.01 1e+05 4000 0.05 15 0.844442569866214 SIMLR bimod=0
0.6 0.01 1e+05 4000 0.05 16 0.787018358351241 SIMLR bimod=0
0.6 0.01 1e+05 4000 0.05 17 0.871154876140012 SIMLR bimod=0
0.6 0.01 1e+05 4000 0.05 18 0.843534951776969 SIMLR bimod=0
0.6 0.01 1e+05 4000 0.05 19 0.858937725844919 SIMLR bimod=0
0.6 0.01 1e+05 4000 0.05 20 0.807210427183897 SIMLR bimod=0
0.6 0.01 1e+05 4000 0.1 1 0.878802392985905 SIMLR bimod=0
0.6 0.01 1e+05 4000 0.1 2 0.875122888702706 SIMLR bimod=0
0.6 0.01 1e+05 4000 0.1 3 0.834548725828372 SIMLR bimod=0
0.6 0.01 1e+05 4000 0.1 4 0.849053940869376 SIMLR bimod=0
0.6 0.01 1e+05 4000 0.1 5 0.883354905374704 SIMLR bimod=0
0.6 0.01 1e+05 4000 0.1 6 0.821464811139408 SIMLR bimod=0
0.6 0.01 1e+05 4000 0.1 7 0.880874075344063 SIMLR bimod=0
0.6 0.01 1e+05 4000 0.1 8 0.898995223122987 SIMLR bimod=0
0.6 0.01 1e+05 4000 0.1 9 0.83324805956072 SIMLR bimod=0
0.6 0.01 1e+05 4000 0.1 10 0.853093108535639 SIMLR bimod=0
0.6 0.01 1e+05 4000 0.1 11 0.772729119339655 SIMLR bimod=0
0.6 0.01 1e+05 4000 0.1 12 0.826736336432229 SIMLR bimod=0
0.6 0.01 1e+05 4000 0.1 13 0.87061659173014 SIMLR bimod=0
0.6 0.01 1e+05 4000 0.1 14 0.864623114271025 SIMLR bimod=0
0.6 0.01 1e+05 4000 0.1 15 0.781224606838648 SIMLR bimod=0
0.6 0.01 1e+05 4000 0.1 16 0.853962111479923 SIMLR bimod=0
0.6 0.01 1e+05 4000 0.1 17 0.864411966890301 SIMLR bimod=0
0.6 0.01 1e+05 4000 0.1 18 0.760054926406562 SIMLR bimod=0
0.6 0.01 1e+05 4000 0.1 19 0.80270513080263 SIMLR bimod=0
0.6 0.01 1e+05 4000 0.1 20 0.907152525999177 SIMLR bimod=0
0.6 0.025 1e+05 4000 0.05 1 0.782562666485341 SIMLR bimod=0
0.6 0.025 1e+05 4000 0.05 2 0.818375739617042 SIMLR bimod=0
0.6 0.025 1e+05 4000 0.05 3 0.799758104316615 SIMLR bimod=0
0.6 0.025 1e+05 4000 0.05 4 0.860899685990139 SIMLR bimod=0
0.6 0.025 1e+05 4000 0.05 5 0.860932328416146 SIMLR bimod=0
0.6 0.025 1e+05 4000 0.05 6 0.727331055353718 SIMLR bimod=0
0.6 0.025 1e+05 4000 0.05 7 0.913232050495065 SIMLR bimod=0
0.6 0.025 1e+05 4000 0.05 8 0.825565605899307 SIMLR bimod=0
0.6 0.025 1e+05 4000 0.05 9 0.760867864561484 SIMLR bimod=0
0.6 0.025 1e+05 4000 0.05 10 0.833422416349805 SIMLR bimod=0
0.6 0.025 1e+05 4000 0.05 11 0.850424051498004 SIMLR bimod=0
0.6 0.025 1e+05 4000 0.05 12 0.777172614352714 SIMLR bimod=0
0.6 0.025 1e+05 4000 0.05 13 0.792139102725898 SIMLR bimod=0
0.6 0.025 1e+05 4000 0.05 14 0.810065919757387 SIMLR bimod=0
0.6 0.025 1e+05 4000 0.05 15 0.892822617528781 SIMLR bimod=0
0.6 0.025 1e+05 4000 0.05 16 0.829851631502466 SIMLR bimod=0
0.6 0.025 1e+05 4000 0.05 17 0.767242811816432 SIMLR bimod=0
0.6 0.025 1e+05 4000 0.05 18 0.803945668057745 SIMLR bimod=0
0.6 0.025 1e+05 4000 0.05 19 0.843063775876765 SIMLR bimod=0
0.6 0.025 1e+05 4000 0.05 20 0.887179956369213 SIMLR bimod=0
0.6 0.025 1e+05 4000 0.1 1 0.822390250497097 SIMLR bimod=0
0.6 0.025 1e+05 4000 0.1 2 0.850053862980178 SIMLR bimod=0
0.6 0.025 1e+05 4000 0.1 3 0.882686539842573 SIMLR bimod=0
0.6 0.025 1e+05 4000 0.1 4 0.872702051503852 SIMLR bimod=0
0.6 0.025 1e+05 4000 0.1 5 0.827515285165752 SIMLR bimod=0
0.6 0.025 1e+05 4000 0.1 6 0.86107210481252 SIMLR bimod=0
0.6 0.025 1e+05 4000 0.1 7 0.912460452029908 SIMLR bimod=0
0.6 0.025 1e+05 4000 0.1 8 0.902097639784115 SIMLR bimod=0
0.6 0.025 1e+05 4000 0.1 9 0.930617246883643 SIMLR bimod=0
0.6 0.025 1e+05 4000 0.1 10 0.867538785169603 SIMLR bimod=0
0.6 0.025 1e+05 4000 0.1 11 0.787539160297309 SIMLR bimod=0
0.6 0.025 1e+05 4000 0.1 12 0.857252555558795 SIMLR bimod=0
0.6 0.025 1e+05 4000 0.1 13 0.812787475768758 SIMLR bimod=0
0.6 0.025 1e+05 4000 0.1 14 0.900826737155329 SIMLR bimod=0
0.6 0.025 1e+05 4000 0.1 15 0.805438893968712 SIMLR bimod=0
0.6 0.025 1e+05 4000 0.1 16 0.813974116612685 SIMLR bimod=0
0.6 0.025 1e+05 4000 0.1 17 0.851077012910416 SIMLR bimod=0
0.6 0.025 1e+05 4000 0.1 18 0.846270185962419 SIMLR bimod=0
0.6 0.025 1e+05 4000 0.1 19 0.845909757193472 SIMLR bimod=0
0.6 0.025 1e+05 4000 0.1 20 0.883716281686119 SIMLR bimod=0
0.6 0.04 1e+05 4000 0.05 1 0.86584005071349 SIMLR bimod=0
0.6 0.04 1e+05 4000 0.05 2 0.860442496364491 SIMLR bimod=0
0.6 0.04 1e+05 4000 0.05 3 0.90339427252565 SIMLR bimod=0
0.6 0.04 1e+05 4000 0.05 4 0.846153095062881 SIMLR bimod=0
0.6 0.04 1e+05 4000 0.05 5 0.847557981434121 SIMLR bimod=0
0.6 0.04 1e+05 4000 0.05 6 0.876960063219883 SIMLR bimod=0
0.6 0.04 1e+05 4000 0.05 7 0.910101937780551 SIMLR bimod=0
0.6 0.04 1e+05 4000 0.05 8 0.893007669508528 SIMLR bimod=0
0.6 0.04 1e+05 4000 0.05 9 0.871251050323251 SIMLR bimod=0
0.6 0.04 1e+05 4000 0.05 10 0.877435862314643 SIMLR bimod=0
0.6 0.04 1e+05 4000 0.05 11 0.897277534977415 SIMLR bimod=0
0.6 0.04 1e+05 4000 0.05 12 0.866034189923922 SIMLR bimod=0
0.6 0.04 1e+05 4000 0.05 13 0.901879016646963 SIMLR bimod=0
0.6 0.04 1e+05 4000 0.05 14 0.865062831591824 SIMLR bimod=0
0.6 0.04 1e+05 4000 0.05 15 0.90339427252565 SIMLR bimod=0
0.6 0.04 1e+05 4000 0.05 16 0.897919772965873 SIMLR bimod=0
0.6 0.04 1e+05 4000 0.05 17 0.88764717495795 SIMLR bimod=0
0.6 0.04 1e+05 4000 0.05 18 0.851818607711985 SIMLR bimod=0
0.6 0.04 1e+05 4000 0.05 19 0.871891794836065 SIMLR bimod=0
0.6 0.04 1e+05 4000 0.05 20 0.855751618094103 SIMLR bimod=0
0.6 0.04 1e+05 4000 0.1 1 0.848152548918469 SIMLR bimod=0
0.6 0.04 1e+05 4000 0.1 2 0.855894099439748 SIMLR bimod=0
0.6 0.04 1e+05 4000 0.1 3 0.858952324671547 SIMLR bimod=0
0.6 0.04 1e+05 4000 0.1 4 0.798054819830069 SIMLR bimod=0
0.6 0.04 1e+05 4000 0.1 5 0.833881634888564 SIMLR bimod=0
0.6 0.04 1e+05 4000 0.1 6 0.884352060167224 SIMLR bimod=0
0.6 0.04 1e+05 4000 0.1 7 0.858008622340736 SIMLR bimod=0
0.6 0.04 1e+05 4000 0.1 8 0.839587426761348 SIMLR bimod=0
0.6 0.04 1e+05 4000 0.1 9 0.882135530876424 SIMLR bimod=0
0.6 0.04 1e+05 4000 0.1 10 0.870584448533849 SIMLR bimod=0
0.6 0.04 1e+05 4000 0.1 11 0.898115497314709 SIMLR bimod=0
0.6 0.04 1e+05 4000 0.1 12 0.849862343514791 SIMLR bimod=0
0.6 0.04 1e+05 4000 0.1 13 0.864485065098545 SIMLR bimod=0
0.6 0.04 1e+05 4000 0.1 14 0.925875630394128 SIMLR bimod=0
0.6 0.04 1e+05 4000 0.1 15 0.834873447179365 SIMLR bimod=0
0.6 0.04 1e+05 4000 0.1 16 0.846312081927425 SIMLR bimod=0
0.6 0.04 1e+05 4000 0.1 17 0.892954838848087 SIMLR bimod=0
0.6 0.04 1e+05 4000 0.1 18 0.839697593473813 SIMLR bimod=0
0.6 0.04 1e+05 4000 0.1 19 0.844953129942617 SIMLR bimod=0
0.6 0.04 1e+05 4000 0.1 20 0.770795861280101 SIMLR bimod=0
0.6 0.1 1e+05 4000 0.05 1 0.881416784299369 SIMLR bimod=0
0.6 0.1 1e+05 4000 0.05 2 0.645873073117701 SIMLR bimod=0
0.6 0.1 1e+05 4000 0.05 3 0.881731526834288 SIMLR bimod=0
0.6 0.1 1e+05 4000 0.05 4 0.933450254407639 SIMLR bimod=0
0.6 0.1 1e+05 4000 0.05 5 0.835677257624588 SIMLR bimod=0
0.6 0.1 1e+05 4000 0.05 6 0.881605650982729 SIMLR bimod=0
0.6 0.1 1e+05 4000 0.05 7 0.817180626196488 SIMLR bimod=0
0.6 0.1 1e+05 4000 0.05 8 0.907795090723922 SIMLR bimod=0
0.6 0.1 1e+05 4000 0.05 9 0.876737886197226 SIMLR bimod=0
0.6 0.1 1e+05 4000 0.05 10 0.820408921606614 SIMLR bimod=0
0.6 0.1 1e+05 4000 0.05 11 0.918026414440511 SIMLR bimod=0
0.6 0.1 1e+05 4000 0.05 12 0.892699215321423 SIMLR bimod=0
0.6 0.1 1e+05 4000 0.05 13 0.922808061819921 SIMLR bimod=0
0.6 0.1 1e+05 4000 0.05 14 0.913053669108504 SIMLR bimod=0
0.6 0.1 1e+05 4000 0.05 15 0.813155854035826 SIMLR bimod=0
0.6 0.1 1e+05 4000 0.05 16 0.856179649838827 SIMLR bimod=0
0.6 0.1 1e+05 4000 0.05 17 0.87201985683966 SIMLR bimod=0
0.6 0.1 1e+05 4000 0.05 18 0.886556390105846 SIMLR bimod=0
0.6 0.1 1e+05 4000 0.05 19 0.817954209586139 SIMLR bimod=0
0.6 0.1 1e+05 4000 0.05 20 0.885900896341841 SIMLR bimod=0
0.6 0.1 1e+05 4000 0.1 1 0.860123662728881 SIMLR bimod=0
0.6 0.1 1e+05 4000 0.1 2 0.847500680328105 SIMLR bimod=0
0.6 0.1 1e+05 4000 0.1 3 0.907483878854491 SIMLR bimod=0
0.6 0.1 1e+05 4000 0.1 4 0.860164575856238 SIMLR bimod=0
0.6 0.1 1e+05 4000 0.1 5 0.857318339540098 SIMLR bimod=0
0.6 0.1 1e+05 4000 0.1 6 0.910382313297828 SIMLR bimod=0
0.6 0.1 1e+05 4000 0.1 7 0.864119481578566 SIMLR bimod=0
0.6 0.1 1e+05 4000 0.1 8 0.891136214555362 SIMLR bimod=0
0.6 0.1 1e+05 4000 0.1 9 0.897449047960026 SIMLR bimod=0
0.6 0.1 1e+05 4000 0.1 10 0.886669362622654 SIMLR bimod=0
0.6 0.1 1e+05 4000 0.1 11 0.859386732699559 SIMLR bimod=0
0.6 0.1 1e+05 4000 0.1 12 0.873062228693952 SIMLR bimod=0
0.6 0.1 1e+05 4000 0.1 13 0.933856038036943 SIMLR bimod=0
0.6 0.1 1e+05 4000 0.1 14 0.884524617938854 SIMLR bimod=0
0.6 0.1 1e+05 4000 0.1 15 0.850794369932831 SIMLR bimod=0
0.6 0.1 1e+05 4000 0.1 16 0.901542450678237 SIMLR bimod=0
0.6 0.1 1e+05 4000 0.1 17 0.884210837533226 SIMLR bimod=0
0.6 0.1 1e+05 4000 0.1 18 0.893341024684634 SIMLR bimod=0
0.6 0.1 1e+05 4000 0.1 19 0.875178694944627 SIMLR bimod=0
0.6 0.1 1e+05 4000 0.1 20 0.895121773963481 SIMLR bimod=0
0.6 0.2 1e+05 4000 0.05 1 0.774006409986261 SIMLR bimod=0
0.6 0.2 1e+05 4000 0.05 2 0.850822840185581 SIMLR bimod=0
0.6 0.2 1e+05 4000 0.05 3 0.842086551530278 SIMLR bimod=0
0.6 0.2 1e+05 4000 0.05 4 0.822714083811914 SIMLR bimod=0
0.6 0.2 1e+05 4000 0.05 5 0.838059290873684 SIMLR bimod=0
0.6 0.2 1e+05 4000 0.05 6 0.907434706309964 SIMLR bimod=0
0.6 0.2 1e+05 4000 0.05 7 0.837957402801182 SIMLR bimod=0
0.6 0.2 1e+05 4000 0.05 8 0.87616617177571 SIMLR bimod=0
0.6 0.2 1e+05 4000 0.05 9 0.881668592434786 SIMLR bimod=0
0.6 0.2 1e+05 4000 0.05 10 0.820933611079126 SIMLR bimod=0
0.6 0.2 1e+05 4000 0.05 11 0.849092763300495 SIMLR bimod=0
0.6 0.2 1e+05 4000 0.05 12 0.727656653929073 SIMLR bimod=0
0.6 0.2 1e+05 4000 0.05 13 0.766592960002797 SIMLR bimod=0
0.6 0.2 1e+05 4000 0.05 14 0.913053669108504 SIMLR bimod=0
0.6 0.2 1e+05 4000 0.05 15 0.781182245246014 SIMLR bimod=0
0.6 0.2 1e+05 4000 0.05 16 0.822748941518485 SIMLR bimod=0
0.6 0.2 1e+05 4000 0.05 17 0.822016497770798 SIMLR bimod=0
0.6 0.2 1e+05 4000 0.05 18 0.872851554805648 SIMLR bimod=0
0.6 0.2 1e+05 4000 0.05 19 0.817602705720262 SIMLR bimod=0
0.6 0.2 1e+05 4000 0.05 20 0.779648943291665 SIMLR bimod=0
0.6 0.2 1e+05 4000 0.1 1 0.897196049715604 SIMLR bimod=0
0.6 0.2 1e+05 4000 0.1 2 0.925525995959124 SIMLR bimod=0
0.6 0.2 1e+05 4000 0.1 3 0.885104655010792 SIMLR bimod=0
0.6 0.2 1e+05 4000 0.1 4 0.817581648543649 SIMLR bimod=0
0.6 0.2 1e+05 4000 0.1 5 0.869917071416385 SIMLR bimod=0
0.6 0.2 1e+05 4000 0.1 6 0.897441383021179 SIMLR bimod=0
0.6 0.2 1e+05 4000 0.1 7 0.867716488153114 SIMLR bimod=0
0.6 0.2 1e+05 4000 0.1 8 0.834146850626804 SIMLR bimod=0
0.6 0.2 1e+05 4000 0.1 9 0.861104782056062 SIMLR bimod=0
0.6 0.2 1e+05 4000 0.1 10 0.868854103279469 SIMLR bimod=0
0.6 0.2 1e+05 4000 0.1 11 0.900178760560174 SIMLR bimod=0
0.6 0.2 1e+05 4000 0.1 12 0.858369872136418 SIMLR bimod=0
0.6 0.2 1e+05 4000 0.1 13 0.907363409732824 SIMLR bimod=0
0.6 0.2 1e+05 4000 0.1 14 0.892838931482804 SIMLR bimod=0
0.6 0.2 1e+05 4000 0.1 15 0.889428347167213 SIMLR bimod=0
0.6 0.2 1e+05 4000 0.1 16 0.902211651502561 SIMLR bimod=0
0.6 0.2 1e+05 4000 0.1 17 0.871411563547752 SIMLR bimod=0
0.6 0.2 1e+05 4000 0.1 18 0.87183670288291 SIMLR bimod=0
0.6 0.2 1e+05 4000 0.1 19 0.917592344673812 SIMLR bimod=0
0.6 0.2 1e+05 4000 0.1 20 0.891910813880455 SIMLR bimod=0
