# Supplementary material for: Simulating multiple faceted variability in single cell RNA sequencing
Source: Nat Commun. 2019 Jun 13;10:2611. doi: 10.1038/s41467-019-10500-w (PMC6565723; doi:10.1038/s41467-019-10500-w)
Supplement: Supplementary file 4 — Source Data [file 41467_2019_10500_MOESM4_ESM.zip › Source_Data_forFigures/SuppFigure11/Sigma=0.60_Alpha=0.100.txt]

sample_size prob_mean prob_std method
600 0 0 PCA+kmeans
700 0.005 0.003 PCA+kmeans
800 0.046 0.008 PCA+kmeans
900 0.106 0.015 PCA+kmeans
1000 0.315 0.032 PCA+kmeans
1100 0.408 0.026 PCA+kmeans
1200 0.459 0.02 PCA+kmeans
1300 0.571 0.027 PCA+kmeans
1400 0.573 0.025 PCA+kmeans
1500 0.561 0.022 PCA+kmeans
1600 0.632 0.023 PCA+kmeans
1800 0.619 0.031 PCA+kmeans
2000 0.698 0.021 PCA+kmeans
3000 0.794 0.024 PCA+kmeans
4000 0.877 0.014 PCA+kmeans
5000 0.86 0.014 PCA+kmeans
6000 0.926 0.016 PCA+kmeans
7000 0.923 0.012 PCA+kmeans
600 0 0 SIMLR
700 0 0 SIMLR
800 0.012 0.005 SIMLR
900 0.056 0.01 SIMLR
1000 0.213 0.026 SIMLR
1100 0.468 0.022 SIMLR
1200 0.645 0.022 SIMLR
1300 0.857 0.012 SIMLR
1400 0.929 0.016 SIMLR
1500 0.978 0.008 SIMLR
1600 0.996 0.003 SIMLR
1800 0.995 0.003 SIMLR
2000 1 0 SIMLR
3000 1 0 SIMLR
4000 1 0 SIMLR
5000 1 0 SIMLR
6000 1 0 SIMLR
7000 1 0 SIMLR
600 0 0 scVI+kmeans
700 0.009 0.005 scVI+kmeans
800 0.045 0.009 scVI+kmeans
900 0.191 0.017 scVI+kmeans
1000 0.441 0.027 scVI+kmeans
1100 0.652 0.03 scVI+kmeans
1200 0.761 0.018 scVI+kmeans
1300 0.789 0.026 scVI+kmeans
1400 0.826 0.02 scVI+kmeans
1500 0.782 0.014 scVI+kmeans
1600 0.823 0.018 scVI+kmeans
1800 0.834 0.016 scVI+kmeans
2000 0.804 0.02 scVI+kmeans
3000 0.855 0.013 scVI+kmeans
4000 0.878 0.018 scVI+kmeans
5000 0.897 0.016 scVI+kmeans
6000 0.942 0.017 scVI+kmeans
7000 0.916 0.011 scVI+kmeans
600 0 0 PCA+Louvain(Seurat)
700 0.005 0.003 PCA+Louvain(Seurat)
800 0.041 0.008 PCA+Louvain(Seurat)
900 0.174 0.019 PCA+Louvain(Seurat)
1000 0.407 0.03 PCA+Louvain(Seurat)
1100 0.679 0.019 PCA+Louvain(Seurat)
1200 0.822 0.021 PCA+Louvain(Seurat)
1300 0.905 0.009 PCA+Louvain(Seurat)
1400 0.969 0.011 PCA+Louvain(Seurat)
1500 0.994 0.004 PCA+Louvain(Seurat)
1600 1 0 PCA+Louvain(Seurat)
1800 1 0 PCA+Louvain(Seurat)
2000 1 0 PCA+Louvain(Seurat)
3000 1 0 PCA+Louvain(Seurat)
4000 1 0 PCA+Louvain(Seurat)
5000 1 0 PCA+Louvain(Seurat)
6000 1 0 PCA+Louvain(Seurat)
7000 1 0 PCA+Louvain(Seurat)
600 0 NA theo
700 0.008 NA theo
800 0.065 NA theo
900 0.242 NA theo
1000 0.52 NA theo
1100 0.774 NA theo
1200 0.921 NA theo
1300 0.979 NA theo
1400 0.996 NA theo
1500 0.999 NA theo
1600 1 NA theo
1800 1 NA theo
2000 1 NA theo
3000 1 NA theo
4000 1 NA theo
5000 1 NA theo
6000 1 NA theo
7000 1 NA theo
