# Supplementary material for: Simulating multiple faceted variability in single cell RNA sequencing
Source: Nat Commun. 2019 Jun 13;10:2611. doi: 10.1038/s41467-019-10500-w (PMC6565723; doi:10.1038/s41467-019-10500-w)
Supplement: Supplementary file 4 — Source Data [file 41467_2019_10500_MOESM4_ESM.zip › Source_Data_forFigures/SuppFigure11/Sigma=0.40_Alpha=0.040.txt]

sample_size prob_mean prob_std method
600 0.004 0.003 PCA+kmeans
700 0.002 0.003 PCA+kmeans
800 0.05 0.012 PCA+kmeans
900 0.184 0.012 PCA+kmeans
1000 0.372 0.031 PCA+kmeans
1100 0.496 0.026 PCA+kmeans
1200 0.562 0.028 PCA+kmeans
1300 0.625 0.027 PCA+kmeans
1400 0.633 0.022 PCA+kmeans
1500 0.599 0.029 PCA+kmeans
1600 0.634 0.026 PCA+kmeans
1800 0.657 0.026 PCA+kmeans
2000 0.577 0.02 PCA+kmeans
3000 0.59 0.028 PCA+kmeans
4000 0.71 0.018 PCA+kmeans
5000 0.662 0.032 PCA+kmeans
6000 0.633 0.024 PCA+kmeans
7000 0.651 0.024 PCA+kmeans
600 0.004 0.003 SIMLR
700 0.006 0.004 SIMLR
800 0.045 0.014 SIMLR
900 0.203 0.016 SIMLR
1000 0.398 0.018 SIMLR
1100 0.718 0.021 SIMLR
1200 0.847 0.019 SIMLR
1300 0.959 0.012 SIMLR
1400 0.972 0.009 SIMLR
1500 1 0 SIMLR
1600 1 0 SIMLR
1800 1 0 SIMLR
2000 1 0 SIMLR
3000 1 0 SIMLR
4000 1 0 SIMLR
5000 1 0 SIMLR
6000 1 0 SIMLR
7000 1 0 SIMLR
600 0.004 0.003 scVI+kmeans
700 0.011 0.005 scVI+kmeans
800 0.056 0.011 scVI+kmeans
900 0.214 0.015 scVI+kmeans
1000 0.459 0.03 scVI+kmeans
1100 0.665 0.028 scVI+kmeans
1200 0.758 0.012 scVI+kmeans
1300 0.837 0.019 scVI+kmeans
1400 0.869 0.021 scVI+kmeans
1500 0.882 0.016 scVI+kmeans
1600 0.839 0.023 scVI+kmeans
1800 0.829 0.022 scVI+kmeans
2000 0.824 0.021 scVI+kmeans
3000 0.756 0.021 scVI+kmeans
4000 0.772 0.02 scVI+kmeans
5000 0.835 0.022 scVI+kmeans
6000 0.82 0.025 scVI+kmeans
7000 0.85 0.023 scVI+kmeans
600 0.004 0.003 PCA+Louvain(Seurat)
700 0.006 0.004 PCA+Louvain(Seurat)
800 0.064 0.016 PCA+Louvain(Seurat)
900 0.253 0.016 PCA+Louvain(Seurat)
1000 0.486 0.026 PCA+Louvain(Seurat)
1100 0.762 0.024 PCA+Louvain(Seurat)
1200 0.93 0.012 PCA+Louvain(Seurat)
1300 0.985 0.006 PCA+Louvain(Seurat)
1400 0.991 0.003 PCA+Louvain(Seurat)
1500 1 0 PCA+Louvain(Seurat)
1600 1 0 PCA+Louvain(Seurat)
1800 1 0 PCA+Louvain(Seurat)
2000 1 0 PCA+Louvain(Seurat)
3000 1 0 PCA+Louvain(Seurat)
4000 1 0 PCA+Louvain(Seurat)
5000 1 0 PCA+Louvain(Seurat)
6000 1 0 PCA+Louvain(Seurat)
7000 1 0 PCA+Louvain(Seurat)
600 0 NA theo
700 0.008 NA theo
800 0.065 NA theo
900 0.242 NA theo
1000 0.52 NA theo
1100 0.774 NA theo
1200 0.921 NA theo
1300 0.979 NA theo
1400 0.996 NA theo
1500 0.999 NA theo
1600 1 NA theo
1800 1 NA theo
2000 1 NA theo
3000 1 NA theo
4000 1 NA theo
5000 1 NA theo
6000 1 NA theo
7000 1 NA theo
