# Supplementary material for: Simulating multiple faceted variability in single cell RNA sequencing
Source: Nat Commun. 2019 Jun 13;10:2611. doi: 10.1038/s41467-019-10500-w (PMC6565723; doi:10.1038/s41467-019-10500-w)
Supplement: Supplementary file 4 — Source Data [file 41467_2019_10500_MOESM4_ESM.zip › Source_Data_forFigures/SuppFigure11/Sigma=0.70_Alpha=0.001.txt]

sample_size prob_mean prob_std method
600 0 0 PCA+kmeans
700 0 0 PCA+kmeans
800 0 0 PCA+kmeans
900 0 0 PCA+kmeans
1000 0 0 PCA+kmeans
1100 0 0 PCA+kmeans
1200 0 0 PCA+kmeans
1300 0 0 PCA+kmeans
1400 0 0 PCA+kmeans
1500 0 0 PCA+kmeans
1600 0 0 PCA+kmeans
1800 0 0 PCA+kmeans
2000 0 0 PCA+kmeans
3000 0 0 PCA+kmeans
4000 0 0 PCA+kmeans
5000 0 0 PCA+kmeans
6000 0 0 PCA+kmeans
7000 0 0 PCA+kmeans
600 0 0 SIMLR
700 0 0 SIMLR
800 0 0 SIMLR
900 0 0 SIMLR
1000 0 0 SIMLR
1100 0 0 SIMLR
1200 0 0 SIMLR
1300 0 0 SIMLR
1400 0 0 SIMLR
1500 0 0 SIMLR
1600 0 0 SIMLR
1800 0 0 SIMLR
2000 0 0 SIMLR
3000 0 0 SIMLR
4000 0 0 SIMLR
5000 0 0 SIMLR
6000 0 0 SIMLR
7000 0 0 SIMLR
600 0 0 scVI+kmeans
700 0 0 scVI+kmeans
800 0 0 scVI+kmeans
900 0 0 scVI+kmeans
1000 0 0 scVI+kmeans
1100 0 0 scVI+kmeans
1200 0 0 scVI+kmeans
1300 0 0 scVI+kmeans
1400 0 0 scVI+kmeans
1500 0 0 scVI+kmeans
1600 0 0 scVI+kmeans
1800 0 0 scVI+kmeans
2000 0 0 scVI+kmeans
3000 0 0 scVI+kmeans
4000 0 0 scVI+kmeans
5000 0 0 scVI+kmeans
6000 0 0 scVI+kmeans
7000 0 0 scVI+kmeans
600 0 0 PCA+Louvain(Seurat)
700 0 0 PCA+Louvain(Seurat)
800 0 0 PCA+Louvain(Seurat)
900 0 0 PCA+Louvain(Seurat)
1000 0 0 PCA+Louvain(Seurat)
1100 0 0 PCA+Louvain(Seurat)
1200 0 0 PCA+Louvain(Seurat)
1300 0 0 PCA+Louvain(Seurat)
1400 0 0 PCA+Louvain(Seurat)
1500 0 0 PCA+Louvain(Seurat)
1600 0 0 PCA+Louvain(Seurat)
1800 0 0 PCA+Louvain(Seurat)
2000 0 0 PCA+Louvain(Seurat)
3000 0 0 PCA+Louvain(Seurat)
4000 0 0 PCA+Louvain(Seurat)
5000 0 0 PCA+Louvain(Seurat)
6000 0.004 0.003 PCA+Louvain(Seurat)
7000 0.01 0.005 PCA+Louvain(Seurat)
600 0 NA theo
700 0.008 NA theo
800 0.065 NA theo
900 0.242 NA theo
1000 0.52 NA theo
1100 0.774 NA theo
1200 0.921 NA theo
1300 0.979 NA theo
1400 0.996 NA theo
1500 0.999 NA theo
1600 1 NA theo
1800 1 NA theo
2000 1 NA theo
3000 1 NA theo
4000 1 NA theo
5000 1 NA theo
6000 1 NA theo
7000 1 NA theo
