# Supplementary material for: Simulating multiple faceted variability in single cell RNA sequencing
Source: Nat Commun. 2019 Jun 13;10:2611. doi: 10.1038/s41467-019-10500-w (PMC6565723; doi:10.1038/s41467-019-10500-w)
Supplement: Supplementary file 4 — Source Data [file 41467_2019_10500_MOESM4_ESM.zip › Source_Data_forFigures/SuppFigure11/Sigma=0.40_Alpha=0.010.txt]

sample_size prob_mean prob_std method
600 0 0 PCA+kmeans
700 0.006 0.005 PCA+kmeans
800 0.049 0.014 PCA+kmeans
900 0.14 0.015 PCA+kmeans
1000 0.21 0.023 PCA+kmeans
1100 0.335 0.027 PCA+kmeans
1200 0.459 0.026 PCA+kmeans
1300 0.478 0.03 PCA+kmeans
1400 0.46 0.021 PCA+kmeans
1500 0.466 0.022 PCA+kmeans
1600 0.469 0.023 PCA+kmeans
1800 0.391 0.024 PCA+kmeans
2000 0.42 0.022 PCA+kmeans
3000 0.367 0.022 PCA+kmeans
4000 0.359 0.031 PCA+kmeans
5000 0.403 0.027 PCA+kmeans
6000 0.367 0.028 PCA+kmeans
7000 0.373 0.027 PCA+kmeans
600 0 0 SIMLR
700 0.002 0.003 SIMLR
800 0.023 0.009 SIMLR
900 0.136 0.017 SIMLR
1000 0.327 0.018 SIMLR
1100 0.62 0.024 SIMLR
1200 0.767 0.023 SIMLR
1300 0.933 0.012 SIMLR
1400 0.947 0.011 SIMLR
1500 0.996 0.003 SIMLR
1600 1 0 SIMLR
1800 1 0 SIMLR
2000 1 0 SIMLR
3000 1 0 SIMLR
4000 1 0 SIMLR
5000 1 0 SIMLR
6000 1 0 SIMLR
7000 0.996 0.003 SIMLR
600 0.004 0.003 scVI+kmeans
700 0.006 0.004 scVI+kmeans
800 0.066 0.014 scVI+kmeans
900 0.228 0.018 scVI+kmeans
1000 0.452 0.028 scVI+kmeans
1100 0.667 0.028 scVI+kmeans
1200 0.749 0.024 scVI+kmeans
1300 0.816 0.023 scVI+kmeans
1400 0.822 0.019 scVI+kmeans
1500 0.859 0.019 scVI+kmeans
1600 0.787 0.019 scVI+kmeans
1800 0.789 0.02 scVI+kmeans
2000 0.798 0.021 scVI+kmeans
3000 0.746 0.018 scVI+kmeans
4000 0.802 0.024 scVI+kmeans
5000 0.893 0.015 scVI+kmeans
6000 0.82 0.02 scVI+kmeans
7000 0.867 0.018 scVI+kmeans
600 0 0 PCA+Louvain(Seurat)
700 0.011 0.005 PCA+Louvain(Seurat)
800 0.049 0.015 PCA+Louvain(Seurat)
900 0.204 0.015 PCA+Louvain(Seurat)
1000 0.445 0.023 PCA+Louvain(Seurat)
1100 0.675 0.024 PCA+Louvain(Seurat)
1200 0.842 0.024 PCA+Louvain(Seurat)
1300 0.972 0.01 PCA+Louvain(Seurat)
1400 0.986 0.006 PCA+Louvain(Seurat)
1500 1 0 PCA+Louvain(Seurat)
1600 1 0 PCA+Louvain(Seurat)
1800 1 0 PCA+Louvain(Seurat)
2000 1 0 PCA+Louvain(Seurat)
3000 1 0 PCA+Louvain(Seurat)
4000 1 0 PCA+Louvain(Seurat)
5000 1 0 PCA+Louvain(Seurat)
6000 1 0 PCA+Louvain(Seurat)
7000 1 0 PCA+Louvain(Seurat)
600 0 NA theo
700 0.008 NA theo
800 0.065 NA theo
900 0.242 NA theo
1000 0.52 NA theo
1100 0.774 NA theo
1200 0.921 NA theo
1300 0.979 NA theo
1400 0.996 NA theo
1500 0.999 NA theo
1600 1 NA theo
1800 1 NA theo
2000 1 NA theo
3000 1 NA theo
4000 1 NA theo
5000 1 NA theo
6000 1 NA theo
7000 1 NA theo
