# Supplementary material for: Simulating multiple faceted variability in single cell RNA sequencing
Source: Nat Commun. 2019 Jun 13;10:2611. doi: 10.1038/s41467-019-10500-w (PMC6565723; doi:10.1038/s41467-019-10500-w)
Supplement: Supplementary file 4 — Source Data [file 41467_2019_10500_MOESM4_ESM.zip › Source_Data_forFigures/SuppFigure11/Sigma=0.60_Alpha=0.001.txt]

sample_size prob_mean prob_std method
600 0 0 PCA+kmeans
700 0 0 PCA+kmeans
800 0.014 0.003 PCA+kmeans
900 0.063 0.009 PCA+kmeans
1000 0.198 0.026 PCA+kmeans
1100 0.376 0.023 PCA+kmeans
1200 0.474 0.023 PCA+kmeans
1300 0.574 0.02 PCA+kmeans
1400 0.627 0.028 PCA+kmeans
1500 0.714 0.03 PCA+kmeans
1600 0.723 0.017 PCA+kmeans
1800 0.706 0.029 PCA+kmeans
2000 0.709 0.026 PCA+kmeans
3000 0.794 0.017 PCA+kmeans
4000 0.827 0.015 PCA+kmeans
5000 0.824 0.017 PCA+kmeans
6000 0.844 0.02 PCA+kmeans
7000 0.866 0.022 PCA+kmeans
600 0 0 SIMLR
700 0 0 SIMLR
800 0 0 SIMLR
900 0 0 SIMLR
1000 0.004 0.003 SIMLR
1100 0.017 0.007 SIMLR
1200 0.031 0.008 SIMLR
1300 0.089 0.017 SIMLR
1400 0.135 0.018 SIMLR
1500 0.262 0.02 SIMLR
1600 0.349 0.023 SIMLR
1800 0.449 0.024 SIMLR
2000 0.578 0.033 SIMLR
3000 0.806 0.014 SIMLR
4000 0.895 0.014 SIMLR
5000 0.968 0.007 SIMLR
6000 0.987 0.005 SIMLR
7000 0.995 0.003 SIMLR
600 0 0 scVI+kmeans
700 0 0 scVI+kmeans
800 0.041 0.007 scVI+kmeans
900 0.059 0.01 scVI+kmeans
1000 0.158 0.024 scVI+kmeans
1100 0.205 0.018 scVI+kmeans
1200 0.159 0.013 scVI+kmeans
1300 0.181 0.021 scVI+kmeans
1400 0.233 0.021 scVI+kmeans
1500 0.246 0.023 scVI+kmeans
1600 0.242 0.019 scVI+kmeans
1800 0.196 0.017 scVI+kmeans
2000 0.262 0.026 scVI+kmeans
3000 0.382 0.025 scVI+kmeans
4000 0.66 0.02 scVI+kmeans
5000 0.845 0.019 scVI+kmeans
6000 0.951 0.014 scVI+kmeans
7000 0.978 0.007 scVI+kmeans
600 0 0 PCA+Louvain(Seurat)
700 0 0 PCA+Louvain(Seurat)
800 0 0 PCA+Louvain(Seurat)
900 0 0 PCA+Louvain(Seurat)
1000 0 0 PCA+Louvain(Seurat)
1100 0.008 0.005 PCA+Louvain(Seurat)
1200 0.004 0.003 PCA+Louvain(Seurat)
1300 0.009 0.004 PCA+Louvain(Seurat)
1400 0.007 0.005 PCA+Louvain(Seurat)
1500 0.032 0.012 PCA+Louvain(Seurat)
1600 0.052 0.009 PCA+Louvain(Seurat)
1800 0.084 0.012 PCA+Louvain(Seurat)
2000 0.138 0.02 PCA+Louvain(Seurat)
3000 0.324 0.03 PCA+Louvain(Seurat)
4000 0.492 0.024 PCA+Louvain(Seurat)
5000 0.575 0.031 PCA+Louvain(Seurat)
6000 0.551 0.02 PCA+Louvain(Seurat)
7000 0.588 0.028 PCA+Louvain(Seurat)
600 0 NA theo
700 0.008 NA theo
800 0.065 NA theo
900 0.242 NA theo
1000 0.52 NA theo
1100 0.774 NA theo
1200 0.921 NA theo
1300 0.979 NA theo
1400 0.996 NA theo
1500 0.999 NA theo
1600 1 NA theo
1800 1 NA theo
2000 1 NA theo
3000 1 NA theo
4000 1 NA theo
5000 1 NA theo
6000 1 NA theo
7000 1 NA theo
