# Supplementary material for: Simulating multiple faceted variability in single cell RNA sequencing
Source: Nat Commun. 2019 Jun 13;10:2611. doi: 10.1038/s41467-019-10500-w (PMC6565723; doi:10.1038/s41467-019-10500-w)
Supplement: Supplementary file 4 — Source Data [file 41467_2019_10500_MOESM4_ESM.zip › Source_Data_forFigures/SuppFigure11/Sigma=0.40_Alpha=0.025.txt]

sample_size prob_mean prob_std method
600 0.004 0.003 PCA+kmeans
700 0.011 0.005 PCA+kmeans
800 0.04 0.012 PCA+kmeans
900 0.166 0.014 PCA+kmeans
1000 0.312 0.029 PCA+kmeans
1100 0.453 0.03 PCA+kmeans
1200 0.524 0.026 PCA+kmeans
1300 0.58 0.028 PCA+kmeans
1400 0.51 0.025 PCA+kmeans
1500 0.616 0.021 PCA+kmeans
1600 0.602 0.031 PCA+kmeans
1800 0.588 0.031 PCA+kmeans
2000 0.576 0.026 PCA+kmeans
3000 0.53 0.023 PCA+kmeans
4000 0.633 0.024 PCA+kmeans
5000 0.672 0.022 PCA+kmeans
6000 0.661 0.025 PCA+kmeans
7000 0.643 0.026 PCA+kmeans
600 0 0 SIMLR
700 0.002 0.003 SIMLR
800 0.036 0.012 SIMLR
900 0.173 0.018 SIMLR
1000 0.348 0.026 SIMLR
1100 0.667 0.023 SIMLR
1200 0.836 0.022 SIMLR
1300 0.94 0.011 SIMLR
1400 0.975 0.008 SIMLR
1500 1 0 SIMLR
1600 1 0 SIMLR
1800 1 0 SIMLR
2000 1 0 SIMLR
3000 1 0 SIMLR
4000 1 0 SIMLR
5000 1 0 SIMLR
6000 1 0 SIMLR
7000 1 0 SIMLR
600 0.004 0.003 scVI+kmeans
700 0.006 0.005 scVI+kmeans
800 0.07 0.014 scVI+kmeans
900 0.213 0.018 scVI+kmeans
1000 0.485 0.024 scVI+kmeans
1100 0.688 0.031 scVI+kmeans
1200 0.822 0.024 scVI+kmeans
1300 0.825 0.015 scVI+kmeans
1400 0.871 0.022 scVI+kmeans
1500 0.809 0.024 scVI+kmeans
1600 0.804 0.018 scVI+kmeans
1800 0.808 0.018 scVI+kmeans
2000 0.779 0.021 scVI+kmeans
3000 0.745 0.018 scVI+kmeans
4000 0.834 0.023 scVI+kmeans
5000 0.742 0.027 scVI+kmeans
6000 0.81 0.013 scVI+kmeans
7000 0.822 0.018 scVI+kmeans
600 0.004 0.004 PCA+Louvain(Seurat)
700 0.011 0.005 PCA+Louvain(Seurat)
800 0.065 0.014 PCA+Louvain(Seurat)
900 0.25 0.018 PCA+Louvain(Seurat)
1000 0.485 0.023 PCA+Louvain(Seurat)
1100 0.761 0.024 PCA+Louvain(Seurat)
1200 0.903 0.014 PCA+Louvain(Seurat)
1300 0.974 0.008 PCA+Louvain(Seurat)
1400 0.991 0.005 PCA+Louvain(Seurat)
1500 1 0 PCA+Louvain(Seurat)
1600 1 0 PCA+Louvain(Seurat)
1800 1 0 PCA+Louvain(Seurat)
2000 1 0 PCA+Louvain(Seurat)
3000 1 0 PCA+Louvain(Seurat)
4000 1 0 PCA+Louvain(Seurat)
5000 1 0 PCA+Louvain(Seurat)
6000 1 0 PCA+Louvain(Seurat)
7000 1 0 PCA+Louvain(Seurat)
600 0 NA theo
700 0.008 NA theo
800 0.065 NA theo
900 0.242 NA theo
1000 0.52 NA theo
1100 0.774 NA theo
1200 0.921 NA theo
1300 0.979 NA theo
1400 0.996 NA theo
1500 0.999 NA theo
1600 1 NA theo
1800 1 NA theo
2000 1 NA theo
3000 1 NA theo
4000 1 NA theo
5000 1 NA theo
6000 1 NA theo
7000 1 NA theo
