# Supplementary material for: Simulating multiple faceted variability in single cell RNA sequencing
Source: Nat Commun. 2019 Jun 13;10:2611. doi: 10.1038/s41467-019-10500-w (PMC6565723; doi:10.1038/s41467-019-10500-w)
Supplement: Supplementary file 4 — Source Data [file 41467_2019_10500_MOESM4_ESM.zip › Source_Data_forFigures/SuppFigure11/Sigma=0.70_Alpha=0.025.txt]

sample_size prob_mean prob_std method
600 0 0 PCA+kmeans
700 0 0 PCA+kmeans
800 0 0 PCA+kmeans
900 0.012 0.006 PCA+kmeans
1000 0.009 0.004 PCA+kmeans
1100 0.005 0.003 PCA+kmeans
1200 0.012 0.006 PCA+kmeans
1300 0 0 PCA+kmeans
1400 0 0 PCA+kmeans
1500 0.008 0.004 PCA+kmeans
1600 0.011 0.006 PCA+kmeans
1800 0 0 PCA+kmeans
2000 0 0 PCA+kmeans
3000 0 0 PCA+kmeans
4000 0 0 PCA+kmeans
5000 0 0 PCA+kmeans
6000 0 0 PCA+kmeans
7000 0 0 PCA+kmeans
600 0 0 SIMLR
700 0 0 SIMLR
800 0 0 SIMLR
900 0 0 SIMLR
1000 0 0 SIMLR
1100 0 0 SIMLR
1200 0 0 SIMLR
1300 0 0 SIMLR
1400 0.005 0.003 SIMLR
1500 0.008 0.005 SIMLR
1600 0.005 0.003 SIMLR
1800 0.009 0.004 SIMLR
2000 0 0 SIMLR
3000 0 0 SIMLR
4000 0 0 SIMLR
5000 0 0 SIMLR
6000 0 0 SIMLR
7000 0 0 SIMLR
600 0 0 scVI+kmeans
700 0 0 scVI+kmeans
800 0.008 0.004 scVI+kmeans
900 0.044 0.009 scVI+kmeans
1000 0.02 0.007 scVI+kmeans
1100 0.069 0.015 scVI+kmeans
1200 0.087 0.013 scVI+kmeans
1300 0.095 0.016 scVI+kmeans
1400 0.116 0.013 scVI+kmeans
1500 0.13 0.017 scVI+kmeans
1600 0.18 0.024 scVI+kmeans
1800 0.275 0.021 scVI+kmeans
2000 0.286 0.023 scVI+kmeans
3000 0.534 0.027 scVI+kmeans
4000 0.549 0.028 scVI+kmeans
5000 0.647 0.02 scVI+kmeans
6000 0.607 0.026 scVI+kmeans
7000 0.731 0.026 scVI+kmeans
600 0 0 PCA+Louvain(Seurat)
700 0 0 PCA+Louvain(Seurat)
800 0 0 PCA+Louvain(Seurat)
900 0.008 0.005 PCA+Louvain(Seurat)
1000 0.015 0.005 PCA+Louvain(Seurat)
1100 0.037 0.013 PCA+Louvain(Seurat)
1200 0.066 0.009 PCA+Louvain(Seurat)
1300 0.101 0.016 PCA+Louvain(Seurat)
1400 0.204 0.018 PCA+Louvain(Seurat)
1500 0.286 0.032 PCA+Louvain(Seurat)
1600 0.279 0.021 PCA+Louvain(Seurat)
1800 0.465 0.023 PCA+Louvain(Seurat)
2000 0.587 0.026 PCA+Louvain(Seurat)
3000 0.721 0.026 PCA+Louvain(Seurat)
4000 0.837 0.018 PCA+Louvain(Seurat)
5000 0.866 0.021 PCA+Louvain(Seurat)
6000 0.934 0.013 PCA+Louvain(Seurat)
7000 0.942 0.013 PCA+Louvain(Seurat)
600 0 NA theo
700 0.008 NA theo
800 0.065 NA theo
900 0.242 NA theo
1000 0.52 NA theo
1100 0.774 NA theo
1200 0.921 NA theo
1300 0.979 NA theo
1400 0.996 NA theo
1500 0.999 NA theo
1600 1 NA theo
1800 1 NA theo
2000 1 NA theo
3000 1 NA theo
4000 1 NA theo
5000 1 NA theo
6000 1 NA theo
7000 1 NA theo
