# Supplementary material for: Simulating multiple faceted variability in single cell RNA sequencing
Source: Nat Commun. 2019 Jun 13;10:2611. doi: 10.1038/s41467-019-10500-w (PMC6565723; doi:10.1038/s41467-019-10500-w)
Supplement: Supplementary file 4 — Source Data [file 41467_2019_10500_MOESM4_ESM.zip › Source_Data_forFigures/SuppFigure11/Sigma=0.60_Alpha=0.010.txt]

sample_size prob_mean prob_std method
600 0 0 PCA+kmeans
700 0 0 PCA+kmeans
800 0.016 0.005 PCA+kmeans
900 0.076 0.01 PCA+kmeans
1000 0.184 0.022 PCA+kmeans
1100 0.374 0.024 PCA+kmeans
1200 0.408 0.018 PCA+kmeans
1300 0.444 0.022 PCA+kmeans
1400 0.456 0.029 PCA+kmeans
1500 0.363 0.029 PCA+kmeans
1600 0.432 0.027 PCA+kmeans
1800 0.508 0.029 PCA+kmeans
2000 0.473 0.034 PCA+kmeans
3000 0.404 0.035 PCA+kmeans
4000 0.457 0.024 PCA+kmeans
5000 0.437 0.022 PCA+kmeans
6000 0.442 0.028 PCA+kmeans
7000 0.417 0.019 PCA+kmeans
600 0 0 SIMLR
700 0 0 SIMLR
800 0.013 0.006 SIMLR
900 0.039 0.007 SIMLR
1000 0.14 0.018 SIMLR
1100 0.38 0.027 SIMLR
1200 0.604 0.018 SIMLR
1300 0.799 0.017 SIMLR
1400 0.889 0.02 SIMLR
1500 0.973 0.007 SIMLR
1600 0.985 0.007 SIMLR
1800 0.975 0.009 SIMLR
2000 1 0 SIMLR
3000 0.993 0.005 SIMLR
4000 0.992 0.004 SIMLR
5000 1 0 SIMLR
6000 0.996 0.003 SIMLR
7000 1 0 SIMLR
600 0 0 scVI+kmeans
700 0.009 0.005 scVI+kmeans
800 0.046 0.009 scVI+kmeans
900 0.189 0.018 scVI+kmeans
1000 0.444 0.033 scVI+kmeans
1100 0.688 0.02 scVI+kmeans
1200 0.809 0.023 scVI+kmeans
1300 0.852 0.016 scVI+kmeans
1400 0.88 0.02 scVI+kmeans
1500 0.823 0.017 scVI+kmeans
1600 0.893 0.015 scVI+kmeans
1800 0.915 0.012 scVI+kmeans
2000 0.871 0.015 scVI+kmeans
3000 0.867 0.016 scVI+kmeans
4000 0.91 0.014 scVI+kmeans
5000 0.948 0.009 scVI+kmeans
6000 0.937 0.014 scVI+kmeans
7000 0.914 0.018 scVI+kmeans
600 0 0 PCA+Louvain(Seurat)
700 0 0 PCA+Louvain(Seurat)
800 0.046 0.01 PCA+Louvain(Seurat)
900 0.113 0.019 PCA+Louvain(Seurat)
1000 0.339 0.032 PCA+Louvain(Seurat)
1100 0.609 0.024 PCA+Louvain(Seurat)
1200 0.762 0.014 PCA+Louvain(Seurat)
1300 0.909 0.011 PCA+Louvain(Seurat)
1400 0.941 0.013 PCA+Louvain(Seurat)
1500 0.993 0.005 PCA+Louvain(Seurat)
1600 0.995 0.004 PCA+Louvain(Seurat)
1800 1 0 PCA+Louvain(Seurat)
2000 1 0 PCA+Louvain(Seurat)
3000 1 0 PCA+Louvain(Seurat)
4000 1 0 PCA+Louvain(Seurat)
5000 1 0 PCA+Louvain(Seurat)
6000 1 0 PCA+Louvain(Seurat)
7000 1 0 PCA+Louvain(Seurat)
600 0 NA theo
700 0.008 NA theo
800 0.065 NA theo
900 0.242 NA theo
1000 0.52 NA theo
1100 0.774 NA theo
1200 0.921 NA theo
1300 0.979 NA theo
1400 0.996 NA theo
1500 0.999 NA theo
1600 1 NA theo
1800 1 NA theo
2000 1 NA theo
3000 1 NA theo
4000 1 NA theo
5000 1 NA theo
6000 1 NA theo
7000 1 NA theo
