# Supplementary material for: Simulating multiple faceted variability in single cell RNA sequencing
Source: Nat Commun. 2019 Jun 13;10:2611. doi: 10.1038/s41467-019-10500-w (PMC6565723; doi:10.1038/s41467-019-10500-w)
Supplement: Supplementary file 4 — Source Data [file 41467_2019_10500_MOESM4_ESM.zip › Source_Data_forFigures/SuppFigure11/Sigma=0.60_Alpha=0.025.txt]

sample_size prob_mean prob_std method
600 0 0 PCA+kmeans
700 0.009 0.005 PCA+kmeans
800 0.031 0.009 PCA+kmeans
900 0.094 0.013 PCA+kmeans
1000 0.176 0.025 PCA+kmeans
1100 0.303 0.024 PCA+kmeans
1200 0.323 0.019 PCA+kmeans
1300 0.398 0.026 PCA+kmeans
1400 0.446 0.02 PCA+kmeans
1500 0.472 0.023 PCA+kmeans
1600 0.404 0.031 PCA+kmeans
1800 0.432 0.021 PCA+kmeans
2000 0.354 0.029 PCA+kmeans
3000 0.345 0.026 PCA+kmeans
4000 0.406 0.021 PCA+kmeans
5000 0.404 0.024 PCA+kmeans
6000 0.4 0.021 PCA+kmeans
7000 0.426 0.028 PCA+kmeans
600 0 0 SIMLR
700 0 0 SIMLR
800 0.016 0.006 SIMLR
900 0.068 0.011 SIMLR
1000 0.199 0.025 SIMLR
1100 0.468 0.022 SIMLR
1200 0.663 0.027 SIMLR
1300 0.849 0.016 SIMLR
1400 0.945 0.013 SIMLR
1500 0.993 0.005 SIMLR
1600 0.996 0.003 SIMLR
1800 1 0 SIMLR
2000 1 0 SIMLR
3000 1 0 SIMLR
4000 1 0 SIMLR
5000 1 0 SIMLR
6000 1 0 SIMLR
7000 1 0 SIMLR
600 0 0 scVI+kmeans
700 0.009 0.005 scVI+kmeans
800 0.045 0.009 scVI+kmeans
900 0.192 0.02 scVI+kmeans
1000 0.445 0.026 scVI+kmeans
1100 0.642 0.02 scVI+kmeans
1200 0.755 0.023 scVI+kmeans
1300 0.852 0.011 scVI+kmeans
1400 0.861 0.019 scVI+kmeans
1500 0.828 0.024 scVI+kmeans
1600 0.8 0.017 scVI+kmeans
1800 0.831 0.024 scVI+kmeans
2000 0.869 0.018 scVI+kmeans
3000 0.893 0.018 scVI+kmeans
4000 0.866 0.02 scVI+kmeans
5000 0.902 0.016 scVI+kmeans
6000 0.909 0.015 scVI+kmeans
7000 0.906 0.011 scVI+kmeans
600 0 0 PCA+Louvain(Seurat)
700 0.005 0.003 PCA+Louvain(Seurat)
800 0.051 0.01 PCA+Louvain(Seurat)
900 0.132 0.018 PCA+Louvain(Seurat)
1000 0.401 0.028 PCA+Louvain(Seurat)
1100 0.68 0.016 PCA+Louvain(Seurat)
1200 0.8 0.018 PCA+Louvain(Seurat)
1300 0.92 0.011 PCA+Louvain(Seurat)
1400 0.97 0.01 PCA+Louvain(Seurat)
1500 0.994 0.004 PCA+Louvain(Seurat)
1600 1 0 PCA+Louvain(Seurat)
1800 1 0 PCA+Louvain(Seurat)
2000 1 0 PCA+Louvain(Seurat)
3000 1 0 PCA+Louvain(Seurat)
4000 1 0 PCA+Louvain(Seurat)
5000 1 0 PCA+Louvain(Seurat)
6000 1 0 PCA+Louvain(Seurat)
7000 1 0 PCA+Louvain(Seurat)
600 0 NA theo
700 0.008 NA theo
800 0.065 NA theo
900 0.242 NA theo
1000 0.52 NA theo
1100 0.774 NA theo
1200 0.921 NA theo
1300 0.979 NA theo
1400 0.996 NA theo
1500 0.999 NA theo
1600 1 NA theo
1800 1 NA theo
2000 1 NA theo
3000 1 NA theo
4000 1 NA theo
5000 1 NA theo
6000 1 NA theo
7000 1 NA theo
