# Supplementary material for: Simulating multiple faceted variability in single cell RNA sequencing
Source: Nat Commun. 2019 Jun 13;10:2611. doi: 10.1038/s41467-019-10500-w (PMC6565723; doi:10.1038/s41467-019-10500-w)
Supplement: Supplementary file 4 — Source Data [file 41467_2019_10500_MOESM4_ESM.zip › Source_Data_forFigures/SuppFigure11/Sigma=0.70_Alpha=0.010.txt]

sample_size prob_mean prob_std method
600 0 0 PCA+kmeans
700 0 0 PCA+kmeans
800 0 0 PCA+kmeans
900 0.004 0.003 PCA+kmeans
1000 0.005 0.003 PCA+kmeans
1100 0.008 0.003 PCA+kmeans
1200 0.011 0.005 PCA+kmeans
1300 0.016 0.008 PCA+kmeans
1400 0.014 0.005 PCA+kmeans
1500 0.008 0.005 PCA+kmeans
1600 0.007 0.004 PCA+kmeans
1800 0.004 0.003 PCA+kmeans
2000 0.005 0.003 PCA+kmeans
3000 0 0 PCA+kmeans
4000 0 0 PCA+kmeans
5000 0.004 0.003 PCA+kmeans
6000 0 0 PCA+kmeans
7000 0.004 0.003 PCA+kmeans
600 0 0 SIMLR
700 0 0 SIMLR
800 0 0 SIMLR
900 0.004 0.003 SIMLR
1000 0 0 SIMLR
1100 0 0 SIMLR
1200 0 0 SIMLR
1300 0 0 SIMLR
1400 0.005 0.003 SIMLR
1500 0 0 SIMLR
1600 0 0 SIMLR
1800 0.004 0.003 SIMLR
2000 0 0 SIMLR
3000 0 0 SIMLR
4000 0 0 SIMLR
5000 0 0 SIMLR
6000 0 0 SIMLR
7000 0 0 SIMLR
600 0 0 scVI+kmeans
700 0 0 scVI+kmeans
800 0 0 scVI+kmeans
900 0.024 0.006 scVI+kmeans
1000 0.029 0.008 scVI+kmeans
1100 0.027 0.006 scVI+kmeans
1200 0.066 0.013 scVI+kmeans
1300 0.066 0.01 scVI+kmeans
1400 0.073 0.015 scVI+kmeans
1500 0.111 0.018 scVI+kmeans
1600 0.135 0.016 scVI+kmeans
1800 0.145 0.018 scVI+kmeans
2000 0.177 0.015 scVI+kmeans
3000 0.263 0.025 scVI+kmeans
4000 0.37 0.019 scVI+kmeans
5000 0.355 0.023 scVI+kmeans
6000 0.376 0.029 scVI+kmeans
7000 0.539 0.018 scVI+kmeans
600 0 0 PCA+Louvain(Seurat)
700 0 0 PCA+Louvain(Seurat)
800 0 0 PCA+Louvain(Seurat)
900 0.012 0.007 PCA+Louvain(Seurat)
1000 0.007 0.004 PCA+Louvain(Seurat)
1100 0.027 0.011 PCA+Louvain(Seurat)
1200 0.083 0.016 PCA+Louvain(Seurat)
1300 0.135 0.021 PCA+Louvain(Seurat)
1400 0.229 0.024 PCA+Louvain(Seurat)
1500 0.29 0.026 PCA+Louvain(Seurat)
1600 0.344 0.025 PCA+Louvain(Seurat)
1800 0.536 0.031 PCA+Louvain(Seurat)
2000 0.708 0.027 PCA+Louvain(Seurat)
3000 0.882 0.016 PCA+Louvain(Seurat)
4000 0.906 0.014 PCA+Louvain(Seurat)
5000 0.916 0.013 PCA+Louvain(Seurat)
6000 0.941 0.01 PCA+Louvain(Seurat)
7000 0.939 0.011 PCA+Louvain(Seurat)
600 0 NA theo
700 0.008 NA theo
800 0.065 NA theo
900 0.242 NA theo
1000 0.52 NA theo
1100 0.774 NA theo
1200 0.921 NA theo
1300 0.979 NA theo
1400 0.996 NA theo
1500 0.999 NA theo
1600 1 NA theo
1800 1 NA theo
2000 1 NA theo
3000 1 NA theo
4000 1 NA theo
5000 1 NA theo
6000 1 NA theo
7000 1 NA theo
