# Supplementary material for: Simulating multiple faceted variability in single cell RNA sequencing
Source: Nat Commun. 2019 Jun 13;10:2611. doi: 10.1038/s41467-019-10500-w (PMC6565723; doi:10.1038/s41467-019-10500-w)
Supplement: Supplementary file 4 — Source Data [file 41467_2019_10500_MOESM4_ESM.zip › Source_Data_forFigures/SuppFigure11/Sigma=0.40_Alpha=0.001.txt]

sample_size prob_mean prob_std method
600 0.004 0.003 PCA+kmeans
700 0.002 0.003 PCA+kmeans
800 0.051 0.016 PCA+kmeans
900 0.19 0.02 PCA+kmeans
1000 0.373 0.018 PCA+kmeans
1100 0.563 0.033 PCA+kmeans
1200 0.677 0.02 PCA+kmeans
1300 0.763 0.023 PCA+kmeans
1400 0.693 0.022 PCA+kmeans
1500 0.734 0.025 PCA+kmeans
1600 0.756 0.022 PCA+kmeans
1800 0.782 0.016 PCA+kmeans
2000 0.757 0.021 PCA+kmeans
3000 0.832 0.03 PCA+kmeans
4000 0.803 0.017 PCA+kmeans
5000 0.853 0.021 PCA+kmeans
6000 0.88 0.017 PCA+kmeans
7000 0.855 0.012 PCA+kmeans
600 0 0 SIMLR
700 0 0 SIMLR
800 0.004 0.003 SIMLR
900 0 0 SIMLR
1000 0.003 0.003 SIMLR
1100 0.031 0.01 SIMLR
1200 0.138 0.018 SIMLR
1300 0.243 0.022 SIMLR
1400 0.324 0.026 SIMLR
1500 0.414 0.035 SIMLR
1600 0.552 0.02 SIMLR
1800 0.716 0.021 SIMLR
2000 0.838 0.016 SIMLR
3000 0.961 0.009 SIMLR
4000 0.985 0.005 SIMLR
5000 1 0 SIMLR
6000 1 0 SIMLR
7000 1 0 SIMLR
600 0.004 0.003 scVI+kmeans
700 0.009 0.004 scVI+kmeans
800 0.053 0.011 scVI+kmeans
900 0.192 0.016 scVI+kmeans
1000 0.405 0.025 scVI+kmeans
1100 0.607 0.029 scVI+kmeans
1200 0.697 0.021 scVI+kmeans
1300 0.793 0.016 scVI+kmeans
1400 0.785 0.018 scVI+kmeans
1500 0.811 0.019 scVI+kmeans
1600 0.833 0.024 scVI+kmeans
1800 0.893 0.024 scVI+kmeans
2000 0.897 0.013 scVI+kmeans
3000 0.918 0.014 scVI+kmeans
4000 0.931 0.013 scVI+kmeans
5000 0.931 0.013 scVI+kmeans
6000 0.922 0.017 scVI+kmeans
7000 0.957 0.012 scVI+kmeans
600 0 0 PCA+Louvain(Seurat)
700 0 0 PCA+Louvain(Seurat)
800 0 0 PCA+Louvain(Seurat)
900 0 0 PCA+Louvain(Seurat)
1000 0.003 0.003 PCA+Louvain(Seurat)
1100 0 0 PCA+Louvain(Seurat)
1200 0.032 0.009 PCA+Louvain(Seurat)
1300 0.045 0.013 PCA+Louvain(Seurat)
1400 0.058 0.012 PCA+Louvain(Seurat)
1500 0.118 0.017 PCA+Louvain(Seurat)
1600 0.224 0.025 PCA+Louvain(Seurat)
1800 0.381 0.022 PCA+Louvain(Seurat)
2000 0.446 0.023 PCA+Louvain(Seurat)
3000 0.796 0.018 PCA+Louvain(Seurat)
4000 0.885 0.01 PCA+Louvain(Seurat)
5000 0.92 0.014 PCA+Louvain(Seurat)
6000 0.942 0.011 PCA+Louvain(Seurat)
7000 0.964 0.009 PCA+Louvain(Seurat)
600 0 NA theo
700 0.008 NA theo
800 0.065 NA theo
900 0.242 NA theo
1000 0.52 NA theo
1100 0.774 NA theo
1200 0.921 NA theo
1300 0.979 NA theo
1400 0.996 NA theo
1500 0.999 NA theo
1600 1 NA theo
1800 1 NA theo
2000 1 NA theo
3000 1 NA theo
4000 1 NA theo
5000 1 NA theo
6000 1 NA theo
7000 1 NA theo
