# Supplementary material for: Simulating multiple faceted variability in single cell RNA sequencing
Source: Nat Commun. 2019 Jun 13;10:2611. doi: 10.1038/s41467-019-10500-w (PMC6565723; doi:10.1038/s41467-019-10500-w)
Supplement: Supplementary file 4 — Source Data [file 41467_2019_10500_MOESM4_ESM.zip › Source_Data_forFigures/SuppFigure11/Sigma=0.65_Alpha=0.040.txt]

sample_size prob_mean prob_std method
600 0 0 PCA+kmeans
700 0.003 0.003 PCA+kmeans
800 0.003 0.003 PCA+kmeans
900 0.011 0.005 PCA+kmeans
1000 0.007 0.005 PCA+kmeans
1100 0.005 0.003 PCA+kmeans
1200 0.004 0.003 PCA+kmeans
1300 0.007 0.005 PCA+kmeans
1400 0.005 0.003 PCA+kmeans
1500 0.009 0.005 PCA+kmeans
1600 0.01 0.004 PCA+kmeans
1800 0 0 PCA+kmeans
2000 0 0 PCA+kmeans
3000 0 0 PCA+kmeans
4000 0 0 PCA+kmeans
5000 0 0 PCA+kmeans
6000 0 0 PCA+kmeans
7000 0 0 PCA+kmeans
600 0 0 SIMLR
700 0 0 SIMLR
800 0 0 SIMLR
900 0 0 SIMLR
1000 0 0 SIMLR
1100 0.003 0.003 SIMLR
1200 0.002 0.003 SIMLR
1300 0.004 0.003 SIMLR
1400 0.016 0.006 SIMLR
1500 0.022 0.008 SIMLR
1600 0.032 0.011 SIMLR
1800 0.025 0.01 SIMLR
2000 0.061 0.012 SIMLR
3000 0.039 0.012 SIMLR
4000 0.015 0.007 SIMLR
5000 0 0 SIMLR
6000 0 0 SIMLR
7000 0 0 SIMLR
600 0 0 scVI+kmeans
700 0.003 0.003 scVI+kmeans
800 0.009 0.005 scVI+kmeans
900 0.07 0.012 scVI+kmeans
1000 0.165 0.022 scVI+kmeans
1100 0.216 0.021 scVI+kmeans
1200 0.339 0.023 scVI+kmeans
1300 0.34 0.02 scVI+kmeans
1400 0.381 0.027 scVI+kmeans
1500 0.401 0.027 scVI+kmeans
1600 0.449 0.019 scVI+kmeans
1800 0.536 0.02 scVI+kmeans
2000 0.599 0.027 scVI+kmeans
3000 0.593 0.026 scVI+kmeans
4000 0.653 0.028 scVI+kmeans
5000 0.689 0.021 scVI+kmeans
6000 0.739 0.019 scVI+kmeans
7000 0.713 0.024 scVI+kmeans
600 0 0 PCA+Louvain(Seurat)
700 0 0 PCA+Louvain(Seurat)
800 0 0 PCA+Louvain(Seurat)
900 0.023 0.005 PCA+Louvain(Seurat)
1000 0.012 0.007 PCA+Louvain(Seurat)
1100 0.042 0.01 PCA+Louvain(Seurat)
1200 0.119 0.016 PCA+Louvain(Seurat)
1300 0.191 0.026 PCA+Louvain(Seurat)
1400 0.263 0.021 PCA+Louvain(Seurat)
1500 0.353 0.027 PCA+Louvain(Seurat)
1600 0.38 0.021 PCA+Louvain(Seurat)
1800 0.467 0.026 PCA+Louvain(Seurat)
2000 0.588 0.025 PCA+Louvain(Seurat)
3000 0.788 0.024 PCA+Louvain(Seurat)
4000 0.919 0.016 PCA+Louvain(Seurat)
5000 0.939 0.015 PCA+Louvain(Seurat)
6000 0.958 0.011 PCA+Louvain(Seurat)
7000 0.984 0.006 PCA+Louvain(Seurat)
600 0 NA theo
700 0.008 NA theo
800 0.065 NA theo
900 0.242 NA theo
1000 0.52 NA theo
1100 0.774 NA theo
1200 0.921 NA theo
1300 0.979 NA theo
1400 0.996 NA theo
1500 0.999 NA theo
1600 1 NA theo
1800 1 NA theo
2000 1 NA theo
3000 1 NA theo
4000 1 NA theo
5000 1 NA theo
6000 1 NA theo
7000 1 NA theo
