# Supplementary material for: Simulating multiple faceted variability in single cell RNA sequencing
Source: Nat Commun. 2019 Jun 13;10:2611. doi: 10.1038/s41467-019-10500-w (PMC6565723; doi:10.1038/s41467-019-10500-w)
Supplement: Supplementary file 4 — Source Data [file 41467_2019_10500_MOESM4_ESM.zip › Source_Data_forFigures/SuppFigure11/Sigma=0.60_Alpha=0.005.txt]

sample_size prob_mean prob_std method
600 0 0 PCA+kmeans
700 0 0 PCA+kmeans
800 0.014 0.003 PCA+kmeans
900 0.062 0.013 PCA+kmeans
1000 0.217 0.027 PCA+kmeans
1100 0.34 0.019 PCA+kmeans
1200 0.403 0.028 PCA+kmeans
1300 0.44 0.028 PCA+kmeans
1400 0.511 0.028 PCA+kmeans
1500 0.473 0.024 PCA+kmeans
1600 0.424 0.029 PCA+kmeans
1800 0.471 0.028 PCA+kmeans
2000 0.476 0.022 PCA+kmeans
3000 0.486 0.025 PCA+kmeans
4000 0.419 0.03 PCA+kmeans
5000 0.539 0.027 PCA+kmeans
6000 0.45 0.02 PCA+kmeans
7000 0.451 0.025 PCA+kmeans
600 0 0 SIMLR
700 0 0 SIMLR
800 0 0 SIMLR
900 0.032 0.008 SIMLR
1000 0.094 0.015 SIMLR
1100 0.212 0.026 SIMLR
1200 0.397 0.023 SIMLR
1300 0.624 0.027 SIMLR
1400 0.793 0.02 SIMLR
1500 0.893 0.018 SIMLR
1600 0.924 0.018 SIMLR
1800 0.947 0.015 SIMLR
2000 0.936 0.014 SIMLR
3000 0.952 0.011 SIMLR
4000 0.96 0.011 SIMLR
5000 0.974 0.009 SIMLR
6000 0.972 0.007 SIMLR
7000 0.986 0.006 SIMLR
600 0 0 scVI+kmeans
700 0 0 scVI+kmeans
800 0.054 0.01 scVI+kmeans
900 0.206 0.019 scVI+kmeans
1000 0.457 0.025 scVI+kmeans
1100 0.72 0.016 scVI+kmeans
1200 0.829 0.019 scVI+kmeans
1300 0.884 0.014 scVI+kmeans
1400 0.926 0.013 scVI+kmeans
1500 0.919 0.011 scVI+kmeans
1600 0.937 0.013 scVI+kmeans
1800 0.959 0.009 scVI+kmeans
2000 0.955 0.015 scVI+kmeans
3000 0.945 0.012 scVI+kmeans
4000 0.943 0.009 scVI+kmeans
5000 0.949 0.014 scVI+kmeans
6000 0.984 0.006 scVI+kmeans
7000 0.961 0.014 scVI+kmeans
600 0 0 PCA+Louvain(Seurat)
700 0.005 0.003 PCA+Louvain(Seurat)
800 0.017 0.005 PCA+Louvain(Seurat)
900 0.058 0.009 PCA+Louvain(Seurat)
1000 0.233 0.029 PCA+Louvain(Seurat)
1100 0.483 0.024 PCA+Louvain(Seurat)
1200 0.625 0.018 PCA+Louvain(Seurat)
1300 0.815 0.021 PCA+Louvain(Seurat)
1400 0.908 0.019 PCA+Louvain(Seurat)
1500 0.978 0.009 PCA+Louvain(Seurat)
1600 0.988 0.006 PCA+Louvain(Seurat)
1800 1 0 PCA+Louvain(Seurat)
2000 1 0 PCA+Louvain(Seurat)
3000 1 0 PCA+Louvain(Seurat)
4000 1 0 PCA+Louvain(Seurat)
5000 1 0 PCA+Louvain(Seurat)
6000 1 0 PCA+Louvain(Seurat)
7000 1 0 PCA+Louvain(Seurat)
600 0 NA theo
700 0.008 NA theo
800 0.065 NA theo
900 0.242 NA theo
1000 0.52 NA theo
1100 0.774 NA theo
1200 0.921 NA theo
1300 0.979 NA theo
1400 0.996 NA theo
1500 0.999 NA theo
1600 1 NA theo
1800 1 NA theo
2000 1 NA theo
3000 1 NA theo
4000 1 NA theo
5000 1 NA theo
6000 1 NA theo
7000 1 NA theo
