# Supplementary material for: Simulating multiple faceted variability in single cell RNA sequencing
Source: Nat Commun. 2019 Jun 13;10:2611. doi: 10.1038/s41467-019-10500-w (PMC6565723; doi:10.1038/s41467-019-10500-w)
Supplement: Supplementary file 4 — Source Data [file 41467_2019_10500_MOESM4_ESM.zip › Source_Data_forFigures/SuppFigure11/Sigma=0.65_Alpha=0.025.txt]

sample_size prob_mean prob_std method
600 0 0 PCA+kmeans
700 0 0 PCA+kmeans
800 0.004 0.003 PCA+kmeans
900 0.01 0.004 PCA+kmeans
1000 0.018 0.007 PCA+kmeans
1100 0.01 0.006 PCA+kmeans
1200 0.015 0.008 PCA+kmeans
1300 0.014 0.004 PCA+kmeans
1400 0.02 0.008 PCA+kmeans
1500 0.008 0.005 PCA+kmeans
1600 0.004 0.003 PCA+kmeans
1800 0.026 0.008 PCA+kmeans
2000 0.021 0.006 PCA+kmeans
3000 0.025 0.01 PCA+kmeans
4000 0 0 PCA+kmeans
5000 0.013 0.006 PCA+kmeans
6000 0 0 PCA+kmeans
7000 0.004 0.003 PCA+kmeans
600 0 0 SIMLR
700 0 0 SIMLR
800 0 0 SIMLR
900 0 0 SIMLR
1000 0 0 SIMLR
1100 0.007 0.005 SIMLR
1200 0.004 0.003 SIMLR
1300 0.007 0.004 SIMLR
1400 0.017 0.006 SIMLR
1500 0.018 0.008 SIMLR
1600 0.02 0.007 SIMLR
1800 0.039 0.01 SIMLR
2000 0.013 0.006 SIMLR
3000 0.007 0.005 SIMLR
4000 0.004 0.003 SIMLR
5000 0.004 0.003 SIMLR
6000 0 0 SIMLR
7000 0 0 SIMLR
600 0 0 scVI+kmeans
700 0.003 0.003 scVI+kmeans
800 0.008 0.004 scVI+kmeans
900 0.093 0.016 scVI+kmeans
1000 0.154 0.02 scVI+kmeans
1100 0.272 0.018 scVI+kmeans
1200 0.326 0.02 scVI+kmeans
1300 0.366 0.03 scVI+kmeans
1400 0.444 0.031 scVI+kmeans
1500 0.453 0.023 scVI+kmeans
1600 0.473 0.013 scVI+kmeans
1800 0.573 0.023 scVI+kmeans
2000 0.547 0.026 scVI+kmeans
3000 0.667 0.027 scVI+kmeans
4000 0.681 0.027 scVI+kmeans
5000 0.787 0.027 scVI+kmeans
6000 0.813 0.025 scVI+kmeans
7000 0.791 0.016 scVI+kmeans
600 0 0 PCA+Louvain(Seurat)
700 0 0 PCA+Louvain(Seurat)
800 0 0 PCA+Louvain(Seurat)
900 0.023 0.007 PCA+Louvain(Seurat)
1000 0.031 0.009 PCA+Louvain(Seurat)
1100 0.068 0.012 PCA+Louvain(Seurat)
1200 0.142 0.017 PCA+Louvain(Seurat)
1300 0.225 0.023 PCA+Louvain(Seurat)
1400 0.302 0.032 PCA+Louvain(Seurat)
1500 0.366 0.026 PCA+Louvain(Seurat)
1600 0.398 0.022 PCA+Louvain(Seurat)
1800 0.497 0.025 PCA+Louvain(Seurat)
2000 0.625 0.026 PCA+Louvain(Seurat)
3000 0.78 0.02 PCA+Louvain(Seurat)
4000 0.858 0.017 PCA+Louvain(Seurat)
5000 0.912 0.016 PCA+Louvain(Seurat)
6000 0.951 0.009 PCA+Louvain(Seurat)
7000 0.951 0.009 PCA+Louvain(Seurat)
600 0 NA theo
700 0.008 NA theo
800 0.065 NA theo
900 0.242 NA theo
1000 0.52 NA theo
1100 0.774 NA theo
1200 0.921 NA theo
1300 0.979 NA theo
1400 0.996 NA theo
1500 0.999 NA theo
1600 1 NA theo
1800 1 NA theo
2000 1 NA theo
3000 1 NA theo
4000 1 NA theo
5000 1 NA theo
6000 1 NA theo
7000 1 NA theo
