# Supplementary material for: Simulating multiple faceted variability in single cell RNA sequencing
Source: Nat Commun. 2019 Jun 13;10:2611. doi: 10.1038/s41467-019-10500-w (PMC6565723; doi:10.1038/s41467-019-10500-w)
Supplement: Supplementary file 4 — Source Data [file 41467_2019_10500_MOESM4_ESM.zip › Source_Data_forFigures/SuppFigure11/Sigma=0.65_Alpha=0.010.txt]

sample_size prob_mean prob_std method
600 0 0 PCA+kmeans
700 0 0 PCA+kmeans
800 0.003 0.003 PCA+kmeans
900 0.013 0.006 PCA+kmeans
1000 0.011 0.007 PCA+kmeans
1100 0.015 0.006 PCA+kmeans
1200 0.028 0.009 PCA+kmeans
1300 0.017 0.007 PCA+kmeans
1400 0.015 0.007 PCA+kmeans
1500 0.013 0.006 PCA+kmeans
1600 0.021 0.008 PCA+kmeans
1800 0 0 PCA+kmeans
2000 0.004 0.003 PCA+kmeans
3000 0.007 0.005 PCA+kmeans
4000 0.008 0.003 PCA+kmeans
5000 0.004 0.003 PCA+kmeans
6000 0 0 PCA+kmeans
7000 0 0 PCA+kmeans
600 0 0 SIMLR
700 0 0 SIMLR
800 0 0 SIMLR
900 0 0 SIMLR
1000 0 0 SIMLR
1100 0.005 0.003 SIMLR
1200 0.007 0.004 SIMLR
1300 0 0 SIMLR
1400 0.011 0.005 SIMLR
1500 0.008 0.005 SIMLR
1600 0.016 0.005 SIMLR
1800 0.017 0.007 SIMLR
2000 0 0 SIMLR
3000 0 0 SIMLR
4000 0 0 SIMLR
5000 0 0 SIMLR
6000 0 0 SIMLR
7000 0 0 SIMLR
600 0 0 scVI+kmeans
700 0.004 0.003 scVI+kmeans
800 0.016 0.006 scVI+kmeans
900 0.078 0.012 scVI+kmeans
1000 0.16 0.019 scVI+kmeans
1100 0.236 0.021 scVI+kmeans
1200 0.338 0.029 scVI+kmeans
1300 0.304 0.025 scVI+kmeans
1400 0.288 0.033 scVI+kmeans
1500 0.372 0.026 scVI+kmeans
1600 0.383 0.018 scVI+kmeans
1800 0.398 0.022 scVI+kmeans
2000 0.434 0.03 scVI+kmeans
3000 0.46 0.032 scVI+kmeans
4000 0.628 0.022 scVI+kmeans
5000 0.569 0.036 scVI+kmeans
6000 0.617 0.023 scVI+kmeans
7000 0.618 0.027 scVI+kmeans
600 0 0 PCA+Louvain(Seurat)
700 0 0 PCA+Louvain(Seurat)
800 0 0 PCA+Louvain(Seurat)
900 0.009 0.004 PCA+Louvain(Seurat)
1000 0.017 0.008 PCA+Louvain(Seurat)
1100 0.057 0.013 PCA+Louvain(Seurat)
1200 0.082 0.013 PCA+Louvain(Seurat)
1300 0.193 0.022 PCA+Louvain(Seurat)
1400 0.273 0.032 PCA+Louvain(Seurat)
1500 0.435 0.026 PCA+Louvain(Seurat)
1600 0.471 0.028 PCA+Louvain(Seurat)
1800 0.66 0.031 PCA+Louvain(Seurat)
2000 0.753 0.023 PCA+Louvain(Seurat)
3000 0.916 0.012 PCA+Louvain(Seurat)
4000 0.975 0.007 PCA+Louvain(Seurat)
5000 0.956 0.013 PCA+Louvain(Seurat)
6000 0.943 0.014 PCA+Louvain(Seurat)
7000 0.938 0.015 PCA+Louvain(Seurat)
600 0 NA theo
700 0.008 NA theo
800 0.065 NA theo
900 0.242 NA theo
1000 0.52 NA theo
1100 0.774 NA theo
1200 0.921 NA theo
1300 0.979 NA theo
1400 0.996 NA theo
1500 0.999 NA theo
1600 1 NA theo
1800 1 NA theo
2000 1 NA theo
3000 1 NA theo
4000 1 NA theo
5000 1 NA theo
6000 1 NA theo
7000 1 NA theo
