# Supplementary material for: Simulating multiple faceted variability in single cell RNA sequencing
Source: Nat Commun. 2019 Jun 13;10:2611. doi: 10.1038/s41467-019-10500-w (PMC6565723; doi:10.1038/s41467-019-10500-w)
Supplement: Supplementary file 4 — Source Data [file 41467_2019_10500_MOESM4_ESM.zip › Source_Data_forFigures/SuppFigure4a.txt]

x y
2 22.3478986558203
3 16.5940156051239
4 12.3933528329863
5 9.39953492517481
6 7.1701736333363
7 5.51324328922955
8 4.47411704653179
9 3.53424457750302
10 2.80705876633636
11 2.36223981332188
12 1.8594890658802
13 1.57509662051029
14 1.32756986250314
15 1.11042691276201
16 0.910298895649849
17 0.757569619432674
18 0.664797724860437
19 0.566354186078544
20 0.492622811353011
21 0.430639842490338
22 0.346780531676133
23 0.316801840853663
24 0.279125918603803
25 0.266972395297397
26 0.21066107064438
27 0.198102429894426
28 0.170554443733238
29 0.15475486343491
30 0.156780450652644
31 0.128017112160815
32 0.116268706297956
33 0.0960128341206116
34 0.103710065548002
35 0.0846695457012988
36 0.0708955526207047
37 0.0773774317174549
38 0.0615778514191264
39 0.0603624990884858
40 0.0510447978869074
41 0.0482089757820792
42 0.0473987408949855
43 0.0425373315724228
44 0.0320042780402039
45 0.0388912745805009
46 0.0307889257095632
47 0.031599160596657
48 0.0295735733789225
49 0.0328145129272976
50 0.0239019291692662
51 0.0251172814999068
52 0.0206609896208911
53 0.0194456372902504
54 0.0149893454112347
55 0.0157995802983285
56 0.0190405198467036
57 0.0157995802983285
58 0.0145842279676878
59 0.010533053532219
60 0.0145842279676878
61 0.010533053532219
62 0.00850746631448457
63 0.00931770120157834
64 0.0101279360886721
65 0.00972281864512522
66 0.00607676165320326
67 0.00607676165320326
68 0.0076972314273908
69 0.00607676165320326
70 0.00850746631448457
71 0.00486140932256261
72 0.00607676165320326
73 0.00324093954837507
74 0.00850746631448457
75 0.00445629187901573
76 0.00364605699192196
77 0.00324093954837507
78 0.00364605699192196
79 0.00364605699192196
80 0.00445629187901573
81 0.00526652676610949
82 0.00729211398384392
83 0.00324093954837507
84 0.00324093954837507
85 0.00364605699192196
86 0.00121535233064065
87 0.00202558721773442
88 0.00243070466128131
89 0.00202558721773442
90 0.00486140932256261
91 0.000810234887093768
92 0.00324093954837507
93 0.00243070466128131
94 0.00202558721773442
95 0.00243070466128131
96 0.00324093954837507
97 0.00243070466128131
98 0.000810234887093768
99 0.00202558721773442
100 0.00202558721773442
101 0.00121535233064065
102 0.00162046977418754
103 0.00121535233064065
104 0.00243070466128131
105 0.000405117443546884
106 0.000405117443546884
107 0.000405117443546884
108 0.000405117443546884
109 0.00162046977418754
110 0
111 0.000810234887093768
112 0.00121535233064065
113 0.00121535233064065
114 0.00121535233064065
115 0.000810234887093768
116 0.000405117443546884
117 0.00162046977418754
118 0.000405117443546884
119 0.000405117443546884
120 0.000810234887093768
121 0.00162046977418754
122 0.000405117443546884
123 0.00162046977418754
124 0.00121535233064065
125 0.000810234887093768
126 0
127 0.000810234887093768
128 0.000810234887093768
129 0.000810234887093768
130 0.000810234887093768
131 0.000405117443546884
132 0.000405117443546884
133 0.000810234887093768
134 0
135 0.000405117443546884
136 0
137 0.000405117443546884
138 0.000405117443546884
139 0.00121535233064065
140 0.000405117443546884
141 0.00162046977418754
142 0.000810234887093768
143 0.000810234887093768
144 0
145 0.000405117443546884
146 0
147 0
148 0.00121535233064065
149 0.000810234887093768
150 0.000405117443546884
151 0
152 0.000405117443546884
153 0
154 0.000405117443546884
155 0
156 0.000405117443546884
157 0
158 0
159 0
160 0
161 0
162 0.000405117443546884
163 0.000405117443546884
164 0
165 0.000405117443546884
166 0
167 0.000810234887093768
168 0
169 0
170 0
171 0
172 0
173 0.000405117443546884
174 0.000810234887093768
175 0
176 0
177 0
178 0
179 0
180 0.000405117443546884
181 0.000405117443546884
182 0.000405117443546884
183 0
184 0
185 0
186 0
187 0
188 0
189 0
190 0
191 0
192 0
193 0
194 0
195 0
196 0
197 0
198 0
199 0
200 0
201 0
202 0
203 0
204 0
205 0.000810234887093768
206 0
207 0
208 0
209 0
210 0
211 0
212 0
213 0
214 0
215 0
216 0
217 0
218 0
219 0
220 0
221 0.000405117443546884
222 0
223 0
224 0
225 0
226 0
227 0
228 0
229 0
230 0
231 0
232 0
233 0
234 0
235 0
236 0
237 0
238 0
239 0
240 0
241 0
242 0
243 0
244 0
245 0
246 0
247 0
248 0
249 0
250 0
251 0
252 0
253 0
254 0
255 0
256 0
257 0
258 0
259 0
260 0
261 0
262 0
263 0
264 0
265 0
266 0
267 0
268 0
269 0
270 0
271 0
272 0
273 0
274 0
275 0
276 0
277 0
278 0
279 0
280 0
281 0
282 0
283 0
284 0
285 0
286 0
287 0
288 0
289 0
290 0
291 0
292 0
293 0
294 0
295 0
296 0
297 0
298 0
299 0
300 0
301 0
302 0
303 0
304 0
305 0
306 0
307 0
308 0
309 0
310 0
311 0
312 0
313 0
314 0
315 0
316 0
317 0
318 0
319 0
320 0
321 0
322 0
323 0
324 0
325 0
326 0
327 0
328 0
329 0
330 0
331 0
332 0
333 0
334 0
335 0
336 0
337 0
338 0
339 0
340 0
341 0
342 0
343 0
344 0
345 0
346 0
347 0
348 0
349 0
350 0
351 0
352 0
353 0
354 0
355 0
356 0
357 0
358 0
359 0
360 0
361 0
362 0
363 0
364 0
365 0
366 0
367 0
368 0
369 0
370 0
371 0
372 0
373 0
374 0
375 0
376 0
377 0
378 0
379 0
380 0
381 0
382 0
383 0
384 0
385 0
386 0
387 0
388 0
389 0
390 0
391 0
392 0
393 0
394 0
395 0
396 0
397 0
398 0
399 0
400 0
401 0
402 0
403 0
404 0
405 0
406 0
407 0
408 0
409 0
410 0
411 0
412 0
413 0
414 0
415 0
416 0
417 0
418 0
419 0
420 0
421 0
422 0
423 0
424 0
425 0
426 0
427 0
428 0
429 0
430 0
431 0
432 0
433 0
434 0
435 0
436 0
437 0
438 0
439 0
440 0
441 0
442 0
443 0
444 0
445 0
446 0
447 0
448 0
449 0
450 0
451 0
452 0
453 0
454 0
455 0
456 0
457 0
458 0
459 0
460 0
461 0
462 0
463 0
464 0
465 0
466 0
467 0
468 0
469 0
470 0
471 0
472 0
473 0
474 0
475 0
476 0
477 0
478 0
479 0
480 0
481 0
482 0
483 0
484 0
485 0
486 0
487 0
488 0
489 0
490 0
491 0
492 0.000405117443546884
