# Supplementary material for: Simulating multiple faceted variability in single cell RNA sequencing
Source: Nat Commun. 2019 Jun 13;10:2611. doi: 10.1038/s41467-019-10500-w (PMC6565723; doi:10.1038/s41467-019-10500-w)
Supplement: Supplementary file 4 — Source Data [file 41467_2019_10500_MOESM4_ESM.zip › Source_Data_forFigures/SuppFigure3c.txt]

time1 time2 time3 time4 time5 time6 time7 time8 time9 time10 time11 time12 time13 time14 time15 time16 time17 time18 time19 time20 time21 time22 time23 time24 time25 time26 time27 time28 time29 time30 time31 time32 time33 time34 time35 time36 time37 time38 time39 time40 time41 time42 time43 time44 time45 time46 time47 time48 time49 time50 time51 time52 time53 time54 time55 time56 time57 time58 time59 time60 time61 time62 time63 time64 time65 time66 time67 time68 time69 time70 time71 time72 time73 time74 time75 time76 time77 time78 time79 time80 time81 time82 time83 time84 time85 time86 time87 time88 time89 time90 time91 time92 time93 time94 time95 time96 time97 time98 time99 time100 time101 time102 time103 time104 time105 time106 time107 time108 time109 time110 time111 time112 time113 time114 time115 time116 time117 time118 time119 time120 time121 time122 time123 time124 time125 time126 time127 time128 time129 time130 time131 time132 time133 time134 time135 time136 time137 time138 time139 time140 time141 time142 time143 time144 time145 time146 time147 time148 time149 time150 time151 time152 time153 time154 time155 time156 time157 time158 time159 time160 time161 time162 time163 time164 time165 time166 time167 time168 time169 time170 time171 time172 time173 time174 time175 time176 time177 time178 time179 time180 time181 time182 time183 time184 time185 time186 time187 time188 time189 time190 time191 time192 time193 time194 time195 time196 time197 time198 time199 time200 time201 time202 time203 time204 time205 time206 time207 time208 time209 time210 time211 time212 time213 time214 time215 time216 time217 time218 time219 time220 time221 time222 time223 time224 time225 time226 time227 time228 time229 time230 time231 time232 time233 time234 time235 time236 time237 time238 time239 time240 time241 time242 time243 time244 time245 time246 time247 time248 time249 time250 time251 time252 time253 time254 time255 time256 time257 time258 time259 time260 time261 time262 time263 time264 time265 time266 time267 time268 time269 time270 time271 time272 time273 time274 time275 time276 time277 time278 time279 time280 time281 time282 time283 time284 time285 time286 time287 time288 time289 time290 time291 time292 time293 time294 time295 time296 time297 time298 time299 time300 time301 time302 time303 time304 time305 time306 time307 time308 time309 time310 time311 time312 time313 time314 time315 time316 time317 time318 time319 time320 time321 time322 time323 time324 time325 time326 time327 time328 time329 time330 time331 time332 time333 time334 time335 time336 time337 time338 time339 time340 time341 time342 time343 time344 time345 time346 time347 time348 time349 time350 time351 time352 time353 time354 time355 time356 time357 time358 time359 time360 time361 time362 time363 time364 time365 time366
gene_i 4.24792751344359 3.8073549220576 3 3.32192809488736 2.8073549220576 4.24792751344359 4.58496250072116 5.39231742277876 4 4 3.70043971814109 2.58496250072116 3 2 3.58496250072116 4.52356195605701 5.7279204545632 5.16992500144231 4.08746284125034 4.75488750216347 3.16992500144231 4.39231742277876 4.32192809488736 4.64385618977472 5.08746284125034 3.8073549220576 4.85798099512757 3.4594316186373 0 3.58496250072116 4.08746284125034 5.35755200461808 3.8073549220576 4.08746284125034 4.39231742277876 3.90689059560852 4.52356195605701 4.95419631038687 3.8073549220576 5.08746284125034 4.70043971814109 5.08746284125034 5.20945336562895 4.90689059560852 3.16992500144231 4.24792751344359 3.4594316186373 5.49185309632967 5 4.39231742277876 5.4594316186373 3.4594316186373 5.32192809488736 5.7279204545632 4.90689059560852 5.35755200461808 6.79441586635011 3.4594316186373 4.85798099512757 5.24792751344359 6.85798099512757 5.6724253419715 4 6.37503943134692 6.16992500144231 6.02236781302845 4.85798099512757 5.61470984411521 4.8073549220576 4.8073549220576 6.76818432477693 5.93073733756289 4.85798099512757 4.85798099512757 5.12928301694497 6.6724253419715 4.70043971814109 6.44294349584873 5.04439411935845 6.22881869049588 3.90689059560852 6.04439411935845 5.83289001416474 3.16992500144231 6.12928301694497 5.55458885167764 4.58496250072116 6.91886323727459 2.32192809488736 6.49185309632967 6.82017896241519 5.88264304936184 5.58496250072116 5 4.85798099512757 5.97727992349992 4.75488750216347 5.58496250072116 6.18982455888002 5.52356195605701 6.44294349584873 5.20945336562895 5.75488750216347 6.08746284125034 5.97727992349992 5.78135971352466 6.06608919045777 3.32192809488736 6.39231742277876 5.55458885167764 7.48381577726426 6.74146698640115 5.95419631038687 6.35755200461808 7.81378119121704 6.98868468677217 6.59991284218713 6.59991284218713 6.76818432477693 5.4594316186373 3.58496250072116 7.14974711950468 7.29462074889163 5 6.12928301694497 5.49185309632967 5.52356195605701 7.48381577726426 4.95419631038687 6.76818432477693 6.39231742277876 6.22881869049588 7.79441586635011 5.70043971814109 6.35755200461808 6.65821148275179 5.4262647547021 6.14974711950468 6.97727992349992 6.28540221886225 6.7279204545632 7.25738784269265 5.20945336562895 4.4594316186373 5.49185309632967 6.10852445677817 6.93073733756289 7.17990909001493 6.93073733756289 5.28540221886225 6.4594316186373 5.78135971352466 6.55458885167764 5.39231742277876 5.7279204545632 6.14974711950468 4.95419631038687 5.49185309632967 5 6 6.44294349584873 5.6724253419715 5.32192809488736 6.4594316186373 5.70043971814109 5.70043971814109 6.12928301694497 5.70043971814109 5.70043971814109 4.64385618977472 6.18982455888002 6.22881869049588 4.85798099512757 4.90689059560852 5.20945336562895 6.06608919045777 5.04439411935845 5.32192809488736 6.56985560833095 6.18982455888002 4.95419631038687 4.16992500144231 5.7279204545632 6.14974711950468 5.32192809488736 4.58496250072116 5.04439411935845 6.04439411935845 5 6 6.18982455888002 6.71424551766612 7.10852445677817 5.12928301694497 4.75488750216347 5.49185309632967 4.58496250072116 6.24792751344359 6.2667865406949 4.70043971814109 7.6724253419715 6.56985560833095 5.52356195605701 6.14974711950468 6.5077946401987 6.64385618977472 5.78135971352466 7.02236781302845 5.70043971814109 7.31288295528436 6.61470984411521 6.32192809488736 6.8703647195834 4.4594316186373 5.85798099512757 6.64385618977472 5.93073733756289 6.98868468677217 6.06608919045777 6.37503943134692 6.88264304936184 6.70043971814109 6.88264304936184 6.64385618977472 5.85798099512757 7.32192809488736 4.90689059560852 7.56224242422107 6.7279204545632 6.64385618977472 5.78135971352466 5.55458885167764 5.4594316186373 4.32192809488736 7.73470962022584 6.58496250072116 6.90689059560852 6.18982455888002 6.91886323727459 7.02236781302845 6.56985560833095 6.35755200461808 6.55458885167764 6.90689059560852 4.58496250072116 6.59991284218713 6.06608919045777 7.25738784269265 7.37503943134692 7.4594316186373 6.68650052718322 8.32192809488736 6.4093909361377 6.6724253419715 8.03342300153745 8.20945336562895 5.8073549220576 7.27612440527424 8.34429590791582 7.4093909361377 6.52356195605701 6.16992500144231 7.17990909001493 8.29920801838728 6.75488750216347 5.64385618977472 7.4262647547021 6.59991284218713 6.94251450533924 7.85798099512757 6.4093909361377 7.73470962022584 6.16992500144231 6.55458885167764 6.02236781302845 6.44294349584873 4.52356195605701 6.79441586635011 7.84549005094437 6.65821148275179 6.97727992349992 5.08746284125034 4.08746284125034 7.09803208296053 6.2667865406949 5.70043971814109 5.75488750216347 6.20945336562895 6.68650052718322 6.95419631038687 7.09803208296053 6.71424551766612 7.65105169117893 3.8073549220576 6.8073549220576 7.94836723158468 7.4093909361377 6.90689059560852 6.88264304936184 7.467605550083 6.64385618977472 5.39231742277876 7.19967234483636 6.56985560833095 4.39231742277876 4.70043971814109 8.02236781302845 7.84549005094437 6.32192809488736 7.77478705960117 6.74146698640115 6.28540221886225 6.49185309632967 6.55458885167764 6.88264304936184 6.12928301694497 6.52356195605701 6.2667865406949 5.55458885167764 6.14974711950468 7.51569983828404 4.75488750216347 7.78135971352466 6.88264304936184 6.18982455888002 6.8703647195834 5.39231742277876 7.97727992349992 7.36632221424582 6.83289001416474 6.76818432477693 7.93663793900257 7.01122725542325 7.36632221424582 4.4594316186373 2.58496250072116 7.12928301694497 6.4594316186373 6.95419631038687 6.78135971352466 7.33091687811462 6.58496250072116 4.75488750216347 6.37503943134692 7.45121111183233 6.3037807481771 6.98868468677217 5.85798099512757 7.23840473932508 6.04439411935845 6.06608919045777 5.20945336562895 6.4757334309664 6.32192809488736 7.25738784269265 8.17492568250068 6.55458885167764 7.62205181945638 5.90689059560852 7.59245703726808 7.2667865406949 6.3037807481771 7.32192809488736 5.85798099512757 7.94836723158468 7.01122725542325
gene_j 7.55458885167764 8.31288295528435 8.18487534290828 8.2240016741981 7.59245703726808 6.85798099512757 6.71424551766612 7.85798099512757 7.28540221886225 6.55458885167764 8.17492568250068 8.19475685442225 8.51175265376738 7.91288933622996 7.98868468677217 7.14974711950468 7.89481776330794 8.2045711442492 5.64385618977472 7.59245703726808 6.44294349584873 8.35755200461808 7.90689059560852 8.35314682549808 8.79116288855502 7.4093909361377 8.15987133677839 8.50382573799575 8.29001884693262 7.35755200461808 8.34429590791582 7.83920378809694 7.29462074889163 7.76818432477693 8.45532722030456 7.63662462054365 7.03342300153745 7.27612440527424 8.20945336562895 8.12928301694497 8.23840473932508 6.85798099512757 7.23840473932508 6.64385618977472 7.75488750216347 7.8073549220576 5.16992500144231 5.64385618977472 7.4757334309664 7.36632221424582 7.38370429247405 7.90689059560852 7.59245703726808 7.467605550083 7.54689445988764 7.56224242422107 7.07681559705083 7.05528243550119 6.08746284125034 7.39231742277876 6.28540221886225 5.88264304936184 6.61470984411521 7.34872815423108 6.28540221886225 7.25738784269265 7.44294349584873 7.35755200461808 7.05528243550119 5.55458885167764 6.56985560833095 7.21916852046216 6.59991284218713 7.94251450533924 7.36632221424582 6.65821148275179 7.55458885167764 6.55458885167764 7.79441586635011 7.63662462054365 7.25738784269265 6.62935662007961 7.33985000288462 5.93073733756289 6.28540221886225 6.35755200461808 6.55458885167764 7.43462822763672 7.45121111183233 7.05528243550119 7.60733031374961 7.14974711950468 7.21916852046216 7.01122725542325 7.22881869049588 8.04984854945056 6.53915881110803 6.4262647547021 6.90689059560852 6.74146698640115 6.59991284218713 5.95419631038687 7.88264304936184 6.97727992349992 6.33985000288462 6.53915881110803 6.75488750216347 6.94251450533924 7.85798099512757 7.4594316186373 7.4262647547021 7.7279204545632 6.96578428466209 6.96578428466209 6.76818432477693 7.36632221424582 4.16992500144231 6.24792751344359 6.85798099512757 6.6724253419715 6.52356195605701 5.88264304936184 6.98868468677217 5.8073549220576 6.97727992349992 6.14974711950468 6.2667865406949 5.83289001416474 6 7.40087943628218 5.28540221886225 6.7279204545632 4.58496250072116 7.15987133677839 7.06608919045777 7.59991284218713 7.13955135239879 6.20945336562895 7.71424551766612 7.49185309632967 8.19475685442225 7.61470984411521 7.74819284958946 7.21916852046216 7.65105169117893 6.2667865406949 7.01122725542325 7.56224242422107 7.61470984411521 7.94251450533924 7.28540221886225 7.75488750216347 8.09803208296053 7.55458885167764 7.16992500144231 7.31288295528436 6.55458885167764 6.84549005094437 7.36632221424582 7.05528243550119 7.15987133677839 7.01122725542325 6.83289001416474 7.36632221424582 7.58496250072116 7.89481776330794 7.62205181945638 6.68650052718322 7.6724253419715 5.95419631038687 7.31288295528436 5.49185309632967 7.76155123244448 7.99435343685886 7.60733031374961 7.24792751344359 6.4093909361377 8.14974711950468 7.82654848729092 4.39231742277876 6.88264304936184 7.18982455888002 6.06608919045777 6.10852445677817 7.17990909001493 7.77478705960117 6.10852445677817 6.78135971352466 7.18982455888002 7.16992500144231 6.89481776330794 6.85798099512757 5.28540221886225 7.27612440527424 6.37503943134692 7.09803208296053 7.4093909361377 7.01122725542325 7.74146698640115 7.93663793900257 7.467605550083 7.20945336562895 6.55458885167764 6 7.44294349584873 5.28540221886225 6.4093909361377 7.04439411935845 7.04439411935845 5.75488750216347 6.74146698640115 6.04439411935845 6.70043971814109 4.64385618977472 5.78135971352466 6.4093909361377 4.64385618977472 6.52356195605701 6.16992500144231 7.54689445988764 6.06608919045777 6.76818432477693 6.08746284125034 6.10852445677817 4.85798099512757 7.12928301694497 7.12928301694497 7.16992500144231 7.93073733756289 7.4178525148859 7.44294349584873 6.64385618977472 4.8073549220576 7.06608919045777 7.36632221424582 4.08746284125034 7.5077946401987 6.4594316186373 7.49185309632967 6.96578428466209 6.39231742277876 6.89481776330794 6.7279204545632 7.53138146051631 6.65821148275179 6.62935662007961 7.05528243550119 6.18982455888002 7.37503943134692 4.90689059560852 4.16992500144231 6.7279204545632 6.37503943134692 6.52356195605701 6.3037807481771 7.38370429247405 6.91886323727459 7.20945336562895 7.71424551766612 6.04439411935845 7.68650052718322 6.28540221886225 7.4594316186373 6.37503943134692 5.8073549220576 6.94251450533924 5.64385618977472 6.88264304936184 4.58496250072116 7.4594316186373 6.49185309632967 6.64385618977472 6.55458885167764 5.52356195605701 6.61470984411521 6.68650052718322 6.16992500144231 6.28540221886225 7.38370429247405 7.24792751344359 6.58496250072116 7.49984588708321 6.53915881110803 6.61470984411521 6.71424551766612 7.16992500144231 5.78135971352466 7.25738784269265 6.88264304936184 5.24792751344359 7.03342300153745 5.4262647547021 4.39231742277876 6.3037807481771 5.20945336562895 6.10852445677817 5.58496250072116 6.64385618977472 4.39231742277876 7 5.93073733756289 4.52356195605701 7.24792751344359 5.95419631038687 6.83289001416474 5.97727992349992 6.91886323727459 5.49185309632967 5.83289001416474 6.24792751344359 5.4594316186373 6.52356195605701 5.95419631038687 6.55458885167764 5.35755200461808 3.4594316186373 6.28540221886225 4.64385618977472 6.2667865406949 5.88264304936184 5.55458885167764 6.10852445677817 5.64385618977472 5.70043971814109 5.4262647547021 3.90689059560852 4.32192809488736 6.55458885167764 5 4.39231742277876 5.16992500144231 5.88264304936184 5.4594316186373 3.90689059560852 6.39231742277876 6.08746284125034 5.58496250072116 6.58496250072116 5.58496250072116 6.02236781302845 6.28540221886225 6.24792751344359 6.04439411935845 3.4594316186373 4.08746284125034 4.70043971814109 5.4262647547021 5.70043971814109 5.28540221886225 5.75488750216347 5.83289001416474 4.32192809488736 5.58496250072116 2.32192809488736 5.20945336562895 4.75488750216347 3.90689059560852 4.90689059560852 4.52356195605701 5.4594316186373 6.10852445677817 3 4.75488750216347 5.52356195605701 4.85798099512757 4
