# Supplementary material for: Simulating multiple faceted variability in single cell RNA sequencing
Source: Nat Commun. 2019 Jun 13;10:2611. doi: 10.1038/s41467-019-10500-w (PMC6565723; doi:10.1038/s41467-019-10500-w)
Supplement: Supplementary file 4 — Source Data [file 41467_2019_10500_MOESM4_ESM.zip › Source_Data_forFigures/SuppFigure9a/nDiffEVF5.txt]

abs(logFC)
0.59
0.17
0.87
0.14
0.88
1.31
1.88
1.51
0.04
1.63
1.23
2.01
0.66
0.51
1.19
0.31
0.11
0.43
1.01
0.43
0.24
1.09
1.16
0.76
0.05
0.85
0.61
1.48
2.34
0.77
0.91
0.72
0.11
0.61
0.75
1.64
1.24
1.14
0.61
0.43
2.18
0.24
2.08
1.24
1.07
0.79
0.73
0.75
1.93
0.28
0.66
0.16
0.62
0.45
0.57
1.09
1.1
0.84
1.6
0.09
0.01
1.38
1.3
0.02
1.21
0.08
0.42
1.33
0.52
0.34
0.4
1.16
0.04
0.22
0.97
0.38
0.23
1.59
0.66
0.37
0.34
1.44
0.39
1.73
0.52
0.1
0.43
0.88
1.06
0.1
1.53
0.34
0.85
0.33
0.68
0.12
0.11
1.77
0.17
0.06
0.21
0.14
0.47
0.16
2.58
0.7
0.3
0.52
0.8
1.17
0.16
0.13
0.8
1.87
0.46
0.07
1.07
1
0.07
2.08
0.73
1.75
1.3
0.69
1.12
0.07
0.85
0.25
0.68
0.57
0.1
1.11
0.66
0.16
0.18
0.83
1.34
0.03
0.22
1.74
0.13
0.77
0.99
1.43
1.19
0.02
1.94
1.89
0.25
0.66
0.55
0.75
1.19
0.28
0.56
0.62
0.22
0.81
0.35
1.31
0.59
0.44
1.04
0.24
0.31
2.04
0.26
0.58
1.17
0.05
0.19
0.54
0.35
0.4
0.59
0.4
0.52
2.6
1.36
0.15
0.05
1.2
0.44
0.16
0.9
0.1
1.59
0.15
0.03
1.9
0.85
0.74
1.49
1.2
1.53
0.36
1.2
1.32
0.3
0.06
3.78
0.3
0.7
0.79
0.57
0.29
0.65
0.34
3.24
0.48
1.76
0.03
1.91
0.29
0.04
0.59
0.73
0.17
1.44
0.23
0.61
0.07
0.87
0.26
0.6
1.33
0.19
0.55
1.5
1.83
0.4
0.95
0.04
0.67
0.02
0.74
0.24
1.42
0.57
0.7
0.36
0.54
0.15
0.97
0.98
1.27
0.44
0.06
0.89
0.57
0.05
0.45
0.43
0.39
1.01
0.42
0.67
0.96
1.33
1.53
0.01
0.25
0.4
3.25
0.96
1.46
1.66
1.08
0.47
1.08
1.06
0.11
0.97
1.12
0.09
0.92
0.49
1.39
0.75
0.31
1.44
0.16
0.77
0.52
0.55
1.16
0.03
0.75
0.87
0.5
0.28
0.28
0.45
1.53
1.07
0.7
0.11
0.22
0.54
0.37
0.52
0.5
0.8
1.14
0.64
2.04
1.61
0.92
0.83
0.53
0.26
0.51
0.15
1.54
0.79
0.09
1.14
1.3
0.61
1.14
1.91
0.09
0.81
0.46
1.73
1.07
0.34
0.79
1.41
0.74
2.03
0.97
1.75
1.59
0.09
2.06
0.14
1.38
3.01
0.81
0.81
1.01
0.21
0.17
0.58
0.04
0.03
2.39
0.43
1.05
1.17
0.9
0.64
0.43
1.69
0.85
0.74
0.63
0.21
0.21
0.53
1.28
0.44
0.21
0.52
0.77
0.1
1.42
4.15
0.76
0.63
0.95
1.48
0.76
0.38
0.25
0.24
0.44
0.68
1.22
1.37
3
0.14
0.31
1.13
0.35
0.54
0.94
0.46
0.65
0.16
0.85
1.96
0.2
1.28
0.56
0.87
0.63
0.22
0.16
0.55
0.88
1.8
1.37
1.01
0.84
0.81
0.01
0.85
0.95
0.63
0.37
0.4
1.45
0.25
0.02
0.22
0.2
1.49
3.64
0.68
0.22
0.43
0.88
0.96
0.25
1.28
0.25
0.44
1.53
1.21
0.88
1.12
0.02
0.77
0.18
1.3
2.81
1.33
0.55
0.53
0.05
0.42
0.24
0.43
0.54
1
