# Supplementary material for: Simulating multiple faceted variability in single cell RNA sequencing
Source: Nat Commun. 2019 Jun 13;10:2611. doi: 10.1038/s41467-019-10500-w (PMC6565723; doi:10.1038/s41467-019-10500-w)
Supplement: Supplementary file 4 — Source Data [file 41467_2019_10500_MOESM4_ESM.zip › Source_Data_forFigures/SuppFigure9a/nDiffEVF2.txt]

abs(logFC)
0.88
0.23
0.59
0.05
0.05
0.25
0.65
0.2
0.1
0.7
0.93
0.55
0.44
0.49
0.14
0.42
0.12
0.47
0.63
0.5
0.41
0.62
0.06
0.12
0.99
0.59
0.85
0.76
0.33
0.37
1.1
0.44
2.35
0.18
0.22
0.51
0.08
0.15
0.58
1.79
1.1
0.49
1.41
0.19
0.75
0.07
0.38
0.06
0.53
1.3
0.13
0.09
0.14
0.2
1.31
0.29
0.1
0.26
0.25
0.18
0.28
0.03
0.11
0.79
0.55
1.07
0.3
0.07
0.62
0.15
0.24
0.92
0.33
0.12
0.71
0.33
0.34
0.31
0.89
1.87
1.53
0
0.23
0.49
0.16
0.28
1.15
0.28
0.82
0.65
0.59
1.08
1.27
0.18
0.42
0.02
1.13
0.16
0.42
0.04
0.61
0.76
0.47
0.31
0.11
0.17
0.87
0.37
0.4
0.03
0.84
0.72
1.03
0.13
0.11
0.48
0.19
0.28
0.22
0.52
3.3
0.31
0.54
0.04
0.01
0.34
0.03
0.02
0.49
0.29
0.65
0.46
0.67
0.56
0.06
0.37
1.67
0.01
0.02
1.31
0.94
0.3
0.47
0.14
0.64
0.14
1.59
0.38
0.11
0.04
0.11
0.24
1.4
0.15
0.04
0.07
0.54
0.22
0.48
0.06
0.98
1.27
0.1
0.43
1.59
0.08
0.57
0.41
1.31
0.74
0.56
0.29
0.63
0.3
0.39
0.51
1.19
1.01
0.24
1.48
0.48
0.72
0.43
0.36
0.36
0.41
0.47
0.54
0.38
0.19
0.09
0.2
0.62
1.35
0.46
0.61
0.26
0.59
0.59
0.57
1.77
1.11
0.69
0.88
0.15
0.36
0.05
0.51
0.15
0.64
0.71
0.22
0.89
0.01
0.67
0.14
0.27
0.09
0.59
0
0.32
0.14
0.28
0.7
0.3
1.3
0.33
0.32
1.35
0.23
1.2
0.44
0.02
0.66
1.54
0.75
0.14
0.34
0.62
0.65
0.79
0.47
0.37
0.52
0.92
1.26
0.12
0.31
0.29
1.2
0.05
0.54
0.18
0.06
0.16
0.33
0.24
0.63
0.99
1.98
0.26
0.32
0.34
0.07
1.33
0.1
1.06
0.35
0.03
0.26
0.1
0.58
0.97
0.22
0.26
0.61
0.65
0.45
1.11
0.08
0.88
1.74
0.97
0.33
0.78
0.45
1.35
0.23
0.33
0.1
0.2
0.17
0.02
0.25
0.33
0.19
0.15
0.92
0.64
0.17
0.05
0.45
0.43
0.23
0.24
0.28
0.2
1.31
0.12
0.48
0.17
0.52
0.36
1.08
0.03
0.13
0.86
0.34
0.66
0.67
0.37
0.2
0.48
0.4
0.47
0.21
0.42
0.18
0.11
0.24
0.19
0.12
0.4
1.51
0.92
0.19
0.56
0.45
0.15
1.43
0.16
0.41
0.2
0.35
0.44
0.39
0.24
1.12
0.33
0.49
0.05
0.29
0.29
0.58
0.59
0.42
0.04
0.56
0.06
1.1
0.09
0.9
0.29
0.23
1.35
0.94
0.52
0.09
1.37
0.94
1.18
0.09
1.07
0.3
0.32
0.61
0.56
0.7
0.36
0.08
0.27
0.02
0.33
0.51
0.49
0.26
0.04
0.49
0.62
0.35
0
0.4
0.09
0.1
0.14
0.58
0.53
0.31
0.03
0.45
0.1
0.03
0.03
0.37
0.79
0.43
0.23
1.85
0.73
0.68
1.28
0.38
0.39
0.14
0.56
0.36
1.79
0.38
0.1
0.09
0.54
0.38
0.64
0.03
0.5
0.25
1.3
0.12
0.51
0.03
0.21
0.36
0.55
0.29
1.03
0.16
0.67
0.25
0.63
0.61
0.65
1.76
0.28
0.48
0.01
0.36
0.19
0.33
0.35
0.24
2.13
0.54
0.07
0.32
0.34
0.84
0.9
1.22
1.94
0.2
0.54
2.49
0.17
0.05
0.25
0.24
0.2
0.39
0.53
0.37
0.59
0.4
0.95
0.07
0.07
0.02
0.25
0.57
0.96
0.28
0.95
0
0.74
0.04
0.72
0.07
0.08
0.39
0.27
0.11
0.59
0.64
1.03
0.1
0.41
0.98
0.81
0.22
0.75
0.35
0.65
0.16
