# Supplementary material for: Simulating multiple faceted variability in single cell RNA sequencing
Source: Nat Commun. 2019 Jun 13;10:2611. doi: 10.1038/s41467-019-10500-w (PMC6565723; doi:10.1038/s41467-019-10500-w)
Supplement: Supplementary file 4 — Source Data [file 41467_2019_10500_MOESM4_ESM.zip › Source_Data_forFigures/SuppFigure9a/nDiffEVF3.txt]

abs(logFC)
0.09
0.97
0.37
0.33
0.31
0.1
0.62
0.08
0.36
0.16
0.25
0.24
0.27
0.49
0.11
0.18
0.15
1.52
0.28
0.61
0.03
0.09
1.37
0.12
0.1
0.03
0.77
0.62
0
0.55
0.91
0.17
0.93
0.59
1.23
0.81
1.74
0.66
0.52
0.39
0.89
1.14
0.57
0.18
0.41
0.37
0.02
0.83
0.13
0.12
0
0.58
0.03
0.26
0.68
0.24
2.26
0.04
1.84
1.36
0.26
0.24
0.17
0.45
0.1
0.72
0.73
0.52
0.76
0.55
0.76
1.23
0.32
0.22
1.5
2.4
0.77
0.31
0.78
1.61
0.3
1
0.31
0.21
0.18
0.52
0.5
0.03
0.48
0.3
0.66
0.06
0.81
1.25
0.31
0.03
0.05
0.44
0.96
0.69
0.75
1.65
0.91
1.05
0.39
0.03
1.21
0.35
0.66
1.49
0.66
0.63
2.72
1.54
0.9
0.09
0.37
1.5
0.52
0.84
0.57
0.45
1.5
1.75
0.38
1.22
0.09
0.75
0.65
0.75
0.25
0.17
1.11
0.04
0.74
0.07
0.15
0.41
0.17
0.02
1.21
0.5
0.62
0.64
0.16
0.83
0.16
0.02
1.36
0.61
0.17
0.47
0.66
0.29
0.61
1.65
0.07
0.29
0.63
1.41
0.75
0.54
0.18
0.13
0.02
0.43
0.89
0.42
0.45
0.59
1.47
0.39
0.64
2.47
1.04
0.3
0.03
0.64
0.31
2.46
0.87
0.14
0.65
1.21
0.66
0.3
1.24
0.23
1.88
0.87
0.46
0.06
0.69
0.56
1.17
0.6
1.67
0.34
0.61
0.39
1.25
0.17
2.35
0.24
0.52
0.34
0.32
0.83
0.1
0.33
0.23
0.26
0.52
0.87
0.15
0.72
0.27
0.06
0.24
0.26
0.46
0.1
0.52
0.83
1.2
0.56
0.81
0.03
0.67
1.05
0.21
0
1.27
0.21
0.09
0.03
0.66
0.66
0.54
1.29
0.26
0.06
1.23
0.28
0.61
1.1
0.18
0.26
0.35
0.35
1.7
0.46
0.68
0.2
0.66
0.81
0.24
0.69
0.52
0.2
0.36
0.32
0.36
0.12
0.51
0.33
0.03
0.42
0.28
0.48
0.48
0.75
0.37
0.72
0.61
3.14
0.52
0.53
0.65
1.4
0.36
0.56
0.25
0.67
0.94
0.99
0.35
1.85
0.45
0.16
0.33
0.61
0.89
0.72
0.08
0.5
0.41
0.3
0.41
0.17
0.33
0.07
0.98
0.4
0.08
0.38
0.92
0.81
0.09
0.29
1.46
1.14
0.31
1.71
0.05
0.2
1.34
0.61
0.05
1.15
0.09
2.12
0.65
0.84
0.02
1.79
0.67
1.45
0.38
0.17
0.03
0.94
0.43
0.1
0.26
0.43
0.28
0.23
0.3
0.14
0.9
0.87
0.66
0.65
0.86
1.38
0.22
0.27
0.29
0.64
0.53
0.5
0.46
1.16
1.24
1.01
1.7
0.09
0.61
0.2
0.28
0.37
0.27
0.35
0.3
1.29
0.41
0.43
0.07
0.17
0.08
0.72
1.05
0.88
0.49
0.45
0.69
0.26
0.07
0.22
1.14
0.11
0.09
0.23
0.68
0.85
1.5
0.25
0.1
0.11
0.19
0.18
0.37
0.39
0.76
0.62
0.84
0.69
0.12
0.26
0.47
0.25
0.32
0.76
0.53
0.38
0.31
0.13
0.89
0.82
0.87
1.6
1.75
1.87
0.5
0.48
1.41
0.06
0.09
0.19
0.58
0.53
0.27
0.27
0.9
0.46
1.35
0.11
0.35
0.25
0.41
0.7
0.35
1.56
1.59
1.29
0.72
0.54
0.97
0.24
1.15
0.61
0.22
0.21
0.07
0.97
0.54
1.2
0.39
0.15
1.04
0.08
1.09
1.83
0.33
0.2
1.16
0.55
0.11
0.34
0.52
0.46
0.64
0.35
0.48
0.18
0.09
0.34
1.16
0.92
0.24
0.2
0.57
0.58
1.64
0.34
0.48
0.12
0.33
0.02
1.01
0.25
0.79
0.75
2.46
0.66
0.27
0.21
0.6
0.76
0.12
0.86
0.05
1.18
0.36
0.08
0.68
0.54
0.92
0.24
1.21
0.32
0.28
0.26
0.63
0.75
0.1
0.74
0.17
0.62
0.39
0.05
0.65
0.53
0.28
0.76
0.35
0.57
0.86
0.29
0.27
0.21
0.03
0.37
0.27
0.59
0.26
0.03
0.39
0.74
1.47
0.13
0.37
0.14
0.16
0.03
0.19
0.61
0.51
0.07
1.53
0.39
0.38
0.56
1.05
0.46
0.11
0.2
1.32
1.07
0
0.11
0.47
0.04
0.16
0.28
0.18
0.7
0.55
0.61
1.95
0.39
0.82
0.42
0.31
0.33
0.45
1.53
0.59
0.97
0.47
0.31
0.09
0.08
1.23
0.56
0.7
0.44
0.86
0.51
2.63
0.54
1.54
0.41
1.21
0.35
1.09
0.59
0.22
0.77
0.3
0.3
0.28
0.45
0.05
0.15
0.21
1.14
0.18
1.25
0.06
0.18
0.3
2.47
0.67
1.14
0.76
1.39
2.53
1.01
0.47
0.86
0.97
0.56
0.32
0.15
0.09
1.03
0.36
0.12
0.53
0.5
0.06
0.32
0.13
0.13
0.11
0.95
0.3
2.36
0.52
0.35
0.79
0.37
0.1
0.27
0.64
1.01
0.01
0.06
1.76
0.1
0.32
0.36
1.12
0.66
0.51
1.02
0.2
1.41
0.66
0.88
1.03
0.48
0.39
0.39
0.6
0.06
0.49
1.04
1.05
0.4
1.36
0.31
0.02
0.51
0.06
0.8
0.95
1.11
0.29
1.02
0.74
1.55
0.52
0.88
0.74
0.12
0.1
0.84
0.4
0.2
0.3
1.15
0.15
0.21
0.1
0.26
0.75
1.29
0.47
0.28
1.24
1.79
0.66
0.68
0.38
1.98
1.36
0.23
0.51
0.39
0.79
0.3
0.18
1.85
0.09
0.23
1.83
0.09
0.17
0.32
0.44
0.47
0.81
0.48
0.25
0.8
0.47
0.08
0.15
0.22
2.68
2.16
0.07
0.66
