# Supplementary material for: Simulating multiple faceted variability in single cell RNA sequencing
Source: Nat Commun. 2019 Jun 13;10:2611. doi: 10.1038/s41467-019-10500-w (PMC6565723; doi:10.1038/s41467-019-10500-w)
Supplement: Supplementary file 4 — Source Data [file 41467_2019_10500_MOESM4_ESM.zip › Source_Data_forFigures/SuppFigure9a/nDiffEVF4.txt]

abs(logFC)
0.48
0.17
0.81
1.61
0.21
1.24
0.09
0.34
0.02
0.49
0.24
0.08
0.77
1.07
0.64
0.52
0.34
1.33
0.22
0.81
0.94
0.47
0.77
0.1
1
0.73
0.1
1.14
1.21
0.42
0.45
0.8
0.76
1.8
0.19
0.04
0.5
1.32
1.24
0.52
0.16
0.44
1.2
0.88
0.03
0.51
0.05
0.19
1.06
0.5
0.52
0.05
0.05
0.19
0.67
0.65
3.35
0.05
0.13
0.13
0.58
0.39
1.45
1.22
0.64
0.83
0.68
0.07
0
0.13
1.67
0.78
0.58
0.13
1.69
0.28
0.08
0.9
0.78
1.12
0.17
0.85
1.15
0.24
1.51
2.2
1.19
0.14
0.49
0.24
0.52
2.51
0.58
1.1
0.16
0.57
0.79
1.27
0.21
0.48
0.83
0.98
0.91
0.01
0.86
0.54
0.58
0.81
0.13
0.05
1.7
0.14
0.95
0.65
0.61
2.79
0.03
1.04
0.14
0.44
0.1
0.84
0.7
0.64
0.32
1.62
2.27
0.31
1.24
0.76
0.12
0.71
0.42
1.17
0.62
1.71
1.27
1.69
0.64
0.5
0.55
0.68
0.55
0.38
0.15
0.64
0.31
0.56
0.09
0.45
0.02
0.67
0.32
0.5
0.53
0.53
2.45
0.28
2.75
0.99
0.09
0.76
1.33
0.77
0.1
1.67
0.27
0.29
0.9
0.59
1.02
0.29
0.65
0.55
0.23
0.08
1.75
0.25
0.61
0.87
0.21
0.45
0.08
1.08
0.07
0.16
0.47
0.37
2.42
1.8
0.69
0.49
0.7
0.32
0.22
0.91
0.94
0.98
0.24
0.15
0.37
1.32
0.12
0.78
0.24
0.4
1.79
0.41
1.16
1.86
0.96
0.67
0.15
0.51
1.15
0.8
1.04
0.48
0.39
0.23
0.45
1.4
0.56
2.03
0.96
1.66
0.2
1.43
2.53
1.38
1.3
0.94
0.34
0.28
0.2
0.52
0.14
0.4
1.21
0.42
1.16
0.48
0.91
0.06
1.35
1.31
0.78
1.77
1.09
1.13
0.84
0.02
1.4
0.55
2.53
2.14
1.12
1.41
0.37
0.43
0.07
0.46
0.52
1.62
1.42
0.84
0.29
2.12
1.53
0.32
0.45
0.25
1.51
0.38
0.94
0.03
0.12
0.24
0.38
0.27
0.31
1.06
1.28
0.05
0.73
0.84
0.28
2.1
0.87
0.28
1.14
1.1
0.45
0.95
0.82
0.1
0.25
0.33
0.54
0.26
0.84
1.52
1.69
0.1
0.5
0.83
1.4
0.97
0.06
1.44
0.12
1.33
0.29
0.39
1.17
1.26
1.03
0.41
0.37
0.54
0.26
0.06
0.34
0.82
0.25
0.45
0.95
0.17
0.9
0.17
0.72
0.09
1.78
0.56
0.18
0.06
1.07
0.72
0.42
0.93
1.2
0
1.04
0.86
0.93
1.57
0.36
0.1
1.18
0.74
0.25
0.27
0.5
0.32
0.17
0.24
0.59
1.15
0.04
0.36
0.62
0.7
0.67
0.42
0.24
0.82
0.52
0.43
0.25
0.83
1.76
0.37
0.79
0.34
1.38
0.05
0.05
0.44
0.92
0.11
0.95
0.73
0.68
0.35
0.11
0.68
1.89
1.26
1.16
0.15
2.48
0.95
0.41
1.03
0.72
1.01
0.91
0.76
0.29
0.39
1
0.52
0.5
0.51
2.01
0.33
0.21
0.19
0.34
0.71
1.24
1.11
0.11
0.65
0.9
0.65
0.87
0.38
0.52
0.98
0.51
0.5
0.02
0.97
1.38
0.51
0.02
0.1
0.13
1.16
0.6
0.52
0.34
0.34
0.06
1.77
0.46
1.86
0.65
0.74
1.28
0.43
0.42
0.62
2.13
0.96
0.37
0.73
1.84
0.82
1.11
0.19
0.28
0.93
0.22
0.55
0.32
0.44
0.96
0.98
0.34
1.01
2.1
0.26
0.19
1.78
0.61
0.64
0.49
0.15
0.14
0.65
0.3
0.42
0.98
0.03
1.21
0.48
0.13
0.24
0.66
0.47
0.58
0.5
0.03
0.27
1.36
0.07
1.37
1.46
1.76
0.12
0.07
0.27
0.62
0.93
0.45
1.61
0.29
1.3
0.41
0.02
0.49
0.2
0.57
0.25
0.99
0.68
0.15
0.14
1.13
0.64
0.77
0.65
1.43
0.35
0.02
0.69
0.93
0.04
0.03
0.94
0.16
1.1
0.75
0.1
0.45
1.26
0.83
0.75
0.59
0.36
1.41
0.48
0.04
0.1
0.5
0.07
1.06
1.38
1.06
0.26
0.37
0.3
0.07
0.4
1.45
0.3
0.94
3.37
1.93
0.9
0.21
0
0.09
0.14
0.87
0.15
0.89
1.37
0.61
1.11
0.18
0.02
0.4
0.55
2
1.78
0.26
0.57
0.37
0.5
1.3
0.51
0.33
0.56
0.2
1.12
0.19
0.96
0.43
1.25
0.65
0.12
0.25
0.26
0.81
0.16
0.16
0.97
0.57
0.1
1.2
0.58
0.02
0.16
0.01
1.09
0.27
0.62
0.5
0.17
1.81
0.01
0.41
0.77
1.02
1.11
0.95
1.15
0.51
1.56
0.08
0.07
0.52
0.27
0.48
0.76
0.37
0.48
1.31
0.02
0.56
1.5
0.43
0.56
1.69
0.71
0.09
0.92
0.33
1.13
0.68
0.81
0.47
0.41
1.96
1.33
0.4
0.39
