# Supplementary material for: Simulating multiple faceted variability in single cell RNA sequencing
Source: Nat Commun. 2019 Jun 13;10:2611. doi: 10.1038/s41467-019-10500-w (PMC6565723; doi:10.1038/s41467-019-10500-w)
Supplement: Supplementary file 4 — Source Data [file 41467_2019_10500_MOESM4_ESM.zip › Source_Data_forFigures/SuppFigure9a/nDiffEVF7.txt]

abs(logFC)
0.3
0.94
0.3
2.29
0.36
0.15
0
0.54
0.24
1.74
1.7
1.28
0.22
0.93
0.51
0.82
0.16
2.41
0.78
0.18
0.46
1.09
0.95
1.53
3.51
0.23
0.19
0.6
0.96
2.12
0.47
0.78
0.81
0.76
0.82
1
0.87
1.17
1.86
2.07
0.54
0.62
0.57
0.25
1.77
0.58
0.29
0.26
2.57
0.89
0.7
0.77
0.28
0.78
0.9
0.69
0.82
0.7
2.35
1.05
0.22
0.65
0.24
2.63
0.06
0.69
0.73
0.7
0.31
1.35
1.19
0.35
1.16
0.52
0.1
2.73
0.15
0.67
0.27
0.88
0.72
0.71
0.44
0.14
0.23
2.76
0.91
0.8
1.08
0.85
