# Supplementary material for: Simulating multiple faceted variability in single cell RNA sequencing
Source: Nat Commun. 2019 Jun 13;10:2611. doi: 10.1038/s41467-019-10500-w (PMC6565723; doi:10.1038/s41467-019-10500-w)
Supplement: Supplementary file 4 — Source Data [file 41467_2019_10500_MOESM4_ESM.zip › Source_Data_forFigures/SuppFigure9a/nDiffEVF0.txt]

abs(logFC)
0.56
0.26
0.08
0.15
0.15
0.3
0.04
0.05
0.47
0.5
0.14
0.14
0.03
0.61
0.07
0.02
0.04
0.31
0.31
0.17
0.15
0.31
0.26
0.25
0.03
0.07
0.58
0.25
0.1
0.03
0.06
0.09
0.14
0.19
0.06
0.03
0.07
0.18
0.41
0.14
0.49
0.55
0.3
0.45
0.35
0.1
0.24
0.05
0.18
0.15
