# Supplementary material for: Simulating multiple faceted variability in single cell RNA sequencing
Source: Nat Commun. 2019 Jun 13;10:2611. doi: 10.1038/s41467-019-10500-w (PMC6565723; doi:10.1038/s41467-019-10500-w)
Supplement: Supplementary file 4 — Source Data [file 41467_2019_10500_MOESM4_ESM.zip › Source_Data_forFigures/SuppFigure9a/nDiffEVF1.txt]

abs(logFC)
0.39
0.29
0.25
0.26
0.1
0.65
0.17
0.6
0.29
0.42
1.13
0.1
0.18
0.01
0.4
0.23
0.21
0.64
1.11
0.27
0.82
0.39
0.07
0.23
0.35
0.19
0.35
0.1
0.21
1.4
0.3
0.1
0.51
0.17
1.01
0.24
0.28
0.33
0.31
0.54
0.3
0.14
0.36
0.41
0.09
0.39
0.56
0.32
0.01
0.36
0.51
0.26
0.3
0.23
0.15
0.09
0.26
0.13
0.15
0.38
0.28
0.69
0.59
0.2
0.71
0.53
0.1
0.09
0.1
0.56
0.55
0.07
0.19
1.07
2.72
0.27
0.19
0.46
0.35
0.11
0.17
0.8
0.12
0.06
0.22
0.04
0.02
0.59
1.09
0.44
0.89
0.35
0.25
0.52
0.07
0.27
0.42
0.03
0.15
0.08
2.27
0.12
0.04
0.49
1.07
0.39
0.34
0.19
0.38
0.07
0.83
0.62
1.33
1.15
0.32
0.62
0.5
0.12
0.63
0.19
1.06
0.43
0.14
0.32
0.07
0.24
0.33
1.63
0.07
0.5
0.57
0.87
0.02
0.06
0.44
0.79
0.46
0.21
0.45
0
1.2
0.02
0.07
0.88
0.27
0.09
0.33
0.01
0.24
0.32
0.11
0.45
0.54
0.29
0.25
0.03
0.43
0.19
0.2
0.11
0.18
0.03
0.3
0.05
0.14
0.1
0.5
0.05
0.04
0.17
0.46
0.81
0.78
0.46
0.18
0.22
0.87
0.06
0.24
0.28
0.44
1.06
0.58
0.18
0.53
0
0.2
0.11
0.28
1.06
0.17
0.55
0.05
0.22
0.45
0.32
0.03
0.42
0.15
0.26
0.07
0.2
0.15
0.04
0.19
0.02
0.71
0.34
0.32
0.08
0.61
0.04
0.95
0.19
0.49
0.06
0.1
0.4
0.03
0.16
0.18
0.03
0.88
0.61
0
0.08
0.63
0.26
0.42
0.57
0.46
0.57
0.41
0.78
0.06
0.3
0.26
