# Supplementary material for: Simulating multiple faceted variability in single cell RNA sequencing
Source: Nat Commun. 2019 Jun 13;10:2611. doi: 10.1038/s41467-019-10500-w (PMC6565723; doi:10.1038/s41467-019-10500-w)
Supplement: Supplementary file 4 — Source Data [file 41467_2019_10500_MOESM4_ESM.zip › Source_Data_forFigures/SuppFigure9a/nDiffEVF6.txt]

abs(logFC)
0.95
0.68
0.47
0.41
1.36
0.42
0.62
1.59
0.4
0.6
0.63
0.51
0.67
0.43
0.05
2.32
0.53
1.28
0.27
1.2
0.59
0.16
0.58
1.94
0.9
0.98
1.44
1.62
0.34
0.63
0.63
0.32
0.7
0.7
0.47
0.76
0.57
0.38
0.79
0.65
0.4
1.73
0.62
0.6
0.8
0.44
0.26
0.41
1.39
0.56
0.98
1.12
0.02
1.15
1.13
0.48
0.74
0.24
1.28
0.75
2.39
0.19
0.38
0.74
1.46
0.29
0.87
1.73
1.51
0.01
0.96
0.14
0.6
0.79
0.76
0.96
1.88
1.01
0.65
0.03
0.61
1.77
0.09
0.04
0.27
0.87
0.34
1.32
0.19
0.18
0.06
2.3
0.92
0.34
0.24
1.77
0.79
1.62
0.68
1.83
0.26
0.07
0.56
0.76
0.06
2.4
0.1
0.72
0.64
0.39
1.26
0.26
2.3
1.49
1.06
0.23
0.09
0.26
3.24
0.18
2.25
1.94
1.2
0.22
0.35
0.02
0.02
0.4
0.32
0.51
1.55
0.09
0.14
1.47
0.6
1.34
1.33
0.03
0.09
0.12
0.91
0.33
0.81
0.54
0.18
0.49
0.44
0.68
0.91
0.18
0.21
0.07
2.29
0.85
0.85
1.62
1.26
0.67
1.83
0.75
0.64
0.88
1.86
0.18
2
3.17
0.84
0.07
0.11
1.03
0.4
0.38
0.04
0.17
0.95
0.46
0
0.31
1.42
0.58
0.99
0.37
0.92
1.87
0.7
0.73
0.8
0.07
1.43
2.29
2.19
1.46
0.18
0.6
0.96
0.89
3.17
0.65
0.04
1.08
0.06
1.16
1.08
0.48
0.4
0.97
0.59
0.19
0.05
1.56
0.61
0.25
1.28
0.97
0.25
1.04
0.98
0.91
0.05
0.02
0.06
0.15
0.6
1.75
0.11
0.8
0.24
1.3
0.13
0.34
0.36
1.09
0.35
0.89
0.01
0.25
0.64
2.37
1.08
0.02
0.54
1.99
1.06
1.4
1.52
0.28
0.95
0.8
0.09
0.92
0.18
0.4
0.4
1.48
0.21
0.73
0.56
0.7
1.01
0.56
