# Supplementary material for: Simulating multiple faceted variability in single cell RNA sequencing
Source: Nat Commun. 2019 Jun 13;10:2611. doi: 10.1038/s41467-019-10500-w (PMC6565723; doi:10.1038/s41467-019-10500-w)
Supplement: Supplementary file 4 — Source Data [file 41467_2019_10500_MOESM4_ESM.zip › Source_Data_forFigures/SuppFigure9a/nDiffEVF8.txt]

abs(logFC)
1.09
2.01
0.18
0.16
1.69
2.85
0.29
0.56
0.29
1.47
0.85
1.38
0.7
1.6
3.5
1.31
1.11
2.99
0.49
0.3
0.39
1.39
1.05
0.27
1.05
1.16
3.89
1.56
0
0.82
0.4
