# Supplementary material for: Simulating multiple faceted variability in single cell RNA sequencing
Source: Nat Commun. 2019 Jun 13;10:2611. doi: 10.1038/s41467-019-10500-w (PMC6565723; doi:10.1038/s41467-019-10500-w)
Supplement: Supplementary file 4 — Source Data [file 41467_2019_10500_MOESM4_ESM.zip › Source_Data_forFigures/SuppFigure3d.txt]

time1 time2 time3 time4 time5 time6 time7 time8 time9 time10 time11 time12 time13 time14 time15 time16 time17 time18 time19 time20 time21 time22 time23 time24 time25 time26 time27 time28 time29 time30 time31 time32 time33 time34 time35 time36 time37 time38 time39 time40 time41 time42 time43 time44 time45 time46 time47 time48 time49 time50 time51 time52 time53 time54 time55 time56 time57 time58 time59 time60 time61 time62 time63 time64 time65 time66 time67 time68 time69 time70 time71 time72 time73 time74 time75 time76 time77 time78 time79 time80 time81 time82 time83 time84 time85 time86 time87 time88 time89 time90 time91 time92 time93 time94 time95 time96 time97 time98 time99 time100 time101 time102 time103 time104 time105 time106 time107 time108 time109 time110 time111 time112 time113 time114 time115 time116 time117 time118 time119 time120 time121 time122 time123 time124 time125 time126 time127 time128 time129 time130 time131 time132 time133 time134 time135 time136 time137 time138 time139 time140 time141 time142 time143 time144 time145 time146 time147 time148 time149 time150 time151 time152 time153 time154 time155 time156 time157 time158 time159 time160 time161 time162 time163 time164 time165 time166 time167 time168 time169 time170 time171 time172 time173 time174 time175 time176 time177 time178 time179 time180 time181 time182 time183 time184 time185 time186 time187 time188 time189 time190 time191 time192 time193 time194 time195 time196 time197 time198 time199 time200 time201 time202 time203 time204 time205 time206 time207 time208 time209 time210 time211 time212 time213 time214 time215 time216 time217 time218 time219 time220 time221 time222 time223 time224 time225 time226 time227 time228 time229 time230 time231 time232 time233 time234 time235 time236 time237 time238 time239 time240 time241 time242 time243 time244 time245 time246 time247 time248 time249 time250 time251 time252 time253 time254 time255 time256 time257 time258 time259 time260 time261 time262 time263 time264 time265 time266 time267 time268 time269 time270 time271 time272 time273 time274 time275 time276 time277 time278 time279 time280 time281 time282 time283 time284 time285 time286 time287 time288 time289 time290 time291 time292 time293 time294 time295 time296 time297 time298 time299 time300 time301 time302 time303 time304 time305 time306 time307 time308 time309 time310 time311 time312 time313 time314 time315 time316 time317 time318 time319 time320 time321 time322 time323 time324 time325 time326 time327 time328 time329 time330 time331 time332 time333 time334 time335 time336 time337 time338 time339 time340 time341 time342 time343 time344 time345 time346 time347 time348 time349 time350 time351 time352 time353 time354 time355 time356 time357 time358 time359 time360 time361 time362 time363 time364 time365 time366
gene1 2.322 7.295 7.807 7.931 7.721 6.322 6.044 7.066 7.919 5.907 5.555 3.459 7.728 7.585 4.807 5.492 4.459 6.585 5.977 6.459 6.883 7.87 6.492 0 7.033 3.459 1.585 3.7 7.238 6.375 4.17 3.17 5.883 5.426 6.658 7.077 6.57 6.687 6.741 3.322 0 0 5.524 4.907 6.443 6.267 1.585 5.833 3.7 6.426 5.129 0 3 0 6.629 5.644 6.17 5.7 6.066 5.728 6.109 0 5.672 3.7 3.807 0 5.459 4.248 5.672 4.644 3 5 0 5.129 0 1 2.585 4.907 5.248 2 6.539 1 4.755 5.209 5.129 6.19 3 2.585 5.392 0 2.322 0 0 5.129 0 3.459 5.954 0 4.7 1 1.585 5.358 4.954 2.807 3.459 3.807 0 5.672 6.044 5.17 5.555 4.954 1.585 1 4.524 3.459 4.858 5.248 4.459 2.585 2.807 3.7 4.322 1 5.555 4 5.755 4.459 0 4.392 5.392 4.755 4.644 5.7 3 1.585 2.807 5.492 2.322 6.209 5.555 6.044 5.392 6.728 4.7 3.585 5.322 5.087 5.615 2.807 6.129 1 4.807 2.322 5.755 4.248 0 2.322 1 0 5.044 4.858 0 3.459 4.459 4.907 0 3.459 4.954 4.585 3.807 5.285 0 3.322 4.322 2.807 0 0 0 4.807 5.209 4.087 3.907 4.7 4.248 4.954 4.644 4.858 2.807 2.807 3.907 4.755 4.087 4.524 0 4.907 0 4.644 3.807 3.17 4 0 1 0 2.585 4.392 3.17 2.807 4 2.322 1 2 4.087 4.248 3 3.322 3.807 4.087 1 0 2 2.322 3.459 0 1.585 1.585 0 2.322 1 0 4.248 4.087 0 3.459 2.585 4.087 2.585 3.907 3.7 0 4.392 4.17 3.7 2 0 4.248 0 3 3 3.322 3.585 1.585 1 4.392 0 0 0 1 3.585 0 3 4 0 0 2.322 3.459 3 3 3.907 2.322 4.524 0 3.907 1 3.907 0 3.17 3.459 0 4.755 3.807 2.807 3 2.807 3.7 4.087 4.392 0 1 0 1 4.248 2.807 4 1 0 3.322 4.17 2 2.807 3.322 3.907 3.7 1 3.585 1 3.7 0 0 3 3.807 3.907 0 1.585 0 3.907 3.907 0 2.807 1 4.17 1 3 3.907 3.907 0 3.907 0 3.807 0 4 3.907 1.585 0 2 0 3 3 4.585 3 4.322 2.807 4.322 0 0 4.17 3.17 2.585 3.17 3.807 4.322 4.322 3.807 0 3.459 2.807 3.7 0 4.17 2.585 4.248 4.459 4.524 3.7 3.459 2
gene2 1.585 2.807 2 0 4.248 3.322 2.322 1.585 3.459 4.087 0 2.807 1 3.17 1 4.248 2.807 0 2.322 0 2.585 2.322 3 2 0 1.585 4.087 2.322 1.585 3 2.322 1 2.807 0 3.17 3.7 1 0 0 3 2 2 0 1 1.585 3.459 1 0 3.17 3.17 1 2.322 0 1.585 2.585 1.585 3.807 3.807 1.585 1.585 0 2.322 1 2.807 2.807 2 2.585 3.585 2.322 3 3.459 2.585 2.807 0 0 3 2.585 3.585 2.322 3.907 2.322 0 1.585 2.807 2.322 1.585 2.322 2.322 0 1.585 2.322 2.807 3.585 2.807 1.585 2.585 0 0 1.585 3.17 3.459 1.585 3.807 2.807 1.585 2 2.807 3.459 3.17 3 1.585 2.807 1.585 1 1.585 2.585 2.322 3 3.459 0 2.322 3.907 1 4.17 3.585 3.17 2.322 2.322 2.322 2.585 1 1 4 2.322 2.322 1.585 0 2.807 2.322 3 1 2 2 2.322 1 0 2.585 3.322 2.585 3.459 3.17 3.322 2.585 0 2.807 2 0 1 3 3.807 2.807 1.585 0 1 0 4.17 3.459 3.907 3 3 2.585 1.585 0 3.7 2.807 2.807 1.585 0 1.585 4.17 3.459 3 2.322 3 2.585 4.585 2.807 2.322 3.17 2.322 1 3.459 3.17 2.322 1.585 1.585 3.322 3 2 2.807 2.322 0 0 1.585 2 1 2.807 1.585 2.807 3.585 2.322 3 2 3.17 0 3.7 3.459 3.585 2.322 3 3.17 0 2 1 2 0 3.17 1.585 0 2 2.322 2.585 3.322 3 2.807 3.322 3.907 0 4.524 2.807 3.907 1.585 3.459 3.459 3 4.248 3.459 2.322 1.585 1.585 4.7 4.7 4.858 4.644 4.585 3.585 3.585 2.322 4.7 4.322 3 1.585 5.285 2.807 3.17 3.17 3.7 4 5.644 2.322 4.248 2.322 4.248 2 4.858 5.17 4 5.907 5.17 1.585 7.547 5 2.585 5.459 5.524 0 3.907 5.129 6.845 4.755 5 5.129 5 5.615 5.728 6.358 7.209 6.954 6.966 5.807 6.644 5.858 4.807 3.17 6.954 6.781 6.781 5.524 5.7 2.322 5.781 5.524 4.755 1 4.087 6.044 6.044 5.358 6.644 6.768 7.977 3.459 7.7 4.858 5.459 5.248 7.937 4.585 6.907 8.295 7.794 5.248 7.401 6.044 7.331 3.807 7.845 4.644 6.492 7.721 4.7 6.585 6.728 7.418 6.858 6.229 4.954 6.285 5.129 4.807 6.19 7.129 6.285 5.358 6.022 7.592 6.426 5.044 2.807 6.15 6.794 5.833 5.492 5.358 5.285 2
gene3 5.755 6 4.7 7.044 5.672 6.304 5.322 6.741 4.459 5.7 5.087 6.109 4.087 5.044 6.375 5.285 4.585 6.629 6.267 6.794 5.672 6.585 6.989 6.248 6.209 5.755 6.248 7.15 5.858 7.531 6.989 6.629 6.409 6.508 6.34 6.883 5.883 7.257 7.755 6.524 6.492 5.459 6.476 6.57 6.34 6.781 7.087 6.82 6.285 7.539 6.977 7.728 6.833 6.044 7.267 6.209 6.585 7.516 6.426 6.7 6.858 7.19 6.267 6.794 5.524 6.672 8.344 7.375 7.775 7.17 6.209 6.807 4.755 6.907 6.57 6.7 7 5.555 5.555 6.87 6.585 5.7 7.304 4.954 6.087 6.087 6.977 5.954 5.781 7.257 6.392 5 6.15 6.741 6.794 3.459 6.409 7.087 7.087 5.285 6.87 6.585 6.644 6.229 7.267 7.516 7.16 5.672 6.629 6 6.555 7 6.459 5.7 5.858 6.044 5.833 6.022 6.358 6.229 5.585 6.687 6.109 6 4.907 6.129 6.409 5.728 6.375 5.907 7.17 2.807 6.087 5.807 5.755 6.755 6.17 5.615 7.2 6.781 6.687 6.728 6.044 5.285 5.044 4.524 4.392 6.087 5.883 5.7 5.931 7.19 6.687 6.409 4.524 5.426 4.755 5.459 6.943 5.426 5.907 6.109 6.34 6.524 5.907 6.82 4.907 6.044 5.615 7.219 6.476 6.248 6.209 6.943 7.011 6.34 6.781 5.524 7.768 7.033 6.022 5.248 3.807 6.714 3.907 6.358 6.82 5.555 7.17 6.907 7.209 6.267 7.322 6.907 7.267 5.285 5.555 6.304 7.209 7.516 6.895 6.555 6.907 6.476 6.728 6.476 7.384 6.919 5.883 7.295 6.322 7.508 5.755 6.248 6.7 7.762 5.931 7.6 7.577 8.285 7.827 6.966 6.728 7.585 7.267 6.658 8.29 7.19 7.539 7.845 7.889 7.257 5.615 6.629 7.209 7.852 7.248 4.755 7.622 7.098 8.335 7.943 7.658 8.006 6.82 7.409 7.15 7.34 7.948 7.907 8.16 7.418 7.577 5.883 7.16 6.629 7.459 6.066 6.966 6.539 6.895 6.209 7.209 6.966 7.775 6.954 7.366 5.7 6.022 6.931 6.977 5.209 7 6.833 6.34 7.615 7.011 7.055 6.524 6.781 5.807 5.585 6.883 4.585 6.476 6.524 6.672 2.585 5.728 6.15 7.276 6.087 6.728 6.087 4.954 6.508 7.087 5.833 5.492 6.629 7.077 6.087 6.19 5.833 5.644 5.672 7.34 7.077 5.977 6.285 6.644 6.629 6.82 6.672 5.807 6.907 4.322 6.555 5.585 6.555 6.781 6.585 6.755 4.755 6.022 6.672 4.954 5.555 5.615 5.615 5.322 6.57 5.524 4.17 7.401 6.426 6.755 6.858 6.17 6.977 6.714 6.82 7.17 6.82 6.15 6.044 5.728 5.459 6.129 6.943 6.267 6.358 6.768 5.807 5.524 5.392 6.687 5.883 6.476 6.19 7.2 5 5.807 6.833 6.781 7.562
gene4 3.322 0 5.209 0 4.17 2 1 3.7 3 0 3.7 1 1.585 0 2 1 2.807 2.322 1 2 0 0 3.807 2 3.807 2 1 2.322 2.585 1 3.7 4.907 3.7 1 3.17 3.7 0 3 3.585 1.585 0 3.322 0 2 1 2.585 1 0 3.585 0 2.807 3.907 0 0 3.322 2 2 2 2.807 2 3.17 4 1.585 0 2.585 3.322 3.322 2.322 1 1.585 0 0 3 0 2.807 1.585 0 0 1.585 3.585 2.807 0 1.585 0 0 2.322 4.087 2.585 3.17 2.585 2.585 3.17 3.7 0 2.585 1 1.585 0 0 2 3.17 3 1.585 2.585 3.7 2.322 1.585 0 2.585 1 2 1.585 1 0 1 4.087 1 0 3.17 2.585 3.322 3.322 2.807 1.585 0 0 0 2.322 2.807 0 0 1.585 2.322 2.807 3 4.392 1 1.585 2.807 3.322 0 2.585 0 3.585 2 1 3.322 0 0 0 3.322 1.585 3.17 3.322 4 0 1.585 0 1 2.322 2.807 1.585 0 4.459 1 3.585 2.585 1 0 0 2 3.585 1 3.17 1 1.585 2.322 3.17 0 0 1.585 0 3.322 1 1.585 2.585 2 0 3 0 1 0 0 3.459 1.585 1 1 2 1 4.17 0 4 0 3.322 2 1 2 2.807 0 3.7 2.807 0 0 1 1.585 2.807 3.807 0 0 3.17 0 3.17 0 2.585 3.459 0 0 0 2.322 0 1.585 0 0 0 2 2.585 0 1.585 0 0 1.585 0 0 3 2 1.585 3.17 1 0 1.585 3.585 3.17 2 1 0 0 1.585 0 2.585 2 1.585 2 2 1.585 0 0 1.585 1 1.585 3.807 1.585 0 2.322 0 0 2.322 1 0 0 0 1 0 3.322 2.807 2.585 0 3.585 0 1.585 0 2.807 1 0 0 1.585 2.322 1 1 2 2.322 1 0 2 0 0 0 2.322 1.585 3 0 2 0 1 0 2.585 1 2.322 3.17 1.585 0 0 2.322 2.322 2.807 0 2 2 2 3.322 1 1.585 0 3 0 2 3 1.585 0 1 1 1.585 3.7 0 2.322 0 3.322 1 0 0 0 2.807 2 1 0 0 0 1.585 0 0 3.17 0 2 2.322 2.585 1.585 0
gene5 4.248 3.807 3 3.322 2.807 4.248 4.585 5.392 4 4 3.7 2.585 3 2 3.585 4.524 5.728 5.17 4.087 4.755 3.17 4.392 4.322 4.644 5.087 3.807 4.858 3.459 0 3.585 4.087 5.358 3.807 4.087 4.392 3.907 4.524 4.954 3.807 5.087 4.7 5.087 5.209 4.907 3.17 4.248 3.459 5.492 5 4.392 5.459 3.459 5.322 5.728 4.907 5.358 6.794 3.459 4.858 5.248 6.858 5.672 4 6.375 6.17 6.022 4.858 5.615 4.807 4.807 6.768 5.931 4.858 4.858 5.129 6.672 4.7 6.443 5.044 6.229 3.907 6.044 5.833 3.17 6.129 5.555 4.585 6.919 2.322 6.492 6.82 5.883 5.585 5 4.858 5.977 4.755 5.585 6.19 5.524 6.443 5.209 5.755 6.087 5.977 5.781 6.066 3.322 6.392 5.555 7.484 6.741 5.954 6.358 7.814 6.989 6.6 6.6 6.768 5.459 3.585 7.15 7.295 5 6.129 5.492 5.524 7.484 4.954 6.768 6.392 6.229 7.794 5.7 6.358 6.658 5.426 6.15 6.977 6.285 6.728 7.257 5.209 4.459 5.492 6.109 6.931 7.18 6.931 5.285 6.459 5.781 6.555 5.392 5.728 6.15 4.954 5.492 5 6 6.443 5.672 5.322 6.459 5.7 5.7 6.129 5.7 5.7 4.644 6.19 6.229 4.858 4.907 5.209 6.066 5.044 5.322 6.57 6.19 4.954 4.17 5.728 6.15 5.322 4.585 5.044 6.044 5 6 6.19 6.714 7.109 5.129 4.755 5.492 4.585 6.248 6.267 4.7 7.672 6.57 5.524 6.15 6.508 6.644 5.781 7.022 5.7 7.313 6.615 6.322 6.87 4.459 5.858 6.644 5.931 6.989 6.066 6.375 6.883 6.7 6.883 6.644 5.858 7.322 4.907 7.562 6.728 6.644 5.781 5.555 5.459 4.322 7.735 6.585 6.907 6.19 6.919 7.022 6.57 6.358 6.555 6.907 4.585 6.6 6.066 7.257 7.375 7.459 6.687 8.322 6.409 6.672 8.033 8.209 5.807 7.276 8.344 7.409 6.524 6.17 7.18 8.299 6.755 5.644 7.426 6.6 6.943 7.858 6.409 7.735 6.17 6.555 6.022 6.443 4.524 6.794 7.845 6.658 6.977 5.087 4.087 7.098 6.267 5.7 5.755 6.209 6.687 6.954 7.098 6.714 7.651 3.807 6.807 7.948 7.409 6.907 6.883 7.468 6.644 5.392 7.2 6.57 4.392 4.7 8.022 7.845 6.322 7.775 6.741 6.285 6.492 6.555 6.883 6.129 6.524 6.267 5.555 6.15 7.516 4.755 7.781 6.883 6.19 6.87 5.392 7.977 7.366 6.833 6.768 7.937 7.011 7.366 4.459 2.585 7.129 6.459 6.954 6.781 7.331 6.585 4.755 6.375 7.451 6.304 6.989 5.858 7.238 6.044 6.066 5.209 6.476 6.322 7.257 8.175 6.555 7.622 5.907 7.592 7.267 6.304 7.322 5.858 7.948 7.011
gene6 5.644 4.7 1.585 6.229 5.459 5.615 3.459 4.524 2.807 4.248 3.459 3.7 2.807 3.7 5.755 4.585 3.322 0 4.17 3.585 3.907 4 4.807 3.807 2.807 3.807 0 2.322 1.585 4.17 3.7 4.087 3.322 3.585 3.322 2 3.7 2.585 5.209 5.459 3.807 1 4.459 4.585 3.322 5.129 4.755 3.459 4.907 4.248 4.7 5.358 2.807 4.322 3.459 3.7 3 4.17 1 4.459 3.907 4.459 4 3.322 3.585 2 3.907 5.129 4.322 4.392 4.248 5 5.492 4.087 5.615 3.807 5.7 3.907 4.585 4.248 5.426 2.322 4 5.087 4.7 4.087 0 4.17 3.807 4.585 2 4.17 5.781 4.585 2.807 6.19 4 2.585 2.322 3.7 2.807 3.907 1 1.585 4 5.358 2.322 4.248 6 4.807 2.807 6 4.459 5.248 4.087 5.358 4.585 3.459 5 6 5.044 3 4.392 6.022 2 6.443 5.129 1.585 3.322 5.615 4.858 3.322 6.392 3.17 5.858 4.858 3.7 5.492 5.833 2.585 5.858 3.459 5.977 2.585 5.672 6.267 2.322 1.585 5.044 2 4.392 3.459 5.459 3.7 5.781 5 4.17 3.907 4.322 2 5.858 4.087 6.044 5.209 5.781 6 6.304 5.883 4.7 3.585 4.087 2.807 5.358 4.087 6.392 3.17 4.858 3.585 5.672 2 5 3.807 4.755 4.7 5.833 4.392 4.524 6.209 5.17 1 4.954 4.087 6.392 4.17 4.858 5.087 3.322 6.17 6.585 5.883 1.585 3 5.459 6.109 5.585 3.7 4.7 6.966 5.285 4.755 3.585 1.585 4.644 4.248 4.858 7.087 5.858 4 3.585 7.011 3.807 5.755 3 0 2 4.392 1 7.209 5.977 5.209 2 6.57 5.524 6.883 3.7 6.672 7.022 6.409 5.728 4.322 6.714 7.443 7.531 6.34 7.238 5.555 4.858 5.954 6.409 5.087 6.895 5.781 2.807 5.426 7.055 6.82 6.539 6.044 4.644 6.267 6.629 5.807 6.644 7.577 6.392 7.658 5.087 6.87 7.409 6.087 5.7 3 4.755 7.276 6.7 6.392 8.468 7.672 6.954 3.17 8.229 4.807 4 8.371 6.644 4 4.248 8.205 6.15 6.755 6.728 6.476 6.044 6.919 6.459 6.267 7.577 6.409 4.644 5.285 7.19 7.238 4.585 6.907 5.807 7.022 8.248 6.248 6.931 7.055 6.022 5.755 6.229 8.317 6.728 5.524 7.524 8.435 6.508 5.672 7.435 5.728 7.476 6.82 8.669 7.219 6.87 5.17 8.281 8.459 6.066 4.907 5.524 7.6 8.468 6.375 5.209 8.883 5.858 3.807 7.5 7.943 7.248 4.322 8.185 7.418 5.524 6.7 6.358 6.248 7.539 7.629 7.516 4 8.077 6.728 6.524 5.954 3.7 7.775 6.459 5.358 7.331 6.7 6.358 7.547
gene7 0 0 1 2.322 3.585 4.087 2.585 0 3.322 4 3.459 5.087 0 4.248 1 4.807 4.807 3.907 1 1.585 0 2.322 3.459 2 0 1.585 1.585 1 2.807 2.807 2.322 3.7 2.807 3.585 3 1.585 0 3.7 1 2.322 3.17 2.322 2.585 2.322 4.248 2 2.322 3 1.585 3.585 3.17 3.322 0 0 0 3.17 0 1.585 2.322 0 3.17 3 0 2 4 2.585 3.807 1 3.7 3.585 0 2.807 2.807 0 0 0 2.807 2 2.585 1 0 1 2.322 2 1 4.17 3.17 1 1 3.907 1 1 0 1.585 3.7 1 3.7 3.17 1 4.392 1.585 5.044 2.807 1.585 4.248 1 4.322 1.585 2.807 1.585 1.585 4.087 2.807 2.585 3.7 0 2 2 2.807 2.807 0 0 4.248 3.807 3 2.807 2.322 4.585 3.17 2.585 2.322 0 3.322 3 0 2.322 1 3.322 2 2 1.585 0 0 1 0 0 2.585 0 1 1 1 3.322 4.644 0 0 3 3 2 0 2.807 1.585 4.322 1 1.585 1 2 2 1 2 2.807 3.17 3.585 1 1 2 0 1 2 0 0 1.585 1 0 0 1 2 1 0 1 2 2 1.585 2 3 2 0 1 2 2 0 0 2.585 0 1 1.585 0 2.322 1.585 2.807 2.807 1 2.322 0 0 0 2.322 0 1 2 1 0 1 1 3.17 0 0 3.459 1 2.807 0 1 3.585 1 1.585 0 1 0 1 2 1 0 0 0 0 0 2.322 2.322 0 0 2.322 1 0 2 1 2.585 0 2 1 2.322 3.17 0 1 3 2.322 3.322 0 1.585 2.322 1 0 0 2.585 0 2 2 0 0 2.322 2 0 1 2.322 1 1.585 3.585 2.807 3.907 0 5.044 3.585 2.585 0 2.807 3.7 0 3 2.807 0 3.807 1 3.585 1 1.585 5 0 1 1 2.585 4.7 3.585 3 2.322 3.17 2 5 4.248 4.248 2.807 2 4.322 5.209 3 1 0 2 2.807 5.17 3 2.807 4.755 1.585 3.807 3 0 0 3.907 1 3.7 1 4 1.585 2.807 5.755 4.585 3.322 2.322 4.392 3.322 0 4.459 4.585 3.907 0 4.248 4.248 4.585 2.807 2.322 3.585 3.585 1 5.044 4.585 4.644 1.585 0
gene8 5.555 5.931 5.615 5.524 4.087 4.858 5.248 5.977 5.492 4.907 3 5.044 4.585 2.807 5.644 5.459 5.672 5.492 3.907 5.492 4.858 5 3.807 4.954 4 5.129 4.858 1 5.129 5.781 5.17 3.807 5.555 5.209 5.426 4.17 4.459 4.459 4.392 4.322 3.17 4.524 4.459 5.044 5.044 5.087 4.954 5.17 1 4.755 5.044 2 4 5.248 5.129 4.954 4.524 3.17 3.17 4.755 5.044 4.807 4.644 5.322 4.755 5.209 5.248 4 4.755 5.907 4.954 6.087 4.459 5.615 4.858 4.807 5.755 5.285 4.755 5.7 3 5.129 4.524 5.807 5.358 4.459 5.492 2.807 5.358 5.248 5.524 5.322 4.7 6.044 5.931 5.907 5.492 4.524 5.7 4.907 4.322 2 5.129 5.755 5 3.322 4.248 5.728 5.285 5.977 5.931 5.931 5.17 6.087 5.358 6.19 5.644 5.7 6.129 5.426 4.585 4.755 3.7 5.426 6.17 6.209 5.931 5.492 4.858 6.375 5.781 5.858 5.129 4.858 5.7 3.459 5.781 4.087 5.129 3.585 5.044 3.585 4.858 5.492 4.087 5.322 3.585 5.615 5.524 4.954 5.044 4.644 3 5.858 3.17 5.524 4.954 4.755 2 3.459 4.524 5.129 4.7 5.129 5.248 5.392 4.17 4.322 5.17 4.755 3.322 2.807 2.322 4.459 5 4.954 5.044 4.585 4.524 4.644 4.7 4.858 4.807 5.392 2.807 3.907 2.585 5.087 3.459 5.392 5.644 4.524 4.7 5 4.755 5.358 5.728 6.109 5.392 5 4.858 5 3.7 4.524 5.555 5.524 4.524 5.615 5.285 5.209 4.807 4.807 5.044 2.807 4.585 5.044 5.17 3.322 5.248 5.358 5.672 3.807 5.209 4.807 5.954 5.129 5.392 5.459 5.555 5.672 4.087 5 5.672 6 4.392 4.459 5.459 5.755 6.066 5.358 5.322 5.807 6.524 5.585 4.459 4.459 5.755 5.585 5.807 2.807 4.248 5.087 4.524 6.304 5.209 5 3.17 4.644 4.524 5.883 4.459 6.585 5.907 6.6 6.845 5.644 3.907 6.109 5.087 4.459 2.585 3 5.781 5.17 5.931 6.409 6.209 6.248 6.392 4 5.248 6.19 6.539 5.17 6.267 6.209 6.555 6.209 6.768 4.087 6.833 6.82 6.833 6.426 5.524 4.755 4.7 6.6 6.833 5.883 4.248 5.781 5.954 5.755 6.209 6.304 6.109 6.459 4.907 6.392 6.248 6.044 6.19 5 6.476 4.807 6.229 6.492 6.555 3.459 6.34 5.492 5.807 3.585 5.615 6.17 5.459 4 5.585 6.229 5.858 5.644 3.907 6.322 5.555 5.248 6.087 5.954 5 4.524 5.883 5.977 5.209 5.392 6.229 6.066 3.322 6.209 6.109 6.267 5.459 6.044 6.066 3.322 5.977 4.644 5.615 5.931 5.459 6.209 3.7 5.781 5.555 6.409 5.585 5.883
gene9 7.555 8.313 8.185 8.224 7.592 6.858 6.714 7.858 7.285 6.555 8.175 8.195 8.512 7.913 7.989 7.15 7.895 8.205 5.644 7.592 6.443 8.358 7.907 8.353 8.791 7.409 8.16 8.504 8.29 7.358 8.344 7.839 7.295 7.768 8.455 7.637 7.033 7.276 8.209 8.129 8.238 6.858 7.238 6.644 7.755 7.807 5.17 5.644 7.476 7.366 7.384 7.907 7.592 7.468 7.547 7.562 7.077 7.055 6.087 7.392 6.285 5.883 6.615 7.349 6.285 7.257 7.443 7.358 7.055 5.555 6.57 7.219 6.6 7.943 7.366 6.658 7.555 6.555 7.794 7.637 7.257 6.629 7.34 5.931 6.285 6.358 6.555 7.435 7.451 7.055 7.607 7.15 7.219 7.011 7.229 8.05 6.539 6.426 6.907 6.741 6.6 5.954 7.883 6.977 6.34 6.539 6.755 6.943 7.858 7.459 7.426 7.728 6.966 6.966 6.768 7.366 4.17 6.248 6.858 6.672 6.524 5.883 6.989 5.807 6.977 6.15 6.267 5.833 6 7.401 5.285 6.728 4.585 7.16 7.066 7.6 7.14 6.209 7.714 7.492 8.195 7.615 7.748 7.219 7.651 6.267 7.011 7.562 7.615 7.943 7.285 7.755 8.098 7.555 7.17 7.313 6.555 6.845 7.366 7.055 7.16 7.011 6.833 7.366 7.585 7.895 7.622 6.687 7.672 5.954 7.313 5.492 7.762 7.994 7.607 7.248 6.409 8.15 7.827 4.392 6.883 7.19 6.066 6.109 7.18 7.775 6.109 6.781 7.19 7.17 6.895 6.858 5.285 7.276 6.375 7.098 7.409 7.011 7.741 7.937 7.468 7.209 6.555 6 7.443 5.285 6.409 7.044 7.044 5.755 6.741 6.044 6.7 4.644 5.781 6.409 4.644 6.524 6.17 7.547 6.066 6.768 6.087 6.109 4.858 7.129 7.129 7.17 7.931 7.418 7.443 6.644 4.807 7.066 7.366 4.087 7.508 6.459 7.492 6.966 6.392 6.895 6.728 7.531 6.658 6.629 7.055 6.19 7.375 4.907 4.17 6.728 6.375 6.524 6.304 7.384 6.919 7.209 7.714 6.044 7.687 6.285 7.459 6.375 5.807 6.943 5.644 6.883 4.585 7.459 6.492 6.644 6.555 5.524 6.615 6.687 6.17 6.285 7.384 7.248 6.585 7.5 6.539 6.615 6.714 7.17 5.781 7.257 6.883 5.248 7.033 5.426 4.392 6.304 5.209 6.109 5.585 6.644 4.392 7 5.931 4.524 7.248 5.954 6.833 5.977 6.919 5.492 5.833 6.248 5.459 6.524 5.954 6.555 5.358 3.459 6.285 4.644 6.267 5.883 5.555 6.109 5.644 5.7 5.426 3.907 4.322 6.555 5 4.392 5.17 5.883 5.459 3.907 6.392 6.087 5.585 6.585 5.585 6.022 6.285 6.248 6.044 3.459 4.087 4.7 5.426 5.7 5.285 5.755 5.833 4.322 5.585 2.322 5.209 4.755 3.907 4.907 4.524 5.459 6.109 3 4.755 5.524 4.858 4
gene10 5.248 4.459 3.7 4 4.585 4.858 4.524 4.087 3.907 4.248 1 4.17 4.858 4.322 4.858 4.459 4.087 4.392 4.392 4.644 3.807 4.7 4.087 4.585 4.858 4.248 2.807 3.585 1.585 4 4.459 4.087 4 4 4 4.17 4.087 3.907 4.248 4.858 2.585 5.322 4.459 4.17 4.644 4.954 5 4 3.907 3.322 4.644 4.585 4.585 3.7 3.585 4.858 4.807 4.322 3.7 3.459 2.807 3.459 4.7 3.7 4.524 3.322 3.459 4.087 4.585 4.392 3.7 3.7 4.954 3.459 3.17 4.087 4.087 4.248 4.392 3.807 3.459 4.17 3.459 3.907 4.7 4 3.907 4.392 1.585 3.459 4.644 3.807 4.087 3.807 4.459 4.087 3.585 3.7 3.807 3.807 4.392 2.585 4.087 3.459 3.907 2.807 4 3 4.248 4.322 4.087 4.322 4.459 4.585 3.322 4.392 3.807 4.322 4.755 4.248 2.585 3.459 3.17 3 3.322 2.322 3.585 3 3.907 4.087 3.7 3.585 3.907 4.248 4.248 4.17 3.907 4.459 4.7 3.7 3 3.7 4.755 2.807 2.807 4.392 3.459 4 3.17 3.459 3.907 3.7 3.907 4.644 4.7 4.17 3.459 4.755 3.17 4.807 4.585 4.322 4.248 4.322 4.087 4.807 4.087 4.17 3 2.807 4.322 4.644 2.807 3.7 4.585 4.17 3.322 4.17 4.459 4.087 4.858 3.7 4.907 4.755 3.807 4.322 4.907 4.459 3.322 2.585 4.585 2.807 4.392 3.585 3.459 4.17 3.322 4.392 3.7 4 3.807 2 1.585 4 3 3.807 4 3.459 3.7 4 3.459 3 3.585 2.807 3.907 4.392 2.322 3 3.459 3.7 4 4.17 3.585 4.322 4.459 4.524 3.459 1 3.459 2.322 3.459 3.585 3.807 3.907 3.17 2.807 2.322 3.322 3.7 2.322 4.248 4 3.585 4.459 4.17 2.322 3.807 4.248 4.322 2.322 4.087 2 3.459 2 3 3.585 2.807 3.17 2 3.459 2 3 3.807 3.907 4.087 2.585 2.322 3 4.087 2.807 3 3.322 2 4.087 2.322 4.392 3.7 3.585 3.459 1 3.7 3.807 4.322 2.585 3.459 2.585 2.585 3.7 3.459 3.7 4.392 3.7 2.807 3.17 2.585 3.459 3.459 3 2.807 4 2.585 3.585 2 3.322 3.322 3.807 3.17 3.459 2.322 4 4.392 3.17 4.322 3.807 3.459 4.248 3.17 4.322 4.17 4.087 4.17 3.17 4.755 3.807 4 3.7 3.322 3.907 4.087 4.248 3.807 3.7 2.585 3.585 3.7 3.7 4.17 4.858 4.585 3.459 4.17 4.524 4 4.087 4.755 3.807 1 3.807 3.807 4.7 3.17 3.907 2.807 4.392 2 3.807 4.7 4.087 4.644 3 4.17 2.807 4.392 4.248 4.858 4.087
gene11 0 0 0 1 0 0 0 1 0 0 0 0 2 3.907 0 0 0 0 0 0 1 0 6.907 0 1.585 4.248 0 1.585 0 0 0 0 1 0 0 0 1.585 0 0 0 0 0 0 0 0 0 0 0 0 0 0 0 3.585 0 0 0 2 0 3 0 0 0 0 0 0 0 0 4 0 0 0 0 0 0 0 0 0 0 0 0 0 0 0 0 0 3 0 0 2 3.585 0 0 0 0 0 0 0 0 0 2 0 0 0 0 0 4.459 0 0 0 0 0 2.322 0 2.322 1 0 0 3.807 0 0 3.322 4.907 0 1 0 0 0 0 0 0 0 0 0 1 0 2.585 2.585 0 0 0 1 0 0 4 0 0 0 1 0 2.807 1.585 0 0 0 5.755 0 0 0 0 0 0 0 3.322 0 0 2.807 0 0 0 0 0 0 0 1.585 0 0 0 0 0 3.459 0 0 0 0 0 0 0 0 0 0 0 0 0 0 1.585 0 0 0 0 1 0 2.807 0 0 0 0 0 2 0 0 0 0 0 0 0 0 0 0 0 0 0 0 0 0 0 0 0 0 0 0 0 0 0 0 0 0 0 0 0 0 0 0 0 0 0 0 0 0 0 0 0 0 0 0 1 2.807 1 2.322 0 0 0 0 0 0 0 0 0 0 0 0 0 0 0 1 0 0 0 0 0 0 3.7 0 0 0 0 0 0 0 0 0 0 0 0 0 0 0 0 0 0 0 0 1.585 0 0 1.585 0 1 0 3 0 1 0 0 0 0 0 0 2 0 0 1 0 0 0 0 0 0 1.585 0 0 1 0 0 0 0 0 1 0 0 0 0 0 0 0 0 0 0 0 0 0 0 0 0 0 0 0 0 0 0 0 0 1.585 0 0 0 0
gene12 3.459 4.807 4.644 3.459 2 3.459 0 2.807 3 1 4.858 2.585 1.585 5.728 2 1 1.585 4.459 4.858 6.672 2 0 4.644 0 6.285 3 4.585 5.129 3.807 0 2.322 4.524 6.267 3.459 0 5.358 5.644 0 5.392 2.585 2.322 2.322 5.459 2 2.807 0 4.17 6.229 4.248 3.585 6.954 4.459 5.285 5.492 6.267 6.919 3.807 4.322 4.392 6.741 6.741 3.322 3.807 3.907 0 4.322 5.459 0 4.459 5.248 4.807 3 5.322 4.858 5.524 2.807 4.585 4.459 0 1 4.907 0 2 1.585 2.322 5.209 1.585 0 2.585 5.524 1.585 3 4.087 4.807 1 5.807 3.17 1.585 2.322 5.807 4.322 5.426 2 4.7 2.585 5.833 4.087 3.585 3.585 4.7 3.322 7.098 4.807 4.322 5.087 6.267 1.585 3.17 3.807 4 6.919 3.585 5.907 3.459 4.524 4.322 6.087 0 5.358 5.426 2.807 4.585 0 0 5.492 3.459 1 5.728 4.248 5.858 5.322 2.585 0 5.17 6.524 3.7 3.322 3.807 5.285 5.644 6.087 4.644 4.524 3.17 6.087 2.322 5.492 3.907 6.443 3.907 6.755 7.248 5.044 7.375 7.238 3.17 5.285 0 5.931 6.768 5.044 5.585 4.807 7.7 2 5.459 6.087 3.7 7.267 4.907 5.358 2.807 2.585 6.109 4.755 5.672 4.585 5.044 5.285 4.322 3.807 3.322 3 4.17 0 3.17 6.555 0 3.907 6.285 3.7 2.322 5.615 6.15 7.098 2 2.322 6.57 2 4.459 5.285 0 6.476 1 0 4.7 5.977 3.322 6.066 6.524 2.585 4.322 6.267 6.129 0 7.17 0 5.322 5.358 1.585 5.426 7.366 4.755 0 7.82 6.794 7.781 3.459 3.459 6.34 5.781 7.443 1.585 7.954 0 5.044 5.7 6.555 6.476 4.459 1.585 4.644 3.7 2.807 5.17 3 5.087 4 7 0 5.17 3.17 0 2.322 7.96 5.358 5.044 7.022 4 7.044 5.858 1 6.492 4.954 7.276 5.392 3.17 0 3.807 6.209 4 4.248 0 4.524 4.087 5.7 6.304 0 3.17 3.585 5.358 3.807 5.728 4.7 3.322 5.392 5.248 0 3.322 7.801 3.907 6.459 4.954 6.672 5.492 0 2.585 5.833 6.34 4.524 0 0 0 6.044 2.322 0 2.807 0 0 1 0 6.629 1.585 6.19 5.585 0 5.672 2.585 4.322 3 5.129 1.585 6.358 5.492 3.807 5.833 4.907 3.807 4.585 3.459 6.066 1 5.17 3.907 2.585 3 4.087 1.585 4.322 4.248 4.585 1 3.807 1.585 1 2.322 2.807 5.615 4.322 1 3.459 3.459 0 0 3.322 3.17
gene13 4.392 5.129 3 5.644 1.585 1.585 4.644 5.807 4.807 3.585 4.907 3.17 3.807 2.585 0 5 2.807 4.585 1 3.322 3.907 4.807 4.459 2.585 2.807 2 3.322 5.129 4.392 3 4.248 3.585 4.087 1 4.755 3.17 4.322 3.807 5.044 3.17 4.322 4.524 2 5.087 1.585 4.858 4.755 3 1.585 2.807 3.17 1 3.7 0 2.807 5.492 2.585 5.087 4 5.585 2.322 1 4.459 3.17 2 4 4.322 4.585 3 3 2.322 4.087 1.585 0 3.322 5.248 3.322 3.459 3.322 4.954 3.907 4.322 3.459 2.322 4.322 3.7 6.044 4 2.807 6.15 5.209 5.044 5.459 2.807 2.807 4.524 4.755 2.807 4.585 4.585 2.322 5.672 3.807 3.459 5.285 4.392 5.883 2.322 4.392 4.807 3.322 3.322 4.17 5.17 4.644 4 5.087 4.17 5.044 3.585 6.15 5.644 3.322 4.858 4.954 4.807 2.807 7.295 4.087 5.044 5.209 4.7 4.524 3 5.459 5.615 2.585 4 3.585 4.17 5 2 3.459 6.883 3.17 5.907 6.087 6.267 7.229 4.644 5.977 4.087 3 4.392 6.322 5.044 4.7 6.392 3.17 4.907 7.57 5.17 4.907 6.129 4.17 3.459 2.322 4.7 5.285 4 2.322 7.055 3.585 7.295 3.585 5.858 6.629 3.7 5.858 3.585 3.7 5.644 2.585 4.524 5.358 1.585 4.248 3.7 2 4.644 2.322 3.7 1.585 2.585 3.459 4.524 0 1.585 3.7 5.858 1.585 4.392 2.322 4.644 3 1 3 5.087 4 2.322 3.17 3 2 4.087 4.17 4.7 2.585 4.087 3.459 4.087 4.17 4.17 4.087 2 2.807 3 3.585 4.644 4.459 2 2 3.322 3.322 2.322 3.17 2.322 1.585 4 1 3.322 3.459 4.087 2.322 2.322 3 2.322 4.087 3.322 1.585 3 3 1 1.585 2.322 1.585 2.807 2.585 5.248 4.807 1 4.524 5.285 3.907 2.585 3.322 0 3.322 4.322 1.585 5.087 3.17 2 2.322 2.322 3.17 4.392 3.322 2 5.17 3 3.17 3 2 5.129 5.285 2.807 1.585 5.459 0 3.585 5.672 4.524 4.807 5.17 4.322 4.807 5.17 3.585 3.459 1.585 3.907 4.7 3.7 0 2.807 4.585 4.7 5.426 3.459 3 3.585 4.7 5.907 5.129 3 2.585 3.459 1.585 3.17 2 2.807 3.7 3.322 3.459 3.807 3.17 4.17 3.585 1 2.807 2.807 3.7 3.459 4.807 4.087 2.807 3.322 2.807 4.087 2.807 4.585 4.17 2.807 5 4.392 6.714 3.907 4.907 2.807 4.807 3.807 4 4.585 4.322 2.807 3.907 4.322 2.807 4.087 5.392 5.392 4.858 3.907 4.907 3.585 0
gene14 0 1.585 2.585 2.807 2 1 2.322 1 2 0 0 2.322 2.322 1 2.585 0 1 1.585 1 2.322 2.322 1.585 1 1 1.585 0 3.322 1.585 0 0 0 3.585 1 1.585 1 4.17 2 2.585 2 1.585 3.807 1 1 2 1 1.585 0 3.322 0 0 3 3.459 1.585 3 3.7 2.322 2.807 3.322 1 2 0 2.585 1.585 2.807 3.807 3.17 2.807 3.7 2.807 1 2.585 3 0 2 2.585 4 2.585 2 3.459 2.322 3.322 3.459 3 2 1.585 1 3.17 1 2 2.585 3.459 4 2 1 2.322 0 4.392 2.322 1.585 1 1 0 3.907 0 1 2 0 3.459 2 3.459 3.585 3 0 1 2.807 1.585 0 4.524 2.807 2.322 3.585 2 3.7 1.585 2.322 0 2.322 3.17 0 2.322 3 4.858 1 2 4.087 3.17 3.459 2 2.585 1 4.858 4 2.322 2.322 3 1 1.585 3.322 4.17 2 2 1.585 1.585 3 3.585 2.322 4.087 1.585 1 1.585 1 3.322 2.585 2.322 4.459 3.17 3.459 3 4.087 2 3.907 3.17 3.322 0 3.7 4 4.087 4.087 4.17 4.248 3.585 2.807 4.17 3.459 1 3.807 4.322 3.807 5.426 2 4 3.322 3.459 2.807 2.322 5.392 4.322 2.322 2.585 4.248 4.807 4.585 3 2.322 5.17 4.644 3.807 2.322 4.524 4 3 4.087 4.17 4.954 2.322 0 4.17 3.322 3.907 2 4.807 4.907 3.585 1.585 2.807 2.585 3 5.524 1.585 0 5.7 5.392 4.954 4.248 2 3.322 5.322 5.248 2.585 6.615 2.807 2.585 1.585 4.644 5.672 6.066 4.322 4.644 4.392 5.492 4.858 4.907 4.907 3 4.392 4.858 5.426 4 4.17 5.17 6.931 5.129 5.459 3.585 5.044 4.7 4.524 5.644 4.755 6.409 5.17 7.577 5.129 5.615 3 4.755 3.585 4.7 4.322 6.087 2.585 4.459 3.7 4.248 5.209 4.17 4.7 2.322 5.358 5.17 5.907 3.585 2.322 3.807 6.109 2 2.807 5.728 6.409 5.858 4.585 3.585 2.322 5.615 4.087 4.392 5.492 2.585 3.7 4.7 6.087 5.459 6.833 4.459 6.492 4.644 6.426 6.492 5.322 5.833 6.585 5.426 2.585 4.907 4.17 6.17 5.585 5.781 4.807 3.322 7.022 4.087 6.954 4.954 6.508 4.459 5.585 3.459 3.907 4.322 5.129 6.19 2.807 4.755 3.585 3.7 5.524 6.459 6.755 4.907 3.585 5.044 1.585 4.322 5.285 6.066 4 5.585 7.331 6.209 3.7 2.585 5.555 3.585 4.17 5.322
gene15 5.322 5.209 5.17 5.492 5 4.459 4.7 4.858 4.322 5.426 5.615 5.358 5.129 4.907 5.459 4.7 5.524 4.807 5.044 5.322 5.426 4.954 5.209 5.585 5.209 4.322 5.17 4.459 4.644 4.524 4.907 4.858 4.585 4.392 5.17 5 4.248 4.392 4.644 4.17 5.248 4.954 4.585 3.907 5.285 4.524 4.644 4.755 4.7 5.129 4.907 4.807 5 4.459 4.954 4.644 4.807 5 4.585 5.087 4.954 4.907 4.858 4.524 4.248 5 5.129 4.17 4.524 4.807 4.7 4.7 4.7 4.459 4.907 2.807 4.524 3.807 4.524 4.087 4.248 4.524 4.524 4.7 4.858 4 4.524 4.585 5.248 4.807 4.248 3.585 4.322 3.907 4.907 4.644 4.248 4.807 4.7 4.524 5.044 4.459 4.524 4.248 3.807 4.087 4.17 3.907 3.907 4.17 4.644 4.755 4.087 4.524 4.7 3.322 4.17 4 3.7 4.17 4.644 3.807 4.087 4.524 4.322 4.322 5 4.524 4.392 4 4 4.585 3.807 4.17 4.17 2.322 4.087 3.807 3.807 4.392 3.807 3.907 4.392 4.17 4.17 3.907 4.087 4.459 4.585 4.858 4 3.907 3.807 3.585 4.858 4.7 3.585 4.755 4.322 3.459 4.322 4.248 3.459 3.807 4.755 4.248 3.7 4.087 3.459 4.087 4.392 4 4.392 4.087 3.807 4.248 3.7 4.087 3.322 4.248 3.322 4 3.907 4.322 4.322 4.585 3.585 3.807 4.392 4.7 4.248 4.087 4 4 4.17 4.17 4.17 4.459 3.807 3.322 4.248 4.322 3.807 3.459 3.585 4.087 4 3.585 4.17 4.755 3.807 3.807 4.248 3.7 4 4 3.907 3.585 3.807 4.17 4.7 4.392 4.585 4.087 3.459 4.087 2.322 4.248 3.459 3.807 3.907 4.392 4.459 3.807 4.17 4.087 4.17 4.392 4.322 3.322 4.459 4 3.807 3.459 4.644 4 3.7 4.322 3.322 4 3.585 3.322 3.907 3.585 3.7 3.807 3.322 3.7 4.248 3.585 4 4 3.7 3.585 4.248 3.585 3.807 3.322 4 3.459 3.322 3.907 4.17 4.322 4.087 4.858 4.087 4.087 4.17 4.322 4.17 4.322 3.585 3 4.459 3.7 3.7 4.17 4.17 4.392 3 3.807 4.087 3.807 4 3.322 3.807 3.907 4.17 4.248 3 3.907 3.907 3.17 4.17 3.907 4 4 4.248 4 3.17 3.907 3.807 3.807 3.907 3.322 3.907 4.087 4.248 4 4.087 3.7 4.17 3.907 4.17 3.585 3.807 4.322 4.322 3.7 3.585 4.392 3.907 4.17 3.7 4.392 3.807 1.585 3.322 3.459 4.248 3.17 4.17 3.585 4.248 4.248 4.248 4.17 3.17 4 4.392 4.524 4.087 4.248 4.524 4.644 4.392 3.322 4.248 4.524 3 3.807 4.524 3.7 4.807 3.459
gene16 5.358 4.459 5.322 4.459 4.17 4.392 3 5.129 4.585 5.931 4.7 4.17 4.17 5.044 5.17 5.322 5.781 4.17 6.392 5 4.459 3.322 4.459 5.209 3.17 4.524 2.807 5 4.392 5.209 4.644 5.392 5.585 4 4.459 5.129 4.858 1 4.807 4.907 3.807 5.248 1.585 4.17 4.524 4.907 3.907 1 3.907 4.807 5.285 4.954 5.17 4.807 5.209 3.7 3.17 2.322 5.524 5.492 5.044 4.248 3.7 5 5.807 5.392 4.322 5.492 5.858 4.459 5.285 3.7 5.129 5.672 2.807 5.17 2.585 4.755 4.807 3.907 4.954 4.644 3.907 5.044 4.858 5.833 6.066 5.644 2.322 4.248 4 5.728 3.459 4.7 5.555 5.209 5.426 4 5.672 4.7 4.524 4 4.585 5.615 5.209 4.644 3.322 3.7 2.807 4.392 5.459 4.524 4.248 2.585 2.807 5.358 5.285 3.907 2.807 5.248 4.858 5 4.755 5.322 0 4 4.459 2.322 2.322 4 4.248 2.322 4.755 4.087 3.7 4.322 3.7 5.129 3.585 3.807 4.907 4.248 4.17 1 3.17 4.524 0 2.322 4.248 3.459 3.907 4.087 3.459 4.585 3.807 3 4.248 4.524 4 2 4.585 1 4.459 4.322 1.585 4.322 4.7 4.087 4.087 4 4.585 2.322 3.459 3.17 3.17 4.087 3.585 4.087 4.248 4.524 4.248 4.248 4.524 4.17 4 4.524 4 4.087 3.807 3.7 3.459 3.585 4.17 3.459 3.907 3.907 4.087 3.907 4.17 2.322 4 1 2.322 4.322 3 3.17 4.087 4.644 2 0 3.907 3 4.644 4.17 4.644 4.524 4.524 4.524 4.322 3 4.524 4.17 5.358 4.644 4.907 3 4.954 4.392 1 2.807 3.459 4.907 4.087 4.954 2 4.322 1.585 3 2.322 3 3.17 4.248 4.755 4.585 2.322 2.807 4.322 4 4.17 4.087 4.524 3.322 3.585 4.087 4.807 4.807 4.17 2.322 2.807 4.585 2.807 2.585 4.248 4.644 2.585 3.17 4.585 2.585 3.585 1.585 4.807 4.087 4.392 4.392 4.248 4 2.807 4.524 3.17 1 4.322 1 4.524 3.459 4.17 2.807 5.087 4.248 4.392 3.907 4.524 4.459 2.807 4.322 0 3.7 4.459 4.322 4.807 3.585 2 3.459 1.585 4.322 3 3.17 4.585 3.585 5.17 3.907 4.954 4.524 4.585 1.585 5.426 5.17 5 5.044 5.392 5.209 4 4.907 4.858 2 4.087 4.17 4.17 4 5.17 5.044 5 5.322 4.524 4.17 2 4.459 3 4.644 2.807 4.392 4.644 3.585 3.17 3.322 4.907 4.459 4.807 4.17 4.644 5.954 4.858 5.807 3 5.209 4.954 3.17 4.322 3.585 4.807 4.392 3.807 4.807 5.248 4.7 3.322 4.322
gene17 5.044 5.044 5.209 5.087 5.555 5.358 5.615 5.977 5.555 5.248 5.585 5.615 5.358 5.907 5.7 4.17 5.672 5.209 5.907 5.7 5.755 6.109 5.358 5.087 5.492 5.7 5.672 5.555 6.066 6.087 5.755 5.781 5.672 6.34 6.426 5.883 5.7 6.19 6.267 5.755 5.931 5.858 6.109 5.954 5.615 5.17 5.492 5.585 5.644 5.392 5.17 5.585 5.17 5.807 5.858 6.022 5.807 5.492 5.931 5.907 5.459 5.585 5.7 5.7 5.644 5.392 5.954 5.907 5.931 6.15 6.066 5.858 5.807 6.129 6.426 6.658 6.492 6.644 6.248 6.375 6.267 6.409 6.15 5.728 5.883 5.728 5.322 5.858 5.858 6.066 5.585 5.833 5.977 6.248 5.781 5.807 6.087 5.858 5.644 6.066 5.781 5.883 5.755 5.977 6.17 5.672 5.7 6.129 6.066 6.066 6.57 6.476 6.322 6.322 6.129 6.409 5.644 6.129 5.833 5.781 5.807 5.755 5.728 5.644 5.977 5.672 5.555 5.883 5.728 6.129 5.883 6.087 6.066 5.392 6.109 6.248 5.807 6.17 6.15 6.15 5.492 6.304 6.022 5.426 5.883 5.755 5.129 5.492 5.285 5.426 4.954 5.392 4.644 5.087 5.044 5 5.285 4.459 4.858 5.248 5.322 5.954 5.087 5.555 5.524 5.7 5.492 6.066 6.109 6.15 5.728 5.781 5.833 6.19 5.7 5.392 6.17 5.931 6.714 6.285 6.267 6.304 6.109 6.426 5.907 6.109 5.524 6.443 5.907 6.375 6.615 6.285 6.285 6.267 6.57 6.615 6.755 6.15 6.755 6.539 6.322 6.322 6.845 6.375 6.741 6.629 6.629 6.585 6.6 6.57 6.322 6.087 6.267 6.044 5.931 5.858 6.209 6.229 6.304 6.34 6.229 6.375 6.508 6.57 6.87 6.82 6.907 7.033 7.401 7.033 7.18 6.931 6.977 7.119 7.418 7.119 7.011 6.989 7.129 7.055 7.209 7.238 7.17 7.229 7.267 7.17 7.331 7.629 7.331 7.833 7.82 7.592 7.637 7.665 7.459 8.066 7.937 7.304 7.775 7.679 7.622 7.943 7.794 7.665 7.607 7.508 7.484 7.033 7.435 7.644 7.238 7.539 7.451 7.651 7.375 7.219 7.637 7.366 7.19 7.409 7.492 7.349 7.087 7.607 7.366 7.707 7.409 7.276 7.384 6.615 7.16 7.129 7.238 7.17 7.295 7.435 7.524 7.508 7.384 7.775 7.801 7.801 7.814 8.028 7.762 7.889 7.459 7.6 7.665 7.539 7.658 7.687 7.622 7.637 7.459 7.401 7.295 7.679 7.714 7.539 7.219 7.5 7.801 7.622 7.775 8.033 8.18 7.883 7.644 7.728 7.913 7.687 7.637 7.209 7.728 7.267 7.484 7.077 7.721 6.931 7.358 7.044 7.304 7.077 6.977 6.966 6.82 7.033 7.066 6.966 6.931 6.658 6.907 7.392 6.741 6.989 7.248 7.34 6.807 7.219 7.129 6.989 6.459 6.883 7.267 6.895
gene18 3.459 0 0 0 0 1 0 0 0 0 3 0 0 0 0 2.322 0 0 3 3 3.459 2 0 0 0 0 0 0 0 0 0 0 0 0 0 2 1 0 0 0 0 0 0 0 2 3 2.322 3.585 3.322 0 0 0 2 0 1 2 1 0 3 0 3.17 1 0 1 0 0 0 0 1.585 0 0 0 0 2 0 1 2.807 3 0 0 0 0 0 0 0 0 0 0 0 0 0 0 0 0 0 0 0 2.585 0 0 0 0 0 3 0 2.322 0 2.585 0 2 3.322 0 0 0 0 0 0 0 0 0 0 0 0 0 1 1 0 0 0 0 3.585 2.807 2 0 1.585 1 0 0 0 0 3.17 2.585 0 0 0 0 0 0 0 0 0 0 3.322 3.322 1.585 2.322 1.585 0 0 1.585 2 0 0 3.17 0 0 3.459 0 0 1 0 0 0 1.585 0 1 0 0 0 0 0 0 0 0 0 2.807 0 0 0 0 0 2 0 0 0 2 0 0 2.585 0 3.17 3.459 0 0 0 0 2.322 0 1.585 3.322 0 1.585 0 0 1 0 0 0 0 0 0 0 0 0 0 0 0 0 0 0 1 1 0 1 1.585 0 0 2 3 0 0 2.585 2.322 0 0 0 0 2 1.585 4.087 4.087 1 2.322 3.17 0 0 0 2.322 0 0 0 0 0 0 1 0 3.459 0 3.322 0 0 0 0 0 3.322 0 0 1.585 0 0 1.585 0 2 0 3.907 0 2.807 0 1 4.17 1 0 1.585 0 0 2.322 0 2.585 0 3 0 0 6.508 0 0 0 0 0 0 0 3.7 0 0 3.7 0 5.129 1 2.322 0 1 1 6.409 0 4 3.459 6.919 0 1.585 1 0 3.17 0 0 0 0 0 0 0 0 0 0 0 1 0 5.285 6.672 0 0 0 0 2 0 6.109 0 2 0 0 0 4.248 2 1 1.585 0 0 1.585 0
gene19 7.476 7.435 7.349 5.907 7.033 6.358 4.524 6.524 5.17 6.585 6.19 6.741 7.055 7.585 7.17 6.658 6.7 7.451 7.2 8.185 5.954 6.19 7.14 6.066 7.539 7.833 7.267 7.304 7.883 6.7 7.285 7.883 6.322 8.687 6.644 8 4.858 7.17 7.651 8.017 8.05 8.082 7.679 7.954 8.134 8.748 5.755 7.409 6.585 9.074 8.2 7.384 8.033 7.129 6.919 8.814 9.058 7.409 9.172 8.435 9.405 8.071 8.858 7.033 7.366 8.983 7.492 7.257 7.109 7.119 8.165 8.295 8.243 7.96 6.129 6.741 7.267 6.304 7.322 6.615 8.611 6.129 6.989 7.304 6.728 7.418 5.129 7.577 7.14 6.57 7.539 7.451 7.7 8.022 7.755 7.555 8.555 6.443 6.714 6.895 7.209 8.371 8.082 7.033 8.124 6.022 5.7 8.577 7.229 8.134 8.344 6.768 7.435 7.322 8.679 8.607 8.839 8.253 8.371 9.267 7.913 8.205 7.492 6.555 8.267 6.907 7.384 8.637 8.735 8.388 8.055 8.607 8.322 7.524 7.384 9.457 7.384 8.69 8.253 8.738 9.484 7.901 9.222 9.185 8.877 9.5 9.066 8.29 9.358 8.209 7.672 7.807 10.591 7.16 9.366 9.207 9.414 9.537 9.736 7.238 9.447 9.397 8.05 10.361 10.912 8.071 9.409 8.114 10.621 9.264 10.996 8.295 8.814 9.658 9.017 9.26 8.672 9.311 9.807 7.492 8.913 10.054 11.649 11.612 10.739 9.755 11.241 12.366 11.37 9.87 10.641 10.132 11.568 8.414 9.615 11.483 9.768 12.289 11.746 10.393 11.972 11.237 10.267 11.443 11.514 8.658 10.65 12.712 12.532 10.716 10.742 10.874 10.401 10.671 10.262 11.7 10.719 9.366 10.835 8.535 9.152 12.039 10.397 8.833 10.989 9.053 10.326 11.603 11.634 10.521 10.001 11.069 11.486 10.991 10.229 10.527 10.208 9.299 11.761 11.248 12.008 10.36 9.219 11.507 10.883 11.766 11.534 12.841 11.684 11.041 11.672 11.181 11.244 10.115 12.472 12.509 11.848 12.854 10.743 11.868 12.454 11.852 12.531 12.321 10.583 12.743 11.047 11.588 12.031 12.164 11.569 12.591 12.114 12.38 11.401 12.09 11.566 11.687 12.06 11.754 11.909 10.998 10.493 12.481 11.051 10.152 9.409 12.005 11.006 11.973 9.074 11.15 10.719 11.679 10.575 9.134 11.764 10.459 8.748 10.115 7.864 9.671 7.476 9.66 9.443 8.966 9.351 8.842 9.003 8.16 9.246 9.248 9.053 10.205 9.504 9.055 9.817 8.644 9.039 9.516 6.768 8.836 7.877 7.693 9.607 7.794 8.409 9.439 8.472 8.817 8.672 8.611 8.558 8.17 8.326 9.106 9.101 8.7 8.18 9.409 8.604 7.109 8.371 8.861 10.573 9.424 9.103 8.618 4 8.693 9.214 9.05 4.755 7.839 9.162 9.085 7.331 8.725 9.664 8.858 8.243 7.907 9.394 8.592 8.281 9.003
gene20 1 1 3.17 1.585 0 0 0 2.585 0 1 2.322 2.807 0 2 2 3.322 0 1 1 0 1.585 1 0 2.585 0 2.807 1 0 1.585 0 3 0 1 3.17 2.807 1 1.585 1.585 0 0 0 1.585 1 2 3.585 0 4.755 0 1.585 0 1 0 0 4.17 3.17 1.585 2.585 3.459 0 0 3.7 4.907 1 2 1.585 2.322 2.807 0 0 1.585 1.585 0 4.17 0 1.585 1 2 1.585 2.585 0 3.585 1 0 2.585 3.459 0 3.17 3.807 3.459 1 0 3.17 2.585 2.807 0 3.459 0 0 1.585 1.585 3.807 1.585 0 0 0 3.17 0 0 0 1 3.459 1.585 0 0 5 2.807 2.322 0 2 0 2.322 4 0 3.17 0 4.524 0 0 4.322 0 2 3.17 5.285 2.585 3.807 0 4.907 1 1 0 2.585 0 0 3.322 0 3.459 0 0 0 3.459 0 1 0 1 0 3.807 3.17 0 0 0 0 4.322 4.17 0 0 0 0 1.585 1.585 5.781 0 0 0 0 1.585 4.392 1.585 3.322 4.322 4.459 0 4.524 5.129 4.907 1 0 0 0 1.585 4 0 0 2.322 2.585 0 3.322 3.807 0 3.807 0 0 2.807 1 2 1 3.907 2 1.585 1 4.087 0 0 4.459 1.585 2.322 1 4.248 2.807 0 0 1 0 1.585 0 4.248 0 0 1.585 0 4 1.585 0 4.459 0 0 2.585 0 3.7 0 2.585 2.807 0 1 0 1 0 1 3.322 0 1.585 2.322 0 0 3.17 0 2 0 1.585 2 0 2 3.585 0 0 2.807 3.807 2.322 2.585 0 2.807 0 4.7 0 1 2.322 4.755 1.585 0 1.585 1 0 1.585 0 0 0 3.907 2.585 1 0 0 0 5 2.807 4.248 5.044 2.322 1 4 0 3.7 0 3.17 3.459 2 0 0 0 2 2 0 1 0 0 0 0 4.524 2.585 2.807 1 4.524 0 1 0 3 0 0 2 2.585 0 0 0 0 0 2 3.585 3.17 2.585 3 3.322 1.585 0 0 2.807 1 2.807 2 1 1.585 0 0 0 1.585 4.17 2 0 4.858 1 4 1.585 4.248 0 3.807 1 0 4.248 1.585
gene21 6.858 7.864 5.858 4.459 6.919 5.907 4.858 3.907 6.17 4.907 6.459 6.794 5.248 6.883 6.443 3.907 7.735 5.977 6.409 5.615 6.285 4.644 6.57 6.358 4.322 6.82 6.375 4.954 8.006 2 5.392 6.87 7.366 3.322 4.907 6.304 4 6 1.585 5 6.109 5.426 6.066 6 6.409 4.392 2.585 5.129 5.644 6.6 6.943 4.954 6.109 5.672 5.7 5.807 5.322 5.392 6.883 5.322 5.459 4.807 4.459 5 3.807 3.807 3.807 2.585 5.672 5.492 5.17 5.555 5.755 4.322 4.7 4.17 5.459 6.285 4.248 4.524 5.755 4 3 5.248 2.322 6.741 4.644 4.755 3.807 4.585 3.585 5.209 0 5.17 4.524 5.492 5.358 1.585 3.322 5.209 3 5.672 6.34 4 4.17 3.585 2.585 5.585 5 3.585 2.585 2.585 3.17 4.755 5.615 3.459 5.585 5.248 3.7 5.858 4.585 4.322 4.807 2.807 4.644 3.17 3.322 2.807 3.807 2 0 6.687 4.087 3.7 3.322 4.17 2 4.755 3.17 4.524 3 3 4.248 5.426 6.022 4.248 6.954 4.17 4.644 5.087 5.17 4.644 4.17 4.755 2 3.322 1.585 3.7 4 5.209 5.644 4.7 2.322 3.322 5.17 2.807 4.087 3.585 4.907 3.7 5.322 5.728 5.492 4.807 2.585 3.585 5.129 3.459 3.907 2.322 5.858 3.585 5.459 4.907 4.459 4.585 4.392 6.687 5.129 4.087 4.524 5.17 3.322 3.7 3.322 4.322 3.907 5.044 5.426 3.907 3.907 3 1 4 4 2.585 3.7 3.322 5 4.087 4.907 3.459 5.392 1 2 3 5.728 3 4.907 2.322 1.585 4.907 5.087 2.322 3 3.322 4.459 4.524 0 3.459 3.807 3.17 6.304 4.322 2.585 4.907 2.807 2.322 4.17 3.907 3.459 1 2.807 3 3.7 5.248 5.644 3.907 4.087 3.322 3.7 4.755 3.459 5.209 4.524 3.7 3.7 5.087 4 4.524 4.807 3.585 4.087 3.17 3.585 1 3.585 5.555 5.459 3 3.807 5.087 5.129 4.248 5.883 2.807 3.459 3.17 4.087 4.17 1.585 5.322 4.392 6.129 3.7 5.129 5.585 4.087 5.209 3.585 3.459 4.248 4.755 2.322 3.807 3.7 4.248 4.755 4.322 3.807 4.322 2.807 3.322 5.392 4.807 2.322 3.459 3.7 4.459 4.858 4.087 4.755 2.585 4.858 3.585 2.322 2.585 3.322 4.248 2 1.585 4.392 1 3.7 4 3.17 4.459 3.322 5.392 3.807 5.615 4.524 3.459 2.585 2.807 3.7 1 5 3.17 1 4.585 0 3 4.087 3.907 4.322 4.858 2.807 3.585 3.322 4 4.322 2.322 4.807 2.585 4.087 4.7 3.907 4.459 1.585 2 4.322 3.322 2.585 3.459 3.17
gene22 4.7 4.7 4.17 4 4.248 4.322 3.907 4 4.755 4.392 4.644 4.459 4.17 4 3.807 3.907 4.17 4.087 3.7 4.17 4.755 4 4.248 4.17 4.7 4.248 3.807 4.17 4.459 4.907 4.248 4.755 4.17 4.392 4.644 4.248 4.524 4.585 4.907 4.17 4.459 4.807 4.524 3.907 3.459 3.459 4.585 4 5.129 3.585 3.807 3.322 3.907 4 4.585 4.17 4.087 4.248 4.585 4.524 4.248 4.858 4.524 3.7 4.17 3.807 4.322 3.585 4.392 3.7 4.248 3.17 4.17 4.807 4.17 4.17 4.17 4.807 4 5.044 4.087 4.807 4.17 4 4.248 4.524 4.807 3.7 3.907 4.459 4.644 4.755 5.585 4.459 4.524 4.322 4.858 5.285 5.555 4.755 3.7 4.392 4.524 5.044 4.087 4.954 5.728 5.285 5.459 5.672 5.129 4.459 4.807 5.17 5.129 4.459 5.044 5.209 4.524 4.954 4.954 4.7 5.17 5.615 5.392 5.358 4.7 4.907 4.907 5.392 4.755 5.585 5.459 4.392 5.931 5.358 5.931 4.7 4.392 5.755 4.17 5.931 6.358 4.392 4.524 5.044 4.392 5.555 5 5 4.907 4.585 5.087 5.459 5.555 4.322 5.044 5.129 4.392 5.087 4.755 4.907 3.459 5.129 4.858 5.248 4.585 4.954 5.285 4.954 6.6 4.644 6.209 5 4.7 4.954 4.755 5 5.285 5.087 5.954 5.248 5.248 5.977 4.755 4.907 4.17 5.248 5.644 5.087 5.459 6.687 5.087 6.375 5.954 5.931 6.248 5.644 4.858 5.755 6.6 5.555 6.508 5.954 5.672 5.248 5.322 4.322 5.129 4.7 5.524 4.907 4.459 4.644 5.17 4.858 4.644 5.644 4.248 4.248 5 5.833 5.615 5.358 4.644 4.459 4.322 4.7 5.931 4.17 5.7 4.17 5.209 5.555 5.087 4.907 5.129 5 4.459 5.7 5.087 5.977 7.14 5.459 5.524 4.807 6.044 5.615 4.585 6.781 5.358 6.585 6.044 6.022 5.672 5.833 6.044 5.781 5.954 5.781 6.022 6.524 6.304 6.615 6.34 6.87 6.966 7.16 6.285 5.672 5.781 5.954 6.476 6.539 4.585 5.524 6.322 5.977 5.209 6.728 5.129 5.7 5.977 6.409 6.087 7.087 6.931 7.119 7.762 6.34 6.524 7.119 6.57 7.34 6.833 6.931 5.728 6.426 6.644 6.492 7.858 7.331 6.658 7.285 7.401 6.57 6.644 5.781 6.845 7.34 6.375 6.524 6.845 6.6 7.098 6.17 7.409 6.629 7.209 6.644 6.6 6.6 6.954 5.977 6.109 6.15 7.109 6.794 6.358 6.954 5.977 6.833 6.768 6.728 7.366 7.6 7.539 6.728 8.592 6.919 5.977 6.644 7.248 6.322 6.209 7.516 5.426 6.629 6.895 7.2 6.304 5.392 7.451 7.555 6.524 6.907 7.845 6.322 6.741 6.87 6.267 7.814 6.781 7.238 7.055 7.219
gene23 1.585 0 2 0 1 3.17 1 2 2.807 1 0 2.807 1 0 2 1 3.459 1 0 1.585 3.322 0 1 0 3.322 4.807 0 0 0 0 0 0 3.585 2.322 0 0 1 1.585 0 0 0 2 0 2 4.087 0 1 3.7 2.585 3.585 0 0 0 2 0 1 2.585 0 0 2.585 2 0 0 3 1 1 1.585 0 1 2 0 0 0 1 0 1 2.322 0 1.585 3.17 0 0 4.954 2.322 0 0 0 1 3.585 3.459 0 0 4.322 1 0 3.459 2.322 0 3.585 0 1.585 0 0 0 0 0 1.585 1.585 2.807 2.807 2.807 1 1 2 2.322 3.907 1.585 2.322 2 1 2.585 0 0 3.17 3.585 1 1 0 0 1.585 0 2 3.807 1 2 2.807 4.392 2.807 0 0 3.7 3 1 2.807 3.7 5.7 2.807 1 3.17 3 0 0 2 4.7 0 0 4.644 2.585 1.585 0 4.524 0 2 2.807 0 1 5.129 4.644 1 3.807 2.322 1.585 0 0 0 3 3.459 1 2.322 0 3.585 0 0 0 3.807 1.585 0 1 0 2 2 1 1.585 0 0 1 2.807 1.585 1 1 2.585 0 2 0 1 0 1 2 1.585 0 0 0 2 1.585 1.585 0 1 0 1 0 1.585 4.087 0 0 2.585 1 3 1 1.585 0 0 1 0 2.322 0 0 1.585 1 0 0 0 0 1 1 0 0 0 0 1 0 2.585 1.585 0 0 0 0 2 2 0 0 0 2 0 0 2 0 0 0 2.585 0 0 0 2.807 0 0 3.7 1.585 0 1 1 1.585 1 1 1.585 0 1.585 0 0 0 0 1 1 0 0 0 1 0 2 1 0 1.585 0 0 0 0 0 1 4 0 2 0 0 0 0 0 0 0 0 0 0 1 1 0 2.807 0 0 0 0 0 1.585 1.585 1 0 1.585 1.585 1 1 1 4.322 0 0 1 1 0 0 0 0 0 0 2.585 0 1.585 1 0 1 0 0 1 0 0 2.322 1 0 3.17 3 0
gene24 4.644 3.17 3.17 4 3.907 1.585 2.807 5.459 5.248 2.807 2.807 4.858 4.459 4.585 2.585 3.907 5.17 4.392 4.087 5.248 3.907 2.807 3.17 3.7 4.755 5.392 4 4.17 4.248 4.248 3.322 4.807 4.392 5.044 4.755 3.459 5.044 5.954 5.459 4.17 3.907 5.285 4.087 5.426 4.392 5.7 4.907 4.858 2.322 5.285 5.358 3.907 3.322 4.7 4.322 2.807 5.209 3.459 4.087 5.358 4.087 4.644 5.426 4 5.087 5.358 4.248 4.087 4.954 6.066 5.358 3.807 5.087 4.644 6.555 4.755 6.672 5.954 6.229 6.687 5.555 6.426 6.19 4 6.066 5.392 5 6.17 5.087 5.644 6.6 5.807 6.129 4.807 5.285 6.066 5.833 4.248 4.392 2 4.585 4.858 6.629 5.954 6.539 5.807 6.728 6.229 6.977 6.539 6.555 7.304 6.285 6.954 5.524 6.476 6.82 6.304 7.349 6.392 6.629 6.672 4.7 6.066 7.322 3.907 7.276 7.295 7.077 7.7 7.858 7.96 5.833 7.022 6.883 7.384 7.022 6.508 7.459 6.129 6.267 5.883 7.055 4.907 6.392 7.257 6.644 7.066 6.555 6.209 6.19 4.807 4.7 6.34 6.459 6.15 5.17 7.022 5.781 4.322 6.658 6.392 5.644 6.895 6.954 6.966 7.022 3.17 6.15 6.109 6.57 6.087 6.17 7.248 6.883 6.82 6.426 5.977 7.209 5.426 7.17 5.492 6.409 6.17 7.5 7.295 7.484 7.755 7.577 6.615 7.707 7.18 6.476 6.109 6.714 6.6 6.687 6.954 6.845 7.913 8.18 7.392 6.459 8.205 7.401 7.524 7.384 7.011 6.687 6.883 7.919 7.7 7.077 6.845 6.476 8 7.577 7.17 6.524 7.066 8.707 8.313 7.401 6.781 7.889 8.895 8.778 8.87 8.817 8.055 8.134 9.48 8.765 8.69 8.484 7.852 8.845 8.539 9.602 8.48 8.577 9.577 9.56 10.138 9.306 9.929 9.531 9.269 10.352 9.576 9.83 10.19 10.693 7.814 10.666 11.34 11.374 9.093 10.259 11.349 10.354 7.547 11.155 10.874 10.61 9.86 9.743 9.678 10.408 10.065 10.698 11.328 11.028 8.672 7.358 7.781 9.767 7.983 11.718 11.394 11.081 10.893 11.966 7.807 11.229 11.298 9.545 10.235 10.591 10.982 11.812 10.782 10.93 10.914 11.097 11.117 11.554 10.941 11.707 11.222 10.656 7.209 8.558 10.951 9.324 9.066 9.731 8.989 9.071 11.407 10.542 11.024 9.647 11.393 11.821 10.935 9.589 8.788 10.018 9.036 10.624 9.539 11.097 10.365 11.694 10.617 8.219 11.655 11.648 11.433 10.216 11.423 10.017 9.85 10.25 9.317 9.445 10.49 8.006 9.214 10.592 9.925 7.672 8.954 8.963 7.592 8.468 8.379 9.66 10.043 9.262 9.629 8.889 8.867 8.948 6.672 9.866 8.6 8.922 8.34 8.94 6.6 9.098 9.709 8.892 7.257
gene25 6.954 2 5.209 0 0 2.585 0 5.7 1 0 0 0 0 2.807 3.459 7.267 0 6.807 2.807 0 0 7.435 0 0 0 6.285 6.6 0 0 6.285 0 0 3.322 0 4.459 0 7.877 2.322 7.622 3.322 0 0 1.585 5.209 6.615 0 5.129 7.707 4.954 0 0 1.585 0 0 3 4.954 0 7.011 0 0 6.392 0 0 1 2 0 5.585 0 4.087 0 0 0 0 0 0 0 0 7.555 0 7.762 0 2 2.585 2.322 0 0 0 0 0 1 0 3.459 0 0 8.017 0 0 0 0 0 6.931 0 0 0 2.322 0 8.077 0 4 0 7.229 1 0 1.585 2 3.17 0 0 7.919 0 0 0 0 0 0 0 7.833 0 0 0 8.05 6.34 1.585 6.15 0 1.585 0 0 0 0 0 0 0 0 5.977 0 0 4 0 2 3.585 0 4.585 0 0 0 1 0 0 0 2.322 1.585 2.322 5.883 0 6.728 5 0 0 0 0 0 0 2.585 4.755 0 0 4.644 0 0 1.585 0 1 4.524 3 2.807 2.807 0 0 6.524 5.129 0 3.322 6.629 5.087 3 4 6.285 0 0 0 3.459 4 0 0 1.585 7.577 2.585 4.17 0 0 0 4.248 2 1.585 0 6.6 0 0 1 0 0 3 1 0 0 0 1 1 0 0 3.585 0 1.585 3.459 0 4.322 0 0 0 0 1.585 5.858 1 4.322 1.585 0 0 6.066 4.392 0 0 0 2.807 0 0 0 0 0 0 1 0 0 1 4.585 0 0 4.858 3 0 0 1.585 4.459 2 0 0 0 2 0 0 0 3.322 3 1.585 0 5.781 7.18 0 0 5.248 6.375 0 1 5.426 0 0 6.426 6.741 0 0 0 2.322 0 0 3.585 0 5.728 0 2.322 1.585 0 2 6.629 0 6.687 6.322 1 0 6.629 0 0 0 2.322 0 2 5.907 4.954 1.585 0 3.17 0 0 0 0 0 0 0 0 0 0 4.907 0 0 0 3.17 2 0 0 3 0 1.585 4.17 2.585 6.524 4.17 1 2 0 0 0 0 4.858 6.392 1 0 0
gene26 0 0 0 0 0 1 0 4.644 0 0 0 3.7 0 0 5.585 0 0 1.585 0 0 0 1 1.585 0 0 0 0 0 0 2.585 2 0 0 0 0 0 2 4.17 0 0 4.459 0 0 0 3.17 0 0 0 0 2.585 0 0 0 0 0 0 0 1 0 0 0 0 0 0 0 0 0 0 0 6.57 0 0 0 0 0 0 0 0 4.907 0 0 0 2.322 0 0 0 0 0 1.585 0 0 0 0 1 0 0 0 0 0 0 0 0 0 0 0 0 0 0 0 0 0 0 0 0 0 0 0 0 0 0 3.585 0 2.807 0 0 0 1 0 0 0 0 0 3.907 0 0 4.7 0 0 0 0 3.585 0 0 0 0 0 0 0 0 5.17 0 0 0 0 0 0 2.807 0 4.585 0 0 0 0 0 0 0 0 9.031 0 3.807 0 0 0 0 0 0 0 0 6.209 0 2 1.585 0 0 0 5.954 0 0 0 0 0 1 4 3.322 0 0 0 0 0 0 0 0 0 0 0 3.585 2.585 0 0 0 2.807 0 0 9.315 0 0 0 0 0 0 0 4.858 0 0 0 0 0 0 0 0 0 0 4.17 0 0 4.585 0 7.82 0 0 0 7.468 0 0 2 5.17 0 0 0 0 1.585 0 0 0 0 1 0 0 1.585 1.585 0 0 0 0 0 0 7.401 2 0 0 0 0 0 1.585 0 0 2.807 0 0 0 0 0 3.585 0 5.672 0 0 0 0 0 0 1 0 0 0 0 0 0 4.524 0 0 0 0 1 0 1.585 2.585 0 3.17 0 0 0 1.585 0 1 0 0 0 2.322 3.907 3.17 0 0 0 4.7 0 0 0 0 0 0 0 5.833 0 2 0 6.358 2 7.285 0 0 0 0 0 0 0 0 5.7 0 0 0 0 0 0 0 0 0 0 5.426 1 0 1.585 0 0 0 0
gene27 4.087 3.7 2 4.459 4.585 2.585 0 3.585 4.524 1 0 4.392 1.585 2.322 4.807 4.907 4.17 3.459 2.322 1.585 2 3.585 3 2.322 0 3.322 0 4.087 3.17 2.807 3.459 0 4.524 3.807 4.807 0 4.585 4 3.322 0 2.585 0 4.644 4.585 0 0 4.7 3.585 5.209 2.807 5.524 0 1.585 2 3.17 4.807 2.322 1.585 3.322 3.459 4.644 0 2.585 3.907 3.17 3.322 1.585 2 3.459 4.087 1.585 2 0 1 3.322 0 2.807 3.807 5.977 6.426 0 5.392 3.7 6.57 6 4.755 5 5.7 4.585 6.17 5.644 4 1 2.322 3.17 5.954 0 0 3 3.7 0 6.209 0 0 6.044 5.087 6.476 0 5.17 4.392 4.087 5.807 1 6.728 3.322 0 6.794 4.17 3.17 4.907 1.585 5.585 0 2.585 1 5.248 7.562 5.044 4.7 6.943 3.585 3.907 0 4 5.644 1.585 1.585 3.907 0 1.585 0 4.755 5.807 2 0 6.476 5.248 2.807 0 0 4.459 3.907 7.687 5.807 6.644 6.15 1.585 2.585 6.044 6.109 5.672 4.524 0 4.524 0 0 0 5.833 3.322 5.807 0 5.807 2.322 6.209 3.459 0 3.585 0 5.833 5.087 6.229 5.426 6.322 5.883 7.077 0 3 5.322 0 4.322 3.322 5.285 3.322 2 5.129 6.524 4.907 5.858 5.285 6.966 5.322 4.644 2 0 0 5.7 1.585 7.109 5.087 4.524 6.6 5.392 0 4.907 5.858 7 5.954 0 4.17 6.728 5.883 6.781 3.459 3 3.17 5.977 5.954 6.392 7.011 5.17 0 2.585 3.7 6.615 6.907 6.392 1.585 4.858 3.585 0 4.807 6.658 6.229 3.7 6.229 3.7 5.931 1.585 5.615 0 6.267 4.322 1.585 6.755 5.555 3.585 3.459 6.19 2.322 0 4.392 5.209 5.285 5.044 7.18 0 1.585 4.954 4.954 0 5.728 0 4.807 5.555 4.954 6.209 5.087 4.524 5.248 1 5.285 4 6.209 2 3.807 4.322 2.322 5.781 2.585 0 5.044 3.907 7.375 6.248 2.322 6.508 5.728 3.459 5.977 1.585 4.322 5.426 6.15 5 5.285 5.129 5.129 4.524 6.304 2.807 3 4.644 6.304 1.585 5.129 1 0 1 4.248 3.459 4.858 3.459 6.57 3.585 4.755 5.285 4.7 3.907 4.17 7.349 3.322 3.17 0 4.17 2 3.459 5.17 6.17 3 0 6.7 5.954 5 4.954 4.858 3 2 2.807 5.585 3.807 0 6.6 6.585 4.17 3 0 6.615 5.728 1 1 6.781 3.322 5.322 5.209 6.943 0
gene28 2.585 3 1.585 3.807 2.585 2.585 1 1.585 2.322 2.807 1.585 1.585 1 2 2.807 1 0 1.585 2.585 2 0 3.17 0 2 2 0 1 0 1.585 2.585 2.585 3 2.322 1.585 3.807 0 3 1 2.322 1.585 2 1.585 0 3 2.322 4.585 2.322 3 1 2.585 2.807 2.322 1.585 1.585 0 3 2.585 2 2 1.585 0 0 2.807 2.322 2.807 3.17 2.585 3.322 2.807 2 3.459 2.322 2.322 2.322 2.322 2.585 1.585 3.322 2.585 3.459 2.585 2 1.585 3.322 3.907 1.585 3.585 0 3.322 4.17 2.585 1 2.585 2.322 1.585 3.17 3 0 2.322 1.585 3.322 2.585 0 1.585 3.7 2.322 1.585 2.322 3.17 3.7 2 3 2.322 3.7 2.322 3.17 3.459 2.322 2.322 2 1 1.585 0 2.807 2 1.585 4.524 2 2.585 3.7 2 2.585 1 1.585 2.807 2.807 1.585 1.585 3.585 2 3 2.322 3.907 0 0 2.585 2 2 1 2.807 1 3 2.585 2.807 1 2.585 1 2 1 0 2 2.585 2.807 1 0 3 2.807 2.807 3 2.322 0 2.585 1.585 2 1.585 1.585 1.585 1.585 2.807 1.585 2.322 2 2.322 3.17 2 0 1.585 3.7 3.459 1 2.585 2.585 1.585 1 3.585 3.807 2.322 2.585 0 1 2.322 3.585 3.17 0 1.585 2.322 2.322 2.322 2.322 2.585 3.322 2.322 2.585 3.17 3.17 0 2.807 0 1 3.585 2 4.17 2.322 0 2.585 2.322 2 1 1 3.17 2.807 2.322 3.907 3.322 1 2.322 1 0 4.17 1 2.807 4.087 3 3.459 3.17 1 4 0 3 0 2 1 2.807 0 0 2 2.585 1.585 3.7 1.585 2 3.7 3.7 2.585 2.585 1.585 3.322 1 3.17 3 2.807 2.585 2.585 3.322 2.807 3.17 3.459 3.807 0 2.322 2.322 2 3.807 3.17 2.807 3.7 3.17 3.17 1.585 2 3 2.585 2.585 1 2.585 2.807 1.585 1 3.322 3 1 2 3.17 1 4.17 2.807 3 3.459 3.459 4.585 2 0 1.585 3.459 3.17 3.322 1 3 2.322 1.585 0 2 4.392 3.7 1 1 3.907 4.585 3.585 2 3.585 2.322 0 2 3.807 3.459 2 1 2.585 2.322 3.807 1.585 3.17 0 1 0 1.585 3.322 4.322 2.807 2 2.322 1 3.17 3.459 1 2 2.585 1 3.17 4 3.459 2.322 1 1.585 3.17
gene29 2.585 2 0 1 1.585 1.585 0 0 3.17 1.585 0 2 0 0 0 1 1 0 0 0 0 3.17 1 2 2.322 2 1.585 0 2.585 1.585 2 0 1 1.585 2 0 0 1 0 2 1 1 0 0 0 1 0 1.585 0 1 0 1 2.322 0 0 1.585 2.322 0 0 0 0 0 1 3.907 2 1 0 2.322 1.585 1 0 2.322 0 0 0 0 2.807 2 0 0 0 0 2.585 1.585 1.585 1 0 0 0 0 1 0 0 2.322 0 0 2.322 0 0 0 0 0 0 0 0 0 0 2 1.585 2 3 2 0 0 0 0 1.585 0 0 0 0 1 0 0 0 0 1.585 1 0 0 0 0 0 0 1.585 1 0 3.17 1.585 0 2 0 0 0 0 0 0 0 0 0 0 0 1 0 0 2.807 1 0 0 2.322 2.322 0 1.585 1 0 0 0 1 0 2.585 0 2 0 0 0 0 0 1 0 0 0 0 0 1 0 1 0 0 1.585 1 1 0 2.807 0 1.585 1 0 0 0 0 1 0 1 0 0 0 0 0 1 0 1 1.585 0 2 1 1.585 0 0 0 0 0 2.585 0 1 1 1.585 0 0 1 0 1 1 0 1.585 0 1 0 1 0 0 0 0 0 0 0 0 0 0 0 0 1.585 0 1.585 1 0 0 2 0 0 2 0 0 0 2.322 0 0 3.17 1 0 0 0 0 1 0 0 0 1.585 0 0 1 0 2 0 1 1 1.585 0 1 0 2 0 0 1 0 2 1 0 0 0 0 0 0 2 2.322 1 0 0 0 1.585 0 0 1 1 0 0 2.807 0 0 0 0 3.17 0 1 0 0 0 0 0 1.585 0 1 1 0 0 0 1.585 1 0 0 0 0 0 1 0 0 0 0 2.585 0 0 1 2.322 0 0 2.322 0 0 2 0 2.807 0 3.17 0 0 0 0
gene30 8.34 8.551 8.707 8.401 8.103 8.524 8.676 8.925 8.745 9.079 8.745 8.644 8.633 7.721 8.248 8.443 8.738 9.058 8.907 9.006 9.122 8.299 8.484 9.028 8.907 8.823 8.295 8.322 8.165 8.443 8.451 8.626 8.589 8.295 8.596 8.379 8.547 8.768 8.388 8.426 8.994 8.775 8.87 8.531 8.313 8.508 8.447 7.864 8.665 7.858 8.484 8.827 8.916 8.82 8.771 8.087 7.762 8.83 8.295 8.707 8.665 8.669 8.401 9.095 8.811 9.134 8.836 8.989 8.129 8.524 8.611 8.827 8.543 6.768 8.725 8.508 7.644 8.209 8.066 7.658 6.883 8.326 7.895 8.19 8.358 8.366 7.531 7.392 8.531 8.662 8.362 8.322 8.165 8.52 8.788 8.299 7.687 8.994 8.2 8.916 8.566 8.738 8.858 7.592 8.535 8.392 8.592 8.304 8.353 8.781 7.858 8.05 7.6 8.405 7.401 8.195 8.238 8.524 7.768 8.43 8.48 6.781 8.14 8.165 8.209 7.794 8.676 8.577 8.455 8.589 7.714 8 7.577 7.966 8.028 8.248 8.326 8.516 8.18 8.243 7.539 8.43 7.877 7.977 7.57 8.558 8.418 8.175 7.304 7.954 8.238 8.464 7.285 8.109 7.943 7.285 7.748 8.165 7.741 8.129 7.476 7.895 8.145 7.883 8.299 8.335 8.109 8.071 7.943 7.607 7.721 7.547 7.658 7.257 6.615 7.209 7.508 7.592 7.531 7.672 7.392 7.331 7.658 7.555 6.322 6.19 6.022 6.858 7.331 7.426 6.833 7.295 7.531 6.392 7.858 6.82 7.331 5.426 7.238 7.418 6.658 7.384 6.943 7.238 7.401 7.629 7.907 7.14 7.516 7.707 7.349 7.229 7.098 7.066 6.895 5.087 6.907 6.459 6.768 6.895 7.219 3.17 7.313 7.358 6.728 7.14 6.943 6.919 6.492 6.931 6.768 6.022 6.687 5.858 6.687 5.7 6.19 5.858 5.129 6.459 4.907 5.555 5.7 4.907 6.022 5.615 5.755 4.858 5.781 4.248 6.044 5.087 5.459 5.044 5.524 5.755 5.392 4.954 5.358 5.459 5 5.17 5.17 5.392 5.459 4.807 3 5.129 4.524 4.807 5 5.087 4 3.807 4.807 4.524 4.248 5.129 4.7 4.087 4.392 4.322 4.087 3 3.585 4.858 4.858 4.17 4.459 3.7 4.524 4.087 5.322 4.524 4.392 4.322 4.17 4.858 3.7 4.644 4.807 3.907 3 4.392 4 5.044 4.087 4.954 4.858 4.322 3.7 4.248 4.248 4.248 4.524 3.459 4.248 3.322 3.907 4.585 3.807 4.807 3.322 4.755 3.7 4.7 3.807 4.248 4.17 3.907 3.17 3 3 4.7 3.907 4.585 4.459 4.524 4.248 3.907 3.17 4.17 4.459 4.755 4.087 4.087 4.459 4.644 5.17 2.585 5 4.907 3.459 4.858 3.17 2.585 4.644 4.322 4.392 4.524 4.644 5.129 4.7 4.322 4.858 4.907
gene31 6.087 6.977 7.658 6.728 6.931 6.229 7.109 6.555 6.943 7.098 7.033 6.895 6.57 7.077 6.672 6.907 6.443 6.883 7.17 6.807 6.066 6.931 6.044 5.907 6.492 6.977 6.768 6 6.209 6.066 6.426 5.728 5.954 6.57 6.087 6.57 6.209 4.954 6.15 6.304 5.672 6.022 5.755 6.304 5.858 6.585 6.585 6.285 6.6 6.267 6.248 6.492 5.931 6.022 6.443 6.555 6.977 5.087 6.492 6.459 6.555 6.229 6.6 6.768 6.508 6.508 6.768 6.322 6.476 6.858 6.755 6.741 6.6 6.524 6.492 6.539 6.524 6.687 6.57 6.285 6.539 5.585 6.358 6.426 6.34 6.687 6.044 6.615 6.109 7.066 6.629 6.87 6.629 7.622 6.883 7.229 6.989 7 6.954 6.426 6.087 6.285 6.931 7.375 7.087 6.768 7.129 7.384 7.476 7.5 7.484 7.468 7.267 7.219 7.839 8.039 7.2 7.937 7.983 8.093 6.555 7.644 7.748 7.728 8.028 7.508 7.2 8 7.285 7.055 7.637 7 7.055 7.781 7.055 7.285 7.592 7.34 7.109 7.044 6.629 6.755 6.443 7.119 6.714 6.7 6.833 7.14 6.781 6.267 6.459 6 5.492 5.492 6.066 5.977 6.087 6.19 5.954 6 5.672 5.492 5.977 6.044 5.672 5.954 5.644 5.459 5.17 5.728 5.426 4.807 4.524 4.644 5.285 5.129 4.7 5 4.755 4.858 4.907 4.459 4.322 3.907 4.248 4.585 4.17 4.459 4.858 4.322 4.392 3.585 4.524 4.392 4.807 4.087 4.248 4.459 4.322 3.7 4.858 5.129 4.585 3.807 4.524 4.459 4.807 4.392 4.392 2.585 4.644 4.644 4.248 4.459 4 4.459 4.755 4.585 4.392 5 4.907 4.17 4.322 4.585 4.392 4.807 4.7 4.087 4.248 4.907 4.087 4.459 4.644 4.248 4.392 3.907 4.322 4 4.322 4.7 3.585 3.907 4.17 3.585 4 4.248 4.248 4.585 4.17 4.755 4.322 5 4.087 4.392 4.459 4.322 4.248 3.907 3.807 4.585 4.087 4.087 4.17 4.392 4.17 4.248 4.392 4.807 5.248 5.044 4.7 4.807 4.858 4.807 4.644 3.585 4.17 3.459 4.459 4.087 4.807 4.17 3.807 3.907 4.954 4.907 4.7 4.907 4.807 4.524 5.555 5.044 5.7 5.555 5.209 5.585 4.807 5.615 5.858 4.954 5.728 5.555 5.615 5.954 6.443 6.672 6.658 5.931 6.426 6.375 5.781 6.066 6.129 5.585 5.883 5.728 5.672 6.129 5.672 6.539 5.907 5.781 5.977 6 5.954 5.807 6.322 5.781 6.34 6.066 6.209 6.426 6.358 6.304 6.229 6.615 5.977 6.392 6.524 7.15 6.426 6.17 6.539 6.267 6.87 6.15 6.443 6.781 7.022 6.322 6.644 6.658 6.19 5.954 6.755 7.022 6.728 6.508 7.087 7.34 6.989 6.658 6.658 6.833 6.644 6.728
gene32 2 2.585 1.585 3 3 2.322 1.585 3.585 1 2.807 3.807 3 2.585 2.322 3.459 2.585 3 1 2.322 2.807 3.585 1.585 0 3.459 2.807 0 2.322 0 2.585 0 2.807 0 2.585 3.322 3.322 2.807 2 2 3.322 2 2.585 0 2.585 4.322 2.322 3.459 2.807 0 1.585 2 2.322 2.322 0 2.585 2.322 4.322 3.17 2.322 2.807 1 1.585 1 2.322 3.17 2.585 2.585 2.585 1 1.585 3.322 1 3 3 2 1 2.585 1.585 1 2.322 2.322 3 2.807 1.585 2.585 1 3 3.322 2 0 0 0 3.459 0 2.807 2.807 3.585 2.585 3 2.585 3.17 3.585 2.807 2.322 2.322 3.459 2.322 1 1.585 0 1 0 1.585 2.585 2.322 2.322 2 2 3 0 2.322 1.585 2 3.322 1.585 2.322 2.322 2 0 2.807 2 2.807 1 2.322 2.322 2.322 3.907 1 1.585 1.585 0 2 1 0 3.17 0 1 3.459 1.585 2.322 2.807 1.585 0 2 2.585 0 3 3.17 1 1.585 3 2 3.322 1 2.322 2.322 1 1.585 2.322 1 2.585 1 2.322 2.807 2.807 2.322 1 1.585 1 3.322 2.322 2.585 3 0 2 3 3 2 2.585 0 2 2.807 2 1 3.17 2 2 3 2.807 2.322 3 1.585 2 3.17 1.585 0 0 1.585 2.585 0 2.322 3.17 2 0 0 0 2.585 1.585 2.807 0 2.322 3.17 1.585 1.585 2 2 1.585 2 2 2.807 0 0 3 1 1 2.807 2 1.585 1.585 0 1.585 2.585 0 1 1 2 1 2 0 1.585 2 2 2.322 1.585 2 2.585 1 3 0 2.322 2 0 2 1.585 2 1 2 2.322 1.585 0 1 2 1 1 1.585 2.322 2.322 0 3.17 1.585 1.585 3 1.585 1.585 2.585 1.585 2.322 0 1.585 2.322 2 1 1.585 3.322 1 1 3.322 0 0 1 3.459 0 1.585 1.585 3 1 3.7 2 0 3.17 2 1 3.17 2 1.585 1 2 1 2.807 0 0 0 0 0 1 0 0 3.7 1.585 2.322 1.585 1.585 2 2 2 0 3 2.322 1 2 3.459 1.585 1.585 3.322 1 3 1 1.585 2.322 3 2 3.17 3.17 1.585 1.585 3.459 2.322 2.585 2 2 2.585 1.585 1 2 1.585 3 2.585
gene33 5.672 3.459 5.358 5.7 4.755 5 3.17 4.322 4.644 5 5.209 4.248 4.755 5.392 4.459 5 4.858 3.907 5.883 5.672 4.755 3 5.358 4.954 6.409 3 5.585 5.615 6.248 3.585 4.585 4.524 3.459 4.7 5.044 5.858 6.768 6.022 3 4.459 5.833 4.907 6.17 5.644 5.907 3.17 3.7 5.248 4.322 4.644 5.524 6.109 6.443 6.066 4.858 4.755 6.426 4.954 6.322 6.285 5.672 5.672 5.728 5.322 3.459 4.17 5.954 5.322 5.285 2.807 3 5.392 5.087 5.322 4.322 5.17 3.907 5.524 4.907 3 5.728 5.17 4.954 5.248 3.322 4.322 4.392 5.615 2.322 3.585 4.459 4.322 2.585 4.954 4.807 4.7 4.392 5.615 5.426 4.954 3.459 5.907 5.977 4.585 3.459 6.15 6 4.459 4.17 4.907 5.883 4.17 5.644 3.459 4.524 6 4.17 4.755 5.322 6.34 5.833 5.615 5.459 5.781 6.6 5.17 5.248 5.672 5.285 6.426 7.15 5.781 4.459 4.907 4.524 5.931 5.248 6.19 6.129 6.755 6.524 5.781 4.755 3.322 5.426 5.883 5.285 5.807 5.492 6.476 4.7 6.919 4.7 4.755 5.248 3.907 6.555 5.426 4.858 5.644 5.931 6.322 4.858 3.459 5.426 5.209 4.459 4.7 4.644 5.285 4.755 5.931 6.34 5.392 2.807 5.459 3.585 3.7 6.409 4.17 5.459 5.931 3.322 6.322 5.931 5.585 5.248 6 6 5.524 4.7 6.358 5.615 5.358 3.585 5.755 3.17 6.358 4 3.7 6.508 5.977 6.209 3.7 6.392 4.322 6.267 5.7 3.807 5.044 5.492 5.728 3.907 6.022 5.322 6.267 3.322 6.109 2.322 3.907 5.931 4.7 6.322 5.087 4 5.833 3 6.248 4.087 4.322 6.022 5.044 5.459 4.7 5.585 5.977 5.248 3.17 4.954 6.443 6.426 4.087 4.807 4.807 6.267 4.954 4.322 5.954 4.322 6.285 6.129 6.524 5.833 1.585 6.248 6.644 6.807 6.672 6.524 5.426 5.728 5.644 4.858 5.883 4.17 5.248 6.954 5.977 5.755 3.907 5.585 6.895 5.392 6.57 6.524 4.907 6.392 6.109 4.459 6.883 5.524 4.087 6.129 5.585 3.807 6.807 5.322 5.615 5.672 6.768 5.392 6.066 6.807 6.109 5.129 5.672 5.728 6.066 6.989 5.492 7.077 4.248 5.977 6.17 6 4.524 5.644 4.459 4.459 5.044 5.883 6.57 6.267 6.409 3.322 5.672 6.524 5.524 0 3.907 4.644 5.17 4.17 6.6 4.322 0 5.087 6.781 6.658 3.322 5.585 6.229 5.755 5.755 5.392 6.15 4.248 4.907 4.17 4.087 4.248 3.907 6.322 5 5.322 4.322 6.6 6.248 5.392 4.954 6.267 5.285 6.358 6.109 6.57 6.17 5.524 6.304 7.055 4.7 6.741 6.459 5.883 5.392 5.755 6.229
gene34 3.17 1 3 4.524 4.907 4.248 4.392 3.17 2.322 3.807 1.585 3.322 4.392 1 3.585 2.807 3.17 4.087 3.585 2.807 2.585 2.807 4.17 3.7 4 3.17 4.322 3.322 4.087 3.322 4 3.322 3.459 3.807 2.807 2.807 2.322 2.322 2 3.7 1 2 3 2.585 4.087 3.907 2 2.322 1.585 2 2.807 3.17 3.7 3.585 3 2 3.459 1.585 3.17 3.807 3 3.322 4 2.807 1 1 3.7 1.585 3.907 2.585 4.524 3.7 3.807 4.392 3.322 2.322 3.459 1 3.7 2 4.248 3.17 3.585 2.322 3.459 2.807 2.585 3.17 2.585 3.322 3.459 1.585 3.17 4.585 4.087 3 4.248 3.907 4 3.322 3 3.322 1 4.858 3 3.807 2.585 4.644 3.17 2.585 4 2.585 3.17 4.322 4.524 3.585 3.17 4.459 3.459 4.322 4.524 4 4.087 1.585 4 3 1 0 3.585 3.322 3.322 3.585 3.17 3.585 3.17 4.087 4.17 2.322 3.7 4.392 4.087 4.644 3.17 1.585 3.322 3.459 3.807 3.17 3.585 4.392 3.7 4.17 2.585 4.585 3.459 2.322 3.7 4.585 4.322 3.459 3.7 4.524 3.7 1.585 4.322 3.585 5.524 2.322 3 4.907 4.858 1 4.644 4.322 2.585 3.807 3 4.954 3.807 4.585 4.907 4.248 4.7 4.459 0 4.907 3.7 5.392 2.585 2.807 4.248 3.585 3 4.585 3 4.087 5.833 4.524 3.585 3.17 4.858 2 5.044 3.907 4.524 3.585 4.087 4.17 4.392 3.322 3.17 4 4.858 3.907 4 2.807 4 4.459 4.17 3 3.907 2.807 4.17 3.907 4.807 4.087 4.17 2.807 3.7 2.807 4.248 3 5.087 5.644 4.322 4.17 4.644 3.807 5.322 5.17 4.322 4.755 4.17 4.858 4.392 4.17 3.807 5.322 3.322 5.392 4.907 5.524 4.459 5.755 4.524 6.34 5.459 5.672 3.322 6.555 6.066 6.229 6.322 6.883 5.728 6.209 5.285 4.954 7.248 7.14 3.907 4.644 6.687 7.098 6 7.539 5.807 5.426 4.585 6.304 4.459 4.807 5.672 7.322 4.807 6.476 6.375 5.426 6.714 6.919 7.044 6.883 4.907 6.687 6.285 6.755 5.858 6.392 5.954 6.129 5.392 7.011 6.755 7.366 6.19 6.931 6.714 5.907 6.248 7.484 6.658 5.977 6.19 5.087 5.087 4.524 8.14 8.484 7.883 7.775 7.714 7.476 6.066 5.285 5.426 7.687 7.735 5.248 7.721 5.883 7.762 7.679 6.714 5.781 7.592 7.693 5.248 4.644 6.585 7.087 6.989 6.426 7.418 6.375 7.721 7.066 7.375 5.358 5.728 5.907 6.728 6.7 5.322 5.907 7.044 7.714 6.728 6.943 5.907 6.555 6.19 6.267 6.615 5.755 5 6.358
gene35 3.907 4.644 5.087 6.022 5 4.644 3.807 4.644 5.7 5.129 1 3.7 4.459 4.322 3.7 5.17 1.585 3.322 4.17 4.755 3.7 4.907 1 3.585 5.358 1 3.17 4.459 3.7 4.644 4.858 3.17 3.7 4.755 0 2 4.459 3.585 5.087 4.087 3.7 0 3.807 4 4.807 1.585 3.907 3.7 3 2 3.17 2.585 3.17 2.585 3.585 4.322 2 0 3 4 1.585 3.17 1.585 2.585 2.322 3.585 1.585 2.585 3.585 2.585 3.17 2.807 2 2.585 2.807 1.585 1 4 2.585 4.248 4.248 2.585 3.807 3.907 4.392 3.907 3.585 4.087 4.322 4 2.807 3.585 2.807 1 2.807 4.459 3.7 2.322 4.7 3.322 2.585 4.392 4.17 2.807 3.17 4.322 2 3.17 3.807 3.17 3.322 1 4.459 4.248 3.17 3.807 0 3 3.459 2 4 2.322 2.807 1 4 2.807 4.322 2 3.807 3.7 2.807 2.585 1 3.322 2.807 2 2 3.807 3.907 1.585 2.585 0 4.858 3.585 3.17 3.17 4.322 3.459 4.248 3.322 3.807 3.322 4 3.807 3.17 1.585 3.807 4 3.459 1 3.807 3.322 4.087 4.248 4.459 1.585 4.248 3.459 3.459 2 2.807 2.807 1 3.17 3.807 2.807 2.585 3.459 1 2.807 4.524 1.585 0 2 3.322 2.585 2.807 3.807 3.322 1 2.322 3 0 3.7 1.585 4 0 0 3 2 4.087 3.907 3.907 3 2.807 2.585 3.7 3.807 3.907 2 3.17 2.585 2.322 3.322 2 3 2.322 2.322 3 2.585 3.7 1.585 2.322 3.7 1.585 1 2.585 3.585 3.907 1 2 2 2.807 3.17 1 2 1.585 3.17 3.322 1.585 3.907 3 2.807 2.322 4 1 3 2.807 3.459 2.322 2.585 0 1.585 3.907 1.585 2.585 3 3.459 2.322 3.585 3.322 3.459 3.585 0 2.807 1 1.585 3.322 2.585 2.807 3.322 1 3.907 3.322 0 2.807 4.087 3.322 0 3.459 1.585 2.807 4.087 3.807 0 3.807 1 3 2.322 2 3 1.585 1 3 1 2 1 3.17 3.322 2 2.322 4.17 3.7 4.322 4.087 4.087 4.17 4 3.907 1.585 0 3 2 4.322 2.322 3 4.459 2.585 3.17 2 3.459 3.807 3 3.322 1.585 0 3.322 4.17 2.322 3.17 3.459 1.585 2.322 3.585 4 4.524 2.322 4 3.17 2 0 2.807 2.585 3.17 3 3.7 3.907 3 1 4 0 1.585 3.7 2.585 3.807 3.322 4.907 1.585 2.585 1 3.7 2.807 4.755 2.322 1.585 2.807
gene36 4.954 4.322 4.807 4.585 4.524 3.459 4.585 4.459 3.322 3.907 4.755 4.248 4.459 3.459 4.459 4.392 3.459 4.248 4.17 4.392 4 4.459 3.907 4.524 4.087 3.7 4.17 4.459 4.459 4.585 4.392 3.7 4.322 4.087 4.459 5.044 4.17 3.807 3.807 4.807 3.585 3.585 4.644 2.585 4.585 3.807 3.907 3.907 4.524 4.459 4.585 4.392 4.755 3.807 4.087 4.087 4.7 4 4.392 4.755 4.644 4.644 4.7 4.954 4.392 4.392 4.755 4.644 4.087 4.322 4.954 4.17 3.585 4.585 4 4.585 3 4.585 4.322 4.322 4.907 5.087 5.129 4.585 4.087 4.644 4.7 4.524 5.129 4.858 4.644 5.129 5.17 4.807 4 4.459 4.459 5.129 3.807 3.7 4.459 4.17 4.907 4.585 4.459 4.858 4.322 4.644 3.585 4.459 4.17 4.524 5.087 4.392 4.248 4.644 4.954 4.322 5.087 4.17 5.585 4.644 5.209 4.858 4 4.524 4.524 5.129 4.7 4.644 4.248 4.954 4.755 4.585 5.129 4.087 4.807 4.755 4.755 4.524 4.524 4.907 4.644 4.248 5.044 4.585 3.585 3.907 4.858 4.392 4.7 3.807 4.322 4.392 5 4.7 4.954 4.524 4.585 4.087 4.392 4.807 4.585 4.524 4.392 4.459 4 4.17 4.954 4.087 4.392 4.459 4.524 3.585 4.585 4.392 5.044 4.392 4.755 3.807 4.322 4.907 4.644 4.459 4.524 4.755 4.087 4.807 4.644 4.858 5.392 5.615 5.087 5.392 5.555 5.728 4.807 4.248 3.907 4.248 4.459 4.459 4.7 4 4.585 4.807 4.459 4.322 4.7 4.459 5.129 4.459 4.585 4.459 5.807 4.755 4.585 4.907 4.392 5.129 3.7 4.907 4.524 4.459 5.129 5.248 4.322 4.248 4.322 4.644 4.524 2.807 4.17 4.644 5.17 4.7 4.322 4.17 2 5.426 4.459 5 4.322 4.644 5.087 5.322 4.907 4.248 4 4.585 3.907 4.755 4.17 4.755 4.17 5.248 4 4.858 4.907 4.755 4.322 4.755 4.322 4.858 4.248 4.907 4.644 4.807 4.459 5 4.17 4.644 4.858 4.585 4.248 5 4.248 4.907 4.459 4.755 4.585 3.17 4.585 4.585 4.459 4.459 3.907 5.524 5.087 4.248 4 4.524 5 5.209 5.954 5.087 4.7 5.248 3.17 5.524 6.022 5.209 5.672 4.644 5.044 5.426 4.858 4.807 5.322 4.7 5.492 5.858 6.459 5.392 4.322 4.459 5 4.524 4.524 4.524 3.585 5.209 4.17 5.524 4.954 5.426 5.322 5.585 5.459 4.087 4.7 5 6.209 5.907 5.615 6.209 5.17 2 5.954 6.022 5 5.459 5.781 5.585 5.954 5.755 5.285 5.781 5 5.492 5.907 5.087 6 5.781 6.022 6.044 5.129 5.555 5.858 6.044 6.883 6.129 6.087 6.087 5.755 6.087
gene37 4.322 3.907 4.322 3.585 4.755 4.248 4.954 4.392 4 5.087 3.907 4.755 2.807 3.585 4.392 4.807 4.644 5.248 4.459 3.585 4.644 3.459 3.17 4 4.322 4.585 5.426 4.954 4.907 3.585 4.755 5.087 4.7 5.358 4.755 5.426 4.644 3.585 2.585 5.644 3.907 4.858 5.322 4.459 5.129 5.426 4.858 4.755 5.087 4.954 5.7 5.492 4 5.931 4.907 5.585 6.066 5.129 5.833 5.555 4.644 5.358 4.524 4.459 5.672 4.807 5.459 5.285 5.129 4.755 5.285 4.459 5.044 4.248 5.426 4.248 4.907 4.7 4.392 5.209 4.17 4.907 4.585 5.087 3.17 5 4.322 4.907 4.755 5.426 5.129 3.585 5.087 5.524 4.459 4.858 3.907 4.907 5.17 3.907 4.585 3.459 4.248 4.807 5.17 2.322 4.585 4.524 5.17 4.585 4.858 3.7 4.248 4.7 5.285 4 4.17 4.524 4.248 4.7 2.807 4.459 5 4.459 4.755 4.585 4.524 4.907 5.129 3.907 4.907 3.322 4.644 5.129 5 4.7 5.129 5.492 4 5.17 2.322 4.907 5.322 4.087 4.907 4.524 4.17 5.248 4.907 5.209 5.585 5.459 5.285 4.807 4.7 5.285 5.285 5.728 4.907 5.672 5.615 5.807 5.672 4.807 1.585 5.426 5.322 5.129 4.858 5.781 6 3.907 5.615 3.585 4.585 6.129 5.209 4.954 6.15 6.229 6.508 5.615 6.022 6.229 5.807 6.229 5.087 5.17 6.304 5.459 5.807 6.267 5.858 6.492 5.248 4.322 6 4.954 3.807 6.615 6.087 4.644 5.883 4.907 6.022 4.907 5.426 5.087 5.931 4.585 4.954 5.755 5.954 4.392 6.17 4.807 5.248 6.585 5.524 5.285 4.807 5.459 5.492 5.977 5.492 5.492 5.728 5.492 5.17 6 3.7 4.087 4.858 4.459 5.931 4.858 4.322 4.087 4.17 4.392 5.755 5.248 4.858 4.248 4.087 4 4.322 4.755 5.17 4.907 5.285 3.459 3.17 4.17 5.248 5.426 5.087 4.644 4.392 5.358 4.954 5.129 4.087 4.954 4.459 4.954 2 4.087 5.833 4.644 3.585 4.392 4.954 5.209 3.7 4.907 3.322 4.248 4.087 4.524 4.392 4 4.087 2.322 1.585 4.807 4.7 3.807 4.807 3 2.322 1.585 3.907 4.644 0 4.954 2.322 4.248 3.907 3.807 3.459 4.858 2 4.807 4.644 5.209 4.954 4.755 5.209 4.524 4.248 4.585 4.524 4.459 4.392 3.322 4.17 4.524 4.807 5.285 5.248 4.585 5.087 4.087 2.322 3.807 4.087 3.322 5.044 4.807 3.807 3.907 2.585 5.524 4.7 4.7 4.807 4.392 5.209 5.7 4.392 4.907 3.807 1 5.492 3.459 4.459 3.907 5.285 3.17 4.954 2.807 4.248 4.087 5.248 3.807 4.644 4.392 4.907 4.248 3.7 4.459 4.585 3.7 4.858 5
gene38 2 3.7 2.807 3.17 3.17 0 1.585 3.322 3.7 2.585 1 2.322 1 3 3.17 2.807 2 2.322 2.585 0 3 2 0 1.585 2 2.585 2 2.807 3 2.585 1 2.322 2 1.585 3.17 2.322 4.322 3 3.459 3 2 3.17 2.585 4.087 2.322 2.322 3.459 2.585 3.585 2.322 2.807 0 3 3.17 2.807 2.322 2 3.17 3.807 3 4 1 1 2.322 3.322 2.322 4.322 3.322 3 2.585 2.807 2.807 2.322 3 2.807 2 3.459 3.907 2 2.585 2.807 2 3 2 2.322 2.807 4.17 2.322 3 1 0 3 1 1.585 2.585 2.807 3 0 2 2.807 1 3.7 2 2 3.807 2.807 2.322 2.585 2 1 3.17 3 2.322 3.585 3.322 2.322 3 2 3.459 3.322 0 3.585 2.322 2.322 2 3.322 2.807 0 1.585 2 3.459 2.807 3.322 2 1.585 1.585 3 2.585 2.322 4.087 1.585 2.807 2.585 3.459 4.7 2 2.807 2 3.17 2 4.17 3.7 1.585 1 2 2.807 2.322 2.585 2.322 3.17 3.585 2.807 2 2.322 3.17 2.807 1 1.585 2 2.322 2 2.585 2 2.807 2 2 1 1.585 1.585 2 2 2.322 1.585 2.322 3 3.17 1.585 1 1 2.807 1.585 2 2 3 2 2.807 2 0 0 2.322 0 3.17 3.17 3.17 3.459 3 2.322 1 1 1 2.322 2.322 2 3 1.585 1.585 3.459 2.585 1 2.322 1.585 2 3.17 3.459 0 2 1.585 1 2.322 1 1.585 2.322 2.807 2.585 4.392 1 2.585 1 3 2.807 1 1.585 1 1 2 1.585 2.322 2.807 1 3.459 2 2.322 2.322 2.585 2.585 1.585 2.807 3 2.322 2 2 4.248 1.585 2.322 1 1 1 3.585 1 2 3 1.585 2.322 3.17 2.585 2.585 1 2.585 2 3.459 1.585 1.585 1.585 3.17 0 2 2.322 2.585 1.585 2.322 3.322 2 2.807 3.7 0 3.322 2.322 0 1.585 2 3.17 2.322 3 2 1.585 3.459 2.322 1.585 0 2 2.322 2.322 2.585 3.807 1 1 3.807 1 0 2 2.322 3.585 2.322 1 3.17 2.807 0 3.7 3.7 2 2.807 2 4.755 3.807 2 3 1.585 3.585 2 1.585 2.807 1 3.17 2.807 3 2.807 1.585 2.585 2.322 2.807 3.7 2.322 4.087 3.585 2.585 2 4.322 2.322 2.585 2 1 3.17 2.585 2.807 2.807 0
gene39 1 1 1 2 0 0 0 0 0 2 2 0 0 2.322 1.585 0 0 0 1.585 1.585 3 3 2.807 1 1 0 1.585 0 2.585 0 2.322 0 0 0 1 0 0 2 0 1 2 0 2.322 1.585 1.585 2.322 2.322 2.322 1 0 1 3.17 2.585 2.585 0 1.585 0 1 2.585 0 2.585 2.585 0 1.585 1 0 2.807 1.585 1.585 2 1 2 1 0 0 1 2.322 0 0 0 0 0 2 2.585 1.585 1 1 2 2.807 1.585 0 2 0 0 2 1 1 0 1 1 3.17 1 1.585 0 2.585 0 0 1.585 1 0 1.585 2.322 2.807 0 3.459 1 0 4 0 2.322 2.585 0 1 1 0 0 0 0 2.585 2.585 0 0 2.322 3 0 0 1 3.459 0 0 2 1.585 0 2 1 0 2 0 1 3.17 0 0 0 0 0 0 1 0 1 0 1.585 2.807 1 0 1.585 0 0 1 1.585 1 2.322 2.807 1 1 1 2.322 2.807 0 1 1.585 0 1.585 2.807 3.17 0 1 0 1 2.807 2.585 2.585 2.322 2 0 1 1.585 2 0 2 0 0 1 0 2 2 1 2.322 2.322 1.585 1 1 0 0 1 1 0 1.585 1 2.322 1 0 1 3.585 0 1 0 0 0 1 1.585 2 0 1 0 0 1.585 2 1 1.585 3.17 0 0 1 0 3 1 1.585 2.322 2 2.322 0 0 2 0 0 1.585 2 0 1.585 1 3 2 1 1 0 2 2.322 1 1.585 1.585 0 1.585 1 3.17 3.17 3 3.322 1.585 1 1 1 3 0 1 0 1.585 0 2.585 2 2 0 2.322 2.585 1 3.907 3.17 2 1.585 2.322 1 2.322 3.907 1.585 2.322 1.585 2.585 2.322 0 3.585 0 3.17 2 1 1 1 2.585 1 2.807 0 2 1 0 0 2.807 0 1 3.322 1 0 1.585 1.585 2 0 3 2.322 2.807 2.807 0 3.17 1 0 0 0 0 1 0 1.585 1.585 1.585 2.322 0 2.322 3.322 3.7 1.585 3.7 2.807 2.322 2.807 3 2 3.7 1.585 2 2.322 2.322
gene40 2.585 2.322 3.807 2.322 2.585 2.807 3.807 1.585 1 3 0 2.585 4.17 3.17 1 1 1.585 1 2.322 4.322 3.17 2.322 2 2 3.7 2.807 2.807 2.807 1.585 4.392 3.807 2 4.322 4 3.322 2.807 4.644 0 4.524 4 0 3.907 4.087 3.807 3.7 5.209 1.585 3.322 2 5.644 4.087 3.459 3.17 1 4.248 3.807 3.17 5.585 3.7 1.585 1 3.7 3.7 3.807 4.17 2.585 1 3.459 4 4.392 2.807 3.585 4.087 1.585 3 3.17 3.322 4.585 5.426 1 1 3.7 4.807 4.087 2 2.585 2.807 4.322 0 3.459 4.524 3.907 4 1.585 3.585 3.585 4.17 0 3.17 2.585 3.17 2.585 2.585 3.585 4.17 2.807 4 4.322 3.17 4 2.322 3.17 2 3.907 0 4.087 3.807 2 4 3.17 2.585 1 0 1 3.17 1 4.459 5.044 3.7 4 1.585 3.322 4.585 3.907 4.392 4.392 4.524 4.755 4.459 1.585 5.883 4.248 4.524 4.248 2.585 6.17 3.459 1 3 5.585 2.322 3.459 2.807 3.7 5.129 4.087 3.907 4.7 4.585 6 3.807 2.585 4.644 3.585 1 4 4.7 5.644 5.087 4.585 5.322 3.807 5.358 3.807 4.858 4 4.807 3.907 5.615 6.658 5.672 6.044 3.17 4.858 6.022 3.322 5.644 4.954 3.807 5.248 6.508 5.129 6.022 1 4.807 5.524 5.209 5.322 4.392 5.7 5.392 3.17 3.585 4.087 5.781 6.066 6.443 6.304 3 5.755 1.585 1 3.807 6.358 3.459 6.755 3.807 3.7 6.883 5.322 5.883 4.17 3.907 5.392 5.248 5.17 5.209 5.524 4.644 5.954 5.209 6.066 3.17 7.331 0 4.907 4.524 4.7 5.209 4.459 5.129 5.807 5.459 4.524 5.426 5.358 6.129 4.248 1.585 4.524 6.492 4.248 3.459 5.524 6.508 4.524 4.858 6.044 1.585 5.931 2.585 3.459 2.807 5.087 6.022 2.807 6.209 2.807 3 3.322 5.833 2.585 5.209 4 4.087 4.807 2.807 3 6.109 1.585 4.755 4.459 2.322 3.807 3.907 1.585 0 5.426 3.459 2.585 3.322 2.322 3.322 2 4.392 3.585 5.209 5.044 3.17 2.807 1 5.044 2 3.322 3.907 3 3.17 3 3.907 3.459 4.322 2.585 4.459 5.087 2.322 3.807 3.17 2.807 4.087 5.248 4.807 4.807 3.585 2 2 4.392 1 2.585 3.17 4.087 3 2 4.755 3.807 4.459 2.807 3.459 1.585 4.524 5.248 2.807 4.954 1.585 4.585 4.248 0 2 1.585 4.524 5.585 2.807 5.044 4.907 3 4.644 4.7 1.585 1.585 4.954 4.954 3 4.7 4 3.17 4.322 5
gene41 1.585 1.585 2 2 3.459 2.585 3.585 1.585 2 4.087 3.907 2.807 4.087 1.585 3 2.585 2.322 1.585 2.322 3.459 2.322 3 2.322 3.7 2 1 3.17 2 3.17 3.7 4.392 2 4 3.322 2.322 2.322 2.322 2.322 2 2.322 2.807 3.807 1.585 1.585 1.585 3.17 2.585 0 2.322 2.322 2.322 3.807 2.807 1.585 2 3.585 0 2 1.585 0 0 2.322 2.322 2 2.322 0 2 3.322 0 2.807 3 2 3.585 0 2.322 2.322 2.322 0 3.459 0 3.907 3.17 4.248 2.585 2.807 2.807 3.807 1.585 0 3.7 3 3 2.585 0 2.585 0 2.807 3.17 2.585 2.322 2.322 3.17 1.585 2.322 3.17 2.322 1.585 2.322 1.585 1 2.585 2.322 2.585 3 0 2 3.322 2.585 3 3 2.585 3.585 1.585 4.087 1 3.17 2 1 3 0 1 1 3.807 2.807 1 2 2.322 2.807 2.322 2 3.322 2.807 2.322 3.17 2.322 3.459 2.585 2.585 2 1 3.17 2 2.585 1.585 3.17 2.322 3 3.907 2.807 3 0 2.585 2 0 2.322 2.322 1 3.322 2 3 2.322 2.322 3.585 3.322 3.17 3.17 1.585 1 1.585 3 1.585 3.585 2.322 2.322 2 0 2 2 2.807 0 0 2.807 1 1 2.585 3.322 2 1.585 1 0 2 2.807 2 3 1.585 2.322 2 2 1 2 2 2.807 2 3.585 2.585 2.807 3.17 2.322 2.585 3 2.322 2.585 1.585 1.585 1 2.807 0 3.322 2 0 1.585 2 2.322 0 2.585 3.585 0 2 0 1 0 3.807 2.585 1 3.17 0 4 0 3 1 2.807 2 2.807 1 3.17 1 1.585 1.585 1.585 1.585 2.585 1 2.322 2.585 1.585 2.807 3 2.322 2.585 2.807 3 2 0 3.322 2.322 2.322 2 4 2 2 1.585 3.907 1 3.17 1.585 1.585 1.585 3.807 0 1.585 0 3.459 1.585 2.322 2.322 1 1 2 0 2.807 2 3 1.585 1 2.322 3.807 1 2 2 2.585 1 2 2.322 0 2.322 3.907 2.322 3.459 1.585 4.585 1 2 2.322 3.7 1 4.087 4 3.807 1.585 3 2.322 2.322 2.322 2.585 3 2.807 1 0 3 2 1.585 2 3 3.7 2 0 3.17 3 0 2.322 2 2.322 2 2.322 2.807 3 1 1.585 3 2 2.585 3.17 3.322 2.585 1 2
gene42 4.248 1 3.7 3.7 2.322 3.907 4.322 3.7 2.585 3 4.248 3.807 1.585 3.322 2 3 1.585 4.248 2.807 2.807 3.322 2.585 3.17 2.807 1 4.524 3.585 3.459 3.585 3.322 3.807 4.459 3.459 2.585 1 2 2.585 3.459 4.459 3.459 4.322 0 4.17 3.807 3.907 3.459 2.807 3.7 3 2 1 3.585 3.7 3 3.17 1 2.585 2.807 3.322 4.459 2 3.585 2 2.585 4 2.585 3 3.322 4.322 1.585 2 4.392 1.585 4 3.907 2 2 2.807 2.807 3.459 4.392 3.459 3.907 1.585 2.807 2.322 3 4 2 3 2.807 2.585 4.524 3 3.807 1.585 3.459 3.585 4.322 2.585 2 3.585 3.459 3.7 2.322 2.322 4 3.585 4 3.807 4.087 3.322 1.585 4.087 3.459 2 3.322 2.585 2.585 1 4 4.087 3.17 3.17 2.585 1 2.807 2.322 2.807 2.322 3.807 3.17 2.807 1.585 2.585 3.7 3.17 3 2.585 2 3.459 3.585 4.087 1.585 3.459 2.585 2.807 3.322 1.585 3.459 2.585 3.459 3.807 3.322 1 1 3.322 2.585 0 0 2 2.807 3.7 3.7 1 3 3.7 1.585 2.585 2.322 3.17 1.585 2 3.322 3.807 2.807 3.17 3.322 0 1 1 2.585 2 3 2.585 2.322 2.585 1 3.322 3.17 3 2.322 3.17 2.585 3.322 1 3.322 2.807 2.807 4 2 2.322 3.585 2 1 2.322 1 1.585 3 2 3 2.807 3.17 2.585 3.322 2.807 2 2.585 1 3.322 2.585 3.17 0 3.17 2.807 3.459 3.807 3.322 3 3 3.17 2 1 1 2.322 2.322 2 1.585 1 3.7 2.807 3.322 2.807 3.459 3 1 2 2.585 1.585 2.322 1 1 1.585 2 1.585 2.807 2.585 2.585 3.807 3.7 2.807 2 3.459 2.807 3.17 0 2.322 2.807 3 3 2.807 2.585 3.17 2.585 3 2.807 2 3 3.322 3.585 1.585 1.585 4.17 3.907 0 2 3 3.17 4.087 3.585 3.459 1.585 3 2.322 3.322 4.087 1 2.585 4.322 3.907 2 2.585 3.807 3.585 1 3.585 2 4.322 3.585 4 2 2.807 4.087 4.322 1.585 2.585 3.322 2.585 2.585 3 3 3.17 1.585 2 1.585 2.807 3.807 2.322 4.585 4 2.807 1.585 1.585 3.585 2.807 3.459 2 3.907 1.585 0 2 3.585 4.087 0 3 1 3.585 2.322 3.459 2 2.807 2 3.459 3.585 2.585 3.459 3 3.585 4 3.17 2.585 3.459 2 3.459 3.322 3.907
gene43 3.7 2.322 0 2.585 2 1 1 2.807 3 3.907 3.7 3.585 3.585 3.585 2.322 2.585 2.807 3.322 1 3.17 2 3.17 4.644 2.807 3.322 3.459 3.459 3.459 1 2.807 3.322 1 2.322 1 2 1.585 3 0 1.585 3.17 3.17 2.807 1 1.585 1 3.585 2 3.459 2.585 1.585 1.585 3.322 2 1.585 1.585 3.585 1.585 1 2.322 2.585 0 1 2 1.585 0 3.17 2.807 2 2.322 3.807 2.585 1.585 1.585 2.322 4.392 1.585 1 2.807 2 2.807 3 3.7 3.907 4.392 2.807 1.585 4 4.459 3.17 1.585 3.322 2.807 4.392 3.17 3 2.585 1.585 0 0 2.807 2.585 2 1.585 2 3.459 1.585 1.585 1 4.087 2.585 2.585 2.585 3.807 0 2.322 1.585 2 1.585 2 2 1 3.459 1 2.585 0 1 3 2.807 2.322 1 1 0 3.322 2.585 2.322 3 2.807 0 3.7 3.17 3.17 1 2 0 2.322 1.585 1 2 3.907 3 1 0 0 0 2 2.585 1.585 1 3.7 3.322 3.7 2.585 2 0 2.322 1 1 2.585 2 3 2.322 0 4.322 2.585 1.585 1.585 0 2.585 2.585 3 1.585 2.322 3.585 0 3.322 1 3.807 4 1 1.585 4 3.459 2 3.459 3.807 1.585 2.585 0 0 3.17 3.322 1 3 2 1 3 1 3.322 2.585 2 4.248 0 2.585 2.322 2 2.807 2.322 2.807 3.322 3.7 3.7 2 2 2.322 3 3 3.322 1 3.322 4.322 3 1.585 3.17 3 4 2 2.585 2.807 3.7 2.807 2.322 3.322 0 0 3.459 2.807 2.807 4.087 3.17 2.807 1.585 2 2.807 3 1.585 3 0 2.807 1 2.807 2.322 1 1.585 0 2.807 3.17 1.585 3 2 1 1.585 0 2 3.17 4 4.392 3.17 3 1 3.322 5.7 3.322 2 4.322 3 3.585 1 3.807 2.322 2.322 4.755 1 2 0 2 4 3.907 1 3.807 2 2.807 2.585 3 1.585 2.322 4.17 2.807 2.322 1.585 3.585 3.17 3.7 2.322 4.17 3.907 3.459 2 4.7 4 4.322 3.17 3.807 4.858 4 5.248 5.358 3.7 4 3.322 4.087 1.585 1.585 3.807 4.248 3.807 2.807 4.392 0 3.17 3.807 4.322 4.585 5.087 3.322 0 1 1.585 3.585 3.807 2.807 1.585 4.858 1.585 3.807 4.755 3.459 2 4.087 3.17 2 2.807 0 4.585 2.807 1 4.17
gene44 2 0 1 0 2.807 1 2.585 3 2.807 1.585 3.585 3.807 1.585 3 3.322 2.585 0 3.459 0 2.807 1 3 0 1 2.807 3.17 3.585 3.322 2.807 2.807 3.17 1.585 2.585 1.585 3.459 2.585 2.322 3.17 1 3.17 3.585 1.585 3.907 3.7 2.322 2.322 3.17 3.907 3 3.17 1 2 2 3 2 4.644 4.585 2 3.322 3.322 3.322 2.807 1.585 3.807 4.322 1.585 2.807 2.585 2 1.585 3.907 1.585 5.17 4.755 4.17 3 2 4.322 2.585 2.585 2.807 2.585 2.807 3.322 3.17 2.807 2.807 2.322 3.585 3.807 2.585 0 3.459 1 2 3 0 2.585 1 4.644 2.585 4.087 2.585 3.322 1 2 1 3 3.459 1 1.585 1.585 1.585 2.807 2.322 0 2.585 0 2.585 3 2.585 1.585 3.17 1.585 2 1.585 3.585 4 3.17 3.459 2.807 1.585 1 1.585 2.807 2 2.585 3.322 3.459 3 2.585 0 1.585 2.585 2.585 2.585 1 2 3.17 2.807 4 3.322 4.755 1.585 3.585 4.459 3.807 4 3.17 2.807 3.322 3.585 5.728 5.392 0 2.585 4 6.129 5 5.555 5.833 4.248 4.644 4.087 4.17 4.907 4.907 3.322 2.322 2.322 4.907 6.492 6.304 5.459 4.322 4.644 4.17 5.392 6.728 4.907 5.358 5.129 3.17 4.17 5.492 4.858 4.755 4.7 5.931 6.426 5.781 5.672 5.087 5.555 5.672 3.17 4.17 6.109 5.285 4.585 6.267 3.585 3.7 5.17 5.907 2.807 6.714 6.022 5.672 4.954 6.022 5.044 4.755 4.858 3.17 4.807 6 5.833 6.17 4.807 5.209 4.248 2 3.807 3.459 4.392 5.358 6.17 5.426 6.285 4.248 5.17 4.755 3.17 5.755 4.17 5.17 3.459 3 4.7 4.954 4.755 6.741 4.954 5.883 4.524 3 6.728 4.807 5.209 4.524 4.322 5.555 5.781 6.755 3.17 5.358 7.331 1.585 4.807 5.672 4.907 5.954 5.644 4.755 5.129 5.322 6 3.807 4.524 1.585 4.459 5.931 3.585 4.392 4 4.755 5.087 5.17 4.907 4.755 2.322 2 3.17 4.907 2.807 5.044 5.322 3.17 2.585 4.954 4.644 3.322 3 3 4 3.322 3.322 5.555 3.459 5.392 3.907 2.585 4.392 2.807 5.044 5.248 4.459 5.728 6.022 5.858 6.741 4.392 3.459 4.585 3 3.807 3.7 4 4.7 4 4.459 5.129 5.129 3.322 5.555 3 4.755 4.954 4.524 2 4.087 4.322 5.087 2.585 4.459 3.807 2.322 4.954 2.585 3.585 3.322 2.585 4.17 2 4.322 5.087 3.17 5.044 5.781 3.7 3.585 5.248 4.322 6.129 4.392
gene45 2 3.7 4.907 4.585 5.322 4.17 4.17 4.807 3.585 2.807 4.585 4 5.585 5.7 6.409 6.15 3.585 5.459 4.322 3.807 3.807 5.555 5.044 2.322 4 4.954 5.322 5.807 3.17 3 2.807 4.755 1.585 6.322 2.807 6.644 6.044 4.7 5.426 4.907 4.7 3.807 0 5.7 4.524 3 2.807 4.248 4.755 5.087 1 4.322 5.459 4.858 3.322 0 6.304 1 5 6.044 6.426 5.459 4.524 5.209 4 7.17 4.392 5.392 5.672 5.248 5 4.087 5.248 3.17 2.585 2 6.109 5.129 3.322 6.19 2.585 4.524 6.248 3 5.585 4.524 3.585 4.7 6.267 2.322 4.322 3.17 5.644 3.7 4.954 5.672 6.392 5.907 5.807 5.392 4.858 5.087 5.209 6.066 4.755 5.555 4.459 5.672 3.322 6.129 5.833 5.931 3.907 3.459 6.15 1 2.807 3 4.954 1 4.907 5.459 5.392 2.807 5.7 3 2.322 4.644 0 4.858 5.209 4.954 5.044 2.807 4.585 1 3.907 1.585 2.585 3.907 5.17 3.907 3.459 5.392 5.672 2.585 1.585 3.17 6.17 4.524 4.524 0 4.585 3.907 4.807 4.392 4.17 2 3.322 3.807 0 2.585 3.7 2 3.459 1.585 4.17 3.17 0 4.322 1 0 0 3.17 3.7 2.322 2.807 2.585 1.585 0 2.322 2.585 2 2 3.7 4.644 2.585 2.807 3 1 2.585 3 3.585 3.322 3.585 2.322 0 4 4.459 1.585 4.392 2.322 3.459 4.17 3.17 0 2.322 2.322 2 3 1 3.17 3.322 3.907 2 3.907 0 2.585 2.322 2 3.907 4.755 1 0 3.459 2 2 2.807 2 0 3 4.087 2 2.322 3.17 3 1 1.585 3.585 3 4.17 2.585 3.459 3.459 3 2.585 0 2 4.524 4.248 2.322 3.7 3.459 2.807 1 0 3.907 0 2.322 2.585 1.585 0 4.248 2.585 2.585 2.807 3.17 0 1 2 2 2.585 3.459 3.807 2.585 1 1 2 3.17 3 0 1.585 0 2.322 2 3.807 3 0 1 3.807 3.322 2.585 2.585 2.322 3.17 0 0 2 2.322 3.459 2.585 1 1.585 3 2.585 0 1 0 2 3.322 3.585 2.322 3.807 1 2 4.17 2.585 2.585 2 2 3.17 4 0 1 3.907 1 2.322 2.585 3.17 0 4.644 3.322 3 1.585 3 2.807 2.322 1.585 2.322 3.459 3 0 0 3 1 1 2.585 3.322 3 3.807 3.459 1.585 2.807 0 4.7 2.807 0 3.585 3.322 4.17 2 3.907 3 1.585 1 2.322
gene46 6.781 5.781 5.907 6.794 6.129 6.585 6.858 6.687 5.833 7.044 6.954 6.728 7.011 6.34 5.781 5.426 7.033 5 6.585 7.066 6.248 6 6.658 6.895 6.907 7.087 6.658 5.615 5.492 6.285 6.555 6.781 5.977 6.615 6.129 4.7 4.7 5.807 5.728 5.833 6.15 6.977 6.954 4.459 6.34 7.2 5.883 6.443 5.358 5.907 6.794 6.459 5.672 4.17 5.728 5.858 5.426 5.781 5.728 5.322 5 6.492 6.658 6.87 7.022 6.322 5.087 6.6 5.907 6.129 6.781 6.954 7.401 5.954 4.907 6.443 6.524 4.459 6.57 6.375 6.066 5.644 6.17 6.755 7.19 5.755 4.954 6.895 1 6.15 6.426 6.409 6.304 5.781 6.57 5.858 6.508 6.539 6.658 5.555 6.17 1.585 6.285 6.585 7.098 5.728 6.539 6.714 5.7 6.129 7.077 6.755 6 6.524 5.644 6.954 6.794 7.087 6.794 7.129 6.375 6.585 5.209 6.931 5 6.6 5.248 6.858 7.721 7.066 5 6.644 6.714 7.077 6.34 6.781 7.15 6.728 6.768 5.977 6.87 6.285 6.539 5.755 3.7 6.629 5.17 5.285 5.555 6.476 6.129 5.858 7 5.907 6.066 7.492 6.34 6.794 6.15 7.022 4.954 5.285 7.066 6.781 6.15 6.267 6.57 6.476 5.781 6.209 7.451 5.7 6.781 5.672 6.57 7.033 5.392 6.209 6.19 6.833 6.066 6.895 6.585 6.931 7.418 5.954 7.768 7.011 7.531 7.418 7.459 6.989 7.707 5.492 7.087 7.375 6.459 7.15 6.807 6.687 7.022 6.794 6.714 6.248 3.17 7.34 7.476 7.524 7.044 6.15 7.18 5.459 6.17 7.468 6.7 7.6 5.087 7.18 6.895 6.919 7.033 6.858 7.492 7.409 7.276 7.18 6.6 5.728 7.679 7.707 7.2 7.392 5.954 7.238 6.895 6.022 6.644 6.57 6.966 7.401 7.022 7.022 7.788 6.728 7.555 5.129 7.384 7.384 6.919 3.585 7.721 6.129 7.637 6.426 7.18 6.644 7.895 6.895 5.492 7.728 6.768 4.248 7.827 7.96 7.276 6.129 7.775 5.728 8.145 7.459 7.322 5.977 6.977 7.055 6.672 7.098 7.845 7.768 8.044 6.044 6.883 8.055 8.496 7.109 7.665 7.651 8.129 8.234 7.19 7.577 7.794 6.17 6.931 7.17 7.322 7.7 4.954 8.017 7.19 7.524 6.022 7.366 5.585 7.066 6.728 7.665 8.134 8.175 8.109 7.721 7.943 7.827 7.658 7.14 7.577 8.669 8.124 8.295 8.451 8.426 7.972 6.066 8.14 7.983 7.801 8.055 8.205 8.443 7.15 8.248 7.845 8.19 6.672 7.658 8.033 7.833 8.271 8.017 8.077 8.443 6.658 8.468 7.966 7.966 8.028 6.954 7.304 7.022 7.15 8.262 7.755 6.508 6.209 8.401 8.492 7.679 8.238 8.353 8.17 7.82 6.895 7.607 8.205 8.785 9.25 8.852
gene47 3.907 4.17 4.248 4.087 3.807 4.087 3 3.907 4.087 3.459 4.248 3.17 4.322 4.248 3.17 4.17 4.322 3.17 4.644 4.585 3.17 4.248 4.524 4.807 2.807 4.322 2.322 3.7 2.807 3.17 3.459 3.907 3.907 2.322 3.7 4 3.17 3.17 4.17 4.858 1.585 2.585 2.585 4.392 3 4.459 3.585 3.7 1.585 1.585 4.087 2.585 0 2.322 4 4 3 2.585 3.7 4.087 2.322 2 1 1.585 3.807 1.585 2.322 2.322 3.585 1 4.248 3 3.17 0 1.585 4.322 2.807 3.17 1.585 2.585 3.17 3.459 2.322 0 2 2.322 1 4.248 1.585 2.807 1 1.585 0 1.585 3.807 2.322 2.322 2 3.322 2.585 4.087 2.807 1.585 2.807 1.585 1.585 2 3 2 2.585 2.322 3.907 3 0 2 2.322 2 2 3.17 2 2.585 3 2.322 1.585 2 2 2.585 2 1.585 3.17 1.585 2.585 0 1 2 3.807 1 3.459 1 2.807 2.807 2 1.585 1.585 1 1.585 2.585 1.585 2.807 1.585 1.585 2 3 2.585 3.585 1.585 2.322 0 3.585 3 2 3.322 2.807 4.322 0 2.585 3.585 2 3.459 4.17 3.459 2 2 4.087 3 2.807 3.585 3.585 3.17 3 2.322 3 4.858 4.858 3.585 4.459 2.322 3.459 4.907 1.585 1 3.459 1.585 2.322 2.322 2.322 3.459 1.585 4.322 2.322 1.585 2 1 1.585 0 1 2.322 1.585 2.807 2.807 3 1 2.807 3.17 2.807 2.322 3 3.322 3 2.807 3.322 2.807 1 3.17 2.585 3.7 2.807 2 1.585 3 3.459 3.17 1.585 3.17 0 2 3.17 1 2.807 1.585 2.585 2.322 3 2 2 2.585 3.459 3.907 2.585 0 3.459 3 3.17 0 3.807 2.322 1 3.807 3.322 1 3.17 2 0 1 2.585 2 3.17 3.7 4.087 3.17 2.807 0 0 2.807 1 3.585 1.585 4.248 1.585 3.585 3.585 3.17 3.17 2.585 3.907 2.807 3.7 3.17 0 4.322 3.907 3 3.907 3.322 0 1.585 3.807 2.322 3.459 1.585 2.807 3.322 4.322 4.087 3.807 3.585 4.755 2.585 3.17 1.585 3.7 3.322 3.585 1 3 3.459 4.392 3.459 3.17 2 4.087 4.322 4 3.907 4.087 4.392 1.585 3.585 4.392 1.585 1 1.585 3.322 2.807 1 2.585 2.585 5.322 2.322 4.248 4.17 3.17 3 4.248 2 6.539 4.858 0 3.459 2.585 5.426 4 4.459 4.524 3.907 4.248 4.248 4 3.17 3.907 2.585 3.17 4.392 4.087 2.322 2.807
gene48 0 0 2.585 0 0 2 2.322 0 1 3.585 0 1 2 2.585 2.585 0 2.322 3.585 2.585 3.322 2.585 2.585 0 4 3.459 3.17 4.17 1.585 3.322 3.807 0 0 0 3 3.807 0 3.17 1.585 0 3.7 0 2.585 1 0 3.322 3.7 0 0 0 0 3.907 0 2 3 0 3.322 0 3.322 0 0 0 2 1.585 1 1 3.807 0 1 0 0 1.585 3.322 0 1.585 0 2 2 0 2.585 1.585 0 1 0 1 1 1 0 2.322 1.585 1 0 3.459 1 0 4 2.585 2.322 3 1 1.585 2.585 0 0 1.585 1 0 0 2.322 0 3.322 0 0 0 1.585 0 1 2 3.459 1 2.322 2.322 0 3.459 0 2 0 2 0 0 0 0 0 0 1 0 0 3 0 2.585 0 2.807 0 0 2.585 0 0 2.322 3.907 2.322 2.585 2 2.322 0 2.322 1.585 1.585 2.322 3.585 1 1.585 0 0 0 3.17 4 3.17 1 0 4.322 1 4.17 0 0 0 1 2.322 0 4 1 4.087 2.585 3.7 3.7 0 1 1.585 0 0 1 3.7 2 1 2.807 4.807 0 0 3.585 3.585 1 2.585 0 2 3 3.585 3.17 2.322 0 2.585 0 0 1.585 1 0 0 2 2.322 2.322 1 3.807 1 2.807 0 1 0 2.807 2.322 3.907 3.459 1.585 2 1 0 3.17 3 1 0 1 4.755 2.807 0 0 3.322 2.807 1.585 1.585 2.322 1 2.322 3.7 2.322 0 3 2.322 0 3.17 1 0 3.17 0 3.459 3.585 3.807 2 0 0 2.322 0 2.585 3.459 3 3.459 3.7 3 3.459 0 1 3.807 2 3 1.585 4.807 3.17 2.322 2.807 1.585 2.807 2 3.322 4.524 2.322 4.524 3.17 2.807 3 1 0 0 1 3.585 1.585 1.585 3.807 0 2.322 4.17 4.524 5 3.459 1 5.644 4.907 0 2.585 2 1 5.044 5.248 4.7 6.644 5.044 4.585 1.585 6.044 1 2.585 4.087 5.087 1 1 1 2.322 3.7 2.807 1 1 5.459 4.392 4.248 1 5.883 0 4.858 0 0 3.17 4.585 2 7.209 6.966 6.443 4.7 6.658 0 5.285 4.585 4.755 1.585 4.755 3.17 4.392 0 3.807 1.585 3.17 1.585 2.585
gene49 3.322 5.426 3.17 1 2 2 3.459 4 2.322 3.459 4.807 3.585 2.322 3 5.248 3.585 4 3.807 2.585 3.322 1 1.585 2.322 3.807 2.585 1 3.907 3 4.087 3.585 2.585 4.322 2.807 2 2.585 1.585 2 3.322 1 5.248 3.322 3.17 3.585 4.17 3 3.807 2 4.858 4.585 3.322 4.524 3.17 3.17 3.322 3.907 5.755 3.322 3.17 3.585 3.907 3.807 3.459 3.807 3.7 3.907 4 2.807 4.807 2.585 4.524 3.907 4.807 1.585 3.585 3 3 2 1.585 1.585 4.17 1.585 3.907 2 2.322 1 3.17 4.17 3.17 3.585 2.585 2.585 3.585 3 2 2.585 1.585 4.087 2.585 2.585 1.585 3.322 2.585 4.322 2.585 3.17 1.585 3 3.17 2.585 4 1 3.585 3.322 2.807 1 1 3.907 0 1 3.322 3 0 3.459 1.585 0 3.322 3.585 3.322 2.585 2.807 4.7 3.907 2.585 2.585 0 3.907 2.322 2.807 2 2 4 2.585 2 1.585 2.807 2.322 2 2.322 3.17 2.322 3.322 2.322 2.807 2.807 2.807 2.322 3.7 3.7 3 2 2.322 2.585 3.585 3.322 3.322 1.585 2.807 2.585 3.322 3.585 3.907 3.322 1 2.322 1 2.807 3.459 2.322 4.248 1 2.585 2.585 5.285 2.807 3.585 2 1 3.17 3.907 2.585 3.17 4.907 5.044 3.17 3.7 5.322 2.807 3.907 3.459 3.322 3.807 4.524 2 3.17 3.7 1 1 3 4.7 5 3.907 2.322 3 2.322 4.322 3 2.807 2.807 4.392 1.585 2 2.322 4.585 1.585 3.585 4.087 2.585 4.248 3 3.322 4.755 2.807 5.392 2.322 5.248 4.087 3.459 4.248 3.459 5.129 4 4.17 2.585 3.17 4.7 4.248 5.087 4.858 4.459 4.585 3.585 4.858 3 1.585 4.087 2 4 3.907 3.459 4.248 5.459 2.807 4 3.907 3 4.17 3.585 5.954 3.585 2.322 2.807 5.883 4 4.087 4.392 3 4.322 3.459 4.524 3.322 4 2 3 5.426 4.585 5.248 3 5.585 3 5.129 5 3.7 2 3.907 5.129 4.585 3.322 5.044 3.807 2.585 2.585 1 2.322 3.322 4 3 3 1 2.807 3.7 4.17 4.17 3.322 3.17 5.087 3.17 4.248 1.585 2.322 4.7 2.585 4.755 1.585 4.322 3.7 3.459 2.807 2.807 2.322 2.807 4.585 4 2.585 4.585 4.17 1 3.17 3.585 3.907 4.087 2.322 2 3.807 2.322 6.087 3.585 3.807 4.322 2.585 2.585 1 3 3 4.755 2 2.807 0 2.322 4.858 2.807 4.248 5 2.807 3.322 0 3.322
gene50 6.615 7.516 7.119 6.392 7.748 7.033 5.907 7.022 7.17 6.954 6.129 5.781 5.209 7.16 6.022 6.358 3.17 5.209 7.066 6.672 6.807 5.858 5.644 7.443 5.322 6.615 5.087 7.044 6.15 5.129 6.022 6.304 7.011 4.807 5.755 6.7 6.409 5.555 5.044 3.459 5.728 5.615 6.129 5.322 5.755 4.392 5.492 5.044 6.17 5.087 4.392 4.17 3.322 4.585 4.644 5.285 4.907 5.644 5.858 3.322 4.392 3.459 4.858 5.087 4.907 4.954 4.524 5.426 2 6.087 5.322 3.907 6.044 4.585 5.044 5.781 5.672 5.833 5.728 5.129 3.585 2.322 4.087 5.285 4.907 6.285 4.858 5.044 4.248 5.426 4.392 6.322 4.858 5.248 3.907 3.907 2.322 4.248 5.644 5.322 5.129 4.755 5.17 4.907 4.807 5.524 3.585 5.285 4.248 3.17 3.17 5.555 3.907 4.087 4.907 4.807 4.7 4.858 4.322 4.954 3.322 5.459 2.807 4.459 4.459 2.585 4.392 4.322 3.7 4.248 4.17 3.585 4.644 4.087 3.807 1 1 3.17 4.524 3.7 2.585 4.087 4.087 5.17 4.858 4.7 4.807 3.7 4.248 3.459 4.248 3.807 2 3 3.17 4.248 4.392 0 4.755 3 4.248 3.17 3.7 1 3.322 4.087 4.392 4.807 3.459 3.459 4.087 3.585 3.585 2.807 3.585 3.585 3 4.17 3.322 3.7 4.807 2.807 3.7 3.459 3.907 2.807 4.087 4.585 2.807 4.248 3 3.807 1.585 3.7 2.322 3.459 1 3.585 3.459 0 3 1 3.459 3.322 3.585 3.17 4.087 4.392 2 4.087 3.907 2.585 4 4 4.087 2.585 3.907 2.585 2.322 3.17 2 2 3 2.585 3.585 3.459 2.322 1 4.248 3.459 3.322 2.807 3.322 4.524 3.322 3.7 2 3.322 2.322 2 2.807 2.322 3.7 2 3.7 3.907 1 3 3 2 4.459 3.585 2 3.459 2.807 3.17 3.7 1.585 2.807 0 4 4.322 3.17 2 3.807 3 3.17 1 4 3.322 3.17 2.322 2 2.322 3.907 3.585 4.755 4.907 2.807 2 3.322 3 3.459 1.585 1 3.807 4 3.907 4.644 0 2 4.248 3 2.807 4 3.807 3.807 3.807 1 2.322 3.322 3.7 4.322 4 2.807 3.907 4.322 2.807 2.322 2.585 3.7 3.17 3.907 2.585 3 3.17 3.585 4.755 3.459 3.322 2.807 3.807 3.907 3.907 3 2.585 3 4 4.807 3.459 3.459 3.807 3.907 2.585 4.322 2 3.459 2 4.087 3.585 3.17 1.585 3 3.322 3.807 3.17 2.585 4 2 3.322 3 4.087 4.907 3.17 3.17 3.17 3.7 3.17 3.7 3 3.322 3.585 3.17 2.322 4 4.248
gene51 1.585 1.585 3.459 5.585 1.585 0 3 3.807 5.585 0 4.907 5.087 4.248 2.322 2.322 1 2.585 3.7 0 3.907 4.644 4.459 4.248 4.248 3.459 2.322 1.585 3 4.954 1.585 4.807 4.17 3.17 1 2.585 5.524 4 5.087 4.644 2 3.459 5.672 2.585 4.644 3.17 1 1 1.585 4.087 3.807 4.459 3.7 1 1 0 4.392 0 4.807 3.459 1.585 0 0 0 3.7 2.322 2.322 1 0 0 3.459 5.129 2 2 2.807 2 4.459 4.807 1.585 4.7 5.209 5.672 2.585 3.322 2 5 3.459 2.585 4.524 3.585 3.459 4.459 2 4 4.907 5.248 3.17 1.585 1 3.7 3.322 4.585 4 5.044 0 4.087 2 3.907 2 0 0 0 3.7 3.322 3 4.322 0 3.7 4.907 5.615 2.585 4.524 1 1 1.585 4.585 4.087 2.322 4.322 0 4.392 5.129 1 3.322 2.585 3 1.585 3.17 0 1 0 3.322 2.585 6 5.322 2.322 2 2.807 3.907 0 2.585 4.087 2.322 2.807 1 6.17 4.585 3.907 5.781 4.524 0 2.585 0 0 5.087 6.15 5.392 2 2.585 1 0 1 4.459 0 3.322 3.907 2 4.087 5 2.322 5.807 4.17 5.615 1 3.322 5.17 2.585 4.7 2.807 4.644 3 0 4.585 1.585 4 3.807 2.807 0 3 3.17 3.585 0 4.459 3.7 4.644 3.17 3.907 2.807 5.322 0 3.907 5.087 3.7 0 4.524 6.409 1.585 3.17 1.585 3.907 3.907 2.585 0 0 3.322 3.322 3 2.807 5.044 4.087 5.248 4.459 4.459 2.322 4.755 5.129 3.7 2 2.807 2.585 0 1.585 0 5.858 2.807 3.907 4 5.672 0 3 3.7 1 5.087 4.858 3 4.459 4.17 5.285 5.358 5.807 4 1.585 5.492 2.807 0 5.672 7 2.585 4.322 3.322 4 5 4.907 1 4.392 2 3.459 6.19 2.807 4 2 5.555 5.858 1.585 1 6.022 4.459 2.322 4.087 1 2 3.907 3.17 5.977 4.858 1.585 1 4.907 1 4.954 1 4.248 7.087 7.18 4.087 5.858 5.585 2 4.644 4.807 1.585 3.322 4.17 5.833 4.459 5.17 6.19 2.585 3.585 5.044 4.087 5.087 1 5.129 3.907 5.322 3.322 4.322 6.943 2 4.954 1.585 2.322 4.392 4.392 5.615 6.585 5.459 5.672 6.895 6.858 4.322 5.615 3.17 4.858 2.807 4.755 4 2 2.322 6.644 2.322 3.459 5.7 3.7 4.7 5.644 5.248 4.7 2 2.807 3.585 3.807 3.322 6.426 6.34 3.459
gene52 3.7 5.087 1 3 4.392 5.087 0 5.644 4.248 4.459 2.322 5.248 4.17 4.644 1 4.087 3.807 4.7 5.524 2.585 2.585 3.7 1.585 3 2.322 3.459 3.7 4.392 3.459 4 3.17 3.17 3.17 4.087 0 2.807 3 3 3.459 3.322 4.524 4.7 2 4.322 1.585 4.248 2 0 3.585 1.585 2.322 4.392 3 4.585 2.322 4.392 3.459 0 2.322 3.322 4.17 3.585 3.807 2 2.585 3.907 2 4.858 3 2.322 2 1 1.585 4.17 4.392 4.858 4.907 4 0 3 2 2.585 0 1 2.807 4.524 4.858 3.459 0 3 2.322 3.7 3.322 4 1 4.755 3.17 4.392 1 0 3.907 4.322 1 1.585 3.907 3.907 4 4.248 2.807 3 1.585 5.044 2.322 4.459 2.807 4.322 2.322 4 4.17 4 4.17 3.907 4.248 3.807 1.585 1 4.644 3.585 2 4.322 2.322 3 4.524 3.17 3.585 4.392 4.392 4.459 4.392 2.585 2.585 4.248 3.585 2 3.322 4 4.644 1.585 4.087 3.322 2 3.459 4.248 3 3 0 2 2.807 2 3.459 3.17 4.17 3.807 2.585 1 3.459 3.807 3.7 4.087 3.17 2.807 4.17 4.644 3.807 4.087 1 2.322 1 4.524 3.7 3 4.248 3.322 1.585 1 3.17 2.807 3.17 3 3.585 4 0 2.807 3.585 3.807 2.585 3.17 3.459 0 3.907 1 3 1.585 2 0 2.807 2.322 3 1 3.459 4.644 2.585 1.585 3 1 2.322 2.807 3 3 4.248 2.322 3.322 1 2.322 3.585 2.585 3 1 0 2.322 2 3.17 4.248 3.585 3 2.585 3.907 1 2.322 3.807 2.807 3.17 2.585 3.585 3.807 4.17 4.087 3.322 2 2.585 2.807 3.322 2.322 1 2.322 2 4.585 2.585 3 1.585 1 2.807 3.17 3.807 1.585 2.585 0 4.322 3 3.7 2 2.807 3.585 2.807 4.17 2.807 2 3.17 0 0 0 2.585 2.807 1 2.322 2 3.7 2 2 0 4.585 2.807 3.585 3.459 4.524 4.248 3.585 3 1.585 0 3.322 2 1.585 2.585 3.7 4.087 4 4.322 4.644 3.17 3.7 3.7 3 3.807 2.807 0 3.585 1 2.322 3.907 2.322 4.392 1 4 1 3.807 4.585 3.17 3.7 4.907 4.17 2.322 4.755 4.248 4.524 3.17 1.585 3.807 3 0 3.17 3.807 4.585 4.322 2 4.524 2.322 3.17 4.087 2.322 3.907 3 4 4.459 1 3.322 3.459 2.322 1.585 3.17 3 3.807 3.907 1 1 0
gene53 6.714 6.17 5.883 6.508 5.907 6.943 6.087 6.248 6.392 6.087 6.15 6.304 6.807 5.426 6.19 5.907 6.585 5.129 5.322 5.555 5.807 5.322 6.044 6.267 6.15 4.459 4.954 6.492 5.285 6.209 5.129 5.977 5.672 5.755 5.931 5.585 5.044 4.644 5.129 3.7 5.087 5.248 4.7 4 5.087 4.524 5.044 4.392 4.807 4.392 5.129 5.044 5.285 5.087 4.17 4.322 3.907 3.807 4.17 4.807 4.807 4.322 4.322 4.248 4.248 4.524 4 5.285 4.644 4.459 4.7 4 4.322 5.044 4.322 4.392 4.807 5.248 4.524 4.248 4.392 5.17 4.459 4.858 4.392 4.755 5.17 4.755 4.7 4.322 4.459 4.7 4.954 4.7 4.644 4.459 4.392 5.392 4.907 5.285 4.392 4.392 4 5.17 4.248 4.644 4.248 3.807 4.248 4.322 4.087 4.087 4.644 4.524 4.807 4.907 3.7 4.7 4.248 4.392 4.858 4.322 4 4.17 4.459 4.459 4.248 3.585 3.585 3.807 4.322 4.087 4.644 4.17 4.322 4.087 4.459 4.087 4.392 4.392 4.17 4.248 4.087 4.322 4.807 5.129 3.907 4.248 4.907 5.459 4.907 5 4.7 4.644 4.7 4.524 4.524 4.585 4.954 4.248 4.585 4.524 4.17 4.17 4.087 4.087 3.907 4 4.248 4.585 4.858 4 5.248 4.954 4.807 5.209 4.907 4.392 4 4.459 4.322 4.755 5.209 4.755 4.248 3.907 4.907 5 4.322 4.585 4.524 4.907 4.322 4.755 4.392 4.7 4.322 4.585 4.392 3 4.585 4.392 4.17 4.858 4.17 3.585 4.585 3.907 3.807 4.459 4.17 4.248 3.907 4.459 4.322 3.907 3.807 4.755 4.524 4.585 4 4.524 4.087 4.585 4.392 4.524 4.459 4.322 4.459 3.807 3.7 4.524 3.459 4.392 4.392 4.322 4.087 4.322 4.248 4.087 4.322 4.7 4.585 4.524 4.585 3.807 3.907 4.392 4.585 4.248 3.807 4.585 4.17 4.087 4 4.087 4.459 4.17 5 4.524 4.087 4.17 4.322 3.807 4.585 4.644 4.907 4 3.459 4.524 3.459 4.392 4.585 4.248 4.585 4.248 3.807 4.087 4.248 4.17 5.087 5.044 4.7 5.248 4.585 4.524 4.644 4.858 4.807 4.459 4.322 5.285 4 3.807 4.644 4.755 4.17 4.087 4.392 5 4.248 5.129 4.907 5.087 4.248 4.17 4.459 4.7 4.954 3.585 4.585 4.459 4.524 4 4.585 4.807 4.907 4.322 4.644 4.807 4.644 4.755 4.7 4.7 5.248 4.459 4.7 4.322 4.524 4.858 4.644 4.858 4.248 4.644 4.585 5.087 4.954 4.322 6.19 4.459 4.644 4.755 4.17 4 4.954 5.129 4.644 4.858 4.524 4.7 4.907 4.322 4.858 5.129 5.087 4.17 4.644 5.087 4.585 4.644 4.248 4.807 4.807 5.17 4.459 4.755
gene54 7.098 7.219 6.768 7.044 7.077 7.229 6.931 6.919 6.895 7.257 7.15 7.19 7.055 6.615 6.524 6.555 6.358 6.687 6.375 6 6.409 6.585 6.555 6.285 6.728 6.34 6.229 6.129 6.15 5.524 5.615 6.066 5.615 5.585 5.459 5.426 5.129 4.807 5.459 4.644 5.248 4.807 5.459 5.322 5.285 5.426 5.833 5.585 5.285 5.209 5.17 5.087 5 5.358 5.358 4.907 5.248 5.285 4.907 4.755 4.7 4.807 4.954 4.524 5.044 4.585 5.285 4.7 4.7 3.17 4.807 4.644 4.807 5.209 5 4.585 4.907 4.644 4.459 4.322 4.644 5.044 5.087 5.248 4.755 5.358 4.322 5 5.322 5.17 4.954 3.17 5.426 5.209 5.459 5.585 5.728 6.066 6.044 5.807 5.426 5.524 5.728 5.615 4.858 5.358 5.322 4.807 4.644 4.907 4.644 4.954 4.807 5.392 5.129 4.585 5 5.087 4.858 5.044 5.728 5.322 5.129 5.644 5.285 5.285 5.615 4.7 4.644 4.7 4.755 4.322 4.755 5.17 4.524 4.248 5.248 4.755 4.392 5.426 4.644 4.7 4.858 4.954 5.644 4.858 5.248 5.555 5.585 5.555 5.615 5.555 5.833 6 5.524 5.728 5.285 5.907 5.459 5.322 5.17 5.392 5.129 5.728 4.954 5.285 5.285 5 5.209 4.585 4.907 4.807 5.285 4.459 4.755 5.285 4.755 4.807 5.248 4.392 4.907 5.044 4.907 4.755 4.087 5.087 4.858 4.954 4.248 3.907 4.459 4.807 4.858 5 4.459 4.755 4.807 4.858 4.459 4.755 4.585 4.585 4.524 4.644 4.644 4.585 4.17 4.459 4.087 3.459 4.087 4.755 4.248 4.644 4.392 4.322 4.585 4.322 4.524 4.755 4.585 4 4.087 4.585 4.7 4.7 4.459 3.807 4.755 4.322 4.392 4.524 4.585 4.248 3.907 4.7 4.392 3.807 4.524 2.807 4.907 4.585 4.392 3.459 4.392 4.087 4.248 4.087 4.7 3.585 4.644 4.7 4.248 3.322 4.459 4.524 3.907 3.7 3.7 4 4.392 4.17 4.524 4.322 4.459 4.459 3.807 5.044 4.644 4.644 3.459 3.585 4.585 3.459 4.17 4.954 4.807 4.524 4.248 4.17 4.858 4.7 4.524 4.755 4.755 4.807 4.087 4.392 4.755 4.807 4.755 4.585 4.459 4.954 4.7 4.392 4.524 4.392 4.17 4.755 4.17 4.755 4.392 4.322 4.907 4.322 5.209 4.644 4.858 4.858 4.524 3.907 4.907 4.17 4 4.858 4.807 5 4.392 4.322 5.17 4.807 4.7 4.248 5.209 4.392 4.322 4.392 4.7 4.087 4.954 4.322 4.524 4.585 4.585 5.044 4.907 5 5 4.907 5.644 4.322 4.858 5.392 4.907 5.426 5.248 5.129 5.087 5.555 5.459 5.322 4.087 5 5.044 4.644 4.907 2.585 4.7 5.087 4.807 4.644 5.087 4.755 5.129 5.087
gene55 6.989 7.384 7.375 6.248 6.459 6.615 7.044 6.943 6.129 6.34 6.629 6.781 5.17 6.807 6.459 4.087 7.229 7.15 6.066 6.781 6.658 7.331 6.794 6.858 5.248 5.585 5.781 5.833 7.19 7.066 7.098 7 6.229 4.907 7.077 7.238 7.349 6.87 6.022 4.7 6.966 5.7 7.14 5.907 7.313 7.248 7.5 5.492 7.714 7.267 6.443 7.7 7.679 6.794 5.755 7.5 6.931 7.775 6.375 6.358 7.901 6.109 7.476 6.658 7.807 8.558 7.925 6.615 7.539 6.285 6.87 7.707 6.977 7 6.644 6.658 4.585 6.989 6.658 7.044 6.919 7.011 4.7 6.17 7.055 5.728 6.109 6.672 4.807 7.665 4.585 6.508 5.285 6.768 5.392 6.687 6.6 7.077 7.276 5.248 6.741 6 6.476 7 7.34 5.781 8.044 7.741 7.044 8.285 8.267 5.931 7.34 7.788 6.7 6.728 8.271 8.611 8.15 8.2 6.714 6.943 8.516 5.392 8.322 7.129 8.033 8.512 8.589 7.577 8.791 8.752 7.508 8.044 8.022 7.966 6.883 7.741 6.409 7.295 6.375 8 7.18 7.931 7.209 7.839 8.243 5.615 6.672 6.977 7.748 6.459 5.087 7.665 7.508 7.044 6.209 6.248 6.931 7.14 7.672 6.858 7.889 7.839 4.858 6.57 7.17 6.409 6.989 6.794 7.066 7.119 6.109 7.17 6.845 7.055 6.285 7.5 7.055 6.954 6.229 5.907 7.629 7.34 5.755 6.15 4.807 6.19 7.384 5.954 6.672 7.679 7.16 6.644 6.82 6.966 5.672 7.585 7.426 6.954 6.768 7.077 6.15 7 6.966 6.87 7.801 4.755 7.755 7.57 6.322 7.267 7.531 6.459 7.864 6.022 7.109 5.977 7.615 7.418 5.672 6.883 7.349 6.82 5.807 6.508 7.492 6.989 7.119 6.476 7.313 7.426 6.17 5.672 7.18 6.943 5.358 7.531 6.644 7.877 5.129 6.358 7.248 5.17 7.409 7.229 6.044 7.401 7.592 8.219 7.34 7.858 7.983 6.022 8.124 6.409 7.954 7.384 7.762 7.748 7.295 7.304 6.087 6.375 7.82 7.96 8.205 7.209 7.937 6.977 7.845 7.954 8.109 6.129 7.098 6.524 5.883 6.781 8.2 7.622 2.322 7.508 6.629 7.401 7.721 8.145 8.16 6.714 8.326 7.801 8.103 8.562 8.82 7.827 8.788 7.651 8.248 8.755 7.033 7.629 8.011 8.585 8.762 7.96 8.43 7.276 7.055 7.82 8.443 8.861 7.6 8.907 8.447 5.7 8.989 8.375 7.033 8.299 8.414 6.781 5.492 8.768 6.57 8.5 8.119 8.039 7.2 6.392 8.039 7.267 8.983 8.913 8.055 6.687 8.129 8.388 7.687 8.687 8.804 9.008 6.644 7.022 7.762 8.17 7.547 7.322 8.322 8.484 8.547 8.093 8.581 6.658 8.331 7.392 6.858 6.443 8.326 8.267 9.246 7.672 8.114 9.246 7.066 8.119 7.864 8.771
gene56 7.814 7.366 7.276 7.468 7.539 7.858 7.651 7.109 7.728 7.459 7.313 7.833 7.658 7.5 7.943 7.468 7.276 8.15 7.547 7.989 7.814 7.562 7.833 7.476 7.925 7.895 8.044 7.443 7.864 8.124 8.15 7.707 7.57 7.762 7.741 7.562 8.077 8.109 8.2 7.755 8.077 8.224 8.2 8.344 8.464 8.209 8.468 8.439 8.405 8.64 8.238 8.488 8.371 8.629 8.257 7.966 8.443 8.295 8.547 8.443 8.214 8.566 8.401 8.185 8.488 8.344 8.57 8.134 8.558 8.358 8.093 7.762 7.781 7.943 7.6 7.451 7.451 7.629 7.562 7.524 7.476 7.313 7.426 7.562 7.7 7.768 7.775 7.109 7.077 7.476 7.665 7.375 7.555 7.877 7.707 7.585 7.592 7.679 7.735 7.585 7.839 7.539 7.531 7.735 7.658 7.5 7.768 7.476 7.615 7.34 7.459 7.516 7.209 7.14 6.977 7.119 7.366 7.109 7.055 7.451 7.426 7.539 7.577 7.366 7.409 7.87 7.313 7.295 7.435 7.238 7.443 7.5 7.459 7.248 7.285 7.781 7.629 7.492 7.119 7.322 7.295 7.607 7.539 7.276 7.238 7.229 7.443 7.615 7.741 7.966 7.349 7.577 8.093 7.755 7.119 7.707 7.96 7.858 8.098 8 7.735 7.644 7.516 7.57 7.547 7.492 7.238 7.651 7.615 7.858 7.651 7.022 7.358 7.5 7 7.443 7.011 7 7.665 7.248 6.87 7.055 6.883 7.119 7.087 6.989 6.82 6.895 6.426 6.322 7.331 7 6.82 6.87 7.109 7.129 6.615 6.755 7.033 7.14 7.304 7.304 6.755 6.943 7.285 7.313 7.044 7.304 7.358 7.366 7.14 7.285 7.18 7.459 6.82 7.392 7.18 7.257 6.615 7.022 6.845 6.82 6.781 7.304 6.375 6.741 7.033 7.011 6.919 6.883 6.539 6.492 6.15 6.34 6.19 6.267 6.304 6.248 6.285 5.833 6.539 6.443 6.17 6 5.492 5.833 6.17 6.267 6.229 6.375 6.129 6.304 6.15 5.781 6.109 6.087 6.044 5.044 5.285 5.555 5.728 5.833 5.459 5.644 5.672 5.7 5.954 6.209 5.248 5.883 5.931 4.954 5.524 5.954 5.755 5.907 5.781 5.358 5.358 5.459 4.858 4.7 5.129 5.524 5 5.728 5.459 5.392 5.285 5.322 5.7 5.044 5.087 5.426 5.248 5.358 4.7 5.087 4.954 4.954 5.459 5.129 5 5.644 5.248 5.459 5.555 4.585 5.392 5.459 4.858 5.044 4.459 5.392 4.392 5.087 4.807 5.087 4.7 4.907 4.755 5.129 4.392 4.585 4.755 4 5.044 5.248 4.755 5.087 5.087 4.907 5 5.209 5.17 5.044 5.392 4.17 4.954 5.524 4.907 5.17 5.524 5.129 5.209 5.426 5.248 5.044 4.7 5.585 5.285 5.426 5.129 4.858 5.585 5.087 5.755 5.087 5.129 5.285 5.7 5.087 5.087 5.087 4.858 5.524
gene57 2.807 4.392 1.585 3.907 3 3.7 3.322 3 4.17 3.7 2 4.248 3.17 4.17 3.17 3.807 4.322 3.322 2.807 2.807 4.459 2 3.17 4.322 2.585 3.907 3.322 0 4.17 4.524 4.087 2.322 1.585 3.807 3.585 1 2.807 5.209 5.833 5.209 3.322 4.322 4.248 4.755 3.7 5.781 3 5.555 4.459 5.044 4 4.7 3.907 4.248 2 4.17 5.358 4.585 3.322 4.644 3.907 2.322 3.7 3.17 4.248 4.087 3.907 3.7 4.644 3.459 4.459 5.285 0 3 0 2.322 4 2.807 2.807 2.585 4.7 4.7 3.17 4.087 4.858 4.322 2.585 2 3.322 4.392 3.907 2 3 2.322 1.585 2.585 2.322 0 2.585 2.322 3 4.755 3.807 2.322 3.807 3.459 3 2.585 4.322 4.585 3.322 3.907 2 1 2 2.807 3.907 4.524 3.907 3 3.322 0 3.585 2.322 3.459 0 4.248 3.907 1 3.17 2.807 4 1.585 3 2 3 2.585 4.087 2.322 3 3.322 2.807 3.807 3.585 3 3.17 3.907 3.17 2 3.17 3.459 3.322 3 3 3.585 3.322 4.248 3.7 2.322 3.907 4.248 4.7 3.459 3 2.585 2 2.322 3.322 4.524 3.807 4.755 4.7 5.248 4.17 2.585 4.7 3.17 3.7 3 4.858 2.585 3.17 3.17 4.459 5.17 5.087 4.954 5 5.492 4.7 4.7 5.17 4.858 3.585 5.248 4.248 2.807 6.087 2.585 5.087 4.248 3.907 2.585 4.524 3.459 4.392 4.17 3.907 5.644 4 5.322 3.585 1.585 5.426 3.907 4.459 3.585 2.585 5.555 5.087 3.459 6.15 0 3.17 4.755 5.644 6.022 4.907 5.524 4.644 3.322 6.34 5.585 5.087 5.285 3.322 4.807 4.392 5.883 3.322 5.129 5.044 4.858 4.858 4.087 3.807 5.977 4.17 5.807 2.322 5.044 3.17 4.248 3.322 4.524 4.248 4.585 3 2.585 5.555 3.17 1 5.087 4.907 4.17 4.807 4.755 4.524 4.807 4.087 5.781 4.807 5.322 4.392 4.644 2 4.392 5.392 5.17 5.833 2.322 5.087 4.7 4.524 5.977 4.954 4.248 4.807 2.322 2.322 4.755 3.17 2.807 3.585 3.907 4.392 2.585 3.459 3.907 3.7 4.392 2.322 3.7 2.807 4.392 3.807 4.17 4.392 3.907 4.322 4.907 4.7 5.322 3 5.248 4 2.322 3.322 3.807 3 4.858 4.087 5.728 4.954 5.524 2.585 5.129 4.585 3.585 2.807 3.585 4.087 2.322 1 0 3.17 3.807 4.907 3.807 4.248 4.858 3.17 4.644 3.807 3.322 4.322 4.7 5.524 4.907 2.807 3.807 4.7 4.248 3 3.17 1 3.585 3 3 3.17 4.585 4.248 2.807 3.7 3.585 2.322
gene58 0 0 0 0 0 0 0 0 0 1.585 0 0 0 0 0 0 0 0 0 0 0 0 0 0 0 1.585 0 0 0 0 0 0 0 0 0 0 0 0 2 0 0 0 0 0 0 0 0 0 0 0 0 0 0 0 0 3 0 0 0 0 0 0 0 0 0 0 0 1 0 0 0 0 0 0 0 1 0 0 0 0 0 0 0 0 1 0 0 0 0 2.322 0 0 2.585 0 0 0 0 0 0 0 0 0 0 0 2.322 0 0 1 0 0 1 0 0 0 0 0 2 0 0 0 0 0 0 0 0 0 0 0 0 2.807 0 0 0 0 0 1 0 0 0 2.322 0 0 0 2 0 0 0 0 0 2 0 0 1 0 1 0 2.585 1 0 0 0 0 0 0 0 0 0 0 0 0 0 0 0 0 0 0 0 1 0 0 0 0 0 0 0 0 0 0 0 1.585 1.585 0 0 0 0 0 0 0 0 0 0 0 1 0 0 1 0 0 0 3.322 0 2.585 0 0 0 0 0 0 0 0 0 0 0 0 0 0 0 1.585 0 1 0 0 0 0 0 1 1 1 3.322 0 0 1.585 0 0 0 4 0 0 0 0 0 0 0 0 0 0 0 1 2 2.322 0 0 0 0 0 0 0 0 0 0 0 0 0 0 0 1.585 0 0 2.807 3.907 0 1.585 6.248 0 0 0 0 0 0 0 0 0 0 4.248 0 3.459 2.322 2 0 0 1.585 0 0 0 1 0 0 0 0 0 0 0 1 0 2 0 0 0 4.585 0 0 0 0 0 0 0 1 0 0 0 2.807 0 0 0 0 0 0 2 0 2 0 1.585 3.585 0 0 1 0 0 0 0 0 0 0 0 0 0 0 0 0 1.585 0 0 0 0 0 0
gene59 4.392 1.585 3.807 3 3.807 4.322 2.585 3.322 3.585 2 3.585 3.807 4.954 4 4.248 4.087 2.322 3.459 2 4.807 3.322 4 4.322 2 2.585 3.322 2.322 3 4.248 3.807 3.17 3.7 3 3.7 2.585 2 4.087 4.644 3.17 2 3.807 4.17 2 5 5.322 4.585 4.755 4.755 3.807 3.7 3.585 2.585 2.807 4.322 4 2.807 3.459 3.585 3.17 4.585 4.248 2.807 3.807 3.807 3.807 5.129 4.858 4 4.755 4.322 2 3 2.585 3.322 4 0 3.7 5.459 3.585 2.322 4.459 4.954 3.322 5.129 3.907 4 2.807 4.17 3.807 4.087 2.585 4 3.7 4.248 4.907 3.7 4.087 3.17 3.807 5.459 5.044 4.755 3.322 5.459 5 4.524 3.807 3.17 3.585 5.087 4.7 5.585 3 5.492 4 4.524 5.459 2.807 5.392 4.248 4 5.248 5.807 4.322 4.459 6.066 5.248 5.555 5.555 3.459 5.285 5.728 5.585 4.755 1 6.409 4.807 5.672 4.644 5.129 5.426 5.087 6.19 4.087 5.644 5.426 5 4.392 6.044 6.022 5.322 6.087 5.672 4.858 6.044 6.615 3.907 4 5.524 5.555 5.248 4.322 3.907 5.044 4.322 4.755 3.17 5.087 2 6.19 5.555 5.833 4.17 4.954 4.907 2.322 4.755 5.392 3.17 4.17 3.7 6.022 5.392 6.066 5.209 4.17 5.907 5.644 4.585 6.129 4.322 5 5.615 4.585 5.087 6.129 4.907 5.781 4.17 6.57 4.755 6.629 4.954 6.129 4.459 4.954 4.459 4.755 6.087 6.044 4.459 5.285 4.248 5.555 1.585 4.248 5.7 4.322 5.044 5.755 4.858 4.585 4 4.644 4.087 4.585 5.954 6.741 5.358 3.807 3.459 3.322 4.322 2.807 4 4.459 3.459 4 4.644 3.807 3 3.459 5.492 4.807 3.907 4.459 5.358 5.209 4.248 3.807 4.524 2.322 4.459 3.322 3.807 4.858 5.285 3.17 4.954 5.728 5.459 5.17 4.585 4.907 5.322 4 2 5.644 2.807 5.615 5.492 3.459 4.392 5.129 5 4.524 2.585 3.7 2.322 4.858 4.17 5.17 4.248 4 4.248 3.459 3.7 5.044 4.585 3.7 4.644 4.248 3 3.17 5 5.426 4 3.459 3.459 5 4.17 4.248 3.907 4.585 3.7 3.585 4.087 2 4.585 2 2 2.807 4.087 5.392 4.248 4.392 4.807 3.7 2.322 2 2.585 3.585 3.17 4.954 4.585 4 4.858 3 3.459 3.322 4.585 4 4.087 4.248 3.585 4.585 4.907 4.858 2.322 4.248 4.459 3.7 5 2.807 3.322 2.585 3.807 4.17 3.322 5.087 3.907 5.209 4.248 2.322 4.807 1.585 4.459 4.954 2.585 2.585 3.7 3.322 3.322 4.087 4 4.7
gene60 4.392 4.858 5.087 3.459 4 0 5.459 4.392 0 4.644 5.426 4.907 4.524 0 5.17 1 4.17 5.044 5.781 4.524 5.907 1.585 5.555 5.392 1 4.807 3.459 2.585 4 3.459 2 2 3.459 3.807 4.524 0 1 3.907 0 1 3 4 3 2.807 3.17 5 3.17 3.459 3 3.459 5.524 2.585 3.7 3 5.322 3.17 0 6.19 3.7 4.524 0 2.807 2 3.322 4.524 1 5.524 3.585 2 5.615 4.644 4.7 3.459 2 4.7 4 4.524 1 5.833 0 3.907 2.322 3 5.781 0 4.524 3.322 4.087 0 3.907 3.585 3.7 2 3.807 5.392 3.585 0 2 1 5.459 4.755 3 4.807 3.17 1.585 4.087 3.17 2.322 3.907 2.585 3.459 3.459 4.392 4.459 3.585 4 4.585 5.883 3.585 4.248 5.285 3.7 4.17 4.585 4.248 5.209 1.585 2.322 3.7 2.322 1 3.907 4.7 3.459 4.459 1 4.248 3.907 2.322 4.322 0 5.426 0 4 1.585 0 3.17 4.322 0 4.17 3.459 4.087 2.322 4.087 0 4.17 2.585 2.322 4.17 3.17 2.585 3.807 0 0 2.322 3.807 0 2 2.585 0 4.392 1.585 3.459 3.585 2.585 2.807 1.585 1 3.459 2 0 3.17 2.322 2.807 1.585 0 2.585 2.807 3 3 3 3.7 1.585 1 4 1.585 3.322 2 1 2 0 1.585 1 0 2.322 3.807 0 0 3.7 0 2.585 1 3.17 3 2.322 3 3 0 1 2 1.585 1 2.322 0 2.585 1.585 0 2 3.585 4.524 2.807 0 2.585 0 4.524 2.807 3.17 1 2.322 1 0 1 1.585 2.322 3 3.907 3.7 1.585 0 1 2.585 3.585 2.322 3.17 1 0 0 3.907 0 0 2.585 3.322 0 3.322 3.322 2.585 3.459 1 2.322 2.322 2.322 2.585 0 0 3.459 2.807 3.17 2.807 3.807 2.322 1.585 0 3.459 3.17 4 3.807 0 3 3.459 1.585 2 0 0 2.585 0 2 2 3.322 0 0 0 3 3.322 4.524 3.459 4.907 1 2.807 2 3.459 4.087 1 1.585 2.807 3.17 2.807 0 4.322 4.248 1.585 1 0 4.322 3 3.907 4.7 2 3.322 1 4.322 0 2.807 2.322 2 0 2.807 4.7 0 3.17 4 3 3.585 3.585 2.807 3.17 1.585 3.322 2.585 2.807 1 0 1.585 0 1.585 1 2 3.17 2 2.322 2.585 2.322 2.585 3.585 3.907 2.585 2.807
gene61 0 3.459 1.585 2.585 1.585 2 2.322 3.459 3.459 4.087 1 2.322 2 2 1 4.17 1 1.585 3.17 2.585 2.585 2.585 2.322 3.907 0 2 2.807 1.585 0 3.907 3.585 3 3.459 3.459 0 1 2.322 3.17 3.17 1 3.585 3 4.248 3.585 1.585 2.585 2.807 3 1 1.585 0 4.392 3.459 3.585 1.585 3.459 3 0 4 3.585 2 2.322 0 1.585 2.807 3 3 2.585 3.322 1 1 2.322 1.585 2.322 2.807 2.322 2.322 1 2 0 3.7 3.807 1 2.807 3 3 1 3.585 2.807 2 3.17 2 3.585 0 1 2 3.17 3.7 2.807 3.585 0 2.585 0 2.807 3.585 2 2.585 3.459 2.585 2.322 2 2 1.585 3 0 2 3.807 1 0 1.585 2.585 4 2 4 1 1.585 1 2.807 1.585 2.585 2.807 3.17 2 1.585 1 1.585 0 3.322 3.585 3.459 3.322 3 0 1 2.322 2 0 1 3.459 3.17 1 4.248 3.459 2 3.17 2.807 2.807 2 1.585 2.322 1 1 4 3.17 2.322 1 1 2.807 0 1.585 1 1 2.807 3.7 3.7 0 2 0 0 3 1 2.807 1.585 0 2.322 3.807 2.585 2 2.585 1 1.585 0 3 2.585 3 2 2.322 1.585 4.087 2.322 3.459 3.459 2.322 2.585 0 0 3.459 3.322 0 1.585 1 2.322 1 3.585 1 2.807 1 2.322 3.807 2.807 1 1.585 0 4 3.7 2.585 2.807 2.322 1 3.807 2 2.322 3.17 2.807 2 1.585 1.585 2 2.807 1.585 3.17 2.322 0 2.807 1 0 2.322 3.17 3.459 2.322 4.524 1 0 0 4.585 1 3.17 1 2.585 3.907 2.322 0 1 2.585 1.585 1.585 2.322 3.585 2.322 2.322 3 2.807 0 2.807 2.585 3.585 0 2.585 0 2.585 2.585 2.807 1.585 2.322 3 2 1.585 3.322 2 2.807 2 3 2.807 2.322 0 2.322 2.322 1 3 4.17 2.807 2.322 2.807 2 2.807 1 1.585 1 3 3.322 2 2 2.585 1.585 3.907 3.459 3.322 3.907 2 2.807 3.322 4.392 2.322 2.322 2.807 3.322 2.585 1 1.585 3.907 2.807 3.585 2.585 3 1.585 2.322 3 2.322 1.585 3 2.322 1 2.807 0 2.585 3 2 3.7 0 3 4 1.585 0 2.585 2.807 2.807 2 4.459 1 3.322 2 4.392 3 2.322 1 1.585
gene62 3.907 3.17 1.585 1.585 0 2.322 0 2 4 1 3.322 4.644 2.807 2.807 1 3.322 0 4.954 4.322 0 0 4.392 0 3.807 4.087 2.322 0 0 4.807 3.585 5.492 4.392 2 4.248 4.524 2 4.644 3.7 3.585 5.322 4.807 6.476 3 2.585 4.087 4.322 4.17 4.459 6.644 1 6.392 5.358 6.285 5.209 4.087 5.907 6.459 4.524 1.585 0 5.781 5.615 4.858 6.285 2.322 6.615 5.248 4 2.322 0 4.087 7.679 5.524 3.907 3.807 2.322 1 4 4.524 0 1 6.476 1 6.629 5 3.459 5.459 5.322 6.966 3.585 1.585 5.672 0 2.585 5.883 0 2.322 3.459 0 5.322 1.585 5.807 6.304 0 2.807 0 7.077 0 3.17 5.248 5.129 4.087 5.644 0 3.907 2 1.585 5.044 3.459 6.585 0 3.459 2.585 5.615 0 4.807 4.17 3.17 5.907 3.459 5.209 3.459 3.585 4.087 0 6.883 5.907 0 4.322 5.728 3.7 5.285 3.459 4.644 0 4 1 6.409 0 5.392 1.585 0 5.907 0 4.644 5.644 3.459 0 5.17 5.672 4.755 7.418 1 6.285 5.555 1.585 0 0 4.7 6.476 3.459 7.17 3.322 5.7 2 1.585 3.17 5.555 5.129 5.358 3.459 4.7 7.209 7.508 3 4.954 0 5.524 0 7.219 3.907 8.229 6.919 6.6 5.392 4.7 6.109 6.19 0 4.7 8.129 8.134 7.15 6.87 8.253 5 3.17 8 4.807 5.285 7.257 8.214 5.129 0 3.807 4.248 8.592 7.033 1 6.34 2.807 7.672 7.748 6.34 7.276 8.214 7.508 6 5.615 9.02 3.907 4.954 6.781 7.219 8.951 2.807 3.585 5.931 7.119 4.585 7.17 3.322 4.954 6.555 5.931 1 6.585 7.807 8.877 4.807 6.895 1 6.248 6.508 7.82 6.741 6.714 4.644 9.626 5.755 8.134 6.476 7.858 6.322 5.781 9.192 8.644 8.877 8.238 7.607 7.304 9.022 2.807 4.392 5.322 6 4.907 4.585 5.209 7.16 6.966 0 5.248 5.044 5.728 6.129 0 4.907 6.209 6.409 3 3.459 6.508 7 0 6.443 3.807 6.883 5.322 5.392 5.209 0 4.7 5.907 5.931 5.833 3.907 4.907 2 3 4.322 2.807 3.7 7.087 6.585 6.919 3.459 7.066 0 0 0 6.022 4.524 3.459 0 1.585 3.585 4.087 1.585 1.585 0 5.358 0 4.954 0 4.17 6.954 6.658 6.304 6.768 4.459 3.17 5.044 2.807 5.615 3 2.585 6.629 5.248 5.833 5.248 1 1.585 6.358 5.044 3.322 3.585 4.087 6.409 7.011 7.16 0 5 3 0 4.755
gene63 3.459 4 2.807 2 3.7 3.907 3.907 3.7 2.585 2.322 2.322 4.248 4 3.907 3.585 3 4.17 3.459 4.459 3.907 4.17 4.644 3.322 3.807 3.7 2.807 3.17 3.585 4.392 2.807 4.087 2.322 3.322 2 2.322 3.322 1.585 2.585 2 5.044 2.807 3 4.17 3.17 4 2.322 3.7 3.17 3.807 2.322 1.585 3.7 3.322 2.807 4.322 3.7 3.585 3.459 2 3 3.322 3 3.585 2 3.807 3.585 3.807 3.7 2.807 2.585 3.907 3.585 4 4 2 4.524 3.17 3.459 2.807 2.322 3 3.459 0 4.087 3 2.585 3.17 4.17 3.459 4.087 1 3.7 3 4.087 3.322 3.17 3.7 3.7 3 3.585 3 3.907 2 3.459 2.585 2.807 1 3.459 3.459 3.17 3.322 2.585 3.322 3.585 2.322 3 1.585 2.585 2.322 3.7 3.17 2 3.322 4.322 1 3.459 2.807 1.585 3.322 2.322 3.322 3.322 3.459 3 1.585 3.585 3.7 3 3.322 2.585 3.17 3 1.585 2.585 3.17 2.585 3 2.322 3.459 1.585 1 2.585 3.322 3 2.807 0 3.17 2.807 3.459 3.322 3.585 1.585 1.585 1.585 1.585 3.459 3 2.807 1.585 3.585 2 1 3 3.17 2.585 1.585 2.807 3.322 3.17 3 2.322 2 2.807 2.322 1.585 3 3 1.585 2.807 4 2.585 2.322 1.585 3.907 2.585 2 4.087 2.322 2.322 2.322 2 2.585 3.322 2.585 3.907 2 3.459 2.585 0 0 2.807 3.17 2 2 2.585 2 3.585 3.17 4.087 3.459 1 3 4.17 3.459 2.807 3 3.7 3.7 3.7 3.322 2.322 3 3.7 3.17 3.459 3.17 2.322 3.7 2.585 3 3 2 2 2.807 3.459 3.322 3.585 2.585 3 4.17 1.585 2.807 3.322 2 3.7 3.17 2.585 2.807 3.7 4 3 3.907 1.585 3.17 3.17 3.459 2.322 3.907 4.17 4.087 3 3.17 3 3.459 3.322 2.322 3.7 3.17 3.322 3.807 1.585 3.585 3.17 2.807 3.459 2.807 3 4.459 4.392 3 2.807 4.087 3 3.7 2.322 3.17 3 3.807 2.585 1.585 3.585 3.585 3.322 3.585 4.644 4.248 3.322 3.459 3.807 3.17 3.459 3.7 3 4.322 2.807 3.907 4.322 4.7 4.392 4.087 4.459 4.392 3 3.322 1 4.248 4.459 4.17 4.087 3.17 3.459 4 4.392 3.907 3.322 2.807 1 4.392 4.755 3 3.17 3.459 4.087 2.585 3.807 2.585 0 3.7 3 3.585 4.248 3.459 1 4.858 3 4 3.459 3.807 3 4.322 3.459 4.087 2.807 3 4.087 2.807
gene64 6.7 7.066 6.895 7.066 7.409 7.18 7.219 7.248 6.895 7 8.145 7.022 7.781 7.322 7.721 6.895 4.907 7.7 7.375 7.476 7.322 7.18 6.858 7.087 6.555 7.366 7.18 6.768 7.248 6.687 7.313 7.358 6.409 6.539 6.524 6.629 6.15 6.492 6.615 6.109 6.687 6.322 6.459 6.82 5.17 5.585 6.476 6.807 6.794 5 5.129 5.781 6.476 6.044 6.375 6.129 5.285 6.022 5.459 5.755 5.755 6.304 6.022 6.044 5.907 6.714 5.087 5.781 6 6.476 6.426 6.672 6.267 6.426 6.508 6.19 6.022 5.285 5.209 6.17 5.954 6.358 6.066 6.476 6.672 6.476 6.977 4.7 6.883 7.109 6.658 6.755 6.977 6.82 6.459 6.858 6.977 6.687 7.16 7.366 6.755 6.87 6.508 6.57 6.358 6.443 6.883 6.459 6.7 6.629 6.459 6 5.392 5.781 6.109 6.304 6 6.392 5.907 6.109 6.19 6.539 6.229 6.304 5.833 6.109 6.248 6.755 6.629 6.585 5.807 6.15 4.755 5.781 6.267 5.977 5.954 4.807 5.7 5.977 6.066 5.555 6.17 6.658 6.322 6.895 6.209 6.443 6.629 5.907 6.741 6.755 6.524 6.687 6.459 6.658 6.524 6.322 6.15 6.524 6.672 6.714 7.366 7.055 7.687 6.248 6.907 6.629 6.728 6.492 6.57 5.492 6.7 7.401 6.845 7.129 7.276 7.238 6.508 4.585 6.248 4.459 7.276 7.011 6.714 6.322 7.18 7.257 7.229 6.858 6.741 7.276 6.977 6.426 7.18 7.592 6.658 7.728 7.827 7.248 7.209 6.658 7.055 7.238 7.044 6.919 4.585 7.392 7.443 7.5 7.392 7.129 7.229 6.807 7.109 5.833 6.858 6.895 6.57 6.807 6.858 7.714 7.459 7.055 6.845 7.304 7.384 6.954 7.524 7.426 7.366 7.366 7.539 7 7.14 7.257 7.087 6.807 6.919 6.977 7.077 7.384 7.219 7.6 7.492 6.7 6.34 7.349 6.858 6.943 7.14 7.129 7.418 6.977 6.833 6.492 6.524 5.644 7.508 7.109 7.331 7.375 7.827 7.615 7.637 7.57 7.14 6.943 6.644 7.098 7.276 7.044 7.2 7.044 6.768 7.468 7.516 7.229 7.16 7.087 7.331 7.129 7.651 7.972 7.615 7.651 7.948 7.735 7.693 7.524 7.098 7.257 7.508 7.15 7.735 6.714 7.219 7.524 7.119 7.257 7.011 6.672 6.555 6.741 7.022 6.895 7 6.966 6.989 6.845 5.954 6.687 6.87 6.954 7.109 6.755 7.14 5.129 7.539 7.409 6.358 7.129 6.7 6.954 6.755 6.585 5.555 6.17 6.629 6.768 6.755 6.883 5.907 6.687 6.714 6.443 6.57 7.033 6.794 6.57 6.229 6.34 5 6.907 7.044 7.276 7.077 7.304 7.087 7.285 7.418 4.907 7.516 7.331 7.087 6.87 6.858 6.508 7.14 7.15 7 7.375 5.931 7.011 7.15 7.484
gene65 3.17 4.524 3.459 3 2.585 1.585 2.322 4.17 2.585 2.585 1 2 4.087 3.322 3.322 4.807 4.807 2.322 3.17 2.322 4.248 3.17 3 3 3.907 3.585 3.322 3.17 4.392 4.248 3.807 2 3.459 0 3.322 5 3 4.907 3.459 3.7 4.17 4.17 3.585 5 2.322 4.459 2 4.907 3.459 5.459 3.585 3.459 4.087 4.248 4.644 2.322 4.7 5.087 3.322 3 5.17 4 2.585 2.322 3 4.17 3.17 2.322 3.17 5.129 4 5.459 1 1 5.585 3.459 3.459 5 2 2.585 2.585 3.907 2.585 5.087 1 3.7 4.392 4.248 4.755 3.807 2.322 1 0 5.392 4.322 3.459 3.459 3 1.585 3.907 2 3.807 4.087 3 2.585 3.17 2.585 2.322 3.459 2.807 3.322 4.248 3 4.248 3.807 3.7 3.322 1 3.17 3.459 3 0 3.907 4.322 3.807 3 4.755 4.459 1 3.322 5.322 4.907 2.807 1.585 3.585 2.585 2.322 3.17 2.585 4.7 2.807 3.807 3.17 3.322 3.807 3.322 3.907 2.585 3.322 2.807 3.459 2.807 4.17 4.954 1 2.585 2 1 4.322 3.459 2.585 3.807 2.322 3 1.585 2.322 2 0 2.585 4.087 1.585 2.585 2.322 0 2.585 4.392 4.585 1.585 3.585 0 3 2.807 3.17 3.807 1 4 3.17 1 1.585 3.7 3.585 2.807 2.807 3.17 2.322 2 2.322 3.17 3.459 4.322 3.7 3.17 2.585 4.755 4.807 2.807 3 2 5.044 3.7 3 1.585 3 3 3.907 3.807 4.907 2.807 3 1.585 3.807 4 4.087 1.585 1 0 2.322 3.907 0 4.524 3.585 2.322 3.807 1.585 4.392 4 3.807 3.322 3.459 3 3.7 3.585 2.585 3.17 0 3.17 2.322 3.807 2.585 2.322 2.322 2.807 2.807 4.17 3.459 3.459 3.459 0 3.807 2 3.322 1 1.585 3.322 3.7 3.459 3 3.907 2.585 2.322 3 3.17 3.807 1 4 3.907 3.17 1.585 3.17 2.807 2 2 1.585 2.585 3 3 4.17 3.459 3.459 3.585 1.585 2 2.585 3.7 3.17 2.322 2.807 3.807 3.17 3 3.17 3 3.907 1.585 4.907 2.322 0 3 0 3.807 3 3.807 1 3.322 3.7 0 1 3.17 3.459 2.322 1.585 2.807 1.585 2.585 3.322 3.459 1.585 0 3.322 4.17 2.807 3.459 1.585 3.459 0 1 3 3 2.585 2.807 2.585 2 2 2.585 2.807 4.17 2.322 3.459 3.907 3 3.7 1.585 3.459 2.585 3.17 3.907 2.322 3.807 3.585 3 2.807 2.807 2.322 3.322 2.322 1
gene66 6.044 6.644 5.672 6.17 5.833 6.443 5.672 6.109 5.248 5.931 6.443 5.248 6.658 5.17 5.7 5.807 5.17 6.044 5.17 6.19 3.322 5.858 5.931 6.358 4.248 4.17 6.109 4.907 5.358 6.392 5.833 4.858 7.087 5.358 6.044 5.209 5.907 5.492 5.781 6 5.087 6.741 5.954 5.644 6.304 6.358 5.392 5.248 5.358 6.15 5.672 5.644 5.392 6.476 6 5.7 3.7 6.409 4.248 4.585 4.755 3.322 4.322 5.426 6.524 5.755 6.229 5.17 6.845 5.907 5.807 5.555 6.109 5.781 5.672 5.807 6.267 4.755 6.672 5.358 5.087 6.267 6.883 6.7 7.087 5.426 6.833 6.644 6.807 6.644 6.066 5.728 6.044 5.322 6.858 5.858 6.322 4 6.087 3 6.022 5.209 5.833 4.087 6.267 5.644 6.644 6.895 6.687 6.109 6.492 6.229 6.267 6.087 4.858 5.322 6.426 4.954 6.57 4.585 5.459 6.644 7.022 7.14 1 6.672 5.672 6.129 7.098 6.658 4.858 5.7 6.82 6.755 6.687 5.672 6.57 6.714 6.524 6.409 7.435 6.943 7.276 7.15 6.907 6.672 6.426 5.585 7.34 7.366 5.672 7.651 7.972 6 6.426 8.262 7.426 7.755 7.954 7.748 7.637 7.238 7.714 5.907 8.229 8.071 7.693 8.679 8.849 8.033 8.574 8.604 9.329 8.704 8.392 6.066 7.313 9.533 6.768 8.19 8.262 8.794 7.547 7.229 8.566 7.748 9.137 7.384 8.109 4.807 8.468 7.877 8.422 8.304 6.7 7.629 8.18 9.257 8.931 7.931 8.384 6.409 7.665 8.29 7.768 6.087 8.43 7.651 7.5 7.468 8.145 7.948 8.83 8.165 7.852 8.472 6.845 8.219 8.326 9.297 8.48 8.472 8.077 8.492 7.098 8.655 6.443 7.788 8.596 6.919 7.983 8.762 6.755 8.798 7.547 7.714 7.077 8.745 8.322 7.322 7.801 7.707 8.375 8.331 7.651 8.093 8.794 8.262 8.353 7.5 7.044 8.322 5.585 7.994 7.358 8.516 8.098 8 8.349 8.943 7.585 9.474 9.338 8.322 7.741 8.447 8.771 5.615 7.707 8.864 9.195 7.629 9.011 8.913 8.644 9.058 6.629 8.966 8.295 9.17 9.152 9.977 8.451 8.418 9.529 6.615 8.496 9.439 9.285 8.093 9.127 9.702 7.801 8.114 8.96 6.87 6.966 6.508 7.484 7.839 8.907 9.25 9.197 8.794 6.644 8.752 9.243 8.18 8.725 8.864 8.98 7.833 9.267 9.681 9.187 9.925 9.644 9.472 10.799 9.557 10.309 9.932 9.793 8.925 9.311 9.91 9.823 9.358 8.704 9.95 9.602 8.344 10.495 5.833 9.839 9.445 10.208 9.292 10.213 9.449 10.528 10.328 10.645 10.297 8.83 8.989 8.589 9.869 9.817 10.07 8.836 8.907 9.082 9.297 9.977 8.886 6.895 8.16 8.098 8.771 9.053 9.274 8.972 9.382 8.738 7.87
gene67 5 4.524 5 4 3.585 5.358 4.755 5.392 5.977 4.858 3.7 4 4.248 5.392 4.755 4.7 4.755 4.644 4.087 2 5.322 5.17 4.858 4.392 3.907 5.459 5.615 0 2.807 5.044 4.907 4.17 4.807 4.585 3.907 4.524 3.322 3.7 4.755 4.858 3.807 4.248 4.954 3 4.644 3.807 4.644 4 4.459 3.907 4.087 4.807 3 5.426 4.954 3.807 4.954 4.524 2.585 3.7 4.858 4.17 3.322 3.585 4 3.7 4.524 2.807 4.954 4.585 1.585 5.044 4.524 2.585 4.524 2.585 5 5 4.524 3.17 2.322 3.17 2.585 4.644 4.087 4.248 4.087 3.7 3.907 4.17 4.087 4.7 4.755 4.524 3.7 4.585 4.087 4 4.524 4.087 4.644 3.807 3 4 3.907 3.7 4.17 5 4.644 4.585 4.087 5.426 4.392 4.392 3.322 4.7 4.087 3.7 3.17 4.524 2.807 4.322 4.248 4.322 4.524 3.459 4.392 3.807 2 2.322 4.322 4.17 4.17 4.17 4.087 3.322 4.087 4.524 3.7 3.907 2.807 2.807 2.322 3.807 4.17 4.459 2.807 2 3.7 3.322 3.17 3.585 3.807 4.248 3.807 4.524 3.459 1.585 3.807 4.322 3.807 4.524 3.7 4.322 3.17 4.807 2.807 4 3.907 4.459 3.322 2.585 3.459 1 4 4.087 4.17 3.585 4.322 4.248 2.322 3.459 4.322 0 2 3.459 4.459 2.585 3.17 3.322 3.585 4.585 3 2.807 1.585 3.807 3.459 4.322 3.7 4.17 2.585 3.459 2.322 2.585 4.248 1 3.907 3.585 4.087 4.322 3.585 4.248 1.585 2.322 3 4.322 3.322 3.585 4.087 4.17 4.087 2.807 2.322 4.392 4.17 3 4.755 3.322 2.585 2 3.459 4.524 3.7 3.322 3.585 2.807 4.322 4.392 3.585 3.322 4 3.585 3.907 3.459 3.907 3.585 3.907 3.7 2.322 3.459 3.585 3 2.807 4.392 3.7 2.322 3.17 3.585 3 4 3.459 3.807 2 3.807 3.322 3.459 3.585 3.322 2.807 1 3.7 2.585 3.7 3.17 2 3.907 3.459 2.322 3.585 3.459 3 4.524 4.322 3.7 4.322 2.322 3.585 2.807 4.392 2.807 4.248 2 3.459 4.459 4.087 4.087 3.7 4.7 2 4.858 4.248 3.459 3.17 4.248 2.585 3.459 4.524 2.585 2.807 2.322 4.807 4.322 4.858 1 3.585 3 4.392 3.7 4.459 4.248 4.907 4.322 2 2.322 4.17 4.459 2.585 1 3.17 4 4.248 2 2.585 5 4.392 2.585 4.087 4.755 4.17 4 4.17 3.322 4 2 3.585 3.907 3.7 4.322 3 2.807 4.17 3.322 3.907 0 3 2.807 3.322 3.7 3.17 4.248 3.585 4.392 3.807 4.17 4.7 4.087
gene68 5 5.087 5.755 4.392 6.392 5.615 5.615 0 6.19 0 3.7 4.954 4.087 6.629 3 4.322 4.087 6.375 4 3.7 6.629 5.7 6.109 4 4.907 6.066 4.248 4.322 5.907 1.585 1 3.907 0 3.807 2.585 3.322 6.492 6.304 4 3.322 5.129 0 6.022 4.392 6.109 0 4.087 0 5.585 5.931 5.7 0 4.392 5.248 3 0 6.845 3.807 4.954 6.57 5.728 5.833 2 4 1.585 4.644 4.459 1 5.858 1.585 1 7.322 6.687 5.524 1 3.807 3.807 0 6.087 5.492 5.954 1 3.17 1 2.322 5.209 3 1.585 5.322 0 4.087 3.585 6.044 2.807 4 6.229 2.322 0 3.585 4.248 2.585 5.087 2.322 1.585 5.087 6.375 4.392 4.459 1 1 0 2.322 2.585 2.807 2.807 1 5.492 3.7 4.585 3.807 2 5 3 0 7.066 2 1 0 4.459 5.285 4.087 1.585 0 3.807 3.907 4 3.7 7.119 1.585 0 3 3.585 0 5.755 6.807 5.931 4.907 1.585 0 3 2.807 7.304 1.585 4.17 5.17 4.954 4.087 4.248 0 2.807 5.907 4.644 4.7 2 0 4.954 6.492 3.907 2.807 3 3.459 4.7 2.322 5.358 4.858 4.459 3.17 4.755 4.524 0 4.17 0 1.585 1.585 1 5.129 5.755 5.392 3.7 5.755 0 3.807 0 2.807 2.322 5.087 5.755 2.585 4.459 4 0 4.322 6.19 3.907 4.585 0 0 3 5.044 4.17 3.7 5.585 4.7 0 4.248 4.087 1.585 3.322 3.322 4 4 3.585 1 3.907 0 2.807 5.322 5.209 6.492 4.322 3.7 2.585 4 0 4.858 5.087 0 3.7 0 2.322 5.087 0 1 3.907 0 2.585 2.322 0 0 6.285 3.807 3.907 2.585 3.17 0 0 3.585 4.087 3.17 3.17 0 4.392 1 1 4.322 1 3 3 0 2.585 4.087 3.322 2 3.7 0 5.285 4.807 0 0 2.322 0 3 2.807 3.459 3.7 4.248 3 0 3.17 0 2.322 4.087 4 2.322 4.322 0 1 0 2.585 2.585 4.585 0 4.755 3.17 3.807 0 4 2.807 2.585 1 0 3 0 2.322 1.585 2.585 3.807 2.322 2.322 0 3 0 3 3.7 1.585 0 1.585 0 2.585 0 2.322 0 1 1 3.17 1.585 1 4 1 2.585 2.585 0 4.585 3 2 2 4.17 2.807 1.585 2 1.585 2.322 4.392 0 0 0 1.585 0 1 0 2 1 0 2.322 3.807 0
gene69 5 3.459 3.17 3 2.322 2.585 3.459 4.524 2.585 2 4.858 3.459 1 2.585 4 2.807 0 5.585 5.728 3.807 3.907 4.524 2 4.087 5.087 4.392 3 5.285 2.585 3.17 3.7 3.459 3.7 4.248 4.807 3.585 3.585 4.858 5.615 5.209 5.285 5.524 5.555 5.459 5.781 3 4.644 4.322 5.7 3.807 3.907 3.17 3.807 4.907 6.129 3.585 3.17 5.129 4.248 5.17 6.022 5.615 6.426 5.087 5 5.358 4.524 6.728 5.555 4.907 6.966 5.322 5.585 4.954 6.476 6.209 5.907 4.524 4.524 6.109 5.781 5.931 6.304 4.585 6.508 4.459 5 4.087 5.044 4 5.087 4.644 6.066 4.807 3.7 4.858 4.087 5.129 4.087 4.644 4 2.807 3.7 3.459 5.248 5.358 3.7 3.459 2.585 2.585 5.781 4.17 3.907 3.17 6.426 6.358 5.858 4.248 6.508 4.807 5.907 6.066 3.907 6.629 5.524 5.7 6.248 3.322 5.728 7.18 4.524 3.7 3.17 5.781 5 5.322 4.248 5.7 5.248 3.585 4.459 5.728 4 3.17 4.585 4.954 3.907 5.615 1 2.585 0 4.392 4.17 4.17 4.392 5.585 6.555 5.209 2 4.392 4.644 5.555 3.7 4.248 1.585 2.322 4.7 5.248 3.459 5.358 3.7 5.044 4.322 3.585 3.7 3.907 4.087 5.426 5.644 4.644 3.17 3.7 5.644 5.954 3.322 0 3.7 5.044 4.585 6.15 4.087 4.524 4.087 5.044 5.087 5.555 5.392 4.087 3.17 4.858 3.807 4.392 5.129 2.585 5.044 5.322 3 5.129 3.17 3.459 6.492 4.17 6.129 5.833 5.883 5.322 5.358 6.555 3.807 4.524 5.755 4.585 3.907 5.322 6.022 6.17 2 4.322 6.755 5.585 5.728 0 5.285 4.755 5.426 6.229 3.322 5.044 4.524 4.907 5.728 4.755 4.585 4.907 4.7 5 4.907 5.285 2 2.322 5.459 4.7 5.322 5.492 1 4.858 5.248 6.508 5.17 4.248 5.129 5.615 5.044 5.358 3.585 5 5 4.392 3.459 4.858 3.17 5.044 3.17 4 5.17 5.672 5.358 4.459 5.358 3.7 2.322 4.7 4.248 4.322 3.585 4 3.459 4.087 3.322 1.585 2.322 4.524 5.807 2.807 5.392 4.459 4.087 4 3.585 4.459 4.392 5 5.322 5.585 4.459 5.129 2.585 5.907 5.392 2 2.585 4.954 4.459 5.129 5.087 3 3.7 3.7 3 5.044 4 3.585 4.322 6.129 2.807 5.285 4.17 3.322 5.615 5.555 1 5.087 5 5.426 4.644 3.907 3.459 0 3.585 3.17 3 4.087 5.209 4.322 3.7 3.907 4.524 4.755 5.285 2.585 0 2 6.267 6.248 4.17 4.524 5.248 4.17 4.644 4.524 4.755 3.459 4.087 4.858 5.459 5.883
gene70 3.907 5.426 6.022 5.248 6.555 6.741 6.555 6.539 5.858 5.907 4 5.977 6.285 6.129 6 3.459 5.672 6.022 5.087 5.755 5.644 5.585 6.358 6.833 6.629 6.129 6.17 6.087 5.7 5.672 4.524 5.977 5.426 4.644 4.248 4.524 5.358 6.285 6.129 5.322 4.954 5.392 5.392 5.858 4.954 5.129 5.322 5.209 3.807 5.17 5.585 5.524 2.585 4.459 4.954 3.585 3.807 3.907 4.7 5.358 3.7 3.807 5 3.322 4.087 2.585 4.755 4.17 4 4.807 5.209 4.087 4.807 5.17 5.087 4.459 5.492 3.907 5.087 4.954 4.954 5.087 4.907 5.17 4.954 5.209 5.285 3.807 5.285 4.907 4.755 5.209 4.807 4.248 5 5.17 5.209 6.109 5.728 5.858 4.907 5.285 4.524 5.728 5.492 5.883 5.285 4.807 5.087 5.644 3 5.392 4.248 5.044 4.322 4.392 3.585 4.087 4.392 3.7 4.755 3.322 4.392 4 4.17 3.585 4.807 4.907 4 4.954 3 4.17 3.585 4.524 1.585 4.322 4.087 2.585 3.807 4.322 3.7 5.459 4.954 4.459 4.807 3.907 4.248 5.209 4.907 4.644 5.087 5.644 4.087 5.129 4.459 2.322 4.524 5 5.129 4 2.585 3.17 3.17 4.7 5.555 5.129 5.044 5.492 5.129 5.555 4.248 4 5.209 4.644 4.322 4.322 4.585 3.459 4 5.209 4.807 4.524 4.585 4.858 5.285 5.426 5.044 4.858 4.585 4.954 5.248 4.392 4.524 5.129 5.555 3.459 5.322 4.524 3.7 5.426 4.644 4 4.644 4.858 4.644 5.7 5.209 4.322 4 4.755 4.248 2 5.17 5 4.858 3.807 3.322 3.585 4.322 4.7 4.248 4.7 4.7 4.087 3.322 4.322 4.524 4.322 4.7 4.644 4.585 4.17 3.907 3.585 4.858 4.585 4.954 4.087 4.248 4 4.322 4 4.7 4.392 4.459 4.755 4.087 3.459 4.248 4 2.585 4 4.248 0 4.322 3.459 3.807 3.17 3 4 3.459 3.17 4.585 4.17 4.7 4 3.907 4.087 4.17 3.907 4.322 3.807 3.807 4.524 2.585 4.248 3.585 3.459 3.459 3.459 4 4.248 4 4 4.248 3.322 4 3.585 1.585 3.907 4.248 4.459 2.322 4.459 3.585 2.585 3.459 3.322 4.322 2 3.17 3.17 4.17 4.392 3.459 4 4.087 3.17 4.392 4 3.7 2.585 4.459 4.087 2.585 3.17 1 3.7 4.392 3.459 3.907 3.459 4.17 3.7 3.459 3.17 4.524 0 3 3.322 3.807 3.7 4.248 2.807 3.7 4.087 3 4.459 4.17 4.087 4.644 4.17 3.7 3.322 3 3.807 4.644 2 4.392 3.7 4.087 3.907 3.322 3.322 2.585 3.907 4.17 3.807 2.322 2 4.17 2 4 3.807 3.459 3.459
gene71 0 0 1 0 0 0 0 0 0 0 0 0 0 0 4.17 0 0 0 0 0 0 0 0 0 0 0 0 0 0 0 0 0 0 0 0 0 0 0 0 0 0 0 0 0 0 0 0 0 0 0 0 0 0 0 0 0 0 0 1 0 2 0 0 0 0 0 0 0 0 0 0 0 0 1.585 0 0 0 0 0 0 0 0 0 0 0 0 0 0 0 0 0 0 0 0 0 0 0 0 0 0 0 1 0 0 0 3 0 1 0 0 0 0 0 0 0 0 0 0 0 0 0 0 0 0 0 0 0 0 1.585 0 0 0 0 0 0 0 1 0 0 0 0 0 0 0 0 2.807 0 0 0 1 0 0 0 0 0 0 0 2 0 0 0 0 1.585 0 0 0 0 0 0 0 0 0 0 0 0 0 0 0 0 0 1 0 0 1 0 0 0 0 0 0 0 0 0 0 0 0 0 0 0 0 0 0 0 0 0 0 0 0 0 0 3.807 0 0 0 2 0 0 0 0 0 0 0 0 3 0 0 0 0 0 0 0 0 0 1.585 0 0 1 2.322 0 0 0 0 1.585 0 0 0 0 0 0 1 0 0 2.322 1.585 0 0 0 2.322 0 0 0 0 0 0 0 0 1 0 0 0 0 0 0 0 0 0 3 0 0 0 0 0 0 3.585 0 4.248 0 0 0 0 0 0 0 0 0 0 0 0 0 0 0 1.585 0 0 0 0 0 0 2 0 0 0 0 2.807 0 0 0 0 0 0 0 0 0 0 0 0 1 4.7 0 0 0 0 0 2 0 2.807 0 0 0 2.322 0 0 0 0 0 0 0 0 0 0 0 0 0 0 0 0 0 0 0 0 0 0 2 1 4.17 0
gene72 3.7 4 2.807 2.322 4.585 3.907 4.644 3.807 2 2.807 2.807 4.7 2 4.087 4.585 3.7 4.585 1.585 3.322 5.209 4.248 3.7 3.907 4.322 3.17 3 3.459 3.322 4.17 3.17 3.17 3.807 3.459 4 3 2.585 4.087 3 4.524 3.459 4.087 2.807 2.322 3.807 4.248 3.459 1 3.807 4.087 4.322 4.807 3.907 3.322 3.907 2 4.807 4.807 1 2 3.907 3.7 2 4 4 3.322 4.459 3.459 3 2.322 4.907 4.248 3.7 3.807 4.585 4.7 3 4.858 4.392 4.392 4.524 4.087 4 4.087 4.755 4.907 2 3.17 4.755 5.044 4.755 3.459 4.17 3.322 4.087 3 5.044 4.248 3.459 4.644 3.7 4.17 4.807 5 3 3.907 4 2.807 4.087 2 4.907 1.585 4 4.322 4.459 3.322 4.7 2.322 4.392 4 2 4 2.585 3 2.807 4.524 4.322 3.7 3.807 4.392 3.322 2.807 3.459 3.322 3.585 2.322 3.585 2.585 3 3.807 3.322 4.644 3.459 2.585 3.322 3 3 2 4.087 4.248 2 3 2 3.459 3.807 3.585 2.807 2.585 2.585 3.17 2 2 3.907 3.459 3.585 3.322 3.322 3.807 3.585 3.17 3.322 3.907 3.585 3.807 2.807 3.907 2.585 4.087 3.907 3.459 3.585 3.322 2.585 3.807 3.907 4.524 4.459 2.807 3.322 2.585 4.524 4.524 4.248 3.7 3.7 3 2.322 3.17 2.585 4.322 3.907 4.087 3 1.585 3.322 3.807 3.17 4.807 3 3.585 3.585 4.087 2 3.17 3.585 3.907 3.585 3.459 3.322 4.585 3.907 4.459 4.585 4.644 3.7 4.524 4.248 5.358 4.248 3.907 4.087 3.459 4.907 4.644 4 3.17 3.585 4.7 4.459 5.087 5.209 5.322 5.248 3.17 5 4.459 5.087 4.7 5.129 3.907 5.17 5.426 3.7 5.322 4 4.644 5.087 5.524 4.954 4.858 5.087 4.585 4.524 4.7 5.555 5.248 5.459 5.7 5.755 5.931 5.426 4 4.954 4.858 5.807 5.492 5.426 5.358 4.954 4.087 5.977 5.615 6.022 6.17 6.358 6.109 5.672 4.644 5.044 6.087 5.7 4.644 4.807 5.954 5.833 5.555 5.672 6 6.895 5.322 5.426 3.907 5.907 5.644 6.443 6.17 5.858 6.57 6.022 5.7 5.672 5.248 6.304 6.524 6.322 5.781 4.954 6.066 6.524 4.459 5.833 5.907 3.322 6.285 5.285 5.615 2.322 6.066 5.524 5.807 4.755 5.524 5.858 3.322 4.858 4.7 5.459 4.858 6.19 5.954 4.7 5.087 2.585 4.807 4.807 4 5.755 5.585 5.392 3.459 4.858 4.907 6.044 5.492 5.17 5.781 5.392 4.644 6.209 4 5.248 6.17 4 6.248 6.129 5.672 5.285
gene73 6.109 6.741 6.229 6.508 6.585 6.476 6.508 6.426 6.267 6.267 6.229 6.285 6.229 6.304 6.109 6.34 6.585 5.7 5.728 5.755 5.907 6.34 6.392 6.044 6.375 6.066 6.322 5.907 6.443 5.7 5.807 5.781 5.524 5.907 5.728 5.672 5.392 4.7 5.322 5.358 5.728 5.129 5.248 5.17 4.524 5.492 5 4.907 4.807 4.755 4.954 4.755 4.954 4.907 5.392 5.322 4.459 5 4.7 3.459 4 4 4.248 4.858 4.392 4.585 4 4.7 4.585 4.755 4.392 4.585 4.7 3.907 4.644 4.644 4.807 4.755 4.459 4.17 5.044 5.044 4.17 4.807 4.644 4.807 4.392 4.755 4.17 4.248 5.129 5 4.392 4.585 5.129 4.392 4.807 4.755 5.044 4.807 5.087 4.7 5.492 5 4.954 4.807 4.807 5 5.17 4.858 4.524 4.858 4.7 5.248 4.524 5.087 4.644 4.524 5.044 4.524 4.644 4.322 4.585 4.7 4.524 3.907 4.644 4.17 5 4 4.322 4.858 3.807 5.392 4.954 5.044 4.524 5 4.459 4.459 5.087 4.7 4.7 5.209 5.755 5.459 5.977 5.426 5.426 4.807 4.644 4.954 4.807 4.392 5.322 5.392 4.248 4.392 4.322 4.392 4.907 5.044 4.459 4.524 5.087 5.129 4.585 4 4.585 4.807 4.459 4.807 4.459 4.322 3.585 4.585 4.644 3.907 3.907 4.524 4.087 4.807 4.644 4 4.248 3.585 4.459 3.807 4.087 3.807 3.907 4.248 4.392 3.807 4.17 4.248 3.322 3.7 4 3.807 4.087 4.322 4.459 4.087 4.087 3.907 4.459 3.907 3.459 4.248 4 4.392 4 4 4 3.7 4.087 4.7 3.907 4 2.807 4.524 4.087 3.7 3.807 4.392 3.585 3.807 4.087 3.807 4 4 3.907 4.322 4.322 4 2.807 4.17 3.459 4.087 3.907 4.524 3.322 3.459 4.459 4.392 4.585 3.807 3 3.459 4.392 4.248 4 3.907 3 4.392 4.087 3.585 3.807 3.907 4.087 4.585 3.7 4.524 4.322 4.7 4.248 4.322 5.044 3.459 4.392 4.322 3.907 3.7 4.459 4.248 4.17 4.459 4.907 4.248 4.087 5 4.585 4.087 4.644 4.459 4.7 5.087 4.755 4.585 4.322 3.7 4.755 4 4.858 4.087 4.17 4.954 4.392 3.907 4.585 4.7 4.755 4.322 4.248 4.087 4 4.248 4 4.644 4.7 4.087 4.459 4.087 4.17 4.392 4 3.17 3.807 4.858 3.585 4.248 4.907 4.322 4 4.392 4.392 4.7 3.807 3.17 3.585 4 4.858 4.087 4.392 4 4.524 4.585 5.044 3.807 4.907 4.087 4.585 4.755 4.459 4.524 4.858 4.585 4.755 4.585 5 3.7 4.585 4.392 4.524 4.322 4.322 4.322 4.858 4.858 4.755 5.129 4.459 4 4.7 4
gene74 5.459 5.129 2 2.585 1.585 4.907 0 4.644 1.585 4.322 2.322 3.322 2.585 3.585 1 2 2 3 0 2.322 3.459 4 0 2.585 0 1.585 1 2.807 4 3.907 1.585 3.17 4.644 0 3.322 2 3.17 2.322 2 2.585 0 1 2.807 3.585 3.459 4 3.322 3.7 1.585 3.807 2 3.907 0 0 1 2.322 3 2.322 3.322 1.585 3.585 2.322 2.585 3 0 0 1.585 5.209 1.585 2.322 2 1.585 1 2 3.459 1.585 1 4.644 2.807 0 3.17 2 0 2.322 1 3.459 3.17 2.585 0 0 2 1.585 2.807 2 0 2 0 0 3 2 2 3.459 0 1 2.322 3.585 2 1 2 0 0 1.585 2.585 0 0 3.322 3.807 0 2.807 1 2.585 3.322 0 3.807 0 2.585 3.459 2 1.585 3.17 1.585 0 2.322 1 0 3.585 0 1 2.585 2.322 1 1 2.807 0 0 2.585 2 0 1.585 2.585 2.585 2 1.585 1 1 0 0 0 0 1.585 2.585 1 0 0 0 2.585 2.322 2.807 1 1 0 2.807 2 0 0 0 1 0 1.585 0 2.585 0 0 1 2 1 2 2.322 2 3.807 1.585 1.585 2 0 1 1.585 0 0 0 0 0 2.322 1 0 1.585 1 3 0 1 1.585 1 0 0 0 0 2.585 3 1 0 1 0 1 0 1 0 1 0 0 0 1.585 1.585 1.585 1.585 1.585 0 0 1 2 0 2.322 1.585 1 1 1 0 0 0 2 0 0 2.585 0 2.322 1 2 0 2 1 2 0 2.807 2.322 0 1 0 0 1.585 0 0 1 2 2.322 0 1 2.807 1 1 1 2 0 1 0 1 2 1.585 1 0 1 2.807 0 0 1.585 2 1.585 0 3.459 2.322 0 0 0 1 0 3 0 2.322 0 2 2 1.585 0 0 1 0 1 1 0 0 0 0 0 0 2.322 1 1.585 2.322 2 1 2 3.807 2 0 1 1 2.807 0 0 1 1.585 2.807 0 2.585 1 2.585 1 2.322 1 1.585 0 0 0 1.585 0 2.807 0 0 0 2.585 0 2.322 0 2.322 1.585 1 2.322 1 0
gene75 6.17 5.907 4.459 6.087 6.658 5.644 6.6 6.229 5.883 5.585 2.322 6.781 6.17 6.19 6.6 5.129 6 7.087 7 6.7 5.644 5.672 5.858 6.57 6.672 7.313 6.629 6.741 7 4 6.129 6.209 5.585 5.931 5.087 5.954 6.375 6.129 6.19 7.19 5.087 5.755 6.755 7.055 6.768 7.555 6.794 6.555 5.977 7.055 6.755 7.852 5.907 5.129 6.19 6.768 7.672 5.954 7.219 7.322 6.781 6.833 7.6 6.907 5.977 6.687 7.925 6.833 7.2 6.672 7.044 7.313 5.7 6.807 6.585 6.6 6.459 6.508 6.845 6.426 7.022 6.883 7.807 6.267 5.883 7.295 5.977 7.358 6.858 8.055 7.443 6.728 7.129 7.2 7.17 7.977 7.585 7.18 6.807 5.755 7.57 7.087 7.022 7.5 7.807 7.033 6.781 7.295 7.531 7.508 7.735 7.16 7.011 6.672 7.57 8.011 7.011 7.484 8.555 8.366 7.658 6.781 7.435 6.248 7.925 6.304 7.794 8.14 5.615 6.34 8.205 7.443 4.087 8.082 7.651 7.409 6.629 6.919 7.82 7.6 7.87 7.524 7.322 7.451 7.672 6.977 7.839 8.033 7.864 7.2 7.762 7.728 7 7.392 7.17 6.285 6.409 7.19 6.524 7.577 7.707 7.468 7.16 7.426 7.451 7.555 7.913 6.34 6.322 6.426 6.476 6.989 6.375 7.827 7.6 7.943 6.248 7 6.248 5.615 7.16 3.585 6.044 7.585 7.607 8.267 8.17 8.006 8.267 6.555 8.082 7.435 8.011 7.672 7.768 7.285 7.622 7.238 6.459 8.17 8.017 7.17 6.87 6.687 8.011 7.693 6.858 7.257 8.05 7.801 8.093 7.954 8.585 7.562 7.539 6.443 6.066 8.34 7.615 8.257 8.358 8.109 7.983 8.224 7.989 7.983 8.496 7.508 7.468 8.577 6.781 8.19 7.852 7.622 8.224 6.555 7.516 6.443 7.913 7.276 8.077 7.7 6.977 7.714 7.366 8.129 7.066 8.109 8.087 6.966 7.055 6.977 6.931 6.492 6.459 6.907 6.524 6.6 6.358 7.468 5.907 6.066 6.931 7 6.794 6.6 6.375 6.459 7.687 6.392 6.459 5.755 6.794 6.129 4.585 5.954 5.044 5.954 7.17 6.539 4.907 5.459 7.066 5.672 5.883 6.209 5.858 6.022 6.7 6.966 6.833 6.022 6.476 6.209 3.322 5.931 7.229 6.943 7.331 5.129 6.358 5.322 5.044 6.285 6.943 6.895 7.366 6.907 6.459 7.119 7.022 6.781 6.931 7.066 6.755 5 5.615 5.907 6.555 5.883 6.426 6.768 6.492 6.044 6.768 6.375 4.7 6.7 7.304 5.833 6.977 6.714 6.129 6.629 6.714 5.524 5.672 7.384 5.7 6.066 7.451 6.15 6.304 6.358 7.295 6.492 6.459 6.129 7.401 7.077 7.6 7.022 5.858 6.34 7.833 5.644 7.209 7.384 6.672 7.401 8.405 5.585 7.15 7.16 7.651 6.672
gene76 1.585 0 0 0 0 0 0 1.585 0 0 1 0 0 0 0 2 0 0 0 0 0 0 2 0 1 0 1.585 1 0 0 1 0 0 0 0 0 0 0 0 0 0 0 1 1.585 0 0 0 0 0 0 0 0 1 0 0 0 1 0 0 0 0 1.585 0 1 0 1 0 0 1 0 0 0 0 2 0 1 0 0 0 0 0 0 0 0 1 0 0 0 0 1.585 1.585 0 0 0 1.585 0 0 1 0 2 0 1 0 0 0 0 1 0 0 0 0 0 0 0 0 1 0 0 0 0 1.585 0 0 0 0 0 0 0 1 0 2.322 0 0 0 0 1 0 0 0 1.585 0 0 0 1.585 1.585 0 1 0 1 0 0 0 0 0 0 0 0 0 2 0 0 0 0 0 0 1 1.585 0 0 0 0 1 0 1 0 0 0 0 0 0 1 0 0 0 0 1 0 0 1 1 0 0 0 0 0 1.585 0 2.585 0 1.585 0 0 1 0 1.585 0 0 0 0 1.585 0 0 0 2.807 1 0 0 3.17 0 0 1 1 1.585 0 0 0 0 0 0 0 2 0 0 0 1.585 1 3.907 0 0 1.585 0 1.585 1.585 2 3.322 1.585 0 0 2.585 0 0 0 0 0 0 0 0 1.585 2 2 1.585 0 0 0 0 0 1.585 0 0 0 0 0 0 0 1 1 0 0 0 0 0 0 0 2 0 0 0 1.585 0 0 0 0 0 0 0 0 0 0 0 2.322 3.585 0 0 0 0 0 0 0 0 0 0 0 2 2.807 0 0 3.322 0 0 1 1.585 0 0 0 0 1 0 0 0 0 0 2 1.585 1 0 0 0 0 0 0 0 0 0 1 0 2.585 0 0 0 0 0 0 0 0 0 0 0 0 0 1.585 0 1 0 0 0 0
gene77 6.845 6.129 5.644 7.077 7.087 5.087 5.807 0 3.322 4.907 6.285 3.17 3.907 5.17 6.392 4.459 3.17 3.585 6.209 1 6.907 2 6.19 1 3 4.322 3.585 7.119 4.755 0 6.17 4.392 5.977 6.17 1 1.585 4.585 4.755 5.209 1.585 6.989 5.977 0 5 5.209 2.807 5.7 6.066 4.322 0 5.17 6.57 6.285 3 6.322 6.943 0 6.82 2.322 4 4.585 5.977 5 3.807 4.585 6.267 2.807 5.907 5.555 1 0 4.17 6.492 3.585 6.34 3.322 6.34 1 6.209 0 5.833 2.322 0 5.807 4 4.248 0 3 5.781 7.098 0 6.044 5.977 1 5.781 0 1 6.392 1 3.322 5.644 1 3.322 0 1 1.585 5.459 6 4.17 4 6.022 0 4.907 0 5.392 3.7 4.459 4.954 5.858 5.7 6.989 4.755 6.109 6.022 0 4.954 2.322 5.392 6.794 0 6.459 3 5.644 7.276 6.19 5.615 6.794 7.304 0 3.17 0 5.977 1.585 3.459 6 6.322 5.459 4.17 3.17 5.524 3.322 5.644 6.248 5.524 5.392 0 6.17 5.358 4.392 5.492 6.476 0 2 3.459 5 4.524 3.17 6.322 6.6 5.087 3 6.555 5.585 4.248 2 1 3.7 5.492 6.87 2.585 3.322 5.459 2 6.845 1 5.977 5.858 1 4 4.248 3.17 0 5.615 5.555 6.858 5.977 6.524 5.883 6.392 6.066 0 4.807 5.977 1 6.209 1.585 2.585 0 3.459 0 0 4.248 3.459 3.17 4.907 1.585 4.524 2.322 5.524 6.409 1 6.129 5.426 3.7 6.209 3 3 4.907 6.375 5.087 6.285 2.585 4.907 5.248 3 3.807 5.392 4 0 3.7 4.755 6.229 4.644 1.585 5.087 5.585 5.781 6.15 2.322 2 2.322 2.322 1 5.524 5.524 0 5.833 3.322 5.644 6.229 4.858 4.322 3.7 5.358 2.322 2.585 5.129 3 0 4.954 5.129 1 4.807 3.322 6.34 2.585 5.7 2.322 0 5.615 0 0 6.919 5 4.248 5.524 0 5.883 0 4.087 4.524 2.322 2.807 4 4.807 3 5.392 5.492 4.807 2.585 5.833 5.907 6.267 7.087 6.539 5.883 4.459 3.7 6.229 4.954 2.807 5.883 3.907 4.459 6.34 1.585 0 6.109 6.629 7.435 1 4.17 5.459 3 0 4.392 5.644 3 3 6.858 4.858 6.672 1 4.858 7.418 5.492 3.907 5.044 6.943 5.555 2 7.468 6.109 3.17 0 0 4.755 3.322 0 7.492 4.644 0 4.644 6.977 0 3.322 2.585 1 5.977 5.392 1 5.044 0 5.858 6.644 0
gene78 4.322 4.17 4.7 5 4.087 4.858 4.807 4.644 4.524 4.585 4.524 4.644 4.524 4.644 4.392 4.524 5.044 4.392 4.907 4.7 4.644 4.392 4.644 4.858 4.807 4.459 4.585 5 4.807 4.807 4.954 4.7 5.459 4.524 5.524 5.426 5.209 5.087 5 5.044 4.248 5.17 5.426 5.492 5.615 5 4.954 5 5.087 4.459 4.524 4.524 4.585 4.17 4.524 4.755 4.858 5.17 5 5.492 3.17 4.907 5.358 4.7 4.644 5.17 4.755 5.322 5.285 5.555 5.322 5.459 5.129 5.17 5.524 5.392 5.459 5 5.492 6.087 5.781 5.615 5.459 5.129 5.129 5.248 5.322 5.392 5.7 5.755 5.492 5.781 5.585 5.672 5.248 5.358 5.459 5.285 5 5.087 5.555 5.426 5.285 5.755 5.358 5.781 5.492 5.644 5.883 6.109 5.977 5.728 5.858 5.954 5.459 5.524 5.426 5.7 5.459 5.285 5.7 5.285 5.807 5.615 5.285 5.358 5.555 6.044 6.087 5.781 5.644 5.931 5.883 5.7 5.858 5.459 5.672 5.833 5.931 5.883 6 5.7 5.807 5.426 5.755 5.555 5.426 5.7 5.585 5.426 5.833 5.492 5.644 5.883 5.555 5.322 5.644 5.7 5.615 5.883 6.044 5.555 5.807 6.109 6 6.459 6.322 6.375 5.954 6.728 6.833 6.524 6.476 6.555 6.807 6.807 6.524 6.687 6.977 6.57 6.895 7.14 6.7 6.741 6.833 6.714 6.87 7 7.15 6.658 7.109 7.129 7.229 7.055 7.15 7.366 7.375 7.366 7.066 7.459 7.443 7.409 7.426 7.295 7.34 6.966 7.055 7.555 7.547 7.022 7.238 7.16 7.257 7.276 7.524 7.18 7.022 7.418 7.349 7.577 6.833 7.755 7.492 7.295 7.607 7.19 7.895 8.077 8.077 8.087 7.919 8.087 7.943 7.539 8.243 7.788 7.679 7.807 7.989 8.134 8.165 8.011 8.476 8.17 8.353 8.145 8.317 8.308 8.577 8.285 8.555 8.17 8.262 8.234 8.496 8.607 8.607 8.326 8.607 8.775 8.728 8.836 8.852 8.945 9.031 9.093 8.607 8.626 8.611 8.615 8.543 8.426 8.581 8.508 8.145 8.464 8.43 8.755 8.707 8.52 8.488 8.57 8.512 8.592 8.916 8.604 8.718 8.672 8.788 8.447 8.539 8.401 8.6 8.535 8.57 8.633 8.551 8.5 8.547 8.596 8.362 8.435 8.468 7.889 8.397 8.439 8.379 8.527 8.476 8.512 8.397 8.535 8.867 8.768 8.472 8.401 8.731 8.512 8.895 8.781 8.618 8.443 8.455 8.375 8.562 8.969 8.845 8.551 8.516 8.562 8.331 8.735 8.768 8.607 8.791 8.267 8.335 8.308 8.276 8.055 8.119 8.455 8.304 8.326 8.43 8.299 8.15 8.435 8.033 8.397 8.29 8.039 7.994 7.919 8.229 8.017 8.175 8.271 7.948 7.972 8.093 8.2 7.781 7.755 7.883 7.794
gene79 3.585 3.807 3.907 3.7 4.858 2.322 5.931 4.087 5.524 4.954 5.248 4.17 3.322 4.644 4.459 1 4.322 4.755 4.907 3.322 5.044 4.755 3.17 4.392 4 3.907 2 4.459 5.585 6.248 5.728 4.322 5.555 3.7 4.524 4.459 5.7 2.322 2.807 2.585 5.907 5.358 2.585 4.907 5.459 4.524 4.524 3.807 2.585 3.585 4.585 4.644 5.209 4.392 5.248 4.322 4.459 5.087 3.17 3.907 3.17 4.322 3.585 4 3.17 4.17 5 4.644 5.129 4.755 4.248 4.087 4.322 3.907 3.17 5.672 3.807 5.322 3.322 4.907 4.392 4.248 5.209 5.755 5.728 1 5.129 5.426 5.615 4.907 5.524 4.392 3.585 4.907 5.358 3.459 4 3.459 4.17 3.807 5.755 5.555 4.755 2.322 4.585 4.807 4.087 3 4.907 2.807 3.17 2.322 2.585 3.585 1.585 2.322 2 3.17 3.7 3.7 4.7 2 3 4.524 2.807 1 3.585 4.322 4.087 3.17 4.392 3.17 3.807 3.17 2.807 3.7 4.954 4 4.755 3.907 3.807 3.585 3.7 3.459 3.907 3.322 5.129 3.807 4.524 5.209 4.322 4.17 1 1 2.807 2.585 4.248 2.322 3.585 4.954 1.585 4.322 4.585 3.7 2 4.954 4.755 3.322 4.524 4.7 3.322 4.644 5.672 4.248 5.285 4.755 3.459 4.17 3 5.728 5.615 3 3.807 1.585 3.7 4.524 5.322 4.17 4.807 4.7 3.807 3.907 4 4 3.7 1.585 4.322 2.322 4 2.585 4.392 5.615 4.524 5.459 1 4.907 4.459 3.7 2.322 5.524 4.807 5.285 5.285 4.524 5.459 5.459 4.807 4.459 4.392 4.954 5.931 3.907 3.7 4.644 4.858 2.585 4.392 3.322 4.322 4.392 6 4.644 5.524 3.459 3.17 3.807 4.954 4.7 3.807 3.807 4.17 4 2 3.585 5.129 3.17 4.755 3.7 4.459 4 4.17 5.285 3.17 6.022 5.17 4.392 5.585 2.585 5.781 6.087 5.858 5.392 3.807 5.555 3.17 4.322 5.781 4 3.907 5.044 6 6.322 5.858 4.907 4.907 3.459 4.954 4 4.807 4.755 5 6.15 3.322 4.7 4.248 5.322 6.087 4.755 5.426 2.807 5.358 3 4.907 2.322 4.17 4.459 5.285 4.524 5 4.907 3.322 4.7 3.322 1 3.322 4.248 4.954 3.7 2.585 4 5.781 4.524 4.17 3.907 5.285 5.931 3.585 5.459 4.459 5.977 5.931 6.304 5 4.644 4.248 3.585 4.907 5.555 4.459 5.555 5.907 4.644 5.755 4.644 5.858 6.022 3.459 4.585 5.087 4.585 3.585 5.672 4.807 4.459 4.807 5.492 5.755 5.044 3.585 4.954 5.781 3 4.954 5.807 3.907 5.285 3.322 4.248 5.492 4 3.322 4.17 4.954 3.459 1 4.322
gene80 6.728 6.304 6.17 6.687 6.129 5.728 6.375 6.585 6.508 6.392 6.687 6.508 5.907 5.781 6.358 5.459 6.129 6.508 6.615 6.229 5.907 6.629 6.476 6.426 5.833 6.022 6.426 5.883 6.087 5.858 4.907 6.508 6.229 5.672 6.781 5.907 6.229 6.629 6.443 6.539 6.392 6.555 6.409 6.539 6.644 6.658 6.492 6.109 6.476 6.358 6.858 5.524 2.807 4.755 5.883 7.066 6.989 6.807 6.895 6.644 5.555 6.954 6.755 6.883 5.7 6.358 6.883 6.755 6.807 6.82 7.066 6.977 6.322 7.077 6.755 6.768 5.755 6.794 6 6.741 6.629 6.87 6.476 6.7 6.919 6.426 6.615 6.304 6.267 6.585 4.954 6.508 5.858 6.57 6.807 5.781 5.615 5.858 6.358 6.845 6.768 6.943 6.57 6.687 6.907 6.426 6.687 5.392 6.629 5.644 6.426 6.833 6.883 6.555 6.57 6.426 6.209 6.6 6.19 6.022 5.977 5.728 6.409 5.459 5.615 6.304 6.17 6.19 4.907 6.476 6.304 5.728 5.644 6.267 4.755 6.087 4.392 5.209 5.883 6.229 4.7 5.954 6.17 5.977 5.7 4.907 5.833 6.129 4.644 3.459 5.931 6.066 4.17 5.17 4.954 5.931 5.755 3.7 3.322 5.285 6 6.209 3.322 6.209 6.585 6.19 5.426 6.15 5 6.375 6.714 6.229 5.781 6.087 5.728 6.17 5.555 6.459 6.19 5.755 5.392 5.459 6.492 6.476 6.358 4.7 6.476 6.755 5.781 6.409 6.555 6.807 5.392 6.672 6.833 5.672 6.15 6.19 6.409 6.15 5.781 4.907 5.555 4.755 6.741 6.426 6.476 2.807 6.17 6.508 6.375 6.022 6.476 4.755 6 4.755 6.375 3.7 6.285 6.267 4.459 6.644 6.087 6.087 3.807 6.358 6.392 6.19 6.741 6.426 6.15 6.392 6 6.358 6.555 6.492 5 5.285 6.492 6 6.066 5.524 5.907 6 5.833 5.358 5.672 5.755 6.022 6.066 5.728 6.15 5.728 4.807 5.248 6.267 5.907 4.322 6.022 4.585 6.267 6.409 6.267 6.15 6.409 6.508 5.17 6.129 6.392 6 5.781 6.129 2.585 5.459 5.833 5.672 5.459 5.7 5.858 5.7 5.807 3.7 6.209 4.087 5.728 5.807 5.728 4.524 6.267 5.492 5.883 5.644 6.044 5.858 3.17 5.977 5.524 5.492 5.585 6.087 6.658 5.907 6.358 6.375 6.687 6.375 6.629 6.833 4.585 6.833 6.658 6.34 6.585 6.807 6.629 6.375 6.883 6.954 7.119 5 4.17 6.714 6.672 6.931 6.755 6.895 6.022 6.714 7.022 6.267 6.409 6.768 4.644 4.644 5.728 6.954 7.044 6.833 6.741 6 6.954 6.858 7.19 6.943 6.845 6 6.883 6.728 6.728 6.615 6.57 7.022 6.508 7.17 6.285 5.977 7.066 6.82 5.883 3.807 7.219 6.492 5.858 6.919 6.907 6.989
gene81 2.585 2 3 0 3.7 1.585 1.585 1.585 3 4.585 2.585 1 2.585 4.17 1 3.585 4.248 4 5.087 3.322 3.585 2.322 3.17 6.109 1.585 4.459 5.883 3.322 2.585 1 3 3.459 2.807 3 0 5.585 4.644 3.585 4.17 3 4.087 1.585 5.248 3.807 3 6.845 2.807 0 4.644 3.322 5.392 5.615 5.044 5.087 5.585 2.322 5.644 5.392 4.392 4.459 3.7 3.907 1 0 3.807 5.392 6.304 4.644 3.7 3.322 1.585 1 3.7 0 4.248 3.17 3 4 4.524 5.426 0 4.17 5.833 3.7 4.392 3.17 4.459 4.807 5.426 2.585 5 5.248 4.17 3.322 6.109 4.459 3.585 4.322 3.459 4.392 0 5.755 5.555 4.322 4.392 4.248 4.7 3.807 5.426 3.907 5 3.322 3.585 5.285 4.755 4.954 5.492 4.7 6.728 4.644 4.087 7.129 4.954 6.57 5.044 4.907 3.907 4.7 5.555 5.585 6.931 7.098 2.807 3.322 5.931 5.781 4.17 6.087 4.858 8.05 5.392 5.492 2.322 7.16 7.384 6.358 4.858 7.055 7.637 7.492 7.57 5.248 7.14 6.044 7.966 7.524 5.492 1.585 8.165 6.409 6.87 6.17 5.209 5.585 6.066 8.886 8.592 6.459 6.426 4.644 5.781 5.615 6.087 4.644 5.087 4 7.209 5.248 5.044 6.714 4.322 6.492 4.248 2.807 7 7.129 7.14 4.248 7.022 5.977 4.248 5.7 2.322 5.129 2.322 3.585 3.7 7.304 4.644 6.443 3.807 5.358 5.358 5.555 6.229 3.322 5.807 6.989 5.129 7.304 6.755 5.044 7.109 6 4 7.077 5.492 6.629 2.807 5.524 8.693 5.931 5.931 4.392 5.044 5.807 3 4.7 5.17 5.322 5.615 6.539 4 3.585 5.087 4.907 7.022 5.883 5.392 4.248 2 3.585 4.459 4.807 4.459 6.615 2.807 3 5.931 2.585 4.524 4.858 0 4.248 5.7 3.17 4.392 4 5.492 4.248 5.807 3.585 4.7 3.585 3.17 4.248 3.7 3.17 5.459 5.044 4.585 4.524 3.907 5.17 3 5.285 3.459 6.555 3.907 2 6.7 5.209 3.907 5.087 3.322 4.807 3.459 4.644 3.7 4.322 2.322 2.585 4.322 3.7 4.755 6.794 2.322 2 3.585 5.209 3.17 3.322 6.109 1.585 4 3.807 2.322 5.087 2.585 2.585 4.459 5.044 5.585 4.7 4.954 3.7 3.7 1 2.807 5.209 5.555 4 2.807 4.17 0 1.585 2.585 3.322 6.022 3.7 4.392 5.209 5.833 5.672 3.907 2 4.858 5.7 3.7 3.807 1.585 4.644 2.807 5.044 6.392 4.17 6.524 0 2.807 4.459 4.459 4 2.807 3 4.459 5.322 4.907 3.907 3.907 3.585 6.895 4.392 6.755 4 6.022 1
gene82 3.17 4.807 2.585 4.585 4.459 1.585 2.807 1 0 1 1 0 4.248 3.7 6.476 1.585 3.17 4.644 2.322 1 2.585 6.17 1 4 4.807 0 2.807 0 1 3.17 4.248 3.807 0 4.954 4.322 3.322 5.358 1 4 1 5.044 1 0 1.585 2.807 2.807 3.17 0 0 4.087 1.585 0 3.459 3.322 2.807 4 5.7 1 0 3.459 5.672 4.7 4.585 5.209 0 4.858 4.392 1 3.907 2.807 1 3.585 4.524 5.209 2.322 0 5.585 2 1.585 4.459 6.741 5.858 0 5.322 5.585 3.7 6 5.087 2.807 0 2.585 1.585 1 2.585 0 5.644 6.229 4.7 0 5.931 3.7 5.555 2.322 5.087 3 3.17 3.17 4.858 1.585 6 5.322 6.358 4.954 6.644 5.426 3.17 5.644 6.57 6.087 4.644 6.044 1 3.585 4.755 4.585 3.7 0 0 7.285 5.209 5.129 4 6.687 6.304 4.858 4.858 2 7.14 0 5.285 8.124 4.524 3.907 6.615 6.375 6.895 1 1.585 6.459 3.585 5.392 1.585 5.248 1.585 0 5.781 4.392 2.322 4.807 3.585 0 4.087 1.585 6.285 7.331 0 2.585 4.459 2.585 4.585 3 6.585 0 4.755 5.644 1.585 5.087 5.426 6.768 1 3.17 2.807 3.459 4.858 0 4.644 5.209 0 2.807 0 3 5.426 5.833 6.358 1.585 1.585 4.392 6.755 7.022 2 5.672 4.087 5.672 4.7 0 0 7.109 6.285 7.358 4.087 3 4.17 2.807 1 4.585 6.672 2.807 5.322 4.585 0 6.741 5.7 3.585 4.954 3.322 0 0 5.044 1.585 0 6.066 2 2.322 5.755 1.585 5.977 4 6.82 5.644 3.322 7.562 5.392 5.524 6.358 3.459 2.807 0 0 3.459 6.728 7.109 4.459 5.883 2 5.17 0 4.644 2.807 0 0 0 2.322 1.585 0 2 8.472 2.585 0 0 5.883 0 3.17 0 4.459 4.17 5.358 5.644 6.109 5.807 7.285 0 6.409 3.807 4.248 6.714 5.781 4.459 6.87 5.459 5.755 3 7.6 3.907 1 6.658 0 4.17 4.087 4.087 5.087 5.524 5.209 5.17 1.585 5.615 2.807 5.585 3.807 4 4.807 6.82 0 2.322 3.585 0 4.858 7.34 3.17 2 4.392 0 1 5.7 1 5.644 2.322 5.285 0 0 0 4.858 4.322 5.954 0 0 2 2.807 2 7.7 3.459 1.585 5.426 3.807 3 5.426 5.426 4.644 1 5.087 4.7 3.459 5.392 5.781 2 6.755 4 0 6.781 4.524 5.907 0 5.615 6.109 0 6 8.285
gene83 3.459 4.248 1 1.585 2.322 1 2.585 3.585 2.585 2.585 2.807 2.585 2 2 2 4 3.459 2.807 3 0 3.907 2.322 1 2.322 3 0 3.17 4.248 1.585 3.7 2 3 3.322 3.585 3.459 3.17 2.807 2.807 4.17 4.7 3.17 2.322 2 4.087 2.585 3.17 3.459 4.248 3 3.807 3.322 3.17 4.459 4.392 4.644 2.807 5.17 4.585 3.7 3.17 4.807 2 2.322 3 3.807 4.392 2 3.585 4.322 4.087 3.322 4.248 1 2.585 3.7 3.459 4.248 4 2.585 3.459 2.322 3.459 4.392 3 4 4.459 3.585 3.7 3.585 4.392 3.7 3.907 2.322 4.7 1.585 3.807 3.807 3.322 3.807 3.7 4.17 2.807 3.807 4 1.585 4.248 4.087 5.087 5.17 4.322 3.807 5.644 3.17 4.459 4.585 5.209 5.087 4.322 4.087 3.322 5.044 4.644 2.807 4.524 5 3.585 5.322 5 3.907 4.392 4.392 5.129 4.248 2.807 3.585 3.459 3.322 3.807 3 2.807 3.459 3.7 3.7 4.322 5.358 4.17 1.585 3.322 4.459 2.322 3.459 4 5.129 5.044 4.954 4.807 3.7 3.7 3.7 2.807 4.807 4.755 4.392 3.807 3.585 4.17 4 3.322 4.17 4.907 3.907 3.322 3.459 3.459 1 4.954 4.459 3.17 3 2 3.17 3.585 4.17 3.807 4.087 3 4 3.17 3.322 4.248 3.7 3 4.459 4.644 2.807 4.807 3.459 4.087 2.807 4.392 4.644 3.585 3.807 4.858 3 4.17 3 3 4.392 4.392 3.459 3.907 3.807 4.755 3.585 4.907 3 3.585 3.322 3.322 4.907 3.907 4.17 3.585 3.585 3 1.585 3.17 2.807 3.459 4 4.644 1.585 3.585 3.17 4.17 3.459 3.907 3.459 4.858 4.524 4.087 3 3.907 3.585 4 2.322 3.585 3.459 1 3.17 2.322 2.585 3 3.17 3 3.322 4.087 3.807 2.322 2.807 1.585 3.459 3.585 2.585 2.322 2 3.585 2 3.322 2.322 3 2.585 2.322 3 3.322 1.585 3.322 2.585 3 1.585 2.585 3.7 2.585 3.17 3.459 2.322 2 3.322 2.585 2 2.807 4.322 3 3.17 3.459 3.7 3.17 1 2.322 3.459 0 2 2 2 2 1 1 2 2 1.585 2.322 2 2.322 1 3.459 3.459 1 1 2.585 2.807 0 2 2.807 2.807 2 1 2.322 3.17 2.807 3.459 3.322 2 3.907 4 3.17 2.322 2.585 1 1.585 3.322 3.322 3.322 3 2.807 3.585 1.585 2.585 3.17 0 3.807 2.585 3.585 3 2.585 2.585 3.459 3 3.459 4.248 2.807 3.7 2.585 2.322 3.585 2
gene84 6.443 5.209 5.459 5.728 5.555 4 3.459 6.492 4.644 4.858 4.807 5.358 4.392 5.17 5.426 6.066 5.931 4.392 5.087 6.15 5.322 1.585 5.555 4.524 4.322 5.358 5 4.954 5.392 5.087 6.358 4.322 6.492 5.358 6.358 3.807 6.443 6.644 5.615 3.585 5.285 4.858 5.931 5.781 5.907 3.17 4.807 5.209 5.781 6.229 5.907 3.17 5.322 4.087 4 5.755 4.954 5.585 6.129 4.858 4 3.7 5.087 4.907 6.209 4.907 4.807 5.585 3 5.781 6.066 5.858 5.426 5.833 6.672 4.807 5 6.714 5.492 5.807 5.322 5.524 5.524 6.022 6.15 4.644 4.954 5.7 5.672 5.248 5.615 5.907 6.539 5.807 6.209 6.358 3.17 4.459 5.129 4.807 4.954 6.044 6.229 5.492 6.943 6.267 7.19 3.807 6.34 5.209 4.807 6.087 6.15 6.524 3.459 5.17 6.375 5.358 4.585 5.358 5.7 5.755 4.17 6.57 5.555 6.285 6.585 5.728 6.409 5.392 4.392 6.022 4.248 4.087 6.066 3.807 3 5.807 4 4.858 3 4.585 5.807 4.7 3 5.555 4.322 4.087 5.555 5.977 4.248 5.644 5.087 4.17 4.7 5.555 3.907 4.907 4.755 3.907 5.858 5.087 3.585 3.7 4.17 3 3 6.087 5.17 5.209 4.524 5.248 5.322 5.585 5.7 3.17 5.615 4.524 5.459 4.907 3.7 4.954 4.248 4.755 5.781 4.17 5.585 4.954 3.585 5.285 4.459 5.459 3.585 2 5.17 4.858 4.7 4.524 5.907 5.087 4.858 5.615 4.858 2.322 5.615 5.755 5.555 4.459 5.615 4.858 5.728 4.322 4.858 4.322 4 5.524 5.209 4.807 3.459 5.615 3.585 2.322 5.555 5.322 4.248 5.044 4.17 6.322 5.954 5.977 4.322 4.907 4.807 5.129 5.977 4.7 4.459 5.615 5.459 4.248 5.248 5.129 5.672 4 4.644 3.807 5.781 5.426 3.807 4.7 5.209 5.209 3.7 5.858 5.644 5.459 3.322 4.585 5.044 4.807 4.322 4.644 4.524 5.17 5.087 4.954 5.524 4.17 4.644 2 4.524 3 5.087 4.524 6.044 5.858 4.392 5.585 4.807 4.807 4.644 4.585 5.555 4.459 2.807 5.17 4.954 5.524 4.858 3.17 4.644 4.585 4.644 2.807 4.644 4.392 5.322 5.044 5.585 4.322 5.044 5.248 4.858 3.807 4.17 4.322 3 3.907 4.858 5 3.907 4.459 4.858 5.285 4.392 3.459 3.459 4.248 4.644 3.807 4.459 2 3.459 3.459 4.322 4.17 3.585 4.524 4.17 4.585 1.585 4.087 3.907 4.248 3 3.585 4.7 1.585 4 2 3.7 4.322 3.807 4.524 4.17 2 3 4 4.392 4.7 2.807 4.248 4.322 2.322 4 2.585 3.322 4.459 2.807 0 4.322 4.907 3.907 4.585 4.17 3.907
gene85 5.954 5.585 5.129 2.585 4.392 4.807 7.066 6.672 4.087 6.066 5.755 5.555 0 4.907 1 3.17 0 4.585 1.585 2.807 4.7 7.248 5.209 5.907 6.57 4.585 6.022 5.248 6.322 5.392 6.539 5.129 6.044 7.426 5.755 1 2.322 5.781 5.392 5.977 5.524 4.755 4.954 0 6.714 6.087 2 4.644 5.644 6.066 3.17 0 0 0 0 2.322 4.459 3 2.322 2.322 6.977 6.508 3.17 5.285 3.807 0 3.459 5.322 2 7.248 6.7 5.087 6.672 4.858 6.285 4.954 7.238 5.285 5.426 5.931 5.358 4.807 3.7 7.129 6.476 4.954 6.492 7.304 7.055 7.011 5.907 1.585 6.555 5.833 0 3.459 5.883 1 7.119 6.285 8.033 7.555 7 4.524 6.267 6.443 7.109 5.883 4.954 5.7 3.907 1 7.229 2.322 6.109 6.066 4.585 2.807 5.644 0 4.7 6.322 3.322 2 0 5.044 5.426 3.322 3.907 6.687 4.7 3.807 6.044 6.209 1 5.931 6.022 0 5.087 3.459 6.17 6.209 6.267 6.044 4.392 4.322 1.585 5 5.728 2 2.322 3.459 6.109 6.807 0 3.585 6.443 6.248 5.358 0 5.585 7.34 6.741 6 3.17 6.883 6 8.308 8.214 6.524 7.57 7.679 6.426 5.555 0 6.644 5.555 6.919 2 8.248 7.044 6.129 8.331 7.883 6.022 0 5.129 1 6.248 8.317 6.15 6.443 7.033 0 7.304 0 8.006 6.492 7.276 5.728 0 5 5.129 8.16 7.994 7.366 8.676 5.492 4.248 8.752 7.629 4.644 7.508 7.358 7.418 8.209 6 7.7 8.322 7.5 8.313 8.451 3 7.96 7.34 4.807 5.931 5.807 1 8.718 7.644 5.883 5.672 8.093 5.285 7.735 6.109 8.6 6.555 8.262 7.19 7.679 1.585 7.562 7.011 8.551 7.943 8.464 0 7.129 5.044 0 3.807 7.977 6.833 6 7.901 4.524 8.17 6.966 8.833 8.358 9.129 7.19 7.562 5.954 7.629 5.977 8.827 8.611 5.615 8.785 8.476 6.989 8.592 8.64 8.375 7.679 8.566 8.504 6.476 7.366 7.741 7.839 0 0 1 8.665 7.459 5.044 7.629 8.175 5.209 7.794 7.889 7.889 6.82 7 6.644 5.672 3.907 6.794 5.807 4.392 7.267 1 5.392 7.672 6.426 5.459 5.883 3.807 6.615 1.585 0 6.492 5.644 6.714 3.7 7.066 6.375 4 7.044 3.459 6.615 2 6.989 4.644 3.459 4.7 1.585 1 4.392 4.954 5.907 6.34 6.977 6.129 5.585 6.629 5.615 7.14 7.547 4.459 2.322 6.508 6.931 4.322 4.459 6.658 2 6.943 7.2 7.119 6.392 4.087 6.728 6.615 6.209 6.57 7.637 4.459 5.426 5.358 7.14 6.248
gene86 2.585 2 1 2.585 3.907 5.044 3.585 2 3.907 1 3.807 2 2.585 4.858 3 2.322 3.17 3.322 3 1.585 1.585 2.585 3.322 2.585 1.585 3.459 3 2 1.585 3 2 1 2.807 2.322 2.322 2.807 2.807 2 2.322 1 2 3 1 3.459 2.807 2.585 3.7 1.585 1.585 0 2.322 2.322 1.585 2.322 2 1.585 2.807 2 2.585 1.585 1 2.807 1 2.585 1.585 1 1 2.322 0 2.322 1.585 0 2.807 0 2.585 1 3.17 2 0 1 2.322 2.322 2 3.7 1.585 2 1.585 3.459 3 0 2.585 2 2.585 3.7 2.322 2 3.17 4.087 1.585 3 3.907 2.322 3.17 3.322 2.585 2.807 3.585 2.322 1 1.585 0 3 1.585 1 3.17 3.17 0 2.585 1.585 1.585 1 1 1.585 2.585 3.807 2.322 2.322 0 0 1 3 2 3.17 3.322 3 2.322 1.585 2.322 0 0 3.585 1 0 3.17 1.585 1 1 2.322 2.322 4.087 0 0 2 2.322 2.807 2 3.459 3.322 3 2 0 3.459 1 1.585 2 1 1 3 2.585 3.17 2 3 2.807 0 1 1 2 0 1.585 2.322 1.585 2.322 3.17 2 2 0 1.585 1 0 1.585 1 2.322 3.17 0 2 1 1 2.322 2.322 1.585 0 2.807 1.585 1.585 0 2.807 2.585 0 2.585 2 2 2 1 2 1 0 2.322 1 2.807 0 0 2.585 1.585 0 2.322 1 0 1 2.322 2.322 2.322 1.585 3.459 0 0 0 1 1 0 2.585 1 1.585 1 0 3.17 0 3 2 2.585 1 2.322 1 1 2 1.585 1 2.585 2.585 2.585 1.585 1.585 2.807 0 2.585 3 2 2.322 0 2.585 1 3.17 2 3.17 3 3.322 3 4.585 1 1.585 1 2 0 1 1.585 0 2 2.807 0 2.807 4.17 2 3 1 2 2.322 1.585 2.585 2.322 2.807 1.585 2.585 3 1.585 3.17 4 2.322 3 2.322 1 1 2.585 2.585 2.585 0 1.585 2.807 2 2 0 3 1.585 1 2.322 3.322 3 0 1.585 3.17 2 2.807 3.7 1 1.585 2 3.322 2 3 1 3.907 2.322 0 2.807 2.322 1.585 2.322 2.807 3 3 3.17 3.585 2.807 3.459 2.585 3.585 3.7 4.087 3.17 3.907 2.585 2.322 2 3 2.807 2.322 3 3
gene87 4 3.585 4.17 4.644 4.858 3.17 4.459 4.322 1 4.087 3.585 3 4.087 1.585 4.17 2.585 4 3.459 3 5.087 5.129 3.322 3.807 4.087 4 2.807 4.248 4.248 3.7 3.585 3 3.322 1 2.807 4.248 2.585 2.807 4 1.585 3.17 2.585 3.322 3.907 3.17 2.585 3.17 0 3.322 3.459 3.807 4 1 2 3.17 1 4.17 3.7 3.17 3.459 4 1 2.807 3.322 4 0 2 3 3.459 3.7 4.17 4 3.807 4 4.087 4.459 3.322 2.807 2.322 3.322 2 3.322 3.585 3.585 3.459 4 4 3.807 2.322 3.17 4.7 3.459 3.907 3.322 4 3.17 3.907 4.7 0 3.7 2.585 4.087 4.087 3.322 3.7 3.17 4 2.807 2.807 4 2.585 2.807 4.17 3 4.248 3.907 4.17 3.7 4.585 3.459 3.807 4.755 4.585 4.524 4 3.322 3.7 1 3.585 3.17 3.907 1 3.907 3 3 3.7 3.322 4.585 4 3.585 3.17 3.17 3.322 3.585 3.907 2.807 3.17 3.807 4 3 3.7 1.585 3.807 1.585 3.17 2.585 3.807 2.322 3.322 1.585 3.322 1 3 0 2.807 4.322 2.807 2.585 4 3.7 3.17 4 3 3 3.17 2 3.807 2.807 3.585 3.807 2.585 1.585 3 3.322 3.17 3.459 1.585 2.322 4.322 3.459 3.17 3 3.7 2 2.807 2.585 3.322 3.585 2.322 4 3.585 3.322 3.459 2.585 2 3.459 4 3.585 2 3.459 3.322 4.087 0 3 4 1.585 2.807 3.459 3 4 3.322 3.7 4.17 3.322 2.807 3.7 4.248 3.459 3.907 1 3.7 3.7 2 4.17 2.807 2 4 2.322 3 2 3.585 3.585 2.807 3.907 4.392 3.7 3.7 3.907 3.585 2.322 2 3.907 4.17 2.807 2.322 2 4.17 3.459 3.17 3.459 1 3.7 4.17 2 3 4 3.585 3.459 3 2.585 3.322 3.585 2.322 2.585 3.7 3.459 3.907 3.907 4.087 4.322 4.17 3.17 3 3.17 4.907 3.807 4.7 3.907 4.807 2.585 3.585 4.087 4.459 4.17 3.322 4.392 3.7 3.459 4.322 4.392 3.585 3.17 3.807 3.17 3.585 2 3.807 4.644 2.322 3.322 3.7 3.459 3.17 4 4 2.807 2.807 3.585 4.524 2.807 2.585 3.459 2.322 4.17 3.17 3 3.459 4.087 1 4.17 2.322 4.755 3.585 4.248 2.585 3.807 2.807 4.755 4.087 3.459 3.459 4.907 3.17 2 3.7 4.17 2.807 4.524 3.7 4 4.524 4.392 4.755 4.524 3.459 3.7 4.524 3.807 4.459 4.248 2.585 4.807 2.585 4 2.585 4.392 4.907
gene88 5.954 3.585 3.907 4.585 2.585 3.585 4 4.644 3.585 3.17 2.807 2.807 3.907 4.7 3.17 4.17 4.755 4.459 4.858 4.644 5.17 4.585 3.322 4.524 3.585 3.585 4.907 4.585 6.209 3 1.585 4.807 3.585 2.322 3.322 5.728 5.087 4 4.807 4 4.459 4.087 4.807 3.585 2 3 5.248 5.615 3.322 4.087 4.524 1.585 3.585 3.17 4.585 4.907 3.585 4.459 3.807 4.7 4.459 3.585 5.248 2.585 4.087 3.322 3 4.17 2.807 5.044 5.459 4.524 4.807 5.392 2 6.285 4.907 5.585 5 4.087 6.644 4 2 4.17 5.392 4 4.644 5 4.7 4.322 2.807 3.807 4.7 4.907 3.585 3.459 4.807 4.459 5.615 4.17 4.954 2.807 4.644 5.392 3.17 3.585 3 4.17 5.615 3.907 5.728 3.7 4.459 3.17 6.714 4.459 4.17 4.858 5.17 5.555 6.539 4.322 5 4.459 4.524 3.7 3.17 6.322 0 5.585 5.833 6.267 5.858 5.209 6.375 4.7 5.615 4.644 4.17 4.907 5.7 6.644 5.672 4.907 4.954 5.087 6 6.304 6.409 4.858 5.17 5.358 5.285 4.248 5.585 4.858 5.248 6.539 5.585 4.524 4.7 5.459 5.285 4.248 6.109 4.644 5.129 6.524 7.14 6.426 5.7 6.044 3.17 5.492 5.209 6.895 5.044 5.781 5.358 5.322 7.451 6.658 7.972 6.524 5.931 7.331 7.219 6.248 6.845 7.209 6.931 7.238 7.257 6.781 6.17 8.18 6.57 6 7.011 6.728 7.637 8 6.209 6.17 7.577 6.615 5.555 5.644 4.585 8.697 5.781 5.728 7.476 7 7.322 7.443 9.152 6.209 7.637 4.755 5.615 7.954 5.672 6.966 6.34 5.087 5.907 6.883 4.392 7.693 7.807 6.492 9.362 6.82 7.055 8.811 6.807 7.077 6.977 7.295 8.931 7.889 7.313 8.508 8.43 7.248 7.409 9.036 7.907 9.56 8.331 7.418 8.455 6.539 6.524 9.369 9.426 7.484 7.57 8 9.956 8.693 9.222 8.371 8.362 8.957 7.919 8.512 10.669 9.811 9.087 8.883 9.506 10.365 9.453 8.98 10.11 9.347 10.853 8.943 7.055 6.714 10.032 8.833 8.2 9.308 8.543 8.87 7.741 8.262 8.103 9.892 9.15 9.788 9.579 8.707 10.326 9.716 8.313 5.248 10.036 8.951 8.707 4.644 9.358 8.907 7.375 7.435 6.392 9.592 6.492 8.752 8.011 8.229 6.267 6.022 7.087 7.129 7.17 7.209 7.615 6 9.592 10.001 8.366 9.394 9.577 8.205 7.531 7.331 9.397 7.313 8.662 8.248 10.074 7.555 9.527 8.468 6.794 8.304 7.276 6.585 6.883 9.441 4.524 8.508 7.044 5.954 5.248 7.547 5.954 5.555 8.873 7.6 7.931 6 8.114 8.055 8.224 8.195 6.755 7.651 6.658 7.066 8.262 8.647
gene89 7.276 9.457 6.989 8.88 8.426 5.524 7.714 6.426 7.895 6.358 5.358 8.224 8.299 8.775 7.358 5.285 7 7.592 8.028 8.943 7.693 7.276 8.366 7.983 6.409 7.5 6.392 5 6.755 9.907 8.317 8.439 9.028 8.791 6.833 6.907 7.011 7.845 8.87 10.008 9.972 10.236 10.48 8.409 10.873 10.787 10.506 12.094 11.147 9.464 8.811 10.136 10.825 10.803 11.013 11.181 8.531 8.849 10.276 9.785 11.234 7.531 8.669 10.103 10.033 9.5 10.815 11.728 10.261 9.085 9.537 9.16 8.626 10.248 8.353 7.839 9.893 5.492 6.508 6.129 5.7 8.044 6.858 8.618 9.594 7.658 7.331 6.304 8.344 7.033 9.147 8.155 6.6 8.468 8.974 7.883 7.435 7.721 8.468 5.524 7.011 7.858 7.629 5.285 8.271 4.524 8.098 9.424 9.468 8 8.077 7.229 4.858 8.375 9.36 10.703 9.36 9.702 9.581 9.529 4.907 7.827 7 10.216 9.646 11.505 10.783 10.189 9.526 9.267 8.087 10.699 10.078 8.665 8.527 9.34 9.669 9.111 10.431 8.344 10.687 7.983 10.65 8.839 2 10.667 7.392 8.798 10.206 10.887 8.535 11.004 9.322 9.264 5.755 9.353 6.794 9.322 8.615 9.082 9.466 10.707 8.451 10.392 9.713 10.517 2.322 7.735 12.487 11.141 10.86 10.345 11.605 9.443 8.134 9.177 9.231 7.919 9.716 10.83 7.615 9.807 12.183 10.671 11.373 7.435 4.459 11.343 9.224 10.916 10.103 8.468 9.43 10.958 9.119 10.16 11.103 12.413 6.34 10.557 10.181 9.73 11.547 11.025 10.397 8.555 10.604 11.916 10.823 9.437 11.309 11.949 11.671 11.769 9.322 11.539 9.97 8 9.987 11.024 9.714 9.948 10.725 10.393 11.94 9.788 11.299 10.106 9.631 10.812 7.82 9.524 12.113 10.7 8.451 9.662 9.768 11.696 10.28 7.6 10.805 9.071 9.264 9.295 8.379 9.248 12.226 10.752 12.177 7.055 7.931 9.457 8.353 10.129 9.49 11.719 7.814 10.07 7 11.467 9.878 10.756 10.934 10.635 9.315 8.775 8.711 10.924 8.344 11.69 10.359 8.823 10.066 8.98 11.29 11.283 11.24 7.16 9.299 8.974 9.069 8.907 7.15 9.172 9.241 9.373 9.394 10.843 9.18 9.299 10.094 10.11 8.19 10.419 10.303 7.948 8.934 8.738 5.615 6.954 8.547 10.398 8.622 9.025 8.397 8.405 8.459 8.785 8.281 3.17 7.304 6.443 7.129 6.426 8.109 7.994 8.562 4.248 5.807 8.531 7.775 7.322 7.839 7.276 8.492 8.913 8.48 8.665 6.044 7.937 8.765 7.651 6.82 6.895 6.943 5.858 7.304 6.285 7.401 6.807 7.418 7 7.476 5.615 8.426 7.459 6.741 7.948 9.311 6.714 7.109 6.508 7.18 7.82 7.401 8.098 1 7.443 7.098 6.15 7.16 5.7 8.15 8.392 5.858 7.392
gene90 6.358 6.322 6.555 6.34 5.807 6.539 6.508 6.658 6.989 6.87 6.066 6.768 6.883 6.931 6.066 6.87 6.833 6.524 6.585 5.426 6.229 6.508 6.17 6.6 6.15 6.087 6.375 6.248 6.209 6.109 6.066 5.524 5.392 5.555 4.954 5.555 5.524 6.19 5.555 5.555 5.555 5.087 5.129 5.17 4.459 5.555 5.585 5.087 4.7 5.087 5.129 5.087 5.248 5.087 5.492 5 5.17 4.524 4.644 4.322 5.358 4.322 3.459 4.585 5.129 5 4.807 4.524 4.858 3.807 5 4.807 4.524 4.248 5.17 4.17 5.285 5.17 4.858 5.209 4.459 4.954 4.248 5.044 4.524 4.954 3.585 5.129 5.17 4.858 5.209 3.585 4.807 4.858 4.858 4.644 4.907 5.209 5.248 4.954 4.585 5.459 4.907 5.285 5 4.644 5.426 5.492 4.7 5.392 5.833 5.129 5.209 5.585 5.672 5.087 5.285 5.17 5.555 5.044 5.615 5.585 5.524 5.392 5.644 4.907 4.248 4.807 5.087 5.248 5.129 5.248 5.209 5.044 4.755 5 5.285 4.7 4.755 5.392 5.285 5.129 4.858 5.459 5.492 5.7 4.524 5.087 5.129 5.087 4.755 4.954 4.907 4.907 4.807 4.17 4.755 4.807 4.858 5.044 4.248 4.907 4.17 4.907 4.392 4.585 4.322 4.392 4.322 4.459 5.044 4.524 3.7 4.087 4.524 4.7 4.524 3.907 4.248 3.907 4.459 4.585 4.392 2.585 4.248 4.322 4.248 4 4.17 4.459 3.907 4.392 4.7 3.7 3.907 4.087 3.459 4.087 4 3.907 3.7 4.644 3.807 4.17 4.087 3.17 4.585 4.087 4.17 3.459 4.585 4.087 3.7 2.807 4.087 3.585 4.322 4.392 3.907 4.392 4.322 3.459 3.907 4 3.807 3.459 3.907 4.524 3.807 4.322 3.907 4.17 3.807 3.7 4 4 3.322 3.7 4.459 4.087 3.7 3.907 3.907 4.248 4.459 3.807 3.322 4.087 3.459 3.585 3.907 4 3.807 3.907 4.858 4 3.907 4.248 4.585 4.524 4.322 4.644 4.585 3.459 4.322 4.524 3.7 4.248 4.585 3.459 4.585 4.087 3.807 4.17 4.087 4.17 4.248 4.322 4.459 4.524 4.322 4.17 4.524 4.7 4.248 4.807 4.7 4.524 4.322 4.322 3.585 4.17 4.392 5.044 4.392 4.7 4.807 4 4.907 4.459 4.322 4.322 4.524 3.459 4 3.322 4.392 4.322 4.644 4.524 3 4.644 4 4.524 4.322 4.858 4.322 3.585 4.807 4.585 3.807 4.17 4.459 4.392 4.322 4.248 3.807 4.392 4.248 4.858 4.248 3.459 3.17 4.907 4.087 4.807 3.807 4.858 4.322 4.392 4.585 3.322 4.7 4.644 4.248 3.907 4.807 3.459 3.585 4.459 4.585 4.858 4.322 4.322 4.392 5.087 4.248 4.459 4.17 4.248 4.17 3.807 4.392 3.585 4.17 4.585
gene91 0 0 1.585 0 0 2 2 0 1 0 4.7 4.524 0 2.585 1.585 2 4.644 0 4.858 0 0 1 0 3.585 1 0 0 1 0 1 3.807 1.585 0 0 2 0 3.807 1 0 4.644 0 2.322 0 0 6.392 3.322 0 0 0 3.17 4.858 0 3.459 0 0 0 0 0 1.585 5.728 0 1.585 5.555 1 0 0 0 0 0 0 0 0 3.907 5.129 5.644 1 0 1 2 0 2.807 0 0 3.17 0 0 3.17 1.585 0 1.585 0 0 3.322 2 0 3.322 0 3.585 0 5.129 0 0 4.248 1.585 2 4.644 0 1 1.585 0 0 0 0 0 0 0 6.57 0 0 0 0 1.585 1.585 4.755 0 3.585 0 0 0 0 0 1 1.585 3.459 0 5.426 0 0 2.807 0 0 3.17 3 0 0 2.585 0 1 1.585 2.322 0 2.807 0 1.585 0 2.322 1.585 1 1 0 0 0 0 0 2.807 1 0 0 0 0 0 1 1 0 0 0 0 0 0 0 2 1 1.585 0 0 1 0 0 0 0 1 0 2.585 1.585 0 0 0 3.807 2 0 1.585 2.807 1 1.585 1 2.807 0 0 3.322 1 1 0 0 1 1 3.7 2.322 0 0 0 0 1.585 0 2.585 0 0 0 0 0 0 0 0 0 1 0 2.585 0 1.585 0 0 0 0 0 0 1 0 0 0 0 0 0 0 2 0 1 0 0 0 0 0 0 0 0 0 0 0 0 0 0 0 0 1.585 0 1 0 0 0 0 2 0 0 0 0 1.585 2 0 0 0 0 1 0 0 0 0 0 1 0 2.322 2.585 0 1.585 0 0 0 0 0 1 0 0 0 0 0 2 1.585 0 0 1 0 0 0 0 0 1.585 0 0 0 0 0 0 0 0 0 0 0 0 0 1.585 0 0 0 0 2 0 0 0 0 0 1 1 2.322 0 2.585 0 0 0 1 0 0 2 1 0 0 0 0 2.322 0
gene92 4 4.087 5.248 5.209 5.17 4.322 4.907 5.129 4.087 4.248 2.322 3.459 4.585 4.7 4.459 4.644 4.585 3 3 4.807 5 2.585 4.858 3.322 4.322 4.524 3.322 4.248 3.907 5.358 3.17 4.524 5.392 3.17 5.087 3.322 4.7 4.907 5.248 2 3.585 4.858 3.907 5.426 4.248 3.807 5.129 4.644 4.524 4.7 4.248 3.585 3.17 4.524 3.585 4.087 3.7 5.044 2.322 3.585 4 4 4.087 2.585 4.7 3.907 3.907 3.907 4 4.585 4.392 3 4.644 3.7 5 3.322 5.248 5.555 5.129 5.555 0 4.524 4.907 5.833 5.044 4.087 2.807 5.883 5.615 4.907 5.129 4.17 4.087 3.907 4.644 4.755 3.907 5.585 4.524 5.615 5.524 4.644 4.954 4.585 5.358 5.322 5.931 4.17 4.858 6.672 2.807 5.322 6.392 6.6 4.7 3.907 3.907 3.585 4.524 3.459 6.19 4.807 5.044 5.044 6.087 6.285 6.476 5.17 3.17 6.508 3.7 6.17 5.555 6.066 5.426 4.248 4.807 3.907 3.907 3.7 4 4.954 4.644 5.931 5.17 4.248 4.585 5.858 5.209 4.907 3.585 5.044 5.807 5.209 5.755 5.524 5.615 6.375 6.022 3.459 3.322 4.644 2 6.539 6.443 6.768 3.7 6.845 6.358 6.629 5.492 6.322 5.209 4.248 6.129 5.459 6.585 6.022 4.7 7.476 4.459 6.585 4.644 6.044 7.248 7.033 6.943 6.476 5.322 6.768 3.459 6.615 4.392 4.524 6.781 6.209 4.807 6.57 7.119 7.883 6.022 7.418 5.392 6.845 6.87 8.16 6.845 6.658 5.833 6.492 5.044 5.285 6.728 6.741 5.907 4.459 5.322 4.322 6.895 7.637 7.562 6.066 5.728 6.895 5.524 7.077 5.954 7.313 7.741 7.592 6.229 7.349 5.672 7.15 7.098 7.087 6.966 7.34 8.039 7.055 7.637 8.103 7.989 7.257 7.966 8.14 6.524 6.6 7.476 5 5.17 5.931 6.476 5.755 6.943 6.34 7.087 4.7 7.066 6.443 6.741 7.34 8.313 7.775 8.443 7.637 7.022 5 8.033 5.907 7.539 6.931 6.15 6.248 6.714 7.644 7.077 7.925 7.34 7.285 7.741 8.15 8.422 7.257 8.214 6.492 8.061 7.852 5.931 7.313 7.18 7.585 7.735 6.6 6.304 5.426 6.755 4.087 7.34 6.066 4.7 6.17 6.443 6.34 6.426 6.304 6.34 7.17 5.524 6.741 6.615 6.555 5.615 5.17 6.794 5.615 2.585 5.807 6.807 5.728 6.919 5.044 7.276 5.285 6.794 4.858 5.728 5.322 6.476 6.87 6.508 5.492 5.833 6.248 5.833 5.392 6.426 5.585 5.931 6.129 6.492 5.087 5.931 6.129 5.459 6 5.459 4.954 6.768 6.781 4.392 6.129 4.907 3.907 4.907 6.267 5.858 6.358 4.459 4.755 6.585 6.555 5.322 6.524 5.129 3.17
gene93 3.322 2 3 2.322 3.322 0 1 2 4.585 3.17 1.585 2.585 1 4.17 2.807 2.585 3.322 2.322 3.459 4.248 3.459 4.248 4.954 4.17 3.907 0 1.585 1.585 4.087 4.392 0 1.585 3.907 2.807 2.585 2 2.585 3.322 3.17 4.585 4.524 4.322 5.248 4.585 2 2 4.7 5.322 4.755 3.322 3 4 4.17 4.524 0 5.883 5.129 2 2.807 4.954 4.585 2.807 1 4.248 3.322 5.728 5.248 4.17 3.807 4.807 5.248 3.807 4 3 2.322 3.807 4.322 4.585 2.322 1 1.585 2.585 2 4.7 2.807 2.322 0 4 2 3.459 3.17 3 1.585 4.17 1 3.17 3 2 3.322 1 3.7 3.322 2.322 2.322 4.7 3.907 4.248 3.17 4.807 3.807 3 5.322 5.044 5.129 5.585 5 3.17 5.209 4.907 3.17 3.322 3.17 5.209 2 5.044 3.585 5.129 5.087 4.392 4.322 5.17 2.807 6.129 3.17 4.459 4.585 3.17 4.954 6.285 4.907 3.7 4.248 4.459 3.7 3.807 2.807 3.907 3.585 3.17 3.459 2.322 4.392 3.17 4.17 4 3.7 2 0 2.322 4.17 4.087 5.209 3.7 2.322 2.585 4.459 3.585 2.585 3.459 5.248 3.807 2.322 2 3.459 2.807 2.807 2.585 0 5 3.7 2.322 4.17 2.322 2.585 2.807 3.322 3.585 2.807 2.585 1.585 3.7 4.322 3 2 0 3 2.807 0 3 4.248 2 1.585 2.322 2.322 5.285 4.322 2.322 4 2.322 5.755 3.17 0 2.322 4.248 2.322 0 2.322 1.585 1.585 3 0 1 2.585 3.322 3.907 3.585 2.807 2 0 1 3.585 1 3.459 2.807 0 3 1 3.322 2.807 3 1.585 2 2.322 2.585 3.907 2.585 1.585 2 2.322 2 4.17 2 4 1.585 5.087 4.644 2.807 3.807 2.585 1 3.7 3.807 2 3 1.585 3.17 1.585 3.17 4.7 2 3.17 4.644 2 2.322 4.524 1.585 2.585 4.248 2.322 2 2 2 0 3.7 2 1.585 0 2.585 2.807 0 1.585 2.322 2.322 2 1.585 4.248 1.585 3 0 3 1 2 0 3.585 4.644 2 4.087 2.807 2.585 1 3.459 4 1.585 1 1.585 1.585 3.585 4.907 0 2 3.459 2.585 1 2.807 1 3.459 3.17 3.322 2.807 2.585 2.807 1 1.585 1.585 2.585 2.807 2.585 2 4.248 2 2 0 0 2 2 2 2 4.17 0 0 0 2 2.585 3.7 1 3 2.322 2.585 0 2.585 2.807 0 2.585 1 1 3.459
gene94 3.459 5.248 5.087 5.492 5.7 3.807 6 5.285 4.954 5.907 5.644 5.044 5.322 5.322 6.644 5.322 5.044 5.248 5.781 5.672 6.209 5.807 4.087 5.524 6.476 5.322 5.129 6.409 4.755 5.358 6.066 6.066 5.977 6.267 6.629 6.358 6.066 5.883 7.077 7.2 6.629 7.011 6 6.267 6.6 7.435 6.15 6.644 5.426 6.409 6.895 5.426 6.248 7.19 5.322 6.585 7.011 8.055 5.644 6.833 7.637 6.87 7.468 7.801 8.028 6.833 6.34 6.508 7.741 5.883 6.919 7.313 6.539 6.658 6.858 6.7 7.109 6.492 6.229 6.858 5.833 7.401 7.707 7.983 7.665 7.229 7.693 8.061 7.607 7.562 7.913 6.768 7.248 7.087 6.728 6.443 6.358 7.555 6.919 7.087 6.794 7.6 7.658 6.907 6.267 6.476 5.833 7.827 6.375 7.267 6.229 7.2 7.5 7.011 7.18 7.19 7.129 6.858 7.16 7.585 7.15 6.209 6.919 6.989 8.15 7.257 7.066 8.119 7.468 7.209 7.15 7.109 7.2 7.16 6.794 7.658 8.055 5.524 7.484 6.476 7.322 6.209 7.384 6.768 8.2 7.679 6.858 7.229 8.2 7.331 8.214 6.524 7.077 7.622 7.322 7.87 8.771 7.17 8.205 7.022 8.344 7.248 7.484 8.512 7.022 8.543 4.17 6.954 7.443 8.044 8.574 8.861 8.093 7.066 7.693 9.997 9.14 6.858 7.735 8.745 8.209 8.435 9.466 8.5 9.101 8.48 8.371 8.748 8.88 9.778 8.418 8.925 9.257 9.19 8.547 9.222 8.585 9.109 7.57 9.646 8.842 9.369 8.707 9.633 8.375 8.451 9.276 8.839 8.913 8.963 8.931 9.055 8.566 8.304 9.177 10.074 8.414 10.008 9.815 8.765 9.478 9.702 9.074 9.445 8.762 9.403 9.241 9.377 9.693 9.29 9.512 9.748 9.382 8.687 9.453 9.042 9.114 10.047 8.589 9.044 9.486 9.807 8.358 8.989 8.604 9.044 9.455 9.197 9.526 8.977 7.707 8.366 8.409 8.077 8.435 8.527 8.633 7.665 9.355 9.042 9.428 8.718 8.52 8.229 8.512 8.326 8.267 8.392 7.907 8.765 8.765 8.861 8.596 7.762 7.401 6.977 8.114 8.443 8.858 8.504 7.839 7.524 8.476 6.895 8.344 9.05 7.937 8.488 7.468 8.524 7.794 7.788 8.718 8.738 8.114 8.972 8.05 7.693 7.531 7.585 8.611 7.476 7.409 7.484 7.907 8.476 7.948 8.647 7.547 7.358 8.299 8.392 8.849 8.426 8.267 8.276 8.589 8 7.972 8.721 7.401 9.044 9.055 9.017 8.418 8.443 8.651 8.304 8.119 8.011 8.687 9.137 8.366 7.87 8.849 7.794 7.728 9.022 8.384 8.317 8.765 7.679 8.349 7.011 8.006 8.728 9.063 8.775 8.676 8.527 8.662 8.669 9.116 8.422 9.271 8.618 8.022 8.5 9.324 9.271 8.555 8.604 8.531 8.358 9.986 9.676
gene95 1 2.807 1 0 0 1.585 2 1.585 2 0 1 1 0 1 0 0 0 0 2.322 0 1.585 1.585 1 2 0 1.585 2.585 0 0 1.585 0 1 1 1 0 1.585 0 1 2.322 0 0 0 2.322 1 2 0 0 1.585 1.585 2.322 2.585 1 2.807 1.585 1 0 0 0 1.585 2.322 2 1 1 0 1 1 1.585 1 0 1.585 0 1.585 1.585 0 1 2 1 2 0 1 0 0 2.322 2.322 1 0 0 0 1 0 0 0 0 2 0 0 3.322 1 0 1.585 0 1.585 1 2 1.585 1 0 1.585 0 0 0 1 2.585 0 1 0 1 0 0 0 1 2.585 1 3 0 1.585 0 1.585 1 2.322 1.585 1 0 0 2 1 0 2.322 0 2.322 1.585 0 0 1.585 1.585 1 1.585 1.585 0 1 1.585 0 0 0 1.585 1 1 0 1 0 1 0 0 1.585 1 1.585 2.585 1 0 0 0 1.585 2.322 0 0 0 0 2.322 0 1 2.807 3 0 0 1.585 0 0 1.585 3 3.807 0 0 1 2.322 1 2 1 1 1 2 1 0 2 1 1 1 1.585 1.585 2.807 1.585 0 0 1.585 0 0 1 2.322 2.585 1.585 1.585 1 1 2.322 2 1.585 2 1 1.585 0 3 0 1 1 0 1.585 0 3.459 3 2 3 0 2.585 1 1.585 2.807 2.322 2.807 0 1.585 3 2.585 1 1.585 2 1 0 0 3.322 1.585 3.322 2 1.585 0 0 1.585 2.807 0 3.7 2 0 1.585 0 3.807 2.585 3.322 0 2 2.585 2.807 3 1.585 1.585 3.907 1 0 0 2.585 1 1 2.322 1 2.322 1 3.585 2 4.392 1 2.807 3.459 4.17 0 3.17 1.585 1.585 4 2.322 2.585 2 3.459 4 2.322 3.17 0 4.392 2.807 1 5.585 3.7 3.322 0 3 2.585 2 3.17 0 0 4.585 3.17 3.807 4.087 2.585 3.459 5.087 2.322 4.644 3.7 0 4.17 2.322 3 0 2.585 2.322 3 3.17 4.807 2.807 3.7 1.585 4 3.7 3.459 3 3.7 4.907 5.7 2 3.807 3.807 2 0 4.087 4.644 2 2.807 3.585
gene96 5.129 5.209 3.459 5 4.7 5.492 3.459 5.492 3.907 4.7 5.615 4.322 4.907 3.807 5.209 2.585 3.322 4.322 4.322 4.322 4.907 3.585 4.585 4 2.322 2.807 3.459 4.087 4.392 5.17 3.807 5.322 4.585 4.858 4.807 4.807 4.459 4.644 4.907 1.585 4.907 4.858 4.524 4.585 1 3.7 4.392 4.807 5.644 4.248 5.285 4.392 4.248 4.524 4.087 5.248 4.322 6 4.585 5 4.858 5 5.209 4.7 5.044 5.248 5.833 6.555 5.7 5.285 5.209 5.615 4.807 5.129 4.858 3.17 5.129 5.807 4.954 5.585 4.858 5.781 4.248 6.022 5.285 5.426 6.358 3.17 6.304 5.672 6.229 6.044 6.248 5.781 6.229 5.209 5.322 5.954 5.833 4.322 5.459 5.358 3.459 4.248 5.585 5.322 6.672 6.129 5.977 5.426 5.044 5.728 6.304 6.943 6.687 5.322 6.943 7.119 6.34 6.248 7.238 6.492 6.7 6.728 6.644 6.248 6.459 6.459 5.209 7 5.615 6.954 6.248 4.807 6.087 6.375 5.977 5.459 5.755 6.15 5.17 5.7 6.426 5.248 5.555 5.392 5.248 5.524 5 5.248 4.644 4.585 5 4.524 5.728 5.248 4.644 4 4.087 4.17 4.087 4.755 4.087 4.585 4 4.17 4.248 4.322 4.524 4.858 5.426 4.524 5.7 4.858 3.907 4.7 4.644 4.392 4.248 2.322 4.524 3.585 3.322 4 4.585 4 4.322 4.585 4.858 3.459 3.907 5.426 3.7 4.7 4.17 5.17 4.322 4.644 5.044 4.644 3.907 4.807 4.858 4.322 4.459 3.459 4.248 2.807 4.248 4.585 5.087 4.392 4.755 4.322 5.17 2.807 4.459 5.644 4.248 4.392 3.585 5.781 5.248 4.524 3.17 4 4.807 4.524 5.585 3.907 5.17 4.524 5.17 5.492 5.087 5.087 4.644 3.322 5.209 5.285 5.285 4.755 5.833 5.087 5.807 4.392 6.129 4.644 5 3.322 5 4.858 4.907 5.392 5.129 5.285 4.907 1 5.555 5.459 5.248 4.807 4.858 4.459 4.907 5.209 5.129 6.022 4.248 4.585 4.322 5.644 3.585 5.248 3.7 4.585 4 5.322 2.322 4.907 5.755 5.209 5.672 5.392 2.807 6 6.066 5.358 6.7 6.19 5.977 5.954 5.907 7.022 6.644 6.19 5.883 6.129 4.755 5.907 6.919 6.508 6.322 7.34 6.907 5.7 6.248 6.229 6.109 6.267 6.443 6.087 6.409 6.858 6.931 5.781 6.943 5.781 6.658 6.109 3.459 6.508 6 6.17 4 6.358 6.375 6.409 5.358 6.492 6.248 6.285 4.807 6.066 7.119 7.119 6.943 6.658 7.994 4.954 5.907 4.807 5.977 5.426 6.17 6.555 5.285 5.907 5.807 6.229 6.087 1.585 6.629 6.687 5.833 5.807 7.011 5.728 5.728 6.672 6.728 7.57 6.807 6.358 7.248 6.768
gene97 6.358 4.755 6.781 5.555 4.585 7.468 7.547 5.644 7.451 5.492 7.384 7.577 7.14 7.209 6.7 7.313 7.238 7.409 7.322 6.845 6.375 5.977 5.644 7.672 6.907 7.807 6.304 7.14 6.492 5.672 7.322 5.672 5.087 6.615 5.248 7.313 6.304 7.16 7.775 6.629 7.858 7.426 7.2 7.748 7.257 6.555 8 6.508 7.459 4.17 7.607 7.524 7.889 8.028 8.262 4.585 6.34 6.476 7.672 7.728 7.845 8.14 7.6 7.492 7.555 7.972 4.907 7.022 7.516 4 7.762 7.349 7.011 6.443 6.989 6.15 7.539 5.358 7.435 7.492 7.109 7.607 7.451 7.672 7.845 6.741 7.547 5.322 7.755 5.833 7.7 7.022 7.629 6.858 7.883 7.966 7.7 7.966 7.87 7.547 6.109 5.728 6.781 7.285 5.392 6.375 6.907 7.313 5.129 7.531 7.707 7.539 5.459 7.313 6.375 6.066 5.954 4.858 5.615 7.098 7.19 7.349 5.807 7.459 6.229 6.989 6.044 6.248 7.644 6.755 7.077 7.375 5.615 5.209 6.87 5.392 6.426 6.858 4.087 5.833 7.033 5.755 3.585 6.919 6.954 7.276 6.644 7.349 7.322 6.426 7.119 5.755 6.833 7.948 7.476 7.267 7.913 8.229 7.304 7.077 7.459 6.109 7.762 7.948 7.665 6.615 8.119 7.392 7.547 5.644 6.492 6.883 6.807 6.755 7.409 5.17 7.687 7.426 7.276 7.15 6.109 6.17 7.687 4.524 6.989 7.852 7.539 7.5 7.762 7.044 5.7 7.443 7.468 6.833 7.762 7.788 7.418 7.516 7.577 7.539 7.755 7.592 7.883 8 7.555 7.409 6.066 7.919 7.693 7.57 7.919 8.248 7.129 8.262 8.082 7.607 7.531 7.607 6.989 7.788 8.039 7.827 7.585 7.877 7.492 7.468 7.651 7.443 7.895 5.322 5.644 7.585 7.977 5.977 7.313 5.883 5.755 6.585 6.6 5.322 5.755 6.6 7.257 6.943 6.989 5.248 7.2 5.248 6.555 5.858 6.555 7.109 7.033 7.14 5.833 4.858 7.418 7.392 7.375 6.977 5.883 5.209 7.295 7.392 7.19 6.833 7.238 7.366 6.409 6.585 6.907 6.358 6.687 6.714 3 4.907 7.098 5.209 6.066 6.066 5.209 6.7 6.459 6.508 6.34 6.304 6.358 6.443 6.129 6.285 6.044 3.907 6.066 5.209 6.755 5.129 4 6.476 6.508 6.044 5.044 5.807 5.7 6.044 5.728 5.524 2.807 5.392 6.443 5.781 5.907 5.492 4.954 4.524 6.392 5.954 5.907 6.129 6.658 5.883 6.209 2.807 5.615 5.492 5.672 4.644 4.807 5.907 4.524 5.209 6.109 5.426 5.358 5.858 5.17 5.426 5.426 5.615 5.755 6.15 4.392 4.7 4.248 6.044 5.615 6.267 5.524 5.426 5.087 6.044 4.644 4.248 5.858 5.087 5.977 5.907 6.229 5.555 6.322 6.555 5.248 5.615 5.044 5.17 5.977 4.807
gene98 5.585 5.358 5.044 5.644 3.17 4.087 5.209 3 5.285 4.907 4.087 4.248 3.459 4.755 4.524 3 3.322 3.907 5.524 3.459 4 5.672 1.585 5.7 4.322 5.585 4.644 2.585 6.066 5.426 4.248 2.322 3 4.807 5.555 4.087 5.044 4.524 3.7 5.17 3.907 4.248 0 3 5.285 5.755 4.755 5.392 4.392 4.248 3.585 4.858 4.807 4.907 5.492 5.426 5.615 4.17 4.585 4 4.087 4.392 5.209 5.322 5.954 4.17 4.907 4.392 4.392 3.907 4.459 5.644 2.807 5.358 4.807 4.585 4.087 5 3 2.807 5.044 4.907 4.087 4.755 5.17 2.585 3.7 1.585 3.322 4.524 4.585 4.907 2.585 4.644 3.907 3 3.459 3.459 4.954 3 4.17 4.392 3.807 2.585 4.087 2.322 1 4.954 5.087 5.285 5.209 4.392 2 4.524 3.585 3.585 5.129 5.585 3.807 4 3.459 4.7 2.585 5.17 4.807 5.322 4.858 2.807 3.459 5.426 5.087 5.492 2.807 3.17 3.7 2.322 4.954 4.644 3.585 2.322 4.524 2.807 4.459 3.322 0 4.392 3 3.7 4.755 3.807 2.585 3.322 3.322 3.7 1 4.755 3.807 2.322 2.322 4 2.322 3.322 3 2.322 2.585 3.322 0 3.17 3.322 3.585 1 3.322 2.322 3 1 4.17 2.807 2 2.585 3 1 2.585 4.524 4.17 3.17 3 3.17 1 4.248 4.524 3 4.248 4.585 4 4.524 4.087 4.7 4.7 3.17 2.807 4.392 4.248 4.17 2.322 3 0 1.585 2.807 4.248 3.322 4.17 4.7 4.322 3.7 1 4.248 4.392 1.585 2.585 3.322 4 4.392 2 2 3.907 4 4.644 3.17 2.322 5.209 4.644 3.585 5.322 4.807 3.459 3.585 3.17 4.858 4.755 2.585 4.807 4.755 5.129 2.322 3.585 4 3.907 2.807 4.392 3.17 3 4 4.392 3.459 3.585 3.17 2.585 1 2.322 3.7 3.585 3.459 4.7 3.807 4.17 2 4.459 3.585 4 2.585 3.907 1 3.585 4.087 4.17 3.322 4.907 4.459 2.807 4.7 1 3.907 4.248 3.322 3.17 4.954 4.459 3.807 4.585 3.17 4 4.524 4.459 4.755 2.807 4.585 2 4.17 3.807 3.322 4.322 3.585 4.17 2 4.459 3 3.907 1.585 3.7 4.392 2.807 3.907 3.807 2.807 3.585 4.644 3 1.585 3.907 3.459 3.7 2.585 4.248 3.322 3.585 3.322 4.644 1 2.807 3.322 4.585 4.17 2.585 3.585 2.807 3.807 4.392 2.807 3.907 1 1.585 2.807 3.807 1.585 2.585 2.585 3.322 3.7 4.392 3 1.585 2 4.17 3.17 4.087 2.322 1 3.807 4.087 3.322 3.322 4.248 3.17 4.322 4.248 2.807
gene99 6.508 8.165 7.18 4.322 2.807 5.728 6.426 4.17 6.044 7.087 6.6 5.644 6.6 7.219 4.907 7.17 6.322 7.119 5.585 7.19 6.322 3.322 5.977 6.919 3.585 6.322 6.966 6.229 3.17 4.858 5.129 6.066 4.392 6.524 5.672 3.459 6.539 6.833 6.57 4.644 8.388 6.392 6.508 6.392 6.728 5.209 6.426 6.794 5.17 4.392 6.931 6.644 6.15 7.238 6.555 7.644 4.17 7.313 7.18 7.295 7.748 8.124 1 6.15 7.375 8.676 6.17 6.524 7.7 6.109 4.644 5.644 6.82 4.954 4.322 6.459 6.109 3.7 6.687 4.954 5.858 7.209 6.845 6.492 7.877 5.459 6.285 7.492 7.977 5.931 6.672 7.426 5.954 6.741 7.845 6 6.858 7.248 5.858 6.443 8.15 5.931 4.248 7.728 3.907 5.7 8.439 7.366 8.253 7.238 5.17 5.977 6.658 5.17 7.5 4.907 6.585 4 4.807 5.426 7.16 8.243 7.129 7.983 7.883 4.392 9.384 7.16 7.459 7.562 8.655 7.972 7.852 5.807 8.033 3.807 9.401 6.57 5.248 7.5 7.392 5.209 6.022 6.426 9.811 8.644 7.901 8.861 8.755 8.326 7.248 7.375 7.547 5.672 9.301 9.192 8.527 7.313 7.022 3.907 9.631 6.845 8.262 8.366 8.788 6.109 8.615 7.735 9.704 8.87 2.585 8.366 8.484 8.205 7.109 7.375 7.972 9.539 8.459 8.974 8.791 7.248 9.109 6.895 8.299 9.313 9.347 6.807 5.931 7.972 5.883 8.748 9.09 6.883 8.219 8.697 8.19 8.366 7.313 7.18 4 9.185 6.989 8.637 5.672 8.066 6.109 8.243 8.271 7.87 8.781 9.811 6.919 8.781 8.566 4.755 8.986 7.977 3.7 7.531 8.17 7.276 7.555 6.858 4.755 5.728 8.262 7.15 9.364 6.687 7.775 7.119 8.665 8.224 7.209 6.524 7.476 9.388 7.728 3.459 8.313 6.443 7.066 8.253 8.129 6.375 6.741 6.585 8.488 2 6.858 4.322 6.6 6.358 6.672 6.229 7.539 9.428 6.57 7.748 8.262 5.492 7.827 5.087 6.728 6.524 7.276 8.994 6.629 7.304 7.57 7.276 6.392 7.358 7 5.044 7.451 8.615 5.392 7.858 8.14 8.14 7.839 7.814 7.34 8.313 6.19 6.129 7.889 7.87 5.392 2 8.43 8.224 7.989 6.781 7.889 7.248 8.916 8.219 8.214 5.585 7.209 7.801 6.285 8.781 7.788 4.322 4.585 6.267 7.443 5.615 8.011 8.185 6.954 7.943 5.728 6.755 5.248 6.229 8.392 5.17 7.5 7.295 7.524 5.931 6.615 8.299 6.392 6.375 8.82 6 8.326 7.384 7.16 5.087 6.087 8.455 7.562 7.585 8.484 6.508 9.214 7.741 5.248 8.633 8.238 6.322 7.044 5.7 3 6 4.907 5.492 6.044 6.129 6.883 8.855 7.033 7.077 7.919 4.17 7.833 7.087 7.238 6.443
gene100 5.17 5.907 5.392 5.672 5.044 5.524 4 5.644 4.322 4.17 5.555 6.022 3.585 4.585 6.539 6.129 6.459 5.555 5.555 3.907 5.358 3.17 5.248 6.6 3.459 6.375 5.209 5.129 5.17 6.755 6.392 7.2 6.358 3.7 4.459 5.358 3.907 4.459 4.858 3.459 4.907 5.285 4 4.524 5.392 5.644 4.7 4 4.644 6.508 5.285 5.087 5.248 5.728 6.229 4.322 6.687 6.19 5.644 4.7 5.931 5.644 4.644 4.459 5.954 4.392 3.807 5.087 5.615 4.755 5.672 6.426 5.585 4.644 6.644 3.17 6.755 6.728 5.209 4.322 5.755 5.285 2.585 6.375 5.807 4.907 5.644 3 3.322 5.883 3.7 6 6.524 6.7 4.087 5.858 5.087 3.807 5.585 4.644 4.392 6.129 4.585 4.17 5.426 4.524 5.248 6.555 6.615 5.858 5.807 6.322 3.17 5.858 4.248 5.672 6.267 6.087 2.585 4.524 3.17 5.248 4.585 4.248 4.248 4.807 5.907 5.459 5.392 6.248 4.248 6.741 4.858 4.858 4.858 3.322 5.087 6.044 1.585 4.17 5.044 4.392 6.304 2.585 5.492 6.409 2.585 3.907 4.7 5.17 4.644 4.907 4.807 6.044 1.585 6.358 6.109 5.17 5.524 5.977 4.755 6.476 5.644 3.585 4.7 3.807 5.954 6.248 6.672 7.238 6.285 4.644 7.943 5.524 5.209 4.644 6.6 5.977 6.508 3.585 5.426 6.644 7.229 7.349 6.524 6.17 7.2 6.409 7.827 7.238 6.267 6.129 7.845 6.658 7.794 7.781 7.547 8.109 7.098 6.883 7.907 6.209 6.022 6.895 5.807 5.954 6.229 7.392 8.185 4.954 7.833 7.209 6.17 3.459 6.741 8.209 7.977 6.476 7.14 5.7 7.539 8.349 7.781 7.864 7.852 4.7 7.435 8.267 5.615 7.679 6.555 5.426 9.02 8.618 7.6 7.375 7.679 7.966 7.257 8.055 8.093 8.788 8.185 8.864 6.907 6.19 8.044 5.209 5.615 7.883 6.883 7.839 7.721 8.028 5.555 5.883 9.635 6.459 7.304 7.16 7.257 4.954 7.57 8.919 8.331 7.937 10.626 7.948 8.103 6.524 9.379 8.781 10.136 8.308 9.399 8.931 6.022 8.15 7.693 9.97 9.403 8.91 9.738 7.508 5.907 9.856 10.596 9.591 10.839 8.683 9.598 8.858 8.916 10.898 9.129 10.19 8.676 9.577 7.313 8.093 9.564 9.006 8.492 9.353 9.399 5 9.306 6.833 9.285 9.09 8.124 8.6 7.943 7.304 9.187 6.6 7.889 6.741 9.26 8.861 7.658 7.858 7.762 8.098 8.948 7.18 10.328 6.768 7.435 8.366 7.066 9.842 6.728 8.371 8.082 8.98 9.529 8.574 9.403 8.524 9.512 7.375 9.29 5.883 7.468 5.044 7.972 9.207 9.349 8.011 8.823 8.669 8.455 7.14 8.558 6.977 7.476 9.137 7.883 8.768 7.484 9.05 7.858 7.814 7.539 8.071
gene101 5.209 5.977 5.781 4.322 4.392 4.248 5.087 5.087 2.585 5.615 4.17 2.322 3.459 5.322 2.585 2.585 6.322 5.954 4.392 4.17 3.807 5.807 2.807 2.585 3.17 4 4.392 2.322 3.459 3.7 2.322 3.322 4.755 4.807 3.807 5.129 3.17 2 6.304 2.807 2.807 3.459 3.17 4.7 4.248 4.807 3.7 3 4.248 4.644 5.209 2 3.459 3.459 4.087 2 3.17 0 1 2 4.392 3.7 4.087 4.087 2.585 3.807 1 2.807 3.7 4.322 4.755 4 3.7 2 3.585 2.322 3.907 5.285 3.585 4 2 3.459 1.585 4.459 5.615 3.17 4.858 3.322 2.807 5.044 4.322 5.322 3.907 5.285 5.728 4.087 3 5.209 4.392 2.807 1.585 5.209 2.585 4.459 4.7 3 4 2.322 6.248 4.459 4.907 5.524 1.585 5.492 4.585 5.585 4.248 6.109 4.17 5.426 4.954 5.459 4 4.459 5.392 3.7 5.615 3 3.585 4.087 4.459 3.585 4.459 3 4.087 2.807 4.087 4 4.392 2.322 1.585 1.585 2.322 3.907 3.17 3.585 3 3.807 3.585 3.807 2.585 2.807 0 2.322 1 3 4.807 0 3.7 3 3 3.585 3.17 2.585 3.17 4.459 1.585 1.585 3.322 0 1.585 3 3.322 2 1.585 1.585 2.807 2.807 3.17 2.585 1 1 1 1 1 4 2.322 2.585 3.585 3.17 1 0 2.322 2 1 0 2 3.322 3.322 3.322 0 1 1 3 1.585 4 2.322 2 2 1 3 1 2.322 0 3.907 0 2 1.585 2.807 2 2.807 1 1.585 3.459 3.322 3.459 3.322 3.322 1 2.807 1 4.459 2.585 3.17 2.807 1.585 4.087 3.322 3 4 3.459 1 4.248 4.459 2.322 0 2 3 2.585 1 3.585 0 1 3.585 3.7 2.322 3.7 3.907 1 2.585 3.322 2.322 2.322 3 2.585 1.585 2.585 1.585 2 2.322 0 2.807 1.585 3.322 2 3.322 2.807 3.459 3.907 0 3 3.322 2.585 2 3.807 3.322 1 1.585 3.322 0 2.322 1.585 4.907 1 2.585 3 2.807 3.585 1 4.585 2.807 4.248 3.585 4.248 3.7 3.17 2.585 3.459 0 3.322 2.322 3.907 4 2 2.585 4.524 4 3.459 3.459 2 3.322 1.585 4.459 2 0 4.248 3.459 3.7 3.907 4.322 2 3.585 3.807 4.392 2.807 2.807 1 4.17 2.585 2.807 3.459 3.322 3 3.459 3.807 4.087 3 2 2.807 3.459 3.17 4 2.585 2.585 1.585 1 3.322 4.087 2 1 2.807 2 1 3.459 4.087 2.585
gene102 6.781 7.077 6.954 7.033 7.077 5.883 6.285 4.807 7.055 7.229 6.672 5.358 6 7.119 3.7 6.555 6.644 5.392 7.524 7.16 7.18 6.459 4.858 6.109 6.508 6.044 7.17 6.57 6.672 6.555 1 6.768 7.349 5.17 6.794 6.807 6.966 6.508 5.087 6.919 7.814 6.7 7.508 6.358 6.87 7.937 7.276 7.592 6.459 6.7 7.077 6.883 6.82 2 8.257 7.7 8.071 7.895 8.455 7.714 8.039 5.248 6.794 8.119 8.15 6.022 6.358 7.82 7.392 7.827 7.82 7.19 7.679 7.022 4.755 7.129 6.209 7.331 7.687 5.644 7.585 7.044 6.19 6.229 7.098 7.839 6.409 7.658 7.768 3.807 7.418 7.622 5.7 6.755 7.994 4.755 7.693 7.6 7.443 5.209 6.919 7.358 7.409 7.858 7.331 7.401 7.366 7.748 8.175 8.335 8.129 7.735 7.637 4 8.752 8.335 8.15 8.69 5.781 8.322 7.948 7.577 8.295 7.392 8.687 6.585 8.867 8.679 8.778 7.219 8.611 7 7.443 8.994 6.615 8.175 8.055 7.267 7.267 8.551 8.257 7.827 7.707 8.304 6.644 4.954 8.488 8.028 6.845 7.219 8.388 7.87 6.15 7.651 7.852 6.741 8.243 8.604 8.304 8.362 7.285 7.629 6.931 8.304 5.492 8.331 8.731 7.845 8.039 7.651 5.248 7.794 7.524 5.807 7.707 7.418 4.392 7.864 7.459 7.693 7.34 7.276 8.028 7.919 6.022 7.775 7.531 7.468 6.714 7.375 7.5 7.762 7.34 7.267 7.219 7.011 4.807 8.05 2.322 7.304 7.983 7.459 7.889 4.755 7.285 8 5.615 7.304 8.15 6.883 6.392 7.839 7.919 7.524 8.082 7.672 7.2 7.257 7.331 7.852 7.728 7.401 6.304 7.011 7.322 7.109 7.401 4 5.492 5.728 6.883 7.248 7.508 7.401 5 6.728 7.15 7.248 7.129 6.524 6.044 6.82 7.426 2.807 7.331 8.103 7.19 7.476 7.443 7.109 7.358 6.615 6.7 8.205 7.948 7.57 5.755 7.714 4.7 7.322 7.257 7.129 6.066 6.304 5.977 6.375 7.322 6.229 8.011 7.109 7.033 5.392 6.954 3 7.5 5.555 6.426 7.492 7.577 7.16 7.044 5.755 7.044 4 6.087 5.954 7.562 7.098 6.304 7.077 7.248 7.989 8.022 8.119 6.229 7.658 7.331 6.931 7.637 0 7.508 7.384 7.468 7.451 8.426 8 7.066 7.375 5.672 7.607 7.077 6.022 7.907 7.16 7.931 7.577 6.087 4.459 6.87 5.524 7.547 6.087 7.229 6.304 6.919 7.57 7.994 7.931 8.492 7.524 7.845 8.028 7.392 7.937 6.615 7.931 7.768 6.989 7.728 7.468 7.801 7.672 7.426 7.644 7.304 7.15 7.17 8.082 7.833 7.392 6.322 7.375 7.672 5.426 6.459 7.087 6.845 5.585 7.907 5.17 7.931 8.19 8.504 8.175 7.285 3.907
gene103 2.585 4.087 5.248 3.7 3.7 4 4.7 4.524 3.459 4 3.907 4.392 5.248 3.585 4.858 4.392 5.358 4.644 2.807 4.807 4.392 4.807 4.087 4.087 3.907 4.322 4.392 4.858 4.459 5.285 4.907 4.755 5.285 4.248 4.17 4.858 5.209 4.524 5.087 4.807 4 4.907 5.087 4.858 4.322 4.7 4.907 4.248 3.7 4.954 4.524 4.524 3.17 3.322 4.524 4.807 3.907 4.17 3.585 4.17 4.858 2.585 4.248 2.807 5.17 4.644 3.322 4.755 5.044 5.087 4.524 4.087 4.585 5.285 5.17 4.954 5.392 5 5.129 5.524 4.858 4.7 5.492 4.907 5.129 3.585 5.129 5.17 5.459 5.555 5 3.459 5.044 4.322 4.585 5.459 4.322 4.322 4.644 4.585 3.907 4.907 5.044 5.358 3.907 4.322 5.755 5.358 5.755 6.409 5.524 5.585 5.781 6.322 4.858 5.555 6.129 4.585 6.304 5.285 6.304 4.954 5.492 5.954 5.858 5.883 6.585 5.615 4.459 4.392 5.129 6.7 5.833 6.895 6.555 5.883 6.687 5.644 1 6.267 6.15 6.977 6.57 6.794 6 5.977 6.87 4.459 6.989 6.954 5.129 5.358 6.687 7.044 5.833 1 5.585 6.858 6.807 4.755 5 5.755 6.7 6.508 5.392 6.129 5.492 6.807 6.768 7.119 6.229 5.781 6.966 6.443 6.459 7 6.585 6.209 6.492 7.285 7.331 7.267 6 6.781 7.066 6.845 6.267 4.858 6.714 6.907 6.7 7.044 7.18 6.539 7.15 5.17 7.276 7.913 6.087 7.19 7 7.34 7.34 7.366 7.044 7.304 6.7 5.858 7.248 4.392 6.34 7.331 7.229 7.285 6.794 7.229 7.331 5.615 7.492 7.426 6.87 5.931 7.484 5.492 5.555 6.807 6.741 6.794 7.845 7.96 7.607 6.672 6.714 5.781 7.15 6.248 7.443 7.524 7.82 6.895 7.679 8.388 7.219 7.693 7.044 7.755 8.028 8.224 7.901 7.651 6.794 7.807 6.644 7.209 6.833 4.755 8.271 6.539 6.858 8.14 7.687 8.071 7.658 5.755 8.397 8.384 8.039 7.919 6.781 7.077 8.238 6.443 8.371 8.48 8.426 8.29 7.781 7.304 8.504 7.418 8.033 8.57 8.15 8.313 7.858 8.281 8.308 8.798 6.989 7.418 7.516 8.34 4.7 8.439 8.849 8.331 7.19 5.285 8.379 8.119 8.504 8.524 8.185 6.907 7.524 7.735 5.087 6.907 7.983 7.96 8.129 8.29 6.895 8.082 8.539 3.322 6.443 7.615 7.714 7.913 8.234 7.57 6.883 7.6 8.285 7.16 8.18 6.658 7.6 8.29 7.555 6.919 7.943 7.901 7.781 8.017 7.87 7.16 8.175 7.82 7.492 7.418 7.077 7.366 5.358 7.989 7.257 7.375 7.693 8.205 7.721 8.14 8.271 7.508 7.375 7.864 8.224 8.18 7.087 5.285 7.644 8.271 7.257 7.044 7.87 6.304
gene104 6.248 5.087 6.129 6.375 6.248 4.807 7.585 5.209 5.17 6.459 6.267 0 5.883 5.285 5.555 5.392 4.7 6.907 6.755 6.555 6.044 5.615 5.672 6.267 5.781 4 6.476 6.672 6.022 6.57 7.109 6.524 4.392 5.755 6.285 5.17 6.375 5.954 4.087 6.768 5.907 6 6.585 4.7 6.109 6.459 4.7 6.615 6.6 6.066 6.82 6 5.954 5.426 4 6.833 5.672 6.807 6.044 6.022 5.615 7.349 6.17 7 6.585 7.14 7.672 7.18 7.011 7.295 5.209 5.954 6.129 6.883 5.7 7.17 5.087 4 6.629 6.209 6.209 6.644 6.687 4.248 6.672 4.907 6.672 6.615 6.82 6.977 7.833 7.426 7.119 6.768 7.248 6.931 6.066 6.409 6.87 7.267 7.768 6.781 7.375 6.883 7.129 6.129 7.762 5.931 7.248 7.18 6.833 6.443 7.907 3.807 7.401 6.109 7.57 7.87 8.017 6.768 7.435 8.18 8.304 6.426 7.585 6.755 7.366 8.18 6.687 7.801 8.114 7.585 7.877 7.615 4.907 7.839 8.539 4.7 8.426 7.443 7.607 7.562 7.248 7.833 6.57 3.17 5.17 7.555 8.248 7.679 5.858 4.322 8.234 4.322 6.883 7.418 6.858 6.82 7.644 6.426 6.794 6.7 5.755 7.989 6.781 7.229 7.285 7.707 7.577 8 7.295 5.907 7.044 7.468 7.18 6.781 7.577 6.524 7.077 7.555 7.435 6.7 5.392 6.129 7.622 6.109 8.262 7.5 8.077 6.443 7.375 7.6 7.651 8.366 6.794 8.253 6.358 7.14 8.022 7.913 7.539 7.19 6 6.426 8.535 6.672 7.562 7.14 7.313 7.983 7.295 7.714 7.331 7.748 7.858 7.098 6 8.827 6.845 8.165 8.304 8.358 7.721 7.011 7.011 8.129 7.714 8.006 8.418 7.592 7.687 7.852 3.907 7.14 7.864 7.827 7.721 8.335 7.852 6.066 7.577 7.238 7.827 7.57 8.14 7.585 7.476 7.943 8.864 7.011 8.966 7.839 8.267 6.34 7.607 8.129 6.022 7.022 8.103 8.401 8.295 7.375 8.644 7.19 6.524 7.768 8.504 7.119 7.592 8.304 7.741 7.476 7.418 8.155 5.426 7.098 7.15 8.524 6.714 7.248 7.966 6.539 9.058 7.066 5.833 8.839 8.205 8.755 8.547 7.748 8.34 8.276 8.901 6.129 7.276 8.114 7.409 8.672 8.972 8.707 8.781 8.43 6.57 7.109 7.322 8.496 8.017 7.637 7.119 6.931 8.948 7.895 8.195 8.271 3.585 8.435 8.165 7.637 7.977 8.788 7.788 7.066 7.735 7.285 6.267 7.665 6.322 8.028 8.155 4.858 8.577 8.524 7.022 7.044 8.17 7.96 8.061 8.794 8.134 8.313 8.353 8.262 7.562 7.375 7.907 6.392 8.313 8.2 7.313 7.555 8.155 7.229 8.401 8.219 8.607 8.017 6.267 7.349 8.852 7.539 9.699 8.845 9.234 9.129 9.349 9.445
gene105 3.17 3.585 2.807 2 3.459 2.807 4 3.7 2.585 3.907 3.807 3.322 4.644 1.585 2.807 2.585 4.858 4.17 2.322 2 3.17 2.585 3.322 2.585 4.644 3.807 2.322 3.807 3.907 4 2.585 3.807 1 2.322 4.459 3.807 4.322 3.807 5.555 5.248 5.322 5.087 4.858 5.129 4.524 2 4.17 5.858 5.209 5.459 5.426 4.755 3.322 2.585 3.907 3.585 2.322 5.129 4.644 5.585 3 5.585 3.459 1 4 4.585 3 3.7 4.858 3.17 3.585 5 5.358 5.087 4.585 4.322 4.459 2.585 5.285 3.585 4.585 5.358 2.585 2.585 4.087 4.248 1 4.248 3.17 4.807 4.459 2.585 6.322 4.644 5.358 4.524 4.954 4.644 4.087 2.322 2 3.17 4.17 5.7 3.322 5.129 5.728 5.17 3.807 5.7 5.129 3.907 5.285 3 4.954 4.087 3 5.728 4.858 4.322 6.714 3.459 3.459 5.087 5.426 1 4.585 5.129 2.585 4.7 3.459 5.17 1.585 4.248 6.066 5.087 4.392 4.087 4.858 5.755 3.807 5.585 5 5.644 5.426 4.585 4.392 6.248 3.17 4.7 4.7 4.322 3 5.459 5.954 4.858 3.7 5.459 3.907 4.087 4.17 3.322 3.7 4.807 3.17 3.907 3.322 4 4.644 2 5.285 2.807 4.392 3.17 4.17 3.7 2.807 2.585 4 3.7 3.585 3 2.322 4 3.585 3.807 3.459 3 3.907 3 4.755 4.585 3.585 2.322 3.807 4 2.807 3 3.322 4.087 5.883 4.7 5.322 4 3.7 4.248 4 3.17 4.087 2.585 4.954 3.322 3.17 5.044 5.322 3.322 3.17 4.17 3 3.585 4.392 3.7 0 5.17 2.585 5.555 4.248 4.755 6.585 4.17 5.129 3 3.7 3 3.459 1.585 3.17 2 3.585 3.585 2 3.322 5.807 4.17 4.392 1.585 3.585 4.644 4.087 3.907 2.807 4.087 3.807 4.087 2.322 4 3.907 4 3.807 4.17 3.585 1 3.459 2.322 4.459 3 3.459 4.17 3.322 2.322 2.807 0 3.459 2 1 0 3.322 3.17 2 3.17 2.585 2.585 3.807 2.585 4.087 3.322 2.585 2.322 0 1.585 0 1.585 2 1 3.459 2.585 2.322 2 2.585 3 3.459 2 2.807 2.322 2 2.322 3 3.322 2.322 4.392 1 2 2.807 3.17 3 2.322 2.585 0 3.17 1.585 3.807 1.585 2.807 2 3.322 2.322 1.585 1 2 1.585 1 2 2.322 2.807 2 2 2.322 3.7 4.459 1.585 3 2.322 0 2.585 2 3 2 2.585 1 3.17 2.322 3.322 3.7 3.7 2.807 2.807 3 3 2.322 2.585 2.807 2.322 2 2.585 2 2
gene106 7.426 7.276 7.119 7.451 7.358 7.066 7.16 5.585 6.508 7.087 7.066 6.883 6.966 7.322 7.209 6.672 6.794 7.375 7.109 7.109 7.17 7.066 7.349 7.401 7.443 7.34 7.443 7.775 7.492 6.833 7.484 7.622 4.248 6.476 5.858 7.524 7.889 7.937 7.607 7.209 7.901 8.129 7.877 8.114 8.29 7.592 8.103 8.496 8.443 7.937 8.087 7.972 7.768 8.447 8.061 6.358 8.562 8.435 8.725 8.2 8.276 8.409 8.295 8.039 8.447 7.492 8.405 7.6 7.937 7.96 7.852 7.707 7.6 7.658 5.459 6.426 7.555 7 7.34 7.14 7.109 6.508 7.066 7.098 7.562 7.384 7.109 6.285 6.267 7.022 7.066 6.066 7.18 7.384 7.435 7.651 7.547 7.34 7.672 7.033 6.728 7.644 7.622 7.57 7.16 7.516 7.516 7.615 7.562 7.524 7.801 7.788 7.2 7.285 7.781 6.82 7.845 7.845 7.937 7.34 7.622 7.741 7.895 7.801 7.693 7.484 3.585 7.622 7.17 7.864 7.972 7.864 7.741 6.943 7.994 8.061 7.087 7.562 7.366 7.17 7.901 8.271 7.839 8.257 8.209 7.775 8 8.362 8.082 7.435 7.839 8.175 8.459 8.066 8.071 8.798 8.655 8.455 8.418 8.349 8.109 7.426 7.435 7.788 8.276 7.801 8.414 8.257 7.651 8.622 8.562 8.033 7.989 8.205 7.814 8.155 7.852 8.071 7.562 4.392 7.033 7.109 6.375 7.919 8.044 7.82 8.234 7.615 7.858 6.109 6.755 7.637 7.468 7.516 6.931 7.229 7.18 7.6 7.913 7.238 7.864 7.401 8.129 8.464 8.082 7.6 7.516 6.459 8.044 8.16 7.219 8.317 8.039 8.011 7.96 7.919 7.285 8.2 7.547 6.768 7.358 8.061 7.919 7.484 5.807 6.833 7.672 7.901 7.741 4.248 7.238 7.257 7.209 6.615 6.977 7.401 6.267 4.17 7.16 7.276 6.989 6.629 7.087 7.119 6.728 6.943 5.781 5.248 7.044 7.443 7.524 7.322 7.375 6.476 6.304 7.066 7.349 6 7.443 6.895 6.977 6.741 6.919 7.19 6.615 7.219 7.426 6.248 6.672 7.077 6.7 7.066 6.781 7.011 6.807 6.267 5.129 7.055 6.304 6.409 5.615 6.585 6.229 6.17 6.285 6.644 6.755 5.426 6.555 6.508 6.7 6.304 6.615 6.539 6.322 3.7 6.129 4.954 5.209 5.807 5.755 5 5.426 5.285 5.492 5.285 6.15 3.907 5.833 5.977 5.883 5.044 5.285 5.392 5.492 6.044 5.931 5.285 5.492 5.524 4.807 4.954 4.807 5.285 4.907 5 5.17 5.755 5.209 3.17 5.524 5.492 5.044 2.322 4.7 5.426 5.858 5.858 5.858 5.672 5.755 3.17 4.954 5.781 5 5.644 5.977 4.755 5.7 5.907 6.022 4.459 5.044 4.459 5.285 5.755 3.7 5.644 5.907 6.044 5.322 5.755 4.644 5.781 5.459 6.044
gene107 4.322 0 2.322 1 3.7 0 0 2.585 0 1.585 1 2.322 3.322 1.585 2.322 1.585 1 2.585 0 3.459 4.459 2 2.807 1.585 2 2 2.322 2 2.807 2.807 4 1 2 2.585 2 1.585 2 2.807 0 1 3.17 2 0 2.585 1 1 1 2.807 1.585 2.807 3 0 3.17 2.322 1.585 0 3.322 3.322 0 1 2 2.807 3 2 0 3.322 1.585 2.322 3 2 2.322 3 3.807 1.585 2.585 1 2.585 3.17 1 1.585 3.7 2.322 1 2.585 3 2 2.585 0 2 3.807 3 0 2 3.322 1.585 2.807 2 0 1 0 2.585 1.585 2 0 2 3.585 2.807 1.585 3.459 3 1 2 0 3.807 2 3.907 3.17 2.322 1.585 1 3.459 2.807 2 1 3 2.585 2 1 3 3.17 0 3.7 1 0 3.459 0 1.585 2.585 3.17 2.322 0 3.322 3.807 1.585 1 3.459 1.585 2.322 0 1.585 3 2.585 2.807 2 1 1.585 0 2.585 1 1.585 0 2.585 3.7 0 0 1 3 3.17 2 3 3.322 2 2.807 2.322 3 2 1 1 2.322 1 2.585 2.585 0 1.585 1.585 1 1.585 2.322 2.807 1 1.585 2.322 3.585 0 1 3.7 3.17 1 2 4 2.322 3 3 1 0 1.585 2.807 2 2.585 3.459 3.17 1 3.459 3.7 1.585 1.585 0 3.322 1 2 1.585 1.585 3.459 0 2 2 0 3.17 0 2 3.17 2.585 2 0 0 3.322 1.585 0 1.585 3.907 3 3.7 3.459 4.17 3 0 3.17 0 2.807 2.807 2.322 2 0 3.322 0 0 3.17 3.459 1 1 2.807 0 2.322 3.17 2 2.807 2.807 0 0 2.322 2.585 0 0 3.585 0 3.322 2.585 1.585 1.585 2.807 1 2 2.322 2.585 0 4.392 2.807 2.585 2.322 1 0 1.585 2 2 3.907 3.322 0 2.585 1.585 1 2.585 3 0 0 2.807 0 3.807 1.585 2 2 0 2.585 2 2.322 2.322 1.585 0 0 2 1.585 0 1 1.585 3.459 1 2.322 3.459 3 2.585 2.322 2.585 0 2 3.17 4 1 3 1.585 2.585 1 3.17 1.585 2 3 2 2.807 3 1.585 1.585 1 3.17 2.322 4.087 2.585 1 1.585 2.807 1.585 2.585 1 2 2.807 0 0 2 2.807
gene108 10.14 9.114 8.468 9.459 8.566 11.68 9.338 8.807 10.479 8.577 8.401 8.033 10.904 9.535 9.609 8.765 9.931 8.986 7.57 9.322 8.794 7.913 11.083 9.15 7.735 8.124 8.725 9.535 7.57 9.451 8.87 9.461 10.867 9.157 8.451 8.388 8.414 8.34 8.2 8.581 8.817 8.581 9.26 8.028 7.807 7.845 8.781 8.353 8.358 8.175 8.997 8.697 9.25 8.644 7.901 7.781 7.607 8.508 8.388 7.295 7.451 9.02 7.977 6.807 8.281 8.997 8.669 8.29 9.718 8.243 8.349 6.426 8.898 8.349 7.858 6.87 7.839 8.697 7.937 6.714 8.409 8.728 8.775 7.524 8.925 8.472 8.977 8.05 8.731 7.022 8.447 9.51 7.768 7.17 8.957 7.889 8.566 7.459 7.937 10.021 9.248 7.807 8.447 8.077 8.114 7.877 8.028 8.18 7.516 7.679 6.858 9.253 9.241 8.741 6.907 7.011 8.651 7.622 8.17 8.409 9.267 8.683 8.418 8.409 7.19 7.622 8.775 6.459 7.322 7.219 7.833 7.679 8.57 7.768 7.476 7.484 7.651 8.103 8.16 7.762 6.954 6.919 7.858 8.34 7.96 9.093 8.904 6.209 7.919 8.371 8.234 8.18 8.527 7.459 7.658 8.426 7.516 6.931 7.304 7.508 7.476 7.524 6.492 8.028 8.006 6.943 7.229 8.299 8.18 8.986 7.476 8.562 8.253 8.077 7.492 7.219 7.925 8.006 6 6.931 7.229 7.827 7.788 5.977 7.119 6.322 8.558 7.794 6.109 6.022 4.459 6.248 6.644 7.17 6.943 8.061 5.358 7.219 8.845 6.443 4.248 7.285 6.644 7.229 6.492 7.845 6.508 6.459 5.807 7.839 6.658 6.728 7.066 6.492 6.755 4.954 6.833 4.755 7.721 7.14 5.209 5.954 6.895 6.943 7.044 7.693 7.267 6.629 6.539 5.781 6.555 6.109 6.539 6.19 5.459 6.248 5.555 7.555 6.794 5.781 6.044 5.555 4.755 5.17 6.15 5.129 6 5.524 6.524 5.555 5.392 5.7 5.358 4.954 5.209 5.392 5.807 5.728 6.066 5.7 6.322 6.629 6.229 5.728 5.358 5.392 5.17 6.209 3.585 5.248 5.524 6.907 3.459 4.907 6.304 6.248 3.907 5.524 5.322 5.044 5.129 6.658 5.044 6.34 4.17 4.907 5.672 6 5.087 6.858 6.34 6.794 5.644 4.907 5.728 5.044 6.409 5.129 5.781 5.755 5.209 5.883 5.728 6.768 2.807 5.129 4.524 5.728 4.585 4.585 6.17 5.524 4.907 5.524 5.977 6.585 4.954 6.57 5.781 5.087 5.931 5.755 4.755 4.807 7 6.492 4.954 5.426 5.883 5.907 6.322 4.322 6 4.907 4.7 5.248 5.585 4.858 5.492 4.322 5.807 6.304 5.459 6.129 6.17 5.858 6.687 5.755 4.755 5.931 6 5.858 4.807 5.833 6.109 5.248 5.492 6.833 5.044 3.585 5.492 6.539 5.17 5 6.267 5.087
gene109 7.19 6.358 6.443 6.629 6.629 6.248 5.358 5.931 6.768 6.375 5.426 6.34 6.672 6.57 5.907 6.285 6.15 6.658 6.267 6.375 6.644 6.883 6.82 6.858 7 7.2 6.615 7.539 6.087 6.57 7.366 6.267 6.907 6.741 7.033 6.907 7.248 6.358 7.484 7.741 7.022 6.741 6.781 7.443 6.883 7.989 7.248 7.066 6.248 7.14 7.401 7.209 7.629 7.34 7.426 5.883 7.435 7.7 6.895 7.18 7.18 6.807 7.2 7.524 7.16 7.098 6.728 6.833 6.845 7.055 7.17 6.989 6.248 6.285 6.409 7.15 6.687 6.19 4.858 6.508 7.055 5.615 7.426 6.248 6.954 6.15 6.409 6.833 6.322 6.304 6.555 5.044 5.322 4.858 5.129 5.392 5.7 5.807 5 6.741 7.209 6.672 5.755 5.644 6.15 6.109 5.459 6.248 5.672 6.409 6.304 6.943 6.087 5.492 5.426 6.209 5.728 4.858 6.15 4.322 5.392 6.248 5.129 5.209 5.954 6.209 6.087 6.615 7.098 5.755 6.459 1.585 4.755 5.322 5.209 5.833 5.248 6.129 6.794 5.392 7.209 5.044 5 6.209 6.539 5.644 4.954 4.755 6.209 5.426 6.82 6.629 6.755 6.524 5.459 6.109 6.209 6.304 7.18 6.728 6.87 6.375 6.943 7.17 7.022 7.098 6.989 7.845 6.82 7.426 5.954 7.6 6.34 7.077 7.087 7.919 7.637 6.931 7.295 7.435 7.401 6.17 7.476 7.313 7.901 6.931 8.175 7.615 7.418 8.15 7.658 6.209 8.516 7.15 7.585 7.285 7.741 7.937 5.728 7.366 7.516 7.827 7.34 8.082 7.735 8.253 8.317 8.658 7.637 7.966 7.622 7.331 7.426 7.714 5.459 8.451 7.129 7.687 8.69 8.175 7.96 7.055 7.17 7.443 7.937 7.901 7.889 7.679 7.693 8.243 7.459 8.253 7.285 7.295 8.238 7.954 8.308 8.313 7.755 8.061 8.669 7.788 7.077 8.05 8.017 8.516 8.017 8.738 8.877 7.7 8.508 7.524 8.087 8.028 8 8.29 8.262 8.234 7.895 8.335 8.785 8.271 8.577 8.765 8.435 8.317 8.308 8.508 6.781 8.765 7.34 5.322 8.397 6.615 8.647 8.299 8.543 8.762 9.25 7.492 7.665 7.954 8.5 8.14 8.028 8.028 8.114 8.033 6.066 6.248 8.055 7.827 8.464 7.418 7.468 7.925 7.451 7.629 7.304 7.775 7.592 7.476 7.966 7.066 6.977 7.925 7.845 8.892 7.913 7.077 8.033 8.317 8.5 8.195 7.768 8.574 7.807 8.15 7.707 8.028 7.889 8.547 7.839 8.731 8.596 8.775 7.17 8.349 8.693 8.543 8.697 8.281 8.331 8.362 8.044 7.109 6.57 8.295 6 5.7 6.129 8.317 7.366 7.833 8.375 8.093 8.937 6.044 7.833 8.011 8.43 8.768 8.155 7.531 8.468 8.098 7.721 8.439 8.401 8.257 8.295 6.629 7.248 7.418 8.524 8.447
gene110 5.524 3.7 4.585 5.459 1.585 4.907 4.248 4.858 6.19 1.585 1.585 5.524 4.907 4.248 4.644 5.807 3.585 4.17 5.129 4.248 4.7 4.17 2.322 4.322 1.585 4.858 4.644 1 5.358 4.858 4.322 4.524 1.585 4.459 4.7 4.087 5.044 4 3.585 4.644 4.17 4.392 5 2.322 4.907 4.524 4.954 2.807 3.7 0 3.585 4.858 4.087 3.807 3.322 3.322 4.322 3.17 3 3 2.807 4.248 1 1.585 4.585 1 4.644 3.322 3.7 5.044 3.907 4.17 2.807 3.7 2 4.459 4.907 4.807 3.807 3.585 5.358 5.285 2.807 4.585 5.644 3.585 4.459 6.066 5 3.807 3.17 5.426 2.807 5.392 5.392 5.209 3 5.585 4 5 4.248 4.524 5.524 4.087 4.7 5.392 6.044 4.7 5 4.7 5.285 5.322 4.322 3.7 6.022 4.585 4.392 4.807 3.322 5.755 5.17 5.209 4.248 4.087 2.807 5.392 5 3.17 5.907 3.7 6.304 6.34 5.615 5.672 4.807 4.7 1.585 4.392 4.087 4.087 4.322 4.807 4.644 4.248 4.807 5.833 5.285 4.7 4.524 4.858 4.459 5.907 4 5 4 4.858 4 3.322 4.585 4.644 5.524 4.524 4.17 3.907 5.426 4.7 4.524 3 5.285 5.755 5.087 5.907 4.322 4.322 4.459 5.7 2 4.248 4.858 4.17 4.322 3.322 4.392 4.17 2.322 4.524 3.585 2.585 3.322 4.392 4 3.7 2.585 2.322 5.044 4.907 5.285 3.17 3 4.7 3.807 4.644 2.585 2 4.459 3 5 4.322 3.807 4.459 3.907 3.585 0 1 4.755 4.907 3.7 5.322 4 4.322 4.322 4 4.858 4.907 4.807 3.322 4.17 3.7 2 4.248 0 4.17 4.322 4.524 4.322 2 4.524 3.585 4.755 3.459 3.459 4.907 1 4.807 2.322 5.392 5.209 4.858 4.585 4.807 1 4.248 4.585 3.585 4.755 2 4.755 4.17 3.7 4 3.322 4.7 3.585 4.459 4.7 5.322 4.524 3 5.285 3.7 4 6.392 4.585 4.585 5.585 5.248 3.807 5.285 5.644 5.087 4.755 2.807 5.781 4.858 4.087 4.7 4.858 5.585 5.492 5.358 4.644 5.209 5.459 5.807 4.755 5.426 5.392 4.459 4.644 4.459 5.248 4 6.087 5.883 5.615 4.585 1 4.392 2 5.209 6.285 4.907 3.322 6.585 4.585 5.459 6.358 5.755 4.248 4.459 4.322 4.392 5.781 5.585 5.931 4.322 6.229 5.17 6.15 3.17 4.954 5.459 5.392 5.129 4.087 4.392 5.209 5.129 5.17 5.358 5.459 5.392 6.17 4.755 5.931 3.585 5.129 6.229 4.644 6.19 4.585 5.931 5.358 5.087 6 4.807 4.954 5.392 5.555 5.883 5.322 3.907 1.585 4.755 3.807 5.392
gene111 8.308 6.658 6.508 6.954 5.977 8.409 7.547 7.129 7.768 7.2 7.077 7.322 8.618 7.615 6.966 7.468 8.006 5.248 6.943 6.066 6.539 4.459 7.248 7.418 7.022 6.392 6.248 6.807 5.492 6.555 7.384 5.459 6.954 7.267 6.492 7 6.833 6.82 6.285 6.426 5.392 7.18 7.366 6.322 6.629 6.066 6.714 5.615 7.119 6.714 6.426 5.977 7.109 5.907 4.807 4.322 6.585 7.409 6.19 6.375 6.17 6.6 6 5.954 6.285 6.267 4.807 6.57 7.577 6.426 5.615 7.476 7.728 7.983 6.629 6.426 6.57 7.285 6.977 5.858 6.459 7.435 6.555 7.011 7.735 6.17 7.755 6.629 7.087 5.358 7.839 7.895 7.055 7.098 8.155 6.82 7 6.044 7.219 7.994 8.119 6.375 7.629 6.229 5.977 6.044 6.807 6.409 6.629 6.248 6.17 6.248 6.845 5.426 6 6.539 6.492 7.313 6.833 7.468 6.919 7.257 6.883 7.418 6.285 7.109 6.644 5.524 6.555 5.585 5.807 6.426 7.304 6.322 5.883 5.492 5.672 6.492 5.209 6.209 6.358 7.257 6.907 6.755 4.524 7.34 6.555 6.109 6.248 5.807 5.907 6.672 5.17 6.728 6.409 6.768 6.459 6.807 6.304 6.129 7.451 5.977 6.129 6.895 5.285 6.672 6.781 6.629 8.011 5.728 4.755 7.755 7.807 6.943 6.539 7.788 6.658 7.629 5.833 7.948 6.615 7.658 8.34 5.728 7.366 5.585 8.539 6.907 4.954 7.547 5 7.011 7.109 5.209 6.585 7.679 6.066 7.055 7.129 6.555 6.285 7.6 6.15 4.807 5.833 6.6 6.508 6.883 4.7 6.931 7.459 7.267 5.781 5.644 6.687 7.044 7.276 7.304 7.755 7.304 6.714 5.555 6.768 6.714 7.022 7.943 8.326 8.209 8.366 8.219 5.585 6 7.919 8.788 6.34 6.858 6.304 7.077 5.392 4.907 6.943 5.883 7.119 6.781 5.392 6.954 8.077 6.375 6.57 6.229 7.508 6 6.755 6.443 6.375 8.267 6.6 8.504 7.508 4.524 7.322 7.044 7.741 7.331 6.629 7.539 8.622 6.728 6.129 6 8.044 7.547 7.066 6.977 6.658 6.34 6.375 7.615 7.555 6.687 7.629 7.443 7.17 6.966 5.954 6.629 6.644 7.82 8.516 8.326 6.358 7.098 8.248 6.629 7.562 7.5 7.426 7.547 6.066 7.807 7.592 6.7 7.972 8.535 6.392 7.931 7 7.7 6.931 7.18 8.371 7.707 8.451 8.371 8.644 9.066 10.063 9.082 11.198 9.063 9.152 8.814 8.405 7.858 10.464 9.504 8.476 7.257 7.459 7.451 9.362 7.907 7.539 7.651 9.02 6.044 9.271 6.443 9.087 7.508 8.969 9.162 7.055 8.022 8.039 7.615 8.093 7.492 7.7 8.714 8.044 8.781 7.983 8.234 9.111 6.087 8.16 9.044 7.14 7.459 7.629 7.401 8.335 7.994 8.817 8.974
gene112 2.585 6.82 6 6.966 5.883 6.954 0 6.781 4.644 7.066 0 6.7 2.322 6.807 5.977 3.459 6.248 7.248 5.322 6.895 2.807 5.858 4.858 4.087 5.907 4.807 2.322 3.17 5.781 6.248 6.755 5.426 5.555 6.34 5.615 4.907 6.57 3 4.087 5.209 4.322 4.7 3.807 5.672 5.044 3.585 5.129 2.322 4.7 6.129 5.615 5.977 5.322 4.585 5.755 6.19 3.17 6.109 2.807 4.17 5.17 0 0 3.907 6.129 6.044 6.794 5.585 5.672 6.476 3.322 6.044 6.524 5.555 5.807 5.285 6.066 6.794 5.807 6.066 0 4.755 1 6.17 3.7 6.304 6.672 6.248 6.426 6.476 6.858 6.7 5.907 6.409 2.322 6.807 7.304 5.931 6.044 6.919 6.629 6.267 5.17 7.055 6.375 6.672 5.129 7.19 6.57 6.728 7.077 7.2 5.672 7.14 5.858 7.19 5.459 7.14 6.954 7.615 7.555 5.883 0 7.508 5 7.539 6.087 6.066 7.384 7.17 7.19 6.476 6.989 7.19 7.238 7.304 7.508 7.109 7.129 5 7.295 6.392 7.087 7.313 1.585 4.807 6.919 7.055 6.615 7.18 3.807 3.807 6.781 0 6.358 4.17 5.087 4.392 5.728 5.615 6.57 6.524 6.57 6.392 6.658 6.267 5.492 6.459 2.807 4 6.285 6.267 6.129 6.209 6.304 6.714 1.585 2.585 4.954 5.781 3.322 5.833 4.17 4 5.858 5.7 4.807 2.322 4 4.644 3.907 5.644 4.644 5.426 6.304 4.524 5.858 5.954 2 5.807 5.644 5.977 2 5.392 5.7 1 4.585 3.585 4.248 5.248 3.807 1.585 3.17 5 2.322 5.322 6.022 0 3.322 5.209 5.555 5.459 4.087 4.807 4.322 2 2.322 4.17 5.322 5.358 1 5 4.392 5.248 3.322 5 4.585 4.907 5.17 4.459 5.209 4.954 3.17 4.459 0 5.044 5.285 1.585 5.248 3.322 3.807 4.392 1 5.524 3.907 3.459 0 5.129 5.426 1.585 3.17 4.322 3 5.044 5.17 4.248 2.585 5.883 0 5.524 5.781 3.17 5.883 2 3.7 4.907 4.755 3.907 4.524 4.585 5.392 5.209 1 3.459 6.209 6.066 6.087 6.476 5 6.977 7.401 7.15 3.322 6.931 5.129 6.248 6.459 1.585 6.476 6.209 5.672 4.585 6.322 5.322 7.087 7.57 7.304 7.34 6.443 7.375 7.384 7.468 7.484 7.755 3.907 7.033 6.7 7.827 5.907 5.585 7.577 7.714 5.285 7.644 6.109 1 7.577 7.539 7.418 7.426 7.833 7.426 7.651 8.098 8.29 8.124 8.185 1 2.322 8.017 7.658 7.7 7 4.087 8.093 8.093 4.585 7.96 7.913 8.185 5.672 7.925 5.044 8.209 8.468 7.644 8.397 7.033 7.644 7.555 8.626 7.775 7.994 8.6 7.322 8.011
gene113 1 2.322 0 1.585 0 3.322 2 0 0 0 0 2.585 1 1 0 0 0 2.322 0 2 0 2 0 2.807 1 1 1 2 3 0 1.585 1 0 2 2.585 1 2.322 2 2 2.807 2.585 0 2 1 3.322 3.807 4 2.322 2.322 1.585 1.585 1 2 0 1 2.807 2 2 3.7 1.585 0 0 1 1 0 0 1.585 2.807 1 1 1 3.807 2.807 1 1.585 2.322 2.585 0 3 0 2 3.585 1 2.322 3.7 2.585 0 2.322 1.585 0 1 3.7 2 2 0 0 3 0 2 2.322 4.17 0 0 3.322 3.459 2.322 0 1.585 3.17 2.322 0 1.585 2 2.322 2.807 2.322 3.322 3.907 2.807 2 1 3.322 3.17 3.459 1 2.807 3.459 4 1 2.807 1.585 1 2.585 2 3.322 3.585 4.392 3.907 3.585 3.7 3.459 3.907 3.807 2 0 1 3.322 3.585 2 3.7 0 3.807 3 0 0 1 2.322 4.248 3.322 4.907 2.322 3.459 2.807 2 0 4.087 4.858 5.807 5 2.585 2.807 4.907 3.585 0 3.907 4.392 3.585 1 3.807 4.644 4.524 5.585 5.322 4.755 4.392 5.954 5.426 6.285 4.644 5.17 1.585 4.907 4.7 2.585 1 3.7 5.555 6.943 5.7 5.17 1.585 6.109 6.304 1 4.322 3.459 6.358 6 2.322 4.7 6.409 6 2 2.807 6.714 2.807 7.055 5.285 6.931 5 2.807 6.044 3.459 6.845 6.443 2.807 7.129 7.435 2.585 7.248 4.17 4.858 7.022 7.919 5.322 6.209 4.907 6.19 4.585 1 6.943 7.755 3.7 4.7 5.781 6.907 7.384 5.459 7.547 5.209 8.243 7.637 5.459 4 7.375 7.16 7.34 8.633 2.807 7.679 10.298 9.116 7.384 6.34 5.209 5.492 7.5 8.262 9.34 8.752 9.788 2.807 1.585 8.18 7.209 7.401 9.468 7.011 2.585 4.807 7.901 5.524 5 6.304 8.061 7.276 4 3.807 5.807 0 5.644 7.858 8.488 8.585 5.585 7.401 7.15 7.238 5.931 4.954 6.524 6.728 3.322 6.57 7.285 4.524 9.162 4.858 7.304 6.375 7.375 6.229 7.531 6.15 5.728 9.281 8.752 5.524 1 7.7 9.807 5.322 7.426 8.738 6.209 4.644 7.585 1 5.728 5.585 7 2.807 5.248 8.098 5.977 5.248 6 6.989 6.358 7.476 3.459 4 7.087 6.687 4.524 3 7.451 7.109 6.267 3 3.322 6.82 5.615 6.492 1 1.585 1 5.672 6.15 2.585 5.459 5.087 7.693 5.555 4.248 6.82
gene114 5.044 3.322 5.524 4.858 4 5.426 4.524 1.585 7.14 3.807 4.7 2.585 2 4.524 4.392 5.17 2 4.644 4.17 4.858 4.585 4.7 4.644 3.7 3.17 5.358 3.907 2.322 4.459 3.322 2 4.322 4.954 4.17 4.907 4.17 4.524 3.322 5.209 1.585 4.907 4 3.17 4.858 4.954 4.322 3 1 3.807 4.7 4.644 4.248 4.585 4.907 6.15 4.459 2 4 4.907 3.17 2 4.392 3.322 3.7 4.585 2.322 4.644 4.524 5.728 4.644 3.459 3.7 4 1 4.17 3.322 0 4.248 4.087 3.907 4.907 4 3.322 2.585 4.248 6.109 4 3.7 4 4.248 4 2.322 4.524 3.907 4.392 0 4.322 4 4.322 1.585 1.585 4.524 2.807 3.322 3.459 3.7 1.585 4.248 2.807 2.322 3.322 4.644 3.459 4.459 1.585 4.459 3.459 4 2 3.585 4.392 3.322 4 3.585 2 1.585 5.672 0 3.322 3.807 3 4.954 4.322 4.392 4.17 3.459 3.585 4.954 0 4.087 4.087 3.459 3.585 3.17 4.248 4.248 3.17 3.7 3.459 3.807 3.7 2.585 3.585 4.858 4.524 4 4.17 3.459 4.585 4.248 4.17 4.17 3.907 2.807 1 5.17 2.807 5.044 0 3 4.7 3.907 4.087 3.17 3.459 3.7 4.322 3 3.7 3.17 1 4.7 3.585 1 0 5.044 2.322 4.755 4 4.459 5.044 1 4.248 3 5 3.17 3.807 4.087 4.322 3.907 1.585 4.524 3.585 2 1.585 5.459 4.17 3 4.322 3.907 4.459 3.7 1 3.459 2.322 4 4.248 0 3.807 4.459 4.585 1 2.322 3.459 3.322 2.322 4.524 3.459 3.585 1.585 3.585 3.907 3.7 4.087 2 4.459 3.17 4.322 3.807 4.392 1.585 3.807 3.907 3.907 3 1.585 3.459 2.807 2.585 3.7 4.17 3.459 4 4.17 3.322 1.585 3.807 1 4 4.17 2.322 3.459 3.459 1.585 4.17 2.322 3.807 3.907 4 2.585 4 2.585 2.322 3.322 3.459 3.459 3.907 3.807 4.248 4 3.17 3.459 0 3.585 4.392 2.585 4.392 4.858 1.585 3.7 4 4 4 4.17 2.585 3.585 0 2.322 2.322 4.392 3.907 2.585 4.087 4.459 3.17 4.17 2.585 2 4.459 4 3.17 4.644 4.087 1 4.392 3.17 3.585 3.7 3.907 4 3 4.392 4.248 4 4.392 4.585 4.755 3.7 3.807 4 3.585 4.585 5.17 4.17 2.807 4.807 3.322 4.322 4.17 2.585 1 4.524 5.044 5.087 4.459 4.322 4.858 4 1.585 5.044 4.524 4.392 3.17 5.129 4.087 4.17 4.459 5.209 3.907 4.17 3 4.524 3.907 3.459 3.907 3.907
gene115 2 5.044 3.17 4.087 3.7 4.644 1.585 4.755 4 1 0 2.322 3.459 4.644 3.585 4.755 4 4.17 2 2.585 2.807 1 2.807 4.585 3.7 2 2.322 1 3.807 1.585 2.585 0 5.209 2 2 3.807 0 3 2.585 1.585 2.807 3.17 4.322 1.585 0 4.087 2.322 2.807 1 2.807 4.585 3.17 1 2.585 4.459 4.585 2 3.17 2.322 1.585 2.585 1 1 2.322 2 1 2.807 3.585 2.585 4.459 3 4.459 1 3.322 3 0 3.459 2 4 4.524 0 0 0 2.807 3 2 2.807 0 3.7 4.392 3.17 4 3.17 2 3.807 3.807 2 0 2 3.459 2 1.585 0 3.7 2 2 4.907 3.7 3.322 2.585 1 4.585 4.087 4.524 1 3.7 3.7 3.807 2.585 1.585 0 1.585 1 2.322 0 2.322 4.392 2 2 0 2.585 3.807 0 1.585 3.585 2.807 3.17 1.585 2.807 2.322 0 1.585 3.585 4.248 3 2.322 3 3 1 1 2.322 1.585 0 3.322 2.585 2.807 1 0 3.907 1.585 3.459 4.392 3.807 1.585 3.7 1 1 1.585 0 1.585 3.17 3.7 2.585 3 0 3 3 2.807 3 2.807 3.17 4.7 4 1 0 1 1 0 1.585 2 3.585 3.459 2.807 1 1.585 1 3.459 3.907 1 2 0 1 0 2 4 1.585 1 2 2 2.807 0 0 2.322 0 1.585 2 3.459 1.585 2.322 4 2.585 3.585 2 1.585 3.322 2.807 2.585 1 2 3 2.585 1 2.807 1 2.807 1 2.322 2 2.585 2 2.322 2.807 2.322 3 1 1 3.17 3 0 1 2 1 2.322 4 1 0 3.17 2.807 1 2 0 2.585 1 1 1 1 1 1.585 0 1 2.322 0 3.17 0 0 4 1.585 0 2.322 0 1 4.585 1.585 1.585 2.807 2.807 3.459 2.585 3 2 1 3 1 2.585 3.17 1.585 3.459 1 1 3 2 2.322 3.7 3.459 1.585 1.585 1 3.322 1 1.585 2.585 1.585 2.585 0 3.17 0 0 2.322 2.807 0 2.585 1 2.585 0 2 4.392 1 2 1.585 3 1.585 2.322 4 0 1.585 3.907 4.392 2 3.807 1.585 3.322 3.585 3.17 3.17 4.585 2.807 1 2.322 2.585 0 0 4.248 4.755 2 0 4.459 4.17 4 0 2.585 0 4.392 2.807 1 3.585 2.585
gene116 6.044 5.755 5.248 6.687 5.322 6.209 6.524 5.883 4.858 5.7 5.555 6.741 4.954 5.426 6.129 5.524 3.459 6.129 5.755 5.585 5.728 5.977 6.248 6 5.615 5.755 5.954 5.492 6.34 6.895 6.807 5.883 5.426 5.7 6.392 5.285 6.304 6.672 6.358 6.066 4.807 6.17 6.044 5.728 5.883 5.781 6.044 6.322 5.807 6.066 5.426 6.129 5.644 5.781 5.7 6.15 5.833 5.977 5.615 6.34 5.615 6.34 6.129 5.322 4.644 3.907 4.524 5.833 4.524 6.304 5.087 5.524 4.954 6.304 5.728 5.807 5.358 4.954 5.248 5.807 5.858 5.524 5.426 4.585 4.907 4.459 5.209 5.209 3.907 5.285 5.459 4.087 5.392 5.858 5.044 4.954 5.129 5.459 5.524 5 5.833 5.426 4.644 5.285 5 5.585 5.833 4.248 5.977 4.17 5.492 5.358 4.907 3.907 4.907 4.087 4.807 4.17 5.285 5.129 4.7 4.807 4.807 4.858 4.248 4.807 4.524 5 4.954 4.954 4.755 3.17 5.285 5.044 3.322 4.585 3 4.858 4.858 5.285 4.755 5.17 4.954 4.392 4.585 5 4.524 5.129 4.585 4 4.7 5.954 5.807 5.781 4 5.248 4.755 4.755 4 5.087 5 5.129 4.585 4.17 4.087 4.392 3.17 4.807 4.858 4.459 4.087 5 4.322 5.392 4.524 4.907 4.907 4.524 5.17 4.7 4.248 4.7 4.392 4.907 4.459 3.7 4.755 3.459 4.524 4.585 4.524 4.585 4 3.459 4.807 4.322 4.7 2.807 4.087 4.644 4.087 3.7 4.248 4.755 4.755 3.17 4.7 4.392 4.7 4.7 4.17 4.524 4 4.644 4.087 4.7 4.524 4.524 4.459 4.585 2 4.392 4.807 5.248 4 4.392 4.322 4.087 4.524 4.322 4.17 4 3.459 4.392 4.322 4.459 4.392 3.459 4.248 2.807 4.17 4.322 3.807 3 3.807 3.907 4.17 4.755 2.807 4.248 4 4 4.7 3.7 4.585 4 3.585 4 3.807 4.392 4.087 4 4 4.459 4.087 4.17 4.7 4.17 4.585 4.585 4.858 4.087 4.087 4.17 4.459 3.807 4.807 3.585 4.524 4.248 3.322 4 4.17 4.087 4.087 2.585 3.7 3.907 4.322 3.459 3.807 4.954 4.7 3.7 3.459 4.248 4.087 4.17 3.459 4 4.248 4.7 4.322 3.7 4.322 3.907 3.7 3.459 3.322 3.322 3.907 4.17 4.248 4 3.322 4.459 4 3.17 4.322 4 3.459 4.087 3.459 3 4.087 4.248 2 2.807 3.459 4.322 2.807 4 3.907 4.17 4.248 3.17 3.907 3.907 4.248 3.322 3.17 4.17 3.459 3.907 4 2.322 3.459 4.644 3.907 4 4 3.322 4.17 4.17 1.585 3.17 4.17 3.807 3.807 4.248 4.17 3.322 2.585 4.17 4.248 3.7
gene117 4.17 5.17 5.129 5.322 5.459 5.7 5.524 5.087 5.392 5.672 4.087 6.129 5.7 6.285 5.833 5.7 6.044 6 5.392 5.931 6.066 5.954 5.907 5.615 5.555 5.459 6.19 5.209 4.322 5.426 5.954 5.7 5.833 5.728 4.17 5.392 5.044 5.585 6.129 6.15 5.459 5.209 5.358 5.248 5.358 5.524 4.954 4.858 5.358 5.209 5.285 5.459 3.17 5.285 5.044 5.087 5.492 5.285 4 4.858 5.285 4.907 3.17 4.459 4.858 4.322 4.858 4.644 5.459 5.524 5.285 5.087 5.087 4.644 5.392 3.807 5.883 5.555 5.492 5.322 5.087 5.392 5.781 5.7 5.672 5.492 5.129 4.858 5.459 4.907 5.087 5.248 4.907 5.17 4.392 5.209 5.524 5.555 5.672 4.087 5.322 5.17 3.7 5.087 5.322 4.7 5.426 4.807 5.426 5.248 4.954 4.644 5.129 4.322 5 4.322 4.954 4.524 4.17 4 3.907 5.044 4.954 3.807 3.7 3 4.7 4.585 5.087 3.907 4.524 4.459 4.392 5.044 4.087 4.585 4.644 4.7 4.392 5.322 4 4.907 5 5.492 4.907 4.954 4 4.17 5.087 3.907 5.044 4.755 4.954 4.17 5.044 5.044 4.392 4.459 4.858 4.954 2 5.248 5.426 5.426 5.358 5.248 4.322 5.426 5.358 5.459 5.044 4.807 4.954 4.644 4.954 4.524 5.248 4.7 4 5.087 4.755 5.392 5.426 4.807 5.358 5.492 5.555 4.907 3.7 3.585 5.044 5.585 5 5.977 5.087 4.248 5.781 5.426 5.781 5.7 4.585 4.807 4.954 5.555 5.883 5.285 5.524 5.087 5.426 5.129 3.322 4.585 5.044 5.322 4.954 4.644 4.524 4.807 5.17 5.129 5.392 4.954 4.755 5.17 4.524 3.585 5.358 4.459 5.129 5.426 5.087 5.248 5.044 5.248 5.129 5 4.585 4.248 5.044 4.7 5.044 5.17 4.807 4.858 4.524 4.644 5 4.907 5.17 3.807 4.858 3.17 3.7 4 4.7 2 4.459 2.585 2.322 5 4 4.585 4.392 4.858 3.907 4 3.17 4 4.087 4.459 4.7 3.585 4.17 4.459 4.644 4.907 3.585 4.644 4.17 4.087 4.392 4.755 4.322 4.248 4.459 4.585 4.392 4 3.807 3.807 4.585 3.7 3.907 4 4.087 3.459 4.087 3.322 3.907 3.907 2.807 4.644 3.907 4.585 3.585 4.322 4.087 4 4.087 4.322 4.248 3.7 3.907 0 3 3.459 3.17 4.087 4 4.7 4.248 4.459 4.392 2.585 4.087 4.17 4.7 3.585 2.585 4.392 4 2.807 4.459 3.459 4.644 4.248 4.087 3.7 4.248 4.248 4.585 3.322 4.459 4 4.524 4.17 4.524 4.907 4.459 4.17 4.585 3.807 4 3.322 4.322 4.322 4.858 4.954 3.459 3.459 4.087 3.807 4.954 4.392 4.392 4.322
gene118 6.087 6.285 4.392 5.044 5.907 6.629 3.459 6.57 5.248 5.728 6.066 5.129 5.087 5.977 5.426 5.7 6.229 4.755 5.248 4.644 5.426 4.17 6.375 6.728 5 5.209 5.672 3.17 1 5.883 4.459 4.392 6.781 3.459 2.807 4.459 3 4.17 5.285 4.248 5.907 4.585 4.392 4.322 1.585 3.7 3.459 4.858 3.585 5.7 3 4.524 5 5.209 5.807 2.322 6.17 6.267 4.459 4.7 5.555 4.248 4.248 4.7 3.907 4.7 4.907 3.907 5.129 4.954 3.807 5.931 4.392 4.248 5.615 3.459 6.248 5.781 4.459 2.585 4.585 5 5.322 6.492 4.17 6.129 5.555 3.907 5.17 4.858 5.728 3.807 4.907 5.931 4.644 4.644 5.209 3.907 4.585 4.459 4.524 6.989 3.459 3.322 4.644 5.17 5.087 6.304 5.954 4.392 5.248 6.392 4 3.585 5.129 5.672 5.931 4.248 3.807 5.209 4.087 5.426 5.392 5.129 5.209 5.585 5.977 5.209 4.755 4.459 3.807 6.322 3.807 3.907 3 4.087 3.322 3.322 4.524 6 5.129 4.7 5 6.248 6.7 3.585 3 3.7 3.322 4.7 2.322 4.7 5.755 4.755 4.248 5.492 4 1.585 4.459 4.585 4.248 5.728 5.044 4.087 4.17 1.585 3.585 5.248 6.109 5.807 5.585 5 6.672 3.907 3.17 5.209 4.907 4.17 4 4.322 0 4.248 5.087 4.644 4.459 4.755 6.19 3.907 5.322 4.322 3.459 4.755 5.954 4.322 3.322 6.19 4.459 5.248 4.7 4.524 5.285 3.459 3.807 4.524 4.248 3.807 3.7 4.248 5.322 5.087 5.555 3.322 4 4.585 2.585 4.807 1.585 5.17 3.322 3.322 4.755 5.209 2.322 3.807 4.585 5.358 4.644 3.907 3 1.585 6.209 4.392 5.615 4.17 4.954 4.392 4.248 4.585 4.644 4.7 5.781 4.954 3.322 4.459 3.807 4.585 3.585 4.087 4.322 2.807 5.459 2.322 2.585 4.322 4 3.907 4.087 3.585 4.087 4.644 5.585 3.322 3.585 4 3.17 2.322 5 4.644 1 3.459 5.044 5.322 3.807 3.459 3.807 4.7 3.322 3.585 4 6.392 3.459 5.492 3.807 4.459 4.17 4.644 5.7 4 4.907 5 3.17 4 5.954 5.833 5.644 6.443 5.7 5.087 5.555 3.459 5.555 3.585 4.459 4.17 4.248 3.17 5.858 3.585 3.7 3.7 5.285 5.322 5.585 4 5.248 3.459 2.807 2.585 4.087 5.644 3.585 5.555 5.087 6.19 5.555 4.17 5.755 4.858 4.524 4.858 5.392 4.907 4.392 3.907 3.459 4.7 5.459 4.907 5.209 5.392 6.794 4 6.728 2 3.17 4.524 6.087 4.907 4.524 4.807 5.585 4.755 5.954 5.209 5.807 5.883 4.322 5.644 4.954 6.658 5.459 6.19 4.644 4.248 6.858 4.644
gene119 4.755 4.7 4.17 4.907 4.524 4.858 4.755 4.954 4.644 4.807 4.644 4.644 4.248 5.087 4.459 4.755 5.285 4.755 5 4.585 4.755 4.322 4.907 4.644 4.807 4.585 4.524 5.087 5.044 5.585 5.248 5.833 6.109 5.644 5.044 5.392 5 5.248 4.907 5.524 6.044 6.15 6.807 5.883 6.15 5.977 6.15 6.443 6.267 6 6.15 5.858 6.304 6.087 6.209 5.426 5.907 6.658 6.15 5.524 6.267 6.6 6.409 6.15 6.476 6.768 6.285 6.658 6.919 6.358 6.34 5.954 6.109 6.087 5.728 5.755 5.755 6.728 6.615 6.629 6.644 6.794 6.087 6.358 6.615 7.044 6.358 6.539 6.7 6.476 6.714 7.17 6.585 6.426 6.358 6.285 6.285 5.781 5.858 6.129 6.209 5.672 6.229 6.285 5.931 6.17 6.714 7.285 6.7 6.781 6.807 7.022 7.468 7.524 7.087 7.401 7.972 7.679 7.5 7.814 8.119 7.937 7.762 7.57 7.794 7.87 7.801 7.257 7.476 7.807 8.114 8.738 8.637 7.845 7.858 7.755 8.17 7.937 8.044 7.907 7.693 7.524 7.994 7.714 7.768 8.14 8.185 7.484 7.827 7.966 7.966 7.658 8.175 8.185 8.435 8.455 8.516 8.362 8.451 8.566 8.388 8.409 7.801 8.574 8.516 8.103 8.299 8.718 9.234 9.082 8.895 8.679 9.006 8.718 8.558 9.039 9.155 8.886 8.963 9.231 9.253 9.18 9.488 8.823 8.91 8.516 9.152 9.594 8.898 9.09 8.785 8.91 8.937 9.025 8.807 9.292 8.934 9.56 9.587 9.053 9.32 9.817 9.344 9.42 9.202 9.418 9.276 9.246 9.25 9.791 9.683 9.518 9.692 9.585 9.878 9.516 10.393 9.658 10.098 9.635 9.524 9.514 9.771 9.665 9.993 10.557 9.925 9.644 9.775 9.738 9.757 9.899 10.078 10.299 9.592 9.721 9.956 10.266 10.207 10.187 10.18 9.889 9.96 10.237 10.198 10.999 11.675 10.747 10.581 11.02 10.669 11.36 10.517 10.934 11.725 11.507 11.758 11.843 11.956 12.028 12.146 11.951 11.687 11.838 11.803 11.869 12.059 12.601 11.511 11.746 12.116 12.955 12.348 11.743 12.09 12.099 11.548 12.04 11.979 12.129 12.04 12.004 11.226 11.82 10.184 11.56 11.049 11.202 11.756 12.14 11.869 11.998 11.962 12.14 12.276 11.969 12.005 11.182 11.588 11.673 11.693 11.154 10.741 11.923 10.175 10.45 8.775 10.658 11.202 11.7 11.827 11.937 11.823 12.079 12.674 12.7 12.207 12.342 12.061 11.813 12.079 12.079 11.82 11.833 12.657 12.326 11.82 12.004 12.497 12.471 12.79 12.397 12.509 11.653 11.159 11.698 11.685 10.61 11.239 11.349 11.39 11.441 10.825 10.72 11.617 11.172 11.825 11.083 10.77 11.099 10.567 10.856 10.572 11.916 11.492 11.675 11.189 11.842 10.586 10.184 10.192 11.015 10.498 10.263 10.507 9.931
gene120 2.807 3.322 3 0 0 0 0 4.087 2.807 2.807 0 4 0 2 3.322 3 3 2 1.585 2 3.585 2.807 2.585 0 0 0 2.322 2 1 1 1 3.17 4.17 3.322 4.248 2.322 1 0 1 3.322 1.585 2.322 1 1 0 1 0 0 0 2.322 1 1.585 0 1 0 1.585 2 1 0 0 2.322 2.322 1 3 1 0 2.807 1.585 2.322 2.322 0 3 1 0 1.585 2.585 3.807 3.322 3 1.585 0 0 1 2 1 3.585 2.322 4.7 0 2.585 0 1.585 0 0 0 2.807 1 2 1 0 1.585 1 2.585 0 3 1.585 2.585 3 2.585 1.585 1 0 0 2.585 2 0 2.807 1 3 0 1.585 1.585 0 0 1 0 3.7 1.585 0 2 1 1 4.392 1.585 2.322 2 0 1 2.585 3.459 3 1 2.322 1 0 0 1 0 1 0 0 1 0 0 0 0 0 0 0 1.585 1.585 1 2.322 0 1 1 1 3.17 3.459 3 1.585 0 1.585 0 0 0 0 0 0 1.585 2.322 2.322 3.17 1 2.322 2 1 0 1 1 1.585 2.807 0 1.585 0 1 0 0 0 2.322 0 0 0 0 2 0 1 0 1 1 0 1 0 2 0 2 0 1 0 0 0 2 1 0 0 0 0 0 1.585 0 1.585 2.322 1.585 3 1 2.807 1.585 0 0 2 1 0 1 2 1.585 2.807 0 1 1.585 0 2.585 0 0 0 0 1.585 0 0 0 0 1.585 1 0 3.322 0 1.585 0 2.807 1.585 0 2.322 1.585 0 0 1 1.585 0 3 3.807 0 2 3 2 0 0 0 0 1 2.585 0 2 3.459 0 2 0 2.807 2.807 0 1 1 3.17 0 1 0 1.585 0 2 1 0 0 2.807 0 3.585 1 0 0 2 0 2.807 1.585 1.585 2.585 1 1 4.322 2 3.7 2 2.807 2 0 3 0 1 0 1 0 1.585 1.585 0 2 0 2 0 3.807 2.322 2.322 2 4 0 2.585 2.322 3.7 1 0 1 1 2.585 2 4.322 2.322 2.322 1 1 3.907 2.585
gene121 4.17 4.248 3.585 3 3.17 4.392 3.907 3.7 3.459 4 4.907 4.7 3 4.644 4.585 3.322 4.087 4.322 4.858 4.954 3.17 2.585 3.17 4.755 3.17 4.644 2.322 4.248 3.807 3.807 4.087 4.087 4.322 3 3.7 3.459 2.322 3.807 3.322 2 3.7 4.17 3.907 3.807 3.322 4 4 3.322 4.322 4.585 3.807 2.585 3 3 4.524 4.17 3.459 3.585 3.459 2.585 3 2.322 4 3.322 3.7 2.322 3.7 3.459 3.7 3.7 3.322 2.807 3.459 3.807 4.392 3.459 4.17 3.585 2.322 3.17 2.322 3.17 3.7 4.17 4.585 2.585 4.459 2.322 2.585 3.585 3.907 3.322 3.7 2 4.087 3.459 3.585 2 3.322 3 4.755 3.459 2 2.807 4.322 0 3.17 3.17 2 3.585 3.17 3 4.322 3.459 2.807 2.322 4.087 3 2.807 1.585 3.322 3 3.17 2.585 2.807 3.17 2.322 3.322 3.322 2 1.585 3 3.7 3.585 3.17 2.807 2 3.322 1.585 3.907 3.585 3.459 2.807 3.907 2.585 2 2.807 0 3.459 2.807 3.17 1.585 4.248 2.585 3.459 2.322 3.322 4 3.17 2.322 3.585 3 2.807 2.807 2.585 3.907 1 4.248 2.585 4.248 4.7 2.322 2.807 3.17 2.585 3.585 2.322 3.17 2.585 3 1 2.322 3 3.7 4 3.459 3.585 2.322 3.7 2.322 3.7 2.807 3.459 2.585 4.17 3.7 1.585 4.17 2.807 3.807 3.807 1.585 2.585 3 2.322 2 3.17 3.459 2.322 3.322 2.807 3.322 3 3.907 3.322 3 3.322 1.585 3.807 4.087 2 2.585 2.585 3.459 3.7 2 2.807 2.585 1 0 2.585 4.17 2.585 2.322 0 2.585 2.322 2.585 2.807 2.322 2.807 2 3 1.585 4.087 0 3.807 1 1.585 1.585 3.322 3.907 2.585 3 2.322 2.585 3 2.322 3 2.585 2 0 2.807 3.7 2.322 2.322 2.322 2 2 3 2.585 3.322 3 3.17 1.585 3.17 3 4.322 3.585 2.585 3.807 3.585 3 2.322 2.807 2.585 3.7 2.807 3 3.807 3.585 2.585 2.322 0 3 4.322 3.907 3.7 3 1.585 2.585 3.17 1.585 3.322 1 3.322 3.322 3.459 1.585 2 1 3.807 3.7 2.322 3.907 3.17 2 2.322 2.807 4.392 4.322 3.459 4 3 2 3.17 3.322 3 3 4.644 2.322 2.585 3.807 2.807 2.322 2.585 3.459 3.7 3.322 4.087 3 3.907 2 2.322 2.807 3.322 1.585 2.585 2 3.459 3.807 2.585 2.322 4.248 2 2 4.248 3.17 3.7 4 2.807 3.459 4 3.322 3.322 3
gene122 4.392 4 4.322 3.17 5.672 4.322 5.392 2.322 1 4.459 3.459 4.585 5.209 2 3.585 5.17 3.907 5.17 4.392 4.248 4.248 2.585 4.17 3.17 4 5.044 3.907 3.459 5.209 3.17 4.087 4.7 4 3.585 5.883 1 2.322 1.585 0 2.322 3.322 3.807 3.7 3.7 5.555 5 4.858 4.248 2.585 3.322 4 3.7 2.322 1.585 4.322 6.248 3.17 5 4.524 4.248 4.459 5.358 5.585 2 4 1.585 2.585 3.807 4.087 5.459 5.585 4.087 3.7 3.907 5.322 5.129 4.392 5.322 4.585 4.459 5.954 5.931 2.807 4.524 2.322 3.459 4.248 4.585 3.807 5.644 2.585 3.907 4.459 3.907 5.459 3.807 3 3.459 4.087 3.907 3.907 2.322 4.858 5.322 3.7 1.585 3.7 5 4.858 3.907 4.755 3.7 4.7 4.322 5.755 5.209 3.7 3 4.17 5.615 3.907 1 4.248 4.248 4.392 4.524 3.459 4.087 4.907 4.248 3 5.209 3.322 4.907 5.524 4.459 6.229 2.585 4.459 5.248 2.322 5.209 4.7 3.585 2 3.585 5.585 6.229 4.644 5.644 4.954 5.248 4.858 4.907 2 4.459 3.585 5.615 4.755 3.459 5.907 3 2 5.044 6.087 4.392 4.087 5.755 4.459 4.392 4 3.7 4.7 4.524 4 3.322 4.858 6.304 4.459 5.907 5.977 5.426 6.539 6.7 4.087 5.248 5.7 6.524 5.492 4.459 6.714 6.17 5.807 6.714 6.919 6.066 7.16 5.322 4.954 6.833 5.833 6.066 4 5.807 7.524 6.57 4.248 2 6.044 5.358 5.17 4.322 6.794 5.977 4.644 4.907 6 4.907 6 4.644 5.392 6.883 6.409 3.459 5.392 6 5.755 5.285 7.443 7.267 6.728 4.459 7.022 6.229 5.833 5.087 7.119 5.954 7.468 4.807 5.555 5.492 5.358 7.238 7.366 6.229 6.615 7.5 5.392 5.17 5.044 7.238 5.17 5.524 4.459 6.858 1 6.57 5.644 6.443 4.755 6.248 6.392 6.044 6.87 6.954 5.17 7.219 7.17 5.392 5.644 5.7 5.755 6.966 6.728 6 4.807 5.931 7.358 6.833 6.539 4.907 5.358 5.615 6.7 6.066 4.907 5.615 5.285 6.229 4.954 5.492 2.322 4.459 4.644 6.919 5.883 5 5.248 5.7 6.209 6.741 6.644 7.2 6.585 8.165 5.426 5.883 5.833 7.693 5.858 5.755 4.755 6.989 5.459 6.19 4.755 7.562 7.721 5.954 4.807 5.644 7.418 6.6 7.615 7.087 5.833 3.7 6.794 3.7 5.907 6.658 6.895 5.392 6.443 5.285 6.989 5.209 6.443 5.358 7.129 6.129 6.109 4.585 4.807 5.492 2.322 4.248 6.57 5.672 4.17 6.209 4.7 6.129 4.954 6.285 5.858 5.358 5.209 5 5 5.087 5.781 5.322 7.426 5
gene123 7.267 7.531 7.257 7.384 7 4.459 0 6.022 6.728 7.476 6.087 6.426 4.087 5.209 7.972 5.492 3.907 6.858 6.409 7.384 6.34 7.409 7.011 0 6.585 4.524 4.7 6.687 6.539 7.687 1.585 6.931 6.741 7.2 6.943 7.409 6.19 6.989 5.7 5.209 5.807 4.907 6.476 6.476 5.644 4.322 5.492 5.358 7 6.539 5.954 7.17 2.585 4.954 5.755 7.5 7.18 6.443 4.7 6.443 5.755 7.295 6.524 5.755 7.033 7 5.524 7.16 6.755 7.418 7.392 7.109 6.845 5.858 0 6.954 4.322 5.044 7.5 6.87 6.409 6.285 7.077 5.524 4.248 5.585 5.858 3.585 5.672 6.585 4.954 7.022 6.672 7.276 5.883 5.615 6.672 6.426 5.644 4.7 5.615 5.358 6.781 5.087 7.322 6.15 7.476 3 5.931 7.011 7.022 5.858 6.687 7.418 7.248 7.877 6.392 6.794 7.539 7.349 5.044 7.539 7.435 2.585 5.954 5.672 6.687 7.57 7.409 6.555 6.492 3.907 7.57 5.209 6.883 6.459 4.585 6.129 7.748 7.366 5.755 6.741 7.845 7.721 4.7 8.219 6.375 6.714 6.508 5.209 5.907 6 4.087 5.728 6.508 6.267 6.845 4.755 4.524 4.807 6.895 6.109 5.248 5.492 6.585 5.248 5.672 3.907 5.833 4.248 5.931 3.907 5.931 2.585 5.858 5.17 2.807 3 5.459 5.7 5.426 4 3.459 5.7 5.129 4.322 4.7 4.392 0 0 4 4.858 4.248 4.858 5.087 4.954 2.585 3 5.129 4.858 1.585 2.807 4.459 1 5.426 1.585 4.954 4.392 4.17 5.728 4.087 3 5.7 4.907 5.17 0 3.17 4.524 0 4.17 3.585 5.209 5.044 0 3 4.392 2.807 3.7 0 3.322 3.807 4.858 1 4.459 3 3.17 1.585 2.322 3.907 4.248 3.322 2.585 3.17 2 0 3.807 2.807 3.7 5.087 2.807 4.322 4.459 2.322 1.585 3.322 4.087 3.585 1 2.807 2.322 3 4.524 1 3.585 2 3.459 2.322 2 3.17 1 1.585 3.907 2 3.322 3.17 3 2.585 4.644 3.807 3.322 4.322 3.7 1.585 2.322 4 4.17 2.585 2.322 4.644 2 3.322 4.7 4 3.7 1 2.585 4.459 2.585 3.322 1.585 4.248 3.907 3.7 2 3.7 3.585 4.755 3.17 2 2 3.322 4.459 2.585 1 1 3.17 2 3.322 2.585 3 2.807 3.907 0 3.17 3 1 3.17 4.248 2.585 2.322 1 4.392 4.248 1 4.755 2 4.807 3.7 4 2.322 5.392 2.585 1 3.322 4.585 3.585 1.585 4.585 3 1.585 5.524 3.459 3.17 3.459 4 2.322 4.392 2.322 0 4.954 5.209 1.585 3 3.17 4.585 4.954
gene124 4.807 5.17 4.585 5.129 4.7 4.7 4.248 4.644 4 4.585 3.7 5.285 5 4.087 5.322 4.17 4.858 5.426 4.7 4 3.907 4.322 4.585 5.129 4.858 4.087 4.644 4.459 5.358 4.807 4.807 4.17 4.459 4.7 4.807 5.17 4.392 5.17 4.644 4.858 4.644 5.044 5.358 5.322 4.585 5.426 5.728 5.248 5.781 5 4.7 2 4.644 4.644 4.392 5.129 5.087 4.807 4.807 5.285 4 4.585 4.858 4.459 3.7 4.248 5.907 5.524 3.585 4.644 4.7 4.322 4.17 5.129 4.644 4.807 5.087 4.392 4.954 5.17 5.248 5.129 5 5.524 5.426 4.322 5.807 4.248 4.858 5.392 5.044 4.858 4.858 5.285 5.524 5.672 4.7 4.459 5.044 5 4.755 4.248 4.524 5.248 4.585 5 6.022 4.322 5.358 4 5.17 4.755 5.129 5.285 5.555 5.644 5.248 5.044 6.57 5.17 5.248 4.807 5.644 5.585 4.755 5 5.209 4.755 5.492 5.248 5.492 4.524 5.585 5.977 6.248 5.585 5.555 6.044 5.728 6.443 4.954 6.615 6.229 6.358 6.129 6.267 6.443 6.19 6.322 6.57 5.358 6.524 5.644 6.248 5.833 6.954 6 6.426 6.322 6.229 6.672 6.755 5.781 5.358 5.7 5.524 6.672 5.322 5.883 5.807 5.672 6.15 6.392 6.492 6.229 5.209 5.392 6.476 6.781 6.066 5.781 6.022 5.883 6.392 5.358 3.907 6.322 4.585 6.109 4.954 4.644 5.524 4.392 4.807 4.954 5.044 5.883 5.285 5.17 5.209 4.954 4.644 5.209 4.644 5.7 4.7 4.087 4.807 5.17 5.087 5.129 5.426 5.644 5.858 5.392 5.129 6.443 4.807 5.426 6.066 5.492 5.129 5.459 4.858 5.087 4.248 5.615 5.209 4.248 4.755 5.17 2 4.755 4.907 4.087 4.459 4 4.087 4.248 3.585 4.087 4.087 5.17 3.907 3.907 4.087 4.524 4.954 4.392 3.459 4.322 3.459 3.807 4.392 4.524 4.248 4 3.7 3.459 3.322 4.644 4.755 3.585 5.248 4.644 5.392 3.7 4.087 4.807 4 4.644 3.17 4.248 5.426 5.322 5 5.129 4.322 4.459 4.17 3.17 4.322 4.322 4.524 4.585 4.459 4.954 5.129 4.858 2.585 4.7 5 4.807 5 4.954 4.459 4.858 4.459 3.807 3.907 4.644 4.17 5.285 4.954 5.209 4.807 5 4.392 5.209 4.858 5.426 4.644 4 4.524 5.426 2.585 6.248 4.459 6.248 5.781 6.34 5.087 5.17 5.322 5.209 5.585 5.087 3 4.392 5.129 4.807 4.7 5.807 6.022 6.15 6.248 6.508 5.644 6.087 5.426 5.426 6.615 5.392 6.322 6.615 6.585 5.954 6.375 6.585 6.476 6.322 6.129 6.358 6.392 5.644 5.129 6.426 6.109 6.022 5.858 6.022 6.129 5.781 6.066 5.248 5.781
gene125 4.392 1 4.755 3 4.858 3.17 4.858 3.7 2 4 3.585 3.907 0 3.17 0 4.755 4.322 3.7 3.322 4.392 3.585 4.248 4 4.322 4.322 4.954 4 4 4.248 4.248 4.585 4.248 3.7 3.17 4.087 4.087 4.585 4.087 3.322 3.17 4 3.7 4.392 3.322 3.807 3.807 4.17 1.585 3.585 3.585 2.807 2.585 3.17 2 3.17 2 4.248 3.807 3.907 4.17 4.087 3.459 3.7 3 3.17 2.807 3.807 3.459 3.322 3.322 4.7 4.17 4.17 4.17 2.807 4.248 3.322 3.907 3.907 3 3.907 3.907 4.248 4.087 3.322 3.322 2 4.248 3.322 3.585 3.322 4.248 4.17 4.459 3.585 3.907 3.907 2.807 3.459 3.585 4 4.322 3.585 4.087 4.459 4.248 4.7 3.807 4.087 4.17 4.585 1 4.087 2 3.585 3.322 3.459 3.907 3.459 4.322 3 0 3.907 4.322 3.907 3.585 3.17 3.17 1.585 3.807 3.459 3.459 3.459 4.322 4 3.585 3.459 3.807 4.585 3.7 3.459 3.807 4.17 2.585 4.248 3.7 3.7 3.459 3.807 3.17 3.17 3.7 3 3.907 3.322 4 3 3.585 4.644 4.248 4.248 3.459 2 3.7 0 3.322 4.087 2.807 2.322 3.322 3.459 2.807 4.17 3 4 3.907 4.248 3.17 3.807 3.17 3.585 4.248 4 3.17 4.17 3.585 3.7 3.459 3.807 4.248 4.17 4.585 4.17 4.087 3.807 3.459 4.17 3.459 3.17 4.248 4.392 3 4.392 3.807 4.322 3.907 3.807 3.7 3.459 2.585 4.248 3.807 3.807 3.322 4.7 3.7 3.907 4.087 3.585 2 4.17 3.459 4 4.807 3.7 3.17 3 3 3.907 4.644 1 3.459 4.392 3.459 4.907 4.17 3.459 3.907 4.322 4.459 4.322 3.459 4.954 2.807 4.17 4.322 4.459 3.807 3.807 3.7 3.907 3.7 3.459 3 3.585 3.585 2 4.248 3.807 4.087 3.7 4.585 2.585 4.755 3.459 4.7 4.087 4.322 5.285 4.585 4.524 1 3.585 4.459 4.524 4.907 4.087 5.392 4.858 4.585 4.392 3.7 3.322 5.209 3.7 1.585 4.585 4.585 4.322 3.907 5.129 2.807 4.585 3.459 4.858 4.392 4.907 4.907 5.248 5.585 4.807 3 3.907 4.644 4.907 4.524 4.954 4.7 5.907 6.066 5.492 5.459 5.728 5.644 3.907 5.672 4.585 4.392 6.109 5.931 6.15 5.459 5.248 4.524 5.129 3.7 5.285 5.248 5.755 5.285 5.524 5.728 5 6.322 4.392 5.954 5.728 5.358 4.807 5.17 4.392 5.129 5.755 3.585 5.358 4.7 4.087 3.807 2.807 4.17 4.954 4.524 5.585 3.17 5.322 5.129 5.459 4.858 4.954 3.907 5.7 4.459 3.7 5.044 4.585 3.459
gene126 2.807 3.585 4.954 1.585 2.807 2.585 3.17 3.459 3.807 4.585 5.755 3.17 3.907 4.322 2.585 4.17 1 3.7 2.807 2.585 2.807 4.087 2.322 2.807 4.392 3.585 3.17 4.087 3.17 3.807 4.087 2.322 0 2 2 2.585 2.585 3 3 0 1 2 2.322 0 1 2.807 1 2.585 2.585 3.585 1 3.459 2.322 2 2.807 2.322 2.585 3.907 2.322 3.459 2.807 2.322 2 1.585 3 2 3 3.17 1.585 2.585 2.322 2.807 3.322 2.322 3.459 2 1 2 3.807 3.585 3.17 2 3.17 1 2.807 2.807 3.7 0 0 2 1.585 2.807 2.322 2 3 1 1.585 1.585 3 1.585 2.322 4 2.585 1 2 3 1.585 1.585 1 2.322 1.585 2 2 2.585 2 3 2.807 1.585 2 2 1.585 3.459 2.322 2 1 2 2.322 3.459 4 3.17 2.585 2.322 2.585 2.322 3.17 0 1.585 1.585 2.585 3.322 2.807 2.322 2.585 1.585 1 2 2 1 2.807 1 1.585 1 2 3.17 2.322 4 3.322 3.907 2 3 3.322 1 2.322 3.17 2.585 1.585 1 3.322 3 2.322 2.322 1 1 2.585 0 2.807 3 2.322 1.585 1.585 1.585 1.585 2.322 3 2.322 1.585 2.322 0 1.585 3 3 0 3 2.807 2.322 1 0 1 1 1 2 1.585 0 3 2 1 2 1 1.585 1.585 2.322 1.585 2 3 1 1.585 1.585 2.322 2 0 2 0 1.585 2.322 2.585 0 0 3.322 1.585 2.322 2.807 3.322 1 2 2.322 0 2 0 1.585 3.459 2 2.322 1.585 0 1.585 1.585 1 1.585 1.585 3.17 1 2 1.585 1 2.807 0 2.807 0 2.322 2 2.322 1 2.807 3.17 1 2.322 3 1.585 2.807 2.807 1 3.585 2.585 1.585 3.322 1.585 3 3.7 2.322 3.17 2 2 2.585 2.585 3.17 2 2.322 2.807 1.585 2.322 1 3.17 3.7 2.585 3.17 3.585 3 2.322 1.585 1 2 3.459 2 0 2.807 3 2.585 2.807 1.585 2 2.585 2.585 3.322 3 1 4.954 2.322 2.585 1 3.7 3.322 3.585 1.585 5.044 2 1 4.644 3.322 3.585 3.7 3 2.807 3.7 4 3.322 4.644 3.585 1.585 2 4.087 3.322 1.585 4 3.459 2 2.585 4.392 2.322 3 1 4.585 2.807 4.392 3.7 4.524 3.7 2.322 3.17 4.17 2.585 3.807 3 2.322 3.7 2.807 3.7
gene127 6.022 6.15 4.585 5.129 5.524 4.644 5.392 6.919 4.807 7.022 3.907 6.57 5.392 5.615 5.858 5.672 6.794 5.17 7.607 6.129 7.077 5.392 3.322 6.966 5.17 4.858 5.285 6.209 4.954 6.459 5 4.17 5.728 5.883 5.755 6.285 6.375 7.443 4.858 6.943 7.401 7.087 5.644 6.755 7.055 5.781 5.781 5.459 6.358 5.322 6.087 6.409 6.714 5.755 5.644 6.768 5.977 5.644 6.672 6 7.672 7.022 6.615 7.209 8.087 6.409 5.781 4.907 3.807 7.044 4.954 6.229 6.129 5.833 6.833 6.044 7.693 5.459 6.658 5.931 2.322 7.14 4.322 7.607 5.7 6.907 6.209 7.714 4.907 6.741 5.17 5 4.755 7.384 7.16 6.585 7.366 7.098 6.6 4.392 6.19 7.384 6.7 6.714 6.129 6.044 8.077 7.401 6.209 7.637 6.229 7.349 5.524 6.443 7.555 6.615 5.977 5.728 6.883 5.644 8.492 5.285 6.044 7.401 7.267 7.2 7.592 8.082 7.508 7.077 8.093 7.735 8.044 7.209 6.555 6.966 7.864 7.693 6.426 7.15 5.044 5.459 5.17 4.524 5.285 6.833 7.794 8.093 7.401 7.435 7.741 6.845 6.304 5.248 6.022 6.57 6.508 7.098 6.087 6.7 8.558 7.714 6.7 5.585 4.7 7.919 7.755 6.728 6.508 9.267 6.476 8.566 8.238 7.285 2.807 6.248 4.392 6.954 8.229 7.044 8.52 6.285 8.055 8.145 7.814 8.581 7.852 6.989 6.954 6.954 5.524 8.082 8.098 8.468 7.34 8.945 8.752 5.492 6.492 8.966 7.313 8.401 6.248 7.775 8.945 7.451 7.735 6.443 7.15 7.82 5.907 7.943 8.379 8.426 8.248 5.977 6.524 7.098 7.238 7.907 8.19 8.326 7.285 6.87 8.234 8.093 6.19 7.484 6.629 4.858 7.516 7.707 7.707 7.7 6.555 7.17 6.755 4.087 5.833 4.322 8.124 5.977 6.109 5.585 6.714 7.15 6.768 6.129 7.577 6.022 8.224 6.82 7.707 6.728 6.044 6.443 5.248 4.322 5.248 7.524 5.672 6.375 5.209 7.331 4.392 1 4.807 6.768 4.17 7.409 4.17 2.322 5.044 7.585 6.658 6.508 5.524 7.055 4.7 3.7 2 3.585 5.426 4.858 5.977 7.555 4.087 3.17 6.555 6.17 5.358 6.615 6.267 4.322 6.322 4.858 5.7 6.539 6.931 4.644 5.322 2.322 5.7 5.954 5.392 6.82 1.585 5.129 5.615 5.459 5.426 4.585 2.807 5.129 6.087 5.585 6.129 4.17 4.755 4.17 4.248 6.087 4 4.459 2.807 5.524 4.392 5.977 5.644 4.907 5.459 4.248 5.087 3.322 5.555 3.585 5.285 4.524 4.459 3.17 4.7 5.17 5.781 4.17 6.6 4.524 4.644 4.392 3.7 5.17 4.585 2.585 5.248 6.34 3.807 4.459 2.322 3.907 6 6.508 5.358 6 4.585 3.907 5.7 5.807
gene128 1 0 0 2.585 3 0 0 1.585 0 1 3.459 2.322 0 0 0 2.322 2 0 0 0 1 1 1 2.807 1 0 4.322 0 0 0 1.585 0 0 0 0 0 1 0 0 1.585 0 0 1 0 2 3.585 2.322 0 0 0 0 3.322 3.17 1.585 3.17 1 0 0 2.585 0 2.807 2.585 3.807 2 0 0 0 2 0 0 1.585 3 2.322 0 1.585 1 0 2 0 0 3.907 0 0 0 2.807 0 2.807 2.585 0 0 3.7 0 0 0 2 1 0 0 0 2 2.807 0 0 0 0 2.585 0 0 0 0 1.585 0 0 0 0 1.585 0 1 1.585 2.807 0 1.585 0 0 0 6 0 0 1.585 0 0 2.807 1.585 1.585 3.322 0 0 3.17 0 0 1 1 1 0 0 0 0 0 0 1 1 1 0 0 0 1 0 3.585 2.585 0 0 2.807 4.755 0 0 0 0 3.907 2.807 0 0 4.524 0 4.087 0 0 2.585 3.807 3.585 0 0 6.109 2.585 0 0 0 1 1 2.585 0 0 0 4.248 3.17 3.807 0 3.807 1.585 0 1 3.807 3.585 4.392 0 0 5.285 5.087 0 3 0 6.19 1 3.807 0 5.358 5.755 2.807 4.858 0 0 0 0 2 0 2.322 0 0 0 0 0 0 0 0 0 1 0 0 5.907 2.322 1 0 0 3 0 3.907 0 1.585 0 2 3.585 0 3.17 3.322 4.087 0 0 0 4 0 1 0 0 2.585 4.954 2.807 0 4.248 0 2.322 0 1 4.392 0 3.17 5.248 0 5.524 0 2.807 2.807 1.585 1.585 1.585 3.585 0 2 0 0 0 1 0 0 2.807 0 1.585 4.807 2.585 3.322 0 2.585 0 0 3.322 2 0 0 0 0 0 1 0 3.907 0 3.7 2.322 0 0 0 0 1.585 0 2.585 0 3.17 0 0 4.17 0 0 4.755 0 1 0 4.524 0 3.17 0 0 0 0 0 0 3.459 2.322 0 1 2 0 3.907 0 0 0 4.17 3.322 0 2 1.585 6.267 5.426 5.7 0 0 4.7 2 0 0
gene129 5.248 6.267 4 4.322 5.459 4.392 5.087 4.459 4.7 5.615 4.17 4.17 4.524 5.7 5.392 4.392 4.585 6.109 6.392 5.858 6.392 6.358 5.585 5.954 4.322 5.585 4.907 4.858 6.644 5.248 6.57 4.17 6.066 4.524 5.672 4.807 5.585 6.392 6.267 5.7 6.833 6 6.066 4.524 5.7 6.555 6.209 5.883 6.358 5.129 5.555 5.977 6.322 6.304 5.954 4.858 5.728 5.492 5.322 6 6.644 5.426 6.57 6.267 5.931 4.087 6.248 6.476 6.109 6.714 3.907 6.044 5.524 6.524 5.392 6.267 5.644 6 6.492 5.672 5.17 5.285 4.755 6.304 5.883 5.492 3.907 6.129 6.066 5.7 5.977 5.907 4 4.17 5.615 5.459 3.807 5.555 4.248 6.129 6.15 4.459 5.807 4.392 3.807 4.322 6.375 5.392 6.409 4.459 4 5.524 6.109 4 5.977 4.807 4.524 4.322 5.672 6.322 3.17 5.426 4.322 6.524 6.539 5.492 6.672 4.644 6.426 4.755 5.585 2.585 6.129 5.755 4.459 2.585 6.409 5.781 6.714 5.459 3.17 6.555 6.375 5.644 5.615 5.285 6 6.209 6.375 6.304 5.209 5.209 6.109 2.322 5.322 5.17 5.7 5 5.17 6.304 6.6 6.392 6.066 5.615 5.644 5.524 6.209 5.883 6.409 6.17 5 6.17 5.728 6.087 4.755 5.755 6.34 6.672 6.044 5.931 6.19 5.781 4.087 6.087 6.129 6.304 5.358 4.644 6.285 6.285 6.066 6.833 6.392 6.954 5.285 6.392 6.409 6.476 4.907 6.585 4.807 6.044 6.19 5.129 7.34 6.6 6.644 6.426 6.19 5.585 7.022 6.714 6.658 6.087 5.209 6.57 5.977 6.895 4.807 6.714 5.931 3 6.672 6.508 6.17 6.066 4.459 6.19 7.295 7.401 6.285 5.248 6.34 7.098 6.768 6.304 6.794 6.476 5.044 3 7.033 6.34 5.555 6.17 6.755 7.17 6.895 6.858 6.539 5.907 5.358 5.672 5 6.508 6.6 6.248 4.585 7.2 6.781 4.644 6.087 6.768 6.19 5.807 4.585 5.644 6.044 5.977 5.358 5.555 6.285 4.322 6.129 6.687 6.087 6.672 6.375 5.492 3.459 6.229 5.7 5.977 5.833 6.15 6.109 4.755 5.7 5.931 6.285 3.7 5.322 4.907 5 4.644 5.931 6.129 5.615 6.267 6.34 5 5.209 6.19 6.392 5.833 6.644 5.781 5.044 5.492 5.392 6.066 6.443 6.322 6.87 6.044 5.209 4.755 6.15 4.524 6.087 4.524 5 5 6.658 4.755 5.392 4.907 3.17 5.833 6.248 5.129 4.392 5.644 5.459 6.109 4.524 3.585 6.17 6.555 6.129 5.833 5.672 5.883 6.19 5.615 4.644 6.109 5.672 5.17 6.19 4.644 5.907 4.755 4 4.7 5.426 4.644 6.443 4.17 4.322 5.931 6.15 5.044 5.755 5.781 5.615 5.907
gene130 4.459 5.087 3.459 2.322 4 0 0 4 1.585 4 5.755 3.585 4.858 2 1 3.459 3.459 4.17 2 3.907 3.585 0 4.248 4.392 3 1 5.129 3 0 5.044 3 2.807 1 1 3.7 0 0 3.17 5.129 4.322 5.672 1 2.322 2.585 1.585 4.322 4.087 4.585 4.392 3.17 3 3.17 1.585 3.459 4 3.459 0 3 1.585 4.459 4.7 2.322 4.7 2.322 3.7 5.285 2.807 3.7 0 2.585 1 3.585 2.807 2 2 3.459 2.322 3.807 2.807 1 1 3.322 2.322 4.755 1.585 2.322 3.7 3.459 4.585 1 2.585 4.807 4.644 4.17 3.585 4.644 3.807 2.585 3.585 1.585 2 2.807 1.585 4 4.17 2 3.585 2.807 2.585 2 1.585 1.585 1 2.585 2 1.585 2 0 0 1.585 4.17 1 3 2.585 1.585 1 2.807 3.907 2 2 1.585 1.585 2 1 1.585 0 0 0 2.322 3 4.248 0 2.807 4 1.585 1 2.322 3.585 0 2.322 1.585 0 4.248 0 3.807 4.17 3.17 2.585 0 0 5.087 2.322 3.807 4.807 5.931 1.585 0 1.585 3.907 1 0 2.322 3.17 3.322 1 0 3.7 0 2.322 0 0 1.585 2.322 2.322 3.322 1.585 3.585 3.907 3.907 4.087 3.7 2 4.755 4 2.807 3.459 0 4.322 0 4.322 2.585 0 0 0 0 2 4.524 4.954 4.585 2 4.459 4.459 2 2.585 2 5 1 2.807 3 1 4.392 2.807 1.585 4 2.322 4.954 1 2.807 1 4.322 3.322 4.087 2.807 3.459 2 0 4.858 5.209 3.7 3.322 1.585 2.585 5.129 3.907 4.087 0 4.17 3.7 2.322 2.585 0 4 4.17 4.087 1.585 2 0 4.858 3.585 4 5.555 1.585 4.087 0 2.322 4.858 2.807 6.087 0 2.322 2.585 3.322 1 3.322 3.459 1 4.954 3 3.807 3.322 4 1 3.459 4.087 2.807 4.087 0 4.248 0 4.755 1.585 2.322 1 2 3.585 3.585 2.585 2.585 2.585 4.17 1.585 2 2.807 2 0 3.585 1.585 2 1.585 1 3.907 2.322 2 3.585 2 4.322 0 4.17 3.322 1 3.17 1 3 1 1 2.322 2 0 2 1.585 2.585 1.585 2.585 2.585 1 1 2.807 1.585 0 3.459 1 3 1.585 1 4 2 1 2 3.17 1.585 3 3.7 0 3.322 0 3.17 3.807 1.585 1 1 3.7 0 1.585 2 3 1
gene131 1 2.585 2.322 1 1.585 2.807 0 3.807 1 1 1 1 2.585 4.248 0 0 3 3 2.322 3.17 3.459 3.17 5.248 3.907 2.585 3 3 2.585 0 1 1 1 3.17 0 1 1.585 1 3.807 0 3.459 4.392 2 1 0 1.585 1.585 3.459 0 0 1 3.907 4.248 4.644 2 3.907 0 4.524 1 3.7 2 4.17 0 0 2.585 1.585 2 2.322 2.322 2.807 1 4.248 1 1.585 3.17 1 1.585 2.322 1.585 2.322 0 1.585 1.585 1.585 1 4.459 3.17 1.585 1.585 0 1 1 1.585 0 0 1 1 2.322 2 1 0 0 1.585 1 0 1.585 3.17 1 1.585 0 1.585 1 0 0 0 1 2 1.585 1.585 0 0 2.585 0 1 2.807 2.322 2 1 1 0 1 0 0 1 2 0 0 2.322 1 1.585 2 2 1.585 0 2.585 1 0 0 2.807 2.322 2 1 0 2 1 1 1 0 2 2 0 0 1 1.585 1 1.585 0 1.585 1.585 1 1.585 1 2 1.585 0 2 0 1 0 0 0 1 0 2 1 1 0 1 2 1.585 2.322 1 1.585 1.585 0 2.585 1 2 1 0 1.585 1 1.585 2 0 2.585 2 2.585 0 1 2 0 0 0 0 1.585 1.585 1.585 1 1.585 0 1 2 1 1.585 0 1.585 1.585 2.322 0 0 0 1.585 2 0 0 3 3 0 3.322 3.322 0 0 1 0 0 1 2.322 0 0 0 4 1 2.322 0 0 0 2 2.807 2.322 2 0 0 0 1 0 1 0 1.585 1.585 1.585 2.322 2 0 1 0 2 0 1.585 2.322 1 0 1 1 1 1 1 0 0 1.585 0 2 0 0 0 2 0 0 0 0 2.322 0 1 0 1.585 0 1 1 0 0 0 0 1 1 0 0 0 0 0 0 1 0 0 0 0 1 0 1 0 0 0 0 1 1 2 1 0 0 0 1 0 1.585 0 0 1 1 1 0 0 1.585 0 0 0 0 1.585 1 0 0 1.585 1 1 0 0 0 0 1 0
gene132 4.322 3.807 4.087 4.392 4.17 4.755 4 4.524 4.322 3.459 3.807 3.17 3.585 3.322 4.392 3.322 3.17 4.459 3.807 4.459 4.17 0 4.322 4.755 3.585 4.322 4.17 4.392 3.7 4.459 4.585 2 2.322 3.322 4.7 4.322 2.585 4 4.392 3.17 4.087 3.807 4.17 4.459 4.459 3.7 3.807 3.907 4.459 3.7 4.644 4 4.392 4.459 4.459 2 3.7 4.248 2.585 4.087 4.322 4.248 4 4.459 1 3.585 4.524 4.524 4.322 3.322 2.807 4.17 4.585 4.322 4.524 4.248 3.459 4.524 3.17 4.322 3.7 4.248 3.322 4.524 4.459 4 3.322 4.087 4.807 4.248 4.7 4.459 4.524 4.755 3.17 3.807 4.17 4.17 3.807 3.7 3.459 4 4 3.17 2.807 4.644 4.524 4.087 4.7 4.248 4.322 4.392 3.17 4.7 3.907 3.459 4.248 3.585 3 3.807 3.459 4.524 3.907 4.322 4.322 4.459 2.807 3.7 3.807 4.248 4.248 4.7 3.907 4.17 4.087 4.585 4.524 3.7 0 4 4 4.644 3.807 3.585 4.322 4.17 3.322 4.17 4.644 4.459 4.087 3 4 4.322 4.17 3 4.248 4.7 4.392 1.585 3.907 4.644 4.087 3.907 3.459 4.524 4.524 3.322 3.585 4.459 3.585 3.17 4.17 4 4.087 3.807 4.459 4.17 4.17 4.585 3.907 4.087 3.907 4 4.459 3.459 4.087 3.459 3.807 4.248 3.7 3.7 4.248 4.17 3.585 4.087 4.755 4.248 3.459 4.524 4.524 4.248 4.585 4.524 4.248 4.248 4.248 3.17 4.524 2.585 4.17 3.322 4.807 4.459 4.322 4.248 4.644 3.807 3.459 4.322 3.807 3.907 4.17 4.585 4.17 4.585 4.755 4.248 2.807 3.907 4 3 3.17 3.907 4.644 2.322 4.392 4.322 4.17 4.322 3.907 4.585 4.248 3.7 4.7 3.7 3.17 2.807 3.459 2.322 3.807 2.807 1.585 4.087 3.459 4.322 4.755 3.17 3.585 2.807 4.392 4.248 3.17 4.248 4.17 4.644 4.17 3.907 2.585 4.459 4.459 3.459 4.248 4 3 4.17 3.907 4.585 4.248 4.17 3 4.644 2.322 4.17 3.807 4.087 3.585 3.907 4.392 3 3.807 4.17 3.7 3.585 3.807 4.392 3.907 4.459 4.392 4.7 3.907 3.807 4.087 2.807 4.524 4.322 4.858 3.17 2 4.248 4.322 4.087 4.524 4.7 4.392 3.807 4 4.7 4.585 4.087 4.087 4.392 4.087 4 4.087 3.7 4 2 4.459 3.585 3.585 4.087 4.17 4.459 3.585 3.7 4.087 4.248 3.7 4 3.322 4.17 3.17 3 1.585 4.322 3.807 4.087 4.524 4.392 4.248 4 4.585 4 4.087 4 4.248 4.807 3.17 4.585 3.17 4.087 3.322 4.585 3 4.459
gene133 4.7 4.17 3.459 3 4.322 3.459 4.392 4.17 3.17 4 4.755 4.644 5 4.585 4 4 5.492 4.392 3.7 3.7 5.248 4.248 3.459 3.585 4.858 5.044 4.459 2 4.954 4.248 4.7 3.807 4.858 3.807 4.807 4.322 3.585 3.322 4.17 4.087 4.807 4.585 4 4.322 3.807 4.248 3.322 4.459 1 2.807 1.585 3.7 2.807 3.585 3.459 3.322 2.585 4.322 3.322 3.7 3.459 3.459 3 3.322 3.7 2.585 3.807 3.907 4.087 4.392 3.807 3.7 3.322 3.322 3.585 2.807 2 4.087 3.807 3.322 3 3 3 4 3.585 1.585 3.322 3.459 3.459 4 3.585 2 2.322 4.087 3.459 3 2 3 2.585 2.807 3.7 3 3.17 3.807 2 2.585 1 3.585 3.322 2.322 3.585 2.322 3.459 3.322 4 3.459 2.322 3.807 4 3 3.907 2 3.585 3.459 3.17 2.322 3.17 3.322 4.248 3.7 3 3.7 3 3.17 2.807 3.17 2.807 1.585 3.17 4.087 4.17 3.907 3.807 3.807 2.585 2 3 3.7 3.585 4.087 3 4.087 3.907 4 2.585 3.17 3.17 0 3 3.459 3.7 4 3.7 3.7 3 3.7 3.7 3.7 3.17 3.907 2.322 3.807 3.17 3.17 2.585 3.459 3.459 3.7 2.322 4 2.585 3 3.322 3.907 2.807 3.459 2.585 1 1.585 3.585 3.459 2.585 2.322 3.322 2.322 3 3.17 2.807 1 2 3.322 3.17 2 2.585 3.459 1.585 3 2.807 3.7 3.459 3 3.322 3.585 3.17 2.322 1.585 3.459 2.585 3 1.585 1 2.585 3 2.322 3 3.322 2.807 2 2.807 2.585 3.807 2.322 3.7 3.322 3 2.322 3.585 1.585 2.322 3.7 3.807 2.322 3 2.322 2.807 2.807 2.322 3.17 2.585 3.907 2.807 1.585 2.585 3 3 3.322 2.585 2.322 2.585 3.17 3.459 4.087 3.322 3 3.459 3.585 2.585 3.585 4.17 3.322 2 3.585 3.807 2 3.907 3.585 3.17 3.17 4 4 1.585 2.807 3.7 2.585 2 3.17 4.248 4.248 4 3.585 3.807 3.585 3 3.459 2.585 3.907 2 3.585 2.322 2.585 3.459 3.459 4 3.17 4.17 2.585 3.322 3.7 3.459 4.17 2.807 3.907 3 4.392 2 2.585 4 4 4.322 4.392 3.17 4.087 3.585 3.7 2.807 2.807 4.524 3.907 4.392 2.585 3.459 3.807 3.17 3.322 3.585 3.322 2.585 3.322 4.248 0 3.17 2.585 4.087 4.087 4.459 4.17 4.459 1 3.7 4.459 3.907 0 4.7 3.807 3.807 4.322 3.807 3.17 2.585 3.585 3.17 2.585 2 3.322 4.392 3.585
gene134 7.044 7.889 6.7 6.755 7.358 6.883 7.418 7.129 7.119 7.977 8.16 8.778 5.755 8.326 8.119 6.555 7.129 8.185 7.788 8.697 6.931 6.358 7.276 7.304 6.807 7.735 6.19 7.022 8.103 6.109 6.57 7.907 6.658 8.574 2.322 7.077 7.459 8.18 5.209 8.6 7.913 7.679 8.57 6.6 7.807 5.644 5.044 6.919 8.422 7.977 6.741 8.124 8.435 7.129 7.864 6.87 7.794 8.322 8.504 7.585 8.516 6.977 7.858 7.087 7.209 7.707 6.358 7.044 7.607 7.983 7.714 7.735 8.257 8.892 8.735 8.18 8.401 8.129 5.644 8.577 9.539 8.496 1.585 7.516 0 8.535 8.539 8.371 8.451 8.895 7.983 7.687 7.814 10.022 9.384 9.488 9.167 7.735 6.375 8.229 7.109 10.185 9.892 7.895 6.741 7.276 7.755 7.755 9.42 6.728 8.397 8.238 7.34 8.409 9.212 9.058 9.315 9.371 9.317 11.033 7.531 8.604 8.589 8.762 8.114 9.418 6.741 8.647 8.88 8.219 8.375 7 7.459 8.451 8.082 9.315 8.873 8.435 8.931 9.488 8.313 8.299 8.669 9.157 9.202 10.081 9.011 8.687 9.222 8.539 8.087 9.313 10.754 8.748 7.451 5.954 7.219 9.412 9.276 7.443 9.923 9.568 9.426 9.362 7.418 8.248 9.322 4.392 9.358 7.877 9.058 9.129 9.617 10.712 9.022 8.87 9.529 9.006 8.589 8.82 8.945 7.877 11.564 11.185 10.443 9.055 10.691 11.661 8.679 9.292 10.721 9.295 12.356 8.57 8.728 9.401 9.812 11.938 12.48 8.651 9.518 7.788 8.087 11.354 9.788 7.087 9.558 10.929 11.161 9.351 10.65 9.605 10.102 9.886 8.5 11.817 11.54 9.683 11.561 8.901 10.217 12.734 12.807 10.304 10.291 9.071 8.91 8.592 11.443 8.224 9.405 10.946 11.85 11.289 9.349 9.322 9.457 7.96 10.156 9.219 9.492 8.721 9.114 10.655 9.103 10.115 9.537 12.204 8.313 10.169 8.253 9.935 8.644 10.523 11.641 9.362 8.977 9.106 9.786 9.664 8.349 8.496 8.969 9.498 5.954 7 8.234 11.451 8.57 9.647 7.658 9.044 9.628 9.718 9.973 8.492 8.64 4.807 4.087 6.392 7.931 8.986 8.7 7.644 4.248 8.366 9.09 7.109 7.484 8.791 8.484 9.317 9.122 9.907 8.175 8.326 9.822 8.492 8.093 8.798 8.524 8.731 7.331 9.899 8.15 6.7 6.209 8.551 8.604 8.119 8.267 8.43 7.426 8.033 9.137 8 8.508 8.543 8.524 9.56 8.451 9.504 6.883 7.313 7.852 7.665 6.919 1.585 8.229 8.721 8.937 7.794 8.093 7.775 8.214 7.814 9.124 7.451 4.17 6.209 7.644 8.313 7.622 8.738 7.629 9.192 8.43 7.901 8.951 8.817 9.492 8.392 8.665 9.373 8.119 6.781 10.238 9.162 8.693 8.823 6.409 9.14 10.684 9.49 8.817 10.66
gene135 1.585 3.585 3.807 3 3.807 3.585 2.585 2.322 2.807 4.392 3.907 4 3.807 4 3.807 3.17 1 2.807 3.459 3.7 3.7 3.459 3.322 3.459 2 3.907 3.907 3.807 2.807 3.585 4.087 3.459 3.907 2.585 4 4.17 3.807 4.087 4.459 2.322 4.17 4.17 1.585 3.459 1 2.322 3 2 3.807 3.17 1.585 2.807 3.585 3.807 3.7 2.585 3.459 3.7 4.644 2.322 2.807 3.17 2.807 4.755 3.585 4.17 4.248 4.248 3 2.807 4.17 3.907 3.807 1 4.17 4.807 3.459 2 4.585 4.392 4.585 3.907 4.7 3 4.17 3.807 4 4.322 3.807 5.209 4 3.907 3.807 5.248 2.322 1 4.459 4.755 3.585 4.459 3.585 4.858 3.807 3.17 4.907 4.392 2.585 5.17 2.807 4.322 3 2.322 2.585 4.459 4.585 3.322 5.285 5.087 2.807 3.807 4.17 5.209 4.248 4.322 4.644 3.7 3.17 5.833 6.248 4.858 2.807 4 3.7 5.644 4.087 4.755 5.392 5.7 4.248 5.248 4.644 4.907 3 5.248 5.209 4 4.524 4.322 4.644 4.392 3.907 5.585 4.644 3.322 4.17 2 4.858 5.585 5.459 5.524 1 5.392 6.022 5 5.285 5.459 5.492 5.524 4.392 4.524 4.585 4.459 4 5.248 5.728 5.524 6.267 5.524 4.644 5.931 2.585 6.109 4.7 5.858 6.209 4.17 5.585 4.322 6.615 6.15 4.17 5.426 6.066 5.285 6.82 5.426 5.392 3.7 4.644 4.524 5.087 6.728 6.672 6.022 6.285 6.555 5.954 6.322 5.285 5.883 6.555 6.508 6.392 7.375 7.011 6.022 6.304 7.679 6 6.492 5.555 3.907 5.954 6.833 6.585 1.585 5.209 6.907 6.375 8.071 6.714 4.7 6.358 4.807 7.622 7.366 6.476 3.17 3.17 6.755 6.6 7.622 5.672 1 7.238 7.801 6.229 5.524 3.585 5.833 7.672 6.392 6.943 6.285 7.82 5.907 6.714 5.044 7.492 7.547 7.209 6.728 6.833 6.954 4.087 5.907 6.741 7.033 7.96 7.16 7.14 6.794 5.807 7.714 7.17 7.267 7.451 7.349 6.304 7.16 7.219 5.672 6.714 6.322 5.781 6.794 7.366 7 6.966 5.954 6.109 5.755 6.907 7.077 7.087 7.109 6.658 7.943 6.741 7.392 6.781 6.672 6.57 5.883 6.755 7.384 6.508 6.087 7.18 4 5.392 6.508 6.17 6.476 6.267 6.248 6.322 4.858 4.248 7.304 4.17 6.87 5.358 7.366 4.459 4.907 7.229 6.883 6.459 6.524 5.585 5.883 6.728 6.82 6.34 6.508 5.248 4.7 5.322 7.109 4 4.907 6.539 6.629 5.7 5.755 6.658 6.781 6.426 5.285 6.755 5.555 5.672 6.492 6.585 6.87 6.476 6.267 6.989 7.209 6.82 6.476 6.615 6.989 4 6.585
gene136 4.644 3.907 4.7 4.858 4.248 2 3 4.322 2.585 4.322 4.322 3.459 3.907 4.087 4 4.248 2.585 3.7 3.322 2.807 3.7 4.248 4 3.807 4.087 3.585 4.807 4.248 4 4.524 4.524 3.17 4.17 4.807 4.644 3.907 4.322 4.248 2.585 0 4.644 3.907 3 3.322 4.907 1.585 2.807 1.585 4.524 4.459 4 3.7 4.524 4.954 4.248 4.392 2.807 4.459 3.7 4.087 4.392 2 2.807 4.755 4.248 4.392 4.322 4.644 4.459 4.322 3.585 4.322 4.248 4.17 4.087 3.585 4.322 3.907 4.524 4.585 4.248 4.755 5 4.248 4.7 2.807 4.7 3.17 4 3.807 4.17 2.807 4 4.7 4.248 4.322 3.7 2.807 3 4.087 3.17 4.585 4.322 3.322 2.322 4.907 4.17 4.524 2.322 4.524 3.807 3.585 4.459 4.459 4.248 4 4.644 1.585 4.248 3 3.807 3.907 3.459 3.807 3.322 4.7 4.322 3.459 4.322 4.459 3.7 4.248 2 4.585 4 3.907 4.392 4.459 4.322 3 4.524 4.322 2.585 4.17 3.807 4.322 3.459 3 3.17 4.459 3.459 2 4.248 4 3.7 4.807 4.459 4.322 4.807 2.322 3 4.087 4.17 4.907 3.907 4 3.907 3.322 4.248 2.585 4.17 1 4.248 3.585 4.322 3.7 4.755 4.248 3.459 4.17 2.585 4.392 1.585 3.17 4 4.17 1 4 3.322 4.524 4.585 3.585 3 2.807 3.907 4.17 4.322 3 5.087 3.907 3.459 3.585 3.907 3.322 4.248 3.807 4.248 3.459 4.392 4.322 2.585 4.248 4.087 3.7 3.459 4.585 4.807 3.807 3.459 4.087 4.644 3.459 4.087 3.585 3 1.585 2 3.907 4 2.322 4.459 2 3.907 3.585 3 2.585 4 4.755 3.585 3.7 3 4.392 3 4 4.087 2 3.807 1.585 4 3.322 3.585 4.248 3 4.248 3.17 3.17 3.7 3.585 3.7 4.459 4.585 4.459 3.7 1.585 4.459 3.7 4.087 4.807 4.248 4.392 4.524 2.585 4.585 4 4.807 4.17 3.807 4.858 4 4.524 4.392 5.209 3.459 4.644 3.17 4.459 4.087 4 4.585 3 4.392 3.585 3.7 3.807 4.392 4.322 3 4.248 2.585 3.907 4.755 4.585 4.644 2.807 3.322 4.17 3 4.807 3.7 4.17 3.459 4.585 4.585 3.907 4.248 4 3.17 2.585 4.392 3.7 3.17 4 3.322 3.907 3.585 4.392 4.907 4.954 4.322 4.644 4.585 3.7 4.392 4.807 4.807 4.644 4.392 4.248 4.087 4.858 4.17 4.459 4.248 5.209 3.17 4.392 3.17 4.17 4.524 3.322 3.807 3.807 4.17 4.954 5.17 3.807 4.087 3.807 3.17 4.087 3.7 4 4.907 3.322 3.807 4.248
gene137 1 1.585 3 1.585 3.585 2.322 1.585 2 1 1 1 2.322 0 2 1 1.585 2.322 1.585 2 0 0 1 0 1 1.585 2.322 2.322 0 2.585 2 3.17 0 3.17 1.585 2.322 2.322 1 0 2.322 0 0 1.585 2.807 2.322 2.322 2.585 1 2 1.585 2.322 2 0 2.585 1.585 1 1 0 2 2.322 1.585 0 2.322 0 2.322 1 1 1.585 2.807 1.585 3.17 2.585 1.585 1.585 1 1 0 0 1.585 1 0 1 2.322 2.322 0 2.322 1 2.322 0 2.807 1.585 2.585 1.585 1.585 2 2.322 0 1 2.322 1 3.322 1.585 2 2 3.322 0 2 1.585 2.585 2.585 3.17 0 2.585 2.322 2.585 1.585 0 2 2 0 2 1.585 2.807 2.322 1.585 3.17 0 2.807 0 2.322 0 1 0 1.585 1.585 0 0 2.322 0 1 2 1 0 1.585 1 0 2.322 1.585 2.585 1.585 2.585 3.322 1.585 1.585 2 1.585 0 2.807 1.585 0 1 1.585 0 0 0 2.807 2 2 3.459 2 2.585 0 1 0 2 0 1.585 0 1 2.585 2.322 0 2.322 2.585 1 0 1 1 2.322 2.322 3 0 1 2.322 0 1 1 1 0 1.585 1.585 1 1 1 1.585 2 2 0 0 0 1.585 0 3 2.322 1 0 0 2 1.585 1 1 3 0 1 2.585 1 1.585 0 0 0 0 0 0 2.585 1 2.585 1.585 2 1 2.585 3.322 0 1 1 1 2.322 1.585 3.459 1.585 0 1 2 2.807 0 1 2 1 1 1 0 1.585 1.585 2.585 1 1.585 2 0 1 2 0 2.585 0 2 0 2.322 2 0 1 0 2 1 2.585 2 1 1 1 2.585 0 0 2.807 0 3.7 0 0 1.585 1.585 2 0 2.585 1 3.322 0 0 0 1.585 1 2.322 1.585 0 1 1 0 1 0 1 1.585 1 0 0 0 0 1 2 0 2.322 2.322 2.322 2.322 1 2.585 3 1 0 2.807 2 2 1 2.807 0 1 2 1.585 3 2.807 0 0 2 0 0 2 2 1 1 1 1.585 0 1 0 0 1.585 0 2 0 1.585 1.585 1 0
gene138 3 3 1.585 4.392 5.492 5.358 4.322 3.7 3 3.17 2 3 3.322 4.17 3.17 4.7 4.392 5.285 5.248 0 4.858 1 4.524 1.585 1.585 4.858 5 4.322 2.807 0 0 3 3.807 4.322 1 2.807 5.833 3.322 1.585 3.7 4.392 3.807 3 4.644 3.7 2.807 3 5.931 3.459 6.794 3.459 4.907 2.807 3 5.322 3.322 4.755 0 7.375 4.322 3.322 4.248 4.459 4 6.629 3.807 3 4.755 4.392 1.585 0 1 5.755 3.322 5.7 3.459 3.907 2.585 4.087 4.17 4.7 0 4.322 6.248 3.322 4.248 0 1 1 2.322 4.392 0 4.807 1 5 6.267 3.322 5.285 3.907 4.585 5.087 3 3.907 5.585 0 1 4.087 4.392 4.248 5.672 5.044 5 5.044 0 2.322 3 2.322 0 4.954 6.629 4.7 1 3.807 4.248 4.248 3.807 3 4.954 5.129 4.644 2.807 3.907 3.459 4.087 3.907 5.492 0 5.781 3.17 4.17 3.459 2 5.129 3.585 3 1 4.459 3.585 6.728 6.672 4 1 5.858 3.322 3.7 2 5.17 4.7 6.322 3 6.322 3 2 4.644 5.7 2 4.954 2 4.585 5.248 2.322 2.322 4.087 5.129 2.807 3.17 3.322 4.858 2.322 5.087 6.57 5.209 3 2 5.954 5.858 4.954 0 4.524 0 6.044 5.931 5.17 3.807 1.585 3 0 1 0 3.322 4.392 5.644 5.858 4.524 4.087 0 2 2.322 4.459 5 2.322 4.322 3.322 4.644 4.459 3.7 2.585 5.883 3.322 0 5.931 6.768 2.322 4.322 3.585 6.358 6.022 1.585 4.7 3.459 4.907 4.585 2.322 5.358 2 4.858 5.833 2.585 3.585 2.322 4.087 6.322 2.807 4.907 2.585 6 4.644 3.17 0 1.585 5.209 5.392 4.907 4 2.585 4.954 1.585 5.087 4.087 4.322 4.585 0 6.15 4.17 0 4.644 5.807 3.585 0 0 3.807 0 3.459 5.426 2.322 4.322 3.459 0 3.459 0 3 1 3.459 2.585 4 0 0 0 2 4.755 1 0 0 0 0 0 2.807 3 4.17 5.755 5.907 4.755 0 0 4 0 3 0 4.087 5.087 1 2.322 2 4.17 1.585 2.585 3.17 2.322 4.644 3.459 3.7 5.672 2 3.585 4.524 3.17 0 1 1 5.781 2.585 4.087 4.858 1.585 4.7 2 2 2.807 4.392 1 2.322 5.358 0 3.322 1 3.322 0 0 1 1.585 2 1.585 0 0 2 1 3.459 0 2 2.322 0 3.322 3.17 4.17 2 0
gene139 1 0 2 4.17 4.954 1.585 4.858 3.17 3.459 4.7 3.322 3.7 2.585 0 4.248 4.322 4 0 1.585 5 2 0 3.807 3 3.322 2.322 2.322 2.585 2 3 3.907 0 0 3 0 2.322 4.248 0 3 1.585 3 1.585 1 2.322 1.585 3.807 1.585 0 0 2.807 2 0 2 2 1 0 0 1 3.322 3.459 0 0 3.17 2.585 3.585 2.585 0 2.585 1.585 3.322 2.807 0 2.807 4 5.248 6.229 1.585 1 4.392 2.322 4.524 3.17 0 4.17 2 0 1.585 5.285 0 4.087 4.524 5.358 2 2.322 3.459 4.524 3.459 2.585 5.781 1.585 2 3 2 3.585 1 2.322 3.322 3.907 5.672 4.644 4.459 3.807 3.907 4.524 0 5.358 4.585 5.129 1 3 4.392 3 1.585 4.585 5.858 3.807 1.585 4.248 2.585 0 3.17 2.322 2 4.248 4.248 3.807 4.524 4.907 3.585 0 4 2.807 1.585 1 2 5.858 2.322 4.644 2.322 2.807 5.728 2.807 1 1.585 1 4.248 5.977 6.267 5.209 4.322 3.807 2.322 5.17 2 1 2 2 2.807 3 1.585 3.585 2.585 1.585 0 2.322 1 3.907 4.585 3.17 4 4.087 4.087 3.17 0 3.807 4.17 5 4.248 4.459 3 4.322 0 4.17 1.585 5 0 3.322 2 3.585 3.585 4 3.585 1 5.322 1 1.585 4.644 4 2.585 1 3.17 0 2 1 4.459 4.858 4.087 1 4.907 0 2.807 2.322 2.322 2.322 2 3 0 4.585 2.807 3.459 4.755 0 4.087 5.044 2.322 1 1.585 4.17 2 3 2.585 2.585 3.7 3.459 1 3.907 3.322 2.585 3.459 2.807 2.585 1 1.585 0 2.807 0 3.807 0 1 4.644 1 0 0 1.585 1 0 3.322 3.7 0 2 3.322 2 2.807 4.087 0 0 1.585 2 2.585 0 3.907 2.585 0 2.322 3 2 1.585 2 3 2.585 1.585 3.7 3.322 4.17 2 3.322 2.807 3.585 4.087 4.17 3 2 0 2 3.459 3.322 0 2.807 3.459 1.585 3.322 3.7 1 2.585 4.807 1 4.17 3.322 3.7 6.044 3.459 1 4.17 2.807 4.087 3.322 2.585 4.322 4.524 4.858 5 3 3.322 4.322 2.807 0 4.248 4.17 0 3.17 2.322 4.392 5.285 4.644 3.17 5.087 3 0 2.322 3.807 4.524 4.248 0 0 0 1.585 0 1.585 5.977 5.322 4.644 2 4.807 2 3.807 0
gene140 1 4 0 4.17 0 0 0 0 2.322 3.322 5.044 4.459 1.585 4.248 2 4 0 0 0 3.17 2.585 3.907 4.644 1 1 4.087 3.7 0 1.585 5.728 5.492 0 5.087 0 1.585 0 3.17 4.644 3.459 0 1 3.585 1 5.129 0 1 4.459 1 2.585 0 4.17 0 3 0 0 0 0 4.954 4.858 0 2.807 1 2.322 3.585 0 3.459 2.322 3.17 0 3 4.087 1 3.7 0 1.585 0 2.585 3.807 4.907 2.585 0 4.17 4.087 4.087 5.392 2.322 4.087 1 2.585 4.807 2.585 0 0 3.7 3.585 2.322 0 0 1.585 1 3.907 4.248 3.585 0 4.954 0 2 0 0 0 0 0 0 3.17 2 0 3.459 1 1.585 0 3 2.585 0 0 1 0 3.585 3.322 1.585 4.524 0 3.17 0 1 0 0 1.585 1 1 0 2.322 0 4.17 5.129 3.322 2.322 2.807 1.585 1.585 0 1 3.7 3 1 3.17 3.807 0 3.7 0 0 0 4.585 3.7 0 1 1 4.392 4 0 0 0 4.907 1 1.585 4.524 0 3.585 0 3.585 2.322 2.322 3 0 2 4.755 0 1 2.585 1 0 1 4.087 1.585 0 4.807 2.322 0 0 0 0 1.585 3.322 0 2.585 0 4.392 0 0 0 1.585 5.781 0 0 1 2.322 0 0 0 0 0 0 3.585 1.585 0 0 1 0 4.322 2.807 0 0 2.322 4.087 2 1 1.585 2.322 0 2.322 0 0 3.322 3.585 2 4.459 2.807 4.248 0 0 0 0 2.322 1 3.17 0 0 3.807 2.585 1.585 1.585 2.585 2 3 0 4.322 0 2 1.585 1 0 3 1.585 0 5.129 0 0 3.459 1 1 1 3.17 4.907 3.7 2 0 3.7 2.322 0 1 0 3.17 1 1.585 0 1 2 4.392 0 4.087 0 0 1.585 0 0 2.807 0 2.585 2 0 1 0 4.087 1 3.17 3.17 2.585 0 2 0 3 1 0 2.585 3.585 3.807 0 1.585 5 1 4.644 0 0 1 2.322 3.585 2 4.248 1 1 4.392 4.248 2.322 2.807 5.931 0 0 0 3.7 3.17 4.907 0 2 1.585 3.17 0 2 1.585 0 1 0 2.807 1.585 3.17 1 0 0
gene141 4.17 3.807 2 2.322 2 0 3 3.459 1.585 4.17 2.322 3.807 2.322 2.585 0 1 4.459 0 2 3.907 2.322 2 4 3.322 3.459 2.322 1.585 3.907 0 1 1 2 1 0 3.585 0 0 3.7 0 2.585 3.322 2 1.585 0 0 3.322 2.322 1.585 1 1 2.585 1.585 0 0 0 3.17 0 2.807 2 0 3.7 3.459 3.322 3.17 2.807 4 1.585 2 0 3.807 3.459 2.585 3.17 4 2.322 3.322 1.585 2.807 3 0 2.807 3.459 2.585 0 4.087 2.807 3.7 3.585 0 3.459 3.17 1.585 2 0 0 0 0 3.907 3 1 1.585 1.585 3.807 2 2.322 3 3.322 0 1.585 3.322 2.322 3.907 3 0 0 3.459 2.322 2.807 1.585 3.807 1.585 2.322 2 3.585 0 3.459 0 0 2 3.17 3.322 2.322 3 3.17 2 2.585 2.585 1 3.459 0 3 3.459 2.585 0 0 2.322 0 1 0 0 1.585 0 1 0 0 3.907 2.585 1.585 0 2 1.585 0 2.807 3.322 3.322 2.322 2 3.322 0 2 3.322 2.585 2.585 1 0 0 0 1.585 4.087 3.322 2.585 0 3.459 3 2.322 0 0 1 3.17 4.17 3.322 0 2 1.585 3.322 2 2 4.459 1 2.585 0 1.585 0 0 1 2 3.585 0 2.585 2.807 1 2 1.585 2.585 0 2.807 2.807 1.585 1 1 0 2.807 1 1 3.459 3.807 0 0 0 1.585 2.585 0 0 1.585 3.585 4.087 1 3.585 0 2.807 1 2 2.322 3.17 2.585 2.585 3.7 1.585 2 0 2.807 1 3.807 0 1 3.459 0 2.807 2.807 1 1.585 1.585 3.17 1.585 2.585 1.585 3.907 0 2 0 0 4.392 0 0 2.807 3.322 0 3.907 4.087 1.585 1.585 2 3.17 0 2.585 2 2 3.459 0 0 3.7 0 4.087 0 2 3.907 0 4 0 0 1.585 1.585 0 0 2.807 3.907 1.585 2.585 1 0 0 3.17 2.807 1 0 3.322 0 2.807 3 4.17 0 2.807 3.585 3.17 2.585 3.807 2 2.322 3.322 2.585 0 4.858 3.7 0 1.585 2.322 2.807 0 3 3.322 2.585 3.7 1 3 2.322 0 0 2.585 4.392 2.322 0 1.585 4 3.459 0 1.585 3.322 3.459 3.322 1 3.17 0 2.322 2.585 4 3.807
gene142 2.585 0 2.322 3.807 2.807 2.807 3 2 1 2 1.585 1 1.585 2.585 1 1.585 2.585 3 2.585 2 1 2.322 1.585 3 0 2 3.17 2 2.322 3 2.322 1.585 1.585 1.585 1.585 0 2.322 0 1.585 1.585 1 1 0 1 1 2.322 0 2.585 1 2 2 0 0 1.585 1 1 1 0 1 1 1 1.585 1.585 1.585 1.585 0 1 2.322 2.807 1 0 1 1.585 1 0 2.585 2.807 1 1.585 2.585 2.585 2 2.322 1.585 2.322 1.585 1 1 2.322 2 1 3.17 0 2.322 0 2 0 1.585 1 3.17 3.17 2.807 0 3.7 1 2.585 1.585 3.322 2.585 0 2 1.585 1.585 1 2.807 2.322 2.322 2.322 2 1 1 1 3 2 1.585 0 2 0 1 2 2.322 1 2 1.585 1 1.585 1.585 1.585 2.322 2.807 2.322 1.585 1 3 1 1 2.322 0 2 1.585 1.585 3.322 1.585 1.585 2.585 2.322 1.585 2.585 0 2.807 2.585 2 0 1 1 1.585 1 2 1.585 0 2.807 1.585 2.585 2 0 2 1.585 2.807 2 0 2 2 2.807 2.585 2 0 1.585 1 3.322 2.322 1 3.17 1 2.585 2.322 2 1.585 2 1.585 0 2.322 1 1.585 1 1 0 1 2.322 1 0 1.585 2.322 1 1 2.807 1 2.807 0 2.322 1 2.585 1.585 1.585 1 1.585 2 2.322 0 2.585 1 0 1.585 2.585 1 1 2 1.585 0 2 2 1.585 1 1.585 2.807 1 0 2.322 0 2.585 0 0 2 2.322 1 2.322 1.585 0 0 2 1.585 2 2.585 3.17 0 1 1 2.322 1.585 1 0 1 2.807 1 2.585 1 1 1.585 1 0 1.585 2.585 0 2.807 1.585 2 3.17 1 0 1 2.322 2.322 1 1.585 3 2 2 2.322 2.322 2.322 1 1.585 2.322 1.585 1.585 3 1 3.585 1 2.322 2.585 2 3 1.585 3.585 1 2.585 3.17 2 0 1.585 1.585 1 2.322 2.807 1 2.322 0 0 3.17 1 0 2.322 1 1 0 2.585 2 2.585 1 0 3.459 2.322 2.322 1 1 1 2.585 1.585 1.585 2 2.322 1.585 1.585 2.585 2.322 0 1 2.807 1.585 1.585 0 3.585 2 2.322 2.322 1
gene143 0 0 0 0 4.322 2 1 0 0 3.459 0 0 1 1 1 0 0 1.585 2.807 0 3.907 0 0 1.585 1 0 3.7 0 0 0 0 3.807 0 0 0 0 0 0 2.322 3.17 0 0 0 0 0 1 0 1 0 0 0 4.248 0 2.585 1 5.358 0 0 0 0 1 0 0 3.585 0 0 0 0 0 1 0 0 0 0 0 0 0 0 2 0 0 2 2.585 1 0 0 0 0 0 0 1 0 0 0 3.7 0 3 3.585 0 0 4.459 0 0 0 1.585 0 0 3 0 4 0 2 0 0 2 1 0 0 0 0 0 0 0 0 0 0 1.585 3.907 0 0 0 0 2 2.322 0 0 4.392 1 0 0 2 0 0 2.322 4.907 0 0 0 0 1 0 0 1.585 0 3.322 1 4.755 0 4.087 3 4.17 0 2.322 1.585 2 2 0 2 0 0 5.087 0 0 0 2 0 0 0 0 0 0 0 2 0 0 1 0 1 2.585 0 1 0 2.807 0 0 0 1.585 5.459 0 2 0 3.907 0 1 0 1 0 5.954 0 0 0 0 3.322 3.907 3.807 0 0 1 0 6.285 3 0 0 0 0 1 0 0 3.7 0 0 4.459 0 0 2.322 1 4.17 5.426 2.585 0 0 1 0 0 2.585 0 2 0 2.585 6.248 2 0 0 2 0 0 0 0 0 3.17 0 0 1.585 0 0 0 0 0 1 0 1 0 1 1 1 0 0 4.459 0 0 4.248 0 2.585 0 3.7 2.585 0 0 0 1.585 0 0 0 0 0 0 0 0 2 0 0 0 4.807 3 0 0 2.807 0 1.585 0 0 0 3.585 0 1.585 4.585 0 5.977 0 2.585 3.17 1.585 0 0 0 3.807 4.17 0 0 3.17 0 0 2.322 1 0 0 0 0 0 0 0 3.585 0 0 0 1 0 0 1 0 0 4.17 0 0 0 5.555 0 0 0 2.807 0 0 0 2 0 0
gene144 4.087 4.459 4.17 4.322 4.322 4.585 4.17 4.17 4.459 4.17 4.322 4 4.392 4.807 4 4.858 4.087 4.392 4.322 4.524 4.459 4.322 4.087 5.358 5.129 4.807 4.7 3.807 4.322 4.17 4.17 4.858 3.585 4.807 4.459 4.585 3.7 4.7 4.524 4.392 5 4.524 4.807 4 3.585 4.954 4.907 4.392 4.322 4.322 4.248 4.524 4.524 4.524 4.322 4.524 4.755 4.17 4.524 4.585 4.585 3.807 4.907 4.858 4.248 4.322 4 3.7 3.585 4.459 4.248 3.7 4.087 3.459 3.459 4 4.322 4.17 3.17 3.7 3.907 3.585 4 4.17 4.17 4.807 4.585 3.7 3.459 4 4.17 3.907 3.7 3.17 3.17 4.322 4.7 3.7 3.807 3.7 3.17 3.807 3.907 3.322 3 3.585 4 3.807 3.907 3.807 3.585 4 4.248 3.585 3.17 3.907 3 3.459 3.7 3.7 3.17 3.807 2.585 3.7 3.17 4.248 3.807 4.392 3.807 4.322 3.807 3.807 3.7 4 3.907 4.17 2.807 3.907 3.907 3.907 3.322 3.585 4.087 4.087 3.7 3.807 3.585 3.7 4.459 4 4.17 3 3.907 4 4.087 4.17 3.907 4.392 4.392 4.087 4.907 4.392 4.392 3.7 3.807 4.248 3 4.755 2.807 4.17 4.087 3.907 3.7 3.907 3.459 4.524 3.7 4.392 4.087 3.807 4.459 4.248 4.459 4.524 4.248 4.248 4.7 3.907 4 3.807 4.087 3.585 4.087 4 4.248 4.524 3.807 3.585 3.907 3.807 4.392 3.7 3.585 4.392 4.392 3.807 4.248 3.585 4.248 2 3.585 4 3.7 4.248 2.585 4.17 4.322 4.392 3.459 4.644 3.17 3.807 4.087 3.17 4.322 3.807 3.459 2.585 4.087 3.907 3.807 4 3.322 3.322 4.585 4 3.7 3.585 3.322 2 3.585 4.459 3.7 3.585 3.585 4 3.459 4.087 3.907 4 3.585 4.17 3 4 3.907 3.807 2.585 3 4.087 4.248 3.17 3.585 4 4.087 3.459 3.907 4 4.248 3.322 3.7 4 3.7 3.585 4.322 3.807 3.907 4.322 3.7 3.459 3.807 3.585 4.392 2.807 4.585 3.807 3.807 4.17 3.459 3.585 3.17 3.459 3.585 4.248 2.807 4 3.907 3.459 3.807 4 3.807 3.459 3.807 4 3.322 2.322 3.807 3.585 3.585 3.585 3.7 4.17 3.459 3.907 3.7 2.322 3.907 3.807 3.322 3.807 3.585 3.17 4.322 4.524 4.524 3.7 3.7 4.087 4.248 3.907 3.585 4.392 3.585 4.087 4.322 3.907 3.7 3.585 3.322 3.907 3.907 3.807 3.322 3.907 4.322 3.7 3 3.585 4 4.392 4.087 3 3.807 3.7 3 3.907 3.807 3.907 2.322 4 3.907 4.322 3.7 3.322 3.17 3.585 4.322
gene145 6.781 6.267 4 4 5.209 6.17 5.285 6.728 6.794 6.392 6.629 6.524 7.313 5.833 5.524 6.585 7.728 6.539 5.7 3.7 6.15 6.82 4.585 5.358 6.555 3.459 5.644 4 5.087 4.807 7.087 4.755 5.615 6.129 4.954 7.468 6.672 7.366 6.022 6.229 6.644 7.895 6.943 6.672 6.741 6.066 6.322 6.19 7.966 2.585 5.248 6.845 7.033 5.524 3.17 5.907 5.807 6.966 5.358 8.033 8.18 5.392 7.721 6.931 7.248 7.459 6.15 7.794 7.044 5.392 6.248 6.443 7.34 6.087 6.229 6.989 6.741 7.17 6.728 7.033 2.585 5.492 2.322 7.693 3.459 5.907 5.459 7.508 7.044 7.229 6.508 2 7.562 6.845 6.755 7.322 5.807 7.562 6.966 6.087 6.426 6.248 4.7 7.16 7.17 7.077 7.672 7.524 7.077 7.693 8.224 4.954 6.794 6.57 6.989 5.426 8.397 7.972 8.833 7.119 8.468 8.044 6.807 9.202 8.728 7.845 5.781 7.977 6.728 7.459 7.87 7.022 7.622 6.781 7.044 5.358 8.618 5.615 5.728 6.644 1.585 7.57 6.17 6.285 6.426 6.426 7.577 6.728 7.762 5.322 4.907 5.285 6.954 7.679 7.055 6.15 6.539 6.087 6.615 6.129 4.524 6.977 7.087 6.629 3.459 7.57 7.651 5.285 6.858 6.426 6.19 5.644 7.714 2.585 5.7 6.845 6.508 7.7 7.16 7.762 6.931 6 8.219 6.907 3.907 7.331 7.055 6.741 7.82 3.7 5.644 6.555 7.96 7.492 7.19 7.248 6.087 6.267 6.022 6.919 6.989 7.098 7.707 8.566 5.931 7.066 5.585 5.931 6.895 5.285 8.672 7.814 7.721 7.077 6.7 5.524 2.322 8.308 4.322 4.807 6.629 6.044 7.476 6.687 6 7.562 6.82 5.977 7.693 7.937 6.895 7.257 8.451 5.755 6.629 7.607 6.476 5.907 7.322 7.033 7.989 4.858 6.375 6.833 8.061 7.714 6.768 7.57 5.931 6.285 6.943 8.508 6.322 8.082 7.637 7.741 5.585 6.977 6.87 8.028 5.248 6.426 7.895 5.977 5.615 6.15 7.349 6.022 6.943 5.755 4.17 6.443 6.229 8.271 5.7 6.57 7.349 4.858 7.098 5.977 6.19 6.129 7.721 6.443 3.322 7.366 5.459 6.768 8.547 7.539 5.392 5.392 3.585 5.044 5.585 5.907 7.948 8.19 7.547 7.392 8.313 8.945 5.755 8.459 9.592 6.34 7.762 6.858 8.033 6.476 7.658 7.508 7.96 8.697 8.755 6.044 8.728 5.858 6.229 7.098 6.807 7.022 5 7.384 6.304 6.931 5.392 7.883 7.539 8.907 8.331 6.895 6.644 6.943 7.833 5.7 2.585 8.033 8.768 8.527 4.644 5.644 7.524 6.19 6.687 7.983 6.19 3 5.615 4.755 7.358 3.322 6.492 7.693 4.585 4.755 7.728 6.714 4.858 5.585 5 6.358 6.768 7.87 6.229 8.443
gene146 5.524 6.833 6.977 5 7.592 4.644 6.15 5.977 7.459 7.622 5.858 6.833 7.16 7.658 4 6.794 7.607 7.129 4.7 7.658 7.384 7.055 7.098 2.322 6.931 3 7.451 2.585 6.755 4.248 6.728 5.977 7.066 6.977 6.741 6.931 6.87 4.459 5.285 6.066 7.451 4.524 7.7 7.693 7.384 7.209 7.15 7.592 6.129 7.304 2.585 7.508 7.5 6.409 7.435 7.011 5.492 6.209 5.555 5.392 7.622 4.644 6.322 7.562 7.931 7.524 7.592 7.555 7.304 7 6.087 6.322 6.524 6.687 6.807 5.524 4.807 7.15 5.7 6.459 6.34 6.644 7.011 7.637 6.672 7.889 6.19 7.392 7.741 5.807 6.931 7.358 4.7 6.714 7.443 5.931 6.459 7.34 6.508 6.6 6.409 7.257 6.066 3.459 6.989 7.209 5.907 7.19 5.392 7.077 6.728 6.087 6.459 7 6.285 7.484 7.098 7.651 6.755 4.392 7.375 7.435 7.864 7.87 5.615 7.055 7.728 7.295 7.313 5.426 7.539 8.281 6.15 7.524 5.555 4.807 7.18 7.119 7.409 6.858 4.7 6.931 7.349 6 6.977 6.672 5.807 5.954 7.077 7.585 7.524 6.943 6.755 7.18 8.061 7.629 7.19 5.907 8.022 7.109 7.14 8.155 7.044 7.693 5 6.459 6 6.375 7.18 7.748 4.907 7.443 8.055 4.755 5.285 7.14 7.672 7.055 7.257 7.762 6.672 7.977 7.248 7.707 7.907 6.768 7.665 5.954 7.524 7.5 6.044 5.248 7.637 7.807 3.907 5.585 7.768 8.109 6.15 7.418 6.687 7.966 7.443 8.05 7.531 8.224 8.022 6.524 7.814 8.527 6.524 8.175 6.426 7.539 8.349 7.484 6.989 8 7.257 7.96 8.195 4.644 7.768 7.484 4.322 7.5 1 7.476 6.392 7.807 8.05 8.214 7.931 7.6 7.919 7.384 7.781 8.271 8.145 8.15 7.755 3 4.17 1.585 7.276 8.134 7.839 4.392 7.418 7.592 7.794 7.728 6.781 5.17 7.814 6.392 6.508 7.077 7.87 8.145 7.19 7.435 5.644 7.087 6.539 5.807 7.96 7.5 5.492 7.665 6.794 8.238 8.066 4.17 8.098 8.039 6.285 8.165 6.508 8.243 6.285 8.134 8.229 8.129 7.913 7.087 8.077 7.883 5.087 7.983 8.109 8.17 8.375 7.022 8.011 8.19 7.459 7.895 8.308 7.845 6.443 6.7 7.82 8.098 8.214 7.615 6.34 5.555 7.033 7.87 7.937 8.29 8.033 7.098 8.155 8.155 8.175 8.371 4.7 7.7 7.937 8.392 8.006 8.459 8.175 7.852 8.295 8.039 8.644 8.349 8.443 7.925 5.644 5.755 5.954 8.077 8.124 2.807 6.555 8.464 7.994 6.629 7.82 7.492 8.257 5.044 8.285 7.781 8.43 7.651 7.901 8.214 6.492 8.335 7.931 8.155 0 7.845 7.807 6 3.17 8.109 8.281 6.728 5.492 7.295
gene147 3.17 1.585 0 3.322 0 1.585 1 2.807 1 3.322 0 1 0 0 0 4 2.585 0 0 3.322 0 0 4.248 0 0 3.585 0 0 0 0 4.524 0 4.392 3.322 3 3.17 0 0 1.585 3.7 0 0 0 1 3.585 1 3.7 0 3.459 1 1.585 3.807 1.585 0 0 5.044 2 0 3.459 1 3 0 0 4.392 2.807 2.585 0 2 5.907 2 0 4.17 0 0 0 1 0 0 2.807 0 0 0 0 0 0 0 0 2.322 1.585 5.17 3.17 0 3.17 0 1.585 1.585 3.322 1 3.807 1.585 4.322 4.954 2.322 0 3.585 4.248 2.585 0 5.858 2.585 3 2.585 2.322 2.807 1 0 1 2.322 0 3.7 0 1.585 0 0 1 2.807 4 3.17 3.17 1 3.17 0 2 2.807 1.585 1.585 3.322 3.807 4.392 1.585 3.907 0 0 3 0 2.807 0 0 1 1 0 0 4.644 0 2 1 0 0 0 4.524 2.322 5.728 3.7 0 0 5.285 3.459 0 3.907 3.17 3.807 4.907 3.585 3.585 2 3.807 1.585 0 5.492 4.17 2.807 2.322 1 2 1.585 1 3.907 0 4.755 5.426 5.858 4.524 4.248 0 2 0 7.304 3.807 3.322 0 3.807 0 0 3.585 0 0 4.755 1.585 0 5.17 4.858 6.19 0 2.585 0 4.087 1.585 3 0 0 3.585 3.585 0 3.807 5.322 2 4.907 2 0 1 4.17 6.807 1 1.585 0 4.7 3.17 4.755 0 4.524 3.322 0 5.931 6.087 1.585 5.358 1 1.585 0 3.7 5.044 0 3.807 5.392 2.322 5.392 0 4.524 1.585 5.883 0 0 0 7.358 4.858 0 5.672 4.248 1 0 2.585 4.17 5.087 0 3.807 0 5.129 0 0 2.807 4 5.585 1.585 6.409 6.555 6.931 1.585 5.781 5.615 5.358 2.585 6.943 0 2.585 0 4.585 3.322 4.585 0 4.17 4.392 4.755 0 4.807 4 0 1.585 7.443 2.322 0 3.807 2.807 1 1.585 3.322 2 4.087 5.644 5.954 2.322 4.392 0 0 0 4.17 0 6.022 6.209 5.358 6.585 1 6.248 1 2.585 0 0 0 2.807 6.492 0 3.585 3.585 7.451 3 2 1 2.322 0 7.285 0 0 6.87 1.585 0 4.392 3.322 0 4.524 2 6.6 6.129 0 6.845 5.358 5.322 4.392
gene148 1.585 4.322 1.585 3 4.087 1.585 0 1.585 1.585 3 1.585 3.7 2.585 2.585 2.585 2 3.17 2 3.322 3.459 4.585 2.585 3 2 3.322 1 0 1 2.585 3.322 3.585 2.807 0 3.322 2.807 4.459 0 4 2 2.585 0 2.807 2.322 0 0 4.524 3 2.807 2.807 4.087 2.585 1.585 2.322 2 3 4.17 3.585 3.17 2 4.248 3.7 1.585 1.585 1.585 3 2.807 3.7 1 2 3.322 3.17 3.7 2.322 2.585 0 2.585 5.248 3.459 3 0 2 2.322 2 3 1.585 2.322 3.17 3.7 2 4.087 2.807 2 3 2 2 2.807 1.585 2.807 2.322 2.807 2.807 0 4.954 2.585 3.907 2.807 3.585 3.7 2.322 3.459 3 3.17 4.248 3.907 3.807 4.755 3.585 4.524 3 2 3.807 5.17 3.17 2.585 3.585 3.585 3.807 5.044 5.087 3.907 1.585 1.585 5.358 3.17 3.7 3.459 3.585 3 2 3.907 1 4.392 5.17 4.17 0 4.322 5.358 2.585 4.392 3.322 4 4.954 3 4.17 3 1.585 1 1.585 3 3.17 2.807 1 1.585 3.585 2.585 3.322 4.459 2.585 2 4.459 3.7 4.392 0 2.322 3.459 4.585 0 0 4.248 5.044 4.248 4.807 1.585 2.807 3.17 2.807 3.459 1.585 3.459 2 2 2.322 3.807 1.585 2 2 2.585 3.17 4 3 3.585 2.585 3.17 4.524 3.322 4 0 2.322 2.585 3.17 0 3.459 1 3.459 4.248 1.585 3.322 3.585 1 3.7 3.7 3.7 3.459 3 2.807 1.585 2 2.807 0 3.17 3.322 3.459 3.907 3.7 2.807 4.644 1 1 4 3.322 3.459 3.17 4.248 0 0 3.459 5.129 4.585 3 6.17 5.209 3.907 3.585 2.322 4.644 5.615 5.755 5.585 2.807 1 1 5.17 2 5.044 1.585 4.248 3.17 3.7 3.7 0 4.248 4.755 3 4.585 3.459 3.807 3.322 4 4.524 0 4.392 3.807 3.459 1 5.858 4.17 4.7 4.954 5 0 4.392 4.248 0 5.755 5.248 4.524 5.615 1.585 0 3.17 4.392 5.555 4.322 5.044 5.392 1.585 5.907 6.129 6.15 4.459 5.524 4.644 3.17 3.7 3.459 3.7 5.807 3.807 3.322 4.17 4.524 3.459 6.229 5.285 5.358 4.807 5.615 5.17 5.209 5.426 4.459 4.322 5.392 5.392 5.858 4 3.7 5.755 4.524 4.755 4 3.585 3.907 4.248 4.459 5.392 2.807 5.358 1.585 5.459 5.883 6.322 5.17 2.322 2.585 2.585 6.022 3.17 1.585 5.392 4 4.644 3.17 3.322 2.807 4.524
gene149 4.644 2.807 6.658 5.087 5.209 5.883 5 5.728 6.34 5.672 6.644 5.459 5.672 4.17 6.392 5.044 7.15 4.248 5.17 6.044 5.358 5.555 6.443 6.539 4.322 4.807 5.615 5.907 6.322 4.907 6.539 4.392 6 3.585 4.807 2.585 5.931 5.755 4.392 6.267 4.954 5.087 2.807 3.459 6.615 5.358 4.907 3.7 4.322 6.066 1 4.248 5.17 3.459 6.248 6 7.331 3.807 6.15 6.392 6.728 6.34 7.295 6.7 4.392 4.7 5.17 7.322 6.741 5.426 5.087 5.087 5.931 6.672 5.392 6.267 5.426 5.833 6.066 3.7 6.209 4.755 6.358 5.322 3.585 4.322 4 5 4.644 2 5.248 3.7 6.17 5.426 5.209 5.426 4.524 4.644 6.658 5.807 6.267 3.585 6.358 5 5.585 4 1.585 6.15 5.644 6.615 7.807 5.426 3.7 0 5.7 2 3.7 2 7.913 7.066 5.392 5.931 5.781 7.577 6.524 5.492 5.285 2.807 4.17 4.17 7.895 5.209 6.539 6.845 6.022 6.476 4.644 3.322 6.17 6.794 8.061 6.524 4.7 6.066 3.907 6.066 1 5.781 7.547 6.267 6.248 0 4.322 4.644 6.267 6.492 4.907 7.19 4.087 5.728 6.845 5.322 6.285 5.524 5.285 5.644 6.087 5.615 5.392 3.459 2.585 5.807 3 7.16 6.714 5 3.585 4.755 3.17 4.322 6.476 5.615 5.728 5.129 5.615 6.304 6.229 3.7 7.119 6.524 5.555 1.585 6.7 5.044 4.392 5.209 6.229 5.209 5.426 5.358 5.954 3.7 5.728 5.755 6.7 5.833 5.585 5.248 6.907 4.459 7.209 6.907 5 4.858 5 5.977 5.755 7.022 6.267 5.954 5.977 6.615 0 4.907 6.6 5.858 3.907 7.14 5.044 2 5.392 7.077 6.229 6.585 6.285 4.907 4.858 7.401 5.087 3.7 5.883 7.539 6.833 4.248 6.459 7.788 6.17 6.375 5.248 8.845 5.426 5.977 7.768 6.34 6.907 8.388 4.644 6.883 6.248 7.637 5.285 5.129 4.954 6.044 3.807 6.248 4.459 5.044 6.426 6.57 5.7 5.129 4.459 4 5.087 5.781 5.358 5.7 7.257 6.966 4.322 3.322 4.907 7.658 7.409 6.768 4.807 5.755 6.728 6.845 3.459 5.907 6.044 6.524 6.845 6.322 8.243 6.15 6.977 7.331 6.943 9.017 5.358 5.426 5.129 5.459 1.585 5.459 6.285 3.585 8.504 5.492 8.119 3.17 7.637 8.134 8.672 7.748 6.858 6.044 8.205 7.577 1.585 6.524 4.858 5.781 3.7 1 6.066 2 9 8.839 8.145 6.426 6.358 4.755 6.17 5.248 7.392 3.807 5.129 7.814 7.877 3.322 6.426 7.833 5.883 7.7 5.17 5.248 4.585 3.17 5.7 6.322 7.375 4.392 5.129 7.229 7.989 8.484 6.443 8.19 5.954 7.16 8.721 7.285
gene150 0 1 0 1.585 0 0 0 3.7 0 0 0 1 0 1 0 3 4.954 0 0 0 0 1.585 2.585 0 0 4.524 0 0 0 0 0 3.17 2 0 1.585 1.585 3 5 4.858 2 2 0 0 0 0 0 0 3.585 5.209 4.585 0 0 0 0 0 3.322 0 3.459 3.459 0 0 0 0 0 0 4.524 0 0 4.459 0 0 2 0 0 0 0 4 0 2.807 0 0 0 2 3.807 1.585 0 0 5.833 1 1.585 0 3 0 0 0 0 0 0 0 0 0 5.129 5.044 0 3 0 5.555 0 0 0 0 2.322 4.087 0 0 0 0 0 2 1 0 2 0 0 0 0 1 0 0 2.322 6.022 4.524 0 0 2.585 1 0 2.322 0 0 0 0 0 1 0 1 1 1 1.585 0 1 0 5.322 1 0 3.17 0 0 0 0 3.7 3.322 0 0 0 0 0 4.087 4.17 0 0 2.322 4.585 6.585 0 0 1.585 4.248 6.7 1 5.248 0 0 0 7.775 0 0 0 0 0 2.807 3.907 0 0 0 5.807 0 0 6.304 2.585 0 5.7 0 6.285 3.807 0 2 0 1 4.392 0 1 0 0 0 6.285 0 2 0 0 7.055 5.615 0 0 6.022 7.022 0 6.658 5.248 0 0 0 1.585 8.88 3.907 6.629 0 0 0 1.585 0 7.229 0 0 4.7 7.735 0 0 0 0 3.807 0 8.577 2.585 0 1 0 4.755 0 0 4 0 0 1.585 3.7 9.922 2 3.322 6.629 0 0 0 0 0 0 2 4.524 4.755 4.248 5.17 5.426 7.098 7.707 0 3.585 0 2 1 4.807 0 4.248 0 4.392 0 6.57 7.728 4.087 0 4.459 3.585 6.19 0 0 0 0 0 0 1 0 0 0 0 5.931 4.087 0 7.651 0 3.907 0 0 0 0 0 4 1 0 0 0 0 6.768 0 0 0 0 4.585 0 0 7.492 0 0 0 0 1 0 0 3 0 0 0 6.443 0 4.087 6.044 0 6.6 1 0 1 0 8.539 0 0 4.907 7.219 7.562 0
gene151 1 0 0 1 0 0 5.615 0 0 0 0 0 0 0 0 0 0 0 0 0 0 1 0 1.585 2.322 0 0 0 0 0 0 0 0 1 0 1 0 0 3.907 0 0 0 0 0 0 0 0 0 1 0 0 0 0 0 2 0 0 0 0 1.585 2.585 3.585 0 4.17 0 1 0 1 0 0 3.17 0 0 0 0 3.459 2 0 0 1 0 0 0 0 0 0 0 0 0 0 0 0 0 5.907 0 0 0 0 0 0 0 0 0 0 3 0 0 3.459 0 0 0 0 0 0 5.129 0 0 2.807 1 2.807 0 0 0 0 1 3.907 0 0 1 0 0 3.585 1 0 0 2.585 2.807 0 0 0 1.585 1 0 0 0 3.459 2 2.807 0 1 0 2.585 0 0 1 0 0 0 0 0 0 0 0 0 0 0 0 0 0 0 0 0 1 2 1.585 0 0 2.322 0 1.585 0 1.585 1 3 0 0 0 0 3.585 1 0 0 0 0 0 1 1 0 0 0 0 0 0 0 0 1 0 0 0 0 0 0 0 2.322 0 0 0 0 0 0 0 0 0 0 0 0 1 0 0 0 0 0 0 0 0 0 0 1 0 0 0 0 0 0 0 0 0 0 0 1 0 0 0 0 0 0 0 0 0 0 2.585 1 0 0 0 0 0 1 0 0 0 0 1.585 0 0 0 0 0 0 0 2.807 0 0 0 0 0 0 0 2.322 0 0 0 0 3 2.585 0 0 0 0 3.17 0 4.087 1 0 0 2.322 0 0 4.322 0 0 2.585 0 0 1.585 4.17 0 0 5.524 0 1 0 0 3.907 0 0 0 0 0 3.459 0 0 1.585 0 0 0 0 0 0 1 2.585 2.807 0 2.807 0 0 0 0 0 0 0 2.322 2 1 0 3 0 0 0 4.459 0 0 0 0 0 0
gene152 0 0 0 0 1 0 0 0 0 0 0 0 0 0 0 0 0 0 0 0 0 0 0 0 0 0 0 0 1 0 0 0 1 1 0 0 0 0 0 1.585 0 0 0 0 3.17 0 0 1 2.807 0 0 0 2 2.322 0 0 0 0 0 0 2.807 0 0 0 0 1 0 0 0 1.585 0 0 0 3 0 0 0 1 0 1 0 0 3 0 0 0 1.585 1 0 0 2.585 0 0 0 0 1 0 1.585 0 0 0 0 0 0 0 2 0 1 0 0 0 0 1 0 0 0 0 0 2.585 1 0 0 0 0 1.585 3 2.585 0 0 0 0 3.322 1.585 0 0 4.17 0 0 1 0 3.17 0 0 0 1.585 0 0 0 3.17 1.585 0 0 2 0 0 2.807 0 0 0 0 1.585 3.7 0 1.585 1 0 0 0 3.807 0 0 0 1.585 0 0 0 3.585 2.585 0 0 1 4.392 0 0 5.907 2.322 0 0 0 1.585 0 0 0 0 0 0 0 4.248 5.883 5.459 3.585 1 0 4.7 0 0 1.585 6.285 0 0 3.907 7.077 0 3.807 0 1 0 2.322 0 0 0 0 0 0 0 0 0 0 1.585 0 0 3.459 0 0 0 3.322 4.907 5.392 1.585 0 0 1 0 0 0 0 2.585 5.322 0 6.229 5.492 0 4 4.858 0 0 0 0 3.7 1 1 0 0 6.044 1 4.7 5.524 5.672 0 4.248 0 0 6 5.248 7.508 0 5.883 0 0 0 0 3.322 0 4.807 5.392 6.022 0 0 0 3.459 0 0 0 0 3 1 4.858 0 0 1.585 4.7 2 5.392 3 5.977 1 0 0 3.322 0 2.807 0 3.322 3.322 3.807 6.741 0 7.492 0 0 4.322 3.7 0 0 0 0 3.907 1.585 4.858 4.459 6.267 4.087 1.585 0 0 2 3 0 0 4.248 0 6.555 3.807 4 2.585 3 1 3.322 0 0 0 0 0 0 3.585 3.459 0 1 0 0 0 0 0 3.807 2 2.585
gene153 7.409 7.665 7.129 7.401 7.219 7.209 7.16 7.492 7.087 7.34 6.966 7.055 7.18 7.15 6.794 7.2 6.87 7.2 6 6.741 6.492 6.555 6.794 6.919 6.858 7.19 6.6 6.658 5.524 6.492 5.883 6.267 5.833 6.248 6.229 5.781 6 5.883 5.672 5.755 5.459 6.066 5.858 5.883 5.644 6.943 6.392 6.615 5.644 5.954 6.209 5.931 5.781 6.285 4.907 6.087 6.304 4.087 5.644 5.672 4.907 5.322 5.285 5.392 5.17 5.426 5.087 5.7 4.907 5.672 5.358 3.907 5.392 4.524 4.807 5.087 4.807 5.248 4.392 4.644 5.044 5.322 4.755 3.459 5.524 5.248 5.087 5 4.459 4.7 5.248 5.248 5.392 5.209 5.322 5.931 5.524 5.883 5.672 5.524 5.17 5.17 5.615 5.781 5.672 5.7 5.672 5 5.492 4.907 4.858 4.7 5.285 5.728 6.248 5.459 5.524 5.285 5.728 5.555 5.459 5.555 5.492 4.459 5.492 4.755 5.17 5.209 5.248 5.358 4.858 5.555 5.17 4.858 5.087 5.285 4.248 4.524 4.644 4.907 4.858 5.285 5.755 5.426 5.248 5.833 5.7 6.044 5.883 5.807 6.109 5.285 5.858 6.248 6.267 6.17 5.555 5.858 5.781 5.728 5.728 5.615 5.285 5.807 5.524 5.209 5.248 4.755 5.358 4.954 5.087 5.426 4.392 4.907 4.807 5.129 4.807 4.585 4.7 4.17 4.087 4.7 4 4.322 5.087 4.858 4.907 4.585 4.755 3.807 4.858 4.392 4.248 3.907 4 4.322 2.807 4.248 3.907 3.907 4.087 4.17 4.087 3.459 3.322 4.087 4.087 4.17 4.17 3.907 4.585 4.248 4.17 4.087 3.322 4.644 1.585 4.17 4.322 3.807 3.17 3.585 3.459 3.807 4.7 4.585 3.7 4.17 4.087 3.7 4 4.392 3.585 4.17 3.907 3.7 4.7 3.17 4.17 4.248 4.17 3.907 3.807 4.459 4.248 3.907 4 3.807 3.807 3.459 4.524 4.087 3.807 3.807 4.17 4.524 4.392 3.807 3.7 4.087 3.807 3.585 4.248 3.585 4.322 5 3.17 4.248 4.585 3.807 4.907 3.807 4.087 4.459 3 4.087 3.17 4.755 4.322 4.392 4.644 4.17 5.087 4 5 4.248 3.907 4.7 4.807 5.248 4.524 4.858 4.7 4.7 3.459 4.585 4.248 4.392 4.17 4.322 4.524 4.322 4.322 4.644 4.807 5 4.392 5 4.907 4.524 4.17 4.585 4.807 4.459 5.129 5.044 4.585 4.755 4.644 4.7 4.585 4.807 4.524 4.644 4.459 4.954 4.7 4.807 4.858 5.044 5.129 4.322 5.209 4.755 4.524 4.954 5.358 5.248 5.129 5.248 5.615 5.209 4.807 5.087 5.248 5.087 5.129 5.322 4.807 5.322 4.907 5.209 4.7 4.322 4.755 4.954 4.807 4.459 4.524 4 5.044 5 4.459 5.044 4.087 4.755
gene154 4.524 4.087 4.17 5.358 2 1 6 5.044 5.087 4.392 4.392 4 2 5.883 6.858 3.322 5 5.492 2 7.907 4.17 6.022 5.129 6.229 5.044 6.022 0 5.17 5.883 3 0 6.34 4.807 3.7 0 4.585 5.044 8 6.066 1.585 2.585 2.585 0 7.011 6.459 5.585 3.17 0 2.585 6 6.931 0 5.044 6.304 4.524 6.443 4.858 2.585 2.585 6.658 3.807 6.285 3.459 3.7 2.585 4.524 1 0 3 6.794 2.322 7.295 1 3.585 7.209 4.248 6.687 7.129 5.858 4.807 6.022 0 7.658 4 6.15 5.392 6 4.907 7.392 2 0 5.426 1 4.392 0 6.895 7.679 3.7 0 7.285 6.492 7.011 5.781 1 7.435 6.615 3.907 3.907 1.585 5.883 4.459 6.322 4.322 5.209 1 7.375 5.129 6.7 5.044 0 6.044 3.17 4.755 3.585 5.728 6.248 4.087 6.555 4.524 5.392 5 6.426 0 3.907 6.34 0 5.087 3 6.658 0 7.547 0 4.087 7.775 2 7.109 5.907 7.451 5.833 7.129 3.907 0 0 2.585 2.585 6.977 4.087 6.248 4.17 6.19 6.931 5.492 3.7 4.755 6.6 6.267 0 8.527 8.435 4 8.271 8.807 7.066 6.508 8.592 5.358 6.644 4.392 0 6.409 2.585 5.728 7.508 0 8.379 5.7 7.238 6.833 8.672 7.994 3.907 8.234 3.7 7.209 7.827 9.326 7.781 9.516 8.281 5.392 7.781 8.741 9.299 8.039 9.743 7.322 8.033 8.633 6.34 7.983 10.542 0 2 2 6.322 7.989 8.781 7.524 7.516 6.087 7.679 8.547 10.67 8.801 2.807 6.833 8.679 8.845 7.5 7.658 9.893 7.435 8.969 2 4.459 5.728 6.687 8.353 6.129 6.57 5.672 0 5.129 8.721 9.823 5 6.57 8.349 5.129 7.2 9.182 7.858 6.066 9.09 6.322 4 2.585 9.36 6.304 0 8.353 7.807 1 5.322 7.313 7.864 10.266 7.409 5.977 5.755 7.358 2.807 1 8 6.267 6.19 7.426 4.087 6.943 8.669 5.392 8.044 2 5.17 6.267 7.877 0 4.459 5.755 4.17 9.003 9.397 7.077 7.426 6.229 3.459 3 3.322 4.907 8.669 5.907 5.248 7.6 6.267 6.781 0 6.022 0 4.087 1 4.17 2.585 6.845 3.907 3.7 5.615 5.524 7.358 5.585 0 6.248 3 6.714 2.807 4 0 5.492 3.585 6.895 6.17 6.7 6.943 4.907 0 4.17 2.322 7.304 6.409 5.833 6.755 8.114 4.459 7.087 4 2.807 5.044 6.304 6.304 7.304 7.366 3.459 6.57 6.022 0 5.459 6.741 1 6.087 4 4.585 7.96 6.977 4.087 6.794 0 4.248
gene155 2.585 3 3 3 2.322 0 1 0 3.322 2.322 2 1 0 2 1 3 0 2.322 2.585 0 1.585 1 0 1.585 3.17 0 0 2 2.585 2.322 2.585 1.585 2.807 1.585 3.807 1.585 3.459 1.585 2.585 0 3.807 2.585 2.807 1.585 1 2 2.585 4 2 2.807 3.585 2.807 3.459 4.392 2.585 4.524 1.585 4.248 4.392 1 2 0 2.585 2.585 2 3.7 2.807 2 0 0 2 0 3.17 1.585 3.907 2.585 2 0 0 1 1.585 4.459 2.322 3.17 4 1.585 4.087 0 3 2.585 2.322 2.807 4.585 4.17 1.585 2 1 1.585 1 1 2 2.807 1 0 2.807 2 2.322 0 1 0 3.459 2.585 2 3.322 3.7 4.322 2.807 0 1 2.585 1 3.17 1.585 1 1 2.322 3 1 3.322 2.322 3.585 3 3.585 3.322 0 0 2.585 3.459 3.322 0 2.322 1 3.459 0 2.322 2.585 2 3 0 1 1 3.322 3 4.807 4.858 3.585 4.322 4.954 3.807 3 3.7 4.858 3.585 2.585 2.585 3.7 3.907 3 4.392 0 2.585 3.17 4 5.129 4.459 2.322 1 0 5.209 1 1.585 4.322 4.644 3.322 4.322 4 4.755 5.807 4.248 3.322 5.322 3.585 4.858 1.585 0 5.931 3.17 1 3.322 2 6.267 4.858 5.492 4.459 2.807 6.17 2 4.322 3.17 5.977 5.426 4.087 2.322 6.087 5.585 5.322 6.508 3.459 1 5.322 0 5.883 5.954 6.129 4.087 2.585 0 6.285 5.833 1.585 2.322 1.585 5.833 5.459 5.585 4 3.907 3 3.459 5.17 5.492 5.426 5 5.644 6.129 0 5.392 2 6.658 4.755 6.087 5.492 4.459 6.87 3.7 6.858 5.781 4.524 5.392 0 5.883 6.322 6.15 5.129 8.155 5.285 7.883 4.392 3.585 5.585 7.055 7.209 6.209 6.426 5.585 6 7.679 5.644 5.17 6.794 6.845 3.322 4.459 5.492 0 5.426 1.585 3.7 1 5.322 5.087 3.907 3.907 5.728 5.426 7.16 3.585 3.907 4.392 5.755 5.524 5.807 5.883 6.044 2.807 2 5.044 2.807 4 2.322 4.17 4.248 0 6.858 6.57 6.322 0 7.033 6.443 4.459 3.907 7.276 6.087 7.077 7.119 5 4.524 7.768 6.087 5.524 4.524 6.755 7.18 6.781 5.672 6.87 4.7 6.267 5.807 4.907 6.7 5.209 2.322 5.087 5.781 4.524 1 3.7 2.807 6.409 5.555 0 5.615 5.807 4.17 5.728 3.17 5 3.585 3.459 4.954 4.524 5.585 3 0 4.459
gene156 3.7 2.322 3 4.459 2.322 3.17 4.644 4.248 2 1.585 4.087 3.7 1.585 3.459 1.585 2.807 3.17 4 2.322 3.585 3.907 3.7 2 4.459 3.322 4.524 3.907 4.7 3 1 3.7 3.459 2 1 4.524 3 4.392 4.524 3.807 1 3.585 3.322 2 3.459 4.322 1 3.807 2.807 3.459 3.459 5.17 4.524 4.322 5.17 3.7 3.585 4 4.807 4.392 2.322 2.322 3.907 4.322 3.459 2.585 3.807 4.322 3.585 4.7 2.322 2 3.17 4.248 3.807 5.209 4.524 4.087 4.248 4.087 4.17 4.322 4.755 4.858 4.858 4.755 4.17 3.807 4.392 4.17 4.392 4.907 2 4.7 3.322 5.492 4.17 2 5.672 3.17 3.585 4.322 2 3.7 3.17 5.129 3 4.954 3.17 1.585 4.459 5.555 5.728 4.585 5.087 4.954 1.585 4.322 3.585 2.322 1 4.392 4.524 4.585 3.807 4 4.17 4.755 2.585 4.322 4.17 6.392 5.807 2.807 5.17 4.585 5.17 4.858 0 4.644 3.322 4.392 5.728 4.17 4.087 4.524 2 2.322 4.907 2.322 4 2.585 3.322 4 3.807 4.087 4.907 4.459 3.7 4.087 4 3.322 4.392 5.426 4.322 2.322 4.644 4.7 3.585 1 4.954 3.459 4.585 4.807 3.585 3.17 5.672 6.19 5.883 4 2 2 4.17 3.17 4.392 5.322 3.807 5 4.907 5.426 7.129 6.426 5.209 3.7 5.17 5.931 6.066 5.7 3.907 5.728 5.883 4.459 6.57 7.087 3.907 5.322 7.077 3 2.322 5.644 4.755 5.524 5.858 2.585 4.907 5.755 5.672 4.907 4.644 6.358 7.077 5.672 3.807 4.858 6.714 6.87 6.687 6.658 6.409 7.304 6.248 6.109 5.7 4.459 3.807 4.807 5.044 6.615 4.459 4.392 5.087 4.907 6.476 5.728 5.615 6.807 5.907 4.17 4.807 6.768 5.322 5.322 4.17 6.943 5.322 4.954 5.931 4.322 5.883 6.229 6.358 2 4.858 6.17 5.858 6.768 4.807 7.055 3.17 4 5.044 4.087 5.781 5.17 4.459 3.907 4.954 4.322 3.907 2.585 6.267 2.585 5.044 6 4.459 5.209 5.248 5.755 5.17 3.322 3.807 4.585 4.858 5.358 5.129 3.585 5.931 3.7 5.807 6.476 6.476 6.229 4.459 5.672 6.555 5.17 4.907 5.358 6.15 5.358 6.34 6.322 4.858 6.672 5.17 4.585 5.807 4.459 6.304 4.392 5 5.883 2 5.044 5.977 5.585 7.331 3.7 6.585 4.807 4.807 4.524 4.7 4.755 6.728 5.248 5.426 4.524 5.392 4.087 6.322 4.248 6 4.248 5.7 4.248 3.17 6.658 5.129 4.755 6.555 5.426 5.087 6.375 4.322 5.358 5.248 3.807 6.358 6.34 5.781 5.807 5.807 3.7 6.508 7.5 6.15
gene157 5.248 6.322 4.907 5.977 5.833 4.322 6.322 6.34 5.907 6.15 6.781 6.34 5.209 6.109 5.977 5.209 5.358 5.858 4.858 5.459 5.615 5.392 5.044 4.17 5.248 5 4.7 5.248 5 4.807 4.644 4.644 4.907 4.248 4.755 5.392 4.954 3.907 4.585 3.322 4.644 4.858 4.17 4.322 4.087 4.585 3.907 4.392 3.459 4.322 2.585 4.248 4.644 4.755 4.644 4.7 4.459 4.585 4.087 4.322 3 3.585 3.459 3.7 4.907 4.17 4.248 4.248 4.17 3.7 4.954 4.392 3.7 3.7 4.524 4.524 4.858 5.087 4.248 4.248 4.248 4.644 4.807 2.585 4.524 4.248 4.17 4.322 4.585 4.524 4.17 4.17 4.248 4.807 4.248 4.087 4.755 5.209 4.322 4.585 4.17 5.17 5.129 4.585 4.524 4.524 5 3.807 3 3.322 3.7 4.524 4.322 3.907 5.209 4.322 4 4.585 4.392 3.907 4.524 4 3.585 3 3.7 4.392 4.7 5.129 4.524 4.858 2.322 3.807 3.459 3.807 4.17 4.248 4.392 4.7 4.585 3 4.7 3.907 4.459 5.044 4.392 4.17 4.322 4.807 3.585 4.322 4.392 4.7 4.087 5.209 4.644 2.807 4.392 4.392 4.807 4.322 3.17 3.807 4.858 4.392 3.459 5.087 4.755 4.524 2.807 4.248 4.459 4.392 2.807 4.17 3.7 4.459 3.585 3.7 4.7 4.17 1.585 4.392 3.322 3.807 4.755 5.285 2.322 4.459 4.248 4.17 4 4 4.644 3.459 4.322 3.322 4.248 3.7 2.322 4.644 3.807 4.392 4 4.322 3.907 4.459 3.17 3.807 4 4.585 3.7 2.807 3.585 4.17 3 4 3.807 3.907 4.17 4 3.807 3.807 3.322 4.087 3.459 3.807 3.907 3.17 4.524 4.248 3.7 3.807 4.248 4.087 3.459 3.585 4.755 4.392 4.17 4.248 3.322 4.585 3.459 4.585 4.644 4.248 4.644 2.585 4.087 4 4.17 3.907 4.644 4.17 4.17 4.17 4.322 3.7 5.044 4.858 4.858 4.322 4.858 4.459 3.807 4.524 4.322 4.392 4.755 4.954 4.755 4.755 5.248 4.954 4.907 4.459 5.555 5.524 5.7 5.358 5.129 4.322 5.555 5.7 6.426 5.954 5.858 5.322 4.807 5.322 4.858 4.907 6 5.492 5.585 6.19 4.524 6.109 4.392 5.285 4.807 4.322 5 4.087 5.644 6.19 5 6.492 6.15 5.807 6.209 5.728 5.426 5.977 6.492 5.781 6.267 6.555 5.248 6.285 5.392 6.229 6.17 7.033 6.044 5.858 6.7 6.17 6.833 6.19 6.17 6.34 5.524 5.954 6.858 6.022 5.7 7.066 5.728 5.858 6.19 5.644 6.267 5.7 6.087 6.443 6.539 6.304 6.129 5.555 5.931 5.755 6.539 6.17 5.358 6.15 5.285 4.755 5.322 6.109 5.524 4.248 5.248 4.807 5.807 4.392
gene158 11.314 11.362 11.409 11.324 11.686 11.767 11.555 11.666 12.05 12.025 12.129 12.033 12.068 12.153 11.902 12.002 12.067 12.07 11.918 12.19 12.185 12.146 12.01 11.96 11.785 12.169 11.762 11.477 11.894 11.466 11.666 11.587 11.687 11.645 11.442 11.552 11.531 11.62 11.722 11.658 11.609 11.591 11.663 11.52 11.384 11.333 11.247 11.373 11.249 11.405 11.043 11.219 11.443 11.273 11.247 11.087 11.053 10.887 11.2 11.158 11.067 10.982 10.881 11.013 11.102 11.225 10.838 10.831 11.083 11.058 11.211 10.997 11.282 11.021 11.319 11.039 11.134 11.194 10.954 11.066 11.337 11.276 11.416 11.49 11.66 11.808 11.246 11.571 11.468 11.241 11.109 11.062 11.06 11.121 11.212 11.333 11.466 11.449 11.654 11.9 11.42 11.534 11.472 11.242 11.337 11.167 11.038 11.256 11.376 11.308 11.463 11.368 11.158 10.852 10.877 10.969 10.893 11.011 10.97 11.136 10.994 11.055 10.953 11.04 11.03 11.174 11.313 11.222 11.333 11.189 11.125 11.28 11.032 11.232 11.389 11.261 11.241 11.428 11.278 11.266 11.4 11.356 11.541 11.631 11.473 11.72 11.922 11.605 11.651 11.615 11.883 11.824 11.793 11.736 11.638 11.792 11.71 11.68 11.844 12.053 12.132 12.203 12.321 12.31 12.665 12.205 12.144 12.169 12.372 11.971 12.181 12.301 12.406 12.205 12.151 12.086 12.403 12.531 12.219 12.438 12.374 12.511 12.783 12.859 12.703 12.557 12.457 12.755 12.418 12.384 12.66 12.464 12.456 12.551 12.75 12.684 12.472 12.819 12.756 12.53 12.568 12.464 12.364 12.35 12.41 12.632 12.395 12.574 12.618 12.695 12.678 12.378 12.503 12.235 12.242 12.13 12.121 11.937 11.982 12.108 12.375 12.163 12.308 12.421 12.374 12.528 12.173 11.903 12.324 12.368 12.165 12.333 12.158 12.333 11.874 11.888 11.979 12.032 11.913 11.849 11.849 11.97 11.847 11.77 11.699 11.75 11.428 11.648 11.654 11.54 11.601 11.614 11.569 11.539 11.461 11.401 11.597 11.599 11.478 11.558 11.581 11.725 11.84 11.639 11.523 11.387 11.498 11.733 11.448 11.485 11.55 11.553 11.751 11.44 11.83 11.646 11.416 11.351 11.386 11.697 11.59 11.567 11.48 11.69 11.702 11.6 11.624 11.559 11.503 11.405 11.355 11.574 11.457 11.359 11.505 11.402 11.349 11.355 11.365 11.301 11.236 11.226 11.326 11.437 11.274 11.441 11.305 11.089 11.048 11.132 11.089 11.36 11.188 11.176 11.184 11.233 11.215 11.226 11.269 11.524 11.537 11.747 11.28 11.247 11.418 11.161 11.217 11.333 11.405 11.438 11.291 11.12 11.199 10.896 10.74 11.109 11.167 11.081 11.23 11.538 11.482 11.511 11.835 11.789 11.71 11.676 11.818 11.659 11.825 11.768 11.837 12.095 11.738 12.015 11.953 11.774 11.631 11.699 11.708 11.547 11.288 11.658 11.824 11.89 11.805 11.782
gene159 4.7 4.755 4.087 4.807 4 3.807 4.248 4.644 4.17 4.392 4.459 4.322 3.322 4.248 4.087 3.7 3.322 4.248 4.459 3.907 4.248 3.459 4.087 4.322 3.907 3.807 3.7 4.322 4.954 4.807 3.17 4.087 5.044 4 4 4.322 4.322 4.807 4.755 3.322 4.459 4.524 4.755 4.907 3.807 3.459 4.858 4.907 4.524 4.087 4.392 3 4.087 4.17 4.17 4.392 3.907 5.129 4.524 4.248 3.322 4.524 4.087 4.322 3.17 2.585 4 4.907 3.807 3.807 3.907 3.322 3.7 4.585 4.907 4.087 4.392 4.524 4.248 4.7 4 3.585 4.322 4.322 4.585 4.755 4.644 3.7 4.087 3.907 4.087 4.322 4.524 3.7 4 4.459 3.585 3.807 3.17 4.524 4.807 4.459 4.087 3.322 4.087 4.322 4.322 3.322 3.907 2 3.585 3.907 4.322 4.322 4.087 4.459 4.087 3.459 3 4.17 4.755 4.7 4.322 4.248 3.807 4.248 4.7 4.459 4.755 4.907 4 3.807 3.807 4.322 4.322 4 2.585 3.585 4 4.858 2.807 4 4.7 4.392 4.644 4 5.087 4.524 4.524 3.907 4.807 5.322 5.129 4.807 4.644 4.755 4.392 4.392 4.807 4.585 5.459 4.322 3.322 4.585 4.858 3.585 4.585 4.858 4.807 5.585 5.322 5.672 5.358 5.392 5.044 5.392 5.322 5.524 5.672 4.807 5.672 4.954 5.044 6.022 5.555 4.585 5.524 5.728 5.17 5.492 4.7 5.358 5.044 5.459 5.285 5.728 4.807 5.781 5.907 5.524 4.858 5.644 5.858 5.248 6.022 5.17 5.322 4.644 5.524 5.087 5.044 5.17 5.358 5.524 5.087 4.459 5.459 5.585 5.492 5.644 3.807 5.426 5.459 5.322 4 4 5.585 5.17 5.807 5.807 5.322 4.524 5.585 5.087 5.858 6 5.392 5.755 5.459 5.322 6.672 5.977 5.883 5.977 5.781 6.426 5.585 6.375 5.883 6.409 6.209 5.954 6.129 6.358 6.443 5.931 6.358 5.781 6.524 4.524 6.954 7 6.539 6.508 6.209 6.615 6.6 6.492 6.15 6.19 6.34 6.672 6.476 6.977 6.741 7.267 7.055 6.943 6.304 6.443 6.555 6.285 6.644 6.672 6.375 6.585 6.6 6.476 6.248 5.672 6.066 6.087 6.375 6.248 5.907 5.883 6.285 6.17 5.285 5.755 6.392 5.555 5.807 5.833 5.615 5.781 5.358 5.392 5.7 5.672 5.833 5.728 5.492 6 5.358 4.459 5.524 4.17 5.248 5.17 4.248 5.459 5.129 5.285 5.524 5.755 5.044 5.285 5.555 5.044 5.833 5.322 4.392 5.209 5.358 5.044 5.492 5.7 5.285 5.087 5.087 4.755 5.392 5.322 5.044 5.392 5.781 5.17 5.285 4.807 5.492 3 5.459 4.907 4.392 4.755 5.644 5.17 4.459 3.7 4.907 5.129 4.524 4.459 4.907 4.755
gene160 0 2.585 2.322 2.807 1 0 2.807 0 1.585 1 1.585 1 2 0 0 0 0 3.17 0 1.585 0 1 0 0 3.459 2.322 0 2 3.807 1 0 0 0 0 1 2 2 1 3.322 1.585 1.585 0 2 1 2 0 2.322 1.585 1 0 0 1.585 2 1.585 2.807 1 1 0 1 1.585 1 2.807 0 2.585 0 2.585 0 1 0 0 1 2 0 1.585 1 1.585 0 0 2 0 1.585 1.585 0 1 0 1.585 0 1 2.322 1 0 1.585 0 2.807 2 0 0 2 2.585 2 1.585 1 1 0 0 0 1 0 0 0 0 0 2.807 0 2 0 0 2.322 0 1.585 2.322 0 1.585 1.585 0 1 2 1 1.585 1 1 0 0 2.322 1 1.585 0 0 1 1 0 0 0 0 1.585 1.585 3 2 0 1 2 1.585 0 1 2 0 2.322 1 1.585 1.585 1 1.585 0 2.322 0 1.585 1.585 0 1.585 0 0 2.322 0 1 0 1.585 1 0 1.585 0 1 0 0 2 0 1 0 2 1 2.322 0 0 0 2.322 1.585 0 2 0 0 0 0 0 2 1.585 1 2 0 1 0 0 0 0 1 0 2 0 2.322 0 2 1.585 0 0 3 0 0 0 2 1 2 2 0 0 0 0 2.322 0 2.322 2.322 0 2.322 0 0 0 0 0 1.585 0 1.585 1 0 0 0 0 2.585 2.322 1 1 0 2.807 0 1.585 2.585 0 0 1 2 0 1.585 2 2.807 2 1.585 0 0 2 1 2.585 2.322 0 0 2.807 1 1 0 0 0 1.585 1 0 2.322 1 1.585 0 0 1 0 0 1.585 0 1.585 0 0 1 0 1 2.585 0 1.585 3 1 0 0 0 1 0 2.322 1 1 2.585 1 0 0 1 1 0 0 0 1 1 0 0 0 1 0 0 0 0 0 0 1 0 0 1 1 1.585 0 2.322 0 0 0 2 0 0 1.585 0 1.585 3.807 0 0 0 0 0 0 0 0 1
gene161 3.907 3.17 4.322 4.17 4.585 3.17 3.322 2.585 4.322 1.585 3.7 3.459 3 4.322 2 4.392 3.459 5 2.322 3.807 4.954 2.322 3.322 3 3.907 3.17 3.807 3 2.322 2.585 4.322 4.248 2 4.087 3.807 2.322 3.322 3.807 2 3.322 3.322 2.807 3.322 4 3.459 3.907 3.7 3.17 4.644 3.807 2.322 3.807 3 3.585 3.7 2 4.322 2.807 4.087 1.585 3.7 2 3 3.459 3.807 3.807 4.585 3.807 3.907 2.322 1.585 1.585 3 1 3.7 2 4.248 4.459 3.807 2.322 2.322 4.644 4.954 3 1 4 1 5.209 4.585 1 3.7 2.585 3.907 3.7 1.585 4.087 3.322 5.248 3.459 1.585 2.807 1.585 3.585 3 5.044 4.954 4.907 4.322 4.248 4.17 3.907 4 1.585 3.17 3.585 4 3.907 3.585 5.322 3.322 3.322 5.755 4 3.907 4.322 4.248 5.977 4.087 5 4.954 5.322 4.524 4.17 5.392 3.907 5.209 4.459 4.7 3.907 5.248 4.807 4.644 3.585 5.209 5.672 4.17 5 4.459 6.229 4.087 2.585 4.087 5 5.392 4.755 4.248 4.755 4 3.585 5.17 4.248 6.285 4.459 3.7 3 5.17 4.248 5.129 2.585 3.907 5.087 5.285 5.087 5.358 4.459 3 4.392 4.858 5.644 3.7 6 4.907 2.807 3.807 6.392 5.977 5.883 6.539 6.285 6.714 4.954 6.022 5.087 4.755 6 4.248 7.358 4.392 4.248 5.755 5.392 5.044 5.977 3.7 3.807 5.7 5.755 5.426 4.755 5.954 3.322 6.322 4.858 6.19 6.34 4.858 3.322 5.585 6.392 4.585 5.492 5.129 6.322 5.954 4.907 6 4.954 5.044 6.615 5 5.728 5.907 4 5.672 3 4.392 4.087 5.17 4.807 6.109 6 4.907 3.459 5.209 4.858 5.858 5.209 5.248 6.34 4.585 5.585 6.022 6.066 5.7 6.392 6.426 5.672 6.022 5.977 6.17 5.358 5.129 6.57 6.34 6.807 6.443 5.728 5.807 7.547 6.524 6.7 6.585 5.585 7.16 6.209 6.539 5.524 7.34 7.109 7.629 7.022 4.954 6.714 6 4.644 7.19 6.443 6.555 7.57 6.629 6.919 5.322 7.295 6.883 6.907 6.728 6.919 5.755 6.919 5.17 5.781 6.672 6.508 5.585 6.755 4.907 6.57 7.735 6.267 6.209 6 6.15 7.814 6.539 4.858 6.807 6.658 5.248 5.426 7.827 7.531 6.57 8.253 5.644 6.129 5.644 6.555 7.845 7.524 6.687 5.285 8.326 5.426 8.15 5.907 7.426 5.644 8.109 7.6 7.913 7.516 5.209 8.344 6.883 6.931 5.977 5.322 6.15 7.285 5.755 7.276 7.18 6.066 6.931 7.658 4.7 6.229 8.313 7.864 7.077 7.539 6.304 7.209 8.119 7.476 7.34
gene162 4.087 5.129 4.322 4.954 5.285 4.322 3.459 3.585 4.585 3.7 1 3.585 4.524 5.883 4.087 4.248 5.285 4.7 4.907 4.644 4.644 5.285 4.755 4.755 4.755 5.459 3 4.248 5 1.585 2.807 4.585 4.392 4.7 3.7 4.248 4.644 5.492 4.392 3.907 4.644 4.17 4.392 4.459 4.644 5.209 4.807 4.392 4.322 3.17 4.248 4.459 3.907 4.087 4.585 4.7 4.954 4.858 4.807 4.7 4.585 4.459 4.459 4.524 4.459 2.322 3.585 4.7 4.17 4.644 5.322 3 4.524 3.807 5.248 4 4.807 4.644 4.322 5.129 4.907 4.585 4.524 4.585 4.807 4.524 4.585 5.459 4.858 3.459 3 4.248 3.807 4.17 3.907 4.644 4.7 4.248 3.17 4 3.585 3.907 4.322 3.7 4.524 3.459 4.644 4.858 4.644 4.644 4.17 4.585 4.524 5.087 5.392 5.285 4.807 4.858 4.17 4.644 3.807 4.524 4.524 5 4.459 3.807 4.524 3.459 4 4.755 4.858 5.17 4.858 6.285 3.7 4.17 5.17 4.807 4.459 5.044 4.17 5 5.615 4.755 5.358 4.7 4.459 5.728 5.248 5.209 4.585 4.954 4.858 4.7 4.322 3.7 4.17 4.755 4.807 4.954 4.392 4.907 2 4 4.459 4.7 4.392 4.087 4.392 4.322 3.907 4.392 4.087 4.585 4.644 3.322 4.907 4 4.17 3.459 4.17 4.585 3.7 4.524 4.807 4.954 5.358 4.459 5 4.7 4.644 4.7 4.644 4.524 3.907 4.087 4.644 4.17 2.322 4 4 4 4.644 4.7 4.907 4.248 4.644 4.322 3.322 2.322 4.459 4.7 4.392 4.755 3.7 2.807 4.459 4.248 4.087 4.807 4.807 4.248 4.644 4.17 4.7 4.907 4.322 3.585 4.644 4.585 4.459 4.7 4.907 4.7 4.585 4.7 5.129 2.585 4.585 4 4.907 4 4.954 4.248 4.954 5.17 4.17 5.044 4.459 4 4.858 5 5.087 5.044 4.644 4.524 4.807 3.807 4 4.248 4.524 4.644 4.644 4.585 4.17 4.524 2.807 4.7 6.392 3.807 4.585 5.17 5 4.954 4.7 4.459 4.858 4.392 4.322 4.322 5.524 4.459 5.392 4.322 5.044 5.129 3.807 4.644 4.755 4.322 5.248 4.907 5.209 4.585 3.907 4.7 4.644 5.615 5.492 4.392 4.954 5.907 4.322 5.392 6.129 4.644 5.392 4.907 4.907 5.7 4.524 5.087 4.087 5.392 5.087 4.248 5.285 5.044 4.459 3.7 2.585 4.858 4.807 5.322 4.248 4.585 6.248 5.129 5.781 5.672 5.322 6.19 4.755 5.322 5.209 4.17 5.285 6.109 4.755 3.322 5.644 5.087 4.17 4.392 4 5 5.285 5.7 6.755 5.459 5.426 4.858 5.358 5.044 4.907 4.524 6.044 5.209 6.19 5.755 4.907 4.524 4.7 5.209 5.931 4.907
gene163 7.901 7.57 6.755 7.687 8.155 5.615 8.308 7.066 7.728 5.907 6.672 7.516 8.243 7.276 7.435 5.322 7.721 7.34 7.375 7.87 6.658 6.492 7.098 7.033 7.864 6.883 6.022 7.492 7.2 5.392 5.209 7.14 4.954 2.322 5.524 6.392 6.807 6.248 6.755 5.644 5.17 5.672 5.615 6.845 6.322 6.895 6.267 6.087 5.644 6.687 6.845 4.7 4.755 5.755 6.15 6.322 5.755 6.728 6.426 6.426 4.858 4.585 6.755 5.358 5.209 4.644 5.17 5.129 5.858 5.644 6.392 5.426 5.044 6.443 5.781 6.443 6.044 6.229 5.524 5.358 6.883 6.476 4.7 4.858 6.409 5 5.728 5.954 4.954 5.322 6.524 6.7 6.768 6.524 6.954 6.87 7.011 7 6.768 5.781 6.954 5.931 7.435 7.775 5.615 6.109 6.17 7.443 7.34 7.313 7.349 7.257 7.098 7.087 6.6 7.443 7 3.17 7.34 7.492 7.735 6.508 7.435 4.087 6.781 3.17 6.426 6.82 5.129 5.931 5.209 7.476 5.044 5.728 7.257 7.011 4.858 5.459 5.524 7.17 6.907 6.989 7.2 6.087 6.883 6.267 7.435 7.585 7.426 7.011 7.109 6.6 5.954 6.755 6.87 5.492 5.644 6.858 6.794 5.17 5.358 4.585 3.7 5.585 6.977 5.833 6.087 5.426 5.358 4.807 5.833 3.907 5.728 6.087 5.087 4.459 4.322 5.044 5.728 4.322 5.044 3 4.585 4.755 6.044 5.833 5.807 5.931 5.781 3.459 5.883 5.392 3.322 4.907 4.858 6.109 4.392 4.954 4.17 5.781 5.672 3.322 3.585 3.322 5.426 4.954 3.807 2.807 3.17 3.807 4.392 4.392 5.358 4.585 3.7 3.322 4.322 1.585 4.322 4.392 4.17 5.459 4.322 3.585 3.907 4.248 4.087 4.585 4.392 3.907 4.248 3.907 4.459 4.17 4.858 3.322 4.248 4.248 4.807 3.322 4 5 4.524 4.459 4.087 3.7 4.459 4.585 4.807 4.087 2.585 4.907 4 3.459 3.322 4.248 3.17 3.585 2.585 3.585 3.585 2.322 5 3.322 4.524 4.907 4.17 3.907 4.644 2.322 5.044 2.585 5 3.907 4.087 3.17 4.17 3.17 3.807 4.087 3.7 3.459 5.459 4.087 4.7 4.524 4.524 5.907 5.209 4.17 6.229 5.585 4.807 4.392 5.492 5.285 5.459 5.615 6.248 4.322 5.7 4.858 4.907 5.728 6.229 5.883 5.807 3.585 4.755 6.087 5.524 5.781 5.977 6.17 6.409 3.907 4.17 4.954 6.304 5.285 5.285 4.524 5.807 4.524 6.304 5.615 5.087 5.248 6.285 4.807 6.285 5.248 5.524 5.392 6.82 4.755 6.426 6.409 5.392 5.858 6.375 5.392 4.807 5.285 5.358 6.15 4.087 6.229 5.883 6.87 5.931 5.644 6.82 4.755 5.044 5.17 6.109 5.931 6.322 4.7 6.943 6.443 5.555 5.524 7.418 5.555
gene164 5.644 6.066 6.358 5.755 6.285 5.248 6.17 5.907 6.209 6.459 6.209 6.044 5.807 5.858 5.392 5.977 5.728 6.322 6.022 5.585 5.7 5.672 5.285 5.285 5.524 6.129 5.7 5.524 5.555 5.044 5.248 5.087 5.17 5.17 5.209 5.807 5.209 5.426 5.087 4.907 5.087 5.087 4.585 5.358 5.087 4.644 5.285 5.248 5.392 5.392 5.044 5.17 4.585 4.7 4.524 4.807 4.954 4.585 4.954 4.524 4.807 4.907 4.585 4.755 4.755 5 4.755 4.807 4.644 5.555 4.907 4.907 4.954 4.392 4.585 5.044 5.392 5.17 5.17 5.129 4.954 4.755 4.954 4.644 4.858 4.7 4.644 4.807 4.459 4.858 5.392 4.755 5.358 5.7 4.585 5.17 4.7 4.907 4.755 4.322 4.7 4.755 5 5.044 5.555 5.285 4.644 5.426 5.358 4.954 4.585 5 4.907 5.392 5.459 6.022 5.285 5.17 5.358 5.209 5.322 5.426 5.524 6.066 5.672 5.248 5 4.907 5.044 5.087 5.459 5.358 4.954 5.755 4.322 4.954 5.459 4.907 4.644 5.524 5.087 4.644 5 5.129 5.426 5.087 4.807 5.087 5.087 4.644 4.755 5.392 3.807 4.392 4.524 3.907 4.524 4.459 4.322 5 4.524 4.322 4.248 4.755 4.392 4.322 4.322 4.322 4.392 4.459 4.248 4.459 4 4 4.248 4.087 4.459 4.7 4.459 4.459 4.248 3.907 4.392 3.459 4.17 4.248 4.392 4.17 4.392 4.459 4.392 4 4.248 4.585 4.17 3.7 3.7 4.087 4.248 4.322 4.459 3.907 3.807 4.17 4.322 4.087 3.459 3.7 3.585 4.087 3.459 4.585 4.322 4 4.17 4.585 4 3.807 4.459 3.7 3.907 3.459 4.322 4.524 4.322 4.524 4.087 4 4.524 3.459 4 4.248 4.807 4.17 4.248 4.087 4.585 3.907 4.087 3.585 4.248 4.459 4.248 4 4.524 4 4.322 4.585 4.524 4.459 4.524 4.459 3.459 4.392 4.585 4.322 4.17 2.585 3.7 4.322 4 4.17 4 4.248 4.17 4.459 3.807 4.17 4.524 4.585 4.17 3.807 4.248 4.524 4.459 4.17 4.907 4.087 4.322 4.524 4.858 4.459 4.585 4.459 4.644 4.585 5.129 4.807 4.807 4.392 5.17 4.392 4.7 4.248 4.807 4.087 4.524 5.087 4.807 4.954 5.087 4.322 4.322 5.129 5.044 4.858 4.755 4.807 4.644 5.248 4.585 4.858 4.524 4.858 5 4.907 5.087 5.322 4.755 5.087 4.7 4.807 4.858 4.858 4.459 4.585 5 4.954 5.129 5.17 5.129 5.209 4.907 5.322 5.044 4.954 4.907 5.17 4.087 4.807 5.044 4.644 4.392 4.7 4.524 4.459 4.755 4.248 4.907 5 4.807 4.644 5.129 5.17 4.585 4.7 4.7 4.524 5.17 4.392 4.392 4.585 4.322 4.644 4.858 4.524
gene165 5.7 2.807 2.807 6.459 3.7 5.555 5.524 6.087 5.585 5.585 4.858 4.459 4.524 4.954 3.907 4.7 5.728 3.7 5.833 3.907 3.7 5.728 5.044 3.585 6.17 5.672 1.585 4.585 6.392 7.19 4.644 5.426 5.755 5.322 6.476 5.858 5.672 4.322 5.358 5.7 4.907 4.755 5.129 4.087 5.755 3.585 3.322 5.755 4.755 6.6 4.524 5.492 5.426 1.585 6.6 3.17 6.426 4.248 5.392 5.248 5 2.585 6.322 4.17 5.524 2 4.585 2.585 3.7 4.755 3.907 5.883 0 6.022 5.883 3.7 3.459 5.459 7.022 5.087 6 6.109 4.907 6.459 4.087 5.358 3 5.492 3.7 3 3.17 5.129 3.807 7.14 6.728 2.322 2.322 3.459 4.954 5.755 6.807 3.807 5.426 6.57 5.807 6.109 4.7 5.977 4.644 5.358 4.907 5.781 5.858 1.585 5.322 4.585 2.322 4.248 3.7 5.644 3.459 3.585 3.585 4.17 6.524 5.585 6.066 5.044 5.807 4.459 4.755 6.476 3.322 5.977 4.7 3.585 3 5.883 4.248 4.807 4.087 2.585 3.322 6 4.087 2.807 5.807 3.322 6.129 5.615 4.7 1 4 4.585 2.585 5 2.322 6.17 6.267 4.907 3.459 4.7 3.17 5.977 5.426 2.322 4.322 7.119 4 5.728 6.409 5.17 5.285 6.285 6.555 3.322 3.585 4 4.7 5.087 4.459 5 3.7 4.755 6.989 3.17 6.209 6.943 5.392 6.19 6.209 6.555 6.304 6.492 6.285 3.585 2.807 5.209 6.409 5 5.17 6.066 4.858 4.7 6.87 7.209 6.6 5.615 6.807 3.7 4.459 6.229 7.349 5.907 7.409 5.358 4.755 5.044 6.82 6.17 7.366 6.883 6 5.644 6.15 8.011 7.401 6.883 7.358 3.907 6.066 7.392 6.833 7.714 5.907 4.7 4.644 6.285 7.741 4.17 6.285 6.644 7.833 5.585 5.883 6.6 6.687 6.585 6.7 6.895 6.066 4.907 6.781 8.18 7.555 5.358 6.794 6.358 3.7 7.384 3.807 7.276 7.14 5.459 6.781 5.492 7.468 5.672 8.039 4.585 8.077 5.883 8.028 7.577 7.788 7.17 7.484 7.349 7.87 7.788 6.229 6.248 7.392 7.531 6.7 7.807 6.741 5.781 6.304 5.358 5.524 7.459 6.409 6 4.459 2 8.455 1 7.814 6.209 7.384 7.516 4.392 6.044 5.358 6.066 3.807 5.492 6.728 7.384 7.219 6.895 6.524 4.392 5.883 7.629 6.409 6.129 5.672 5.755 7.392 5.426 7.839 4 6.687 5.492 6.658 3.807 4.644 4.248 6.658 7.304 6.977 2.322 1 6.728 7.516 4.322 7.229 6.741 5.931 4.907 5.492 4.087 5.358 5.883 6.476 3.807 5.883 5.858 4.907 7.055 6.555 0 6.687 6.989 4.392 5.883 4.17 3 7.17 4 5.459 4.585 6.977 0
gene166 5.492 3.907 5.931 3.459 3.585 4.644 5.209 4.087 7.077 5 5.129 2.807 5.044 5.17 3.322 4.392 3.807 5 4.907 3.322 5.087 3.807 4.954 5.615 4.807 5.555 5 4.755 5 5.044 3.7 4.087 3.459 3.322 5.087 6.322 4.644 3.322 5.615 4.524 5.358 4.7 4.585 3.459 3.322 3 4.7 4.248 4.524 3.7 2.322 3 3.459 5.807 6.285 3.322 3.459 4.907 4.755 3.807 4.322 4.644 4.524 5.524 3 3.322 2.322 4.807 2 3.807 4.907 2.807 5.044 4.248 5.392 5.248 4.858 4.7 1.585 4 4.524 3.585 4.322 4.585 5.17 4.907 2.322 4.322 2.322 2.807 3.7 5.426 5.209 3.807 2.585 4.392 4.322 4.954 4.807 5.248 4.087 2.322 4.392 4.954 3.322 2.322 2.585 5.358 2.807 5.087 5.358 4.954 5.248 3.459 4.392 5.807 4.459 2.322 4.7 4.524 4.755 4.907 4.755 6.229 4.807 4.459 3.807 4.248 2.585 4.322 4.644 4.858 4.807 4.585 5.209 4.858 4.322 4.087 2.322 3.17 3.807 4.954 2.322 4 5.492 4.7 4.248 3.585 4.907 3.322 5.044 3.459 3.17 3.585 5 5.285 4.755 4.459 4.459 4.322 4 2.585 3.17 3.907 4.7 4.459 1 5.129 5 3.585 2.585 2.585 2.322 3 3.7 3.807 3.807 4.248 3.585 5.392 3.17 2.807 5 3.907 2.585 2 4.907 3 1 4.524 1.585 2.807 1.585 4.087 3 3.322 2 1 4 2.807 2.585 2.322 3.585 3 3.807 4.858 2 2 3.585 2.322 1.585 3.459 3.7 3.459 3 2.807 3.17 4.248 3.7 3 3.7 1 2 4.392 3.7 1.585 2.322 3.459 2.585 2.807 3.322 1.585 3.322 3.17 3.907 2.322 4.322 3.7 0 3.322 1 3 3.459 2.322 2.807 3 2.585 3.459 1.585 3.459 2 4 4.248 4.248 2.807 2.807 3.17 2.807 3 3 4 4.392 3.17 3.459 2 3.7 2.585 3 3.459 3.585 3.322 3.459 3 2.322 4.087 4.248 3.585 3.807 3.17 3.585 3 3.17 2 2.322 3.585 2 2.585 3.807 2.807 2.585 2.322 3.322 2.585 3.585 3.907 2.585 3.459 4.459 3 3.585 3.807 2 3 2.322 2 3.459 2.585 1 1 0 3.459 3 4 2.322 3.459 2.322 3.7 2.585 2.807 3.459 2.322 3.17 3.459 3.459 3.322 3.807 2 1.585 2 2.585 3.907 0 4.524 4.087 3.7 3.17 3.585 1.585 3.807 2.322 1 3 2.322 0 2.585 3 3.7 3.17 4 3.585 3.17 2.807 3.459 0 2.585 3.322 3 3.907 3.907 3.322 2 3.585 1 2.585 3.322 4
gene167 4.585 4.524 4.954 4.644 5.392 4.7 5.358 5.285 4.644 5.459 4.858 3.585 4.907 4 4.392 5 4.392 4.459 4.807 4.644 5.087 4.644 4.392 4.17 5.209 4.392 3 3.907 4.585 5.426 4.087 4.322 4.524 4.807 3.585 2.585 5 4.248 4.907 3.585 4.087 4.807 4.807 4.755 3.322 3.807 4.17 4.585 3.7 4.755 3.585 1 4.248 4.524 4.459 4.524 4.17 4.7 3.459 4.907 4 3.907 4.392 3.907 4.087 2 4.907 3.807 4.17 4.17 2.322 4.087 4.087 4.248 4.7 4.524 4.087 5 3.17 4.17 4.459 1.585 4.524 5.044 4.585 5 4 4.858 4 5.459 4.858 4.954 5.392 4.644 5 5.087 4.087 5.728 4.907 4.907 4.17 4.524 4.807 4.807 4.17 4.392 4.755 3.322 3.907 4.755 3.807 4.322 4.087 3.585 4.392 4.7 4.858 4.644 4 4.392 4.248 2.807 4.858 4.755 5 3.807 4.322 3.807 3.7 4.087 4.644 4 4.17 4.585 4.807 4.644 4.248 4.585 4.322 4.807 4.392 4.392 4.807 3 4.459 3.907 4.459 4.858 5.248 4.7 5.087 4.392 4 4.087 4.392 4.907 1.585 4.322 4.459 2.585 4 4.17 3.7 3.907 4.524 3.322 4 3.585 3.807 2.807 3.585 2 2.807 4.17 4.524 4.17 4.248 4.524 4.392 2 4 3.585 2.807 3.585 3.907 4 3.7 3.585 3.17 2.322 3.907 3.7 4 4.17 3.585 2.585 3.17 2.807 2.322 2.322 4.248 3.585 3.322 3 3.17 3.585 3 2.322 3.907 3.907 3.7 4.087 3.7 4.248 4 4.322 2.585 3 3.459 3.17 3.7 3.7 3.322 3 2.807 1 3.17 3 3 2.585 3.322 2.322 2.585 3 2.585 3.322 3.17 3.17 3.322 3.459 2.585 3.907 2.807 3.322 1 3.322 3.459 3.585 3.17 3.322 2.585 2 2.322 3.907 2.585 2.807 3 3 1 1.585 2.322 2 3.17 2.322 3.17 2.322 2.585 2.585 2.807 3.17 3.459 3.459 3.322 0 2 2 2.807 2.322 0 3.17 3.585 3 2.585 2.585 3.17 2 3.7 3.322 2.322 3.459 1 2.807 3.17 3.585 2.807 1.585 1.585 1 2 2.807 2.585 1 2.807 2.585 3.7 2.322 2 3.807 3 2.807 2.585 4 1 3.7 1.585 3 3.7 3 2.807 2.807 2 2.807 1.585 2.322 3.7 2.807 2 2.807 3.17 2.807 2.585 2.322 3.322 3.585 1.585 2.322 2.322 2.807 3 3.807 2.585 3.17 3.7 2.585 2.585 3.322 3.7 2 3.807 4.322 3.322 3.7 2.807 3.322 3.459 2.322 3.322 3.807 3.907 2.807 2.807 3.322 3.322 2.807 2.322 3
gene168 3 2 4.585 3.807 3.322 3.907 3.7 3.459 3.322 3.459 3.585 3.459 2.322 3.322 3.459 2.322 4.248 2.807 3.322 3.322 2.585 4.087 4 3.907 3.7 4.392 3 2 3.585 3 3.322 3.322 3.459 3.907 2.322 3.459 3 3.322 1 3.585 3.585 2 3.459 3 3.585 3.459 2 3.807 4 3.17 3.459 4 3.17 3 3.17 2.807 4.322 2.585 3.17 4.087 3.7 3.459 2.807 4.392 2.585 4 4.087 2.807 3.459 2.585 2.807 3.322 2.585 3 3.17 4.248 2.322 4.322 4.248 4.17 3.459 3.7 2.585 4.392 4 2 1 2.585 4.17 4.755 4.17 3.459 3.17 3.585 3 2.807 3.7 1.585 3.17 2.807 3.807 3.907 3.17 3.907 1.585 3.585 4.087 4.17 3.585 4.858 3.807 3.907 4.322 3.585 1.585 3.7 3.322 4.248 4.248 4.087 4.392 3.7 2 2 3.322 2.585 4.7 4.392 2 4.392 3.17 4.17 3 3.459 5.129 3.585 4.087 4 4.322 3.907 3.585 4 4.17 4.392 1 4 4.524 3.585 3.907 4.322 4.392 3.322 2.807 4.858 5.322 3.585 2.807 4.644 3.585 2 3.459 4.17 5.209 4 3 3.585 4.858 3.7 4.755 4.585 4.755 4.322 4.807 4 4.322 4.807 3.585 2.807 4.858 3 4.954 4.907 5 4.248 4.644 4.585 4.248 4.459 4.755 4.459 5.285 5 4.907 3.17 4.524 5.615 5 5.248 4 4.585 5.209 4.858 3.7 3.322 2.585 4 5 3.459 2.585 4.087 4.858 4.248 3.585 5.129 5.358 2.807 2.322 2.807 4.087 4.459 4.585 5.644 5.524 3.7 4.954 5.426 4.248 2.807 3.322 4.248 4.322 3.7 5 4.807 2.807 4.087 4.907 4.858 4 5.285 4.322 5.087 5.285 4.459 5.615 4.7 5.615 3.7 4.644 4.954 4.459 3.807 5.248 5.954 3.585 5.728 4.459 6.066 5.248 5.285 4.644 6.044 4.17 5.883 6 6.539 5.807 4.248 4.807 4.087 5 6.358 5.807 5.209 4.248 5.285 5.7 5.285 5.728 6.658 3.322 5.7 4.524 4.7 4.807 5.7 5.585 4.954 6.7 5.883 6.129 6.19 5.358 4.459 6.409 5.781 2 6.358 5.858 4.392 5.358 5.7 5.977 5.17 6.34 4.807 4.524 4.954 5.644 6.248 6.508 4.858 5.358 5.728 6.15 4.459 5.358 2 7.011 5.248 6.883 5.322 5 5.781 6.358 5.907 4.17 2.322 5.931 4.907 5.358 5.807 5.248 5.907 5.931 5.672 4.954 5.392 6.409 5.459 2.807 4.907 5.392 5.858 6.087 5.672 3 5.931 4.907 5.044 4.585 4.807 4.954 6.209 4.459 4.17 2.585 4.459 5.129 3.17 5.358 6.459 4.7 4.907 5.17 3.459
gene169 4.392 1.585 2.807 3 0 0 0 0 3.17 3 1 3.17 1.585 2.585 0 2.322 0 4.322 1.585 0 1 1.585 2.585 1 0 1.585 2.585 2.585 0 2 2.322 1 1.585 0 1 3.322 0 0 2.322 0 1 2 1 2.322 0 3.459 3.17 3 1 1.585 2.322 0 2.585 0 1.585 0 2.585 1 2.322 1 1 0 0 2 0 2.322 0 1 2.322 1.585 2.322 0 2.585 1.585 1.585 0 1 2.322 1 2.585 2 2 1 2.807 1.585 2.322 2.807 0 0 1.585 0 1 0 1 2.585 2.585 3 1 2 2 1.585 0 2.585 2 1.585 2.322 1 2 2.322 2 1 3.17 2.807 1 1 1 2 0 1 2 0 2.585 0 0 1 1 2 1 1.585 2.322 1 2.585 1 1 1.585 0 1 0 0 0 2 2 2 0 0 1.585 1 0 1 1 1.585 1 0 1 1 2.807 1 1 0 2.585 1 1 1 2 1 1.585 1 1 1.585 1.585 1.585 1.585 0 1 1 2.322 0 1 0 1.585 2 0 0 1.585 1.585 1 1 0 2.585 1 1 1 2.585 0 1.585 2 1.585 0 0 0 0 1.585 0 1 1 2.322 0 0 0 1.585 2.322 2.322 0 1.585 3.459 0 2.322 0 1 1 1.585 1.585 0 1 2 1 0 1 1 1.585 1 1 0 2.807 1.585 1.585 1.585 0 0 0 1 2 0 1 2 1.585 1.585 1 2.322 1 1 0 1 2 0 0 1 2.322 0 0 0 1 2.322 2.807 1.585 0 0 1 3.17 0 0 1.585 2 2 1.585 0 2.322 1 1 0 2.585 0 2.322 0 0 2.807 1 0 1 1 0 1 2 2.322 0 2.322 0 2 3.459 1.585 2.585 2.322 2.585 2 0 0 1 1.585 0 3.322 1 1 0 2 3 2.322 1 2.322 0 1.585 0 1.585 3 2 0 1.585 2.585 3.585 3.17 0 1 2.807 1 2.322 1.585 0 0 1 0 0 0 1 1 3.17 2 0 0 1.585 1.585 2 1.585 0 1 2.322 2 2 1.585 1.585 1 2.322 1 1 2.322 0 1 1.585
gene170 5.209 4.322 4 4.322 4.17 1.585 5.492 0 4 4.7 5.426 2 3.907 0 3.17 3 0 3.907 2.585 4.907 4.907 3.17 0 3.907 0 4.087 3.322 4.755 5.459 0 3.322 5.672 0 0 4 2.585 5.285 3.585 0 3 0 3 3.7 3 5.285 3.585 5.209 5.129 4.7 5.524 4.392 0 4.807 2 3 4 0 4.392 5.459 4.322 2.322 6.267 4.807 1.585 2.322 0 5.087 3.322 0 3.7 4.807 4.248 5.285 6.044 5.585 6.209 0 2.322 0 6.476 6.508 1.585 2 0 2 1 4.858 4.858 0 2.585 0 3.807 4 4.755 1.585 1 4 2.322 5.129 6.658 5.322 0 5.209 4.807 3.7 4.907 2.585 1 4.644 0 1.585 3.807 2.322 2.585 5.833 5.644 3.907 6.34 5.7 3.17 2 1 5.833 0 4 4.392 0 3.322 0 5 0 4.524 6.022 5.907 5.833 4.954 6.392 4.248 2.585 2 4.858 5.044 5.7 4.087 3.7 0 6.807 5.129 0 0 4.585 3 0 5.129 4.392 4 5.931 4.858 3.907 0 3.807 1.585 1 3.322 5.209 5.644 5.755 4.644 3.907 1.585 5.644 2 0 5.459 3.17 6.34 2 6.087 5.672 4.907 6.129 2.807 4.858 6.658 3.459 3.807 3.322 4.7 6.443 4.524 4 3.322 0 6.19 5.129 2.322 5.358 0 3.7 6.741 2.807 2.585 6.066 1 3.17 5.585 3.585 0 2.585 6.358 0 1.585 5.392 0 4.907 5.044 5.426 2 5.322 3 1.585 4.392 3.585 0 0 1 5.044 7 2.807 4.907 4.392 1.585 3.585 2 1 5.555 4 4.585 5.833 6.17 0 4.248 4.807 5.555 2.585 6.267 5.672 0 2.322 4.858 1.585 6.066 5.555 5.555 4.807 5.524 6.248 2.322 4.459 2.322 5.883 3.17 3.585 1 6.087 6.267 4 3.585 5.858 5.129 3.807 4.858 0 3.585 4.322 4.7 4.585 6.304 5.322 1 0 0 3.807 5.858 1 6.285 3.17 4.17 0 6.629 6.022 6.629 2.585 1 5.644 0 4.459 1.585 6.066 0 4.807 0 3.17 0 3.585 5.555 2.807 2 1 2.807 2.322 2.322 3.459 4.755 2.585 4.644 4.585 2.807 4.248 2 1.585 4 2.322 5.285 5.392 4.644 3.7 0 5 0 3.7 3.322 6.129 0 4.907 4.087 5.285 5.833 3.17 2 5.492 4.459 2.322 5.833 4.17 5.248 2.585 2.322 4.524 4.392 0 5.459 6.109 4.322 3 5.392 3.585 3.807 5.931 0 0 3.17 4.087 1 2.807 3.807
gene171 1 2.322 1.585 1.585 3.322 0 4.858 0 2 1 5.322 1.585 0 4 1 0 0 4.858 3.585 4.755 1.585 2 0 0 1.585 3.459 2 1 4 1.585 2 2.322 4.807 0 2.585 2 3.322 3.459 0 0 2.322 0 3 2.322 4 3 2.807 0 3.807 0 3.585 0 2.322 3.807 0 4 0 2 5.129 0 0 2.585 1 0 3.7 2.585 3 2.322 4 2 3.807 0 2.322 3.585 0 0 1 0 1 3.17 2.585 2.807 0 2 1 0 1.585 0 2.807 3.459 1.585 1 0 1 4.755 0 0 1 0 2.807 2.322 4.459 2 3.7 1 2.585 0 0 0 0 1.585 0 3.322 2 1.585 1 0 3 0 3.322 0 0 2.585 1.585 1.585 0 0 0 2.322 2.585 0 0 1 0 3.17 3.459 2.322 2.807 3.459 0 0 2.585 2 2.322 0 0 4.459 1.585 3.459 3.807 3.7 5.954 3.907 1 1.585 0 1 4.524 2.585 2.585 4.644 1 2.322 2.585 6.492 3.907 6.615 1.585 1.585 1 5.672 4.17 2.807 4 5.728 4.17 3.585 5.524 0 4.644 5.954 6.066 0 4.7 0 0 3.17 7.833 7.358 3.807 0 2 0 3 5.585 7.384 4.954 0 6.267 4.392 0 2.585 3.907 0 4.954 2.585 1 1 0 5.755 2.585 5.728 3.585 3.7 5.322 0 7.358 1 5.459 4.585 0 0 5.728 2.807 2 0 4.17 5.426 7.531 8.655 5.833 3.459 1 3.7 5.492 5.322 5.492 0 4.7 1.585 0 0 5.555 6.919 6.129 4.907 7.637 4.907 5.807 3.807 0 6.954 5.459 6.555 8.022 3.459 3.459 7.6 7.814 0 8.858 8.472 6.755 0 8.033 8.966 1 9.783 5.755 9.111 7.577 7.615 6.066 8.889 8.852 5.426 10.007 9.397 2 1 0 0 8.669 5.17 0 9.609 4.755 7.577 6.022 0 6.392 4.807 4.087 0 5.931 1 5.248 4 4.755 0 0 4.322 6.966 1.585 7.954 8.397 7.5 8.29 8.781 7.889 0 5.555 0 10.165 7.257 6.044 3.17 6.304 9.683 6.845 0 0 6.508 7.267 8.366 6.57 6.845 6.807 8.919 6.807 5.728 5.322 7.384 7.852 6.304 7.82 5.087 8.5 0 2.807 4.392 1 0 10.33 3.585 7.219 8.811 5.672 4.7 1.585 0 5.044 2 9.928 5.322 8.439 8.669 0 7.384 7.248 4.087 4 3.585 4.807 3 4.755
gene172 3 4.322 4.7 2.807 3.17 5.044 5.322 5.209 3.459 4.907 3.459 2.585 4.755 4.585 4.585 4.644 3.585 4.907 5.044 3 4.248 2.585 5.129 1.585 4.585 4.954 4.755 3.17 3 4.858 3.322 4.755 4.858 4.7 4.248 3.807 4.087 4.585 4.585 5.755 3.907 5.209 5.524 3.907 3.7 4.248 4.907 5.17 5.555 4.459 3.17 4.248 3 4.459 4.858 4.17 3 5.728 4.755 4.392 5.209 4.907 2.807 5.248 5.644 5.087 5 4.954 2 5.209 5.087 3 2 5.7 5.209 4.524 3.907 5.248 3.17 5.087 3 4.248 4 4.644 3.907 3.807 4.807 2 4 3.322 6.022 4.392 4.248 4.644 5.358 4.248 3.907 5.322 5 5.781 4.907 3.459 4.524 5.426 3 3.17 4.907 4.585 4.248 5.524 4.644 4.755 3.907 5.285 5.248 3.7 3.17 3.459 3.585 4.322 3.585 3.322 4.644 5.322 2.807 5.129 4.755 5.044 2.322 4.755 5.17 4.807 3.807 4.644 3 4 3.807 3.459 1 4.954 1.585 2.585 2.585 3.907 4.907 2.807 2.585 3.907 5 3.907 4.392 4.087 6.087 4.17 2.807 5.285 5.087 5.524 5.358 4 4.087 3.459 2.585 5.459 4.392 5.248 2 4.585 4.524 5.781 3.459 3.322 3.907 3.459 4.585 3.322 5.392 4.087 3.807 4.524 4.17 5.129 6.066 4.17 5.807 4.585 6.022 3.7 5.044 5.954 3.807 4.087 5.585 5.954 4.322 3.7 5.555 5 3 5 4 4.585 5.044 5.858 6.19 3.459 1.585 2.322 5.129 2.807 2 5.672 4.585 5 5.248 5 5.087 5 4.248 5.044 5.728 4.524 2 4.907 3.7 4.954 4.807 4.322 6.34 6.248 4.907 5.755 4.807 4.755 6.304 4 5.644 5.728 5.585 2.322 3.17 6.19 5.129 4.248 4.248 4.907 4.17 4.954 5.044 5.585 4.954 4.907 4.524 4.17 5.248 3.322 1.585 1 4.755 5.248 2.322 4.087 5.358 5.392 4.392 5.044 4.585 4.17 2 3.585 2.807 3.17 4.858 1 4.459 3.807 4.087 5.248 4.585 3.459 5.644 4.17 5.426 4.7 5.248 4 5.322 4.644 4 2.585 3.585 4.7 3.322 4.322 3.585 2.322 4.248 4.087 4.248 2.807 3.322 4.459 4.524 1.585 4.17 4.248 2 3.459 4.248 4.17 4.248 1 3.7 1.585 4.392 3.585 3.7 3.585 4.459 5.285 4.087 3.7 4.392 1.585 4.459 4.322 2 1 2.322 4.322 4.248 4 4.087 3.7 0 3.322 4.248 3.459 4.17 3.459 3.17 4.17 3 3.459 4.17 4.17 4.087 3.7 4.322 3.807 3.907 3.807 2.807 1.585 2.807 3.807 3.7 2.807 3.807 3.807 1 4.524 1 4 3.585 3.907
gene173 3 4.585 3.322 4.459 3.17 2.585 3.7 4.524 4.17 3.907 3.585 3.585 4.087 5 4.459 3.17 0 4.7 3.907 4.524 3.17 3.459 4.248 4.17 0 4.087 2 3.459 3.907 3.322 4.585 4.392 4.524 4.585 4.322 3.907 1.585 4.17 3.907 0 3.907 3.17 4.322 3.807 3.7 0 2.585 3.7 3.7 3.7 2.322 4 2.585 3.17 3.807 0 2 4.907 4.322 3.585 4 4.17 3.459 3.907 2.322 0 4 4.087 4.087 3.907 4.087 4.392 2.322 4.087 4.392 3.322 2.585 4.087 3.807 4.7 4.755 3.7 4.524 4.322 0 4.322 2 4.248 4.392 4.807 3.322 4.087 3.17 2.807 4.322 3.7 1.585 0 0 4.858 2.585 4.524 3.807 3.459 1 4.392 3.585 2 3.807 0 4.322 4.248 4.7 2.585 4.322 4.585 3.459 0 3.907 2.322 4.459 4 3.322 3.322 4.248 3.459 1 4.755 4 4.17 4 4.087 3.585 3.907 3.322 4.644 4.248 4.322 3.7 4 4.459 4.322 4 3.907 3.7 3.7 4.392 3.907 3 3.322 4.248 2.807 4.087 4.248 3.807 0 2.585 4 0 2.585 4.087 4.392 4 2.585 1.585 0 3.807 2.585 3 3.459 4.17 4.17 4.17 3.585 3.807 1.585 4.459 1.585 3.807 1 0 3.459 3.459 4 1 3.459 2.322 4.322 3.459 3.322 4.644 3.7 3.322 3.459 2 2.807 1.585 0 3.807 4.322 1.585 3 3.7 4.17 1 3.17 3.322 3.807 4.248 3.322 3.807 3.585 4.17 1 3.17 4 3.7 3.7 1 4.248 4.459 2.807 2.322 3.907 3.585 0 4.248 2 1.585 2.585 3.585 4.087 4 2.807 3.907 3.585 4.248 2.322 4.322 4.17 3.17 3.907 1 4.459 3.17 1 3.907 3.459 3.907 2.322 4.459 4.644 0 4.585 0 1.585 4.459 3.7 4 0 3.17 3.17 3.907 2 4.585 3.322 3.17 4.248 3.7 0 4.459 2 3.907 2.322 3.907 4.248 4.7 4.17 2.585 4.17 1.585 4.459 3.7 2 0 4.322 4.322 2.807 4.524 0 3.907 4.087 3.322 3.807 3.7 4.087 4.459 3.907 3.17 4.807 3.322 4.322 4.17 4 4.524 2 4 4.248 4.322 3 4.644 5.129 4 2.585 1 0 3.459 4.644 4.459 4.322 1 3.807 1.585 3.7 4.17 3.907 4.858 4.248 4.459 4.087 1 4.755 3.807 4.644 4.585 5.044 5.087 3 1 3.459 4.524 4 2 2.807 2.807 3.907 2.807 2.322 4.392 5 4.087 4.524 4.858 2.807 2.585 0 4.644 3.585 0 3.7 4.087 3 4.248 1 4.524 3.807
gene174 0 0 0 0 1.585 0 0 0 0 0 0 0 1.585 1 0 0 0 0 0 0 0 2 0 0 0 0 0 0 0 1.585 0 1.585 0 0 1.585 3.585 2 0 0 0 0 0 0 0 0 0 0 0 0 0 0 0 0 0 0 2 0 0 0 0 0 0 0 0 0 0 0 0 0 2.585 2.322 0 0 1 0 0 3.17 0 0 0 0 0 0 0 0 0 0 1.585 0 0 0 2.585 0 2.585 0 0 1.585 0 0 0 0 0 0 0 0 1 1.585 0 2 0 0 0 0 2 0 0 1.585 0 0 0 0 0 0 0 0 2.807 0 0 0 0 0 0 3 0 0 3 0 1 1.585 0 0 0 0 0 0 0 0 0 0 0 0 0 0 0 0 0 0 0 0 0 2.585 0 0 0 0 0 0 0 0 0 0 0 0 0 0 0 0 0 0 1 1.585 2 3.7 0 1.585 0 0 0 0 1 0 0 0 0 0 0 0 0 1 0 0 0 0 0 0 0 1 0 0 0 0 0 0 1 0 0 1.585 0 0 1.585 0 0 0 0 0 0 0 0 0 0 0 0 1 3 0 0 0 0 0 0 0 0 0 0 0 0 1 0 0 1 0 0 0 0 0 0 0 0 0 0 0 2.322 0 0 0 0 1 0 0 0 0 0 0 0 0 0 0 0 0 0 0 0 0 0 0 0 0 0 0 1 0 1.585 0 0 0 0 1.585 0 0 0 0 0 0 0 0 0 1 0 0 0 0 0 0 0 0 0 0 1.585 0 0 0 1.585 0 0 0 0 0 1 0 0 0 0 1 1 0 0 0 0 0 0 1 0 0 0 0 1.585 0 0 0 0 1 2 0 0 1 0 0 0 0 0 0 0 1 0 0 0
gene175 4 3.585 2.585 2.585 3.322 2.585 2 2.585 4.17 1.585 1 3 3.459 3.17 2.807 2.807 3.907 3 1.585 3 2.807 2.585 2 2 3.17 3.907 2.322 4.087 2.585 0 3.585 4.524 2.585 3.907 3.585 3.585 3 2.322 2.807 3 2.585 3 1.585 3.322 3.459 3 2.322 1.585 4.087 2.807 3.322 1 1 2 2.322 2 3.7 3.322 2 3.459 3 3.807 4 2.585 2.322 3.459 2.585 3.585 3.7 2.807 2.322 3 2.322 3 2 2.585 2.585 4 2.585 4 2.585 0 3.907 1.585 3.459 2.322 4.087 3.7 2.322 3.807 2.807 3 3 4 2 3.322 1 1.585 3.585 2 3.459 2.585 3 3.322 2.585 2.807 3.7 1.585 1.585 3.585 2.585 3 2.807 3 2.585 2.322 3.585 2.807 4.087 1 3.585 1 0 1 3.459 3.322 3.17 2 1 2.585 3.7 2.322 2.585 2.322 2.585 3.907 2.322 3.7 3.322 2.807 3.17 2.322 3.585 1 2.585 2 2 2.322 2.322 1 2 3.585 3.322 2.585 1.585 4.248 1.585 3 3.585 1 2.322 2.585 3 2.585 2.585 2.807 3.17 3.17 2.585 3 2 0 2 2 1.585 3.907 3.459 4.392 1 0 2.322 3 3 2.807 3.17 1 1.585 1.585 3.585 2.322 3.17 3.17 0 3.322 2.807 2.807 2.807 3.17 2.322 2.322 2.322 1 1.585 0 2.322 2 2 0 1.585 3.459 1.585 2.807 4.248 0 2.322 3.7 2.807 2.585 3.7 3.322 2 2.322 2.585 2.807 1.585 2 4 3 1.585 2.585 1.585 2.322 2.585 1.585 3.17 3.459 0 2.322 2.322 3 2 3.459 3.807 1 3 3.17 2.322 1.585 2 0 2.585 2.585 3.17 2.322 1 4.524 2.322 2.322 2.322 0 1 1 3.7 2.322 3 2.585 1.585 4.248 3 3.17 3.7 3.7 2.322 0 3.322 0 2.807 3.459 3.907 2 2.807 2.322 3.807 3.17 1 3.17 3.585 2.322 3.907 2 3.807 3.907 4.322 2.585 2 2.585 2.585 3.585 2 1 3.459 3.17 2.322 2.807 0 0 2.585 2.807 2.807 4.322 2 4.392 3.907 1 2.585 2.807 4 2.585 2 1 2.807 2.807 2 4 1.585 3 3.322 3.322 4.087 4.755 2.807 3.17 3.459 4.459 2.322 3.907 3.17 3.907 2.807 2 2.585 4.17 2.322 3.17 3.907 3.585 4.248 2 3.322 3.585 2.807 2 4.17 2.585 4.248 2.807 3.7 3.907 3.17 2.585 2 3.17 1 3.17 3.322 3.459
gene176 4.322 5 4.392 3.459 3.459 3.807 4.322 0 3.17 3.807 3.17 3.459 3.7 2.585 1.585 3.807 4.392 3.459 4.17 2 3.17 4.644 3.459 1.585 3 2.807 4.459 4 3.17 2.585 3.585 3.322 1 3.585 3.585 3.17 1 3.322 2 4.248 3.322 1.585 3.459 3.322 3 5.322 4.087 3 3.907 2 4.392 4.807 5.459 4.524 4.248 2 2 4.322 3.585 2.807 3.459 4.322 3.17 3.907 3.7 4.524 4.459 3.585 3.907 3.907 3 4.459 3.7 2.807 3.17 4 1 4.087 2.585 2.807 3.907 4.392 1.585 3.585 1 3.322 1.585 3.17 2.807 4.17 3.7 4.858 2.322 3.17 3.585 3.459 2 4.248 2.585 4.585 2.807 3.585 3.17 3.459 1.585 3 1.585 3 2.807 3.322 3.322 4 2 4.755 3.585 3.7 3.585 3.7 2 5.17 3.17 4.322 4.392 4.17 2.585 4.524 3.459 3 4.954 3.7 4.248 2.807 1.585 3.17 2.585 3.585 4.392 4.17 3.585 4.17 3.17 3.907 2.807 3.585 2.585 2.585 3 2.585 1.585 4.087 2 3.907 2.807 3.7 3.907 1.585 3.17 3.7 3.585 3.807 4 3 2.807 1.585 3.459 4 3.17 2 4.087 2.807 2 1.585 2.807 1.585 2.322 3 2.585 3.7 3 3 3 3.807 3 3 2 1 1.585 2.322 3.585 3.17 2.807 0 3.459 2 3.459 2.807 3.459 2.585 2.322 3.807 0 3.7 2.585 1 3 1.585 2.807 2.585 2.322 1 1 3.322 2.807 3.17 1 2.585 3.585 2 2 3.585 3 1.585 4 3 3.322 2 3.17 2.585 1 3.7 1.585 1.585 3.17 3 0 2.807 3.907 1.585 2.322 3 1.585 1.585 2.585 3.907 2.807 3.17 3.459 1.585 2.322 1 1.585 1.585 2.322 3 3.907 3.7 1.585 3.322 2.322 2.322 3.7 2.585 2.585 2.585 3.585 1 1 2.807 3.459 3.807 3 3.459 3 2.322 2.322 1 2.585 3.459 1 1.585 1.585 2 2 2 1 1 0 3.585 3.322 2.807 1 0 3.907 3.322 3.322 2.585 2.807 3.585 3.807 3.459 2.585 1.585 2.585 3.459 2.322 3.807 2 3.585 3.585 3 1.585 3.322 2.322 3.907 3 2 3.907 3 3.907 1 1.585 2.807 1 3.585 2 3.322 1.585 2.807 3.907 3 2.322 3.459 1.585 4.248 2 1 0 2 3 1 3.7 2.585 3 3.459 4 3.459 3.7 1 3.459 3.17 4 1.585 1.585 3.585 1.585 3 3.807 3.322 4 2 3.907 2.585 3 2.585 2.585 2.585
gene177 3.17 4.459 5.285 5.807 3.907 5.044 4.807 4 5.322 5.044 4.858 4.087 3.585 4.459 4.248 4.17 5.209 5.672 3.7 3.907 3.17 5 4 4.907 2.807 4.524 5.044 4 3.459 5.17 5.392 5.17 3.807 5.087 5.044 4.7 4 3 4.392 3.7 3.7 3.322 4.087 2.807 4.524 4.755 3.459 3.459 4.392 4.524 4.585 4.248 3.907 4.392 4.858 3.322 4.248 3.17 3.7 3 4.858 4.524 2.585 4.087 4.087 4.907 4.644 3.7 4.858 3.459 1.585 4.087 2.585 3.907 3.585 3.7 4.17 3.459 4.807 3.807 2.585 4.248 3.322 3 4.248 4.17 4.17 2.322 4 3.7 3.585 4.459 4.087 1 3.807 3.322 1.585 4 3.807 2.322 4.17 3.322 3.7 4.087 3.807 2.585 4.087 4.322 2 4.585 4.17 4.17 3.907 3.907 4.392 3.17 3.585 3.459 2.585 2.807 1.585 3.459 4.585 3.322 3 3 4.644 3.7 2.585 4.17 3.807 3.585 3.17 3.459 4.585 3.7 4.087 2 3.7 3.7 3.7 2.322 4.585 3.17 4.248 3.585 2.585 3.17 4.248 4.17 4.087 2.585 4 2.807 3.7 4.322 3.322 4.087 4.087 3.807 3.322 2.807 2 4.087 4.087 2.585 4.17 3.585 3.459 3.17 2.807 1 4.087 3.17 1.585 3.17 2.322 4.087 2 2.585 2.807 3.7 2.807 2 2.807 3.807 3.7 2.585 4.087 2.322 3.322 4 3.322 4.248 4.322 2.322 1.585 4.322 4.585 1.585 4.087 3.807 4.248 2.807 3.17 2.322 2 3.907 2.322 2.585 2 3.7 3.322 1.585 2.585 2 3 3.585 1 3.17 3.459 4.644 2.322 2.807 2.585 2.807 3 4 2 3.322 3.322 3 3.17 4.248 3.7 2.585 2.322 3.585 4.087 3.17 2.585 3 3.459 3.7 2.322 3.322 2.585 1 4.17 2.585 1 3.459 3.585 3.322 3 1.585 3.322 2.322 3.459 2.807 3.807 3.17 3.17 3 1 2.322 2.322 2.322 1.585 2.585 2 3 2.585 0 2 3 1.585 3.907 2.322 3.459 4.322 2.585 4.087 2 2 3.807 3.17 3 3.807 3.322 3.907 1.585 3.322 3.459 1.585 3.459 3.907 2 2.585 2.807 3.17 2 3.322 3.322 3.7 3.322 4 4 1.585 3.459 2.807 2 2.807 1 4.322 2.585 2.807 3.907 4 2 4.17 3.459 4.17 3.322 2.322 2 2.807 3.585 2.807 3.459 2.585 3.7 3.17 3.17 3 4 3.322 3.585 1.585 4.17 4.17 2.807 3.585 3.7 4.087 3.807 3.807 3.807 3.807 3.17 4.907 3.322 3.807 3.7 4.644 1.585 2.585 2.807 2.585 4.087 4.459 3.807 2.585 4.248 3.17 3.585
gene178 1 0 2.807 2 2.807 0 1.585 0 1.585 0 0 1 0 2 2 5.322 2.322 0 0 0 3.17 1.585 1 0 5.285 0 1.585 4.644 3.322 0 1 2.322 0 2.322 2.807 3 2 0 0 3.322 0 0 2.585 0 2.322 3.459 0 0 0 3.322 0 0 0 0 2.585 0 2 0 0 0 2.807 1.585 2 4.755 0 0 0 1 0 0 0 1 2.585 4.248 0 5.044 0 6.044 0 3.7 0 0 0 1 4.459 4.954 0 2 0 1.585 0 1 0 0 0 5 0 1 5.615 4.392 0 1.585 0 2.322 1 2.807 3.907 4.17 3.459 3.585 1 0 0 0 0 0 0 0 5.129 0 0 0 1 0 1 3.17 0 1.585 1.585 0 4.248 2.807 5.977 2.807 6.658 5.248 0 4.907 1 3.322 2.807 2.585 1.585 0 3.17 0 1 0 5.087 3.17 2.585 1.585 4.087 0 0 0 3 3.907 1.585 5.044 0 0 0 4.907 2.585 5.459 3 1 3.7 1 4.392 0 0 3.585 5 2.585 0 6.109 3.322 7.322 6.858 5.644 2.322 0 2.585 5.492 1 0 2 3 3.585 1 0 5.492 0 2.807 0 0 2.585 4.954 0 0 0 0 2.322 1 2.807 0 0 2 0 2 0 0 0 6.476 6.687 0 3.459 0 6.883 0 0 2 4.807 0 0 0 0 5.17 0 1.585 2.322 5.209 0 0 0 2.322 2.585 4 5.248 5.087 3.322 0 6.644 2 8.18 5.358 1.585 4.954 5.285 5.728 0 5.931 4.322 4.644 1 7.57 0 2 5 0 0 0 4.907 5.524 0 6.768 2.322 3 2.585 2.585 3.585 4.17 0 4 4.087 4.644 2.322 0 0 4.322 3.459 0 0 0 0 5.728 4 1 6.459 0 6.19 3.322 0 0 6.229 0 2.322 2.585 5.459 1 4.524 1.585 3.907 1 4.807 0 1 1.585 5.555 2.322 3.7 2 0 2.585 0 3.585 5 1 3 5.285 0 2.322 5.728 6.508 4 0 5.492 1.585 3.907 4.248 5.492 6.7 1.585 0 0 1.585 1.585 5.17 0 1 0 6.943 7.459 4.907 0 1.585 2.807 2 4.087 5.907 6.82 6.34 3.7 7.741 5 0 3.7 7.615 0 0 1 7.34 3.322 3.807
gene179 4.17 4.17 3 3.7 3.7 1 0 5.129 4.858 2 4.807 3.907 3.807 3.807 0 3 5.392 0 3.459 3.17 3.585 2.585 0 3.907 0 3.459 0 0 3.585 0 2.322 2.807 4.858 2.585 3.459 0 2.807 1.585 1.585 3 3.17 3.17 2.585 0 4.17 1 2.585 0 3.7 2.585 1.585 2.322 3.322 1 2.585 2.322 1.585 0 3.807 2.807 4.7 1 1.585 2.322 3.7 2.807 1.585 2.322 4.087 0 2 2.322 3 2 2.322 3.322 3.322 3.459 1.585 2 2.807 3 0 4.322 4.087 0 0 3.322 0 1.585 4.087 3.585 3.807 4.858 2 2.807 5.858 1 0 3 3.17 3.17 4.248 3.7 2 2 5.833 3.7 2.322 3 5.672 4.585 2.585 5.129 2 2.807 0 1.585 3 4.392 3.322 1.585 2.322 5.358 4.7 5.954 0 3.585 1 2 3.585 4 3.459 1.585 2 4.087 4.585 4.585 2 0 4.322 1 3.7 0 0 4.087 0 0 2.585 5.129 2.807 2 1.585 4.322 2 4.644 4.17 3.585 0 3.807 5.7 4.644 2 2.322 0 1 0 2.585 4.524 2.585 3.585 2 3.807 2 4.644 1 3.585 2.807 4.807 4.585 3.907 3.585 5.17 4.585 2 0 2 2.585 4.17 2.807 3.907 4.392 2.807 4.459 4.954 5.858 2.585 1 2.322 1.585 4.17 1 4.524 0 2 2.322 2.322 3 2.807 3.322 3.322 3.907 0 0 3 2 4.17 3.585 4.459 0 4.248 2.585 5.17 3.585 5.728 2.322 3.459 4.392 4.248 1 0 3.459 5.492 5.358 1 0 4.248 2 3 0 1 2.322 2.585 3.322 4.322 4.7 7.066 4.392 3.17 5.492 3.807 4.087 4.087 4 6.087 3.807 3 5.459 4.585 4.17 5.044 5.209 4.17 4 3.459 4.585 2.585 3.7 4.907 0 3.807 3 3.17 5.087 4.392 0 2 4 5.129 2.585 5.087 0 4.644 5.833 3.17 4.087 4.392 6.781 8.022 4.7 4.322 5.931 5.977 6.248 5 4.459 3 4.524 3.322 5.392 5.044 4 3.322 7.248 3 5.615 2 5.209 3.322 0 5.781 4.392 5.285 5 6.426 4.087 6.459 5.044 4.17 5.728 5.615 6.931 4.459 6.943 4.807 5.807 1.585 5.285 7.238 6.644 6.87 5.392 8.011 4.644 3 7.877 7.119 3.807 4.087 5.209 3 6.248 4.087 4 4.755 3.322 4.7 6.19 5.322 4.392 5 6.066 7 8.492 6.508 6.358 2.585 2.322 8.022 7.622 2.807 8.655 7.7 7.401 6.087 5.728
gene180 4.7 1 1 1 3.322 3.907 4.087 1 2.322 4.322 4.644 4 3.585 2 3.17 1.585 3.459 1.585 1.585 4.322 2.585 3.17 2.585 3 4.459 3.459 2.807 3.459 0 2.322 4.248 1 1 3.459 2.807 0 2.322 2.585 2 2.585 2.322 3 2 3 2.807 3 2.585 1.585 1 3.17 1 1.585 3.17 1 1 2.807 2 2.322 3.17 2.585 1 3.459 4.585 2.585 1 3.459 0 4.524 2.322 2 2.585 3 3.7 2.322 1.585 4.524 1 2 4.087 2.585 3.17 2.585 4.17 2.322 3.907 1.585 2.585 4.17 1 4.087 4.17 1.585 4.392 1.585 1 1.585 3.807 4 4 1.585 2.807 0 4.087 3.7 3.17 3.807 4.392 2.807 1 4 3 4.248 2.585 0 2 2.807 3.807 2.807 3.907 2 4.459 3.322 1 3.7 2.322 3.322 1 3 3.7 3.907 0 2 3.322 1.585 3.17 3 3.322 3.807 3.585 1 3.585 3 3.7 2.322 2 3.322 1 2.322 3 3 0 1 3.807 2 2.585 3.807 3.807 3.322 3.322 3.585 2 1.585 2.807 2 1 2.322 2.322 4.17 2 2.322 2 2.322 2 1.585 2.807 2.585 1.585 2 2.322 2.322 1 2 0 2 3.322 1 3.322 2 2.807 3.17 3.807 1.585 2.322 0 2.322 3.807 2.322 0 1.585 1 3.807 2.807 1.585 0 0 3 2.585 3 0 0 3.322 1 2.322 3.907 3.7 2.585 0 2.807 1.585 2 0 2.322 2.322 1 3.322 3.907 0 1.585 2.585 0 2.807 3.459 1.585 1.585 1.585 3.7 2 0 1 3.459 1.585 2.322 3.17 2 3.459 0 3.17 2 2 1 4 2 3 1.585 1 2.585 2 2.585 3.459 3.322 1 1.585 3.907 3.17 1.585 2.585 3.7 1.585 2 1 1.585 0 1.585 3 2.322 0 1.585 2.807 3.17 0 2.322 1.585 1.585 1.585 1.585 1.585 1.585 4.087 1 2.322 1.585 0 0 1 3.17 2.807 1 3.17 2.322 1 2.322 0 1 0 0 1.585 1 2.322 1 2.322 1 2.322 3.17 3.322 2 3.17 1.585 2.807 1 3.585 2.585 2 2.322 3.459 3 2.322 2.322 2.585 2.585 0 1 2 2.585 2.322 3.17 1.585 2.807 2 1 1 1.585 3.322 1.585 3.17 1.585 1 2 1.585 2.322 3 2 2 1.585 2.585 3.17 2.322 1 2.322 3.807 0 2.807 2 2.322 2 2.807 2
gene181 6.629 6.807 6.555 5.977 6.794 5.833 6.443 6.741 6.322 6.555 6.931 7.238 6.087 6.539 6.6 6.755 5.285 6.508 5.459 6.044 5.954 5.524 6 5.833 6.459 6.267 6.322 5 5.931 5.087 4.7 5.248 6.17 5.907 5.492 5.087 3.807 5.129 5.555 4.392 4.907 5.322 5.322 5 4.392 2.807 4.524 4.7 4.459 3.322 4.459 5 2.585 4.322 4.524 5.492 4 4.807 4.907 3.907 4.644 4.7 4.087 4.907 4.248 4.585 4.248 4.755 4.392 4.7 5.129 4.524 4.755 5.492 5.524 5.087 5.17 3 5.17 4.755 5.322 5.807 6.044 5.555 3.459 5.285 4.858 5.044 6.17 5.615 5.358 5.524 5.285 6.044 5.524 5.781 4.644 5.585 5.728 5.044 5.459 5.907 5.426 4.585 6.022 5.858 5.7 5.426 5.392 4.644 4.644 4.954 5.285 5.17 4.954 4.755 4.459 5.492 5.615 4.248 5.209 4.459 5.209 4.322 5.322 3.807 5.087 5.044 5.426 4.954 3.585 4.17 4.459 5.044 4.644 4.087 5.585 4.954 5.209 5.129 3.907 5.248 4.907 5.459 5.248 5.285 5.285 5.755 4.392 5.17 5.285 5.392 4 4.807 5 4.907 5.044 3.7 3.585 5.129 5.044 5.426 5.781 3.459 4.7 5.209 4.954 5.087 4 4.17 5.492 5.248 6.022 4.907 5.17 5.426 5.087 5.524 5.585 5.044 4.644 4.524 4.755 4.755 4.087 4.807 5.426 5.426 5.087 5.322 4.087 5.209 3.322 4.459 5.392 4.644 4.459 4.7 4.585 5.17 2.322 4.459 4.087 4.585 4.392 4 4.322 5.044 3.807 4.807 4.858 4.087 4.954 3.322 4.524 1 3.807 4.907 4.907 4.7 5.285 5 4.755 4.858 4.322 5.17 4.392 4.954 5.087 5 4.524 3.459 4.459 4.524 5.044 4.087 4.524 4.087 4.392 4.907 3.459 5.044 5.209 2.322 3.7 4.524 4.585 4.954 4.392 4.807 5.17 3.459 3.7 4.322 4.7 4.585 4.755 2.322 4 4.585 4.585 5.17 5.087 4.858 5.248 4.17 4.087 4.644 4.807 4.585 5.129 5.044 4.322 5.087 4.644 5.492 5.392 4.807 5 4.459 5.555 5.285 5.248 4.087 4.248 5.426 5.807 5.555 6.087 5.248 6 4.7 5.615 4.322 4.392 5.322 5.087 6.209 4.954 5.728 5.977 6.087 5.285 5.459 4.807 5.954 5.644 5.907 5.672 5.426 5.585 4.807 6.358 5.17 5.672 3.585 4.807 5.087 5.615 5.585 4.322 5.358 5.524 5.907 4.459 5.977 5.907 6.087 6.17 5.907 5.087 4.807 5.907 5.807 5.883 6.34 5.672 6.508 6.443 5.883 6.375 5.615 6.229 6.209 5.954 6.19 6.109 6.19 6.19 4.322 6.476 5.322 5.728 6.109 5.129 5.954 6.6 6.022 4.459 6.129 5.426 5.044 5.807 6.304 6.392 6.229
gene182 4.524 4.954 5.248 5.392 5.087 4.907 5.492 5 5 6.044 5.248 5.322 4.524 5.392 4.954 5.728 4.858 5.426 6.129 5.459 5.807 5.644 4.755 5.426 4.858 5.672 5.129 4.807 5.524 4.644 5.358 4.755 4.524 4.858 4.954 5.129 4.907 5 5.492 5.17 5.209 5.17 5.087 4.907 4.248 5.17 5.087 4.7 4.392 5 4.248 3.907 4.459 4.7 5 4.644 4.907 4.7 5 4.644 3.807 4.087 4.459 4.755 4.392 4.322 4.459 4.087 4.248 4.807 3.807 4.644 4.459 4.322 5.17 4.524 5.17 5.044 5 5.672 5.129 4.907 4.644 5.285 5.044 4.907 4.459 5.044 4.858 5.977 5.322 5.17 5.285 6.15 4.954 5.322 5 5.248 5.615 5.426 4.644 5.931 4.858 5.322 5.285 5.555 5.248 5.492 5.555 5.459 5.426 4.858 4.907 5.129 5.615 5.615 5.087 5.585 5.426 5.644 4.954 5.248 5.209 5.492 5.644 4.755 5.129 6.17 5.883 5.322 5.883 5.492 4.7 5.954 6.087 5.322 6.066 6.066 5.087 5.755 5 5.087 6.066 5.954 6.492 5.209 5.883 7.044 6.15 5.907 5.833 5.728 5.807 5.524 5.954 3 5.7 6.19 5.807 5.781 5.954 6.109 5.807 5.833 5.954 5.977 5.977 5.644 4.7 5.285 5.044 4.459 5.524 6.109 5.954 5.883 5.931 5.833 4.459 5.129 5.615 5.129 5.285 6.087 5.7 6.443 4.907 5.492 5.426 5.044 6.022 4.954 5.585 5.672 5.644 4.858 6.209 5.392 4.392 6.109 6.17 5.755 5.17 5.129 5.728 5.248 5.285 5.358 5.672 5.087 5.322 5.248 5.781 5.833 5.129 5.883 5.492 6.267 4.954 5.492 5.931 5 5.248 5.7 5.644 5.392 5.392 4.585 5.322 5.644 5.615 5.615 5.129 5.087 5.555 5.285 5.17 5.358 4.524 5.209 5.392 5.907 5.555 5.322 4.7 5.615 5.129 5.426 4.807 4.954 5.426 5.392 4.954 5.555 5.087 4.322 5 5 5.17 5.555 4.7 4.858 5.285 4.907 4.7 4.7 4.907 5.248 6.129 5.585 5.358 4 5.907 5.858 5.087 5.492 5.129 5.248 5.285 5.728 4.807 5.129 6.087 5.358 5.585 5.492 5.907 5.044 5.954 5.585 5.248 5.392 5.7 5.931 5.858 6.19 5.615 6.087 6.34 5.672 5.248 5.426 5.644 4.644 6.066 5.807 5.883 5.285 5.858 6 5.585 5.524 5.644 5.459 4.585 4.7 5.17 5.248 5.087 6.087 5.781 5.907 5.322 5.807 4.954 4.524 5.7 5.524 5.907 4.7 5.248 5.833 5.392 5.858 5.209 5.524 4.858 5.728 5.392 5.492 5.728 4.807 5.555 4.524 5.858 5.524 6.129 6.109 5.954 5.524 6.19 5.585 5.358 5.492 6.17 6.57 6.17 4.807 6.409 5.555 5.907 5.555 6.022 5.833 4.644 5.883
gene183 5.585 5.672 5.807 6.409 5.615 6.19 6.714 5.129 6.285 6.267 4.585 5.285 5.524 6.459 5.977 5.248 6.476 6.022 6.087 6.087 5.672 5.426 5.858 5.7 6.19 4.17 4.907 5.087 4.858 6 5.322 5.322 6.19 5.087 5.807 5.807 5.977 3.907 5.931 5.977 6.087 5.833 4.392 4.954 5.129 5.322 5.672 5.248 5.524 5 5.358 5.755 6.087 5.129 5.585 4.858 5.807 5.907 5.392 5.459 6.322 5.755 5.907 6.109 5.17 6.459 6.19 6.322 6.644 5.585 5.322 6.229 6.392 6.629 5.459 6.57 6.794 6.741 6.322 6.7 6.248 5.585 6.907 5.459 6.109 6.687 4.585 7.011 7.18 6.943 6.768 5.129 6.87 7.15 6.943 7.066 6.931 6.794 6.7 6.109 6.476 6.687 6.954 6.807 5.672 6.833 6.781 6.129 4.087 7.2 6.919 7.129 6.858 6.229 6.858 6.492 6.044 7.077 6.34 6.858 6.755 7.229 6.229 6.989 7.022 6.741 6.248 6.714 5.322 6.392 6.555 6.585 6.629 7.15 5.807 6.728 6.392 6.15 6.443 6.304 6.585 6.044 6.209 6.768 6.044 6.34 5.555 4.248 6.304 5.358 5.931 5.426 5.807 6.19 5.672 5.807 5 5.931 5.392 4.755 4.954 4.858 5.426 5.426 5.672 3.907 5.807 5.585 5.459 5.392 5.17 4.954 4.858 4.585 4.954 5.129 5.248 4.807 5.358 5.524 4.7 5.044 5.17 4.459 4.524 4.907 4.524 4.248 4.755 4.524 5.248 5.044 5.672 5.129 4.524 4.644 3.907 5.322 4.585 4.858 4.248 4.755 4.524 5 4.858 3.907 3.7 5.209 4.392 4.524 4.17 4.807 4.322 4.087 5.044 4 5.17 4.17 5 4.954 4.755 5.044 5.087 4.907 4.954 4.755 4.17 4 4.524 5.087 4.907 5.358 4.17 4.644 3.459 4.807 4.585 4.7 4.087 4.459 4.087 3 4.858 3.907 4.392 4 4.585 4.644 5.285 4.322 3.585 4.524 4.807 5 4.755 4.392 4.7 4.459 4.807 4.392 4.459 3.322 4.585 4.858 3.907 4.755 4 4 4.7 4.322 3.807 3.907 5.17 4.524 3.807 4.459 4.17 3.459 4.322 4.248 3.459 3.7 4.585 3.459 4.087 3.459 4 4.248 3.907 3.807 4.644 4.087 4.907 4.322 4.644 3.585 4.248 3.907 5.17 4.459 4.7 5.209 5.248 4.907 5.883 5.285 3.7 5.17 5.044 4.7 4.954 5.285 4.524 4.087 4.807 4.7 5.044 5.358 4.807 5.209 5.087 5.209 5.248 3.907 4.17 4.858 3 3.17 4.322 5.17 4.7 3.322 4.087 5.285 4.585 5.044 5.129 4.7 5.672 5.426 4.322 5.672 4.087 5 5.17 5.17 5.426 4.858 6 5.615 6.087 4.858 5.954 4.392 5.931 5.833 5.833 5.459 5.883 6.129 6.15 5.644 5.672 5.644 5.883 4.755
gene184 8.397 6.229 6.954 8.205 7.044 7.295 6.248 6.129 7.937 7.313 6.426 7.687 6.555 7.295 6.87 7.721 8.124 6.919 4.459 7.109 7.349 6.392 6.066 7.539 6.555 7.539 7 7.349 5.833 8.066 6.931 6.672 6.209 7.925 7.735 7.714 7.585 4.17 5.285 5.615 7.531 5.644 2.807 6.229 6.728 7.34 7.313 7.17 7.492 7.055 7.295 7.524 7.707 7.762 7.401 6.285 7.295 7.629 7.238 6.833 7.022 6.539 7.119 6.687 6.755 7.15 5.459 7.248 7.257 6.895 3.807 5.781 7.285 7.418 6.714 6.728 2 7.18 6.34 6.087 5.907 7.358 6.508 3.907 6.895 6.57 6.539 6.34 6.615 6.229 5.555 6.629 6.794 5.883 5.615 6.687 4.248 6.768 4.954 6.954 6.687 3.585 6.426 6.794 5.17 5.7 6.267 3.585 5.907 6.304 6.392 6.6 6.7 6.285 5 5.672 5.524 4.858 6.129 6.492 4.17 6.066 4.524 6.209 6.15 6.19 5.954 5.858 5.907 6.087 6.629 6.714 6.895 6.476 6.7 3.807 6.267 6.409 6.768 2.807 6.919 5.209 7.109 4.585 5.524 7.15 5.755 5.781 6.966 5.129 5.615 4.17 7.066 6.7 6.066 6.687 4.322 4.858 6.17 6.15 6.954 6.768 6.6 6.6 6.409 6.087 6.672 6.907 7.349 7.055 6.966 5.728 2.585 6.6 6.687 6.644 6.644 7.304 7.615 6.109 5.755 3.459 7.229 6.989 7.087 6.555 6.781 6.426 7.044 7.276 6.781 7.044 7.033 6.34 3.459 6.954 5.209 6.845 6.907 6.322 6.658 6.954 6.57 6.322 6.209 6.229 6.392 6.209 5.781 6.845 6.285 6.022 5.907 5.907 5.492 6.741 5.615 6.476 5.585 6.931 6.492 6.687 6.82 6.687 7.119 6.687 6.794 6.022 3.17 4 5.248 6.508 6.229 7.17 4.524 4.954 5.954 7.375 6.34 6.687 6.459 7 7.098 6.931 6.87 4.17 4.755 5.7 7.295 7.607 5.585 6.459 7.087 6.931 6.524 7.592 7.219 5.833 6.87 4.087 5.977 6.066 6.492 6.755 6.931 7.022 6.833 6.87 5.524 5.392 6.672 7.087 6.585 6.7 7.022 7.492 3.907 7.248 6.728 6.375 7.119 5.087 4.907 5.555 6.248 7.313 6.229 2.585 6.931 7.409 6.229 5.248 6.845 3.585 5.931 6.919 7.276 6.375 7.295 7.443 7.919 5.585 4.524 7.384 6.954 6.87 2.322 6.229 6.285 7.066 7.238 7.022 6.17 6.794 5.883 6.644 7.022 6.229 5.644 5.17 6.658 5 6.629 6.794 5.807 7.508 6.7 7.392 7.229 7.087 7.313 7.19 6.508 7.219 6.741 6.022 6.954 1.585 3.807 6.229 5.285 7.401 6.687 6.7 7.15 7.011 6.672 6.267 6.285 6.845 6.658 5.459 6.989 6.845 6.858 5.977 2.322 5.492 6.644 5.931 7.022 7.087 6.966 6.066 7.651 7.34
gene185 2.322 2 0 1 0 0 0 0 1 0 1.585 3.459 0 0 0 0 2 0 0 0 0 3.585 1 1.585 1.585 1.585 0 1 0 0 0 1 0 1 1 0 0 2.585 0 2.585 1 1 0 2.322 0 0 0 0 1 0 0 4 2.585 0 2.585 4.322 1 0 1 0 2 0 4.322 3.459 0 1 0 1.585 1.585 0 0 3.585 0 1 0 2.807 1.585 0 0 0 0 0 2.322 2.807 4.087 0 0 2.585 3.459 1.585 2.322 0 1 2.807 1 0 2 0 0 1 0 0 1.585 0 0 0 0 0 1.585 1 3.17 0 2 0 2 1.585 1 0 0 0 0 1.585 0 0 0 3.17 0 3.17 2 0 1 2.322 2 0 2.585 0 0 2 0 0 4.524 1 0 0 0 2.585 0 1 0 3.322 1 1.585 4.954 0 3.907 0 0 1 0 1 1.585 0 2.322 1 0 1 3.17 0 0 0 0 1.585 0 1.585 4.858 1 1.585 0 4 4.17 2 2 3.17 1 2 5.209 1.585 0 2.322 3.322 4.322 2 1 0 0 4.7 0 3.807 0 2 4.322 6.248 1 0 0 2 0 3.459 0 2 3.322 4.459 0 2.585 2 0 5.644 0 4.585 0 3.7 1 2 1 3.322 5.833 0 0 0 3.459 6.066 4.087 4.087 3.585 0 0 5.209 4.7 4.322 2.807 1 0 6.539 0 3.807 3.585 4.858 0 1 2.585 4.858 5.044 6.931 5.672 0 4.248 0 5.285 1 1 4 0 4.954 2.322 8.055 4 5.833 1 1.585 0 1 1 0 0 0 0 2 2.585 1 2.585 5 0 0 3.17 4.17 3.459 0 0 2.585 4.248 3.907 0 0 2 0 5.755 0 0 1.585 5.426 1 0 0 0 0 3.17 1 4.644 3.907 0 2.585 0 1.585 4.907 0 5.977 4.807 5.087 2.585 3.585 2.807 4.585 0 2.585 4.322 3.459 2.322 5.044 4.392 4.907 0 3.322 4.755 4.248 2.322 3 1 3.322 0 2.585 0 6.17 3 0 0 5.954 1 0 0 0 3.322 0 1 1 2.322 6.209 0 0 1.585 0 1 0 1.585 1 5.7 3.322
gene186 1 4.248 1.585 0 0 0 1 2.807 0 2.322 1 2.807 0 0 0 0 0 1 0 1 1 1.585 0 2 0 2.585 0 0 1.585 0 0 0 0 0 0 0 0 0 1 3.17 2 0 0 2 1 0 2.585 1.585 0 2 0 1 0 0 0 1 0 1 0 0 0 0 0 3.459 0 0 0 1.585 1 0 0 4.087 1 1 1 1 1 1.585 0 0 0 2.585 0 0 1.585 3.907 0 1 0 1 0 0 1.585 0 0 0 0 0 1 0 2 3.17 0 0 2 0 0 0 0 0 0 0 0 0 1 0 1.585 0 0 0 0 1 0 0 1 1 0 0 0 3 1 0 0 0 0 2 2.807 1 3.17 0 0 1.585 1 0 0 0 0 2.322 0 0 2 0 0 1.585 0 0 0 0 2.322 0 0 0 1.585 3.459 0 3.17 0 2 1 0 1.585 1 0 0 0 0 0 0 0 0 0 2.585 1 1 0 0 0 0 2.585 3.322 0 1 0 1 0 0 0 0 0 0 0 0 0 0 0 0 1 0 0 2.585 3.907 2.807 1 0 0 0 1.585 0 0 0 0 0 0 0 0 0 0 3.585 0 3.459 1.585 0 0 2.807 1 0 0 0 0 3 2 0 0 2.807 4.17 3.459 0 3.322 0 0 0 0 0 0 0 0 4.755 3.7 3.585 0 4.644 1.585 3.907 3 0 3.907 0 1.585 5.977 3 0 3.585 0 0 4.459 4.585 3.322 0 6.358 2.585 0 0 4.7 2.322 0 0 0 6.022 6.57 0 4.644 2.807 2 5.129 5.585 6.392 1.585 1 0 0 6.845 0 1 0 5.907 0 4.17 6.15 0 0 0 1.585 2 5.459 0 2 6.044 0 6.087 0 1.585 1.585 4.755 0 2 3.459 4.524 0 5.807 0 1 0 0 0 1.585 1.585 4 6.285 0 0 4.392 3.585 5.285 0 3.322 4.248 0 0 2 0 0 5.087 2.585 6.585 2.322 1 2.585 0 3.807 4.248 4.087 1 0 1 4.392 0
gene187 3 0 1.585 0 0 7.555 7.109 3.807 2.807 8.313 0 5.426 6.755 3.459 5.358 1 7.17 0 0 0 8.195 1 2 0 5.129 8.82 5.524 7.925 8.262 2 7.209 0 8.543 2 0 5.492 2.585 1 2 8.714 1 7.665 4.17 5.644 4.524 7.304 5.392 8.527 0 6.358 0 9.05 4.644 0 2.322 2.322 4.755 7.907 4.087 5.17 6.34 1 0 6.966 6.82 6.409 0 8.954 8.48 2.322 0 3.585 3.807 6.15 8.585 8.916 8.861 6.907 7.592 5.524 0 0 7.384 3.907 3 0 0 7.665 7.852 8.267 8.335 0 6.34 5.615 0 7.644 5.858 4.585 8.418 0 3.7 4.087 4.17 4.585 6.358 6.741 5.883 7.285 5.492 7.775 0 5.833 3 7.972 0 6.229 3.322 0 4.644 3.322 7.313 5.672 0 2 7.295 6.087 7.443 8.19 4.858 7.672 0 4.644 0 8.109 3.907 0 6.19 3.807 6.989 3.907 6.304 4.585 5.248 7.331 5.524 2.585 3.17 1.585 7.358 7.907 3.807 3 5.129 5.585 6.209 6.658 6.741 7.883 5.322 4.17 2.322 1.585 8.422 7.629 0 7.937 8.589 6.476 8.295 3.17 6.508 0 7.484 0 8.29 1.585 8.017 1 0 7.366 3 4.907 0 0 7.366 6.508 8.801 5.087 6.209 6.459 7.011 0 8.082 0 7.066 0 3 4.087 0 8.43 7.994 7.852 5.322 8 0 5.129 0 8.82 0 0 8.253 4.087 8.484 5.954 5.585 5.426 0 1 0 7.304 4.459 7 0 1.585 6.087 7.983 6.895 2 6.82 5.807 7.728 7.864 3.17 5.524 0 0 8.109 8.714 7.679 7.366 4.322 8.109 4.248 7.864 5.615 3.17 6.755 7.687 8.919 2 5.585 0 1 6.19 4.392 0 0 7.516 2.322 8.741 0 0 7.735 2.807 1 6.267 6.966 1.585 6.044 0 7.331 8.574 4.644 6.833 3.17 0 6.728 0 0 1.585 6 7.814 5 0 1.585 7.267 0 5.781 2 7.426 1 0 0 3.459 7.295 0 0 1.585 6.375 0 0 8.039 1.585 0 2.322 0 6.15 7.418 7.943 6.375 0 5.087 7.304 7.864 7.907 7.219 0 8.375 7.468 8.647 8.229 8.388 7.755 0 8.082 3.17 8.05 3.322 0 8.238 8.401 6.392 7.989 6.426 7.585 5.907 5.7 8.15 4.392 7.852 0 8.145 2 0 5.555 4.524 0 0 1 4 4.392 7.055 0 0 5.459 0 1.585 6.585 2.585 0 5.883 2.322 6.392 6.022 3.585 0
gene188 6.728 7.087 6.19 6.248 6.17 5.781 6.768 6.845 6.644 6.977 7.219 7.15 7.451 7.276 6.687 6.87 7.055 7.257 6.895 7.098 6.919 6.15 6.229 6.392 6.585 6.883 6.833 6.476 6.687 6.768 7.087 7.313 7.7 7.585 7.435 7.707 7.707 7.901 8.459 8.633 8.535 8.093 8.17 7.607 8.119 8.044 7.066 8.243 7.954 7.476 7.547 7.845 8.401 8.087 8.114 8.392 8.547 8.662 8.331 8.322 8.665 9.295 8.798 8.96 9.042 9.142 7.989 8.281 8.585 7.983 8.508 8.69 8.697 8.907 8.768 8.768 8.633 8.455 8.109 8.785 8.748 8.745 8.304 8.57 8.589 8.185 8.535 8.589 8.679 8.96 8.951 8.758 8.607 8.928 8.371 8.758 8.817 7.983 8.401 8.15 8.262 9.162 8.637 8.276 7.426 7.672 8.119 8.762 8.937 8.439 8.849 8.234 8.093 8.492 8.839 9.426 9.428 7.96 9.522 9.781 8.651 8.972 8.728 9.093 8.969 8.704 8.205 9.285 9.202 8.687 8.409 8.855 8.397 8.077 8.308 9.217 9.114 8.384 8.29 8.397 8.401 7.937 8.87 8.375 8.765 8.886 8.447 8.145 8.725 7.983 8.362 8.017 8.633 8.397 8.262 7.948 8.943 8.492 8.295 8.2 8.957 7.931 7.658 8.555 8.271 8.401 8.229 8.414 8.907 7.679 8.488 7.592 8.19 8.358 7.807 8.476 8.267 8.05 7.864 7.658 8 7.693 8.895 8.262 8.243 7.285 8.267 9.066 8.276 8.322 8.299 8.248 8.758 7.807 8.262 8.531 8.028 8.033 8.937 8.16 8.904 8.589 8.611 9.137 8.637 7.954 8.512 9.75 9.506 8.794 9.48 8.752 8.728 8.6 8.574 9.147 8.693 8.539 8.934 7.858 8.145 8.833 8.83 8.768 8.5 8.558 8.768 9.066 9.506 9.382 9.022 9.039 9.416 9.15 8.676 8.508 8.15 8.551 8.622 8.055 8.707 8.524 7.651 8.543 7.948 8.577 8.82 9.52 8.52 8.443 8.317 8.224 7.492 8.714 8.867 8.531 8.205 8.845 9.02 8.322 8.644 8.308 8.011 8.331 7.5 8.103 7.19 8.798 7.615 8.234 8.422 8.219 7.665 7.443 7.516 6.907 7.077 6.931 7.238 7 6.687 6.248 6.833 7.615 6.285 6.833 6.7 6.629 6.19 6.943 5.585 6.907 6.87 7.15 7.366 7.022 7.267 7.2 6.539 6.687 6.82 6.741 6.794 7.219 6.508 7.295 6.358 7.087 7.322 6.781 6.57 7.209 6.883 7.644 7.366 6.687 7.983 7.209 7.524 7.615 6.672 7.714 7.119 7.098 7.119 7.066 6.443 6.858 6.883 7.238 7.443 6.87 6.87 6.615 6.807 6.066 6.17 6.267 5.524 5.883 6.539 5.858 6.755 6.129 6.807 6.845 6.672 6.629 6.066 5.907 6.615 6.285 6.358 6.555 6.858 5.954 6.714 6.358 7.14 6.87 6.426 6.129 6.57 6.409 6.375 7.022
gene189 1 1 0 1.585 0 0 0 0 0 0 1.585 0 1.585 3.17 1 0 0 3.17 0 2.585 1 0 0 0 3.585 0 2 3 1 0 0 0 0 0 0 0 2.322 0 2.807 1 0 1 2 3.17 1.585 0 0 0 1 0 1 1.585 0 1 0 0 0 0 1 1 0 3 0 2.585 0 1 1 1 1.585 2.322 0 0 0 0 0 2.807 0 0 0 1 2 0 0 0 0 0 0 1 3.7 1 0 4.644 4.459 0 3.322 4.17 0 0 0 0 0 0 0 1 0 0 4.524 0 0 0 0 0 2.322 0 0 0 0 0 0 3 2.807 0 4.087 0 0 0 0 0 2.585 1.585 1.585 0 0 0 3 0 5.644 0 1.585 2.585 4.807 3 0 2.322 0 0 0 4.392 0 2.585 2 0 3.459 0 3.585 0 3.17 1 3.322 3.807 2 0 3.7 0 0 2.322 4.17 0 3.907 1 1.585 1.585 0 3 4.17 1 0 4.322 0 0 1.585 0 0 0 0 3.17 0 1.585 1.585 0 0 0 1.585 1.585 0 0 0 0 2 1 0 0 2 3.585 3.807 0 0 3.17 0 3 0 1 0 1 1 3.17 1.585 1.585 1 4.644 0 0 0 1 0 4.17 0 0 4.459 0 0 1 0 0 1.585 2.585 4.392 0 0 1 0 0 0 2.322 0 5.728 0 2.322 1.585 1.585 1.585 2.322 2.585 0 2.807 2.585 1 4.858 4 1.585 0 0 2 1 2 2.807 1 4.087 2 1 0 0 1 0 0 0 4 0 2.585 0 0 0 0 0 2 0 0 0 0 3.322 0 1 0 0 3.585 0 1 2 0 3.7 3.907 2 0 0 0 0 1 0 1.585 2.585 1 0 0 4 0 2.322 0 2.322 3 1 1 0 0 2.322 0 3.17 0 2.585 2.807 0 0 0 2.807 0 0 0 2 4 0 0 0 2 0 0 0 1 0 3.322 0 1 0 1 5.17 1 0 0 0 0 0 3.459 0 0 2.585 3.17 0 0
gene190 0 1.585 2 0 0 0 1 0 1.585 0 2 0 1.585 0 0 0 0 0 0 3.585 1 1.585 0 0 0 0 1.585 0 4.17 0 0 2 0 0 1.585 3.17 5.524 2 0 2 2.322 0 0 4.807 2.322 0 0 1 0 0 0 0 1.585 3.322 0 0 0 5.17 0 3.907 0 0 0 3.907 0 4.322 0 0 0 2.807 2.807 3 0 0 3.7 1 2.585 4.322 0 3.585 0 0 0 2.322 0 0 0 0 2.585 0 0 1.585 1.585 0 1.585 0 0 1 0 0 0 2.585 4.392 0 0 3.322 0 0 0 2 0 4 0 2.807 0 0 0 0 0 3.7 2.322 0 0 3.807 4.087 1 1 0 0 0 1.585 0 0 0 0 0 0 0 0 0 0 0 0 0 3.7 3.459 1 0 0 3.17 0 0 0 0 1 0 1 0 0 3.907 0 0 2 0 1 0 3.585 0 3.807 0 0 1.585 0 1 0 0 3.322 1.585 1.585 0 2.585 0 0 0 1 0 0 1 1 1.585 0 0 0 0 2.807 0 4.907 0 1 0 0 0 3.7 4.322 3 2.585 0 0 0 1 4.322 0 5.285 0 0 0 3.7 0 0 0 0 0 2 3.7 0 0 1 4 1.585 2.807 0 0 1 1.585 0 0 0 2.807 0 2.585 0 2.322 2.322 4 0 0 0 0 3 0 0 1.585 1 5 1 0 5.492 4.644 0 4.17 1.585 0 0 3.322 3.585 0 0 4.755 1 0 0 0 3 3.7 0 0 4.954 0 0 0 0 0 0 0 0 3.807 5.129 0 4.17 0 0 1.585 0 0 0 0 0 2.807 3 2 0 1.585 1.585 0 3.907 0 0 1 2 3 0 0 0 6.15 3.322 0 0 1.585 0 0 0 0 3.459 0 0 0 5.524 0 3.17 3.459 0 2.807 0 1 0 0 0 0 2.807 2.585 0 2.585 0 4.087 3.459 4 1.585 0 0 1 0 0 2.585 0 7.366 0 5.728 2 2.322 0 3.907 5.209 0 0 3.17 0
gene191 5.459 5.285 2.585 5.17 4.322 5 4.392 6.066 3.459 3.17 4.459 3.807 5.426 4 1.585 4.644 5.755 4 2.807 5.209 3.585 1 4.392 2.585 2 3.459 4.392 2.585 3.17 1 4.087 5.044 2.322 4.459 4.17 0 3.907 5.209 3 2.585 5.285 4.459 3.459 2.585 5.17 2.807 3.17 4.585 4.17 3.907 4.322 1.585 4 0 1.585 2.807 4 4 4.459 3.907 3.17 3.459 4.807 5.426 5.248 1.585 4.248 3.322 5.087 0 0 4.087 5.392 0 5.755 3.17 3.17 3.17 4.858 4.087 2.807 3.322 4.459 3.17 2.807 5.358 3 4.954 4.585 4.644 4.644 4.524 5.858 2 3.907 4.524 5.087 4.248 3.17 3.907 3.322 6.15 5 4.17 5.17 4.807 6.17 3.585 6.229 5.426 5 6.755 2 7.044 4.524 1 5.728 0 5.858 5.7 4.087 6.267 5.644 6.629 4.322 4.322 4.459 3.7 4.807 4.322 5.459 4.954 1.585 4.954 4.392 2.807 4.392 5.781 3 3.459 4.087 3.907 4 2 4.644 5.672 5.285 4.248 3.17 4.322 3.322 4.644 4.17 5.248 5.129 5.459 3.322 3 1.585 3.322 4.907 4.392 2 3.585 5.524 4.807 3.585 2.585 3.7 1 2 2.807 2.322 4.954 3.7 2.807 4.7 1 3.907 0 4.459 2.585 1.585 2 4.17 3.17 2.585 4.392 3.17 1.585 3 4.087 1 4 3.807 2.322 1 1 3.322 3 3.322 3.7 4 0 3.459 2.807 3.459 2.807 2.585 2.585 4.322 3.459 3.807 0 3.585 1.585 2 1.585 1 3 1 2.322 2.585 3.322 0 4.322 2 3.585 3.7 1 1 3.17 3 3.585 3.17 3.322 3.7 2.322 0 1 3.17 4.17 4.524 1.585 3.907 2.807 3.17 2.322 3.459 3.322 4.248 3.459 3.459 2.807 3.322 3.7 3 4.7 4 1.585 0 3.459 3.17 3.459 4.248 2.322 5.17 3 5.672 1 4.858 2.585 2.585 2.322 3.17 1.585 2.322 3.585 4 2.807 1.585 1.585 3.907 3.17 3.17 2 1.585 4.17 3.807 4.17 2.322 6.304 4.459 4.524 2.807 5.209 3.585 4 4.7 3.7 3 1.585 3.459 4.585 2 3.7 4.807 4.392 2 5.555 3 4.755 5.392 5.285 4.459 4.248 4.907 4.087 5.459 3.807 1.585 4.392 3.17 3.459 3.17 3 2 5.087 5.585 4.807 2 3.459 4.524 3.907 2 2.807 3.7 5.17 1.585 3.459 4.907 4.248 4.087 3.807 4.17 4.858 4.322 3.322 3.322 4.087 5.585 0 3.7 1 2 3.17 5.807 4.755 5.17 2.322 3.322 5.807 3.322 3.17 5.044 2
gene192 5.672 6.492 6.7 5.858 6.476 5.285 6.375 6.34 5.954 7 7.313 6.943 5.672 6.304 5.322 6.741 4.644 7 5.248 5.755 6.304 4.087 5.17 5.426 5.322 6.209 6.443 5.209 6.109 5.459 6.109 5.392 5.322 6.229 5.615 6.022 6.248 6.285 4.7 5.728 5.858 5.931 5.459 6.044 5.209 5.615 5.7 6.087 6.539 6.644 5.524 5.907 6.109 5.585 6.476 5.392 5.755 5.883 6.672 6.375 6.19 6.044 6.285 6.524 6.524 7.109 6.833 6.585 4.807 6.6 7.119 6.768 7.066 5.285 6.845 7.066 6.459 6.459 7.331 7.295 7.34 6.248 6.943 6.409 6.229 6.109 5.977 6.615 5.954 7.728 6.755 7.129 7.492 8.05 6.57 7.57 7.18 6.807 7.418 6.524 6.57 7.748 7.15 7.238 7.492 7.833 7.57 7.2 6.267 7.459 7.644 6.19 7.555 7.5 8.114 7.82 8.34 8.426 8.524 8.476 7.687 7.762 8.155 8.234 8.322 8.234 7.219 8.543 8.622 8.224 7.022 8.114 7.443 8.109 8.017 7.907 8.129 8.253 7.34 7.607 7.366 7.735 7.476 6.768 7.7 6.845 7.693 7.721 6.476 7.077 5.672 7.219 6.555 5.858 6.794 6.19 6.794 7.209 7.129 6.895 6.17 7.238 7.238 5.977 7.229 6.304 7.219 6.87 6.895 6.409 6.57 6 6.267 7.044 6.7 6.19 6.248 6.285 6.524 6.129 5.087 6.066 5.392 6.555 6.492 5.524 6 6.443 6.895 6.358 6.7 6.304 7.044 4.524 7.011 6.375 6.358 5.781 5.644 5.755 7.077 6.34 6.229 5.459 7 5.755 5.807 6.943 7.229 6.129 6.977 6.459 6.524 6.714 7.066 6.728 6.728 7.209 5.907 6.209 6.658 4.807 6.728 6.15 6.209 5.977 5.781 6.248 5.585 7.119 6.17 5.672 6.285 5.285 6.087 6.539 6.209 2.585 3.907 6.34 5.907 6.392 4.755 5.358 6.443 6.883 6.267 6.066 4.524 5.755 6.794 7.15 6.794 6.539 6.741 6.585 6.6 6.066 6.87 6.672 6.322 6.129 5.931 6.728 6.066 6.129 6.358 6.7 7.693 6.858 6.443 6.714 6.19 7.129 6.7 5.977 7.033 6.6 6.304 6.508 6.229 5.322 6.907 6.426 6.087 6.615 7.34 7.276 7.238 6.615 7.257 7.15 8 7.109 7.972 7.119 7.055 8.14 7.401 7.937 7.276 7.762 7.966 7.119 8.539 8.414 6.7 7.468 8.017 8.512 7.109 7.833 7.5 8.19 7.966 6.954 7.845 4.585 6.895 8.253 7.16 6.807 6.807 7.931 7.238 6.989 7.775 7.931 7.721 7.966 6.539 7.592 7.665 8.366 7.728 8.103 7.248 7.18 6.977 8.771 7.219 7.728 8.033 8.422 8.028 7.531 7.858 7.943 8.082 7.285 7.592 7.451 7.592 8.224 8 8.794 8.551 8.257 8.889 8.276 9.061 8.551 8.243 9.101 7.7 8.48
gene193 3.17 3.585 1.585 1 1 0 0 2.322 1 1 2.322 3.322 1.585 0 0 0 0 0 1 2.585 2 2 2.585 0 1 2 2.807 0 1.585 1.585 0 1 2 2 3 0 0 2.322 1 0 3.459 2.322 0 1 2.807 0 1 3.17 0 2.807 0 1 2.585 3.585 1 4.248 1.585 3.807 3.17 0 0 3 0 3.322 3.322 1 1 3.807 1 2.322 0 2 1.585 3 3.585 2.807 3 3.17 2 0 0 2.807 1 1 3 0 1.585 2.585 1.585 3.585 0 0 2.322 1.585 0 2.585 3.17 0 1 3.17 2.807 1 3 1 0 0 3.17 3.17 0 1 3.17 4.17 3.807 1.585 5 1.585 2.322 1 1.585 2.807 4 1 0 1 1.585 2.585 4.322 0 1 2 3.322 3.459 2.585 2.585 2 5.585 4.459 0 5.322 3.7 3.585 3.585 3.459 1.585 0 4.392 0 3 2.585 1 2.585 2.807 3.907 2.585 0 3.585 2.322 2 0 0 4.087 4.524 0 3.907 4.459 2.322 0 2 2.585 3.807 0 3.907 1.585 2.322 1 0 2.322 0 0 2.807 0 1 3.7 3.17 2.322 2 1 0 1 5.248 4.807 1 3.17 1.585 4.087 3.322 2.807 1 2.322 3.322 2.322 4.459 2.807 1 2.322 1.585 2.322 0 4.17 3.322 2.585 1 1 0 0 0 2.585 0 1.585 2 3 3.322 1.585 0 3.459 4.459 1 0 1.585 4.954 3.459 2.585 2.322 1.585 3.322 1.585 3.7 2 1 2 2.322 1 1 4 1.585 3.459 0 3.7 1 3.459 1 1 1 0 1 0 1.585 0 3.322 3.585 3.459 3.7 0 0 3.322 1 1.585 1.585 2 0 1 2.585 4.087 0 2.322 3.807 1.585 2 2.322 2.322 0 0 1.585 0 0 2.585 0 0 2.585 1 0 2.807 1 3.7 2.807 3.459 1.585 1.585 0 0 1 1 1.585 1 2.322 2.322 2 3.322 2.807 2.322 0 2.322 0 1.585 1 2.322 0 0 0 0 0 2.322 1.585 1 1 3.907 2.807 2 2.807 0 0 3.585 0 1.585 0 2 1.585 0 1 3.585 1.585 4.17 2.322 1 0 1.585 0 0 3.17 2.807 1 1.585 2 2.322 2.585 3 1 1.585 3 1.585 2.585 1.585 1.585 0 3.459 0
gene194 6.755 7.219 6.858 6.508 6.555 6.129 7.375 6.883 5.555 6.87 7.331 7.304 6.15 6.943 7.044 6.443 6.7 7.555 7.248 7.531 6.57 6.044 6.82 5.322 6.392 6.459 6.883 6.443 7.129 6.585 6.954 7.267 6.7 7.451 6.755 6.82 7.022 7.098 5.858 7.476 6.7 7.443 7.392 6.966 7.468 7.129 6.629 5.907 7.492 7.366 7.735 6.919 5.907 6.644 5.615 6.476 7.516 7.687 7.492 7.219 6.954 8.093 7.476 7.665 8.006 8.044 7.895 7.531 7.562 7.889 7.6 7.966 8.055 8.15 6.555 6.585 7.392 7.877 7.044 7.484 8.017 7.238 6.943 6.87 7.34 6.443 7.895 6.943 6.883 8.34 8.109 7.87 7.87 8.418 8.17 8.379 7.6 6.044 7.788 7.592 7.807 7.864 8.267 7.801 7.82 6.768 8.313 8.134 8.039 7.16 7.883 7.721 8.16 7.96 8.504 7.418 8.562 8.836 8.983 8.88 7.931 8.18 8.504 7 8.195 8.145 4.807 7.651 7.644 6.943 8.175 8.5 8.366 7.585 7.7 9.006 6.883 8.006 7.644 8.248 7.109 7.57 7.972 6.285 8.19 7.913 8.145 7.644 8.017 7.762 7.451 7.18 7.983 6.687 6.304 7.476 7.781 7.066 7.577 7.044 7.781 7.257 7.022 7.219 6.781 7.285 7.555 7.229 7.409 7.622 7.901 7.5 6.629 7.409 7.129 7.748 7.392 6.781 6.954 6.87 7.34 7.366 7.622 7.098 7.508 6.943 7.577 6.833 7.585 7.276 6 7.384 7.476 7.15 6.615 7.658 7.15 7.392 7.585 7.229 6.943 7.15 6.358 7.34 7.721 5.7 6.615 7.304 7.845 7.516 7.033 7.322 6.794 5.087 6.781 7.468 7.895 7.443 7.665 6.555 6.845 7.948 8.082 7.066 7.14 5.358 7.219 7.858 7.721 7.426 7.011 6.989 6.807 6.919 6.858 6.82 6.19 6.129 6.629 6.066 6.833 5.672 6.409 5.807 6.17 6.741 7.508 6.229 7.066 7.022 7.788 6.989 6.931 6.066 7.384 7.443 7.14 6.768 7.15 5.492 6.931 6.768 6.768 7.17 6.629 6.755 5.7 6.833 6.807 7.077 5.615 7.451 7.033 7.17 6.539 5.358 5.555 6.6 6.17 6.15 5.322 5.833 7.285 6.687 4.907 6.82 6.989 7.331 7.257 6.895 7.285 7.119 7.16 7.741 7.077 7.119 7.788 7.044 6.209 6.392 7 6.728 7.267 7.994 7.775 7.7 7.033 5.248 6.943 7.401 7.839 7.349 7 7.707 7.547 6.87 8.271 7.322 7.516 8.175 6.807 7.658 6.358 7.276 6.17 7.644 7.17 6.895 7.022 6.629 8.19 7.966 7.238 7 7.468 7.748 7.741 8.134 7.109 8.05 7.592 5.833 7.055 7.17 8.134 7.714 8.033 8.061 7.516 6.883 7.714 7.119 6.954 7.687 8.214 8.165 8.422 7.82 8.704 7.807 8.039 8.451 8.426 7.665 8.098 7.966
gene195 3.585 1 5.459 4.17 1.585 4.248 3.907 2 4.858 3.17 4.248 4.17 5.392 2.585 3.17 5.322 2 6.267 1 3 3.807 2.585 0 1.585 6.109 4.807 2.585 5.931 4.807 3.459 3.322 5.322 1.585 5.977 5.248 6.845 6.615 2 4.644 4.907 1.585 4.087 5.248 5.17 2 3.459 4.585 6.044 3.7 2.322 2 1.585 6.629 6.267 3.907 2.585 4.858 3.17 2 4.7 5.322 4.17 4.524 5.672 2.322 6.833 3.807 4.858 3.907 5.585 5.285 3.585 4.087 6.687 0 3 1 3.322 4.907 6.781 4 5.833 6.304 0 3.907 4.524 4.459 3.7 2.585 2 6.17 5.781 4.248 3.459 5.209 5.555 3.7 6.807 5.248 2.807 1.585 3 5.358 6.82 5.358 5.392 3.807 2 2 5.209 6.57 4.087 5.459 7.077 6.044 5.833 0 3.322 7.907 4.17 3.7 1 3.807 4.322 7.748 6.492 6.375 8.134 5.555 5 7.033 2.807 4 5 7.34 3.17 4.248 5.392 7.267 3 0 4.17 4.954 5.248 0 4.585 5.248 5.672 4.322 5.7 7.409 5.585 0 4.459 7.285 2 5.931 6.585 4.585 4.7 4.459 2.585 5.954 6.109 6.34 5.17 7.459 0 4.524 1.585 0 4.7 1.585 6.209 6.768 3.322 5.672 7.585 6.615 4.755 6.443 4.459 2.807 2.322 5.492 7.055 4.7 7.516 2.585 5.755 2 4.755 5.907 7.931 5.954 4.755 1.585 4.644 4.907 5.248 6.57 6.426 7.531 7.931 6.409 6.658 1 7.409 4.392 2.585 5.954 5.322 2.807 6.943 5.615 4.322 2 7.435 2.807 1.585 7.285 4 5.907 5 5.285 7.16 6.066 5.358 5 4 5.807 6.615 3.7 3.459 6.19 5.322 4.858 4.858 5.615 5.17 3 6.087 4.807 5.7 2 5.044 0 6.585 8.322 6.409 5.615 8.375 8.637 4.7 7.459 8.082 7.948 5.285 7.044 6.687 3.7 7.555 5.17 7.435 7.022 8.313 5.728 5.931 3.907 6.392 0 5.285 8.798 5.248 2.322 7.637 5.781 5.358 5.044 5.044 8.14 6.833 6.977 4.392 7.033 6.022 8.669 3.17 5.285 6.644 6.459 5.931 7.577 2 0 0 6.658 4.644 9.036 8.124 7.229 7.82 6.781 6.15 3.17 6.585 2.322 7.615 6.229 7.409 8.371 6.087 5.044 6.883 9.74 8.114 8.18 3 6.768 6.248 7.358 8.585 5.17 8.055 5.585 8.229 5.129 8.622 8.14 7.426 7.883 7.14 7.267 5.615 6.629 7.19 6.19 6.229 5.755 6.6 3.17 6.658 0 8.418 7.748 6.066 5.285 6.267 9.375 7.17 7.748 5.954 6.629 3.907 7.768 3.907 4.392 0 7.285 4 1 7.322 5.883 7.82 3.585 8.57
gene196 4.17 4 5.883 4.459 3 2 5.248 5.672 1 3.907 3 5.755 5.907 1.585 4.392 4.585 4.7 2.585 2.585 4.585 5 4.7 3.459 2.585 3.585 4.322 3.17 0 3.322 4.644 4.954 4.17 4.7 4.459 5.585 3.585 2 0 1 3 4.248 3.7 2 3.17 3.807 1 3.322 1 1 2.322 3 3.322 3.585 3.459 4.322 3.907 2.585 3.7 2.585 1.585 3.459 1.585 1 3.459 2.585 3.907 2.585 2.322 0 4 3.7 4.087 3.17 3.322 3.807 0 3.459 3.322 3 2.807 2.807 2.585 3.585 4.585 2.322 2.807 3.907 3.585 2 3.907 3.459 3 2.322 2.807 3 3 3.7 4.459 2.322 2.585 3 3 4.248 3.7 1.585 2 3.459 0 0 4.087 3.17 2.807 3.459 4.322 2.585 4.644 3.322 2 1.585 3.17 2.807 3 1 3.907 3.322 4.087 3 2 5.209 3.807 3.459 4 4 3 4.087 1 3.322 3.17 2 3.807 3 2.585 2.322 2.322 2 5.087 2 3.322 4.248 4.524 2.322 3.459 3 3.322 0 3.807 4.392 4.644 4.248 1.585 1 4.087 2.807 0 2.322 2.585 2.807 2.807 2.807 4.17 1 0 2 3.322 2.807 2.585 4 2.322 1 3 1 4.087 3.585 3.807 1 2.322 0 0 2.322 3.459 0 3.322 3 1 3.585 1.585 3.907 2 3.17 1 2.322 2 2.585 2.322 4 4.322 0 2.585 2.807 0 2.585 1 2.807 1 2.322 2.585 3.17 1.585 3 1 2.322 2 3.585 2.585 3 2 0 2.585 0 3 1 1.585 2 2.322 2.585 1 0 2.322 2 3 1 2.807 1.585 1 2.585 1 1 2.322 2.322 2 1 1 0 3.322 1 2.585 1 1.585 1 1.585 1.585 3.17 1 2.585 3.585 2.322 2 2 2 0 2.322 4.087 2 3 3.17 3.807 3 3.7 4.087 2.322 3.17 1 2.807 0 2.322 2.322 1 4 4.585 2.322 2.322 2.585 1.585 2.322 3.459 3.17 2.585 2 1.585 4 2.585 3.459 2.807 2 2.585 3.459 1 3 1.585 2.322 3.459 2.585 0 1.585 4.248 1.585 0 2.585 4.17 4.248 1 2.807 2.322 1.585 0 2.807 3.7 2.322 3.459 4.248 2.585 3.807 2 4.392 3 3.907 3.807 0 3 3.459 2.585 4.17 3.459 3 4.17 3.585 2.322 2.322 3.17 4.17 2 0 3.322 3.17 3.459 3 4.248 4.17 4.248 3.907 3 3.322 2.322 2.807 4.17 4.585
gene197 2 4.585 4.954 4.17 4.907 4.585 5.129 4.17 4.644 3.907 4.755 2.585 5.17 5.248 4.644 3.17 1 4.644 3.585 4.585 3.459 4.459 3.459 3.322 4.459 3.459 3.459 4.644 4.755 4.644 3 4.907 2.807 5.17 3.907 4.459 5.044 4.524 4.954 5.322 4.644 3.907 4.17 4.755 4.17 4.392 4.755 4.755 4.858 4 4.248 4.392 4.585 4.755 3.322 4 3.322 3.459 3 4 4.459 4.524 3.322 3.459 4.322 4.248 3.807 3.7 3.17 4.17 4.644 2.585 3.17 4.322 4.585 3.459 4.858 3.459 3.17 5 4.459 4.644 4.392 4.585 4.392 3.807 4.087 4.322 4.858 4.807 3.17 4.585 3.17 3.7 4.459 4 4 5.044 4.755 4.858 3 4.087 4.17 4.322 4.524 4.392 3.585 4.459 3.322 1 3.459 3.459 4.17 4.954 4.644 3.7 3.459 4 3.7 4.644 3.807 4.087 4.392 4.248 3.807 2.807 4.392 5 4 4.7 3.7 2.585 4.322 4.17 1.585 4.322 2.807 0 4.524 3.907 3.585 3.585 3.17 4.322 4.524 3.807 4.585 4.322 4.459 4.459 4.858 4.17 4.17 2.585 4.807 3 4 4.17 4.755 3.7 2.807 1.585 1.585 4.585 4.459 3.907 4.17 4.17 4.17 3.17 3.907 0 2.807 3.7 3.807 3.585 4.17 3.7 0 3 3.459 3.17 3.459 2.322 4 4.392 3.322 3.907 3.7 4 1.585 3 2.585 4 3.322 2.322 2 4.17 3.585 2.322 2.585 3.322 4.322 3.459 2.585 2.807 3.907 4.392 1 3 2.585 4.322 2.322 4.087 3.322 2.322 4 3.907 4 4.087 3.17 1.585 4.248 4.17 2.807 2.807 3.807 3.807 4 3.807 2.807 4 3.807 2.807 3.7 3 2 3.585 4.392 3.322 3.459 4.248 1 3 2.322 4.087 3.459 4.248 4.17 3.322 1 3 3.7 2.322 3.459 3.17 3.7 2.322 3.7 4.087 3.585 3.585 4.087 2 2 3.585 2.322 4.087 3.17 4.17 3.322 4.322 3 3.907 4.17 3.322 3.807 3.585 2 3.807 4.087 3.807 2.807 3.7 3.17 2 3.585 4.087 3.7 3.459 3.807 3 2.322 4.087 2.585 1.585 4.087 3.322 3.907 2.322 1.585 3.907 3.907 3.459 4.17 3.322 3.322 3.17 3.807 4 3.322 3.322 2 4.392 4 3.585 4.17 3.322 2.585 3.907 3 3.807 3.7 3.459 4.322 3.17 3.907 3.807 2.585 3.907 3.907 3 4.524 2 3.7 3.907 3.585 4.392 2.807 4 4 2.585 2.322 3.459 3.17 4.807 4 3 3.907 3.907 3.907 3.17 2 3.907 3.459 3.17 3.7 4.087 3.17 3.17 3.907 3.807 2 3.7 2.807 3.459
gene198 3.17 1 3.459 4.248 6.087 0 4 3.459 3.7 2.807 5.524 6.409 3.17 6.15 5.7 2.585 5.209 0 2 5.781 5.087 3.585 4 4.087 4.322 3.807 5.358 2.807 4.807 2.807 4.907 2.322 3 5.248 1.585 4.087 5.358 4.585 0 2.807 5.285 2 1 4.392 5.524 2.807 0 5.087 5.555 4.248 5.044 3.807 3 4.907 0 5.358 5.807 3.585 4.907 2 4.807 0 4.322 2.322 6.728 3.459 3.7 3.7 4.248 4.524 6.248 2 5.492 3.807 4.858 6.15 6.15 5.087 6.34 3 4.322 6.129 5.129 3.7 6.539 4.392 0 4.954 5.392 6.322 3.907 5.044 3 6.931 0 3.907 4.459 1 5.977 3.807 5.248 5.044 5.672 0 4 5.209 3.322 4.17 5.672 4.644 0 6.209 3.7 6.931 5.248 4.755 1.585 4.459 2.585 4.392 5.615 5.833 1 2.585 4.7 4 4.087 5.7 5.755 6.022 0 6.943 6 4.7 5.248 2.807 6.459 4.644 4 4.807 5.755 4.392 6.129 3.459 0 5.248 4.907 4.248 4 6.687 0 5.524 4.392 3.585 4.954 4.322 4.392 4.524 4.248 3.807 1 5.322 6.807 0 1.585 4.459 5.492 5.977 6.728 6.443 6.375 6.044 1.585 4 7.066 7.384 2.322 0 5.492 7.889 5.358 7.877 4.858 6.807 6.989 6.794 2 6.409 7.435 7.011 6.524 6.919 5 3.322 6.555 5.644 4 1.585 5.781 7.14 5.728 7.087 6.555 8.447 5.907 5.883 6.658 3.459 6.794 7.426 7.516 0 8.033 9.547 6.267 6.267 7.238 6.022 5.781 3.807 5.728 7.492 7.15 5.728 7.883 6.672 3 8.006 2.322 10.075 8.697 4.087 8.562 8.308 3.322 8.103 6.109 7.629 6.285 8.039 5.781 7.762 7.209 8.129 6.539 5.977 7.129 0 8.459 5.392 9.132 3 7.748 6.304 8.447 8.895 10.525 7.229 5.672 6.833 7.409 4.858 7.331 7.845 7.418 4.392 9.042 6.375 9.672 6.19 6.895 10.063 7.547 9.369 5.524 4.907 6.109 7.644 6.615 6.919 6.109 6.209 2.585 3.585 6.267 9.195 7.15 4.858 8.577 6.931 7.267 5.755 6.492 5.358 7.644 6.426 6.966 9.028 7.562 2 5 9.776 3.807 4.954 8.253 6.768 10.003 6.19 8.596 7.931 7.358 7.768 3.585 8.551 7.119 8.823 7.2 9.234 8.676 8.913 8.335 5.524 6.209 10.405 9.653 0 12.076 10.306 8.175 5.044 8.558 10.07 4.644 6.459 9.335 6.943 8.738 6.672 8.788 6 9.093 6.7 7.2 8.205 4.858 4.907 6.714 6.629 6.476 7.129 4.755 6.755 5.555 6.476 7.285 7.443 7.781 8.022 6.658 5.17 7.443 4.17 8.155 6.129 8.459 7.044
gene199 6.658 7.18 6.443 7.451 7.17 5.977 6.728 5.17 7.022 6.459 6.585 5.672 6.82 6.7 6 6.728 6.022 6.476 6.459 6.15 6.644 7.066 7.451 7 5.833 5.833 7.16 5.883 6.87 6.781 5.524 6.989 4.644 6.794 7.651 7.451 7.426 7.672 7.585 5.492 7.077 7.129 7.011 7.304 6.87 7.098 7.577 6.966 7.16 6.672 7.693 7.267 7.516 7.775 7.562 7.34 7.814 7.948 7.57 7.209 6.658 6.931 7.516 6.87 5.644 7.304 7.644 7.19 6.966 7.066 6.833 6.714 6.476 6.672 6.615 7.313 6.943 7.375 6.022 7.229 7.16 7.322 7.011 6.358 7.077 6.907 7.2 6.34 7.2 6.883 5.883 7.109 6.615 5.931 7 5.858 6.672 7.19 7.011 6.966 5.858 6.833 6.508 6.781 7.15 6.426 6.15 6.492 6.066 5.755 7.468 7.322 7.801 7.728 7.539 7.077 7.547 7.7 7.34 7.16 6.129 6.6 7.349 6.443 6.524 7.098 7.304 6.524 7.313 6.807 7.34 7.238 7.238 7.033 6.82 7.331 6.781 7.055 7.401 7.721 6.555 7.409 7.426 7.375 7.7 6.87 7.066 7.644 7.16 6.229 7.5 7.907 7.011 7.322 7.651 7.607 6.943 5.954 6.229 7.57 7.331 7.16 5.524 6.768 7.547 7.443 6.895 7.304 5.285 7.943 7.16 7.665 7.392 7.5 7.14 7.451 7.257 7.322 7.781 7.313 7.229 6.807 6.476 7.6 7.276 7.637 7.384 6.883 6.539 6.322 7.516 7.607 4.755 7.7 6.443 7.044 6.629 6.672 7.443 6.931 6.555 7.468 7.531 7.19 7.707 7.418 6.807 5.7 6.781 7.443 6.585 7.17 5.883 7.2 6.15 6.443 6.943 7.304 6.459 7.622 6.919 6.895 7 7.577 7.209 6.845 7.418 7.508 6.87 6.087 7.229 6.409 7.011 6.375 7.267 7.18 5.907 5.781 6.6 6.555 7.109 5.17 6.858 6.375 6.209 6.714 4.858 5.555 7.077 5.644 6.6 6.409 6.714 6.585 6.658 7.129 7.219 4.807 6.845 5.585 6.82 6.966 6.6 6.524 6.476 6.17 6.109 5.728 5.524 6.022 5.954 6.687 5.209 5.907 5.883 6.392 5.907 6.555 5.087 6.15 5.954 5.392 4.807 5.209 5.907 5.644 5.781 4.644 6.109 5.858 6.229 5.644 5.807 5.833 4.644 6.15 5.392 5.858 4.524 6.129 6.267 4.954 6.322 6.087 6.492 6.358 6.443 5.492 4.7 5.615 5.858 5.644 5.392 5.585 4.907 5.524 5.209 5.248 4.392 3.907 4.644 5.728 6.15 5.954 3.459 5.833 5.524 6.229 5.615 5.615 5.781 5.17 4.17 4.248 4.807 4.907 5.728 6.304 5.728 5.248 5.459 5.426 5.087 6.022 5.615 4.644 5.728 4.907 6 5.585 5.087 2.585 4.392 5.459 5.044 4.907 5.358 4.7 5.358 5.781 5.807 5.807 5.459 6.109 5.833 5.833
gene200 7.238 6.954 6.907 7.257 6.285 6.615 6.476 6.615 5.931 7.033 6.6 6.768 7.267 6.629 7 7.087 7.14 6.443 6.768 6.248 7.322 7.877 7.304 7.555 7.585 6.57 7.18 5.954 6.539 6.895 7.238 7.17 6.883 7.055 7.443 7.883 5.17 7.285 8.229 7.748 8.257 7.807 6.229 7.707 6.768 8.375 7.972 6.919 7.435 8.229 7.858 7.679 8.175 8.19 8.103 7.468 8.114 8.05 8.039 7.794 8.077 7.629 8.304 7.401 7.937 7.358 6.358 7.055 8.134 6.615 7.322 7.066 7.011 6.375 7.459 6.833 7.066 6.907 6.895 6.392 6.476 7.055 5 7.044 6.768 6.672 6.285 6.508 6.209 6.129 6.409 5.728 6.15 6.066 6.34 6.248 6.658 6.644 6.044 5.807 5.644 6.229 6.658 6.022 4.524 5.755 5.459 6.57 6.304 6.476 6.285 6.109 5.858 5.807 5.954 6.833 6.375 6.087 4.755 6.375 5.907 6.19 6.022 5.931 4.585 5.858 5.807 5.459 6.476 6.17 6.129 5.807 5.322 4.807 5.209 5.358 6.109 6.129 3 5.492 6.267 5.728 4.392 6.304 6.358 6.358 5.954 5.728 5.615 6.15 6.644 4.087 6.17 6.883 6.476 6.6 5.907 5.209 6.409 5.977 5.358 5.7 4.858 5.492 5.585 5.459 4.954 5.833 5.426 4.524 5.358 5.087 5.129 4.524 3.585 4.954 5.781 5.129 5.087 4.524 3.907 4.524 5.17 5.209 4.858 5.17 4.644 4.459 5.044 3.322 4.755 5.087 5.087 3.585 4.755 5.17 5.17 5.285 5.044 5.087 4.807 4.755 4.585 4.858 4.858 4.807 5.209 4.322 5.426 3.7 4.858 2.322 5.17 4.954 4.755 4.907 4.585 4.585 4.907 4.459 4.459 4.755 4.392 5.392 4.755 4.087 4.644 4.858 3.807 4.7 5.17 4.7 4.524 4.7 4.7 4.755 5.129 5.459 4.524 3 4.954 4.907 3.907 4.322 4.755 3.7 4.248 4.392 4 2.585 4.322 3.7 4 4.17 4.524 4 3.7 4.524 3.7 3.907 4.585 4.248 4.524 4.459 4.087 4.248 3.807 3.585 3.322 3.7 4.585 4.17 4.248 4.087 3.459 4.459 4.392 3.322 4.585 4.322 4.17 4.524 1.585 4.7 3.807 3.807 4 4.459 3.7 4.524 3.459 4 4.248 3.7 3.585 4.524 4.248 3.807 3.322 3.585 4.087 3.585 2.807 3.7 4.459 3.807 4.17 3.7 3.17 3.7 4.17 4 4.322 1.585 4.17 4.459 3.807 4.248 4.087 4 3.907 2.585 4.248 4.248 4.524 4.248 4.17 3 3.907 2.585 3.322 4.17 3.17 4 3.7 3.322 3.907 4.17 3.7 4.248 3.907 1 3.807 3.7 3.7 4 3.807 4 3.7 4.459 3.459 3.585 4.087 1.585 2.807 4.17 2.585 3.17 4.459 3.7 4.459 3.807 3.807 4 4.459 3.17
gene201 6.943 7 7.033 6.781 6.895 7.011 6.977 7.077 7.238 7.592 7.401 6.781 6.629 6.687 6.768 6.943 7.055 6.714 6.672 7.066 7.077 6.714 6.629 6.741 6.845 6.322 6.426 6.285 6.304 6.672 6.15 6.409 6.229 6.629 7.044 6.585 6.644 6.392 6.741 5.833 6.615 6.741 6.714 6.209 6.409 6.087 6.087 6.409 6.658 6.392 6.358 6.409 6.129 6.19 5.977 6.209 6.304 6.022 6.966 6.322 6.585 6.714 6.7 6.672 6.714 6.555 6.066 6.883 6.426 6.585 6.728 6.087 6.248 6.508 6.629 5.781 6.34 6.209 6.555 6.044 5.358 6.17 5.209 6.129 5.907 6.229 5.907 5.728 5.833 5.931 5.728 6.066 6.7 6.585 6.443 5.931 6.555 6.741 6.508 5.907 5.459 5.931 6.629 6.248 5.883 5.644 6.57 6.443 6.066 6.248 6.248 5.807 5.977 5.7 5.977 5.977 6.409 6.392 5.524 5.426 5.858 5.858 5.954 6.57 6.044 5.392 5.615 5.615 4.954 5.781 5.459 5.807 6 5.322 6.066 5.585 5.358 5.248 4.907 5.555 4.807 5.392 5.728 5.044 5.17 5 5.524 5.248 5.087 4.858 4.644 4.585 4.644 4.807 5.285 4.644 4.585 4.7 4.585 4.248 4.524 4.644 4.322 4.7 4.392 3 4.248 4.248 4.392 3.17 4 3.322 4.17 4.248 4.322 4.322 3.807 3.7 3 4.087 3.7 3.459 3.7 3.907 3.907 3.322 3.322 4.087 3.907 4.248 3.322 4.17 3.807 3.7 3.585 3.807 4.087 3.459 3.7 4.322 3 3.907 3.7 4 3.322 3.585 4 3.17 3 3.585 4.087 3.7 4.17 3.459 3.459 4.322 3.322 4.392 3.7 3.322 3.585 3.459 4.248 3.7 3.807 3.807 3.7 3.585 3.7 3 3.459 3.459 3.459 3.459 3.585 3.17 3 3 3.459 3.807 3.322 3.907 3.459 3.17 3 4.087 3.807 3.807 3.585 3.585 3.459 3.17 3.459 4.248 3.459 3.907 3.322 2.322 3.459 2.807 3 2.807 3.17 3.459 3.322 2.322 2.585 4 3.459 3.459 3.459 2.807 3.17 3 2.322 3.322 3.17 3.322 4 3.322 2.807 3.322 3.7 3.585 3.17 3 2.807 3.17 3.585 3.7 3.585 3.322 2.585 3.807 3.459 3.907 3.459 3.17 3.459 3.807 2.807 3.459 3.907 3.807 3.585 3.322 3.322 3.907 4.459 3.7 2.807 4.087 3.17 3.17 4.17 3 3 4.248 4 3.459 2.807 4.322 3 3.585 3.585 2.585 4.248 3.322 3.585 3.7 3 3.907 3.17 3.585 3.459 3 3.7 3.585 3.907 3.17 3.7 3.585 3.322 3.7 3.7 3.322 3.17 4.17 3.585 3.807 3.585 3.807 3.585 4.087 3.807 3.322 3.322 3.17 4.248 4.322 3.907 3.322 3.459 4.087 3 4.248
gene202 5.248 4.907 4.755 5.459 5.044 5.087 4.807 5.358 4.858 4.755 3.807 4.644 4.17 4.248 5.209 3 4.585 4 5 4.954 4.954 5.322 5 5.285 5.044 4.585 4.807 4.585 4.459 4.954 4.644 3.322 4.585 4.322 4.954 4.907 5.672 5.285 5.585 4.858 5 5.17 5.087 5.954 5 5.285 5 4.392 5.17 5.248 5.459 5.524 4.858 5.672 4.907 4.954 5.392 5.459 5.358 5.672 4.907 4.585 5.615 5.555 5.755 5.209 5.672 6 5.392 5.248 5.492 5.833 5.426 5.17 5.615 5.426 5.322 5.322 5.285 4.459 4.907 5.585 5.459 5.426 5.459 5.129 5.615 4.644 5.426 4.644 5.358 5.285 4.392 4.755 3.7 5.129 4.322 5.555 5.129 4.322 5.129 4.755 5.285 3.585 5.209 5.17 4.585 4.807 4.755 5.248 4.17 5.087 4.585 4.524 4.459 4.459 4.459 4.248 4.585 3.907 3.459 4.248 4.248 4.392 4.585 4 4.524 5.17 4.392 4.755 4.459 4.392 4.858 4.644 4 4.17 4.954 4.858 3.807 4.248 4.644 4.755 4.087 4.524 4.524 3.907 3 3.585 4.459 4.907 3.585 4.954 4.248 4.644 3.807 4.907 4.524 4.322 4.248 4.585 4.585 4.858 3.907 4.322 4 4.807 4.585 4.858 4.907 5.209 4.087 4.907 4.7 4 5.129 5.17 4.248 4.17 5.248 5.209 4.459 4.322 4.644 4.858 4.248 5.459 5.17 5 4.858 5.615 5 4.7 5 4.392 5.087 4.7 5.392 4.7 4.907 5.285 5 4.858 5.781 4.087 4.755 5.392 4.954 4.322 4.954 5.087 4.644 5.285 5.285 5.781 4.858 5.087 4.644 4.807 5.209 5.7 5.755 4.755 4.644 5.524 4.585 5 5.248 5.728 4.524 5.492 5.977 5.322 5.209 5.459 5.17 5.524 5.459 5.17 5.392 5.044 5.555 5.129 5.883 4.524 5.209 5.17 5.358 5.17 4.7 4.907 5.209 5.129 4.858 4.755 4.807 5.129 5.322 5.248 4.644 5.17 5.044 5.615 5.459 5.392 5.672 5.392 5.728 3.807 5.087 4.858 4.954 4.248 4.7 5.129 5.129 5.392 5.426 5.285 5.755 5.392 4.907 5.17 5.129 4.524 5.426 4.755 4.585 5.044 4.954 4 4.858 5 5.209 5.17 4.322 4.755 4.858 4.459 4.585 3.907 4.322 4.248 4.7 4.907 4.524 4.907 4.585 4.954 5.17 4.585 4.807 4.644 5.285 4.17 3.907 5.129 5.17 5.459 5.087 5.248 5.285 5.209 5.426 5.129 4.755 4.17 5.209 5.129 4.907 4.755 4.858 5.087 5.044 5.285 5 4.585 4.954 5.087 5.426 4.585 4.755 5.285 5 5 4.248 5.087 4 4.907 5 5.087 5.129 4.755 5.285 4.954 4.907 4.248 4.7 4.17 4.644 4.524 4.392 5.044 4.248 5.087 4.392 4.248
gene203 5.555 6.267 6.658 7.516 6.539 6.658 7.248 6.6 6.807 6.629 6.741 7.313 7.459 6.687 7.011 6.833 6.807 6.129 6.615 6.7 6.322 5.087 7.022 7.044 6.87 5.492 6.57 6.022 5.931 6.907 6.87 5.672 6.539 6.459 5.833 6.358 6.728 5.954 5.555 6.248 7.119 6.492 6.087 6.248 5.672 6.248 6.555 6.304 6 6.409 6.524 7.022 7.066 6.845 6.459 6.508 6.7 5.322 6.322 6.476 6.19 6.585 6.741 6.19 6.375 6.845 6.833 6.022 6.931 6.687 6.066 5.17 6.728 6.15 6.129 6.19 5.954 5.907 6.267 5.977 6.19 6.615 6.248 6.087 6.392 5 6.322 4.322 5.7 5.907 6.229 5.644 5.129 6.248 6.524 6.492 6.714 6.443 6.375 5.807 5.833 5.209 6 6.459 4.907 6.375 6.304 5.672 6.129 6.209 6.267 6.322 5.755 6.229 4.907 6.687 5.285 5.672 6.6 6.426 6 5.883 6.17 6.375 5.781 6.304 4.459 5.858 6.304 5.615 6.109 4.17 6.209 5.672 6.066 4.807 5.755 6.19 5.585 5.977 6.57 6.15 5.883 5 6.087 6.833 5.044 5.615 6.022 6.322 5.17 5.728 5.322 5.755 5.907 5.555 5.833 4.644 5.322 5.044 5.644 4.248 5.585 4.7 4.459 4.807 4.755 4.954 2.807 4.7 4.858 3.807 4.322 4.907 4.755 4 4.392 4.7 4.644 3 4.524 4.585 2 4 3.585 4.954 4.524 4.585 4.248 2.807 3 4.248 4.392 3.807 4.248 4.17 4.644 3.7 4.524 4 4.392 4.248 4.459 4.322 4.322 3.459 2.585 4 4.17 2.807 3.7 4.248 4.907 4.954 4.459 3.585 3.907 4.087 3.585 4.17 3.459 3.907 4.392 4.322 4.17 4.17 3.459 4.392 3.585 2 3.585 3.459 4.087 4.322 3.807 4.248 3.7 3.459 3.7 2.322 3.322 4 3.807 4.17 3.807 2.585 3 4.087 4.459 4.087 3.907 4 4.524 3 4 4 4.459 3.585 4.087 4 3.585 3.807 3.322 3.459 3.585 4.807 4 4.17 1.585 3.585 3.322 3.7 3.907 4 2.585 3.459 3.17 2.807 3.459 3.322 4.322 4.087 1.585 3.459 4.459 3.585 3.907 2.807 3.459 3.807 3.459 3.585 3.807 3.7 2 2.807 3 3.7 3.459 3.907 3.17 4.392 4.087 4.392 3 3.907 4.644 3.322 3.7 3 3.907 4.087 3.585 3.907 4.644 3.322 4.585 4.17 4.524 3.585 4.248 3.7 3.585 4.248 2.322 4.392 4.524 3.7 3.807 3.7 4.248 3.322 3.7 3.807 4.392 3.459 3.322 3.17 3.807 4.322 2.807 3.585 3.322 4.807 3.585 3.7 3.322 4.17 3.585 3.585 4.459 3.7 2.585 3.907 4.087 4.392 3.7 4.248 3.907 3.17 4.087 3.907 3.907 4.392 3.459 4
gene204 4.907 6.87 5.883 7.539 6.615 5.755 6.358 4.459 6.919 7.087 6.285 5.781 6.285 6.755 5.781 6.34 5.672 6.919 7.077 5.728 5.524 7.14 6.17 7.18 6.409 4.248 5.17 7.392 6 7 5.524 7.644 6.426 6.658 6.931 8.017 7.313 7.098 8.295 7.209 7.295 7.622 6.781 6.919 7.077 7.96 7.555 6.741 7.524 6.19 8.039 7.098 6.741 7.665 7.577 7.022 7.954 8.234 7.022 6.304 7.687 6.966 8.2 7.607 6.895 7.531 7.366 6.322 8.033 7.19 7.524 6.539 6.459 6.476 6.409 6.82 7.651 6.322 6.539 6.87 7.098 7.562 7.129 6.524 7.443 7.807 7.7 5.977 6.7 5.883 6.807 7.267 6.17 6.658 7.322 6.492 6.022 7.492 7.219 6.17 6.066 7.839 6.741 6.524 7.322 4.644 5 6.954 6.248 5.954 6.833 7.2 7.919 7.57 7.401 7.781 7.5 7.435 6.6 8.044 5.426 7.679 7.459 6.82 6.883 7.615 7.392 7.033 7.629 6.794 7.707 6.687 7.687 7.276 6.426 7.119 6.794 7.18 7.555 7.011 6.285 6.066 7.607 7.044 8.17 7.972 6.57 7.435 7.707 6.539 8.295 7.775 6.989 5.492 7.349 7.658 8.017 6.285 6.954 7.755 6.87 7.077 5.087 7.895 7.794 7.577 5.644 7.044 5.833 6.858 7.451 7.807 7.57 7.755 7.524 8.262 7.011 7.077 7.524 7.768 7.6 7.229 7.728 7.977 6.392 7.833 7.858 8.087 5.907 7.807 6.658 7.401 6.109 8.388 7.845 7.34 6.931 8.414 8.19 6.672 7.707 6.615 8.5 8.119 7.768 7.788 8.29 8.299 7.96 5.492 7.768 8.447 7.607 5.7 7.883 7.651 7.484 8.934 8.581 8.145 8.317 8.344 8.539 9.195 7.977 7.066 8.748 7.901 8.304 7.443 7.768 8.022 8.43 8.15 8.637 8.596 6.066 7.451 7.977 7.109 9.253 8.771 6.672 6.459 6.022 7.418 6.229 8.219 8.496 8.422 7.331 7.7 8.353 6.845 8 8.531 8.285 3.907 8.362 6.629 8.19 8.15 7.637 6.644 6.833 7.665 6.392 7.459 5.954 8.033 7.592 8.011 6.409 6.555 6.672 7.044 6.248 6.989 6.375 7.468 7.267 5.858 6.728 6.954 7.781 7.693 7.508 6.57 6.883 7.728 7.418 7 7.96 7.907 5.555 8.011 7.801 5.555 6.229 7.077 7.516 5.931 6.714 7.209 6.895 7.672 7.066 6.714 5.358 5.524 6.7 6.304 6.492 5.977 6.883 6.741 6.129 6.066 5.285 5.615 3.807 7.098 7.435 6.741 5.392 6.322 6.82 7.129 6.629 6.943 7.418 5.524 5.781 5.644 6.629 6.409 6.15 6.794 6.229 6.794 7.585 6.022 7.022 6.508 6.524 5.358 7.119 7.022 6.977 7.409 7.331 5.781 6.977 6.209 7.16 6.426 7.2 5.954 7.044 7.443 7.109 6.508 6.15 6.443 6.7 8.248
gene205 4.954 5.17 5.426 5.7 4.858 5.459 3.322 2.807 4.248 4.392 2 3.322 1.585 3 4.585 4.644 4 3.17 4.087 4.585 3.807 3.807 4.755 3.17 4.7 4.7 3.585 4 3.585 5.248 3 4.17 4.322 4.585 3.585 4.17 5.129 3 3.585 2.322 1 3.7 2 5.044 4.7 4.807 5.426 4.248 5.426 5.755 4.17 5.672 4.322 4.248 5.524 4.322 5.524 4.755 5.209 4.459 5 3.322 4.644 2 4.954 4.524 5.728 4.248 4.17 5.459 3.907 3.322 4.907 4.322 2.322 2.322 3.7 4.392 3.322 4.755 2.322 2 3.17 1 4.087 4.087 3.585 4.087 4.392 3.907 2.322 3.7 2 3.322 3.7 4.392 2.322 2 4.248 3.459 4.858 3.585 3.459 4.858 4.17 2.585 4.585 0 3.807 4.087 4.392 5 3.907 2.807 5.17 3.807 4.644 3 3 4.087 4.755 1 4.392 0 5 2 4.858 4.248 2.322 3.322 4.248 2.322 5.322 5.492 3.807 4.954 2.322 4 4.755 5.209 5.524 4.907 4 4.17 3 4.459 4.858 2.807 5.322 5.7 4 3.7 4 4.459 4.524 4.17 3.322 4.322 4 3.459 4.392 3.322 3.807 3.7 4.907 3 4.755 4.392 4.807 3.322 5.129 2.807 1 3.322 4 0 2.322 4.392 3.7 2 4.17 2.807 1.585 4.248 4.807 4.322 4 4.585 5.129 2.322 3.459 4.17 2.322 4.248 2.585 2.585 0 4.392 3.7 2.585 2.807 3.459 2 4.17 3.585 2.807 4.459 3 4.524 4.907 2.807 2.322 3.17 2.585 3.322 2.322 4.17 2.807 3 4.322 4.755 3.17 4.322 4.644 2.585 2.585 3.585 3.585 2 0 1.585 4 3.907 3.907 3.17 2 1 3.7 4.392 1.585 3.322 3.7 3.17 2 2 4.7 3.17 2.807 4.858 3.907 3.322 2.807 3.585 3.585 3.907 3.585 3.459 2.807 3.459 2.322 2.585 4 4.459 4.524 2.807 4.858 4.524 2.585 4.644 2.585 3.322 3.807 3.907 3.459 4.524 2.807 3.17 5 4.392 4.7 5.248 2 3.459 2 3.807 4 3.907 2.322 5.322 5.954 4.7 4.907 4.248 4.524 0 3.585 5.524 4.459 4.585 2.322 4 4 2.807 4.755 5.755 3.585 4.524 3.17 2 5.248 4.858 3.322 4.644 5.285 3 3.585 4.087 5.492 2.585 1 5.322 4 4.585 3.322 4.755 3.322 2.807 4.322 4.807 3.807 5.392 3.807 3.459 4.954 3.322 4.7 5.248 5.044 6.022 2.585 5.285 6.322 3.459 4.755 5.459 3.585 3.322 3.907 4.087 4.585 5.555 4.755 5.087 4.858 4.17 4.585 3.7 5.17 2 3.322 5.931 4.858 5.17 3.585 3.17 4.17
gene206 6.858 4.087 7.044 6.044 7.721 7.087 7.468 6.19 6.022 6.87 7.547 6.714 6.858 6.7 7.7 7.687 5.459 8.006 7.011 6.209 5.285 7.257 6.087 7.304 6.977 5.248 7.883 7.768 6.585 7.443 6.883 6.585 6.087 7.295 6 6.322 6.977 6.285 5.209 7.585 6.066 6.229 7.34 6.781 8 6.907 7.651 7.484 8.071 7.267 7.119 8.459 7.401 7.925 8.43 7.459 8.295 1 7.443 5.781 8.134 6.644 7.833 7.358 7.937 7.762 8.422 6.768 8.271 8.195 6.129 6.615 7.714 7.919 5.755 7.044 6.658 6.807 6.57 6.615 5.755 6.209 5.7 5.615 3.907 6.022 7.651 6.15 5.248 6.919 4.858 6.022 4.954 6.954 4.322 7.562 7.276 6.109 7.845 6.392 5.585 7.022 5.615 7.295 4.585 6.476 4.524 7.248 6.741 7.17 7.781 7.714 6.807 5.426 7.285 7.687 6.741 5.977 6.585 6.794 6.658 7.931 7.516 7.562 7.755 6.672 6 5.883 7.304 6.492 7.033 5.555 7.864 6.426 7.109 8.134 6.672 5.358 7.229 7.19 7.794 7.762 5.555 5.883 6.714 4.954 5.285 4.644 7.665 6.82 6.17 4.954 6.755 6.943 5.755 7.693 8.022 7.16 7.011 7.331 7.977 4.907 7.304 5.931 7.5 7.7 7.516 7.524 8.185 7.827 7.585 3.907 4.459 6.833 6.919 5.585 5.524 7.066 6.443 3.459 7.087 4.755 4.807 5.755 6.358 6.845 5.248 7.17 4.524 5.672 7.794 6.304 6.672 7.6 5.755 5.285 6.883 5.524 7 4.807 6.883 7.022 7.418 6.644 7.714 3.585 7.331 6.714 7.615 7.637 6.426 8.028 7.022 7.267 5.392 7.435 6.615 7.807 6.87 7.615 3 7.435 7.119 7.401 6.919 6.34 6.022 5.807 7.615 6.943 5.285 5.209 4.322 7.129 5.358 6.687 6.585 7.794 6.615 6.022 7.864 6.555 5.426 7.555 5.858 5 4.954 6.943 5.644 7.889 6.109 6.883 6.229 6.459 6.919 6.392 6.966 6.209 7.18 5.728 6.6 5.044 5.833 5.129 5 6.977 7.276 4.858 6.943 7.57 3 6.044 7.531 6.044 6.919 6.6 6.492 5.728 4.248 6.954 4.17 6.087 1.585 7.276 6.15 5.907 6.644 5.358 4.807 7.219 5.907 5.977 5.807 6.17 6.492 6.741 4.524 6.17 5.672 4.248 5.285 5.492 6.845 6.087 3.17 6.492 5.392 5.392 6.409 6.508 6.794 6.459 5.555 4.322 1.585 7.366 7.257 7.484 6.768 6.845 5.672 7.18 5.644 6.087 5.807 4.858 6.555 5.807 6.15 5.426 7.459 5.858 5.755 6 6.426 4.322 4.858 5.492 7.17 6.6 6.658 4.322 6.7 4.907 4.248 5.555 6 6.375 5.954 3.17 6.15 5.728 6.358 6.087 7.033 6.459 3.322 6.375 6.755 6.781 6.87 6.508 5.459 4.392 6.129 7.267
gene207 0 0 4.087 0 0 0 0 4.322 3.459 0 0 0 1 0 0 0 0 0 3.585 0 0 0 0 0 1.585 0 0 4.585 1.585 0 0 0 0 0 0 0 0 0 0 0 0 0 0 0 3.907 0 0 0 0 3 0 0 0 0 0 0 0 0 0 3.907 0 1 0 1 0 0 0 1 3.459 0 0 1 0 1 0 0 0 0 0 0 0 0 1.585 0 0 0 0 4.322 0 0 0 0 2.585 0 1.585 3.807 0 0 1 1 0 0 0 1 0 1.585 0 0 0 0 0 0 1 0 0 0 0 0 0 0 2 0 0 0 0 2.322 0 0 1.585 0 0 0 0 3.7 0 0 1 0 0 0 0 0 0 0 0 0 0 0 0 2 0 0 0 0 0 0 0 0 0 0 0 0 0 0 0 0 0 0 0 0 2.585 0 0 0 0 0 0 0 0 0 0 0 0 0 0 0 0 0 0 1 0 0 0 0 0 0 0 0 0 1.585 1 0 0 1 0 0 0 0 0 0 0 0 0 3.459 0 0 0 0 0 0 0 0 0 0 0 0 0 0 1 0 0 0 0 0 0 0 0 3 0 0 0 0 0 0 0 0 0 3.807 3.585 1 0 0 0 0 0 1 0 3.459 0 0 0 0 0 0 0 2.585 0 1.585 0 0 0 0 0 2.807 0 0 0 0 0 0 1.585 0 0 0 0 0 0 0 0 0 0 0 0 0 0 0 0 0 0 2.585 1.585 1 0 0 0 0 3 0 1 0 3.585 2.585 0 0 0 2.807 3.7 0 0 0 0 2 0 0 0 0 0 3.459 0 0 0 0 4.17 1 0 1 0 1 0 0 0 0 1 0 0 0 0 0 0 0 0 3.17 0 1.585 0 0 1 0 0 0 0 0 1.585 0 0 0
gene208 5.728 6.066 5.285 4.7 6.022 5.883 6.087 5.907 5.358 5.954 6.17 6.409 6.322 5.285 5.977 6.358 5.907 6.539 5.833 5.555 5.322 4.954 5.7 5.209 5.322 5.492 6.19 4.7 6.304 6.267 5.977 5.781 5.833 6.672 5.7 5.044 6.022 4.858 5.087 6.087 5.883 6.044 6.524 5.931 6.129 6.229 5.807 6.585 6.794 6.895 5.907 6.57 6.658 5.883 5.907 6.629 6.229 4.248 5.615 5.807 5.392 6.6 5.7 4.644 5.524 5.129 6.17 5.858 5.285 6.57 5.615 5.858 6.248 6.539 5.883 5.728 4.7 6.022 6.392 6.19 6.443 6.285 5.044 5.322 3.7 5.858 6.066 5.833 5.728 6.426 6.267 6.022 5.977 6.672 6.392 6.883 6.375 5.17 5.954 5.954 6.209 5.858 5.426 6.209 5.248 6.17 6.7 6.022 6.966 4.248 6.229 5.392 6.109 6.304 6.943 6.585 6.615 6.476 6.615 7.077 6.358 6.459 6.672 6.672 6.409 7.19 5.977 6.492 7.066 6.728 6.82 6.285 6.672 6.229 6.585 6.82 7.248 6.728 6.954 7.295 6.658 6.989 7.229 5.883 7.098 7.229 7.304 6.907 6.629 7.476 6.585 7.577 7.418 7.19 6.615 6.248 7.044 7.5 7.384 7.577 7.954 7.954 7.781 7.375 7.492 6.907 7.57 7.257 8.384 7.295 8.028 7.313 7.665 8.414 7.276 7.18 5.977 7.426 7.833 7.248 7.6 7.16 7.983 8.224 6 7.19 8.248 8.972 7.358 7.672 8.326 7.209 8.165 7.322 7.877 8.165 8.253 8.611 7.925 7.418 8.455 8.061 7.331 7.6 8.57 6.977 7.459 8.313 8.353 7.331 7.814 7.679 8.15 7.943 7.629 7.87 8.472 7.615 7.7 7.077 6.285 7.592 7.919 7.435 7.883 7.219 7.788 7.267 8.006 8.308 7.295 6.943 8.271 8.426 7.607 7.833 7.629 7.679 8.248 7.629 8.34 7.901 7.907 8.618 6.781 7.82 8.335 8.98 8.011 8.455 8.64 7.484 7.304 8.683 8.992 8.804 8.6 9.093 8.907 9.063 9.129 9.095 8.665 9.371 8.504 9.207 8.683 9.568 8.82 9.162 8.731 8.626 9.358 9.545 9.738 9.541 9.333 7.781 8.861 8.992 8.765 8.814 8.658 9.814 6.672 8.98 8.827 9.028 8.943 8.937 7.728 9.424 8.721 8.98 9.236 8.811 9.246 9.375 7.741 8.83 8.574 8.983 8.849 9.219 8.551 8.858 8.707 8.622 9.066 9.187 9.006 9.165 7.644 9.676 8.745 7.257 10.147 9.743 9.401 9.478 9.217 9.428 8.972 9.15 9.422 8.889 8.492 8.439 9.311 9.292 9.457 8.836 8.114 9.082 8.969 8.836 8.281 8.547 8.721 8.937 8.966 8.114 9.447 8.476 9.869 8.388 8.758 8.87 8.443 8.435 8.804 8.581 7.858 9.262 9.071 8.725 9.042 8.6 8.439 6.989 8.622 8.322 8.992 8.547 7.839 8.798
gene209 4.392 3.585 5.209 5.459 5.17 5.833 4.7 4.524 5.087 4.7 4.087 5.209 5.248 5.977 4.644 4.524 4.907 6.17 5.392 5.426 3.585 4.248 6.555 5.728 4.322 5.615 6.17 3.907 5.585 4.807 5.285 4.392 5.358 5.285 3 5 4.459 5.209 3.7 5.044 4.585 5.129 5.807 4.7 5 4.755 6.615 4.087 5.954 5.392 5.931 6.392 6.022 5.392 5.833 5.7 5.781 4.755 5.17 5.285 3.807 5.087 4.322 3.7 3.907 6.129 7.17 6.129 4.585 6.687 5.459 4.585 5.755 4 4.755 5.615 4.7 4.585 5.931 4.087 5.209 4.585 6.285 5.044 5.492 6.129 5.728 5.459 6.044 5.833 5.524 6.858 5.129 5.615 5.17 6.248 5.755 4.392 4.322 5.907 6.672 4.524 4.248 5.358 5.755 6.304 5.044 4.248 5.358 3.907 3.907 6.044 5.524 5.781 4.644 5.248 5.392 5.524 6.109 4.807 6.267 5.358 6.17 5.087 4.644 5.977 6.555 4.392 6.129 5.392 6.687 6.267 5.426 6.794 5.248 5.322 5.248 7.229 6.615 5.755 6.895 5.555 4.807 6.585 5.17 5.358 6.209 6.285 4.807 6.248 5.087 6.714 5.087 5.977 6.741 7.066 5.672 6.392 7.19 7.285 6.17 7.714 7.366 6.19 7.409 5.044 7.555 6.409 7.044 6.443 5.285 6.7 6.375 7.14 7.484 5.322 6.714 5.728 7.129 7 6.687 6.615 5.644 6.768 7.055 7.87 7.57 7.966 6.687 6.524 6.728 6.109 6.585 6.087 6.508 7.033 7.858 6.392 7.426 6.285 6.629 7.033 6.409 6.229 8.077 7.6 6.57 7.443 6.6 7.418 7.022 6.322 6.919 7.788 7.516 6.524 8.443 7.267 7.877 7.735 7.418 6.615 6.907 5.883 7.762 7.531 7.531 7.34 5.858 6.741 6.443 6.17 6.615 7.066 6.919 6.781 6.492 6.845 7.313 6.285 6.524 5.555 5.883 6.931 6.672 6.644 5.883 5.858 6.966 5.426 7.366 5.322 6.6 6.304 6.109 6.209 6.267 6.82 6.129 6.883 5.392 6.87 6.409 7.651 6.644 6.34 7.349 5.672 7.96 7.375 7.066 6.728 6.443 7.665 7.418 8.257 7.055 7.098 6.17 6.615 7.18 7.516 7.022 7.077 6.615 6 6.807 6.248 6.044 6.687 7.358 7.055 7.011 6.129 7.129 5.954 5.392 7.435 7.219 8.077 5.087 7.229 7.295 7.384 6.304 7.295 7.349 6.714 7.313 6.966 7.768 7.435 6.658 7.16 7.762 7.948 7.229 8.304 7.066 8.276 9.212 6.672 7.044 7.693 7.845 4.954 6.17 7.2 8.335 6.229 7.629 6.375 7.15 7.775 6.409 7.087 7.267 6.919 6.443 7.954 7.322 7.87 6.943 8.98 8.814 6.15 7.7 7.977 7.435 7.16 7.392 7.925 7.229 7.679 7.775 8.028 6.322 8.451 6.781 5.492 8.371 6.022 7.531 7.34 6.15 6.768
gene210 3.7 5.426 4.17 5.492 5.392 5.585 5.672 5.044 5.585 2 4.644 4.322 4.7 4.248 3.17 4.585 0 1.585 5.644 6.022 5.322 5.426 4.459 4.248 4.807 3.17 5 3.322 5.755 5.248 6 4.644 5.954 4.585 1 0 5.644 5.555 5.781 3.585 6.19 5.17 5.459 6 6.087 6.459 1.585 6 3 5.17 5.931 6.285 6.443 4.907 6.539 6.229 4.322 6.066 5.755 5.644 5.833 3.322 6.375 5.977 6.392 4.17 6.17 5.954 6.807 5 4.858 6.129 5.977 5.285 5.615 5.615 5.977 4.954 6.109 5.931 7.14 4.755 6.492 5.858 6.392 4.524 3.322 6.539 6 3.907 3.7 6.82 0 5.728 6.285 3.459 5.781 5.672 0 5.883 4.858 5.615 6.066 5.044 4.322 5.931 5.954 5.807 6.285 5.954 6.687 6.15 6.209 4.7 6.229 6.426 6.109 6.585 2 7.044 6.248 4.087 6.768 6.492 5.755 6.644 6.209 6.714 6.895 3.459 6.954 6.409 5.833 6 0 5.672 5.459 6.426 6.57 5.644 6.768 4.644 2.322 5.044 6.022 2.807 6.022 4.807 4.248 4.392 5 5.755 5.524 5.781 4.392 4 5.755 5.555 5.7 5.644 5.524 3.907 5.781 5.358 4.17 4.907 4.392 5.833 5.524 4.755 4.907 5.644 4.858 3.807 4.858 5.248 4.858 4.907 4.907 4.7 5 4.248 5 5 5 4 5.858 5 3.17 4.459 5.209 3.807 5.755 4.392 4.644 4.459 5.209 5.728 2.585 5.087 1 4.644 4.907 5.755 5.322 5.087 5 5.459 3.7 3.7 3.322 5.585 5.907 5.907 5.7 4.644 5.907 3 6.539 6.322 5.615 4.807 5.833 5.322 5.459 1.585 3.907 5.358 3.585 5.492 5.459 6.409 5.358 6.17 3.459 4.644 5.954 4.248 4.17 4.248 5.285 5.044 4.644 6.248 6.209 6.714 5.883 6.476 4.087 5.858 6.375 2 3 5.977 6.129 5.209 5.285 6.392 5.883 6.15 6.109 6.066 5.644 2.807 2.585 6 5.755 6.066 6.459 6.687 6.728 2.322 6.087 5.883 6.285 6.585 4.524 5.977 4.954 5.907 5.644 3.322 6.409 6.714 6.022 5.524 4.524 6 4.17 6.629 1 5.954 0 6.285 6.109 6.358 6.833 6.714 5.17 1.585 5.883 6.15 6.267 6.15 5.907 6.459 6.15 3.585 6.539 6.57 6.629 7.077 6.895 6.687 6.358 7.34 6.15 6.781 6.109 7 6.895 5.555 6.409 6.87 7.033 7.022 6.129 4.585 6.375 7 7.17 5.907 5.459 4.087 6.19 5.954 6.392 5.755 5.392 5.954 5.728 5.129 5.833 1.585 5.728 6.248 7.098 6.459 0 6.426 6.087 6.966 6.508 5.977 7 6.409 6.426 5.044 5.644 6.19 5.248 5.907 6.392 4.392 6.375 5.17
gene211 7.322 7.693 7.788 8.055 7.82 8.119 8.022 7.768 6.34 7.651 7.651 7.794 7.285 7.098 7.762 6.943 7.14 7.401 6.109 7.555 6.459 7.516 7.827 5.931 6.977 7.721 7.516 5.833 7.547 7.883 7.562 7.562 7.219 7.476 6.966 7.34 7.57 7.19 7.459 7.022 6.15 7.19 6.977 6.508 7.055 7 6.066 7.451 6.19 7.741 7.011 7.285 7.129 7.229 6.895 7.295 7.468 7.219 7.077 7.119 6.409 6.304 6.7 6.248 6.443 6.539 6.768 5.977 6.443 6.322 5.555 6.644 5.585 6.459 6.229 4.322 6.375 6.409 6.304 6.476 5.883 4.954 6.492 6.845 6.17 6.658 6.492 6.19 6 6.15 6.555 5.977 6.459 6.443 6.539 5.524 6.267 6.409 6.768 5.672 4.858 6.19 6.409 5.977 6.248 6.248 6.15 6.209 6.267 5.392 5.459 5.492 5.7 5.322 5.248 4.585 5.672 6.044 5.7 6.129 5.044 4.644 5.644 5 5.322 5.322 5.17 6 5.555 5.392 5.833 5.044 4.807 5.358 3.807 6.066 5.044 6.022 5.833 6.34 5.807 5.285 6.34 6.209 6.022 5 5.459 3.585 5.044 6.687 5.807 6.794 6.672 6.285 6.022 5.7 5.954 5.392 5.755 6.476 5.644 6.129 6.285 6.555 4.954 5.492 3.807 5.17 5.672 6.087 6.109 6.358 6.229 6.15 6.066 6.57 5.17 5.285 6.409 4 5.492 5.807 4.644 6.267 6.087 5.907 6.443 6.129 5.285 5.7 6.375 6.209 6.109 5.209 5.781 5.807 4.807 5.459 5.615 5.807 5.807 5.585 4.858 5.931 5.492 4 4.7 4.644 5.426 5.492 4.954 5.358 4.7 5.285 5 5.728 4.392 5.672 4.644 4.7 4.907 5.285 5.129 5.459 5.044 4.807 5.322 5.285 4.644 5.17 5 5.129 3.322 5.087 4.087 5.044 5.248 4.954 5.209 5.248 5.7 5 5 4.459 4.248 4.17 3.17 5 4.755 5.044 5 4.807 4.858 4.585 4.524 5.129 4.807 2.807 4.755 5.129 4.524 4.248 4.858 4.524 4 5.087 4.858 4.755 4.322 4.524 5 4.087 5.524 4.585 4.585 5.248 5 5.426 5 5.585 4.644 4.907 5.209 4.585 5.392 4.17 5.358 4.954 4.087 4.755 4.459 5.087 4.755 5.322 4.322 4.7 5.322 4.644 4.17 5.426 4.858 5.285 4.7 5.044 4.7 3.807 4.7 4.755 5.524 4.7 4.459 5 4.524 4.644 3.807 5.044 4.807 2.807 4.858 4.807 5.248 4.807 4.585 3.907 4.858 4.644 5.248 4.459 2.807 4.322 4.858 5.044 1 3.585 5.044 5.322 5.585 4.858 5.322 5.285 5.248 4.807 5.087 4.755 5 3.807 5.17 4.392 4.7 4.858 4.7 3.7 4.248 4.17 5.129 4.392 4.755 4 5 3.322 3.807 4.392 4.858 5 4.524 5.129
gene212 4.644 4 6.15 4.392 5.781 5.644 4.459 3.807 6.476 5.044 7.651 4.755 0 6.129 2.585 5.248 4.392 7.276 5.7 2.585 6.7 5.858 5.883 5.977 8.299 7.459 7.852 4.755 7.57 2.322 6.19 5.209 0 1 6.977 5.209 7.022 7.426 5.585 3.322 7.331 6.248 0 5.728 6.919 4.524 5.209 1.585 7.257 3.459 0 5.322 6.304 6.066 5 7.435 5.129 6.728 6.57 3.459 2.807 5.285 5.781 7.451 4.392 5.931 6.066 6 4.755 0 1.585 6.285 7.833 3.585 0 5.129 0 0 7.585 1 5.087 3 5.322 0 6.426 3 0 4.807 0 5.17 1.585 6.585 4.7 0 3 4.459 3.322 6.492 1.585 3.807 4.954 6.714 5.755 5.358 4.524 5 0 2.585 3.17 6.229 4 3.322 0 0 3.459 2 1 0 2 4 4.459 3 3 2.585 5.426 3.17 0 3.807 6.768 4.644 2.585 0 4.248 4.644 2.807 4.17 1.585 4.954 3.907 4.907 4.755 5.426 0 4.954 5.129 2.322 1.585 1.585 1 5.728 2.322 5.977 4.755 3.585 3.459 6.443 5.672 4.392 4.459 5.672 4.459 5.524 7.055 5.087 2 5.555 3.17 3.807 1 4 4.644 6.209 4.322 6.585 6.409 2 1 2.585 5.322 0 1 4.248 0 6.15 6.931 6.476 5.322 6.129 7.248 4.954 2.807 5.248 4.644 6 4.807 6.209 3 0 4.17 6.392 3.459 7 6.977 5.755 4.954 0 3 5.672 0 6.82 7.547 8.665 6.109 7.229 6.931 0 4.585 6.585 6.066 4.459 0 4.17 3.322 5.459 2.585 3.807 5.285 7.735 9.375 3.7 6.741 6.858 4.392 4.7 8.7 5.672 4.858 6.687 7.304 7.555 4.322 0 3.322 2 8.098 5.672 6.285 4.807 4.087 9.358 6.524 6.267 8.29 2.807 5.17 7.585 8.397 7.129 8.262 7.098 6.7 0 7.267 6.209 5.358 7.238 8.129 7.622 6.768 5.7 8.566 7.248 5.129 7.109 7.794 0 6.322 8.077 6.476 9.008 1 0 5.931 6.658 6.34 8.165 2 4 5.672 6.375 6.794 4.322 7.954 7.644 3.585 7.814 4.459 7.2 1 7.468 7.852 0 5.17 3.17 5.954 5.555 7.219 6 7.637 0 4.524 7.629 3.459 7.6 3.807 4.585 5.524 4.459 3.17 7.966 2.585 6.989 3.7 8.257 2.807 6.524 6.658 7.931 5.322 1 4.248 6.644 5.358 5.781 5.426 7.459 4.087 7.055 2.322 5.248 6.658 3.322 6 5.524 4.807 3.459 6.7 6.954 1 0 6.392 3.459 3.459 4.755 5.129 4.954 0 4.17 6.304 4.17 4.459 1.585 4.17 3.17 5.087 3.322
gene213 0 0 0 0 0 0 1 0 2.322 0 0 0 0 5.044 0 2.322 0 0 3.17 0 0 0 0 0 0 0 0 0 0 0 0 3.322 0 0 2.585 0 2.322 0 0 0 0 0 2 0 0 1 1 1 2 0 0 0 4.087 2 4.322 3 0 3.807 2 0 2.585 3.17 0 3.585 0 0 0 0 2.807 0 0 0 3 0 0 0 0 0 0 4 0 0 0 3.585 0 5 0 0 2.807 0 3.585 1.585 0 0 2.807 2 0 0 0 0 0 1 0 1 0 1 3.585 3.17 0 0 5.209 0 2.322 0 0 0 0 0 2.807 2.807 4.322 0 4.459 0 0 3.7 0 0 1.585 0 0 0 1.585 0 0 6.022 1 2.322 6.7 1 4.248 0 0 0 0 0 0 0 0 0 5.585 3.17 5.728 0 5.954 1.585 1 0 0 5.322 2.322 0 1 3.459 0 0 2.585 1.585 3.17 0 0 4.392 0 4.322 0 0 0 2.322 1 0 0 1.585 0 0 0 2.807 1 3.17 4.392 0 0 1 2 5.209 1 7.877 3 0 0 6.728 6.644 2.807 9.127 0 1 3.907 0 0 0 0 0 5.755 4.585 2 3.17 0 3.459 2.807 0 2.585 0 0 0 0 0 7.109 6.728 0 2 0 0 0 0 0 0 7.516 1 0 4.248 0 0 1 2.585 2.322 6.443 3.585 8.375 2.322 0 0 5.044 7.794 6.629 5.17 1.585 6.426 0 6.741 7 0 0 0 0 0 0 3.17 4.087 7.972 0 0 3 0 1.585 3.7 0 0 5.858 1 4.248 0 0 0 4.248 5.129 1 1.585 3 0 0 0 5.781 0 0 2 2.585 3.907 2.807 0 0 0 6.248 0 1.585 0 1 1 0 2.322 0 0 0 0 1 7.033 2.585 0 3.907 0 0 0 0 0 1 2.807 0 4.7 0 0 4.248 0 0 0 2.322 0 5.858 0 0 1 0 0 0 1.585 0 4.322 0 2.585 0 2.322 0 0 0 0 3.807 0 0 0 0 0 0 1 0 0 1.585 0 1 0
gene214 4.807 5.044 2 2 4.644 4.755 5.977 3.17 3.585 4.585 5.358 5.977 4.907 3 5.17 4.858 3.7 4.807 5 4.459 3.459 4.807 4.459 4.248 2 3.907 3.807 3.459 4.248 2.585 4.087 6.044 4.392 3.585 4.807 4.322 3 4.322 3.322 5.672 3.17 5.392 4.322 4 6.229 4.755 4.392 3.7 5.931 2.807 2 5.781 3.585 3.585 5.585 5.858 4 4.807 5.883 1.585 3.459 5 4 4.248 4.459 0 3.807 3.459 4.7 4.248 5.585 2.322 4.7 4.248 5.755 5 3.807 3.7 4.7 5.392 4.807 6.524 5 3 4.322 4.807 4.585 4.322 4.392 5.907 2.585 5.044 4.907 6.615 5.044 5.755 4.907 4.644 4.954 5.931 3.17 3.907 4.524 4.907 3.585 3.322 5.17 6.524 5.833 4.585 5.977 5.322 4.459 2 4.087 6.508 4.7 5.285 4.807 6.375 5.209 4.087 6.087 5.833 3.322 3.807 1 4.807 6.476 4.755 5.087 6.285 5.459 4.392 3.17 6.248 5.555 5.459 4 5.044 4.954 5.426 2 2.807 5.044 6.426 5.087 4.807 3.7 4.858 4.644 4.459 4 5.285 4 4.644 5.17 5.322 6.248 5.358 6.066 3.459 4.392 5.459 4.585 5.426 5.129 4.322 5.285 4.907 6.375 5.615 6.304 6 4.807 4.17 4.7 5.931 5.672 5.17 4.585 5.426 7.17 6.022 3.807 4.392 6.044 3.459 5.672 5.248 5.044 4.087 7.219 3.907 6.459 4.17 6.82 6.209 6.267 5.044 3.907 6.508 5.644 3.907 7.14 4.248 6.129 4.755 5.17 5.524 5.358 6.375 6.6 5.7 5.555 5.954 7.066 4.17 7.781 5.524 5.615 7.17 5.285 6.57 6.989 7.547 5.459 4.524 5.858 5.728 7.577 6.492 6.022 6.977 6.19 5.459 5.931 5.358 7.322 5.524 4.858 4.392 5.322 6.285 5.492 7.615 7.313 8.839 2.322 8.618 4.858 7.313 5.858 8.422 7.484 6.459 5.954 6.781 4.858 6.6 7.814 7.257 7.651 4.524 7.295 7.209 7.119 7.313 6.687 7.919 7.585 6.19 6.781 7.366 7.983 7.375 6.895 5.833 7.426 5.285 5.907 5.833 4.524 7.331 6.833 5.728 5.7 7.637 6.022 7.098 3.7 7.066 4.807 7.087 8.313 7.109 6.87 7.954 5.7 5.755 5.426 7.644 7.055 6.109 6.409 7.82 5.392 7.313 7.954 5.322 7.14 7.907 5.459 6.883 5.358 5.129 7.011 8.071 6.322 8.647 6.267 8.629 6.585 6.426 6.443 7.845 6.6 5.585 5.858 6.539 6.476 7.2 5.322 6.066 8.344 6.409 6 5.672 7.16 6.229 6.82 6.943 5.644 5.954 7.011 6.615 6.15 6.066 5.17 4.392 5.781 4.907 5.644 6.285 5.615 8.093 6.34 4.524 6.895 6.883 6.267 7.443 4.322 3 7.418 7.34
gene215 1.585 2.322 0 2.585 2.322 0 2 1 0 0 3.17 1 2.585 1 1 2.585 3 2 0 3.17 2.322 2.585 1.585 1 4.755 1.585 2.322 3.459 1 4.087 4.459 3 2.322 3 2.322 3.459 2.807 3.459 3.17 1 1.585 1 1 3.322 2.585 0 2 3 3.459 3.459 2.585 1.585 2 0 2.585 2.807 2.322 3 2.585 2 2.322 1.585 2.322 0 1 0 1 3.7 1 1.585 3.807 1 1 1 3.17 3.322 1.585 3.585 1.585 3 3.17 1 3.459 0 3.322 4.17 3.322 3.322 0 3.907 2 0 2.322 2 0 2.585 2 3.7 1 2.322 1 2 1 0 1.585 1.585 4 0 2.322 2 1 1.585 2 0 1 2.807 2 1.585 1.585 1 2.322 2 0 1.585 1.585 3.17 1.585 1.585 1.585 3 1 0 1.585 1 3.7 0 1.585 2.585 0 0 2.585 2 0 2 1 2.585 3.17 3 1.585 2.322 2.322 2.585 2.807 4 1 3.322 2.807 4.755 2.322 1.585 2.322 4.524 1 3.585 3.907 2 2.585 4.585 1 3.459 3.7 5.728 2 5.672 4.392 4.7 4.858 4 3.7 5.644 4.248 5.209 3.17 5.17 5.129 1 3.17 4.524 3.17 3.907 3.17 4 1.585 3.807 4.248 0 4.087 2.807 4.17 4.524 4 4.322 2.322 2.322 5.044 4.858 3.459 5.883 2 3.7 4.17 4.585 1 4.524 5.728 3.322 2.585 1 4.7 3.7 5.644 4.459 4.858 3.322 3 5.248 1.585 3 5.209 6.022 6.858 0 3.907 4.644 5.087 5.492 3.907 2.807 1 3 4.907 3.7 5.672 4.585 5.883 2.322 4.248 5.17 3.7 3.459 4.907 5.322 5.285 3.807 4.755 7.229 0 4.858 5.129 2.585 3.585 4.755 3.17 4.248 5.954 4.954 6.392 3.459 3.7 2.322 3.807 2.585 5.555 4.392 5.17 4.17 5.833 4.7 4.7 3.807 5.755 5.044 5.524 5.728 6.459 1.585 4.17 6.7 5.426 2.807 5.322 5.858 5.954 5.858 4.7 6.304 4.954 5.209 4.644 1 4.807 2 3.7 5.358 1.585 3.322 4.907 5.524 3.907 3.585 4.322 4.087 1 5.322 4.524 3.585 3.459 3.585 5.285 3.17 3.459 1 5.248 4.392 3 5.248 2 3.322 3.907 5.322 2.585 3.907 4 3.907 5.087 5.322 6.17 2.585 2.585 3.807 4.322 5.17 6.087 3.17 2.807 4.248 3.807 5.524 5.426 4.954 2.322 4.858 4.858 5.392 2.585 3.585 3.807 2.322 3.459 0 4.087 3.7 4.087 4.087 3.459 5.492
gene216 5.755 6.714 5.322 5.807 3.807 4.907 5.426 5.555 5.615 6.109 6.6 5 5.755 6.285 5.285 5.492 2.322 6.644 7.304 6.358 6.833 6.15 5.755 4.459 6.267 6.768 6.931 4.524 5.755 6.109 6.931 4.17 3.585 6.15 5.322 1 2.322 6.248 5.858 6.409 5.585 5.585 6.044 4.585 6.555 6.066 3.17 6.19 3.907 4 6.129 5.755 4.755 4.392 5.858 5.555 6.129 5.644 6.087 5.044 6.19 6.15 4.322 6.7 5.044 4.954 4.907 5.248 5.426 4.524 5.755 5.087 2.585 5.524 6.741 6.7 5.907 6.508 6.044 3.17 4.322 5.615 6.87 5.7 6.833 5.044 5.907 4 5.285 7.066 6.229 6.15 6.322 4.644 4.755 5.492 5.426 5.129 5.17 5.044 4.524 7.267 5.555 5.907 7.16 3.807 6.977 6.248 5.672 5.858 5.931 6.17 5.209 5.672 5.931 4.585 5.672 4.392 5.209 5.044 4.322 6.17 5.7 3.7 2 6.15 6.895 6.17 5.615 6.615 3.907 3.7 5.17 5.087 4.807 5.524 6.34 5 4.524 5.209 6.15 3.585 5.644 5.322 4.807 6.248 4.322 5.044 5.755 6.476 5.555 5.322 7.492 5.459 4.392 6.267 4.459 4.392 3 5.7 4.322 5.392 4.755 6.109 5.392 6.954 4.858 4.322 6.022 4.858 3.585 4.644 5.954 6.989 3 5.358 5.977 3.459 5.358 5.524 5.883 5.807 5.209 5.322 5.954 6.508 5.129 4.585 5.392 6.895 3.7 4.087 5.492 5.087 6.977 5.883 4.392 6.15 5.17 7.044 6.845 6.895 5.044 4.644 3.7 4 5.954 5.492 6.426 5.755 6.82 5.044 6.15 5.883 5.807 2.807 6.322 6.476 3.807 6.57 6.285 3.807 3.907 4.907 5.209 6.895 5.644 6.409 6.714 7.5 3.322 4.248 5.087 5.931 6.741 6.087 5.781 6.392 6.17 5.285 6.19 6.687 6.34 5.781 5.781 1 5.322 6.209 7.098 5.17 5.977 4.858 6.672 4.807 5.044 6.919 4.17 5.17 4.954 5.728 7.285 5.524 7.18 6.044 5.977 6.087 5.459 8.224 5.728 5.883 7.077 5.087 6.267 6.845 7.358 4.392 6.781 5.755 5.931 6.755 4.755 7.516 5.755 5.954 7.066 6.459 7.229 6.409 5.285 7.238 6.248 7.484 5.755 7.129 6.17 7.451 6.229 7.401 5.931 5.17 7.15 7.435 6.476 6.57 5.358 7.547 7.845 6.044 7.022 7.077 5.644 4.7 7.913 6.629 6.267 7.629 5.492 6.15 6.644 6.895 5.883 7.476 6.267 6.129 6.248 4.907 6.229 7.044 6.977 6.931 4.322 5.426 3.17 7.16 6.17 6.358 5.7 5.459 6.409 6.6 6.322 7.14 6.989 4.087 5.7 8.134 5.129 7.022 5.555 6.82 6.492 6.248 6.907 6.966 7.304 3 4 6.476 6.392 7.077 7.57 5.492 6.17 8.219 5.807 7.18
gene217 7.285 6.672 6.044 6.989 5.858 7.248 5.755 5.644 6.977 5.615 6 7.033 7.562 5.977 6.907 5.833 7.426 6.34 5.977 6.833 6.585 6.907 5.755 5.044 6.87 6.15 6 6.508 5.883 7.109 5.585 6.492 7.285 7.087 6.728 6.658 6.375 5.426 6.426 6.358 6.658 6.15 6.833 6.409 6.6 5.426 5.358 6.022 5.7 6.392 5.977 6.129 7.022 5 5.728 4 4.459 5.907 5.858 5.7 2.322 5.954 5.209 4.087 5.248 5.285 4.087 3.322 6.34 4.7 5.755 4.248 4.248 6.229 5.426 4.907 1 4.954 4.807 4.907 5.555 6.19 5.248 5.358 6.044 4.907 6 4.755 5.459 4.248 4.524 4.755 3.807 4.322 4.954 4.322 3.807 3.459 3.907 5.248 5.17 4.907 5.209 4.087 4.17 4.807 3.7 4.248 3.907 4.248 4.087 4.17 5 4.585 3.907 3.585 5.044 4.17 3.585 4 2.807 4.17 4.248 3.807 4 5.087 4.954 4 3.585 4.17 3.907 4.087 4 4.087 4.087 3.585 3.7 1 3.459 2.807 4.954 4.322 4.807 4.644 4.7 5.087 4.459 3.585 4.755 4.392 5.044 3.322 5.17 5.285 4.807 5.248 4.858 4.644 4.459 4.858 4.954 4.7 4.644 4.459 4.907 4.459 4.807 4.954 3.17 4.755 4.907 3.17 3.807 5.524 5.248 5.129 5.358 6.658 5.672 5.426 5.672 5.7 5.392 5.555 4.087 4.585 5.931 4.907 4.858 5 4.392 4.322 5.392 5.248 5 5.931 5.129 5.285 4.807 4.755 4.322 4.858 4.954 4.585 4.7 5.358 5.129 3.322 4.7 5.17 4.907 4 4.7 4.392 4.524 4.585 4.807 3.7 5.285 4.7 2 4.907 5.358 3.459 4.644 5.209 5.248 5.248 4.858 4.322 4.858 4.807 4.17 5.907 4.392 4.459 4.459 4.954 4.807 5.524 3.807 4.585 4 4.858 4.7 4.7 4.7 5.248 4.322 4.322 4.248 3.585 3.459 4.248 3.907 5.129 3.17 4.322 4.17 3.7 4.755 5.426 4.907 4.17 4.755 5.555 5.209 4.087 3.907 4.322 4.7 4.907 4.807 3.459 5.585 5.954 4.7 4.524 5 5.087 4.585 3.807 3.807 3.807 3.17 4.807 4.954 4.954 4.954 4.907 4.524 4.7 3.585 4.459 4.644 4 4.907 4.087 4.087 4.644 4.392 4.807 4.907 4.524 4 3.7 4.087 4.7 4.459 2.585 5.044 4.7 5.087 4.524 3.7 4.858 4.392 4.392 3.7 4.524 4.954 5 2 3.907 5.781 4.907 4.392 4.585 4.807 4.954 4.585 4.7 4.755 4.392 4.644 4.954 5.392 3.17 2 4.322 4.585 4.755 5.087 4.7 5.129 5.492 4.858 4.755 4.392 5.977 5.492 5.807 4.7 4.907 5.248 4.858 4.858 4.322 5.044 3.459 4.322 4.7 0 4.392 4.858 3
gene218 1 0 0 2 0 1 1 1.585 1 1.585 1 2.585 0 0 0 1 2.322 0 1 0 0 2.585 0 1 3 1.585 0 2.322 2.585 1 1 1 0 1 1 0 2 0 0 0 1 0 0 0 0 2 1 0 2 2.322 1 0 2 0 0 0 1.585 0 2.322 1 0 0 1.585 0 1 0 0 0 0 0 0 0 0 2.322 1 0 0 1 2 0 1 1 0 0 0 1 2.322 1 0 0 0 0 0 0 0 1 0 0 0 1 1.585 0 0 0 1 1.585 0 0 0 0 0 1.585 0 0 0 2.585 0 0 0 0 0 0 0 0 0 0 0 0 0 0 0 1 0 0 0 0 0 0 0 0 0 0 0 0 0 0 1 0 0 1.585 0 0 0 0 0 0 2 1.585 0 0 0 0 1 0 1 0 1 0 0 0 0 0 0 0 1.585 0 0 1 0 0 0 0 2 2.322 1 0 0 1 0 0 0 0 1 1.585 3 0 0 2 0 0 1 0 1.585 0 0 1.585 0 0 0 1.585 2 0 1 1.585 0 0 2.585 1 1 0 2 2 0 0 3 0 0 0 0 0 0 0 0 1 0 2.807 0 0 0 0 0 0 0 1.585 0 1 2.322 1 0 2 0 1 1 0 0 1 0 2.807 0 0 0 0 0 0 1.585 1 1 0 0 0 0 0 0 2.322 1 0 0 0 0 0 0 0 1.585 0 0 2 1 1.585 0 0 1 2 0 0 0 2 1.585 1 1 1 0 1 0 1.585 0 0 0 0 0 3 0 1 0 0 3.322 1 0 0 4.459 0 0 1 1.585 2.322 0 0 0 0 0 0 0 3.7 0 0 3.17 1 0 0 0 0 0 0 2.807 0 0 0 0 0 3.585 0 0 2.322 0 2.322 0 0 0 0 0 0 0 0 1 2 0 0
gene219 2 2.585 2 3 1.585 1 2.807 4.248 3.17 2.807 3.322 3 2.322 2.585 3 2.585 1 4.524 3.585 3.322 1 3.17 2.322 1 2.322 4 2 2 2 4.17 4.755 3.17 2.322 2.322 0 4.087 0 4.459 4.248 2.807 3 0 4.087 3.7 3.585 3.322 4.907 4.087 2.585 3.807 2 4.807 1.585 4.7 3.585 4.392 4.755 4.17 2.807 5 2.585 2 4.17 3.322 4 4.858 4.459 5.044 3.322 4.644 0 4.585 5.209 3.459 3.459 3.7 3.907 3.17 2 5.585 3.907 2.585 3.807 3.17 1.585 1.585 4.585 2.585 2.807 5.044 2.807 3.459 5.17 5.7 3.7 5.248 3.585 3 5.209 3.7 4.644 3.907 2.807 2.585 4.322 1 4.17 3.807 3.322 3.459 3.7 4.459 3.7 3.585 4.858 4.755 4.087 2 3.17 4.459 1.585 4.322 3.322 3.585 2.322 3 3.807 5.285 5.087 3.17 4.322 2.807 2.585 4.248 3.807 2.322 2.322 2.807 4.17 2.807 3 3.907 3 3.322 1.585 3.585 1 4.322 1.585 1.585 3.17 3.322 2.807 3 3.322 4.248 3.807 3.585 3.585 2.585 3.907 4.248 5.672 2.585 3.807 1 4.459 3.17 2.585 3.459 2.322 2.322 1 4.858 2.807 4 2.807 4.907 3 3.17 3.807 3.17 1 3 2.322 4.087 3.322 4 4.459 4.459 4.907 4.17 3.17 3.7 5.087 4.322 3.322 2.807 5.044 4.644 3.459 3.322 4.907 3.585 4.7 5.209 4.644 1.585 6.044 5.129 5.285 5.728 5 3.585 4.392 5.555 5.209 5.492 4.858 5.285 4.524 6.34 4.392 5.358 2.322 2.807 5.883 2.807 5.492 5.585 4.087 4.392 4 5.285 6 5.459 4.858 4.858 4.585 2.585 5.248 5.781 4.248 5.459 4.17 5.585 5.17 4 3.17 4.807 5.285 1 5.17 4.807 4.17 4.087 2 3.907 5.615 3.459 3.459 4.248 4.392 3.459 4.585 4.17 4 5.555 5 4.755 5.883 3.585 5.209 5.322 4.755 3.459 4.7 5.087 6.443 4.585 4.392 3.17 2.807 3 5.459 4.322 3.807 3.7 4.7 2.322 2.807 4.392 4.858 4.459 4.524 4.322 3.7 5.459 5.129 5.248 3.585 3.322 3 4.17 4.524 5.129 5.044 5.17 5.392 5 4.392 5.931 4.858 4.755 4.248 5.248 5.931 6.044 4.459 6.129 6.022 4.585 5.755 4.858 5.755 5.17 3.17 4.858 4.524 4.7 4.907 5.524 4.087 4.7 3.322 4.087 4.524 4.7 3 4.524 4.585 5.492 3.585 4.524 4.524 4.585 2 4.954 4 3.17 4.17 5.672 5.907 5.358 4.585 5.907 3.807 4.858 3.585 3.322 5.728 4.392 4.644 2.807 4 6.066
gene220 5.248 5.907 5.248 5.17 5.7 5.555 5.392 5.672 5.492 6.15 5.672 5.129 5.392 5.129 5.358 5.615 5.524 5.492 5.358 5.585 5.087 4.322 5.459 5.555 5.426 5.129 5.044 5.392 5.044 4.322 4.807 5.392 5.358 5.322 4.907 4.954 4.755 5.129 4.585 4.907 5.426 5.209 5.781 5.087 4.087 4.954 5.087 4.907 5.459 5.087 5.129 4.392 5.087 5.248 5.044 5.392 5.492 5.7 5.524 5.322 5.459 5.285 5.322 5.644 5.524 5.358 5.248 5.931 4.907 4.954 5.129 5.728 5.426 5.492 5.209 5.585 5.209 5.285 5.781 5.426 5.129 4.858 5.358 5.644 5.459 5.585 5.858 5.858 6.087 6 6.129 6.022 5.977 5.492 5.585 5.672 5.492 5.833 5.459 5.672 5.954 5.615 5.17 6.066 5.322 5.755 5.644 5.087 5.358 5.248 4.807 5 5.285 5.755 5.954 5.358 4.907 5.585 5.209 5.209 6.087 5.248 5.954 5.907 5.672 5.426 5.615 5.644 4.858 5.7 5.392 5 5.555 5.585 4.755 4.7 4.585 5.044 5.129 5.585 4.585 4.954 4.858 5.755 6.087 5.555 5.615 5.858 4.322 5.426 5.7 5.129 5.426 5.644 5.858 5.858 6.022 5.858 5.209 5.087 6.022 5.807 5.807 5.7 5.129 5.644 6.066 5.209 5.426 5.087 5.426 5.858 5.931 5.392 5.728 5.858 5.672 5.129 5.615 5.17 5.931 5.17 5.755 5.426 5.858 5.7 5.392 5.615 5.7 5.672 5.087 5.129 4.7 5.044 5.129 5.209 5 4.907 5.17 5.322 5.087 5.285 5.129 5.209 5 4.459 4.392 5.044 5.129 5.129 5.044 5.358 5.358 5.17 5.858 5 5.492 5.977 5.755 5.322 5.285 5.392 4.907 5.129 5.087 5.322 5.209 5.459 5.781 5.358 5 5.209 5.555 5.358 5.17 5.129 5.392 5.248 4.644 4.322 4.954 4.585 4.7 3.907 5.044 4.524 4.907 4.248 4.907 4.524 5.087 4.585 5.248 4.585 5.17 5.392 5.17 4.585 5.209 5.087 4.807 5.17 5.322 4.7 5.129 4.907 4.644 4.858 5 5.358 4.858 4.858 5.129 5.17 4.907 4.755 5.087 5.426 4.954 5.209 5.209 4.954 5.322 4.807 5.129 5.524 5.524 5.322 5.248 5.459 4.248 5.17 5.209 5.285 4.7 4.954 5.322 5.492 5.322 4.907 4.585 5.129 5.392 5.17 5.555 5.672 5.322 5.672 5.492 5.392 5.807 5.833 5 5.555 5.459 5.672 6.17 5.644 6.109 6.358 5.931 5.858 5.907 5.807 5.426 5.728 5.358 5.644 5.524 5.977 5.492 5.931 5.358 5.492 5.044 5.492 5.392 5.931 5.585 5.459 5.672 5.807 5.044 6.022 5.954 5.524 6.044 6.426 6.129 5.7 5.858 4.858 5.931 5.833 5.555 5.931 5.615 5.358 5.833 4.858 5.7 6.285 6.15 5.426 5.755 5.672
gene221 1 3.807 2.585 1 0 3 3.7 4.392 0 1.585 2 4.459 1 0 0 3.17 1 1 3.7 0 2.807 2.585 0 2.322 0 2.322 2.322 2 2.322 3.17 4.858 0 3.459 0 4.17 0 0 4.322 2.807 4 0 0 0 2 2.322 0 3.17 1.585 2.807 1 3 2 0 4.087 0 0 0 0 0 2 1.585 2.585 0 1.585 2.322 1 0 0 4.248 0 0 2.807 0 0 1 1.585 4.459 2 2.585 1 1 1 1.585 0 0 2 0 0 1.585 0 2.585 0 0 2.322 4.755 3.585 0 0 0 1 0 2 0 0 1 2 4.087 3.459 5 2 3 0 0 3.7 2.322 0 1 4.248 4.459 0 0 0 0 4.248 1 2 2.322 2.807 0 0 5 2.585 0 1 0 0 0 3 2.585 0 0 1 1 3.7 1 2.807 0 2.322 0 1 2 1 3 0 0 0 2.322 0 0 3.459 1.585 3 3.322 3.322 0 3.459 0 0 0 3.459 2.322 2 4.644 1.585 0 1 4 1.585 3 1.585 3.585 2.322 0 0 0 4 2.322 0 0 1.585 1 3.907 0 3.322 0 0 4.087 0 4.17 3 0 1.585 0 2.807 0 0 0 2 1 0 1.585 2 4.585 0 0 3.7 3.322 1.585 1 2 0 0 1.585 0 1.585 3.322 3.807 2.807 2.585 1 3 1.585 0 2.322 0 0 0 0 3.7 0 0 0 0 1.585 4.17 0 0 0 0 4.7 0 0 0 0 2.585 2.585 2.322 1 0 1 1 1 0 0 2.322 0 0 3.7 0 0 0 0 0 0 0 0 1 2.807 0 0 3.585 1 3.7 0 2.807 3 4.322 0 2.807 4.524 0 0 2.807 4.954 2.322 1 1.585 1.585 0 1 0 4.459 3.807 3.17 0 1 1.585 4 2.585 3.7 0 0 2.807 1 2 1 3.7 0 2.807 0 3.585 3.17 0 1.585 0 3 1 0 3.459 4.248 0 0 0 1 0 1 0 2.807 0 1 0 0 4.322 0 3.322 3.17 2 0 0 2.322 3 0 0 1.585 1 0 0 0 1 4.17 0 3 0 1.585 0 2.807
[truncated: 517,036 more chars]
