# Supplementary material for: Simulating multiple faceted variability in single cell RNA sequencing
Source: Nat Commun. 2019 Jun 13;10:2611. doi: 10.1038/s41467-019-10500-w (PMC6565723; doi:10.1038/s41467-019-10500-w)
Supplement: Supplementary file 4 — Source Data [file 41467_2019_10500_MOESM4_ESM.zip › Source_Data_forFigures/Figure8e/success_rate=0.9.txt]

"0.001" "0.005" "0.010" "0.025" "0.040" "0.100"
"0.40" 2160 1274 1238 1198 1175 1171
"0.60" 4064 1339 1287 1281 1292 1294
"0.65" 8000 4535 2858 4751 3796 5838
"0.70" 8000 8000 3838 5520 8000 8000
"0.80" 8000 8000 8000 8000 8000 8000
