# Supplementary material for: Simulating multiple faceted variability in single cell RNA sequencing
Source: Nat Commun. 2019 Jun 13;10:2611. doi: 10.1038/s41467-019-10500-w (PMC6565723; doi:10.1038/s41467-019-10500-w)
Supplement: Supplementary file 4 — Source Data [file 41467_2019_10500_MOESM4_ESM.zip › Source_Data_forFigures/Figure8e/success_rate=0.7.txt]

"0.001" "0.005" "0.010" "0.025" "0.040" "0.100"
"0.40" 1191 1135 1114 1076 1077 1070
"0.60" 1499 1090 1108 1113 1124 1112
"0.65" 8000 2117 1854 2358 2433 3633
"0.70" 8000 2221 1991 2628 4731 6632
"0.80" 8000 8000 8000 8000 8000 8000
