# Supplementary material for: Simulating multiple faceted variability in single cell RNA sequencing
Source: Nat Commun. 2019 Jun 13;10:2611. doi: 10.1038/s41467-019-10500-w (PMC6565723; doi:10.1038/s41467-019-10500-w)
Supplement: Supplementary file 4 — Source Data [file 41467_2019_10500_MOESM4_ESM.zip › Source_Data_forFigures/Figure8e/success_rate=0.6.txt]

"0.001" "0.005" "0.010" "0.025" "0.040" "0.100"
"0.40" 1106 1074 1065 1040 1041 1030
"0.60" 1341 1050 1059 1061 1068 1064
"0.65" 8000 1936 1744 1903 2002 2771
"0.70" 8000 2052 1870 2037 2593 4468
"0.80" 8000 8000 8000 8000 8000 8000
