# Supplementary material for: Simulating multiple faceted variability in single cell RNA sequencing
Source: Nat Commun. 2019 Jun 13;10:2611. doi: 10.1038/s41467-019-10500-w (PMC6565723; doi:10.1038/s41467-019-10500-w)
Supplement: Supplementary file 4 — Source Data [file 41467_2019_10500_MOESM4_ESM.zip › Source_Data_forFigures/Figure8e/success_rate=0.8.txt]

"0.001" "0.005" "0.010" "0.025" "0.040" "0.100"
"0.40" 1443 1192 1173 1120 1117 1115
"0.60" 2949 1161 1192 1200 1204 1180
"0.65" 8000 2442 2216 3215 3082 4775
"0.70" 8000 8000 2157 3658 8000 8000
"0.80" 8000 8000 8000 8000 8000 8000
