# Supplementary material for: Simulating multiple faceted variability in single cell RNA sequencing
Source: Nat Commun. 2019 Jun 13;10:2611. doi: 10.1038/s41467-019-10500-w (PMC6565723; doi:10.1038/s41467-019-10500-w)
Supplement: Supplementary file 4 — Source Data [file 41467_2019_10500_MOESM4_ESM.zip › Source_Data_forFigures/SuppFigure7a/UMIcortex/symsim.txt]

number_of_expressed_genes_in_cell
4435
2984
4916
3370
4078
3386
4214
4107
3461
3545
4581
4194
2055
1713
3978
3249
1224
3459
4052
5057
4244
3577
4104
3867
4315
582
4514
3320
4772
3925
4676
4335
3133
4395
4198
1402
4103
3873
4781
2906
3566
4303
5100
3916
4534
4832
3658
4958
3823
4339
4039
3976
4674
4602
4874
5449
4947
2380
4831
4857
3404
4349
4738
4820
3762
3340
5321
5107
5075
3244
749
2285
4180
3366
3800
2828
3466
3993
3716
3058
3724
4303
1982
4154
3275
4737
4634
4685
3614
1308
4663
3610
3788
4155
4832
3132
2123
3132
4177
4572
3543
3869
4782
3845
2580
4208
3780
4490
4492
1278
2994
2417
2817
4590
4811
3698
1157
1899
3570
3011
2341
2023
4256
3347
4089
2625
4712
2881
3083
3739
3183
2895
3116
4154
2951
4891
4165
3869
4023
4753
3956
3716
4092
4832
3250
4595
794
3526
3332
837
4796
3219
4120
4093
4011
4133
1516
1523
5341
3840
3495
3710
2166
4139
5053
2039
3220
4599
4443
3741
4053
1984
2726
3940
2778
4789
3951
4480
3168
3492
3440
3954
4892
150
3923
3654
3719
1532
4090
3163
5024
4283
3951
4094
3646
3783
4858
4327
4858
1216
3516
3353
4885
4507
1247
4401
2427
3032
3250
3834
4279
3788
3511
3846
1653
3140
2789
4287
3316
2381
3958
3062
4924
3648
2780
4212
3603
3842
4736
2788
4717
4191
4554
4031
2126
4639
2792
4050
3686
3942
4459
5098
4503
4427
1631
4030
2787
3279
2623
3970
1954
4238
3518
1782
1776
3867
3771
4329
2055
4906
2134
1523
1743
4090
3739
4219
4984
4337
3233
177
2919
3437
4223
3941
5031
5127
3243
2919
4337
4376
3789
2780
4834
4092
4033
4725
2412
4500
2696
4491
4446
4433
4501
3638
3447
3269
4156
4063
4886
3248
