# Supplementary material for: Simulating multiple faceted variability in single cell RNA sequencing
Source: Nat Commun. 2019 Jun 13;10:2611. doi: 10.1038/s41467-019-10500-w (PMC6565723; doi:10.1038/s41467-019-10500-w)
Supplement: Supplementary file 4 — Source Data [file 41467_2019_10500_MOESM4_ESM.zip › Source_Data_forFigures/SuppFigure7a/UMIcortex/powsimr.txt]

number_of_expressed_genes_in_cell
3893
2353
2407
3044
2225
3763
2828
2956
4099
3531
3286
3236
3371
3310
2579
2616
2575
3525
3260
2573
3236
3627
3643
2613
3327
2554
2838
3485
3827
3675
3285
2743
3398
2819
2305
3315
3357
2793
2328
3643
3151
3234
2976
2557
3708
3685
2749
2753
3388
3524
2623
3855
2770
3341
2621
3828
2954
2940
3632
2868
3153
2656
2298
3445
2869
3235
2813
3654
2712
2402
2685
3734
2964
3642
2308
2360
2485
2731
2922
2770
2779
2465
2547
2830
3093
3699
3745
2833
3480
3013
2888
3303
2575
2943
3137
2776
3553
2893
3454
3023
2917
3023
3165
3458
3633
3022
3271
3569
2447
2925
3024
3481
3912
2563
3697
3131
3378
2976
3401
3001
3090
2976
2561
2364
3690
3891
3827
2702
3663
3856
3012
3037
2302
2774
2814
3397
3150
2904
2571
2363
3556
2492
3609
3437
2700
3289
2884
2885
3349
2486
2900
3387
2663
3380
3053
3598
3696
3045
2589
2972
3625
3198
2765
3893
2934
3392
2686
3458
3254
3026
3092
2881
2919
2863
2979
3046
3355
3672
2146
2722
3091
2986
2631
3439
2639
3571
2694
2840
3696
3058
2628
3308
2978
2671
3920
3588
3840
3546
3127
2796
2377
3880
2842
3635
3265
2761
2742
2841
2896
3067
3293
2812
2778
2991
2721
3432
2259
3009
2235
2755
3001
3432
3703
2996
3273
2390
3517
3281
3225
2555
2541
3095
3099
2902
2756
2968
3413
2278
3702
2239
3488
3468
3322
3190
2540
3298
2770
2730
2209
2467
2633
2879
3344
3926
3795
3082
2610
2911
3458
2769
2934
3485
3658
2250
2966
3651
2671
3500
3424
3316
3899
3765
2594
2421
3008
2703
2791
3284
2711
3068
2912
4106
2753
3530
2942
2807
3072
2807
3573
4067
2942
2906
2855
3846
3495
3485
3741
2814
2032
3020
3468
3237
2975
2891
3011
3109
3368
2974
2028
2595
3034
3014
3479
2624
3210
2382
3093
2582
3104
3141
3531
2856
3509
3026
3523
3179
2919
2881
2518
2819
2582
2456
3241
3526
3235
2769
2651
2903
3198
3213
2989
2928
3936
3053
2795
1964
2218
3113
3529
3275
2596
2750
2594
3540
2879
2311
3003
3668
3762
3158
3263
2922
3079
3334
3229
3672
3717
3209
2122
2872
3422
2658
2777
2721
3227
2748
3805
3854
3346
3548
3461
3463
3507
2387
3285
3237
3059
2994
3435
3123
3640
3216
3298
3058
2946
3135
3495
3341
3009
3198
2819
2700
2699
2873
3188
3048
3245
2902
3601
3408
2300
2931
2956
2889
3940
3098
2745
3698
3528
3300
3211
2414
3195
3467
3095
3322
2513
3719
3433
3004
2694
4058
2728
3102
3714
3001
2705
1968
3268
2002
3104
2630
3025
2478
2131
3615
2992
3442
3012
2205
2562
2599
3527
3319
2642
3235
2533
3385
2711
3730
3481
3105
2690
3452
2434
3688
2191
2798
2915
2742
3020
2994
2305
2948
3311
3972
2924
3310
2470
2777
3199
2497
3561
2249
2393
2813
2514
2594
3165
2976
2066
2864
3091
3755
3063
1806
2347
3076
2762
3919
