# Supplementary material for: Simulating multiple faceted variability in single cell RNA sequencing
Source: Nat Commun. 2019 Jun 13;10:2611. doi: 10.1038/s41467-019-10500-w (PMC6565723; doi:10.1038/s41467-019-10500-w)
Supplement: Supplementary file 4 — Source Data [file 41467_2019_10500_MOESM4_ESM.zip › Source_Data_forFigures/SuppFigure7a/UMIcortex/experimental.txt]

number_of_expressed_genes_in_cell
3104
3522
3839
4324
4293
2891
3842
3073
4437
4782
4050
4392
4648
3412
4107
6733
4721
4249
4531
4459
4743
4400
4945
4627
5059
4022
3432
5811
4175
3690
5400
4342
4485
4296
4701
3991
4242
4062
4634
3480
2522
4112
3664
4929
5776
4765
4913
4909
5279
5387
5774
5451
6182
5505
3805
3479
5659
4764
3166
3689
4536
3776
5367
3439
3259
5362
5555
3650
3560
5230
4191
4855
4794
5157
3345
3835
5092
5058
4465
4181
3785
4140
4945
3615
4741
4080
4298
4937
4602
4650
3436
4185
3352
4974
4383
5519
4436
4440
5465
5338
4644
4973
4585
4905
4366
3661
4775
5430
3601
4503
4202
5174
5545
4383
3673
3722
3860
5163
3005
4667
3704
4519
5431
4385
5084
4806
4367
4569
4792
3398
3413
3724
3909
3604
4801
4310
3104
4343
4107
4053
4842
5327
4579
4350
4970
4012
4999
5705
5199
4968
5018
4752
5141
5261
3825
4945
4700
4993
3831
4524
4250
5289
5220
4296
5133
4750
4221
4304
3769
4913
4382
4951
4365
5081
3998
4794
4676
4255
4323
3824
4573
5178
5018
5243
4454
5476
3442
5506
5272
5052
4576
5351
3821
5631
5183
3911
7306
4707
5650
5949
5013
7127
6737
7833
4757
6373
6546
5402
6484
6204
5972
5173
5871
5871
6597
4402
5578
4270
6484
4348
5072
6031
4292
4133
5492
5942
4525
5977
4600
5363
5023
5785
6955
3640
4520
3845
6048
5656
4737
5263
5517
5740
4706
4346
5544
5161
5879
5591
5180
4731
4729
5910
5839
5309
5728
5700
5903
5672
5910
5902
6578
7040
5825
6799
6822
5718
6665
6393
7021
7931
6602
7395
6550
7484
6692
7004
6843
5638
7426
7128
6988
7676
7466
7013
7365
7220
6883
6988
6680
7221
7034
6457
7604
7884
7721
6800
6617
7430
7142
6251
8130
7500
7274
6274
7474
7505
6661
6053
7150
7696
6407
7089
5967
6922
6164
6344
6304
6847
6312
5539
6042
6591
6670
5521
4647
5810
6279
5055
7046
6703
5857
6505
5928
6215
6363
5573
7454
5893
6040
6140
6435
6549
7863
6355
6578
6451
6839
5839
5495
5535
6977
5671
5979
7396
5614
5140
6644
5683
6537
5375
6566
4928
4878
7146
6159
6335
6167
6302
6489
5552
6269
6508
6937
5788
6121
6598
6161
6144
4928
5541
5292
3871
5850
5998
6524
6367
5782
5325
7327
6756
5662
4657
4875
6314
5594
4619
5681
4960
6038
5490
5767
5456
5492
5165
5021
5384
5011
3742
4755
5338
5586
4327
4675
4845
5782
5112
4810
4165
4319
4565
4313
3593
3529
4758
4708
4661
4709
4157
5080
4552
4906
5177
4992
4432
4860
4817
3812
5569
5075
4417
5302
5416
5046
4531
4646
6216
4337
4637
5137
5079
6265
4685
4845
5695
5088
4898
4761
5629
4402
4485
4836
5465
4850
4951
4254
4499
4982
5189
4699
4454
4274
5203
5344
3765
4707
5085
4386
4822
3861
5133
4690
4774
4418
4896
5024
4653
4851
4657
5696
4549
4814
4450
4976
4373
4398
4425
4490
4988
5113
4350
4689
4507
4488
4529
4776
4528
4490
4877
5091
4703
5195
4906
4920
4861
5330
4726
5371
4410
4430
4777
4957
6127
5150
5264
6495
5051
5514
5544
5676
5683
5247
5811
6375
5591
5595
6289
5485
5628
5837
6632
5688
6591
6217
6252
6449
6335
6625
7249
7384
6599
6995
6288
7059
6486
6726
6609
6378
5964
6409
6464
7206
6131
5512
6852
6311
6448
7046
5543
5828
6286
6697
5472
5656
5244
5567
6003
5689
5469
4907
6390
6085
5399
5375
5036
4883
4995
4946
5036
5031
5937
6002
5057
4652
5635
5582
4907
5486
4837
4624
4842
5125
4748
5183
4820
6303
6922
4971
5173
6052
5441
4664
6568
5801
5480
5199
5195
5286
4967
5629
4414
5487
5036
5060
5486
6197
6123
5368
5356
6022
5438
5141
4928
5608
6509
5215
5091
6026
6870
4801
4928
6461
5163
5383
5980
4984
5534
5069
5494
5734
4930
5795
5660
6390
5754
5604
6132
5925
5809
6300
6356
5888
6081
6098
6077
6498
3507
2931
3241
2578
3181
2884
2703
3407
2647
3990
3209
2440
2167
3340
3461
2639
3209
3299
4029
2327
3711
2655
2924
3179
3042
3692
2873
4569
3466
3262
4266
3278
3182
2681
3857
3399
3725
3682
2741
2361
3155
4025
2943
2555
2665
2393
2654
2766
3654
2800
3608
3724
3701
3230
3541
3628
3696
3576
3088
3419
3375
3198
2330
2591
3971
2146
2277
3835
3161
3253
4019
3959
2927
2572
3218
3574
3303
3181
3803
3845
5043
4872
3746
3485
3744
4374
4247
3617
3193
3106
2289
3525
3521
3179
3915
3975
4201
5099
3096
3720
3752
3317
3042
3244
4433
4637
4460
2733
5537
3785
3574
3730
2402
4700
3755
3838
3987
3011
4138
3585
3000
3624
4373
4807
3500
3045
3590
3155
3911
4036
3956
4965
3768
3490
3834
3834
4278
4091
4296
6728
3131
2844
3222
3844
4257
3610
3078
3891
4172
3721
3552
4211
3079
3733
3601
3715
4318
4029
4613
4254
4788
3824
3388
4672
4514
4762
4799
4329
3191
2976
3194
2949
4622
3240
4050
4845
3862
5070
3789
4086
4448
3990
5027
3827
5305
5596
4522
4469
4442
4035
3732
3299
3056
4526
3465
3427
3049
3765
4476
5008
4280
4035
4722
4189
3470
3939
4425
3148
3733
3795
3754
3542
4441
4186
3997
4597
3988
4213
5783
5321
5534
4799
4993
5368
3228
4044
4793
3905
3939
4154
4899
4014
4675
4233
4096
5163
5171
4434
3923
4179
4306
4450
3365
3626
3247
3735
4117
4958
3916
4739
4219
4179
4735
4628
5545
3161
3788
4313
4027
3764
3758
3787
4717
4449
4503
4166
4638
4545
5107
4523
5444
4024
4653
4594
4663
4478
4239
5544
4680
4805
5209
4823
4968
