# Supplementary material for: Simulating multiple faceted variability in single cell RNA sequencing
Source: Nat Commun. 2019 Jun 13;10:2611. doi: 10.1038/s41467-019-10500-w (PMC6565723; doi:10.1038/s41467-019-10500-w)
Supplement: Supplementary file 4 — Source Data [file 41467_2019_10500_MOESM4_ESM.zip › Source_Data_forFigures/SuppFigure7a/UMIcortex/splatter.txt]

number_of_expressed_genes_in_cell
5090
4700
4569
3535
4366
4209
2950
4171
3077
2983
3284
3145
4198
3243
3830
3227
5153
3911
3720
3813
3799
2716
3456
3219
3380
4017
3499
2823
2742
4738
3821
4308
3076
3721
3324
2213
4739
2309
3048
3747
2750
4015
4597
4729
4380
3661
3743
3839
3699
4320
3497
2596
4654
4923
3611
3658
3751
3197
3649
3315
3937
3721
4659
3438
2079
3176
4165
3839
3278
3560
3905
3816
4291
3563
3402
4256
4331
4710
2336
3138
4318
3756
3543
2047
4604
3198
4819
3126
3743
2484
3978
2735
3600
2897
4796
2975
2484
4643
4577
3042
3743
3124
3810
4445
4044
3704
3570
3663
4414
2885
4247
4081
2901
4647
3025
3702
4162
3173
2700
4020
3650
4516
3900
3568
3663
3519
4680
4365
3051
3887
3792
3795
3514
4308
3779
5031
3869
4170
3830
3415
3936
3983
3236
4816
2629
4367
2986
4725
3571
4160
4294
3450
3693
3879
3512
2159
4122
2894
3538
4280
2415
3369
3001
4034
2761
3491
3611
3735
3850
3726
3490
4702
3421
4210
4150
3287
2342
2253
2652
2156
2724
3914
4150
3123
3359
4003
3844
4349
3951
4155
3430
3260
4319
2712
3288
4095
3304
3892
3443
1696
4280
3587
3828
3430
3197
4641
3758
3057
3915
3316
3333
4108
3033
3137
3323
3529
2971
3914
3055
4011
5226
5030
3857
4655
2889
4536
4694
3597
4036
2362
3731
5062
3597
5056
4274
3482
3895
3919
3712
2241
3801
3183
4051
4086
2983
4097
3687
4266
4523
2845
3197
3837
2819
4069
3700
2337
2451
4228
2575
3545
4445
2289
3620
3921
4498
3163
2537
3299
4243
2890
3911
2809
2287
3668
1921
3176
2261
4459
3066
4905
4030
3962
2502
4219
3937
4506
5225
4250
3065
3935
3853
3883
3927
3479
5393
3757
3496
2822
4627
3650
3706
3684
3654
4180
3595
4144
4092
3940
2942
3403
3847
3489
3720
3104
2750
2973
4878
3187
3626
5394
4405
3689
4870
3003
3434
3792
4191
3390
3909
3223
3452
3887
3872
3690
3263
2790
2104
2661
4330
3861
3017
3084
4263
4601
3720
3580
4025
3116
4923
5174
3288
4503
2673
3430
3941
2665
1530
4146
3300
3746
4197
2366
3443
3277
3688
3052
5065
3621
3196
4801
4405
4203
2801
3041
2937
3011
3668
3866
5004
2591
2942
4676
4015
3868
3077
2221
3410
4217
3845
3320
3159
3012
4024
2742
3835
3305
2085
3100
3381
3441
2727
3312
3738
3446
3486
3645
4346
3983
3411
4171
3810
3629
2824
3934
2868
4040
2903
4258
4550
2834
4871
3020
3319
3460
2780
3500
4363
2889
3600
3625
3982
2665
3480
4743
3685
2481
4834
4668
4618
3025
2509
3252
4181
3633
4539
5445
3747
3608
4162
3549
5132
2989
3785
4108
3917
3894
4309
3939
2903
4371
4219
3269
3881
3558
3861
3443
5116
1904
4126
4860
2788
2697
5661
3076
2973
1979
2831
3860
2523
3644
3624
3954
3984
3804
1838
2149
4149
3619
3692
2630
3765
4361
4159
3621
2600
3192
4133
3222
4563
3068
3893
3854
3076
3920
3878
2991
3169
2153
3586
4939
4310
3088
4684
4362
2429
3906
3881
2634
3813
3846
3304
2583
3541
3883
4141
3853
3959
2963
3661
3354
3533
3044
5100
2552
3543
3567
3129
3499
4382
3160
3279
4638
3875
3544
3876
3612
3515
2629
4091
4192
3155
3670
4422
3814
3552
2594
4164
3864
3331
3183
3466
3984
3580
2591
2901
3630
3339
3934
4107
3765
3454
3439
3232
4097
3675
2533
2875
3919
3570
4409
3820
3860
3717
3987
3630
4613
3584
2796
3752
3177
3785
3023
4838
4302
2813
3126
4266
4795
3657
3291
3842
4100
4040
3473
3043
4151
3865
2190
3675
3772
3961
2963
3884
4502
3996
2452
3245
2923
4129
3832
3755
3455
3915
4778
4246
2151
4567
3834
3437
3632
5145
4803
3456
2909
2814
3347
3046
2957
3081
3012
5124
3648
5039
3464
3639
4625
4501
3137
5345
2524
2761
3407
2776
4129
2503
2056
4603
3151
3778
4477
4785
3836
3584
1741
3396
3133
2854
3880
3013
3583
3738
4144
3090
4061
3323
4445
3199
4289
3974
3185
4335
4794
4682
4014
3953
5425
2773
4170
2848
4387
3370
3806
4180
3576
2594
2303
3841
3587
4849
3803
3023
3982
3756
4211
4732
3835
4243
3092
3829
5048
4530
4669
3468
3367
3150
4684
3351
2111
3861
4515
2558
3330
2269
4761
2430
3546
2922
3500
3471
3371
4040
4002
3794
4164
3778
3297
4214
3652
3875
2260
2220
3466
3620
3999
3304
4568
4145
3287
4035
3812
3097
3514
3241
2636
3033
3261
3673
3510
3059
3834
4105
2884
4423
4593
3702
3406
4162
3636
3824
3362
4740
4699
2660
3753
2415
4810
3828
3921
3149
4107
3739
4094
3064
2458
3444
2898
5043
2571
3572
3571
3710
3631
2634
3322
2910
3897
4163
4091
3632
3335
2361
4100
3965
3956
3725
3241
4562
2884
2878
3619
2621
3622
3564
4044
3757
3930
3238
2984
2990
4157
3729
4614
3336
3103
3215
4300
4547
3774
4274
3822
3052
3731
2947
3587
3094
3392
4160
5067
3778
4768
3937
2471
2325
4221
4258
4259
2623
3009
2767
3825
2855
3053
3742
3202
3530
2849
4679
4581
1825
3235
4809
4252
4313
3400
3402
3067
4406
3741
4141
4478
3048
4241
3497
3035
4273
3971
3075
3581
3084
3468
3187
3964
2790
3233
3846
2760
3769
3934
3829
3552
4428
3909
4279
3379
4919
3551
3189
2836
2979
3256
3897
3707
3436
4769
3695
3326
4455
3520
2872
3488
3422
3936
3630
3635
3479
4422
3152
2897
1846
4176
2414
4317
2441
3183
3914
3349
2852
3611
3754
4404
4230
3140
3576
2851
3543
3897
2792
4222
2509
3328
3185
3728
3719
3896
3409
3100
2996
4755
