# Supplementary material for: Simulating multiple faceted variability in single cell RNA sequencing
Source: Nat Commun. 2019 Jun 13;10:2611. doi: 10.1038/s41467-019-10500-w (PMC6565723; doi:10.1038/s41467-019-10500-w)
Supplement: Supplementary file 4 — Source Data [file 41467_2019_10500_MOESM4_ESM.zip › Source_Data_forFigures/SuppFigure7a/nonUMI/splatter.txt]

number_of_expressed_genes_in_cell
9134
9019
8972
8574
8913
8853
8305
8798
8279
8376
8441
8372
8854
8374
8692
8433
9193
8760
8624
8670
8690
8155
8533
8420
8522
8814
8538
8224
8068
9027
8677
8886
8276
8616
8392
7671
9052
7786
8348
8622
8205
8747
8972
9016
8904
8595
8675
8704
8659
8885
8526
8014
9028
9088
8577
8629
8693
8404
8648
8416
8712
8683
8967
8536
7702
8437
8837
8714
8402
8536
8699
8723
8851
8613
8520
8833
8875
9034
7897
8334
8906
8682
8549
7582
8943
8364
9054
8392
8660
7998
8739
8123
8547
8291
9069
8300
7988
9033
8993
8342
8641
8360
8700
8947
8761
8639
8540
8622
8943
8203
8820
8789
8220
9006
8302
8627
8840
8400
8120
8778
8657
8991
8715
8575
8569
8568
8999
8877
8294
8707
