# Supplementary material for: Simulating multiple faceted variability in single cell RNA sequencing
Source: Nat Commun. 2019 Jun 13;10:2611. doi: 10.1038/s41467-019-10500-w (PMC6565723; doi:10.1038/s41467-019-10500-w)
Supplement: Supplementary file 4 — Source Data [file 41467_2019_10500_MOESM4_ESM.zip › Source_Data_forFigures/SuppFigure7a/nonUMI/powsimr.txt]

number_of_expressed_genes_in_cell
5444
5421
5793
5808
5749
5482
5446
5765
5649
5520
5478
5486
5356
5628
5504
5804
5420
5532
5506
5684
5775
5521
5358
5792
5436
5494
5498
5741
5679
5469
5457
5535
5449
5709
5362
5672
5495
5598
5815
5571
5407
5407
5446
5640
5830
5417
5798
5526
5598
5550
5775
5483
5784
5387
5484
5726
5485
5448
5413
5746
5793
5847
5418
5526
5923
5571
5493
5727
5499
5521
5378
5492
5741
5542
5680
5449
5398
5406
5785
5461
5686
5436
5844
5483
5797
5540
5809
5785
5815
5387
5454
5356
5521
5438
5609
5793
5501
5513
5400
5746
5641
5506
5708
5375
5619
5717
5493
5726
5714
5465
5636
5384
5765
5747
5677
5568
5758
5740
5801
5648
5684
5412
5391
5465
5700
5405
5814
5405
5646
5504
5426
5452
5449
5484
5497
5528
5748
5639
5390
5697
5666
5477
5480
5798
5473
5780
5531
5729
5395
5473
5769
5441
5430
5457
5463
5470
5440
5477
5813
5776
5728
5799
5791
5717
5520
5435
5443
5510
5536
5496
5751
5747
5476
5401
5569
5469
5452
5772
5494
5470
5451
5612
5636
5775
5755
5346
5821
5754
5482
5776
5740
5492
5742
5430
5491
5692
5392
5660
5504
5802
5795
5682
5799
5838
5570
5487
5667
5467
5880
5777
5773
5422
5450
5548
5806
5402
5704
5696
5737
5557
5500
5712
5669
5674
5505
5512
5747
5419
5794
5444
5534
5626
5832
5350
5816
5755
5452
5428
5743
5729
5498
5788
5783
5770
5547
5496
5716
5388
5774
5668
5748
5823
5772
5541
5532
5802
5404
5646
5453
5461
5865
5579
5831
5428
5820
5756
5487
5834
5655
5774
5395
5464
5461
5535
5315
5467
5461
5867
5866
5617
5362
5443
5440
5697
5499
5381
5526
5569
5590
5718
5799
5484
5449
5847
5373
5593
5420
5585
5787
5540
5412
5630
5347
5551
5479
5510
5467
5579
5648
5434
5672
5855
5761
5702
5524
5490
5497
5731
5445
5758
5792
5572
5687
5466
5773
5519
5510
5754
5914
5722
5694
5765
5463
5588
5592
5596
5404
5792
5482
5502
5437
5317
5507
5801
5411
5705
5498
5517
5747
5771
5524
5459
5809
5622
5708
5763
5871
5783
5435
5463
5730
5484
5472
5716
5709
5525
5702
5584
5706
5483
5811
5435
5507
5461
5416
5751
5442
5565
5544
5497
5529
5726
5646
5440
5524
5833
5489
5757
5492
5505
5421
5476
5822
5752
5505
5479
5724
5397
5430
5623
5816
5540
5430
5551
5749
5453
5558
5645
5720
5494
5687
5769
5430
5694
5460
5647
5441
5714
5776
5826
5539
5731
5489
5452
5479
5747
5810
5480
5386
5699
5617
5505
5490
5492
5526
5521
5477
5511
5716
5349
5482
5443
5518
5509
5483
5453
5821
5694
5358
5837
5809
5485
5740
5470
5536
5486
5509
5448
5474
5508
5732
5477
5700
5664
5779
5794
5648
5396
5492
5865
5647
5415
5517
5628
5805
5826
5516
5490
5757
5649
5513
5776
5512
5534
5395
5449
5430
5721
5841
5783
5426
5476
5773
5768
5488
5501
5766
5759
5721
5635
